# Supplementary material for: Multidimensional evaluation of the TRMM 3B43V7 satellite-based precipitation product in mainland China from 1998–2016
Source: PeerJ. 2020 Feb 20;8:e8615. doi: 10.7717/peerj.8615 (PMC7036276; doi:10.7717/peerj.8615)
Supplement: Supplemental Information 2 [file peerj-08-8615-s002.zip › TRMM_3B43 data/TRMM 3B43 data-Year-Month/2012-08.txt]

ncols         249
nrows         175
xllcorner     73.250
yllcorner     6.500
cellsize      0.25000
        0.0000        0.0000        0.0000        0.0000        0.0000        0.0000        0.0000        0.0000        0.0000        0.0000        0.0000        0.0000        0.0000        0.0000        0.0000        0.0000        0.0000        0.0000        0.0000        0.0000        0.0000        0.0000        0.0000        0.0000        0.0000        0.0000        0.0000        0.0000        0.0000        0.0000        0.0000        0.0000        0.0000        0.0000        0.0000        0.0000        0.0000        0.0000        0.0000        0.0000        0.0000        0.0000        0.0000        0.0000        0.0000        0.0000        0.0000        0.0000        0.0000        0.0000        0.0000        0.0000        0.0000        0.0000        0.0000        0.0000        0.0000        0.0000        0.0000        0.0000        0.0000        0.0000        0.0000        0.0000        0.0000        0.0000        0.0000        0.0000        0.0000        0.0000        0.0000        0.0000        0.0000        0.0000        0.0000        0.0000        0.0000        0.0000        0.0000        0.0000        0.0000        0.0000        0.0000        0.0000        0.0000        0.0000        0.0000        0.0000        0.0000        0.0000        0.0000        0.0000        0.0000        0.0000        0.0000        0.0000        0.0000        0.0000        0.0000        0.0000        0.0000        0.0000        0.0000        0.0000        0.0000        0.0000        0.0000        0.0000        0.0000        0.0000        0.0000        0.0000        0.0000        0.0000        0.0000        0.0000        0.0000        0.0000        0.0000        0.0000        0.0000        0.0000        0.0000        0.0000        0.0000        0.0000        0.0000        0.0000        0.0000        0.0000        0.0000        0.0000        0.0000        0.0000        0.0000        0.0000        0.0000        0.0000        0.0000        0.0000        0.0000        0.0000        0.0000        0.0000        0.0000        0.0000        0.0000        0.0000        0.0000        0.0000        0.0000        0.0000        0.0000        0.0000        0.0000        0.0000        0.0000        0.0000        0.0000        0.0000        0.0000        0.0000        0.0000        0.0000        0.0000        0.0000        0.0000        0.0000        0.0000        0.0000        0.0000        0.0000        0.0000       48.0972       49.6202       52.4976        0.0000        0.0000        0.0000       34.5713       35.6692       35.7595       43.3097       50.0442       40.3290       41.2185       48.7819       54.6250       55.7726       64.8404       82.6831       76.1957       65.2396       61.0026       62.8830       53.9132       50.7587       52.1956       56.2890       35.4622       26.9997       22.3972       20.2645       22.0484       24.1698       30.1233       27.6375       30.7886       42.9686       40.1472       39.3744       41.8964       52.6016       51.8556       50.9224       50.2603       51.6215       69.2620       62.0749        0.0000        0.0000        0.0000        0.0000        0.0000        0.0000        0.0000        0.0000        0.0000        0.0000        0.0000        0.0000        0.0000        0.0000        0.0000        0.0000        0.0000        0.0000        0.0000        0.0000        0.0000        0.0000        0.0000        0.0000        0.0000        0.0000        0.0000        0.0000        0.0000        0.0000
        0.0000        0.0000        0.0000        0.0000        0.0000        0.0000        0.0000        0.0000        0.0000        0.0000        0.0000        0.0000        0.0000        0.0000        0.0000        0.0000        0.0000        0.0000        0.0000        0.0000        0.0000        0.0000        0.0000        0.0000        0.0000        0.0000        0.0000        0.0000        0.0000        0.0000        0.0000        0.0000        0.0000        0.0000        0.0000        0.0000        0.0000        0.0000        0.0000        0.0000        0.0000        0.0000        0.0000        0.0000        0.0000        0.0000        0.0000        0.0000        0.0000        0.0000        0.0000        0.0000        0.0000        0.0000        0.0000        0.0000        0.0000        0.0000        0.0000        0.0000        0.0000        0.0000        0.0000        0.0000        0.0000        0.0000        0.0000        0.0000        0.0000        0.0000        0.0000        0.0000        0.0000        0.0000        0.0000        0.0000        0.0000        0.0000        0.0000        0.0000        0.0000        0.0000        0.0000        0.0000        0.0000        0.0000        0.0000        0.0000        0.0000        0.0000        0.0000        0.0000        0.0000        0.0000        0.0000        0.0000        0.0000        0.0000        0.0000        0.0000        0.0000        0.0000        0.0000        0.0000        0.0000        0.0000        0.0000        0.0000        0.0000        0.0000        0.0000        0.0000        0.0000        0.0000        0.0000        0.0000        0.0000        0.0000        0.0000        0.0000        0.0000        0.0000        0.0000        0.0000        0.0000        0.0000        0.0000        0.0000        0.0000        0.0000        0.0000        0.0000        0.0000        0.0000        0.0000        0.0000        0.0000        0.0000        0.0000        0.0000        0.0000        0.0000        0.0000        0.0000        0.0000        0.0000        0.0000        0.0000        0.0000        0.0000        0.0000        0.0000        0.0000        0.0000        0.0000        0.0000        0.0000        0.0000        0.0000        0.0000        0.0000        0.0000        0.0000        0.0000        0.0000        0.0000        0.0000        0.0000        0.0000        0.0000        0.0000        0.0000       38.9175       55.1883       54.8916       39.4318       38.1470       43.1022       31.8816       28.6816       30.8760       34.4183       40.3540       64.6712       62.1251       43.0230       42.0239       50.8298       46.5036       50.4519       49.9374       56.7764       49.6751       72.2212       69.7676       54.1196       48.7187       57.4424       51.1391       31.6020       22.9361       19.1104       30.1822       31.6889       20.3938       16.6055       15.6469       23.4385       25.2805       34.4500       41.8080       40.8720       38.0672       46.1619       64.4568       61.8819       59.4856       79.3145       72.2457       69.7187       80.6142       95.4525      103.4265      104.0578      102.5004      116.8556        0.0000        0.0000        0.0000        0.0000        0.0000        0.0000        0.0000        0.0000        0.0000        0.0000        0.0000        0.0000        0.0000        0.0000        0.0000        0.0000        0.0000        0.0000        0.0000        0.0000        0.0000        0.0000        0.0000
        0.0000        0.0000        0.0000        0.0000        0.0000        0.0000        0.0000        0.0000        0.0000        0.0000        0.0000        0.0000        0.0000        0.0000        0.0000        0.0000        0.0000        0.0000        0.0000        0.0000        0.0000        0.0000        0.0000        0.0000        0.0000        0.0000        0.0000        0.0000        0.0000        0.0000        0.0000        0.0000        0.0000        0.0000        0.0000        0.0000        0.0000        0.0000        0.0000        0.0000        0.0000        0.0000        0.0000        0.0000        0.0000        0.0000        0.0000        0.0000        0.0000        0.0000        0.0000        0.0000        0.0000        0.0000        0.0000       78.1547        0.0000       71.5400       70.9558        0.0000        0.0000        0.0000        0.0000        0.0000        0.0000        0.0000        0.0000        0.0000        0.0000        0.0000        0.0000        0.0000        0.0000        0.0000        0.0000        0.0000        0.0000        0.0000        0.0000        0.0000        0.0000        0.0000        0.0000        0.0000        0.0000        0.0000        0.0000        0.0000        0.0000        0.0000        0.0000        0.0000        0.0000        0.0000        0.0000        0.0000        0.0000        0.0000        0.0000        0.0000        0.0000        0.0000        0.0000        0.0000        0.0000        0.0000        0.0000        0.0000        0.0000        0.0000        0.0000        0.0000        0.0000        0.0000        0.0000        0.0000        0.0000        0.0000        0.0000        0.0000        0.0000        0.0000        0.0000        0.0000        0.0000        0.0000        0.0000        0.0000        0.0000        0.0000        0.0000        0.0000        0.0000        0.0000        0.0000        0.0000        0.0000        0.0000        0.0000        0.0000        0.0000        0.0000        0.0000        0.0000        0.0000        0.0000        0.0000        0.0000        0.0000        0.0000        0.0000        0.0000        0.0000        0.0000        0.0000        0.0000        0.0000        0.0000        0.0000        0.0000        0.0000        0.0000        0.0000        0.0000        0.0000        0.0000        0.0000        0.0000        0.0000        0.0000        0.0000       35.4348       40.1178       40.1668       35.0677       29.4942       29.4384       33.1083       29.2768       33.8486       38.2911       31.8939       30.2076       39.0480       45.3672       37.6023       38.2836       42.4232       51.3093       47.4126       44.3257       56.3313       57.4188       67.2879       50.5170       40.7887       39.8095       40.3433       38.5742       38.4287       28.0596       26.5123       27.3919       24.1204       18.4687       15.0401       12.4210       17.0351       26.9453       45.7096       44.4709       35.8964       35.9449       38.2919       53.0978       66.7446       67.0250       90.8442       90.4509       90.7364       90.7516       88.1852       93.7118       99.2179      110.0055      111.6937      115.9070        0.0000        0.0000        0.0000        0.0000        0.0000        0.0000        0.0000        0.0000        0.0000        0.0000        0.0000        0.0000        0.0000        0.0000        0.0000        0.0000        0.0000        0.0000        0.0000        0.0000        0.0000        0.0000
        0.0000        0.0000        0.0000        0.0000        0.0000        0.0000        0.0000        0.0000        0.0000        0.0000        0.0000        0.0000        0.0000        0.0000        0.0000        0.0000        0.0000        0.0000        0.0000        0.0000        0.0000        0.0000        0.0000        0.0000        0.0000        0.0000        0.0000        0.0000        0.0000        0.0000        0.0000        0.0000        0.0000        0.0000        0.0000        0.0000        0.0000        0.0000        0.0000        0.0000        0.0000        0.0000        0.0000        0.0000        0.0000        0.0000        0.0000        0.0000        0.0000        0.0000        0.0000        0.0000        0.0000       84.4626       85.1729       82.9897       77.1374       95.1304      119.3088       64.1502        0.0000        0.0000        0.0000        0.0000        0.0000        0.0000        0.0000        0.0000        0.0000        0.0000        0.0000        0.0000        0.0000        0.0000        0.0000        0.0000        0.0000        0.0000        0.0000        0.0000        0.0000        0.0000        0.0000        0.0000        0.0000        0.0000        0.0000        0.0000        0.0000        0.0000        0.0000        0.0000        0.0000        0.0000        0.0000        0.0000        0.0000        0.0000        0.0000        0.0000        0.0000        0.0000        0.0000        0.0000        0.0000        0.0000        0.0000        0.0000        0.0000        0.0000        0.0000        0.0000        0.0000        0.0000        0.0000        0.0000        0.0000        0.0000        0.0000        0.0000        0.0000        0.0000        0.0000        0.0000        0.0000        0.0000        0.0000        0.0000        0.0000        0.0000        0.0000        0.0000        0.0000        0.0000        0.0000        0.0000        0.0000        0.0000        0.0000        0.0000        0.0000        0.0000        0.0000        0.0000        0.0000        0.0000        0.0000        0.0000        0.0000        0.0000        0.0000        0.0000        0.0000        0.0000        0.0000        0.0000        0.0000        0.0000        0.0000        0.0000        0.0000        0.0000        0.0000        0.0000        0.0000        0.0000        0.0000        0.0000        0.0000        0.0000       32.5178       34.5778       36.0712       33.6366       32.0700       29.5644       61.0319      117.7466       37.1419       31.1291       29.9345       28.1091       29.6573       33.1669       39.7144       45.2118       47.9048       46.4220       59.4997       48.2788       45.9120       49.8066       57.1549       46.7515       31.4547       28.2928       34.0608       50.2424       40.1567       38.5242       30.8035       35.6044       41.2842       41.4583       29.8431       16.3051       12.3916       19.4291       25.6049       27.1366       34.7086       36.4872       38.1052       42.5697       56.8110       67.1170       80.5166       89.1735       97.6523      103.9786      106.0036       97.2330       95.0620       98.2373      107.3489      115.4401      132.4760      138.5448      144.4305        0.0000        0.0000        0.0000        0.0000        0.0000        0.0000        0.0000        0.0000        0.0000        0.0000        0.0000        0.0000        0.0000        0.0000        0.0000        0.0000        0.0000        0.0000        0.0000        0.0000
        0.0000        0.0000        0.0000        0.0000        0.0000        0.0000        0.0000        0.0000        0.0000        0.0000        0.0000        0.0000        0.0000        0.0000        0.0000        0.0000        0.0000        0.0000        0.0000        0.0000        0.0000        0.0000        0.0000        0.0000        0.0000        0.0000        0.0000        0.0000        0.0000        0.0000        0.0000        0.0000        0.0000        0.0000        0.0000        0.0000        0.0000        0.0000        0.0000        0.0000        0.0000        0.0000        0.0000        0.0000        0.0000        0.0000        0.0000        0.0000        0.0000        0.0000        0.0000        0.0000        0.0000       65.6913       77.8677       77.4673       75.9520       75.3446       70.6767       68.2303        0.0000        0.0000        0.0000        0.0000        0.0000        0.0000        0.0000        0.0000        0.0000        0.0000        0.0000        0.0000        0.0000        0.0000        0.0000        0.0000        0.0000        0.0000        0.0000        0.0000        0.0000        0.0000        0.0000        0.0000        0.0000        0.0000        0.0000        0.0000        0.0000        0.0000        0.0000        0.0000        0.0000        0.0000        0.0000        0.0000        0.0000        0.0000        0.0000        0.0000        0.0000        0.0000        0.0000        0.0000        0.0000        0.0000        0.0000        0.0000        0.0000        0.0000        0.0000        0.0000        0.0000        0.0000        0.0000        0.0000        0.0000        0.0000        0.0000        0.0000        0.0000        0.0000        0.0000        0.0000        0.0000        0.0000        0.0000        0.0000        0.0000        0.0000        0.0000        0.0000        0.0000        0.0000        0.0000        0.0000        0.0000        0.0000        0.0000        0.0000        0.0000        0.0000        0.0000        0.0000        0.0000        0.0000        0.0000        0.0000        0.0000        0.0000        0.0000        0.0000        0.0000        0.0000        0.0000        0.0000        0.0000        0.0000        0.0000        0.0000        0.0000        0.0000        0.0000        0.0000        0.0000        0.0000        0.0000        0.0000        0.0000        0.0000       32.6357       29.4063       28.2358       29.8668       29.7622       88.9570      168.5346       74.2891       27.8634       29.6028       36.5972       42.8753       45.7611       48.2656       46.2342       48.8296       56.7187       60.4247       73.9314       60.2299       53.5368       53.8404       53.6720       48.8651       25.5579       24.8997       42.6106       47.1543       41.9518       39.6768       37.6090       32.4776       43.3076       49.6179       32.5280       16.6134       16.2781       21.3919       27.4081       30.3598       36.8685       40.5537       40.8922       48.5614       65.6036       80.4471       86.1494       85.9626       95.9671      105.8030      103.0728      106.4408      106.8911      111.6934      116.1832      122.6157      120.7786      137.4734      132.4197      147.2164      146.5645        0.0000        0.0000        0.0000        0.0000        0.0000        0.0000        0.0000        0.0000        0.0000        0.0000        0.0000        0.0000        0.0000        0.0000        0.0000        0.0000        0.0000        0.0000
        0.0000        0.0000        0.0000        0.0000        0.0000        0.0000        0.0000        0.0000        0.0000        0.0000        0.0000        0.0000        0.0000        0.0000        0.0000        0.0000        0.0000        0.0000        0.0000        0.0000        0.0000        0.0000        0.0000        0.0000        0.0000        0.0000        0.0000        0.0000        0.0000        0.0000        0.0000        0.0000        0.0000        0.0000        0.0000        0.0000        0.0000        0.0000        0.0000        0.0000        0.0000        0.0000        0.0000        0.0000        0.0000        0.0000        0.0000        0.0000        0.0000        0.0000      207.8543       51.9038       50.9056       60.5145       79.0746       79.0141       77.5983       75.6333       83.1436       69.1550       70.2824      103.2241        0.0000        0.0000        0.0000        0.0000        0.0000        0.0000        0.0000        0.0000        0.0000        0.0000        0.0000        0.0000        0.0000        0.0000        0.0000        0.0000        0.0000        0.0000        0.0000        0.0000        0.0000        0.0000        0.0000        0.0000        0.0000        0.0000        0.0000        0.0000        0.0000        0.0000        0.0000        0.0000        0.0000        0.0000        0.0000        0.0000        0.0000        0.0000        0.0000        0.0000        0.0000        0.0000        0.0000        0.0000        0.0000        0.0000        0.0000        0.0000        0.0000        0.0000        0.0000        0.0000        0.0000        0.0000        0.0000        0.0000        0.0000        0.0000        0.0000        0.0000        0.0000        0.0000        0.0000        0.0000        0.0000        0.0000        0.0000        0.0000        0.0000        0.0000        0.0000        0.0000        0.0000        0.0000        0.0000        0.0000        0.0000        0.0000        0.0000        0.0000        0.0000        0.0000        0.0000        0.0000        0.0000        0.0000        0.0000        0.0000        0.0000        0.0000        0.0000        0.0000        0.0000        0.0000        0.0000        0.0000        0.0000        0.0000        0.0000        0.0000        0.0000        0.0000        0.0000        0.0000        0.0000        0.0000        0.0000       37.7432       31.9511       26.8706       29.7543       30.7688       25.3796       50.4282       54.3375       31.2384       33.5483       40.4078       41.3449       43.1706       48.1309       44.7036       48.6838       41.8627       62.0463       66.1142       52.4632       49.7015       48.6409       58.5129       54.5602       33.5279       21.8797       31.0637       26.5523       25.5476       24.5480       52.5337       74.3215       43.3777       42.6366       40.5798       17.8036       14.5411       17.5834       22.7355       29.4969       42.2269       41.3044       39.0020       46.4880       62.3824       70.9364       77.4778       75.0614       82.2250      108.2123      127.0677      120.0454      125.0351      127.2423      126.1372      127.9067      123.4788      129.4744      133.4711      141.6205      152.1495      153.4318        0.0000        0.0000        0.0000        0.0000        0.0000        0.0000        0.0000        0.0000        0.0000        0.0000        0.0000        0.0000        0.0000        0.0000      109.8359      109.0068      114.4402        0.0000
        0.0000        0.0000        0.0000        0.0000        0.0000        0.0000        0.0000        0.0000        0.0000        0.0000        0.0000        0.0000        0.0000        0.0000        0.0000        0.0000        0.0000        0.0000        0.0000        0.0000        0.0000        0.0000        0.0000        0.0000        0.0000        0.0000        0.0000        0.0000        0.0000        0.0000        0.0000        0.0000        0.0000        0.0000        0.0000        0.0000        0.0000        0.0000        0.0000        0.0000        0.0000        0.0000        0.0000        0.0000        0.0000        0.0000        0.0000        0.0000       50.6789       56.4091       54.5431       58.5815       55.0269       53.7805       63.8722       73.0924       78.8123       76.0315       71.4511       66.5184       61.8875       76.1393      105.0522        0.0000        0.0000        0.0000        0.0000        0.0000        0.0000        0.0000        0.0000        0.0000        0.0000        0.0000        0.0000        0.0000        0.0000        0.0000        0.0000        0.0000        0.0000        0.0000        0.0000        0.0000        0.0000        0.0000        0.0000        0.0000        0.0000        0.0000        0.0000        0.0000        0.0000        0.0000        0.0000        0.0000        0.0000        0.0000        0.0000        0.0000        0.0000        0.0000        0.0000        0.0000        0.0000        0.0000        0.0000        0.0000        0.0000        0.0000        0.0000        0.0000        0.0000        0.0000        0.0000        0.0000        0.0000        0.0000        0.0000        0.0000        0.0000        0.0000        0.0000        0.0000        0.0000        0.0000        0.0000        0.0000        0.0000        0.0000        0.0000        0.0000        0.0000        0.0000        0.0000        0.0000        0.0000        0.0000        0.0000        0.0000        0.0000        0.0000        0.0000        0.0000        0.0000        0.0000        0.0000        0.0000        0.0000        0.0000        0.0000        0.0000        0.0000        0.0000        0.0000        0.0000        0.0000        0.0000        0.0000        0.0000        0.0000        0.0000        0.0000        0.0000        0.0000        0.0000        0.0000        0.0000       37.2918       33.7931       26.2805       27.9803       30.4839       29.3948       28.6566       33.8493       33.9035       34.1739       35.4228       43.6751       46.4978       46.7914       48.5664       41.6664       41.4670       48.1259       66.1160       63.5391       45.3971       61.9340       68.3283       55.3245       43.6791       31.8437       42.5708       22.3560       22.6715       24.8619       30.7266       57.6145       64.1753       46.9524       27.4475       20.8842       21.0282       19.2878       19.1389       21.0053       33.1030       40.3376       40.9362       44.4674       60.3160       71.9243       72.6730       75.9079       81.2108       95.5751      106.5780      114.1999      123.5769      129.1486      127.7916      138.7883      133.9070      141.8883      140.8067      139.4421      142.9285      143.4528      137.8845      145.2721        0.0000        0.0000        0.0000        0.0000        0.0000        0.0000        0.0000        0.0000        0.0000      107.7776      104.0759      107.4471      107.9923      108.1491      112.7288      107.6437       97.3021
        0.0000        0.0000        0.0000        0.0000        0.0000        0.0000        0.0000        0.0000        0.0000        0.0000        0.0000        0.0000        0.0000        0.0000        0.0000        0.0000        0.0000        0.0000        0.0000        0.0000        0.0000        0.0000        0.0000        0.0000        0.0000        0.0000        0.0000        0.0000        0.0000        0.0000        0.0000        0.0000        0.0000        0.0000        0.0000        0.0000        0.0000        0.0000        0.0000        0.0000        0.0000        0.0000        0.0000        0.0000        0.0000        0.0000        0.0000        0.0000       38.1239       40.6227       43.3328       60.2350       64.9597       50.7831       52.4821       65.2911       68.4926       73.2803       69.0137       70.6254       56.7473       56.0838       55.9484       56.3698       53.5263       49.8627       48.6114        0.0000        0.0000        0.0000        0.0000        0.0000        0.0000        0.0000        0.0000        0.0000        0.0000        0.0000        0.0000        0.0000        0.0000        0.0000        0.0000        0.0000        0.0000        0.0000        0.0000        0.0000        0.0000        0.0000        0.0000        0.0000        0.0000        0.0000        0.0000        0.0000        0.0000        0.0000        0.0000        0.0000        0.0000        0.0000        0.0000        0.0000        0.0000        0.0000        0.0000        0.0000        0.0000        0.0000        0.0000        0.0000        0.0000        0.0000        0.0000        0.0000        0.0000        0.0000        0.0000        0.0000        0.0000        0.0000        0.0000        0.0000        0.0000        0.0000        0.0000        0.0000        0.0000        0.0000        0.0000        0.0000        0.0000        0.0000        0.0000        0.0000        0.0000        0.0000        0.0000        0.0000        0.0000        0.0000        0.0000        0.0000        0.0000        0.0000        0.0000        0.0000        0.0000        0.0000        0.0000        0.0000        0.0000        0.0000        0.0000        0.0000        0.0000        0.0000        0.0000        0.0000        0.0000        0.0000        0.0000        0.0000        0.0000        0.0000        0.0000        0.0000       39.4742       43.0540       31.7071       31.0961       28.8582       33.7807       45.4747       35.2233       31.3633       35.6847       35.0498       38.4494       48.2448       51.4605       58.7239       53.4904       45.0491       48.7208       58.7949       53.4928       48.3671       52.7574       42.8477       31.4421       24.4106       29.1414       31.6359       28.2369       31.1848       37.7044       38.3606       37.8616       18.6593       13.2858       18.9256       21.7264       16.6033       15.2701       19.4974       22.7895       32.0503       46.0173       48.0364       56.3381       72.4706       83.5462       84.9525       91.4507      112.8760      114.4704      125.7961      125.3531      130.0599      135.0934      138.9564      142.9501      145.2219      141.7242      140.9406      146.2834      155.0374      152.1447      148.7907        0.0000        0.0000        0.0000        0.0000        0.0000        0.0000      114.3206      108.2829       98.7385       92.9691       91.7760       96.6429       95.8485       94.8466       96.2271       98.9933        0.0000        0.0000
        0.0000        0.0000        0.0000        0.0000        0.0000        0.0000        0.0000        0.0000        0.0000        0.0000        0.0000        0.0000        0.0000        0.0000        0.0000        0.0000        0.0000        0.0000        0.0000        0.0000        0.0000        0.0000        0.0000        0.0000        0.0000        0.0000        0.0000        0.0000        0.0000        0.0000        0.0000        0.0000        0.0000        0.0000        0.0000        0.0000        0.0000        0.0000        0.0000        0.0000        0.0000        0.0000        0.0000        0.0000        0.0000        0.0000        0.0000        0.0000       34.1465       36.0238       37.6852       40.2121       34.5589       36.5898       42.1909       46.0609       52.7207       60.5843       65.5306       67.2044       65.2331       59.2307       54.6008       57.7813       57.1409       55.2542       52.9024       48.6371       44.0723        0.0000        0.0000        0.0000        0.0000        0.0000        0.0000        0.0000        0.0000        0.0000        0.0000        0.0000        0.0000        0.0000        0.0000        0.0000        0.0000        0.0000        0.0000        0.0000        0.0000        0.0000        0.0000        0.0000        0.0000        0.0000        0.0000        0.0000        0.0000        0.0000        0.0000        0.0000        0.0000        0.0000        0.0000        0.0000        0.0000        0.0000        0.0000        0.0000        0.0000        0.0000        0.0000        0.0000        0.0000        0.0000        0.0000        0.0000        0.0000        0.0000        0.0000        0.0000        0.0000        0.0000        0.0000        0.0000        0.0000        0.0000        0.0000        0.0000        0.0000        0.0000        0.0000        0.0000        0.0000        0.0000        0.0000        0.0000        0.0000        0.0000        0.0000        0.0000        0.0000        0.0000        0.0000        0.0000        0.0000        0.0000        0.0000        0.0000        0.0000        0.0000        0.0000        0.0000        0.0000        0.0000        0.0000        0.0000        0.0000        0.0000        0.0000        0.0000        0.0000        0.0000        0.0000        0.0000        0.0000        0.0000        0.0000        0.0000       44.1042       45.6742       36.2861       30.6788       31.3659       35.4109       45.5665       40.3304       44.6842      233.1587      190.6623       34.2630       42.1894       50.6281       59.5794       54.0242       47.2487       53.4550       72.7306       58.5698       59.9660       47.5580       43.8355       31.7520       26.6321       24.4968       24.8561       28.5907       28.8063       36.2005       23.6874       14.5179       10.3829       12.2460       23.7021       20.5509       16.7603       23.4979       17.4032       26.1472       34.0664       44.2397       51.7097       76.0491       97.1943      107.3174      104.9332      104.8072      120.2326      135.7692      144.0717      143.8089      132.8731      126.4953      127.3777      134.3499      126.1833      132.6791      122.5037      137.4232      147.8618      163.0963      154.1904      135.0734      124.9696      116.3934      106.0993       91.1396       89.6176       84.2950       85.8216       85.2326       73.1698       69.5448       77.4147       76.1349       78.1422       80.9881       81.3197        0.0000        0.0000
        0.0000        0.0000        0.0000        0.0000        0.0000        0.0000        0.0000        0.0000        0.0000        0.0000        0.0000        0.0000        0.0000        0.0000        0.0000        0.0000        0.0000        0.0000        0.0000        0.0000        0.0000        0.0000        0.0000        0.0000        0.0000        0.0000        0.0000        0.0000        0.0000        0.0000        0.0000        0.0000        0.0000        0.0000        0.0000        0.0000        0.0000        0.0000        0.0000        0.0000        0.0000        0.0000        0.0000        0.0000        0.0000        0.0000        0.0000        0.0000       36.5353       33.6654       42.3214       37.5128       35.6712       39.0630       33.4530       39.6790       41.7136       52.9668       67.0977       62.6107       60.9875       59.6031       55.2856       66.4999       57.6244       54.6927       59.2028       53.2172       46.3258       38.0185        0.0000        0.0000        0.0000        0.0000        0.0000        0.0000        0.0000        0.0000        0.0000        0.0000        0.0000        0.0000        0.0000        0.0000        0.0000        0.0000        0.0000        0.0000        0.0000        0.0000        0.0000        0.0000        0.0000        0.0000        0.0000        0.0000        0.0000        0.0000        0.0000        0.0000        0.0000        0.0000        0.0000        0.0000        0.0000        0.0000        0.0000        0.0000        0.0000        0.0000        0.0000        0.0000        0.0000        0.0000        0.0000        0.0000        0.0000        0.0000        0.0000        0.0000        0.0000        0.0000        0.0000        0.0000        0.0000        0.0000        0.0000        0.0000        0.0000        0.0000        0.0000        0.0000        0.0000        0.0000        0.0000        0.0000        0.0000        0.0000        0.0000        0.0000        0.0000        0.0000        0.0000        0.0000        0.0000        0.0000        0.0000        0.0000        0.0000        0.0000        0.0000        0.0000        0.0000        0.0000        0.0000        0.0000        0.0000        0.0000        0.0000        0.0000        0.0000        0.0000        0.0000        0.0000        0.0000        0.0000        0.0000        0.0000        0.0000       36.2257       31.5913       31.0486       32.1481       53.0322        0.0000       54.6093       50.4439      145.0663        0.0000        0.0000        0.0000       48.5770       70.7239       58.3864       53.3553       75.5370       87.4063       64.3325       51.4019       41.9557       38.3013       29.2774       21.3496       24.7037       26.2634       42.3986       44.1679       30.5865       22.9598       13.7948       10.8475       37.2964       14.4867       13.2631       17.2983       19.1368       19.8730       37.2198       43.4754       54.2991       68.1308       88.6668      100.7177      106.7639      123.5872      128.1349      108.2850      118.8782      135.7910      147.2056      123.0021      117.9352      122.1375      126.0438      131.7157      128.1292      124.9425      139.0384      148.7706      143.3345      134.7277      126.5042      118.8773      108.7762       95.2386       77.7722       68.5995       72.6591       81.8408       84.1607       71.6251       66.1354       70.2879       71.6702       76.7416       77.4349       79.1968        0.0000        0.0000
        0.0000        0.0000        0.0000        0.0000        0.0000        0.0000        0.0000        0.0000        0.0000        0.0000        0.0000        0.0000        0.0000        0.0000        0.0000        0.0000        0.0000        0.0000        0.0000        0.0000        0.0000        0.0000        0.0000        0.0000        0.0000        0.0000        0.0000        0.0000        0.0000        0.0000        0.0000        0.0000        0.0000        0.0000        0.0000        0.0000        0.0000        0.0000       46.0257       42.1195       42.3582        0.0000        0.0000        0.0000        0.0000        0.0000        0.0000        0.0000       36.4630       42.5813       47.3715       37.5245       45.0211       41.0069       40.5357      128.4007      193.5480       90.8821       57.6947       61.0244       60.5392       59.7759       57.8743       60.4553       50.9606       48.7788       49.3170       45.8969       44.5468       38.6327        0.0000        0.0000        0.0000        0.0000        0.0000        0.0000        0.0000        0.0000        0.0000        0.0000        0.0000        0.0000        0.0000        0.0000        0.0000        0.0000        0.0000        0.0000        0.0000        0.0000        0.0000        0.0000        0.0000        0.0000        0.0000        0.0000        0.0000        0.0000        0.0000        0.0000        0.0000        0.0000        0.0000        0.0000        0.0000        0.0000        0.0000        0.0000        0.0000        0.0000        0.0000        0.0000        0.0000        0.0000        0.0000        0.0000        0.0000        0.0000        0.0000        0.0000        0.0000        0.0000        0.0000        0.0000        0.0000        0.0000        0.0000        0.0000        0.0000        0.0000        0.0000        0.0000        0.0000        0.0000        0.0000        0.0000        0.0000        0.0000        0.0000        0.0000        0.0000        0.0000        0.0000        0.0000        0.0000        0.0000        0.0000        0.0000        0.0000        0.0000        0.0000        0.0000        0.0000        0.0000        0.0000        0.0000        0.0000        0.0000        0.0000        0.0000        0.0000        0.0000        0.0000        0.0000        0.0000        0.0000        0.0000        0.0000        0.0000        0.0000        0.0000        0.0000        0.0000        0.0000        0.0000        0.0000        0.0000        0.0000        0.0000        0.0000        0.0000        0.0000        0.0000       49.2546       63.4518       84.5814       70.8239       55.6776       41.7538       48.2309       47.9338       43.6183       50.8534       28.5703       21.3653       25.5292       32.6177       24.0344       18.2377       13.7296        9.1300       13.0227       21.7677       27.6835       29.8650       24.6621       24.1616       46.6700       57.7254       70.5659       82.1184       91.3867      104.6954      105.8694      105.2935      109.5339      116.8162      128.0565      125.6266      120.9066      121.2872      111.0441      118.9304      118.3503      114.5941      114.9364      122.8321      153.1556      157.6612      148.9123      138.8666      124.2147      111.1532      100.7542       90.9427       74.0593       67.3286       66.0694       68.3694       87.0943       83.4062       72.9177       72.6075       74.0997       77.1413       78.6937        0.0000        0.0000        0.0000
        0.0000        0.0000        0.0000        0.0000        0.0000        0.0000        0.0000        0.0000        0.0000        0.0000        0.0000        0.0000        0.0000        0.0000        0.0000        0.0000        0.0000        0.0000        0.0000        0.0000        0.0000        0.0000        0.0000        0.0000        0.0000        0.0000        0.0000        0.0000        0.0000        0.0000        0.0000        0.0000        0.0000        0.0000        0.0000        0.0000        0.0000        0.0000       44.9223       51.9857       49.8916       40.7552       37.4047       38.5150       44.0261       58.6753       57.0452       52.5417       55.2730       47.7649       41.7698       45.6077       51.3600       55.6034       52.4847      161.5452      156.9292       54.0996       46.7566       58.0610       54.6633       56.0123       50.3996       50.4497       43.9205       41.4238       40.1191       41.4516       39.7114       38.4908       31.5409       27.1312        0.0000        0.0000        0.0000        0.0000        0.0000        0.0000        0.0000        0.0000        0.0000        0.0000        0.0000        0.0000        0.0000        0.0000        0.0000        0.0000        0.0000        0.0000        0.0000        0.0000        0.0000        0.0000        0.0000        0.0000        0.0000        0.0000        0.0000        0.0000        0.0000        0.0000        0.0000        0.0000        0.0000        0.0000        0.0000        0.0000        0.0000        0.0000        0.0000        0.0000        0.0000        0.0000        0.0000        0.0000        0.0000        0.0000        0.0000        0.0000        0.0000        0.0000        0.0000        0.0000        0.0000        0.0000        0.0000        0.0000        0.0000        0.0000        0.0000        0.0000        0.0000        0.0000        0.0000        0.0000        0.0000        0.0000        0.0000        0.0000        0.0000        0.0000        0.0000        0.0000        0.0000        0.0000        0.0000        0.0000        0.0000        0.0000        0.0000        0.0000        0.0000        0.0000        0.0000        0.0000        0.0000        0.0000        0.0000        0.0000        0.0000        0.0000        0.0000        0.0000        0.0000        0.0000        0.0000        0.0000        0.0000        0.0000        0.0000        0.0000        0.0000        0.0000        0.0000        0.0000        0.0000        0.0000        0.0000        0.0000        0.0000        0.0000        0.0000        0.0000       76.1922       75.2139       53.6754       49.0688       42.6543       41.2471       45.1392       52.5826       33.8553       20.9857       18.2734       22.6797       21.9051       15.9796       14.6314       11.1560       10.1014        8.2367       18.3915       23.1927       22.9871       21.8858       26.3286       43.5506       53.3489       70.0626       87.1485       96.0119      104.3228      103.8484      104.0244      106.7994      123.5994      141.1471      136.8449      127.2443      119.5782      107.4292      112.3681      132.9924      130.6935      120.3873      127.6806      149.2496      149.5612      136.8671      125.4464      116.8898      101.9372       94.5668       88.0797       68.7172       64.7112       68.1546       70.1217       68.8110       77.7792       71.3274       72.4249       71.1424       76.5809        0.0000        0.0000        0.0000        0.0000
        0.0000        0.0000        0.0000        0.0000        0.0000        0.0000        0.0000        0.0000        0.0000        0.0000        0.0000        0.0000        0.0000        0.0000        0.0000        0.0000        0.0000        0.0000        0.0000        0.0000        0.0000        0.0000        0.0000        0.0000        0.0000        0.0000        0.0000        0.0000        0.0000        0.0000        0.0000        0.0000        0.0000        0.0000        0.0000        0.0000        0.0000       29.5791       36.5488       40.5535       39.8040       37.1093       33.6745       42.2955       47.4325       46.0670       41.2142       37.6517       34.4454       37.6296       43.0259       53.5871       55.4343       54.9918       45.9869       38.2295       96.7141       36.0795       36.0406       43.0905       47.8117       58.3544       58.0861       56.0241       42.0716       34.9835       32.5184       35.1283       39.9356       35.1288       29.4555       22.6209        0.0000        0.0000        0.0000        0.0000        0.0000        0.0000        0.0000        0.0000        0.0000        0.0000        0.0000        0.0000        0.0000        0.0000        0.0000        0.0000        0.0000        0.0000        0.0000        0.0000        0.0000        0.0000        0.0000        0.0000        0.0000        0.0000        0.0000        0.0000        0.0000        0.0000        0.0000        0.0000        0.0000        0.0000        0.0000        0.0000        0.0000        0.0000        0.0000        0.0000        0.0000        0.0000        0.0000        0.0000        0.0000        0.0000        0.0000        0.0000        0.0000        0.0000        0.0000        0.0000        0.0000        0.0000        0.0000        0.0000        0.0000        0.0000        0.0000        0.0000        0.0000        0.0000        0.0000        0.0000        0.0000        0.0000        0.0000        0.0000        0.0000        0.0000        0.0000        0.0000        0.0000        0.0000        0.0000        0.0000        0.0000        0.0000        0.0000        0.0000        0.0000        0.0000        0.0000        0.0000        0.0000        0.0000        0.0000        0.0000        0.0000        0.0000        0.0000        0.0000        0.0000        0.0000        0.0000        0.0000        0.0000        0.0000        0.0000        0.0000        0.0000        0.0000        0.0000        0.0000        0.0000        0.0000        0.0000       53.2082       53.4170       51.4389       45.6203       61.2966        0.0000       63.0266       59.7205       52.8074       43.9370       38.2702       44.6769       24.0879       18.9171       10.0998       10.9688       14.2668       11.0756        9.3542       13.2752       18.2056       22.4572       10.6757       10.7148       45.8183       24.6577       23.5586       35.1247       49.9824       65.4490       85.2090       93.4848      104.9949      108.2032      110.6422      122.0213      120.5895      136.2030      142.4260      137.6900      122.6766      111.5552      104.9132      105.2390      114.6550      117.8471      112.2030      114.0401      108.7503      112.0849      105.6707       96.0215       82.2979       78.1240       71.8225       69.3169       67.7647       70.1683       76.7167       79.3473       71.5899       68.7414       70.9868       70.1199       77.0457       77.9857        0.0000        0.0000        0.0000        0.0000
        0.0000        0.0000        0.0000        0.0000        0.0000        0.0000        0.0000        0.0000        0.0000        0.0000        0.0000        0.0000        0.0000        0.0000        0.0000        0.0000        0.0000        0.0000        0.0000        0.0000        0.0000        0.0000        0.0000        0.0000        0.0000        0.0000        0.0000        0.0000        0.0000        0.0000        0.0000        0.0000        0.0000        0.0000        0.0000        0.0000        0.0000       26.6615       31.1506       34.1532       34.8598       30.2983       32.1660       34.2015       38.6123       39.3365       36.7078       32.9653       33.5088       38.3280       38.9155       34.3935       44.9495       33.3561       37.9172       39.4434       36.3331       31.3093       33.8176       39.6166       42.5473       48.2106       50.9789       47.6198       48.4920       44.1042       35.7679       29.1045       28.3787       27.8093       26.8576       24.2610       22.5916        0.0000        0.0000        0.0000        0.0000        0.0000        0.0000        0.0000        0.0000        0.0000        0.0000        0.0000        0.0000        0.0000        0.0000        0.0000        0.0000        0.0000        0.0000        0.0000        0.0000        0.0000        0.0000        0.0000        0.0000        0.0000        0.0000        0.0000        0.0000        0.0000        0.0000        0.0000        0.0000        0.0000        0.0000        0.0000        0.0000        0.0000        0.0000        0.0000        0.0000        0.0000        0.0000        0.0000        0.0000        0.0000        0.0000        0.0000        0.0000        0.0000        0.0000        0.0000        0.0000        0.0000        0.0000        0.0000        0.0000        0.0000        0.0000        0.0000        0.0000        0.0000        0.0000        0.0000        0.0000        0.0000        0.0000        0.0000        0.0000        0.0000        0.0000        0.0000        0.0000        0.0000        0.0000        0.0000        0.0000        0.0000        0.0000        0.0000        0.0000        0.0000        0.0000        0.0000        0.0000        0.0000        0.0000        0.0000        0.0000        0.0000        0.0000        0.0000        0.0000        0.0000        0.0000        0.0000        0.0000        0.0000        0.0000        0.0000        0.0000        0.0000        0.0000       55.5939       54.2489       33.2843       41.2410       72.2663       58.9313       39.2444       42.2242       45.5743       47.3559       77.2684       76.6422       62.7170       42.7051       34.6304       28.3821       13.6338       10.1374       16.2447       26.8852       18.1223       12.2637        8.8567       14.4169       20.9423       12.5171       15.0967        9.7666      114.9582       40.2088       31.0784       43.9855       69.7569       86.1589       84.1635       89.8339      103.3206      110.8717      118.8390      127.9082      126.8239      135.5147      140.3542      151.3350      122.7003      111.5315      107.4340      105.3014      107.9746      104.2591      106.1046      112.4169      108.2806      112.9496      104.8280       95.1289       84.5403       78.7248       75.5514       72.9120       73.3154       72.6975       78.1734       79.9651       89.2619       81.5785       81.1639       82.9526       81.2423        0.0000        0.0000        0.0000        0.0000        0.0000
        0.0000        0.0000        0.0000        0.0000        0.0000        0.0000        0.0000        0.0000        0.0000        0.0000        0.0000        0.0000        0.0000        0.0000        0.0000        0.0000        0.0000        0.0000        0.0000        0.0000        0.0000        0.0000        0.0000        0.0000        0.0000        0.0000        0.0000        0.0000        0.0000        0.0000        0.0000        0.0000        0.0000        0.0000        0.0000        0.0000       17.3093       27.4848       28.1002       29.3599       33.1974       38.6608       34.7374       31.4703       33.8662       34.6418       39.9593       49.0420       47.0810       35.6892       32.6471       26.4665       27.5477       26.6690       27.1426       38.7223       44.6880       45.5737       40.7860       45.0422       42.7237       39.5793       38.5647       43.1128       42.6284       41.1258       36.6478       29.5790       27.2950       24.0432       26.6979       25.6501        0.0000        0.0000        0.0000        0.0000        0.0000        0.0000        0.0000        0.0000        0.0000        0.0000        0.0000        0.0000        0.0000        0.0000        0.0000        0.0000        0.0000        0.0000        0.0000        0.0000        0.0000        0.0000        0.0000        0.0000        0.0000        0.0000        0.0000        0.0000        0.0000        0.0000        0.0000        0.0000        0.0000        0.0000        0.0000        0.0000        0.0000        0.0000        0.0000        0.0000        0.0000        0.0000        0.0000        0.0000        0.0000        0.0000        0.0000        0.0000        0.0000        0.0000        0.0000        0.0000        0.0000        0.0000        0.0000        0.0000        0.0000        0.0000        0.0000        0.0000        0.0000        0.0000        0.0000        0.0000        0.0000        0.0000        0.0000        0.0000        0.0000        0.0000        0.0000        0.0000        0.0000        0.0000        0.0000        0.0000        0.0000        0.0000        0.0000        0.0000        0.0000        0.0000        0.0000        0.0000        0.0000        0.0000        0.0000        0.0000        0.0000        0.0000        0.0000        0.0000        0.0000        0.0000        0.0000        0.0000        0.0000        0.0000        0.0000        0.0000       33.0604       42.4697       49.9728       41.0894       49.6931       29.1394       33.5460       62.0596       59.8320       37.9350       37.8833       43.9969       41.9815       49.8975       46.7383       39.3042       36.9669       35.4004       27.1178       13.3177       15.7669       35.6387       19.4253       38.4149       20.9972       13.9649       17.4160       13.1666       13.0004        9.5016        7.7352       24.4256       28.9500       35.4853       49.9370       64.7576       71.4054       85.7622       93.5116      106.2997      115.7843      125.8914      122.2960      125.2622      138.4407      130.2035      129.8983      143.9581      133.6876      107.1515      110.1254      113.6924      109.6120      109.0667      116.2718      115.2455      111.8431      104.4881       98.8503       83.6459       74.6441       78.7734       85.3694       83.9476       82.9118       82.5348       78.6707       88.8747       83.8465       86.1204       95.2842      102.4596        0.0000        0.0000        0.0000        0.0000        0.0000
        0.0000        0.0000        0.0000        0.0000        0.0000        0.0000        0.0000        0.0000        0.0000        0.0000        0.0000        0.0000        0.0000        0.0000        0.0000        0.0000        0.0000        0.0000        0.0000        0.0000        0.0000        0.0000        0.0000        0.0000        0.0000        0.0000        0.0000        0.0000        0.0000        0.0000        0.0000        0.0000        0.0000        0.0000        0.0000       21.0698       16.9249       21.7951       25.9166       37.0877       42.2043       43.8084       35.5805       31.2909       35.8351       31.8924       48.0263       57.2795       46.9919       33.7835       29.5824       23.9505       25.4648       26.2670       29.5083       37.2703       39.2794       37.5179       32.4064       43.2545       42.5787       38.0864       34.4981       34.8014       33.3573       30.2599       29.3917       26.5578       23.0153       23.9820       23.0452       22.1300        0.0000        0.0000        0.0000        0.0000        0.0000        0.0000        0.0000        0.0000        0.0000        0.0000        0.0000        0.0000        0.0000        0.0000        0.0000        0.0000        0.0000        0.0000        0.0000        0.0000        0.0000        0.0000        0.0000        0.0000        0.0000        0.0000        0.0000        0.0000        0.0000        0.0000        0.0000        0.0000        0.0000        0.0000        0.0000        0.0000        0.0000        0.0000        0.0000        0.0000        0.0000        0.0000        0.0000        0.0000        0.0000        0.0000        0.0000        0.0000        0.0000        0.0000        0.0000        0.0000        0.0000        0.0000        0.0000        0.0000        0.0000        0.0000        0.0000        0.0000        0.0000        0.0000        0.0000        0.0000        0.0000        0.0000        0.0000        0.0000        0.0000        0.0000        0.0000        0.0000        0.0000        0.0000        0.0000        0.0000        0.0000        0.0000        0.0000        0.0000        0.0000        0.0000        0.0000        0.0000        0.0000        0.0000        0.0000        0.0000        0.0000        0.0000        0.0000        0.0000        0.0000        0.0000        0.0000        0.0000        0.0000        0.0000        0.0000       37.1701       44.1699       50.5747       48.3065       40.6411       39.0493       37.3823       29.5744       28.8815       30.1162       28.1385       42.3743       41.8167       39.6411       50.6912       51.7173       34.5596       41.5644       39.7412       30.4074       19.3120       12.2908       13.0449       15.2085       20.9286       20.9420       29.0452       27.0366       11.2240       13.6243       14.6732       16.9325       29.3604       34.5097       49.6211       65.9353       77.9671       80.5951       88.2310       98.8037      117.2817      124.0314      125.6190      125.5411      140.4782      136.9198      132.9029      154.6700      145.2846      117.7123      115.4003      117.3088      109.0264      113.0487      110.7614      111.6412      110.2835      102.2051       94.0564      102.5832       89.4614       90.5856       93.0719       94.5022       96.8504       92.7393       94.8041      107.7793      101.3665      104.5641       97.0651       93.7078      101.1096        0.0000        0.0000        0.0000        0.0000        0.0000
        0.0000        0.0000        0.0000        0.0000        0.0000        0.0000        0.0000        0.0000        0.0000        0.0000        0.0000        0.0000        0.0000        0.0000        0.0000        0.0000        0.0000        0.0000        0.0000        0.0000        0.0000        0.0000        0.0000        0.0000        0.0000        0.0000        0.0000        0.0000        0.0000        0.0000        0.0000        0.0000        0.0000        0.0000        0.0000       27.0511       20.3862       21.8097       25.6169       31.2095       39.2614       45.3089       45.0778       40.2208       37.1107       39.5199       54.5216       46.4600       33.3307       26.4626       24.3639       75.2585       25.4334       27.1502       32.8607       29.9985       30.6869       27.0016       19.0122       33.5934       48.7080       42.8134       38.4082       30.8428       29.2196       26.3275       23.5714       22.1972       21.3555       20.9374       19.7298       19.0096        0.0000        0.0000        0.0000        0.0000        0.0000        0.0000        0.0000        0.0000        0.0000        0.0000        0.0000        0.0000        0.0000        0.0000        0.0000        0.0000        0.0000        0.0000        0.0000        0.0000        0.0000        0.0000        0.0000        0.0000        0.0000        0.0000        0.0000        0.0000        0.0000        0.0000        0.0000        0.0000        0.0000        0.0000        0.0000        0.0000        0.0000        0.0000        0.0000        0.0000        0.0000        0.0000        0.0000        0.0000        0.0000        0.0000        0.0000        0.0000        0.0000        0.0000        0.0000        0.0000        0.0000        0.0000        0.0000        0.0000        0.0000        0.0000        0.0000        0.0000        0.0000        0.0000        0.0000        0.0000        0.0000        0.0000        0.0000        0.0000        0.0000        0.0000        0.0000        0.0000        0.0000        0.0000        0.0000        0.0000        0.0000        0.0000        0.0000        0.0000        0.0000        0.0000        0.0000        0.0000        0.0000        0.0000        0.0000        0.0000        0.0000        0.0000        0.0000        0.0000        0.0000        0.0000        0.0000        0.0000        0.0000        0.0000       41.5182       41.5870       52.5829       60.6073       51.4320       45.1692       36.5265       41.9008       36.4955       24.4946       22.9971       32.9379       48.8370       50.7298       48.9100       52.8270       55.0522       39.7902       50.0283       46.2489       31.4063       22.0769       21.7541       23.1254       21.3293       22.4339       30.4595       29.2982       28.8700       23.9786       25.8556       27.6569       88.8854       33.8031       41.0974       80.6099       63.5129       78.9600       84.9034      103.0775      103.5388      120.7261      129.3427      145.8764      148.5295      153.1973      137.0500      133.1982      144.1326      138.5188      113.0893      107.1798      108.6413      114.6694      120.0811      125.4603      121.9315      103.9591      102.0393       84.6267       82.9587       79.1576       78.2954       73.0126       64.8460       74.0284       77.6983       82.9553       78.0730       91.0227       96.1353       95.3028       91.5538        0.0000        0.0000        0.0000        0.0000        0.0000        0.0000
        0.0000        0.0000        0.0000        0.0000        0.0000        0.0000        0.0000        0.0000        0.0000        0.0000        0.0000        0.0000        0.0000        0.0000        0.0000        0.0000        0.0000        0.0000        0.0000        0.0000        0.0000        0.0000        0.0000        0.0000        0.0000        0.0000        0.0000        0.0000        0.0000        0.0000        0.0000        0.0000        0.0000        0.0000        0.0000       28.5208       23.0810       24.4183       24.4569       32.6495       39.8805       46.8869       45.7796       48.7546       44.3927       32.5334       29.4051       23.3073       23.5001       22.1072       20.8240       26.8974       23.0589       25.4331       29.5355       25.1408       27.9186       22.1620       24.8643       31.7560       35.7594       40.6183       30.1647       25.9813       23.9713       24.3147       23.2279       20.7743       19.0734       19.2100       17.1130        0.0000        0.0000        0.0000        0.0000        0.0000        0.0000        0.0000        0.0000        0.0000        0.0000        0.0000        0.0000        0.0000        0.0000        0.0000        0.0000        0.0000        0.0000        0.0000        0.0000        0.0000        0.0000        0.0000        0.0000        0.0000        0.0000        0.0000        0.0000        0.0000        0.0000        0.0000        0.0000        0.0000        0.0000        0.0000        0.0000        0.0000        0.0000        0.0000        0.0000        0.0000        0.0000        0.0000        0.0000        0.0000        0.0000        0.0000        0.0000        0.0000        0.0000        0.0000        0.0000        0.0000        0.0000        0.0000        0.0000        0.0000        0.0000        0.0000        0.0000        0.0000        0.0000        0.0000        0.0000        0.0000        0.0000        0.0000        0.0000        0.0000        0.0000        0.0000        0.0000        0.0000        0.0000        0.0000        0.0000        0.0000        0.0000        0.0000        0.0000        0.0000        0.0000        0.0000        0.0000        0.0000        0.0000        0.0000        0.0000        0.0000        0.0000        0.0000        0.0000        0.0000        0.0000       43.3911       53.8403        0.0000       42.6304       50.6584       48.6120       48.8902       62.3773       52.8249       35.3408       27.3146       28.8694       38.5553       68.1520       59.5433       40.1467       67.9025       85.0747       79.3677       68.6180       56.7976       48.1892       43.2032       49.5261       41.2700       30.3293       23.6065       22.4755       23.4396       26.6456       24.3395       27.3330       30.1551       32.3815       40.7604       34.1536       43.1966      111.5543       54.3789       54.5025       63.2505       71.4982       84.9799       89.7035       98.2876      119.7253      137.6351      136.4461      136.1946      136.7072      128.9828      128.6742      129.5462      130.4217      119.3935      125.3361      122.0976      130.9992      142.4297      150.4235      160.4509      147.3618      109.8500      103.6191       87.1935       83.6029       76.2643       73.3553       68.5728       67.6149       68.4934       69.7749       72.1544       83.2942      101.0757      102.5445      105.4831        0.0000        0.0000        0.0000        0.0000        0.0000        0.0000        0.0000
        0.0000        0.0000        0.0000        0.0000        0.0000        0.0000        0.0000        0.0000        0.0000        0.0000        0.0000        0.0000        0.0000        0.0000        0.0000        0.0000        0.0000        0.0000        0.0000        0.0000        0.0000        0.0000        0.0000        0.0000        0.0000        0.0000        0.0000        0.0000        0.0000       40.8614       36.8607       39.9337       45.7621       53.0016       35.1300       29.0558       22.5166       29.0020       29.6222       30.7807       40.0765       40.1859       43.3699       31.3040       28.5894       22.2970       21.6361       20.7630       18.5257       17.3072       19.0655       19.0383       17.4399       16.1369       17.6558       15.6020       18.1514       20.2506       27.8958       31.7011       33.1276       31.1407       24.2171       21.1688       20.9472       19.7052       18.4709       19.1480       17.9818       17.0456       16.0680       13.8557       11.8960        0.0000        0.0000        0.0000        0.0000        0.0000        0.0000        0.0000        0.0000        0.0000        0.0000        0.0000        0.0000        0.0000        0.0000        0.0000        0.0000        0.0000        0.0000        0.0000        0.0000        0.0000        0.0000        0.0000        0.0000        0.0000        0.0000        0.0000        0.0000        0.0000        0.0000        0.0000        0.0000        0.0000        0.0000        0.0000        0.0000        0.0000        0.0000        0.0000        0.0000        0.0000        0.0000        0.0000        0.0000        0.0000        0.0000        0.0000        0.0000        0.0000        0.0000        0.0000        0.0000        0.0000        0.0000        0.0000        0.0000        0.0000        0.0000        0.0000        0.0000        0.0000        0.0000        0.0000        0.0000        0.0000        0.0000        0.0000        0.0000        0.0000        0.0000        0.0000        0.0000        0.0000        0.0000        0.0000        0.0000        0.0000        0.0000        0.0000        0.0000        0.0000        0.0000        0.0000        0.0000        0.0000        0.0000        0.0000        0.0000        0.0000        0.0000        0.0000       43.9027       44.1377       67.0434       74.9289       56.0986       55.3638       58.3386       60.1350       58.2625       38.8760       34.3537       36.7175       45.4705       41.2698       38.4963       32.9632       60.4559       94.8900       91.0630       89.0606       76.1551       52.4399       49.2187       60.0965       40.1095       31.9085       28.9377       25.1689       24.1714       30.9950       32.8831       31.7017       34.2202       37.5928       41.0771       42.5119       41.8771       49.5647       55.0802       87.9192       99.0545       77.7260       85.1183      102.1636      103.7876      120.4084      136.7367      148.3267      151.7899      152.8092      145.2606      134.4189      132.8857      125.6643      125.5022      128.3473      132.8703      134.4528      138.2055      144.1242      138.0437      142.1441      138.3701      114.6519      107.7335       96.3794       92.0402       79.0759       76.8540       76.6237       71.5828       73.3022       76.4873       84.5406       91.5725      103.1101      110.0037        0.0000        0.0000        0.0000        0.0000        0.0000        0.0000        0.0000        0.0000
        0.0000        0.0000        0.0000        0.0000        0.0000        0.0000        0.0000        0.0000        0.0000        0.0000        0.0000        0.0000        0.0000        0.0000        0.0000        0.0000        0.0000        0.0000        0.0000        0.0000        0.0000        0.0000        0.0000        0.0000        0.0000        0.0000       47.0414       70.5003       81.4684       59.6553       56.7717       32.7643       36.5322       36.2318       32.3647       21.7547       18.2224       51.1060       53.7020       23.8355       29.6528       27.4890       22.6840       23.3737       18.9574       18.9405       17.0985       15.9148       15.1901       14.7414       16.5969       17.1989       17.1681       13.2513       13.7958       11.9497       14.1220       17.1197       21.8807       25.0343       27.5960       28.4177       22.8430       22.0776       19.9026       19.2711       18.4089       19.6411       18.2290       15.4869       14.4374       12.4064       12.8312       13.0134       13.4361       13.2845       13.9186       15.2200       16.2680       15.9823       15.5926       13.1955        0.0000        0.0000        0.0000        0.0000        0.0000        0.0000        0.0000        0.0000        0.0000        0.0000        0.0000        0.0000        0.0000        0.0000        0.0000        0.0000        0.0000        0.0000        0.0000        0.0000        0.0000        0.0000        0.0000        0.0000        0.0000        0.0000        0.0000        0.0000        0.0000        0.0000        0.0000        0.0000        0.0000        0.0000        0.0000        0.0000        0.0000        0.0000        0.0000        0.0000        0.0000        0.0000        0.0000        0.0000        0.0000        0.0000        0.0000        0.0000        0.0000        0.0000        0.0000        0.0000        0.0000        0.0000        0.0000        0.0000        0.0000        0.0000        0.0000        0.0000        0.0000        0.0000        0.0000        0.0000        0.0000        0.0000        0.0000        0.0000        0.0000        0.0000        0.0000       19.0874       25.2462       33.9220       37.4684       52.3357        0.0000        0.0000        0.0000        0.0000       48.2644       43.2464       38.5695       41.9968       68.4316       63.0993       53.6890       52.9946       57.3891       53.5799       36.4679       33.8775       35.9112       38.9099       39.8232       34.4370       31.7306       36.1848       62.9332       72.8168       84.4452       78.6565       50.7468       70.2794       77.4165       78.5348       68.6531       50.4602       35.9207       31.0488       27.5525       27.7212       29.7293       30.6670       39.1093       40.7314       41.5462       44.6576       46.7198       52.8943       56.1261       87.8438      135.9153       91.3288       97.9669      119.7571      133.5107      151.5250      149.1122      159.0338      169.7741      170.5381      155.7481      140.4740      140.0756      132.9503      135.3440      134.2176      133.0446      141.2409      150.3890      141.8916      143.1094      139.1330      144.9711      125.3315      115.8830      106.0677       96.8170       87.2829       82.7500       78.9734       79.8320       83.3996       99.0574      103.9793      100.0383      105.1066      116.3273        0.0000        0.0000        0.0000        0.0000        0.0000        0.0000        0.0000        0.0000
        0.0000        0.0000        0.0000        0.0000        0.0000        0.0000        0.0000        0.0000        0.0000        0.0000        0.0000        0.0000        0.0000        0.0000        0.0000        0.0000        0.0000        0.0000        0.0000        0.0000        0.0000        0.0000        0.0000        0.0000        0.0000       52.7025       61.5793       50.0065       31.3505       24.8114       19.4347       20.7741       24.9251       23.6945       19.3788       22.0103       17.3562       45.7148      144.8725       94.4788       17.5700       17.7073       17.8464       17.4061       27.6313       21.7735       16.0353       16.5788       16.3867       15.5806       19.2230       17.6174       11.5729       11.5049       12.3246       15.1563       13.0700       13.4807       15.7730       19.3049       22.4701       21.3557       20.0842       21.9987       21.3157       20.6256       19.2617       18.5196       15.9963       13.8457       11.6033       12.7360       10.5947        8.9246        9.7596       11.2085       10.3546       12.2369       15.3545       10.5569       10.9246        9.2693        7.6689        7.5316        0.0000        0.0000        0.0000        0.0000        0.0000        0.0000        0.0000        0.0000        0.0000        0.0000        0.0000        0.0000        0.0000        0.0000        0.0000        0.0000        0.0000        0.0000        0.0000        0.0000        0.0000        0.0000        0.0000        0.0000        0.0000        0.0000        0.0000        0.0000        0.0000        0.0000        0.0000        0.0000        0.0000        0.0000        0.0000        0.0000        0.0000        0.0000        0.0000        0.0000        0.0000        0.0000        0.0000        0.0000        0.0000        0.0000        0.0000        0.0000        0.0000        0.0000        0.0000        0.0000        0.0000        0.0000        0.0000        0.0000        0.0000        0.0000        0.0000        0.0000        0.0000        0.0000        0.0000        0.0000        0.0000        0.0000        0.0000        0.0000       14.6921       16.7361       20.1703       20.6260       23.1711       23.6708       35.3145       56.3737       48.0940       46.2601       35.3290       39.8417       42.2564       53.0854       54.5523       43.3171       44.5828       51.5051       44.6991       39.4264       39.0980       40.8008       42.5002       45.2823       49.7356       48.2343       47.4879       51.9583       63.2260       53.8024       50.2701       34.2701       32.4271       38.4634       44.6777       45.5450       50.6764       34.0224       22.8687       23.5112       29.1608       28.6493       31.4324       33.1357       38.9242       40.8416       60.2492       55.8047       57.0868       63.9724       75.4605       87.1507      102.8762      107.4253      114.3713      137.9287      161.1172      159.3103      146.9221      143.4868      143.8186      146.2024      150.9382      155.8732      151.6716      144.5046      143.8799      143.7948      148.7000      152.1206      156.9539      157.9864      151.2255      150.6231      143.9670      131.3418      125.4740      116.8766      111.1741      107.3554      103.6951       99.4643        0.0000        0.0000      132.6124      133.1267      134.7516      124.9630        0.0000        0.0000        0.0000        0.0000        0.0000        0.0000        0.0000        0.0000        0.0000
        0.0000        0.0000        0.0000        0.0000        0.0000        0.0000        0.0000        0.0000        0.0000        0.0000        0.0000        0.0000        0.0000        0.0000        0.0000        0.0000        0.0000        0.0000        0.0000        0.0000        0.0000        0.0000        0.0000        0.0000        0.0000        0.0000       38.3676       59.6315       42.5269       40.8712       20.0759      167.2094      101.0583       22.7014       20.1808       23.0842       16.2032       17.3882       30.5219       34.4883       17.9951       19.9375       17.6301       14.3227       12.7769       12.8312       13.4506       14.5077       14.7920       15.9505       17.2476       12.8308       11.0454       11.5765       14.9873       15.1179       17.0846       14.3374       14.7282       17.7660       19.6373       17.0298       15.6105       17.9684       20.5967       19.1880       17.6346       17.7121       16.3778       14.5797       12.9675       13.6942       10.5188       10.4537       12.4741       10.6896       11.6619       12.7448       13.3851       10.4098       10.9491       12.9499       11.6596        9.1252        9.1234       14.9544        0.0000        0.0000        0.0000        0.0000        0.0000        0.0000        0.0000        0.0000        0.0000        0.0000        0.0000        0.0000        0.0000        0.0000        0.0000        0.0000        0.0000        0.0000        0.0000        0.0000        0.0000        0.0000        0.0000        0.0000        0.0000        0.0000        0.0000        0.0000        0.0000        0.0000        0.0000        0.0000        0.0000        0.0000        0.0000        0.0000        0.0000        0.0000        0.0000        0.0000        0.0000        0.0000        0.0000        0.0000        0.0000        0.0000        0.0000        0.0000        0.0000        0.0000        0.0000        0.0000        0.0000        0.0000        0.0000        0.0000        0.0000        0.0000        0.0000        0.0000        0.0000        0.0000        0.0000        0.0000        0.0000        0.0000       15.2582       14.7421       17.2991       14.4163       13.7735       25.5626       50.1551       59.3944       49.5109       33.4079       34.2305       30.1737       33.0995       57.8033       60.2635       47.3257       48.0365       40.6048       38.4701       38.0077       42.8119       47.9688       43.8702       47.3521       52.2911       71.1563       61.8505       52.9846       52.4813       52.9898       40.8118       33.6253       30.1809       29.7225       31.8913       28.9610       30.9219       22.4069       21.9873       26.8643       30.7298       28.7708       27.0254       32.7061       38.7193       44.9595       60.8286       70.7814       75.0039       75.5558       86.2396      102.3899      118.9137      123.5538      141.0568      157.9171      151.0511      143.5006      141.2236      137.0063      141.8721      146.9838      152.7871      161.3259      160.9623      161.1752      166.7544      166.4932      156.8928      154.8904      160.3446      166.7653      170.9782      168.2628      153.0276      137.7207      135.9274      134.4357      129.3182      118.7320      114.3442        0.0000        0.0000        0.0000        0.0000        0.0000        0.0000        0.0000        0.0000        0.0000        0.0000        0.0000        0.0000        0.0000        0.0000        0.0000        0.0000
        0.0000        0.0000        0.0000        0.0000        0.0000        0.0000        0.0000        0.0000        0.0000        0.0000        0.0000        0.0000        0.0000        0.0000        0.0000        0.0000        0.0000        0.0000        0.0000        0.0000        0.0000        0.0000        0.0000        0.0000        0.0000        0.0000        0.0000       26.7351       26.1934       21.5491       20.1431       26.8083       25.4565       21.9212       25.1163       26.0475       20.0748       22.9251       23.3588       23.9841       25.4028       21.0325       19.3799       14.8479       13.8871       13.7194       16.3846       12.8738       12.1757       13.8294       13.5014       11.3870       11.2990       13.3500       11.6763       12.2712       14.2933       12.0772       10.3430       11.0630       11.6016       11.5095       12.0989       12.8845       14.8668       15.2114       15.7512       16.0319       15.3944       13.2488       11.8936        9.8997        8.9372        8.6922       12.2904       10.7420       10.4806       10.4203       12.1332       11.0799       12.9643       13.3139       12.8057       10.5457        8.4645        9.9289       16.4787       16.9787       24.7036       26.9184        0.0000        0.0000        0.0000        0.0000        0.0000        0.0000        0.0000        0.0000        0.0000        0.0000        0.0000        0.0000        0.0000        0.0000        0.0000        0.0000        0.0000        0.0000        0.0000        0.0000        0.0000        0.0000        0.0000        0.0000        0.0000        0.0000        0.0000        0.0000        0.0000        0.0000        0.0000        0.0000        0.0000        0.0000        0.0000        0.0000        0.0000        0.0000        0.0000        0.0000        0.0000        0.0000        0.0000        0.0000        0.0000        0.0000        0.0000        0.0000        0.0000        0.0000        0.0000        0.0000        0.0000        0.0000        0.0000        0.0000        0.0000        0.0000        0.0000        0.0000        0.0000       13.8723       12.7272       12.4250       12.5184       14.0647       17.2897       16.0469       28.5756       26.4871       25.6182       26.5312       30.3609       31.7180       38.7850       51.0244       51.3582       54.8551       41.8249       40.3271       43.3704       46.2813       40.2169       40.4679       39.1558       45.5828       62.7281       73.1362       61.2186       52.3061       50.5501       50.6014       44.2257       39.0834       36.0470       31.4621       28.5146       25.2011       29.0103       25.1003       21.9475       25.4029       27.9258       29.5236       29.1422       34.3298       37.4998       45.0370       67.9688       81.0857       92.2247      105.7457      119.8176      120.7613      135.2758      147.4261      143.5613      147.1086      141.3251      138.8393      150.7751      168.1541      156.0028      158.7373      170.0225      176.1112      176.5781      186.0081      190.6135      178.2695      166.5847      160.0477      160.7441      164.6506      169.1775      162.5208      159.9501      145.8760      138.9078      136.1004      135.3102      127.8620      135.7921        0.0000        0.0000        0.0000        0.0000        0.0000        0.0000        0.0000        0.0000        0.0000        0.0000        0.0000        0.0000        0.0000        0.0000        0.0000        0.0000
        0.0000        0.0000        0.0000        0.0000        0.0000        0.0000        0.0000        0.0000        0.0000        0.0000        0.0000        0.0000        0.0000        0.0000        0.0000        0.0000        0.0000        0.0000        0.0000        0.0000        0.0000        0.0000        0.0000        0.0000        0.0000        0.0000        0.0000       18.9104       20.7958       23.2101       22.2229       21.9992       20.8977       19.7471       18.8673       20.8664       22.1674       23.8904       26.7952       32.5528       75.6063       59.4266       57.6854       37.8656       19.3183       22.0558       20.2268       14.2999       13.5088       17.5188       18.6162       15.8636       13.8614       12.7000        8.8938        6.9339        7.3000        6.8123        5.6271        7.8277        7.9128        9.9590       10.8302       11.5079       13.3531       14.7908       16.9178       14.7546       13.9797       11.9545        8.7558        6.9614        7.1310        8.4849        9.4660        7.8153        8.6447       10.5516       12.0536        9.9547       11.1940       11.0254       11.0693        8.5956       11.1739       12.9815       20.1490       24.2975       28.3389       32.0159        0.0000        0.0000        0.0000        0.0000        0.0000        0.0000        0.0000        0.0000        0.0000        0.0000        0.0000        0.0000        0.0000        0.0000        0.0000        0.0000        0.0000        0.0000        0.0000        0.0000        0.0000        0.0000        0.0000        0.0000        0.0000        0.0000        0.0000        0.0000        0.0000        0.0000        0.0000        0.0000        0.0000        0.0000        0.0000        0.0000        0.0000        0.0000        0.0000        0.0000        0.0000        0.0000        0.0000        0.0000        0.0000        0.0000        0.0000        0.0000        0.0000        0.0000        0.0000        0.0000        0.0000        0.0000        0.0000        0.0000        0.0000        0.0000        0.0000        0.0000        0.0000        0.0000       10.8672        9.0405        9.8624       10.2583       10.3798       24.3618       12.0766       17.0121       19.9414       21.8724       29.7338       42.3653       49.2193       57.3255       50.9187       43.7797       42.8172       45.6403       42.4199       44.7073       42.2033       41.9021       40.2013       46.1935       64.2780       50.8907       47.3378       41.5296       45.3693       46.0080       47.2053       41.4482       35.4493       33.3052       28.9207       24.1737       22.6654       21.5293       26.1330       30.0754       32.1699       34.5760       37.5481       43.7060       58.4468       73.0034       98.5468       94.8625      100.5241      119.2389      136.3779      149.5519      151.9499      154.2193      151.6275      158.4550      147.1917      156.1754      167.8055      187.2406      176.9362      183.3381      185.2011      188.6520      197.7764      209.3146      210.9702      209.7961      181.5810      174.3206      173.2766      173.8271      168.8321      154.4533      153.2496      148.1975      145.4438      142.2505      138.7755      126.4111      130.5849        0.0000        0.0000        0.0000        0.0000        0.0000        0.0000        0.0000        0.0000        0.0000        0.0000        0.0000        0.0000        0.0000        0.0000        0.0000        0.0000
        0.0000        0.0000        0.0000        0.0000        0.0000        0.0000        0.0000        0.0000        0.0000        0.0000        0.0000        0.0000        0.0000        0.0000        0.0000        0.0000        0.0000        0.0000        0.0000        0.0000        0.0000        0.0000        0.0000        0.0000        0.0000        0.0000        0.0000        0.0000       24.3017       27.8734       26.0313       29.1469       28.0713       27.1734       23.0867       20.5077       21.5467       21.1500       28.5017       32.9518       42.5641      100.8942       96.9936       42.9489       30.1060       31.1042       28.8764       20.5271       19.6329       18.3673       18.5711       19.2203       17.8743       13.4845        8.8812        6.4046        5.1692        4.5661        5.3459        8.0046       20.5992       10.9511       11.0740       12.2303       12.3735       12.6467       12.8129       11.5392       10.9321       10.8955        8.2561        3.9248        4.8284        4.8282        4.9749       10.5144       12.4918       18.1391       27.8627       12.8756       12.2920       12.3116       12.7654       10.4250       12.2859       22.0474       27.7260       31.8789       28.8048       25.3087       25.4394        0.0000        0.0000        0.0000        0.0000        0.0000        0.0000        0.0000        0.0000        0.0000        0.0000        0.0000        0.0000        0.0000        0.0000        0.0000        0.0000        0.0000        0.0000        0.0000        0.0000        0.0000        0.0000        0.0000        0.0000        0.0000        0.0000        0.0000        0.0000        0.0000        0.0000        0.0000        0.0000        0.0000        0.0000        0.0000        0.0000        0.0000        0.0000        0.0000        0.0000        0.0000        0.0000        0.0000        0.0000        0.0000        0.0000        0.0000        0.0000        0.0000        0.0000        0.0000        0.0000        0.0000        0.0000        0.0000        0.0000        0.0000        0.0000        0.0000        0.0000        0.0000        0.0000        6.7583        6.3328        6.2543        3.7068        4.7934        9.6912       14.9386       14.6509       20.4130       39.0285       33.4771       31.5720       30.6739       32.9440       43.5367       47.6393       44.9942       49.7401       45.4094       53.8782       47.6600       45.4131       47.9995       60.7267       44.8648       41.7716       51.9215       51.8205       46.6313       38.3509       39.0300       35.5522       31.8830       28.5374       25.5029       34.0153       34.6935       34.1691       32.5023       30.7875       36.6807       45.0898       56.5933       67.6712       74.5310       79.1469       94.5378      117.1107      135.5467      135.3928      158.7803      162.2641      163.9460      172.1504      167.9719      162.3823      167.6942      181.6255      198.3991      201.3671      195.8986      208.3196      233.1984      248.5408      271.1707      271.3316      224.9545      209.2612      203.4850      207.0891      188.4973      170.1522      158.2924      151.2062      143.9482      142.1267      134.4987      132.5187      131.9282      137.3916        0.0000        0.0000        0.0000        0.0000        0.0000        0.0000        0.0000        0.0000        0.0000        0.0000        0.0000        0.0000        0.0000        0.0000        0.0000        0.0000
        0.0000        0.0000        0.0000        0.0000        0.0000        0.0000        0.0000        0.0000        0.0000        0.0000        0.0000        0.0000        0.0000        0.0000        0.0000        0.0000        0.0000        0.0000        0.0000        0.0000        0.0000        0.0000        0.0000        0.0000        0.0000        0.0000        0.0000        0.0000       25.6652       28.7273       28.6086       34.6976       34.2414       30.9002       28.5688       22.9388       23.2915       28.9764       30.6843       26.5534       26.9227       27.7085       28.8064       27.4800       26.5897       24.6790       54.6296       69.1593       51.6674       15.3424       24.6705       25.4421       18.1559       14.8723       11.4050        6.4300        6.0302        4.6480        9.0371        6.5142       11.8398        9.4510       13.7267       17.5433       15.6947       13.8883       11.9251       11.5264       10.0145        9.6853        8.4172        4.7578        3.8925        4.9654        6.0986       11.9398       16.8935       31.1078       51.8682       16.2357       17.1440       16.7505       16.2117       14.8571       17.7818       22.2853       21.1021       20.4761       21.9310       22.0781       21.6723        0.0000        0.0000        0.0000        0.0000        0.0000        0.0000        0.0000        0.0000        0.0000        0.0000        0.0000        0.0000        0.0000        0.0000        0.0000        0.0000        0.0000        0.0000        0.0000        0.0000        0.0000        0.0000        0.0000        0.0000        0.0000        0.0000        0.0000        0.0000        0.0000        0.0000        0.0000        0.0000        0.0000        0.0000        0.0000        0.0000        0.0000        0.0000        0.0000        0.0000        0.0000        0.0000        0.0000        0.0000        0.0000        0.0000        0.0000        0.0000        0.0000        0.0000        0.0000        0.0000        0.0000        0.0000        0.0000        0.0000        0.0000        0.0000        0.0000        0.0000       12.5380       11.0290        8.2664        5.2971        3.1891        3.1148        5.3017        8.9032       10.9525       14.2692       18.8502       17.1570       19.5404       19.6111       24.2175       42.2761       47.0928       46.3936       57.7532       58.3964       61.5034       63.7496       72.3740       60.7512       48.7118       47.2218       42.8394       41.6314       41.7094       47.0602       56.6762       39.9995       34.5750       36.8733       34.7071       32.5112       33.4137       32.2363       31.4464       33.5398       30.4047       38.0334       50.4493       61.3760       71.3805       77.9850       82.8176      106.0039      118.0834      130.4948      137.6156      143.8179      166.6678      169.4908      185.3069      187.7675      183.0367      188.3215      198.1292      209.8022      228.5370      233.6596      219.8949      234.2530      240.3823      267.6798      281.7348      258.4921      230.0319      222.5647      220.0213      210.0050      187.3987      171.1815      161.7887      159.1996      150.2162      140.5457      136.8504      138.4115      139.1213      148.5951        0.0000        0.0000        0.0000        0.0000        0.0000        0.0000        0.0000        0.0000        0.0000        0.0000        0.0000        0.0000        0.0000        0.0000        0.0000        0.0000
        0.0000        0.0000        0.0000        0.0000        0.0000        0.0000        0.0000        0.0000        0.0000        0.0000        0.0000        0.0000        0.0000        0.0000        0.0000        0.0000        0.0000        0.0000        0.0000        0.0000        0.0000        0.0000        0.0000        0.0000        0.0000        0.0000        0.0000        0.0000       38.3631       43.6140       36.1721       41.9868       42.6090       40.3439       40.1739       34.0056       29.7448       32.1440       30.2359       26.4182       27.3456       30.3974       29.0685       23.8471       21.2353       21.0074       33.6179       43.6082       34.5360       19.2573       20.3609       40.9675       14.8701       16.8692       16.9569       11.6013        7.8883        5.3748        6.4370        5.6034        6.2418        7.9087       10.0727       15.0763       18.1026       14.2483       13.4865       11.5902        8.9849        8.6441        9.1202        7.5861        7.7705        6.8187        6.5416       10.2271       14.6166       17.1484       21.0007       15.4667       21.8690       17.7514       20.1583       31.2534       27.4087       22.7467       18.5470       15.4449       21.6739       18.8515       13.7863       18.9681        0.0000        0.0000        0.0000        0.0000        0.0000        0.0000        0.0000        0.0000        0.0000        0.0000        0.0000        0.0000        0.0000        0.0000        0.0000        0.0000        0.0000        0.0000        0.0000        0.0000        0.0000        0.0000        0.0000        0.0000        0.0000        0.0000        0.0000        0.0000        0.0000        0.0000        0.0000        0.0000        0.0000        0.0000        0.0000        0.0000        0.0000        0.0000        0.0000        0.0000        0.0000        0.0000        0.0000        0.0000        0.0000        0.0000        0.0000        0.0000        0.0000        0.0000        0.0000        0.0000        0.0000        0.0000        0.0000        0.0000        0.0000        0.0000       22.1342       17.7715       13.4991       11.0153        9.8204        5.8397        4.6245        6.6494        7.9119       11.5119       13.1448       14.5348       16.7419       23.5600       25.2447       27.1051       48.3005       41.4590       43.6165       42.5821       49.5917       54.3466       51.2633       95.7732       54.3352       46.5107       47.8169       43.0843       42.9254       37.9646       46.4253       44.8597       37.8728       35.7197       38.1203       31.6076       31.5617       26.6467       25.6251       29.7660       29.3938       40.8016       58.7508       66.1307       79.9345       86.8117       86.8656       91.1625      105.5433      122.9158      125.0332      148.5865      164.3764      175.9364      189.8364      201.1882      198.7316      206.5546      215.6382      219.9260      219.5596      226.5589      229.3601      232.8213      233.9144      247.7109      258.8870      266.8387      255.9383      246.2070      237.4347      224.7035      212.2172      186.6495      171.6913      160.8586      155.5480      150.8223      145.1060      139.1423      141.3980      141.3271      147.1963      146.7046        0.0000        0.0000        0.0000        0.0000        0.0000        0.0000        0.0000        0.0000        0.0000        0.0000        0.0000        0.0000        0.0000        0.0000        0.0000
        0.0000        0.0000        0.0000        0.0000        0.0000        0.0000        0.0000        0.0000        0.0000        0.0000        0.0000        0.0000        0.0000        0.0000        0.0000        0.0000        0.0000        0.0000        0.0000        0.0000        0.0000        0.0000        0.0000        0.0000        0.0000        0.0000        0.0000       37.0376       50.2101       44.4564       38.4391       40.3521       39.1558       36.9277       37.1647       34.2373       28.5492       29.9452       30.4910       30.4884       31.6982       48.1150       39.4099       26.7680       27.3178       24.6134       19.5271       17.1778       19.8597       18.9181       12.3529       12.4158       16.4759       19.4255       27.8546       18.5560        7.7409        4.3653        4.4591        5.0802        6.2084        6.0817        6.6588        9.9826       12.2989        7.7971        6.8167        5.7559        6.3781        6.8466        8.8106        6.7882        6.6873        4.4320        7.2131       10.1760       10.1807       10.9155        9.6091        9.2916       10.2404       10.7524       15.9098       19.6613       68.5124       33.2925       28.3801       35.9651       27.6278       20.9186       13.9734       17.1407       28.4650        0.0000        0.0000        0.0000        0.0000        0.0000        0.0000        0.0000        0.0000        0.0000        0.0000        0.0000        0.0000        0.0000        0.0000        0.0000        0.0000        0.0000        0.0000        0.0000        0.0000        0.0000        0.0000        0.0000        0.0000        0.0000        0.0000        0.0000        0.0000        0.0000        0.0000        0.0000        0.0000        0.0000        0.0000        0.0000        0.0000        0.0000        0.0000        0.0000        0.0000        0.0000        0.0000        0.0000        0.0000        0.0000        0.0000        0.0000        0.0000        0.0000        0.0000        0.0000        0.0000        0.0000        0.0000        0.0000        0.0000       30.7993       32.0530       27.5263       18.1123       13.7140       11.4579        9.5888        6.4556       10.2321        6.2456       14.6337       16.2246       20.9338       25.1523       30.9804       26.4818       25.0903       26.4455       34.6022       41.4985       44.0093       51.7382       50.8422       50.8518       92.5113       46.5937       46.3898       44.9450       44.1189       44.2622       41.2830       43.3236       42.3932       42.9451       36.2058       36.5316       34.5491       29.9535       26.5252       27.3248       34.4374       47.4689       61.2237       70.4846       82.2625       89.0822      101.5847       97.4858      105.9166      136.3147      147.6194      144.3736      162.0358      181.8818      190.8631      193.7912      192.9664      201.5867      199.4189      200.3499      207.3569      203.0457      205.0672      227.2908      248.7701      234.4827      249.1493      258.1295      254.8107      246.3194      245.4713      243.9725      229.9679      210.3091      183.5373      180.9773      170.4337      153.2577      154.6572      146.5786      143.1330      141.1734      136.4434      138.2696        0.0000        0.0000        0.0000        0.0000        0.0000        0.0000        0.0000        0.0000        0.0000        0.0000        0.0000        0.0000        0.0000        0.0000        0.0000        0.0000
        0.0000        0.0000        0.0000        0.0000        0.0000        0.0000        0.0000        0.0000        0.0000        0.0000        0.0000        0.0000        0.0000        0.0000        0.0000        0.0000        0.0000        0.0000        0.0000        0.0000        0.0000        0.0000        0.0000        0.0000        0.0000        0.0000        0.0000       37.1965       35.8746       36.9777       27.5093       36.2346       43.8989       38.6454       35.4009       27.5671       47.8292       30.5943       29.4875       28.6802       24.9337       25.7510       21.0729       18.5518       21.7999       19.4032       15.8213       17.7021       16.9320       14.3762       15.2192       15.1880       15.6465       15.5669       14.2521       12.3852        7.7771        5.1294        3.8003        4.2903        3.8796        4.9189        5.6743       11.2053       11.9602        8.8287        4.6009        3.8780        4.6661        4.2342        5.6625        5.3925        4.2152        5.1012        7.1357        6.6167        5.2973        5.8675        6.2292        5.3965        6.5987        8.3406       12.5744       22.9394       25.5646       16.2472       13.1528       15.8090       17.7442       15.5021       13.5863       13.5872       22.3940       18.1693       15.0035       14.5693       13.4216       13.9183       15.0914       16.6550       20.1565        0.0000        0.0000        0.0000        0.0000        0.0000        0.0000       15.6851       19.7597       20.8368       21.6381        0.0000        0.0000        0.0000        0.0000        0.0000        0.0000        0.0000        0.0000        0.0000        0.0000        0.0000        0.0000        0.0000        0.0000        0.0000        0.0000        0.0000        0.0000        0.0000        0.0000        0.0000        0.0000        0.0000        0.0000        0.0000        0.0000        0.0000        0.0000        0.0000        0.0000        0.0000        0.0000        0.0000        0.0000        0.0000        0.0000       42.5026       48.7901       51.9930       36.5615       35.3138       31.2563       26.8495       20.6048       13.1960       13.8489       17.4289       13.7152       14.4493       16.3112       18.0841       20.1023       24.8945       34.0881       51.4468       28.7805       31.4909       38.9519       52.3876       60.3185       48.7353       50.4500       44.0783       41.5016       39.2659       42.0215       36.4520       37.6961       41.6121       34.4080       32.7276       31.1091       36.1690       35.9817       34.6859       39.2121       45.7173       43.8696       57.3013       64.9786       73.8723       81.2667       84.3552       99.9823      122.0837      135.2750      125.3226      138.5378      173.4915      178.9946      197.6148      201.6265      213.4866      208.2930      204.8063      203.3121      199.2575      200.5608      204.9357      205.8979      199.4487      203.9683      209.2525      211.9803      224.0840      228.1118      222.9926      218.5455      223.1911      228.6007      219.5579      200.3825      182.9108      177.4931      168.7575      156.7749      150.7384      146.9483      150.6803      146.7014      138.3528      131.1216        0.0000        0.0000        0.0000        0.0000        0.0000        0.0000        0.0000        0.0000        0.0000        0.0000        0.0000        0.0000        0.0000        0.0000        0.0000        0.0000
        0.0000        0.0000        0.0000        0.0000        0.0000        0.0000        0.0000        0.0000        0.0000        0.0000        0.0000        0.0000        0.0000        0.0000        0.0000        0.0000        0.0000        0.0000        0.0000        0.0000        0.0000        0.0000        0.0000        0.0000        0.0000        0.0000       45.0848       45.0398       41.7776       38.0503       34.9518       41.0383       39.9223       40.4392       33.8697       24.4897       26.1281       41.6207       62.8954       55.3997       24.7604       22.4005       22.9101       18.6085       16.6195       15.4334       15.0888       34.2751       43.0958       24.5710       16.1478       14.4614       14.3281       13.2305       11.4948       10.9864        8.7944        5.8719        4.2891        4.1053        3.5834        3.6882        4.4080        4.0716        5.5249        6.9618        6.8070        4.3025        3.9376        4.7854        3.4644        3.8314        5.0447        5.4931        4.6534        3.0636        3.7209        5.8113        8.3872       13.0405       13.4593       11.1422       13.2404       16.0898       18.2574       16.0599       12.5077       11.6062       12.2685       12.8036        9.2398       13.9224       19.6751       19.4045       10.1496        8.8485        9.4982       10.2028       11.9056       16.0992       20.1185       26.5377       23.5835       18.4006       17.9253       16.1985       11.2639       12.3962       15.6617       15.1067       15.5240       12.6079       21.8673       11.8291       10.7899        0.0000        0.0000        0.0000        0.0000        0.0000        0.0000        0.0000        0.0000        0.0000        0.0000        0.0000        0.0000        0.0000        0.0000        0.0000        0.0000        0.0000        0.0000        0.0000        0.0000        0.0000       51.0272       42.0317       43.1799       39.1270       34.7429       47.2765       61.4394       62.4792       37.5999       41.5805       56.7028       59.4453       46.3022       46.7320       48.7052       42.1973       39.2291       30.3925       21.5864       15.6860       17.7665       30.9848       22.1344       18.0013       15.9139       15.8160       17.8964       23.6989       39.7065       36.6450       36.4249       39.2337       44.3694       50.0061       50.3962       46.1127       39.5875       30.4275       31.9967       29.8056       33.6080       34.6730       34.6229       31.4481       30.3934       30.9023       32.7284       33.3435       32.7202       36.6527       43.2240       51.6247       53.5528       66.4308       71.3317       86.2571       96.5983      109.9699      133.8943      143.9626      157.0619      152.1156      174.6262      184.4323      183.3538      191.7034      205.9827      213.3271      218.9751      217.4913      217.4354      211.6485      214.4185      214.0794      215.3406      215.6896      214.6507      220.8136      217.6345      217.2632      221.3763      217.4278      213.6450      221.4936      223.6422      211.1902      190.0263      171.6591      170.9334      168.6896      161.2288      158.4231      156.5609      160.4112      167.7400        0.0000        0.0000        0.0000        0.0000        0.0000        0.0000        0.0000        0.0000        0.0000        0.0000        0.0000        0.0000        0.0000        0.0000        0.0000        0.0000        0.0000        0.0000
        0.0000        0.0000        0.0000        0.0000        0.0000        0.0000        0.0000        0.0000        0.0000        0.0000        0.0000        0.0000        0.0000        0.0000        0.0000        0.0000        0.0000        0.0000        0.0000        0.0000        0.0000        0.0000        0.0000        0.0000        0.0000        0.0000       45.5422       41.3691       37.3130       35.4127       45.3627       53.0175       53.3402       64.6084       59.1545       39.3169       22.3812       25.0282       24.2423       23.4760       22.5877       34.4999       30.5461       42.2016       29.3020       15.7413       12.8024       14.2798       14.7955       13.8071       13.8179       12.5500       10.6036        9.1263        9.9773        8.0332        5.7624        5.9021        3.3495        2.9562        2.4811        2.2878        2.9434        4.7284        6.5745        7.1064        5.0744        4.0113        3.9243        3.5354        3.9895        4.8498        3.8905        4.1495        4.4708        4.5975        4.6172        7.4570        9.8679       12.6768        9.9780       11.8335       13.3990       11.9562       13.7089       12.8075        9.4276       11.8750       13.3142       12.0404        9.8661        9.2575       11.1227       11.3070        9.6529        9.3001        9.8845       13.4635       13.7658       15.3053       19.8337       26.8374       22.9093       15.6177       14.9864       13.1187        8.0811       11.2416       15.7143       15.3778       17.2291       13.5441        8.3954        8.9426        8.3722        7.5159        8.1272        6.4831        0.0000        0.0000        0.0000        0.0000        0.0000        0.0000        0.0000        0.0000        0.0000        0.0000        0.0000        0.0000       17.1221       19.9679       26.6420       57.6729       72.6985       78.4605       58.4764       41.1877       40.5255       30.4142       32.4025       41.0653       55.0206       54.6378       42.1226       45.9491       63.1345       68.2038       50.7892       47.1327       48.2331       43.0561       39.1205       31.6259       26.2576       25.4385       27.6715       34.4162       38.4937       24.2414       20.0849       20.8549       22.4360       33.6557       53.1770       58.5748       58.2292       45.5297       48.0821       42.6765       38.9809       29.0304       31.5895       32.1297       32.0794       28.8262       30.5887       30.8994       32.4068       29.9121       29.1340       26.3964       28.8970       34.2147       39.9462       42.7557       52.0993       54.5010       60.5891       78.2736       94.4456      104.6593      111.7354      130.8444      165.2387      184.6367      188.7521      202.1216      196.5842      203.9200      201.2053      203.9329      218.4352      236.5812      248.3331      244.2444      237.1984      230.8237      229.5755      226.6386      224.5619      228.3414      224.9049      224.0498      217.1276      209.9371      208.5647      211.9691      210.4535      223.9188      220.5641      209.7110      191.1576      172.6738      166.9059      165.6679      159.8334        0.0000      162.4232      163.8017      180.9503        0.0000        0.0000        0.0000        0.0000        0.0000        0.0000        0.0000        0.0000        0.0000        0.0000        0.0000        0.0000        0.0000        0.0000        0.0000        0.0000        0.0000        0.0000
        0.0000        0.0000        0.0000        0.0000        0.0000        0.0000        0.0000        0.0000        0.0000        0.0000        0.0000        0.0000        0.0000        0.0000        0.0000        0.0000        0.0000        0.0000        0.0000        0.0000        0.0000        0.0000        0.0000        0.0000        0.0000       39.2123       42.0397       47.7909       39.3077       32.1590       36.3469       39.8851       30.6164       27.2655       28.1006       24.1171       19.5412       19.9092       20.6093       17.3124       16.8317       16.1606       15.6416       16.8807       16.3926       14.1000       12.0693       11.7038        9.8371       11.3462       10.5230        9.0932        8.2211        7.9479       48.0224       39.8619        9.2861        3.0768        3.7206        3.9080        3.4596        3.7202        4.7754        5.7002        6.1488        5.8487        6.6673        4.1986        3.4346        3.5856        4.1384        3.4662        5.0071        6.6519        7.9300        7.9105        9.7221       12.2293       11.5175       11.9600       13.2448       16.9864       14.4146        9.4696       11.4815       12.5104       14.2706       12.9758       12.1463       10.7329       10.5541       11.9335       13.2080       12.0270       10.1314        9.8922       12.2427       10.6585        9.7640       10.7323       15.5181       17.7634       16.8896       20.8533       25.7370       16.5992        6.9742        6.3781        8.2023        8.9914        8.5145        6.2332        5.6740        5.7708        6.6747        8.9598        8.6717        6.4146        6.5649        9.1455       10.1531        0.0000        0.0000        0.0000        0.0000        0.0000        0.0000        0.0000        0.0000       19.2807       20.3985       20.3382       24.8158       38.1945       42.4396       45.3729       39.4413       40.4216       29.3800       35.9438       37.8036       44.0520       53.6246       55.8661       55.3165       55.9540       59.0280       56.8355       54.0462       56.7887       57.2536       50.0242       40.9044       37.7131       31.8504       29.9505       41.5311       45.1921       48.1930       26.5985       22.5626       24.7707       32.6952       39.3980       36.1309       44.9157       47.8584       47.6878       46.9579       48.8895       40.5445       29.3011       28.4911       26.1288       29.0985       25.9806       26.2736       26.9539       28.6184       28.6059       29.9302       33.3573       35.5194       42.0014       46.3803       53.3165       63.6871       68.7813       81.4818       97.8277      114.4324      131.5291      131.9471      158.6612      186.5958      182.1052      191.4417      218.5561      221.0258      226.4142      228.3770      236.9171      243.4162      255.4425      266.4525      252.7634      244.4885      230.3611      236.2290      231.2814      216.0762      222.3329      222.8098      222.8210      213.7845      200.4373      200.2973      202.8227      208.4049      215.0720      215.6399      206.5014      193.3534      173.9069      171.6697        0.0000        0.0000        0.0000        0.0000        0.0000        0.0000        0.0000        0.0000        0.0000        0.0000        0.0000        0.0000        0.0000        0.0000        0.0000        0.0000        0.0000        0.0000        0.0000        0.0000        0.0000        0.0000        0.0000        0.0000
        0.0000        0.0000        0.0000        0.0000        0.0000        0.0000        0.0000        0.0000        0.0000        0.0000        0.0000        0.0000        0.0000        0.0000        0.0000        0.0000        0.0000        0.0000        0.0000        0.0000        0.0000        0.0000       34.1907       35.4808       37.1934       40.3633       43.1423       42.8215       35.6851       30.6415       26.8755       29.6949       30.0213       26.7312       22.5728       21.2715       18.7173       15.3071       14.7521       11.3395        9.4909        8.3221        7.8717       10.6362       12.4267        6.3683        6.2215        4.1035        4.1615        4.0530        4.5613        5.2649        3.8825        8.5844       67.6447       56.6015       23.9054        2.2472        2.9267        4.2083        4.4190        5.5477        6.2336        5.6344        6.3539        8.2198        7.8669        5.0916        4.3340        5.5319        5.8438        8.1016        8.9844        8.4891       10.8932       12.0159       15.1943       13.2895       12.3665       13.7171       13.8904       16.5749       17.7878       21.8748       19.7986       19.2804       11.5137       14.0938       14.9007       12.6536       11.4576       10.9118       10.0674        9.4536        9.0410        9.3923       11.1997       11.0390       11.7385       12.3922       12.6964       12.3746       14.0215       24.6590       29.9450       16.3799        5.2707        3.5074        4.7772        6.3757        8.6711        6.6802        4.3188        5.5150        5.5236        4.8917        4.5775        4.3463        6.5264       10.4417       10.5770       10.0777       10.1483       10.1430        9.8646       10.7968       12.5350       15.1963       16.7370       19.2005       21.5070       24.6702       25.3137       30.0799       30.6130       30.1177       31.6909       31.2962       42.5747       49.0367       72.6412       85.6239       70.4121       61.5407       53.7528       53.4083       49.9892       49.4267       60.6284       85.9659       84.1487       51.1162       40.7564       33.9490       32.9214       38.7489       44.8303       46.6755       35.7327       33.3232       36.5123       38.1521       39.3235       35.3328       37.6720       46.7552       41.4514       36.6883       38.6361       29.9690       21.2240       24.0311       20.7699       22.2219       29.3770       22.0235       20.8037       20.8809       26.4419       33.1562       32.5435       34.1124       40.3975       53.0543       57.5116       67.2730       76.2016       94.4957      122.1745      144.4571      152.2586      155.3098      166.5362      201.0990      198.7893      194.7076      198.3144      214.4108      227.1159      243.9531      255.6701      257.0591      259.9356      285.3872      277.1746      262.8761      254.3664      236.9936      230.8228      218.7023      206.7866      193.8331      186.0351      186.9613      187.0255      180.7214      179.1368      182.7078      190.1448      204.9725      209.7362      207.1832      195.1856      184.4395        0.0000        0.0000        0.0000        0.0000        0.0000        0.0000        0.0000        0.0000        0.0000        0.0000        0.0000        0.0000        0.0000        0.0000        0.0000        0.0000        0.0000        0.0000        0.0000        0.0000        0.0000        0.0000        0.0000        0.0000        0.0000
        0.0000        0.0000        0.0000        0.0000        0.0000        0.0000        0.0000        0.0000        0.0000        0.0000        0.0000        0.0000        0.0000        0.0000        0.0000        0.0000        0.0000        0.0000       30.0072       31.6719       30.1895       32.5155       41.5365       43.4799       36.6577       36.9572       35.9867       37.0622       34.7487       33.6179       32.2628       23.6228       21.4274       19.0275       15.9996       13.8805       13.0839       10.6040        7.3627        7.5132        8.3366        6.9217        5.8579        5.0132        3.9484        3.4925        2.8397        1.6457        2.4036        2.5565        3.5099        4.2009        2.7444        2.2831        2.0139        1.4290        1.4092        1.9026        2.8877        4.1870        4.8163        5.0908        4.6205        5.9990        8.3533        7.9220        5.5134        3.8238        3.0562        3.3552        4.8719        8.1392        9.7100       15.5053       17.2206       14.7712       17.8298       16.0600       12.9922       13.4437       16.2203       16.4631       16.5382       15.9833       11.3005        9.4795        9.9753       11.9285       18.1289       15.5894       12.6088        9.6389        7.5605        7.3961        9.0580        9.4227        9.9208       11.7638       15.0687       15.2738       13.7598       13.4577       19.5523       21.7291       17.6383       15.6700        9.5245        4.2224        2.5631        2.7774        3.7525        8.6367        7.2253        7.2980        3.8030        2.0739        2.4472        2.9785        3.6780        5.9944        6.4818        7.6283        9.6291       11.6181       13.1835       15.0666       15.1372       17.1242       16.8271       18.9723       23.1789       27.7187       24.6474       22.4729       25.2783       28.9517       33.5780       30.4613       31.0384       34.8584       40.4319       74.9383       63.9645       69.3488       58.8820       47.9773       52.2435       58.7241       84.6354       84.4308       59.5566       41.4865       45.9382       38.7752       38.8320       40.7966       46.0425       39.9425       34.8446       38.0372       38.2579       42.5756       45.9650       43.5763       62.4260       47.9538       34.6004       33.5483       30.1368       19.8552       21.0683       22.5621       19.5300       19.1845       23.5220       21.2248       19.7985       22.5333       27.9034       33.4107       32.7218       38.7020       50.3540       61.5725       76.2972       90.2930      101.5680      132.3356      160.7602      174.0706      166.6152      180.2315      185.3651      202.7765      199.9245      208.2446      210.6278      222.2271      229.4985      254.1831      268.2230      273.9813      277.7924      273.5296      281.7419      276.2839      267.5584      246.7661      234.3702      216.9550      208.0904      187.4661      178.3352      178.9831      182.9275      182.4261      178.6037      177.5990      183.1370      194.5167      200.8519        0.0000        0.0000        0.0000        0.0000        0.0000        0.0000        0.0000        0.0000        0.0000        0.0000        0.0000        0.0000        0.0000        0.0000        0.0000        0.0000        0.0000        0.0000        0.0000        0.0000        0.0000        0.0000        0.0000        0.0000        0.0000        0.0000        0.0000        0.0000
        0.0000        0.0000        0.0000        0.0000        0.0000        0.0000        0.0000        0.0000        0.0000        0.0000        0.0000        0.0000        0.0000        0.0000        0.0000       25.2847       27.0673       30.8060       30.6211       28.9897       29.9024       30.4139       31.7197       32.5327       32.6596       35.5761       36.0975       31.7602       26.9498       27.4157       24.6129       18.1991       16.6720       15.9354       13.6958       12.2332       10.5864       10.2156        6.9857        7.3226        7.1490        7.8311        4.8405        3.2840        3.7483        3.4962        3.0127        1.4963        2.5681        2.8271        2.6302        2.5254        3.1075        2.7704        1.5549        1.3165        2.3576        2.4618        3.1700        4.5317        4.3436        4.4883        5.5074        5.9844        7.3172        5.6500        5.1971        5.3523        5.0264        5.5373        7.4525       15.0277       16.5811       16.6168       20.3526       14.5441       10.4656       10.6701        8.6271       11.7582       12.1538       13.9165       10.9233       11.1727       11.1224        9.8605       11.4116       14.7575       19.0152       19.6942       13.7983       12.0585        7.3348        8.3115        8.5037        8.2159        8.7810       10.8561       14.4037       13.5913       11.4620       13.4720       11.7239       13.6893       15.0965       15.6192       15.9593        7.2812        3.5368        2.3486        5.0508        7.2982        6.9257        5.5030        4.9062        2.1737        2.4156        1.9488        2.8369        6.2355        8.2601       11.1800       14.4161       19.7129       18.6618       16.5480       19.2100       20.0223       18.4295       22.5913       27.9790       26.3541       24.7303       24.0965       29.4227       33.6372       39.6272       33.4666       41.7955       41.3299       36.0537       44.8237       43.7222       50.7663       61.0947       60.0682       59.7521       65.3367       88.3810       67.6404       47.7639       56.7958       54.9888       56.8324       71.4414       61.2866       47.0011       42.3196       44.0780       47.8599       55.7780       50.0004       46.1678       42.8558       39.0436       33.6798       25.8574       21.6961       24.2824       17.8777       22.7306       23.6186       19.5461       18.9622       22.1207       25.5965       25.4381       30.2694       36.1967       40.5476       45.0143       50.3668       61.1666       88.6876      106.5269      127.8033      148.0286      170.8195      171.6078      174.0392      165.6482      179.4852      187.1319      192.0646      200.9241      211.3590      219.9421      236.0270      248.6648      268.5004      284.3297      286.6428      284.1728      279.9397      286.7090      286.7862      271.6582      250.6580      240.5233      224.7715      215.1957      189.2898      174.9275      175.3469        0.0000      190.6882      185.3970      181.0815      182.8656      192.7447      204.7542        0.0000        0.0000        0.0000        0.0000        0.0000        0.0000        0.0000        0.0000        0.0000        0.0000        0.0000        0.0000        0.0000        0.0000        0.0000        0.0000        0.0000        0.0000        0.0000        0.0000        0.0000        0.0000        0.0000        0.0000        0.0000        0.0000        0.0000        0.0000
        0.0000        0.0000        0.0000        0.0000        0.0000        0.0000        0.0000        0.0000        0.0000        0.0000        0.0000        0.0000        0.0000       22.6197       23.9949       26.8229       41.9407       40.4008       33.0144       34.3178       31.7758       32.1492       29.2709       35.4050       38.5815       41.0414       29.5507       28.2251       25.2566       22.6411       23.7948       19.5616       14.7933       13.1150       13.0596        9.2878        8.7439        8.4313        8.0742        6.9092        6.7674        6.5976        4.9061        2.9824        3.0002        2.8607        3.2432        1.9206        2.8668        2.5207        3.0312        2.3257        1.9634        1.7492        1.3640        1.2322        1.3643        2.4863        2.6029        2.9496        3.8669        3.0592        3.2366        2.6918        2.1891        2.3654        3.0080        4.1692        3.5154        3.7844        5.6834        7.6882        6.1876        5.9332        6.1989        5.3383        7.3237        5.4473        2.8428        5.1958        5.9280        7.6312        6.0457        7.6026       10.0325       11.8698       13.0512       16.5831       20.5681       16.8365       10.1112        9.8506       13.5404        9.9010        9.7843       10.3659        9.3743        7.6379        7.0923        7.0385        7.2920        7.0235        6.7764        7.5139       18.0021       11.6006       11.2020        5.9084        7.9460        7.2045        3.7866        5.5252       10.2526       11.7553       10.3054        3.7490        3.7247        5.6053        9.7013       14.4752       15.9555       16.3779       18.0076       21.2973       19.5453       18.1936       18.2964       21.9336       27.2902       29.4563       28.7814       27.7104       31.3829       34.5443       36.5660       30.2871       35.7532       41.7438       39.3862       43.9885       40.6557       38.2795       39.5840       48.9007       53.0847       61.7599       60.6812       74.4486       81.5580       61.0605       63.8378       77.3194       67.0117       70.4002       75.3578       66.4922       63.6216       52.7504       52.3574       68.1789       59.4637       47.1010       45.8320       35.7676       30.5610       28.5517       23.4947       21.1451       31.3713       28.6152       23.9971       26.9976       22.6476       20.7725       24.8023       28.2287       32.1386       42.8232       50.6806       57.0102       65.2043       64.8032       81.7129      107.5306      127.1739      156.6116      178.3828      188.7800      192.3400      188.2516      178.2053      189.1364      190.0447      197.0578      205.0747      202.5177      215.4874      243.7578      253.3970      280.6344      282.0704      285.7914      289.7533      295.2706      288.5766      280.6773      274.1022      257.3987      247.0315      236.2634      221.3551      194.0938      180.2811        0.0000        0.0000        0.0000        0.0000        0.0000        0.0000        0.0000        0.0000        0.0000        0.0000        0.0000        0.0000        0.0000        0.0000        0.0000        0.0000        0.0000        0.0000        0.0000        0.0000        0.0000        0.0000        0.0000        0.0000        0.0000        0.0000        0.0000        0.0000        0.0000        0.0000        0.0000        0.0000        0.0000        0.0000        0.0000        0.0000
        0.0000        0.0000        0.0000        0.0000        0.0000        0.0000        0.0000        0.0000        0.0000       23.0004        0.0000        0.0000       25.8496       23.7012       20.4069       27.7977       38.3007       36.5958       33.2700       35.5508       30.1504       26.2742       29.9610       38.2778       41.0458       34.3579       31.1135       25.5616       27.3019       20.9911       16.3089       15.4906       11.3916        8.3601        8.3042        7.3657        6.6169        7.3237        7.1438        7.5870        6.7702        4.8274        4.0211        4.2801        3.9893        3.6828        4.5704        5.9314        5.2183        3.9508        3.6526        2.7545        2.5234        2.1840        2.0536        2.2179        1.5056        1.1075        1.6324        3.3285        7.1090        1.0797        1.5931        1.2762        1.6309        1.8665        2.1498        1.9005        1.2050        2.1663        3.3852        3.4515        3.4200        4.1974        2.9610        2.5376        2.3149        0.7134        1.1732        4.6647        5.9170        6.5318        7.6893        9.7082       13.5386       16.1330       16.8380       19.9271       18.2486       11.4034        8.9709       10.4518       13.2536       12.4553       11.4103        8.6421        7.6945        6.7021        5.6221        5.8473        6.3067        6.4765        5.4703        6.1478       13.3704       17.8725       13.3640        5.5304        6.2914        6.1218        3.6676        5.2890        8.0946        9.1376        6.1625        5.3216        6.9419       11.2636       15.1865       18.9452       17.1381       15.5752       17.0034       21.4907       24.7360       24.0405       26.3278       29.2118       33.8560       32.9318       27.9438       33.1365       37.0017       41.1337       40.6952       36.3954       40.0860       34.9718       38.0707       45.5379       43.8223       45.3509       59.9439       83.1794       70.0340       75.3613       87.4116       91.8046       84.9206       77.8926       90.0721       82.3292      101.7420       85.3292       67.1929       77.2536       80.0868       64.2965       54.4072       52.7969       54.4857       50.7558       47.7636       37.1890       31.8069       28.9222       26.1821       23.1691       28.0818       23.1885       22.6751       25.0054       27.0543       31.6942       36.4386       49.8619       58.9519       68.3662       78.2577       89.3514       98.4168      109.3239      127.2418      141.1248      189.5189      192.5763      195.8274      187.6747      191.6482      183.7538      179.1493      177.2845      193.3828      209.8507      209.5491      223.8502      228.0098      243.4035      255.0231      265.8752      276.5660      283.0738      278.5897      273.8379      273.4604      271.3561      266.4315      264.9185      258.5069      243.1088      226.7414      193.9299        0.0000        0.0000        0.0000        0.0000        0.0000        0.0000        0.0000        0.0000        0.0000        0.0000        0.0000        0.0000        0.0000        0.0000        0.0000        0.0000        0.0000        0.0000        0.0000        0.0000        0.0000        0.0000        0.0000        0.0000        0.0000        0.0000        0.0000        0.0000        0.0000        0.0000        0.0000        0.0000        0.0000        0.0000        0.0000        0.0000        0.0000
        0.0000        0.0000        0.0000        0.0000        0.0000       35.2830       13.7394       53.5145       74.9965       21.1054       21.9785       23.0323       21.9229       26.1789       23.3045       29.3863       28.1385       28.5707       28.0220       29.7192       30.0476       30.9302       31.0720       31.5139       28.3279       38.0170       33.2557       23.2873       28.7437       20.3939       16.6398       12.0164       10.1621        9.0863        9.8725       10.5491        9.7375        9.9037        8.9458        7.4213        6.7033        4.0656        3.5754        3.6939        4.1686        5.0301        4.2011        4.2503        2.9169        2.7148        2.4734        3.1720        3.6792        3.3806        3.7466        3.0722        2.1034        1.2514        0.8811        1.6081        2.6052        1.9717        3.0656        3.1070        3.0286        3.8167        4.0507        3.3980        1.9433        2.2365        3.9510        5.0512        4.1304        4.1282        2.8455        1.6922        2.2042        2.3600        3.0007        5.9977        7.1741        8.1332       10.6384       14.8994       14.2954       17.8049       19.9468       21.0294       13.3876       12.0989       13.2659       10.3044       14.0313       15.6193       10.3557        6.1484        6.1221        6.2198        5.7757        6.6977        8.5614        8.5950        7.9441        7.1837       10.6618       13.2892       16.9988       13.7906        7.3389        4.9312        5.8524        5.8499        5.5936        5.3486        4.9193       10.1005       13.8683       17.4564       17.1376       15.1702       11.7870       12.3608       15.8398       21.0818       29.3770       30.9138       28.2912       27.1774       34.5462       41.7867       42.5007       48.2666       45.7101       41.3929       38.2069       38.5347       42.3607       33.6382       44.3702       48.1324       43.1218       56.2319       62.2651       90.6785       90.9285       96.9825      107.2437      128.7061      115.2529       95.4686      107.1455       90.5202      104.8293       94.8823       72.3341       75.2039       92.0171       70.8291       54.1515       53.2074       51.6272       48.9499       46.9032       45.0806       60.7406       53.1822       31.1547       22.2745       23.5505       24.0904       26.2071       30.9154       36.5449       39.4550       43.8004       61.3500       71.9779       79.8445       94.5289      105.4922      129.5654      145.3356      161.7701      179.0230      196.4791      205.0777      205.6306      185.6779      190.3292      174.9916      182.1892      252.4656        0.0000        0.0000      288.8049      243.5930      248.1665      254.8456      265.3083      273.6864      280.7130      273.8783      264.1825      267.8071      271.6197      271.7731      272.3042      271.6798      269.6194      256.8520      240.5199        0.0000        0.0000        0.0000        0.0000        0.0000        0.0000        0.0000        0.0000        0.0000        0.0000        0.0000        0.0000        0.0000        0.0000        0.0000        0.0000        0.0000        0.0000        0.0000        0.0000        0.0000        0.0000        0.0000        0.0000        0.0000        0.0000        0.0000        0.0000        0.0000        0.0000        0.0000        0.0000        0.0000        0.0000        0.0000        0.0000        0.0000        0.0000
        0.0000        0.0000        0.0000        0.0000       11.2528       19.5008       14.3947       18.3998       21.1998       20.0666       19.7189       18.4881       18.1651       17.8939       18.1858       25.6856       23.6785       24.6453       25.7635       30.1762       28.8334       35.7478       24.5316       20.4750       20.9341       19.6054       17.6397       15.2153       20.0753       22.0974       14.7388        9.1186       10.5487       10.4870       10.9748       11.3314       11.9222        9.9266        8.4846        9.3588        8.1572        4.8223        3.9423        4.6455        3.3523        2.8993        2.9888        2.5311        2.0794        3.1891        3.6814        3.7040        4.1230        2.9809        3.6629        2.8882        2.1666        2.0185        2.6622        3.5557        4.0793        5.5088        5.4536        4.4014        5.8667        5.5172        4.2905        4.2761        2.6211        3.6517        4.0334        3.1849        4.0586        3.5717        2.5023        1.7204        3.4787        5.3289        6.5721        8.4314        9.0163       10.7452       12.7066       13.6669       13.0483       14.7149       13.7550       13.6258       13.7679       16.3173       17.5973        9.7710        8.6955        8.9942        7.0304        9.8397        8.4062        8.0049        8.0300       10.2913       14.0670       18.0436       13.3530       10.6465       10.1634       18.6513       15.6283       14.6182       12.8349       10.9319       10.6720       10.8260       15.5563       13.9200       15.1443       22.1427       15.0803       12.6596       20.7595       17.1233       12.0008       11.5974       13.1409       17.4689       24.1938       24.3418       22.2096       24.1009       26.7501       27.5185       33.1019       46.7851       51.6552       41.6357       33.2394       27.5569       28.3957       31.3739       49.5366       66.5336       64.2797       71.3346       81.2338       86.1696       94.8469      117.5447      152.6619      164.1906      134.9220      109.8290       91.3191       98.0520       86.3098       90.3179       73.9642       71.9706       93.0947       79.3834       65.9810       52.2005       57.1356       55.9915       49.0414       45.8524       42.9021       38.1308       35.0670       30.3791       31.5927       33.8974       32.5563       34.2865       40.9932       44.3369       50.5913       68.9180       76.3239       96.0399      122.5713      136.5492      163.8101      187.9571      214.4713      227.4331      226.1902      226.1802      221.4338      205.8441      187.4257      222.6219      268.4020        0.0000        0.0000        0.0000      295.5214      244.9537      233.0069      231.3412      246.9269      258.6003      250.2503      254.2224      255.0893      265.9847      276.0975      275.3690      280.2355      282.7280        0.0000        0.0000        0.0000        0.0000        0.0000        0.0000        0.0000        0.0000        0.0000        0.0000        0.0000        0.0000        0.0000        0.0000        0.0000        0.0000        0.0000        0.0000        0.0000        0.0000        0.0000        0.0000        0.0000        0.0000        0.0000        0.0000        0.0000        0.0000        0.0000        0.0000        0.0000        0.0000        0.0000        0.0000        0.0000        0.0000        0.0000        0.0000        0.0000        0.0000        0.0000
        0.0000        0.0000       21.8897        9.2476        8.5047        8.7597       18.1610       17.1482       18.8454       17.6900       15.3301       16.3981       13.9032       16.1580       14.6213       20.0625       25.9276       32.0460       26.5096       23.4695       21.3162       26.2407       20.6624       16.1496       16.6600       17.0798       14.1016       11.2168       10.5883        9.7542        8.2942        8.5254        8.9824        8.4681        9.3659       10.0834        7.3483        8.1659        7.8219        7.2585        5.6889        4.9385        4.9794        5.7933        5.9786        4.0646        2.3253        3.1262        2.3719        3.2823        3.6672        3.1935        3.8281        3.6351        3.6038        2.1333        3.1296        4.4471        4.6450        6.0145        7.5374        6.9634        5.4960        9.0852        9.5996        6.7689        4.3026        3.4260        3.5512        4.4393        3.8387        2.5311        2.2922        2.1478        3.2237        5.6751        4.9957        4.3144        9.3906       12.6747       10.7629       12.6941       13.5578       14.5583       12.8870       12.2437       13.2124       12.9667       12.7173       15.4509       17.8931       15.6476       12.1249       11.9717        8.3025       10.9576       12.1632       12.7697       12.0334       12.7022       16.4708       19.0354       11.4137        7.5064        7.2856       12.5300       12.3345       11.8133       11.3191       11.6996       11.5184       14.9348       15.3129       23.8930       26.4139       26.8982       13.9297       11.0882       14.1591       16.7283       13.8321       15.8261       18.5833       24.3366       25.6330       25.3569       27.0483       28.9872       28.8071       30.6211       35.9607       41.4929       39.2407       33.3751       32.0567       61.2872       74.7932       42.3866       57.3660       74.5713       65.6735       63.1006       75.7407       89.5136       99.8033      115.9972      150.5415      140.6782      133.5796      120.4556       99.9039       94.0207       98.3272       98.6663       70.6269       62.6065       65.5185       67.3311       61.6533       60.8792       74.8417       57.1185       51.4789       43.4761       47.6406       41.7383       38.7492       33.5248       37.7581       35.8454       36.1687       42.6751       49.4827       61.7256       58.4503       75.4530       85.1106       99.8996      123.5772      154.2634      203.2201      235.2501      243.6823      256.5846      253.0899      250.9693      248.3548      243.7635      223.2364      272.7557        0.0000        0.0000        0.0000      316.0556      331.5227      228.8201      222.9270      214.7847      214.8110      218.0791      221.7189      235.7763      241.6346      257.6837      273.2605      281.3241      284.4876        0.0000        0.0000        0.0000        0.0000        0.0000        0.0000        0.0000        0.0000        0.0000        0.0000        0.0000        0.0000        0.0000        0.0000        0.0000        0.0000        0.0000        0.0000        0.0000        0.0000        0.0000        0.0000        0.0000        0.0000        0.0000        0.0000        0.0000        0.0000        0.0000        0.0000        0.0000        0.0000        0.0000        0.0000        0.0000        0.0000        0.0000        0.0000        0.0000        0.0000        0.0000        0.0000
        0.0000       11.6141        9.9540        7.4270        9.5007       10.8697       19.0966       14.4796       17.9269       12.2839       10.1992        8.5105        6.2285        8.4140       12.8738        9.7201       11.3942       11.0072       12.1541       12.8340       13.8118       15.9343       16.7851       14.3385       12.8764       15.0516       17.1376       18.4418       16.6836       13.4294       14.7869       16.0319       12.0506       10.7924        7.0034        5.7450        4.5170        3.3492        4.6374        4.4180        2.5455        3.8139        4.1991        4.1621        3.2879        2.4302        2.3252        3.2285        4.5883        4.9314        5.9598        4.1224        3.5412        3.7364        4.2093        2.6887        3.6295        4.6973        4.2495        4.5369        4.1684        4.2156        4.1937        4.1873        3.9425        3.3219        3.3838        4.0538        4.4295        3.8265        4.0110        3.4411        3.8727        4.2575        5.3620        5.4968        5.7565        5.6614        8.2091        9.7991       10.5928       12.1312       13.0739       14.8179       16.1735       17.3589       15.0349       14.2474       14.7751       21.1718       19.6432       20.1229       16.5499       17.3916       11.5389       13.8587       13.0616       15.0600       13.4428       12.8643       11.8908       14.5460       15.0198        9.6305        8.9053        7.4669        9.1680       13.2583       11.2521       14.5037       14.9988       16.7824       17.8782       27.1470       28.0357       29.6574       20.5660       22.5580       19.4000       15.3040       14.7707       17.0074       21.2522       23.4988       25.6082       27.9370       30.2216       32.9943       34.0485       32.1322       34.6932       37.6527       35.6857       37.5342       33.0449       36.3985       44.9413       34.1764       38.9919       50.7247       62.0892       67.1384       69.2971       71.6412       85.1793      111.3021      134.4550      131.6559      147.0554      133.6468      128.5398      113.8258       95.3870       84.8430       72.3541       64.0984       62.8912       61.2283       58.4039       62.2749       70.0228       65.7566       55.1436       39.0562       37.2460       36.6211       33.6005       38.3841       43.7067       44.4626       47.6564       51.8560       60.6216       71.8709       75.1744       81.9533       91.5197      104.4600      130.1217      183.9058      226.0502      243.9944      257.0476      268.0366      286.2688      284.4203      324.0696      301.3390        0.0000        0.0000        0.0000        0.0000      306.2607      248.6461      235.6413      238.3843      207.2302      205.6894      195.4111      192.7691      201.6805      196.3974      205.2306      230.8229      246.5281      250.6298        0.0000        0.0000        0.0000        0.0000        0.0000        0.0000        0.0000        0.0000        0.0000        0.0000        0.0000        0.0000        0.0000        0.0000        0.0000        0.0000        0.0000        0.0000        0.0000        0.0000        0.0000        0.0000        0.0000        0.0000        0.0000        0.0000        0.0000        0.0000        0.0000        0.0000        0.0000        0.0000        0.0000        0.0000        0.0000        0.0000        0.0000        0.0000        0.0000        0.0000        0.0000        0.0000        0.0000
        0.0000       10.5872       11.6356        9.0102        9.5583       11.0760       14.9708       10.3012       13.7036       10.2533        7.4597        5.3231        4.7255        6.4223        4.4619        5.3805        5.9795        6.4448        9.1374       11.0547       14.5398       14.2507       16.2539       12.5352       14.7448       17.6283       17.4437       18.2495       19.7718       20.7906       17.8013       16.7146       11.5811        9.5936        5.6533        5.5985        4.4469        3.0005        2.4587        2.8377        1.7671        2.9090        4.2442        5.0685        3.3647        2.5813        2.6341        4.9971        4.9573        4.6910        5.0217        2.9620        3.3408        3.2447        3.6348        3.8269        3.2710        2.7297        1.9956        1.7274        1.5722        1.5773        2.3844        2.9447        3.1285        4.7028        5.5017        4.9833        5.0611        5.9210        7.2677        4.9895        4.1810        5.8137        8.6723        7.5699        5.9903        7.0364        9.0170        8.9434       10.7820       14.2661       13.8506       16.4875       18.1681       19.1105       20.1889       18.8209       16.4318       20.0455       19.1599       19.4837       28.0332       21.9787       17.0115       15.3007       22.7322       18.5952       13.5950       12.6962       13.0961       17.6237       15.4633       10.9284        8.8501        8.2678        9.7757       18.0164       16.8717       13.7981       15.2930       22.1180       22.4842       41.7743       31.4010       29.4609       18.8411       19.4619       20.0763       21.6015       25.1721       24.5309       18.8136       25.6814       36.0106       33.8585       33.0103       32.0910       31.2706       32.0218       31.1420       32.5039       32.3097       30.9982       35.8998       36.9320       41.0059       41.0821       48.8051       46.1906       58.3247       58.5319       62.4545       68.2733       89.7778      100.4372      105.2350      120.3597      116.8811      131.8277      139.1420      122.5156       88.1533       81.5003       73.7202       66.1774       62.4381       55.0290       56.2117       61.6455       64.5687       68.8232       67.1455       45.2350       39.1746       36.0725       37.1396       47.2095       48.9487       50.7581       55.0637       67.4278       70.9266       77.0834       91.7436      102.1483      106.9342      146.5204      157.4084      203.6146      229.9081      242.3448      257.3397      264.4935      292.6137      359.3968        0.0000        0.0000        0.0000        0.0000        0.0000      287.3527      230.7401      234.9869      222.8787      214.5149      231.9149      207.4331      182.5231      187.1523      245.4966      235.7329      239.9043      248.0474        0.0000        0.0000        0.0000        0.0000        0.0000        0.0000        0.0000        0.0000        0.0000        0.0000        0.0000        0.0000        0.0000        0.0000        0.0000        0.0000        0.0000        0.0000        0.0000        0.0000        0.0000        0.0000        0.0000        0.0000        0.0000        0.0000        0.0000        0.0000        0.0000        0.0000        0.0000        0.0000        0.0000        0.0000        0.0000        0.0000        0.0000        0.0000        0.0000        0.0000        0.0000        0.0000        0.0000        0.0000        0.0000
        9.1095       10.4994       10.8193        9.6405       12.6842       13.3799       11.6711       10.4348        9.1247        7.5768        5.9860        3.7456        3.0853        3.6758        5.1161        5.0907        5.1744        7.0129        8.2168       10.6314       13.6985       13.9157       12.4745       14.5215       17.5862       17.7246       15.9880       17.0851       18.3788       12.8615       10.7817       11.3215       13.4808        8.0329        5.8486        6.0364        5.3515        4.7807        4.4632        5.3372        3.9810        2.9402        2.3104        1.8461        1.6138        1.7438        1.8529        2.5380        3.8858        5.7378        6.0189        2.9559        2.9694        3.6575        5.0468        3.5560        2.5666        1.9815        1.5039       19.6060       41.6721        1.0646        1.2507        1.7833        2.4604        3.7816        3.6443        3.6533        6.3383        9.2486       10.4868        6.2066        5.6996        6.9133        8.7893        6.4077        4.9655        6.8623       11.1004       12.0974       15.6247       27.1656       22.2896       19.3466       19.8248       21.4375       19.1657       14.0140       18.3625       21.0920       25.7383       25.7697       52.8897       73.0301       19.6478       20.0181       19.7848       17.2427       16.1748       49.5490       25.5482       19.9398       18.3850       17.1123       13.9590       14.1596       22.9452       36.3816       39.9428       21.6929       25.3484       33.2377       40.3853       33.4911       30.4352       30.8933       24.3609       17.8794       16.8480       20.1642       18.8120       18.7345       22.8535       27.5234       29.8977       26.7562       25.6889       26.9238       26.9870       31.7413       37.4196       35.1636       33.5735       29.5377       34.7756       41.6546       44.2326       49.2342       57.6555       56.6139       57.0794       70.8798       74.2214       78.1869       87.3835       88.3501       87.7187      103.2383      110.5371      105.6663       97.2788       84.1810       78.9397       80.6535       73.4191       61.7086       65.8110       67.8911       58.3591       67.0827       72.7995       72.6249       69.4497       45.4723       41.4061       39.4019       43.7654       63.4411       55.0365       54.4752       60.6308       69.4187       76.5875       87.3306       96.2087      113.7945      110.1267      149.8245      164.0726      207.6759      229.3002      239.4410      266.0241      267.7774      357.2422        0.0000        0.0000        0.0000        0.0000        0.0000        0.0000      223.3416      164.4996      159.5162      160.5183      165.9872      157.9462      189.0935      197.8793      193.9429      192.0533        0.0000        0.0000        0.0000        0.0000        0.0000        0.0000        0.0000        0.0000        0.0000        0.0000        0.0000        0.0000        0.0000        0.0000        0.0000        0.0000        0.0000        0.0000        0.0000        0.0000        0.0000        0.0000        0.0000        0.0000        0.0000        0.0000        0.0000        0.0000        0.0000        0.0000        0.0000        0.0000        0.0000        0.0000        0.0000        0.0000        0.0000        0.0000        0.0000        0.0000        0.0000        0.0000        0.0000        0.0000        0.0000        0.0000        0.0000        0.0000
        8.2549        7.8250        9.9824        9.0370       10.6943       21.1442       20.3320       11.5336        9.1501        8.4194        6.9668        4.3974        3.4725        4.3335        2.8319        4.2829        5.3022        6.6427        7.4352        7.6443        6.8910        8.1413        8.2627       10.3354       11.3826       11.5042       12.2174       13.2983       14.5175        9.6969        8.5178        7.4266        7.2728        6.7910        6.2762        5.6679        6.7676        4.3371        2.6495        1.9375        1.9283        2.0084        1.5751        1.4718        1.4822        1.2858        1.9139        3.2043        5.0920        6.2790        5.8449        3.3097        2.1561        1.5180        2.4303        1.3283        1.4151        1.4196        2.2237        1.6545        1.0050        0.9012        1.4716        2.1438        2.4816        2.5683        3.7513        4.9238        6.2642        7.6695        8.5045        8.0695        7.1271        5.9734        5.5247        4.5304        5.6737        9.1381       10.3580       10.1650       12.3383       30.3399       18.1982       11.4966        8.0158        9.1678       12.0106       23.4267       30.3257       21.2009       18.3581       14.3516       11.7862        9.8887       14.3048       21.5536       19.8959       25.8375       33.5906       55.3673       55.8616       62.2468       37.8928       27.4546       26.2144       32.7902       28.9999       36.3426       45.1506       62.4249       52.2137       58.0747       60.9179       37.6270       27.9159       26.2191       24.9570       19.1946       15.9547       15.7015       15.8366       25.4477       29.2332       27.2639       27.4211       31.7930       30.8096       36.3913       40.0935       40.1393       44.3913       45.4442       49.0740       44.1853       42.2463       42.4742       45.3881       51.7802       60.4425       62.4915       61.6754       78.0046       85.5615       86.5063       84.5873       85.8093       84.4879       94.9287       90.8972       86.7397       85.5452       78.2240       70.8312       65.0720       55.0231       49.2847       57.1957       71.5919       72.5164       80.4070       74.6959       73.1906       72.4274       48.4377       45.0541       47.3470       56.4380       62.4882       53.9353       58.6377       70.6951       74.1925       79.4968       84.5581       90.3734      102.5139      115.8164      135.4185      163.4690      202.9503      221.1496      242.6442      268.2497      356.7128        0.0000        0.0000        0.0000        0.0000        0.0000        0.0000      255.0301      164.5890      142.2917      133.6118      130.0193      136.3524      181.6899      180.9375      166.8216      186.9306      191.4624        0.0000        0.0000        0.0000        0.0000        0.0000        0.0000        0.0000        0.0000        0.0000        0.0000        0.0000        0.0000        0.0000        0.0000        0.0000        0.0000        0.0000        0.0000        0.0000        0.0000        0.0000        0.0000        0.0000        0.0000        0.0000        0.0000        0.0000        0.0000        0.0000        0.0000        0.0000        0.0000        0.0000        0.0000        0.0000        0.0000        0.0000        0.0000        0.0000        0.0000        0.0000        0.0000        0.0000        0.0000        0.0000        0.0000        0.0000        0.0000
        6.7940        7.1282        8.4993        6.3307        8.2179       10.2287       13.4469       12.6437        7.7175        9.4964       10.6908        4.5433        3.3637        3.0732        3.2277        5.2620        6.4244        6.3014        6.3489        6.3276        6.6632        6.6707        6.5137        6.8007        7.2719        6.9937        7.1573        5.2567        4.7307        5.8147        7.5059        7.3713        8.5317        7.7164        7.2090        7.1179        6.8451        4.0028        2.0918        1.7317        1.0419        1.8998        2.2125        1.9944        1.7970        1.7130        1.8144        3.7758        5.3666        4.6550        4.9151        4.9713        3.3403        4.5948        3.1629        2.4422        4.7588        5.4459        2.3117        1.2485        1.2514        6.8822        5.7258        4.9969        5.5265        5.2617        4.6506        6.6266        6.5597        7.7825        9.8715        8.3107        7.7524        7.4615        7.8420        6.4422        4.5292        6.0680        7.4307        7.9644       10.3860       12.4543       13.3549        8.1361        8.6887        9.7398       13.5611       17.9918       16.4683       11.5516       13.6404       15.5696       16.7278       19.3424       23.3942       29.5782       32.2759       39.7188       43.7598       69.7662       58.1891       44.6549       63.3761       61.3774       57.4807       45.9786       45.6287       43.9852       46.8247       43.1421       47.6761       45.4640       44.3649       36.8388       27.4909       24.0246       21.4890       18.4218       16.2431       17.0141       21.2862       20.1087       17.1393       24.5331       26.4710       31.9315       32.2749       36.8443       40.0007       39.7963       43.7091       41.3552       51.5501       58.2504       49.1519       39.7023       40.1735       53.0825       66.4926       70.5689       72.7093       78.8113       81.8959       82.0892       71.3916       73.5348       70.2877       85.5900       83.5223       80.1641       78.6191       72.6406       64.5021       68.2252       69.2000       54.0910       57.8360       62.7176       63.7196       68.7298       66.3394       66.8233       72.3085       68.0762       68.8096       70.5181       76.6410       67.8188       85.7222       81.3050       89.5501       87.7534       94.1127       92.8214      106.2565      107.9054      119.0088      144.7983      188.0918      218.0178      240.9066      237.3037        0.0000        0.0000        0.0000        0.0000        0.0000        0.0000        0.0000        0.0000      175.7100      119.6934      113.2629      122.3805      165.2965      223.6500        0.0000      247.4400      205.2600      179.8500      239.7900        0.0000        0.0000        0.0000        0.0000        0.0000        0.0000        0.0000        0.0000        0.0000        0.0000        0.0000        0.0000        0.0000        0.0000        0.0000        0.0000        0.0000        0.0000        0.0000        0.0000        0.0000        0.0000        0.0000        0.0000        0.0000        0.0000        0.0000        0.0000        0.0000        0.0000        0.0000        0.0000        0.0000        0.0000        0.0000        0.0000        0.0000        0.0000        0.0000        0.0000        0.0000        0.0000        0.0000        0.0000        0.0000        0.0000        0.0000        0.0000
        8.9770       10.0259       10.1397        9.5661       10.4002        9.3895        8.4670       19.9576       31.3063       15.6296       14.2307        7.6479        8.9330        5.4070        5.2103        6.6915        6.5030        4.6183        4.4899        5.0760        4.8586        5.0492        5.4585        5.5496        5.9004        6.9393        7.1743        5.9912        7.7058       10.0250        9.1563        7.5269        6.5315        7.1066        4.3197        3.3010        2.9620        2.5172        2.0292        2.6847        1.9491        1.9312        2.3865        2.2962        2.4866        2.1182        2.0637        3.0527        2.2997        1.8016        1.9216        2.5568        4.5205        5.7596        6.7517        4.1998        4.9019        3.5354        2.7594        3.5382        3.4816        4.0269        5.3976        5.5225        7.5392        7.0728        6.5082        5.9621        6.2794        5.3681        7.6460        6.1008        7.6598        6.8813        6.0315        4.9739        3.6416        4.0971        6.9574        7.9204        7.6138        7.4854        6.7710        6.8315        9.0437        8.1850       10.3621       16.6424       17.2853       16.2011       22.7603       25.2001       30.2801       25.5882       29.7967       44.6760       48.9224       49.3645       49.1023       47.2009       58.5688       52.9351       62.6502       66.4901       65.8642       80.9943       73.8883       65.5417       56.2807       57.4788       53.5947       49.6231       49.3426       38.7492       30.7659       21.1392       18.9419       22.3479       22.4180       15.0480       12.9257       13.2569       13.4503       21.0093       24.9298       26.9287       30.9357       35.9651       37.9114       40.9979       44.2609       56.0374       55.5829       62.8416       66.8833       71.9519       60.0206       63.2647       65.5198       70.1792       69.9179       69.1255       93.3426       96.0994       78.2404       81.7743       75.6687       88.9985       91.5440       76.3449       67.9664       67.4956       64.5444       58.8292       56.7117       44.6530       42.7267       45.5578       55.1214       65.7082       61.5717       69.0436       70.1130       75.3095       92.8017       88.9705       85.7569       79.5972       81.4517       82.1325       79.7666       91.1350       96.2461       98.6131      115.6025      121.5339      125.6536      168.1439      202.4652        0.0000        0.0000        0.0000        0.0000        0.0000        0.0000        0.0000        0.0000        0.0000        0.0000        0.0000      154.8900      128.0732      132.7400      140.0897        0.0000        0.0000        0.0000        0.0000        0.0000        0.0000        0.0000        0.0000        0.0000        0.0000        0.0000        0.0000        0.0000        0.0000        0.0000        0.0000        0.0000        0.0000        0.0000        0.0000        0.0000        0.0000        0.0000        0.0000        0.0000        0.0000        0.0000        0.0000        0.0000        0.0000        0.0000        0.0000        0.0000        0.0000        0.0000        0.0000        0.0000        0.0000        0.0000        0.0000        0.0000        0.0000        0.0000        0.0000        0.0000        0.0000        0.0000        0.0000        0.0000        0.0000        0.0000        0.0000        0.0000        0.0000        0.0000
        0.0000        0.0000       12.3326       10.5497        0.0000        9.5179       13.6316       19.3332       23.7372       15.9646       20.3791       23.0721       12.8845        5.7330        8.1630        6.2512        5.6557        4.5387        3.6439        4.3138        4.0867        4.7495        5.2847        5.8143        7.2088        8.6038        9.0336        8.9428       10.2402        9.4073        7.2995        7.1384        6.7396        4.6451        3.6665        2.9986        2.0558        1.8691        1.8554        1.6781        2.6462        2.1865        1.1508        1.7696        1.7334        1.3808        1.7319        1.4229        1.2395        2.8897        3.6876        5.9675        6.8907        6.5262        6.0657        3.5797        2.4004        3.2341        4.0490        4.6424        8.3509        9.9984        8.9256        6.9049       11.8446       11.7189        8.0809        7.3624        8.1480        8.6092       10.4182        8.7664       10.4136        9.2755        6.4805        5.2853        3.1225        5.2983        8.0166        8.0683        9.9790        5.5192        3.6176        5.9197        6.3416        8.3353       12.2629       15.9160       19.6145       23.4035       18.4677       27.1017       29.6717       33.6929       38.6204       40.9367       46.9095       44.0775       47.5974       49.5663       47.2605       57.1454       62.6289       74.8622       77.5923      111.4492      101.4997       86.4637       99.5856       92.3212       67.0185       51.6507       48.2064       39.3185       33.9498       24.8082       25.3609       24.7148       21.7731       17.4832       14.6938       13.2472       17.2682       24.6370       24.3195       27.1337       32.1326       41.8160       42.7209       50.5007       57.8539       57.8964       57.2124       59.5093       73.4351       91.6424       71.0483       70.9682       75.7688       75.1457       59.7818       57.2690       63.4443       69.9907       81.0966       88.0712       90.1682       83.2368       76.8014       67.4230       64.7497       62.8108       63.9647       60.8008       52.8251       42.9477       38.1832       41.7680       46.7898       54.0181       59.7057       69.4459       79.7961       81.5968       98.2078       95.7381       86.3268       77.8647       77.5262       82.7507       86.1987       93.4732       99.3458      106.0898      116.3048      121.8024      135.2052      154.9313      189.0207      218.9202        0.0000        0.0000      237.9440        0.0000        0.0000        0.0000        0.0000        0.0000        0.0000      146.3400      183.8700      139.1331        0.0000        0.0000        0.0000        0.0000        0.0000        0.0000        0.0000        0.0000        0.0000        0.0000        0.0000        0.0000        0.0000        0.0000        0.0000        0.0000        0.0000        0.0000        0.0000        0.0000        0.0000        0.0000        0.0000        0.0000        0.0000        0.0000        0.0000        0.0000        0.0000        0.0000        0.0000        0.0000        0.0000        0.0000        0.0000        0.0000        0.0000        0.0000        0.0000        0.0000        0.0000        0.0000        0.0000        0.0000        0.0000        0.0000        0.0000        0.0000        0.0000        0.0000        0.0000        0.0000        0.0000        0.0000        0.0000        0.0000        0.0000
        0.0000        0.0000        0.0000        0.0000        0.0000       10.7024       13.1530       29.3033       22.6965       14.2852       14.4434       16.8979       20.1207       14.8663        9.5065        5.6473        4.6874        4.2203        3.4806        4.1629        5.4714        6.6621        7.9973        8.0504        8.6693        9.4209        9.8053       10.1784        9.6174        7.5238        6.5566        3.0164        3.5400        2.5733        1.4906        2.4327        1.9721        1.9694        2.0258        3.0016        4.4243        2.8596        2.3976        2.2011        2.0495        1.3211        1.2806        2.1540        4.3973        5.7947        5.6575        5.0355        3.7535        2.8119        2.2217        3.6158        4.1493        3.5864        4.9162        4.8520        6.0724        5.3577       23.2183        7.7349        7.7760        9.9377       10.1222        7.1167       10.9315       92.1641       12.6781       15.6430       11.3999        5.6763        4.7018        4.2488        4.6924        3.9510        6.5799        7.2545        7.7728        8.5349       10.0157        8.8642       10.2374       10.8952       11.3114       14.4493       28.0978       19.0709       18.6127       43.0995       40.2370       28.3467       39.7163       47.1390       46.9541       48.1597       50.0428       60.7308       63.0381       80.5782       77.5905       70.4168       72.4393      110.6074      113.3610      108.5441      106.1255      101.8669       84.8752       58.5348       52.5807       49.4787       54.9885       45.5431       36.4642       38.5653       31.9383       24.6641       19.3688       19.0534       20.0201       28.7129       30.7696       30.5198       37.8409       48.0921       53.0135       49.9979       88.5188       93.9392       73.3574       71.3518       83.5138       91.4997       77.8217       67.4991       67.3368       69.5058       60.4265       53.5741       61.7636       57.4290       66.4197       75.5741       80.1709       74.4671       74.4467       76.8827       66.1054       62.9114       62.5597       61.6653       57.0211       44.0628       39.1219       43.9823       54.0037       57.3522       64.2014       68.2985       72.1720       87.2097       98.4451       91.4249       90.1066       72.7760       70.5029       77.5446       80.5926       90.9449      104.3169      107.3416      120.1939      127.0324      131.9603      142.7756      159.1728      201.2521      159.7647      184.6276      214.8563      323.9470        0.0000        0.0000        0.0000        0.0000      159.5100      156.7500      183.3000      159.4288        0.0000        0.0000        0.0000        0.0000        0.0000        0.0000        0.0000        0.0000        0.0000        0.0000        0.0000        0.0000        0.0000        0.0000        0.0000        0.0000        0.0000        0.0000        0.0000        0.0000        0.0000        0.0000        0.0000        0.0000        0.0000        0.0000        0.0000        0.0000        0.0000        0.0000        0.0000        0.0000        0.0000        0.0000        0.0000        0.0000        0.0000        0.0000        0.0000        0.0000        0.0000        0.0000        0.0000        0.0000        0.0000        0.0000        0.0000        0.0000        0.0000        0.0000        0.0000        0.0000        0.0000        0.0000        0.0000        0.0000        0.0000
        0.0000        0.0000        0.0000        0.0000        0.0000       11.8076       14.4581       14.9642       11.8559       12.2148       13.9776       18.7493       21.9965       16.3527       10.1459        5.3059        4.8185        4.9070        6.4688        6.7757        7.0316        6.5965        7.5702        9.3202       10.8632       10.6751       11.3027       11.2608       10.2054        7.3221        5.9807        1.1400        1.9103        2.0836        3.8779        7.2331        7.5133        7.0115        5.3388        3.9826        3.0941        3.2285        3.0859        1.9158        2.4282        2.2398        2.0116        2.0961        3.3173        3.3251        3.7419        4.1237        3.1813        3.2242       17.4866        6.8228       72.6046       13.9725        9.8312        6.9233        7.1111        5.4168        8.1464        7.0246        7.8883        9.3418        9.2881       11.4404       12.2652       31.5555       17.7360       26.4103        7.4473        8.8955        7.8025        6.3314        5.3635        3.9751        4.2584        4.2810        4.1598        4.4459        4.8973        7.1418        9.9921       10.3023        8.4907        8.1592       10.8594       12.2605       15.6048       21.1781       27.4157       29.5136       27.7282       30.8982       34.9467       39.7220       42.5527       46.3335       45.5773       62.4761       77.5447       62.0870       77.0210       91.4124       75.8839       94.0395       93.9210       94.6429       93.8680       82.2995       85.8166       73.0441       75.8034       67.8469       59.5962       57.9523       54.1402       35.6318       30.9356       31.5438       33.2258       29.4919       33.0033       31.7753       33.8793       60.8680       57.2047       58.2925       80.8358       94.7420       85.0245       82.7932       95.8798       92.3753       76.6676       76.5357       73.7105       67.5676       64.3067       57.8737       56.8948       55.7954       65.7144       69.7716       88.5997       89.7823       82.6804       80.4129       70.7405       70.2627       69.4241       63.1993       57.6650       48.1832       47.8763       48.1517       50.7869       54.7496       58.3946       62.2112       69.2712       79.7693       85.8886       80.7819       76.2595       65.1423       68.1771       77.1134       90.4772      103.2974      103.3042      110.1457      126.7898      136.4318      131.4906      139.8717      139.5259      126.7795      139.7765      153.5514      172.2951      204.2711        0.0000        0.0000        0.0000      174.1202      166.7303      164.9467      164.4196      189.7294      193.0295        0.0000        0.0000        0.0000        0.0000        0.0000        0.0000        0.0000        0.0000        0.0000        0.0000        0.0000        0.0000        0.0000        0.0000        0.0000        0.0000        0.0000        0.0000        0.0000        0.0000        0.0000        0.0000        0.0000        0.0000        0.0000        0.0000        0.0000        0.0000        0.0000        0.0000        0.0000        0.0000        0.0000        0.0000        0.0000        0.0000        0.0000        0.0000        0.0000        0.0000        0.0000        0.0000        0.0000        0.0000        0.0000        0.0000        0.0000        0.0000        0.0000        0.0000        0.0000        0.0000        0.0000        0.0000        0.0000        0.0000
        0.0000        0.0000        0.0000        0.0000        0.0000       19.0670       18.9539       11.8163       10.8683       13.4135       22.2365       17.8301       20.0030       22.3224       14.6041        5.6298        5.8878        6.6026        5.7603        5.9216        6.0964        6.9998        8.6872        9.4882       10.1214        9.4541       10.0997       10.5531        9.9428        7.7844        7.3819        3.9659        4.3232        5.7224        6.3535        7.5954        8.7970        6.8579        5.2287        5.0726        3.9386        4.0800        2.9875        2.4516        3.0983        4.9492        4.8123        4.5553        5.0027        3.6908        2.0994        2.4465        1.6541        4.3210        6.1958        8.2367        9.4074       13.5749       21.8990       15.6480       13.7199       11.0382       11.5312       26.1107       19.5132       28.8141       16.5040       20.3885       20.9789       23.9522       13.0024        8.1992       11.5269       13.3386       12.2654        9.9183        8.4086        5.9459        5.3497        5.1703        4.4264        3.8260        3.6111        5.8341        7.8621       11.0794       10.5576        8.6377       10.4632       11.1300       16.2584       22.7183       31.9542       31.6604       33.7868       32.4150       40.6799       49.4073       59.1101       50.8728       40.1303       50.2113       57.0788       67.1617       74.0992       80.1803       71.4925      101.1722       96.5963       90.3052       94.7944      101.5638      126.0601      122.8208       95.8735      104.1239       95.1682       77.3903       68.6823       68.3045       59.8450       46.6383       45.8011       37.3480       38.1259       35.5096       57.9476       55.2493       47.0305       52.3345       61.8718       81.2788       80.5850       67.3635       57.5583       58.5961       60.6242       60.4339       56.3123       58.4088       66.9534       60.0257       61.4439       92.0604       82.6832       84.5090       93.9734       81.8394       70.5001       73.0976       78.1771       74.8288       77.5687       67.5206       59.5040       50.9136       51.5265       53.0274       52.9923       56.6602       59.3621       59.7874       61.9979       66.6967       75.5192       83.7888       87.3611       77.2105       69.6695       79.8750       94.6712      117.2526      129.2516      127.2430      129.3313      139.6702      134.3608      126.1802      121.2785      121.9435      131.7439      136.8976      156.2871      168.8842        0.0000        0.0000      167.2500      159.9091      151.9422      162.1504      183.1277      200.7208      189.5395      232.0858      236.4744      261.3155      268.1936      247.0790        0.0000        0.0000        0.0000        0.0000        0.0000        0.0000        0.0000        0.0000        0.0000        0.0000        0.0000        0.0000        0.0000        0.0000        0.0000        0.0000        0.0000        0.0000        0.0000        0.0000        0.0000        0.0000        0.0000        0.0000        0.0000        0.0000        0.0000        0.0000        0.0000        0.0000        0.0000        0.0000        0.0000        0.0000        0.0000        0.0000        0.0000        0.0000        0.0000        0.0000        0.0000        0.0000        0.0000        0.0000        0.0000        0.0000        0.0000        0.0000        0.0000        0.0000        0.0000
        0.0000        0.0000        0.0000        0.0000       16.2509       20.5295       21.1972       16.3346       12.4459       12.9205       19.2337       17.9012       21.4033       19.6727       12.4133        9.1423        7.7632        5.2734        4.8874        5.3525        5.3163        5.9574        6.7823        9.5149       10.1867        9.3892        8.8569        7.8416        7.8078        7.1845        6.4017        3.7506        6.0745        6.5462        5.3872        7.3771        7.7820        8.2277        6.0956        4.5960        3.0645        3.1076        3.1617        3.9450        4.0751        6.1855        6.9871        7.9341        6.8957       10.8218       14.4780        5.0133        5.0373        9.8450       15.8890       14.7383       12.2379       16.7609       17.5198       16.8612       22.7875       31.1112       30.0649       25.9225       31.8283       25.6098       24.4487       19.0594       16.6923       14.7064       18.4435       21.6569       16.1463       25.0109       15.1418        9.0640        8.3446        8.8136        9.8789        9.0442       42.6848      139.0521        6.4519       12.9125       16.0734       13.1046       10.9462       12.3070       14.9385       14.4737       14.8472       21.9223       25.7557       25.7924       33.6559       32.0616       47.4057       47.5118       49.7911       52.3988       50.5298       73.0681       63.2249       84.0953       69.3680       63.9616       63.1913       62.8810       63.8065       70.4933       72.0415       97.1424       99.7850       97.9689      110.5196      129.8468      115.2115      105.5056       89.1215       78.3564       69.5510       61.0458       51.0593       42.7512       56.7102       59.7715       62.8778       72.6765       72.5653       57.1763       56.3835       61.7854       69.3382       60.7395       58.6547       62.6896       70.6504       60.4771       73.2420       75.8468       68.1526       69.6657       74.0473       78.8602       73.5586       75.0629       84.8390       76.4436       73.5537       67.9375       84.3190       77.3437       72.4295       82.8463       75.6831       59.3562       54.7394       54.2767       51.9111       58.7608       63.9937       67.1784       67.9447       76.9547       76.0379       92.5571       90.0963       82.4606       83.1738       91.4098      102.7777      125.2583      124.2009      126.9745      131.7915      122.7380      119.4852      129.2330      126.2863      117.6648      123.1778      128.5860      156.4869      162.8781        0.0000      168.9498      153.9990      157.7139      160.6732      163.1548      178.0173      186.6255      195.2724      210.9729      209.2105      207.4638      233.7300      219.4099      245.0653        0.0000        0.0000        0.0000        0.0000        0.0000        0.0000        0.0000        0.0000        0.0000        0.0000        0.0000        0.0000        0.0000        0.0000        0.0000        0.0000        0.0000        0.0000        0.0000        0.0000        0.0000        0.0000        0.0000        0.0000        0.0000        0.0000        0.0000        0.0000        0.0000        0.0000        0.0000        0.0000        0.0000        0.0000        0.0000        0.0000        0.0000        0.0000        0.0000        0.0000        0.0000        0.0000        0.0000        0.0000        0.0000        0.0000        0.0000        0.0000        0.0000        0.0000
        0.0000        0.0000        0.0000        0.0000       22.3281       23.0302       22.5489       16.6695       14.8973       20.0398       25.4925       17.3459       22.2577       22.7624       15.9465       11.5073        9.1859        8.0010        6.8289        5.8818        6.6429        6.3599        7.6574        8.2098        7.3425        8.2188        9.3619        8.1177        6.9177        6.7449        7.8947        4.1342        6.0816        7.2464        6.0229        6.1871        5.7191        5.7112        4.8244        4.4341        3.5060        3.2140        3.0083        3.8080        5.4925        8.9171        9.5885       11.3699       11.1769       15.6206       24.3522       16.1871       10.5959       13.7820       18.8525       21.9630       21.9327       17.9985       19.6632       23.7781       24.1234       23.0714       40.9540       33.2231       24.4768       24.8112       22.1270        8.0145        9.8993       22.7273       21.9764       27.1899       28.7806       33.2950       30.6044       22.3400       17.1000       21.9304       22.8733       17.4403       45.8924       35.9819       10.1427       15.7212       16.9441        9.0731        8.6281       17.9747       15.5111       10.5770       12.3744       20.4848       30.9323       37.3102      200.9570       31.4834       40.2021       42.2315       43.2705       49.4160       49.2616       55.1371       57.5527       73.6469       71.4740       71.4244       74.3893       68.4534       87.2479       63.4851       60.6607       75.4830       88.1420       91.3945      100.6353      129.3235      113.9480      100.8465       98.5763       89.7409       74.2326       71.9587       63.8754       45.3553       67.1496       69.7841       61.4564       65.6153       60.8035       60.5591       57.2769       75.6495       66.2696       65.0927       63.2846       91.8988       76.6099       80.4807      100.2361       87.8801       75.9244       67.4251       71.6574       75.0103       82.9496       84.1266       86.9264       79.4596       74.4394       68.4052       79.7546       77.2805       73.2450       75.3116       78.3195       67.2695       65.2592       62.0849       57.9856       66.9578       69.8338       72.4196       80.1239       82.7781       85.2109       91.1207       93.6827       89.4634       88.6754       94.6531      113.5026      122.4352      119.5000      120.9557      135.0685      130.7389      124.7417      128.8322      135.0069      122.1250      137.5155      134.7852      151.8695      155.1851      149.8336      152.3334      155.0371      164.7802      181.2372      201.9032      192.2554      201.3970      217.1647      215.2748      215.2731      223.3607      258.6571      293.6171      282.4115        0.0000        0.0000        0.0000        0.0000        0.0000        0.0000        0.0000        0.0000        0.0000        0.0000        0.0000        0.0000        0.0000        0.0000        0.0000        0.0000        0.0000        0.0000        0.0000        0.0000        0.0000        0.0000        0.0000        0.0000        0.0000        0.0000        0.0000        0.0000        0.0000        0.0000        0.0000        0.0000        0.0000        0.0000        0.0000        0.0000        0.0000        0.0000        0.0000        0.0000        0.0000        0.0000        0.0000        0.0000        0.0000        0.0000        0.0000        0.0000        0.0000        0.0000
        0.0000        0.0000        0.0000        0.0000       34.3495       23.6267       17.3225       18.5933       21.3060       22.3275       29.7351       42.5913       39.9219       28.2773       25.4915       18.6379       16.9153       13.8451       17.5891       12.6447       14.0443        8.6531        8.1555        8.8083        8.3905        9.5927        9.0516        7.7910        9.6124        9.7889       10.9440        3.6727        3.0569        5.7241        7.9091        9.4682        6.1056        6.4001        5.1421        3.4600        2.7416        4.8243        4.6584        7.7486        8.8760       30.1344       45.0543       26.5187        8.0807       10.1760        7.1587        7.1020       12.2422       19.1972       23.7418       25.6192       31.9691       25.2766       29.9523       33.6894       24.7350       30.1400       21.2805       27.7800       23.0563       12.2073        5.9598       20.4693       22.5532       35.3896       43.6016       59.6209       52.9966       39.5162       42.8867       28.4184       21.9558       19.4283       19.0701       15.3234       14.4214       13.0603       10.9943        8.0870        6.5566        4.4325        6.3315      223.6363      136.8211       88.2342      160.8594       38.3704       33.5474       18.0033       47.3904       24.5953       25.7967       28.6784       29.8374       45.6463       44.5460       36.0997       38.7132       52.5672       58.0960       68.0561       93.0911       63.4549       56.9768       62.8039       69.0062       70.4947       79.0046       88.1798       96.2544      131.0933      115.5446      106.8387      109.2242       84.2689       65.6944       71.3726       97.5218       68.0694       78.1347       68.4674       58.4871       67.3582       66.0766       69.4236       76.7746       85.9811       84.2278       85.9336       94.2661      106.2031      105.7465      105.2455       95.0674      115.0485      105.4010       83.2762       88.9253       96.6906       88.9893       75.5428       78.8269       89.1962       94.7525       79.9865       80.7347       82.4548       76.5791       75.2067       73.3799       68.9564       68.0316       74.1895       80.1423       77.1068       72.7878       69.5517       77.7254       72.8393       81.5064       84.4669       81.3658       82.9893       86.9568      124.4816      139.9863      116.3438      120.6786      127.0688      152.1498      148.7795      129.3991      124.9619      129.4920      133.2615      142.7416      150.3014      153.4470      143.2489      163.5224      156.7433      156.2396      160.6769      167.2602      190.0678      202.2697      241.2479      199.0967      178.1633      181.4845      185.3079      209.5062      305.0557      332.0653        0.0000        0.0000        0.0000        0.0000        0.0000        0.0000        0.0000        0.0000        0.0000        0.0000        0.0000        0.0000        0.0000        0.0000        0.0000        0.0000        0.0000        0.0000        0.0000        0.0000        0.0000        0.0000        0.0000        0.0000        0.0000        0.0000        0.0000        0.0000        0.0000        0.0000        0.0000        0.0000        0.0000        0.0000        0.0000        0.0000        0.0000        0.0000        0.0000        0.0000        0.0000        0.0000        0.0000        0.0000        0.0000        0.0000        0.0000        0.0000        0.0000        0.0000
        0.0000        0.0000        0.0000        0.0000        0.0000        0.0000        0.0000        0.0000       17.8761       22.6880       30.6445       28.9668       22.6545       19.2676       16.5078       12.1281       14.5934       20.5075       14.2817       11.1134       12.5457        8.9937       10.3457       10.4056       12.3795       10.9933       10.9823       10.8379       27.5005       15.8816       18.4259        8.3653       10.5106       14.4821       14.9552        8.5941        7.6881        8.8681        8.3448       10.1078        9.9702        6.9595        5.0233        6.6140        7.3032       33.4956        8.2866        6.3647        8.9287        8.7347        5.6464       11.4739       11.2364       13.7852       17.8058       20.6397       34.3608       27.4547       43.8100       45.9728       37.2418       23.8881       28.1269       22.5592       19.9779       21.2164       26.7121       28.5790       31.4729       49.5118       70.1880       91.9957       54.9834       58.7512       57.6721       33.4691       25.0967       22.3726       40.5133       26.1014       17.5169       14.6974       12.7861        9.9907        6.8156        9.2733       13.5485       32.1372       56.7915       49.9059      100.4679       30.7089       39.2585       16.1321       18.5451       21.8733       25.6703       29.0125       29.7208       40.9178       42.9488       31.7880       37.6611       64.3509       67.4921       81.8605       77.2137       74.5494       78.8496       90.8262       75.2529       75.7643       83.1550       80.8354       82.7546      120.5754      112.2814      114.3515       98.6376       89.1467       81.7178       78.0223       77.0548       73.3498       64.4186       66.7997       65.3989       82.6314       83.7581       85.7315       86.8105       99.5332      103.7134      113.1544      111.2213      103.3005      113.6488      110.8735      106.1388      108.6978      110.8797      117.3471      115.5069      108.8902      102.5755       77.7817       80.7195       92.2624       85.5474       90.2880       78.8540       83.0647       87.1591       75.2610       67.4312       74.9045       79.5740       86.4159       88.7087       83.7885       78.3425       77.0775       80.3004       70.5923       76.3667       68.6945       68.3360       80.0819       86.3991      105.3046      115.2558      116.4659      141.9441      136.3197      160.6706      136.7309      126.6657      126.7349      136.4797      146.1483      149.6923      158.6613      156.4594      153.7920      158.5870      151.7056      151.7232      156.0880      182.0535      181.9163      211.4147      215.6354      249.7188      232.7038      258.6368      265.4751      264.6779        0.0000        0.0000        0.0000        0.0000        0.0000        0.0000        0.0000        0.0000        0.0000        0.0000        0.0000        0.0000        0.0000        0.0000        0.0000        0.0000        0.0000        0.0000        0.0000        0.0000        0.0000        0.0000        0.0000        0.0000        0.0000        0.0000        0.0000        0.0000        0.0000        0.0000        0.0000        0.0000        0.0000        0.0000        0.0000        0.0000        0.0000        0.0000        0.0000        0.0000        0.0000        0.0000        0.0000        0.0000        0.0000        0.0000        0.0000        0.0000        0.0000        0.0000        0.0000        0.0000
        0.0000        0.0000        0.0000        0.0000        0.0000        0.0000        0.0000        0.0000        0.0000        0.0000       26.0403       19.6860       16.6816       14.3416       13.9368       10.9941        9.4414        7.0888       10.7011        9.4996       10.7176       13.2083       11.9329       13.4262       15.2853       11.9774       12.5198       12.1449       13.5997       22.9140       19.4856       19.5349       18.6206       20.6535       11.3777        5.4680       14.7946       21.7786       19.3300       18.7379       11.6910        5.5218        6.7021        3.6436        3.7461        6.4849        7.0950       10.7926       14.5855       10.4610        9.4788       13.9215       16.9745       23.9526       24.1777       22.8349       49.4171       52.4042       43.4317       52.6992       50.4147       56.5986       65.3925       51.9462       44.8368       54.6516       59.0303       34.3571       50.5517       74.8808       88.5431       58.1253       56.4103       50.5416       59.7870       42.3236       37.1078       34.7079       42.6323       30.6775       29.7697       23.3992       18.1046       16.1713       14.6660       23.5742       23.9976       20.7158       19.1418       18.9818       12.4573       15.7883       15.9196       19.5586       21.4135       24.1512       28.4230       30.7144       31.7863       54.6869       57.4692       43.1835       43.2649       68.1608       85.8892       94.2997      105.8555       91.3661       89.0671       78.4479       74.5702       81.2270       88.3170       99.7273      101.9406      116.0375      123.2934      120.1219      114.0249      113.3604       97.2791       91.0105       78.2167       71.5251       59.6140       63.7896       79.7487       97.5642       95.7961      102.5893       93.7606      116.7753      116.0457      133.4378      118.2633      139.1786      148.1441      150.5601      128.8203      119.7534      144.6032      146.6058      147.3863      204.6933      169.4730      129.7783      107.8638       97.5432       98.9241       95.1379       90.2623       83.5938       91.7385       80.2964       72.2736       84.4937       90.6370       87.0364       92.2200       80.4335       83.2651       93.1444       82.2318       62.4266       66.7828       70.3804       74.2936       97.1956       93.9551       94.1343      105.8809      121.9761      141.0201      136.4592      123.9024      113.6056      125.7573      125.5576      134.3842      149.9686      162.4403      171.6431      170.7432      155.0578      151.8569      157.0499      151.4338      142.0229      170.7580      172.4415      206.9759      228.9243      242.1674      232.2919        0.0000        0.0000        0.0000        0.0000        0.0000        0.0000        0.0000        0.0000        0.0000        0.0000        0.0000        0.0000        0.0000        0.0000        0.0000        0.0000        0.0000        0.0000        0.0000        0.0000        0.0000        0.0000        0.0000        0.0000        0.0000        0.0000        0.0000        0.0000        0.0000        0.0000        0.0000        0.0000        0.0000        0.0000        0.0000        0.0000        0.0000        0.0000        0.0000        0.0000        0.0000        0.0000        0.0000        0.0000        0.0000        0.0000        0.0000        0.0000        0.0000        0.0000        0.0000        0.0000        0.0000        0.0000        0.0000
        0.0000        0.0000        0.0000        0.0000        0.0000        0.0000        0.0000        0.0000        0.0000        0.0000       32.1113       28.1908       18.6324       11.5193       12.3236        7.8628        5.8396        4.7424        7.2310       10.0374        8.2720        8.1423       13.2206       16.3646       23.7851       16.1936       18.5433       19.9631       43.9859       35.7443       32.8882       32.2167       29.0858       27.4574       19.2058       20.8641       23.7483        8.2648       14.3615        7.4017        8.2057        9.3927       82.7646        4.5832        5.0844        7.1181        8.8781        7.7929       11.6066        9.9429       14.0093       20.2572       22.7850       30.5454       41.7155       57.7565       93.5692       72.8641       41.6168       50.2965       45.1582       51.7263       62.6612       65.0313       56.4885       37.2476       63.0471       56.4122       64.1134       77.6874       97.0519       59.3172       57.4570       53.7739       77.8103       45.1693       49.0356       45.1655       39.8735       37.1453       50.7063       34.5354       39.4291       46.0073       42.4642       39.2689       41.9860       41.3484       39.2522       43.2561       30.2533       38.6679       29.6741       33.0097       33.9710       34.0888       34.3983       37.7413       65.3247       89.8547       78.5115       63.3954       64.3519       66.9780       97.5699       96.4780       73.0914       79.5559       78.9445       70.5336       68.5006       80.6349       92.2215       94.0771      108.8541      136.6939      137.0361      132.6859      127.5711      113.9495       97.2994      103.5964       99.1782       73.5315       86.7431      117.2611       85.9112       95.4217      100.1557       96.5960       96.3932      118.8073      123.7038      116.6439      118.5254      160.9746      171.2991      165.0407      137.9436      150.4393      153.5088      138.8330      164.2284      186.4335      167.7035      119.6806      110.9333      110.2640      114.3993      106.2029       94.5797       74.4665       76.2509       81.1221       77.6797       86.2796       95.8881       97.3577       95.8233       76.4426       87.9759       88.1637       77.7904       70.7718       80.8618       91.9241       88.7564      103.0436      107.3197      111.1489      105.7741      121.7863      136.2863      125.0395      121.9544      119.5446      130.7886      131.8922      147.1038      151.6283      167.7081      168.8543      165.3519      161.6416      164.5352      166.8277      152.9680      151.0398      147.4243      156.4138      213.4929      241.8323      229.7667        0.0000        0.0000        0.0000        0.0000        0.0000        0.0000        0.0000        0.0000        0.0000        0.0000        0.0000        0.0000        0.0000        0.0000        0.0000        0.0000        0.0000        0.0000        0.0000        0.0000        0.0000        0.0000        0.0000        0.0000        0.0000        0.0000        0.0000        0.0000        0.0000        0.0000        0.0000        0.0000        0.0000        0.0000        0.0000        0.0000        0.0000        0.0000        0.0000        0.0000        0.0000        0.0000        0.0000        0.0000        0.0000        0.0000        0.0000        0.0000        0.0000        0.0000        0.0000        0.0000        0.0000        0.0000        0.0000        0.0000
        0.0000        0.0000        0.0000        0.0000        0.0000        0.0000        0.0000        0.0000        0.0000        0.0000       19.6676       26.1458       28.5167       40.6897       15.8000       13.2864       14.4434        8.7393       10.6945       13.4125       11.4009       13.0108       15.3394        6.6759       12.6333       14.4938       26.6373       23.1470       40.1497       33.1164       45.9567       27.5757       25.2234       17.3487       20.1419       16.7675       14.8144       18.7846       18.7241       15.2535        7.0936        6.3945       16.3283        5.1476        4.9761        7.7655        8.1317       16.2182       22.9138       20.5528       24.2367       22.5193       22.0302       24.1434       60.4757       58.5472       59.4737       66.6732       48.9111       29.9942       38.2167       47.4143       55.1162       74.3864       55.4239       69.9718       84.4387       53.1513       41.4393       50.5828       48.2073       56.1850       67.6408       53.6282       51.9422       50.2035       57.6900       66.5489       59.2973       78.2704       67.0056       50.9459       50.1130       49.1658       53.4151       50.8916       67.1422       76.9544       72.9261       53.0121       54.0383       55.7480       72.0140       60.0935       61.8438       43.2937       43.8239       61.5531       68.4001       78.0640       79.9764       84.0135       70.6455       76.0998       83.5004       84.6477       68.2718       78.3687       82.4423       87.4896       80.1990       83.7324       79.2294       76.4937       87.5524       96.6987      110.3988       91.0844       88.8977      106.2056       91.8131       94.9765       91.7616       82.8823      116.0810      112.5447      103.0781       93.1085      100.6089      105.5306      109.8386      109.5532      115.4654      119.6111      115.3013      122.9628      118.7626      109.2581      115.7156      140.8728      151.4430      168.4691      148.1219      137.8713      137.7426      115.6900      122.4204      114.9503       93.0861       90.2074       77.5498       65.9345       65.8413       65.0936       62.7174       74.2907       82.9465       77.1179       80.5377       75.5435       81.6393       86.5854       89.1851       92.9402       99.1784      105.1413      107.7932      123.4143      111.8504      116.6762      118.6993      112.7200      123.9705      120.1727      122.0071      132.2153      146.5066      144.2019      148.2428      162.5007      165.7613      175.4325      178.9640      216.4401      204.4667      162.4086      147.4389      144.7901      171.1792      205.0786        0.0000        0.0000        0.0000        0.0000        0.0000        0.0000        0.0000        0.0000        0.0000        0.0000        0.0000        0.0000        0.0000        0.0000        0.0000        0.0000        0.0000        0.0000        0.0000        0.0000        0.0000        0.0000        0.0000        0.0000        0.0000        0.0000        0.0000        0.0000        0.0000        0.0000        0.0000        0.0000        0.0000        0.0000        0.0000        0.0000        0.0000        0.0000        0.0000        0.0000        0.0000        0.0000        0.0000        0.0000        0.0000        0.0000        0.0000        0.0000        0.0000        0.0000        0.0000        0.0000        0.0000        0.0000        0.0000        0.0000        0.0000        0.0000        0.0000
        0.0000        0.0000        0.0000        0.0000        0.0000        0.0000        0.0000        0.0000        0.0000        0.0000        0.0000       22.9066       38.0799       41.2567       30.0471       21.2364       13.9182        5.3949       12.8425       18.3830       19.1406       12.7313       15.2842        6.1898        7.8594       18.5215       30.7714       31.2796       36.4579       47.5018       36.6030       23.5018       25.2701       25.3146       27.2220       37.7899       34.7268       23.6748       32.3741       22.5584       16.4290       18.5603        8.7684        6.9819       10.6356       11.2086       15.6463       16.6411       26.5035       25.8886       30.0760       21.0163       25.0864       22.3959       33.3335       39.8105       46.5632       56.8783       43.1104       39.4296       53.6425       77.1592       53.0313       73.8498       93.6958      104.0407      106.8237       50.4202       37.2484       36.8814       39.7822       52.3035       63.7605       76.5546       81.0510       61.1474       66.8078       74.0530       78.5996       80.0207       81.1489       73.4590       62.7747       68.2048       80.9272       89.3462       92.2987      110.1941      101.7647       95.7783       86.5008       84.0666       73.9728       69.6439       51.9145       54.7597       60.1260       63.8531       47.2541       46.4062       68.4217       81.8790       63.9610       80.3127       86.5827       81.4971       99.8480      117.2080      133.0443      118.7704      111.0548      109.1718       97.3396       91.6888       89.0533       86.4416       98.9349       86.6945       86.2436      108.4982       98.7905       98.8953       91.7527       98.5222      126.2068      113.8167      110.7823      119.5195      115.1232      116.3321      116.2553      131.9784      138.2905      136.7785      137.6511      150.0481      138.8407      144.7366      132.8320      138.0661      140.5241      148.3649      146.1064      133.3599      116.5911      108.1808      102.6160      104.4808       95.5542       84.2908       78.0522       76.1334       72.2786       71.5225       74.8580       79.6746       71.3170       75.7947       79.0449       78.9052       88.1881       95.1872      106.0587      101.9440      116.9865      122.1822      120.1408      146.3736      132.6251      120.2353      114.2711      112.5575      115.3255      115.8581      130.0922      149.2691      163.5101      142.4445      142.9399      168.7014      165.1331      174.5132      183.8128      176.7537      150.0945      132.3961      133.8900      152.4241      166.8163        0.0000        0.0000        0.0000        0.0000        0.0000        0.0000        0.0000        0.0000        0.0000        0.0000        0.0000        0.0000        0.0000        0.0000        0.0000        0.0000        0.0000        0.0000        0.0000        0.0000        0.0000        0.0000        0.0000        0.0000        0.0000        0.0000        0.0000        0.0000        0.0000        0.0000        0.0000        0.0000        0.0000        0.0000        0.0000        0.0000        0.0000        0.0000        0.0000        0.0000        0.0000        0.0000        0.0000        0.0000        0.0000        0.0000        0.0000        0.0000        0.0000        0.0000        0.0000        0.0000        0.0000        0.0000        0.0000        0.0000        0.0000        0.0000        0.0000        0.0000
        0.0000        0.0000        0.0000        0.0000        0.0000        0.0000        0.0000        0.0000        0.0000        0.0000        0.0000        0.0000        0.0000        0.0000       30.2182       24.9729       24.5320        9.6509        8.5660       16.0370       16.7384        9.0726        9.6832        8.0083        8.3344       10.0927       13.8522       19.0510       44.3536       70.1172       90.2180       76.4860       65.5401       54.6070       45.6996       28.3830       21.1647       32.5234       32.1482       47.5948       20.6712       22.3209       11.3712       10.3208       13.5029       13.7516       22.4708       39.7472       56.4675       43.8328       40.9097       27.1468       26.1688       24.2302       27.6243       36.1626       56.8770       45.1186       37.2620       13.5256       53.1255       86.2925       83.5060       59.7903       71.7327       82.6288       76.3615       56.8287       33.1406       39.0268       43.1089       53.8350       71.2061       88.3685       85.8075       67.9086       61.7892       80.0326       82.9114       88.9184       99.2458       86.9853       75.8639       99.1998      106.8334      105.9511      104.4058      106.2119       96.2055      105.4026       86.7915       97.6324       85.7240       87.5822      138.3703      107.1391      110.4541       90.4042       63.6500       62.2917       83.3448       93.1918       53.4598       72.4360       96.2777      112.7178      130.0079      129.9906      145.9939      129.2071      123.4244      130.1302      115.9070      100.1278       97.7849       92.9922       98.5297       79.2509       81.8998       98.4443       89.9259       97.4280      111.5697      134.9009      126.5220      149.0941      130.9444      128.0545      118.1494      110.4070      123.9195      132.9477      146.2559      140.0547      150.7364      153.8561      123.1012      128.1355      142.9053      146.1555      156.0553      150.2783      145.6066      137.9017      107.1149      103.0031       94.0634      102.5757       88.6980       82.3052       77.9118       75.4533       67.8917       67.3672       69.2295       71.4511       83.8071       79.6883       89.8390       90.3308       95.4685      116.1306      120.5872      121.6931      110.3355      104.7352      108.3692      126.4457      139.8224      138.1901      132.5802      114.1805      117.1003      140.2738      139.7453      143.3893      139.2906      135.2237      138.6273      165.2769      165.8540      169.3921      171.7879      156.7974      149.6145      150.2155        0.0000        0.0000        0.0000        0.0000        0.0000        0.0000        0.0000        0.0000        0.0000        0.0000        0.0000        0.0000        0.0000        0.0000        0.0000        0.0000        0.0000        0.0000        0.0000        0.0000        0.0000        0.0000        0.0000        0.0000        0.0000        0.0000        0.0000        0.0000        0.0000        0.0000        0.0000        0.0000        0.0000        0.0000        0.0000        0.0000        0.0000        0.0000        0.0000        0.0000        0.0000        0.0000        0.0000        0.0000        0.0000        0.0000        0.0000        0.0000        0.0000        0.0000        0.0000        0.0000        0.0000        0.0000        0.0000        0.0000        0.0000        0.0000        0.0000        0.0000        0.0000        0.0000        0.0000
        0.0000        0.0000        0.0000        0.0000        0.0000        0.0000        0.0000        0.0000        0.0000        0.0000        0.0000        0.0000        0.0000        0.0000        0.0000        0.0000        0.0000        0.0000       16.1360       16.8668       11.0938       12.6679       13.8673       12.0765       10.8982       17.5703       30.6283       28.9936       57.9577       58.3700       75.9393       63.4357       44.7065       64.3968       51.3320       35.6724       45.8336       48.2896       33.8283       47.5295       30.3093       27.7962       27.1964       24.7070       28.1420       71.2718       56.5207       44.6645       56.4672       64.8750       52.7538       45.1170       52.9308       63.2313       52.5025       62.2174       59.8848       33.3029       41.8626       32.3551       59.4577      103.6910       90.9463       54.2096       79.6028       76.9156       88.7250       60.4838       62.7486       51.7335       65.1797       60.8255       68.8753       99.5377      101.7757       67.3004       75.9748      100.7486       92.4656       92.3674       80.8572       75.4637      100.6941      131.2592      151.5686      169.7997      147.2835      131.2886      143.4606      115.7206      112.6400      120.1978      129.4304      110.8537      158.5015      125.0658      121.0120       97.6414       88.0229       70.9615       76.1028       66.6019       74.9252      119.0751      159.6088      129.1652      100.2702      128.2204      180.2525      195.7439      152.3302      145.6166      128.1428      119.8460      125.4718      150.1211      134.0945      117.3774      101.8184      105.4422       86.6204      115.1357      118.2375      128.0104      136.5840      127.1141      103.5123      118.7342      111.4790      107.8775      107.9914      132.8054      140.3092      151.2021      147.2235      141.0164      133.5694      132.7321      146.8570      138.1925      165.0336      149.0149      130.8148      121.7682       99.1542      101.1820      103.5440       93.2268       90.4235       77.7073       61.9832       65.7009       66.3866       63.6793       64.8823       74.2711       90.7957       90.6561      100.9079       95.6671      115.5383      125.2514      120.6046      120.4697      137.3176      126.2932      121.0385      162.4801      146.1625      129.1400      126.0287      114.4860      122.9333      139.7436      127.9921      126.8386      117.8168      127.2096      152.4152      160.5919      167.2634      169.6055      166.0724      154.6143      163.0099      181.5182        0.0000        0.0000        0.0000        0.0000        0.0000        0.0000        0.0000        0.0000        0.0000        0.0000        0.0000        0.0000        0.0000        0.0000        0.0000        0.0000        0.0000        0.0000        0.0000        0.0000        0.0000        0.0000        0.0000        0.0000        0.0000        0.0000        0.0000        0.0000        0.0000        0.0000        0.0000        0.0000        0.0000        0.0000        0.0000        0.0000        0.0000        0.0000        0.0000        0.0000        0.0000        0.0000        0.0000        0.0000        0.0000        0.0000        0.0000        0.0000        0.0000        0.0000        0.0000        0.0000        0.0000        0.0000        0.0000        0.0000        0.0000        0.0000        0.0000        0.0000        0.0000        0.0000        0.0000
        0.0000        0.0000        0.0000        0.0000        0.0000        0.0000        0.0000        0.0000        0.0000        0.0000        0.0000        0.0000        0.0000        0.0000        0.0000        0.0000        0.0000        0.0000        0.0000       12.3074        7.3185        6.2387        9.8761        8.6167       16.1376       20.0722       27.7344       43.3891       57.0387       58.9320       74.0475       50.0199       38.9224       57.7381       45.1574       45.1113       44.1408       42.8839       35.7481       43.4554       43.9848       40.8091       33.3141       32.5767       37.8527       41.1810       48.2223       54.5867       49.0697       56.6658       62.5553       58.3287       72.8404       97.5133       61.1469       45.7163       37.1970       41.6014       49.6812       43.3492       51.6861       27.0388       26.4749       22.5161       33.0360       46.1058       71.2785       52.5282       58.9586       63.3512       58.6714       54.3805       76.8789       87.9038       88.6203       71.1247       62.4498      100.7599      107.7342       75.0268       73.5849      104.0330      112.0596       83.1551      111.8139      126.5747      136.2304      148.2121      162.3341      166.3193      140.0565      107.0124      122.1106      132.2283      134.8798      152.4232      123.0709       93.4261       70.4942       76.0331       80.4903       65.7810       65.1063       87.3923      136.0848      127.7699      102.0170      120.8962      136.6458      181.1027      182.2995      164.1933      139.3218      144.8298      158.7490      223.9877      182.4885      150.3053      132.1417      112.1370      103.6324      157.3752      126.3633      127.7119      127.9474      130.5962      121.1825      130.8140      110.1461      108.1167      114.0719      141.5697      149.7061      154.3398      148.2593      155.6833      145.3113      145.1804      135.0340      115.8656      123.8842      116.1982      101.9639       94.9449       86.4351       79.9854       84.7619       99.3586       96.8009       82.8020       82.0747       82.3255       80.7775       82.3722       84.7717      103.3742      105.3882      112.3420      128.6503      120.3373      121.6670      126.7992      127.4247      117.4975      135.5552      138.7790      159.3502      151.7889      124.2952      124.7221      133.6963      122.7910      143.3335      140.2222      109.7358       87.3841      104.9661      128.9988      152.7929      162.7644      180.2468      190.4215      184.1596      193.3434      285.5275      276.0222        0.0000        0.0000        0.0000        0.0000        0.0000        0.0000        0.0000        0.0000        0.0000        0.0000        0.0000        0.0000        0.0000        0.0000        0.0000        0.0000        0.0000        0.0000        0.0000        0.0000        0.0000        0.0000        0.0000        0.0000        0.0000        0.0000        0.0000        0.0000        0.0000        0.0000        0.0000        0.0000        0.0000        0.0000        0.0000        0.0000        0.0000        0.0000        0.0000        0.0000        0.0000        0.0000        0.0000        0.0000        0.0000        0.0000        0.0000        0.0000        0.0000        0.0000        0.0000        0.0000        0.0000        0.0000        0.0000        0.0000        0.0000        0.0000        0.0000        0.0000        0.0000        0.0000        0.0000
        0.0000        0.0000        0.0000        0.0000        0.0000        0.0000        0.0000        0.0000        0.0000        0.0000        0.0000        0.0000        0.0000        0.0000        0.0000        0.0000        0.0000        0.0000        0.0000       12.0581       11.3400        6.2251       15.8468        7.5169       18.3061       31.4890       41.6671       42.2740       71.6232       73.2768       73.3035       48.3075       67.9376       70.1279       54.2561       52.5649       43.4550       30.2709       49.0145       69.6506       59.8818       52.3971       44.7502       33.7830       32.8235       27.1227       38.9877       54.6723       62.0868       84.3486       72.2385       76.0885       72.0315       75.8413       68.4634       49.9841       43.2830       49.4102       61.8864       59.1257       43.6224       25.9402       31.7301       29.6853       43.8073       46.9648       51.7052       87.3836       71.6361       62.7683       69.5712       77.9292      100.4085      107.0337       81.3400       64.5329       66.7532       73.4758       79.5803       95.8381      113.2625       92.4114       95.9459      101.6119       99.1113      118.1820      169.9727      192.7194      204.9078      177.0748      154.2453      134.4922      142.6302      142.1149      135.6187      121.7683      107.6986      101.7507      114.1209       79.8176       81.7359       70.1343       72.0826       81.4269       97.1484      112.2025      131.5650      119.7144      136.1130      134.1396      132.5213      157.0754      157.2356      154.9760      166.2289      215.9638      190.4442      164.5917      142.0653      131.9667      129.7763      159.9084      127.4247      165.4333      128.4315      118.7468      137.8339      135.0388      118.3165      112.0977      115.5160      131.4005      140.2700      144.6956      151.7009      173.7358      153.8453      151.6345      139.6992      131.2705      126.6911      108.2397      102.1958       91.1721       97.4064       87.4711      107.4747      120.7642      110.1449       97.1386       86.2611       86.4924       87.2308       89.9398      110.9836      110.8451      102.3733      112.6330      132.3457      126.3957      127.9453      125.1036      127.8842      125.4423      138.3862      145.3548      116.3615      120.9049      130.9537      147.6434      125.2787      127.9530      127.8812      115.0996      103.9341      116.8401      147.0557      184.5818      164.8822      176.0617      183.3222      192.3917      195.4667      233.5226      271.6411      387.3585      321.4685      232.4865        0.0000        0.0000        0.0000        0.0000        0.0000        0.0000        0.0000        0.0000        0.0000        0.0000        0.0000        0.0000        0.0000        0.0000        0.0000        0.0000        0.0000        0.0000        0.0000        0.0000        0.0000        0.0000        0.0000        0.0000        0.0000        0.0000        0.0000        0.0000        0.0000        0.0000        0.0000        0.0000        0.0000        0.0000        0.0000        0.0000        0.0000        0.0000        0.0000        0.0000        0.0000        0.0000        0.0000        0.0000        0.0000        0.0000        0.0000        0.0000        0.0000        0.0000        0.0000        0.0000        0.0000        0.0000        0.0000        0.0000        0.0000        0.0000        0.0000        0.0000        0.0000
        0.0000        0.0000        0.0000        0.0000        0.0000        0.0000        0.0000        0.0000        0.0000        0.0000        0.0000        0.0000        0.0000        0.0000        0.0000        0.0000        0.0000        0.0000        0.0000        0.0000        7.6419        9.8892        7.9262       13.3426       28.7551       53.9301       61.6770       53.8235       83.2355       86.2216       90.7990       63.5923       87.1596       62.9613       78.2028       57.2160       54.6353       54.5267       57.0268       78.1826       58.8728       62.4738       85.0078       31.9192       23.2210       27.7752       46.7351       56.7896       56.0973       48.9880       65.1683       43.0678       34.8493       43.4242       51.3260       45.6580       43.7645       54.5679       53.8359       41.2458       21.9959       49.6085       42.8962       60.0168       61.2110       51.7732       65.6891       95.8837       52.4982       92.6596      101.6743       66.5939       58.3357       87.6704       88.4941       66.4232       67.6455       68.2157       80.9107      100.3927      100.7147      108.7182      134.4571      195.4317      156.8813      143.2063      160.5732      161.0585      183.6275      179.3325      185.0229      142.2802      155.1237      148.2422      124.0740      119.4328      110.9808      101.6607       92.8615       87.0943       55.9379       89.1824       59.7365       73.9561       74.2265       94.8207      124.8143      140.6782      161.8453      155.1123      118.2943      128.3504      122.8645      121.9952      150.3268      173.6269      194.3411      177.5013      156.0251      144.1178      129.1215      172.9026      145.2241      132.6237      133.2884      138.0462      135.7717      142.2528      160.1770      127.2497      115.8567      133.0361      150.2575      159.7589      157.2166      161.4959      167.3134      156.4391      136.5960      130.3721      113.8809      115.8317      106.4010      106.1490       92.9508       86.4643      106.4113      112.4208      122.0505       99.0754       95.3190       91.1405       91.6035       97.9327      132.1656      119.6961      114.5786      115.8556      120.6260      113.0591      123.4694      137.9312      149.3946      121.5782      122.3013      128.1381      127.5692      154.5890      168.9941      158.2804      112.5643      115.1820      117.4984      116.2960      117.0636      113.1924      137.3268      198.0874      197.2820      187.6208      192.6580      229.2404      222.0254      231.1055      276.8566      259.7030      240.2039      229.2922      260.7078        0.0000        0.0000        0.0000        0.0000        0.0000        0.0000        0.0000        0.0000        0.0000        0.0000        0.0000        0.0000        0.0000        0.0000        0.0000        0.0000        0.0000        0.0000        0.0000        0.0000        0.0000        0.0000        0.0000        0.0000        0.0000        0.0000        0.0000        0.0000        0.0000        0.0000        0.0000        0.0000        0.0000        0.0000        0.0000        0.0000        0.0000        0.0000        0.0000        0.0000        0.0000        0.0000        0.0000        0.0000        0.0000        0.0000        0.0000        0.0000        0.0000        0.0000        0.0000        0.0000        0.0000        0.0000        0.0000        0.0000        0.0000        0.0000        0.0000        0.0000
        0.0000        0.0000        0.0000        0.0000        0.0000        0.0000        0.0000        0.0000        0.0000        0.0000        0.0000        0.0000        0.0000        0.0000        0.0000        0.0000        0.0000        0.0000        0.0000        0.0000        0.0000        5.8983       10.9552       17.1669       34.1460       70.5065       80.6139       77.8941      103.4985       88.2290      107.4069       64.7971       80.8018       68.8292       66.6705       76.9113       80.0186       59.5730       59.9308       87.0440       57.8525       67.4710      104.2970       47.2800       56.5778       44.6439       43.6755       43.5940       44.7522       35.5011       40.9318       29.5594       28.5629       49.2995       48.8010       54.3497       39.9867       44.2307       50.1086       39.3804       37.0469       42.7455       49.6060       69.5041       46.6263       80.2697       98.4136       80.0602       41.4858       87.6673       56.4150       56.8900       65.2814       78.7205       80.3999       55.9867       72.6568       88.8048       83.4363       97.1204       84.8321      103.6231      117.4657      155.0320      132.3966      105.9435      125.4274      110.2567      141.4932      171.1946      178.5418      155.7202      163.8790      136.3244       90.6022       93.8359       88.6286       94.1460      106.9165      132.2339       95.4980       80.0307       84.3878       78.6287       96.8922       87.0827      133.8298      112.8631      119.1895      124.9951      124.7312      137.2801      129.8562      124.2403      148.0968      168.7060      157.4731      131.9073      128.4591      129.7781      130.7177      145.4661      130.5203      120.0660      141.0621      138.4638      127.8729      163.2588      155.1470      138.9551      136.8386      154.0620      164.1214      154.6567      164.4817      155.9997      157.7068      148.3023      130.3550      137.0732      118.5159      117.2540      107.3261      108.3470       92.6147       99.2496       98.7741      107.5992      110.9396      104.1234       92.9809       96.3725      109.2299      115.6492      133.4789      143.2061      135.0293      122.9606      124.4894      111.2317      118.9346      130.5719      131.1507      120.2999      121.9618      146.6251      197.5263      216.2355      180.1538      131.8354      118.9167      111.0029      135.1602      145.6029      149.4396      124.9971      132.4568      156.2781      157.2009      160.2249      175.2802      184.8226      198.8721      266.7429      243.8465      266.1735      258.5709      175.5786      153.9052      113.9661        0.0000        0.0000        0.0000        0.0000        0.0000        0.0000        0.0000        0.0000        0.0000        0.0000        0.0000        0.0000        0.0000        0.0000        0.0000        0.0000        0.0000        0.0000        0.0000        0.0000        0.0000        0.0000        0.0000        0.0000        0.0000        0.0000        0.0000        0.0000        0.0000        0.0000        0.0000        0.0000        0.0000        0.0000        0.0000        0.0000        0.0000        0.0000        0.0000        0.0000        0.0000        0.0000        0.0000        0.0000        0.0000        0.0000        0.0000        0.0000        0.0000        0.0000        0.0000        0.0000        0.0000        0.0000        0.0000        0.0000        0.0000        0.0000        0.0000
        0.0000        0.0000        0.0000        0.0000        0.0000        0.0000        0.0000        0.0000        0.0000        0.0000        0.0000        0.0000        0.0000        0.0000        0.0000        0.0000        0.0000        0.0000        0.0000        0.0000        0.0000       13.3451       21.3520       12.2736       14.4085       21.2754       20.3295       27.2936       41.3625       49.8342       83.8619       42.8858       38.9416       31.6479       27.4698       54.8791       78.7139       65.6035       45.3888       44.4388       42.2088       49.6235       59.3317       56.1904       46.7669       57.4075       45.8972       39.1195       37.0723       30.8531       41.1280       35.0849       26.7636       50.5504      133.2800       25.9318       34.5609       40.8972       77.7378       57.6360       54.3706       44.3989       38.0189       47.1263       43.1678       59.5261       25.7350       20.1140       17.7029       38.6070       51.3862       60.2116       86.5823       76.5991       77.8184       57.5859       86.2152       95.3809       89.5600       88.6845       84.5061      104.4556       83.7302       86.7835       92.5639       73.7866       84.3631       86.8025       92.4471      102.8571      108.7810      108.3640      118.9170      108.8221      101.5055      100.4470       83.2255       84.4010       81.4942       98.1231      112.0484       92.1182       87.6983       76.9759       86.6167       96.6925      126.7082       87.5177      105.9413      114.9011      117.9369      135.6537      129.4073      117.9959      113.8984      127.1931      118.7025      112.8812      116.2823      149.4539      145.1778      137.3796      123.4568      116.0375      139.9721      122.3622      129.6152      138.7059      143.5509      139.1577      129.6019      173.7148      176.2562      164.7614      153.8306      157.6989      164.2101      156.3052      142.3586      134.4382      128.2936      128.3626      116.5380       98.9548      101.4341       98.9874       89.6407      100.6453      102.4213      116.9204      104.9941      116.7189      113.3276      120.9582      137.8282      123.3886      112.5824      104.6857      102.4878      107.2356      111.9137      116.8645      114.2156      117.2783      124.0309      148.8006      196.9371      160.3532      149.6499      132.8884      134.9122      130.8743      141.4298      159.7062      161.5587      159.9403      179.4456      200.8792      146.5075      128.8516      142.3949      140.4789      180.3381      240.2821      158.0595      171.9051      110.6417       81.3146       90.9795      155.8669        0.0000        0.0000        0.0000        0.0000        0.0000        0.0000        0.0000        0.0000        0.0000        0.0000        0.0000        0.0000        0.0000        0.0000        0.0000        0.0000        0.0000        0.0000        0.0000        0.0000        0.0000        0.0000        0.0000        0.0000        0.0000        0.0000        0.0000        0.0000        0.0000        0.0000        0.0000        0.0000        0.0000        0.0000        0.0000        0.0000        0.0000        0.0000        0.0000        0.0000        0.0000        0.0000        0.0000        0.0000        0.0000        0.0000        0.0000        0.0000        0.0000        0.0000        0.0000        0.0000        0.0000        0.0000        0.0000        0.0000        0.0000        0.0000        0.0000
        0.0000        0.0000        0.0000        0.0000        0.0000        0.0000        0.0000        0.0000        0.0000        0.0000        0.0000        0.0000        0.0000        0.0000        0.0000        0.0000        0.0000        0.0000        0.0000        0.0000        0.0000       21.0988       27.1484       12.7306       17.7462       57.2216       65.0222       30.1798       53.4384       43.2804       35.8758       41.3694       38.7228       44.2878       41.6255       88.4118      104.3938       67.2446       64.0093       66.8747       55.0945       38.5770       41.9813       59.6015       63.0259       60.2357       51.3683       46.2271      142.3945       44.9082       27.1476       49.2835       75.9683       74.6704       75.6204       69.1722       68.1430       47.0773       55.1262       52.4510       63.1839       39.3779       34.2609       60.5685       54.0408       43.1028       41.6425       51.1475       44.0745       46.1396       42.7918       76.4983       74.1164       65.2775       55.1320       63.8004       73.4810       80.7655       58.1209       57.7148      103.5234      110.9144      120.7935       98.6198      102.6477       78.4004      107.0227       90.0361       90.8374       98.9209      103.4788      107.4052      108.9696      118.8599      134.1729      116.4314       98.1766      100.7865       87.3598       71.4218       73.4469       88.7478       84.7882       78.9111       70.8736       86.2138       98.9505       96.0337      113.2124       98.3021       90.8793      110.9024      117.1731      117.4672      107.6340      119.9903      134.3038      127.2785      127.6757      151.9963      160.0430      125.5007      117.6224      116.2305      114.2822      110.0773      102.8983       89.8537      101.1732       95.4681       97.2037      147.9046      185.0367      169.0159      159.5857      202.9872      206.5161      162.6022      146.3681      136.5379      146.1535      150.8846      143.0152       98.2113      102.3354       96.6862       92.9873       99.9199      114.6440      106.9382      105.7056      123.1592      124.6971      136.9704      147.8033      107.9593      108.1877       88.8144       85.1391       98.4349      107.2263      109.9890      116.0115      118.5318      130.0932      157.6482      175.0116      173.7097      167.6064      149.1939      144.2822      152.7054      155.7467      185.2258      159.6822      149.5018      165.3472      167.4755      149.3318      140.8850      146.4239      166.0774      162.7480      169.4603      161.8817       87.9962       78.5451       75.8975      104.5271      116.4326        0.0000        0.0000        0.0000        0.0000        0.0000        0.0000        0.0000        0.0000        0.0000        0.0000        0.0000        0.0000        0.0000        0.0000        0.0000        0.0000        0.0000        0.0000        0.0000        0.0000        0.0000        0.0000        0.0000        0.0000        0.0000        0.0000        0.0000        0.0000        0.0000        0.0000        0.0000        0.0000        0.0000        0.0000        0.0000        0.0000        0.0000        0.0000        0.0000        0.0000        0.0000        0.0000        0.0000        0.0000        0.0000        0.0000        0.0000        0.0000        0.0000        0.0000        0.0000        0.0000        0.0000        0.0000        0.0000        0.0000        0.0000        0.0000        0.0000
        0.0000        0.0000        0.0000        0.0000        0.0000        0.0000        0.0000        0.0000        0.0000        0.0000        0.0000        0.0000        0.0000        0.0000        0.0000        0.0000        0.0000        0.0000        0.0000        0.0000        0.0000       28.3583       15.2466       21.7561       30.6274       26.9457       44.7339       45.4228       49.8897       40.4423       33.2090       27.2342       39.0030       44.7205       50.6259       85.5717       98.5808       49.9742       40.0793       59.7901       63.6458       55.8279       44.7354       66.4714       73.1339       47.0635       43.5282       55.7110       51.3777       44.5649       38.6897       59.0872       57.2738       66.9150       93.8115       61.2763       62.2210       46.7066       31.2036       52.5954       61.7664       39.4186       69.8635       42.2184       58.5441       53.5408       42.7834       47.6581       30.2836       30.9982       43.5719       66.9387       55.4707       57.4071       58.0898       93.4070      108.5118       95.6357      101.7849      108.5257      102.2044       81.9162       60.6538       76.4229       92.3694       99.5154      141.5138      102.9129       98.6194       94.4649      104.9072      106.4208      111.8721      111.5840      126.1508      108.1707       85.3729       94.6801       90.8729       68.8281       79.2026       75.7174       69.7149       73.5640       85.4697       79.2567       86.0956       95.1082       92.7762       85.6781       86.8487      104.1874      113.3338      127.0149      117.5475      126.6587      140.8306      139.7433      135.3044      169.6671      157.2727      122.1609      119.3132      116.9372      103.6043      112.6362       85.2481       90.6291       91.3721       88.4318      108.3857      171.5101      195.6697      151.5412      157.8424      206.6305      179.3768      157.8363      146.6913      141.5686      157.3924      151.0073      135.3745      111.9050      110.8497      105.7420      104.5886      109.3422      109.9178      109.9674      113.0772      128.9994      131.4164      137.0334      128.4208       96.9827       85.5219       72.3418       78.8626       94.9382      106.9655      112.3708      123.7517      135.7392      154.9063      168.0297      213.5650      198.5108      178.5112      142.2328      149.1196      166.9562      190.9139      192.2067      144.5793      150.4829      158.7569      143.3864      142.9741      143.7542      143.1594      148.6500      128.9722      122.1934      178.7795      117.6023       90.7674       75.6924      109.5907       88.0124       94.2293        0.0000        0.0000        0.0000        0.0000        0.0000        0.0000        0.0000        0.0000        0.0000        0.0000        0.0000        0.0000        0.0000        0.0000        0.0000        0.0000        0.0000        0.0000        0.0000        0.0000        0.0000        0.0000        0.0000        0.0000        0.0000        0.0000        0.0000        0.0000        0.0000        0.0000        0.0000        0.0000        0.0000        0.0000        0.0000        0.0000        0.0000        0.0000        0.0000        0.0000        0.0000        0.0000        0.0000        0.0000        0.0000        0.0000        0.0000        0.0000        0.0000        0.0000        0.0000        0.0000        0.0000        0.0000        0.0000        0.0000        0.0000        0.0000
        0.0000        0.0000        0.0000        0.0000        0.0000        0.0000        0.0000        0.0000        0.0000        0.0000        0.0000        0.0000        0.0000        0.0000        0.0000        0.0000        0.0000        0.0000        0.0000        0.0000        0.0000        0.0000       28.6993       27.9768       39.0505       29.4540       28.1508       26.8826       36.6745       35.5616       25.9161       44.9895       50.3431       55.8778       44.5428       53.7136       88.8552       77.2251       63.6504       44.5985       54.5284       81.5741       72.6059       55.7013       45.4261       42.0367       60.1105       64.9217       41.3069       46.5951       37.3699       50.8049      138.3526       46.1294       74.7652       90.1179       75.7685       28.0543       21.7849       27.3050       52.9563       69.6410       72.8059       46.5946       57.1253       35.5915       33.8958       37.0868       33.9610       37.1781       52.2149       95.9295       80.9874       68.5120       62.1864      113.1139       93.5529      100.6842      122.4198      166.0335      115.9999       71.4831       65.4502       74.6551      103.4120      105.1865      112.1385       81.6986       81.2478      108.1926      110.7139       97.4205      135.3317      136.6441      158.5001      128.4768       88.2653      103.3911       80.3700       64.3722       76.8106       72.4517       71.7310       74.5053       79.7450       86.9900      101.8145       91.3470       86.5094       95.4746      103.4204      111.4217      108.6554      113.7478      115.9247      128.8281      143.1910      137.7025      137.2141      155.6614      133.3927      106.3712      108.1743      113.7604      111.5320      104.6866       82.0998       92.3261      116.9509       99.8030      113.8114      167.8362      167.3249      153.7685      147.9308      162.3621      146.5677      143.5460      148.2836      140.6861      136.3855      149.5479      135.2989      114.4168      121.2972      112.1064      111.9483      115.2731      125.3475      115.7457      125.3910      139.4879      136.3838      139.0105      125.2986       84.4265       76.0555       73.1310       80.7111      106.0926      111.2827      126.2282      152.3828      149.6191      158.5495      171.9120      178.2143      199.6543      202.0725      162.7641      149.6114      164.9148      168.2931      213.4712      174.3939      131.9876      114.5485      147.9898      170.1734      138.9955      181.1447      175.7724      149.5338      199.3228      232.5895      141.8728      103.0383      104.6478       93.6325       90.2320       83.5088        0.0000        0.0000        0.0000        0.0000        0.0000        0.0000        0.0000        0.0000        0.0000        0.0000        0.0000        0.0000        0.0000        0.0000        0.0000        0.0000        0.0000        0.0000        0.0000        0.0000        0.0000        0.0000        0.0000        0.0000        0.0000        0.0000        0.0000        0.0000        0.0000        0.0000        0.0000        0.0000        0.0000        0.0000        0.0000        0.0000        0.0000        0.0000        0.0000        0.0000        0.0000        0.0000        0.0000        0.0000        0.0000        0.0000        0.0000        0.0000        0.0000        0.0000        0.0000        0.0000        0.0000        0.0000        0.0000        0.0000        0.0000        0.0000
        0.0000        0.0000        0.0000        0.0000        0.0000        0.0000        0.0000        0.0000        0.0000        0.0000        0.0000        0.0000        0.0000        0.0000        0.0000        0.0000        0.0000        0.0000        0.0000        0.0000        0.0000       40.7425       60.6597       38.4537       37.3456       30.9877       30.9298       31.9968       29.1857       47.0873       90.1064       96.0866       48.0910       50.0086       37.7412       21.9466       58.6717       81.8191       77.6832       52.4438       59.5275       70.6060       36.8371       37.5551       41.7965       30.0228       35.1401       48.7647       38.5561       34.6009      100.4044       24.1945       37.2542       28.9125       39.8036       34.8955       36.5616       39.9043       38.9583      111.8096       30.9622       25.9654       51.7774       45.7701       52.7320       50.9403       60.6444       50.8186       44.5116       46.2864       48.1337       71.8302       69.8964       70.1543       64.8432       86.8904       75.6203       83.8086       83.6003       83.7291       69.9505       61.9708       60.2703       64.0766       70.3980       73.8032       71.8566       70.2276       70.8714      106.8619      116.4465      107.0397       98.9209      107.0278      120.2445       93.9646       75.1446       74.6880       78.1897       76.8596       78.1588       72.2281       74.3470       73.7751       72.9494       86.3127       95.1289       98.4801      100.3530      101.0665      105.2181      120.0036      135.7032      155.8323      130.2545      146.2294      147.3584      135.4706      140.8910      145.6405      127.6007       91.9769       85.7051      103.9202      105.6395      102.6091      108.3134      110.8287      132.9064      134.5503      173.0196      233.0671      174.3373      165.9241      154.7951      141.9231      148.8976      150.6549      154.4869      137.8016      131.9680      143.1188      142.2542      134.4916      111.6459      116.1977      121.5381      117.3079      133.2781      147.1292      160.5611      160.8942      141.8058      131.3445      116.4277      127.3675      113.7049       85.0019      100.7038      141.0384      130.7611      147.3230      172.9129      199.8780      217.6506      217.9584      204.8263      203.2495      197.2715      163.0886      160.5089      192.6216      165.4878      158.6292      157.6238      152.6245      156.1636      161.3765      173.3336      187.8783      213.8164      218.2357      193.0366      170.2632      173.5018      162.3562      125.7394      145.4765      100.0814      110.5903      139.2385       99.1915        0.0000        0.0000        0.0000        0.0000        0.0000        0.0000        0.0000        0.0000        0.0000        0.0000        0.0000        0.0000        0.0000        0.0000        0.0000        0.0000        0.0000        0.0000        0.0000        0.0000        0.0000        0.0000        0.0000        0.0000        0.0000        0.0000        0.0000        0.0000        0.0000        0.0000        0.0000        0.0000        0.0000        0.0000        0.0000        0.0000        0.0000        0.0000        0.0000        0.0000        0.0000        0.0000        0.0000        0.0000        0.0000        0.0000        0.0000        0.0000        0.0000        0.0000        0.0000        0.0000        0.0000        0.0000        0.0000        0.0000        0.0000
        0.0000        0.0000        0.0000        0.0000        0.0000        0.0000        0.0000        0.0000        0.0000        0.0000        0.0000        0.0000        0.0000        0.0000        0.0000        0.0000        0.0000        0.0000        0.0000        0.0000       56.2246       60.7854       51.8505       42.8269       53.9896       38.8337       45.5330       57.8559       41.0866       35.8449       96.0151       99.1979       58.5236       55.0654       54.9780       36.0156       40.4628       41.7450       46.9167       36.2222       40.6939       57.7923       39.7319       48.6338       40.0297       39.1175       39.8138       36.8564       40.5006       44.1075      109.3627       24.3846       37.3814       46.7114       38.1323       29.9202       28.0727       40.1308       42.7533       55.8146       57.6604       32.1512       39.0607       40.4706       51.0791       54.2870       94.5147       65.2969       46.9483       47.1927       45.9196       74.2320       74.8715       68.4703       65.7411       77.2806       81.3510       90.7538       87.3746       69.7952       79.9423       59.0916       61.1342       70.3048       78.6898       72.1408       71.4526       81.4941       83.7790       93.7744      110.0275       94.5877       97.6340      103.5976       89.7039       84.2051       78.8549       74.7201       81.2438       74.6388       77.8433       76.0710       77.9027       78.9490       90.3680       99.6695       97.4225       96.5278       98.2990       96.9707       95.4577      115.4098      137.6319      152.7690      162.4759      176.2142      176.9121      154.1514      128.7253      130.0146      137.2817       94.0167       87.2240       96.2125       94.3265       99.0988      112.0840      123.7610      175.4451      156.8820      185.2483      226.0853      167.4576      168.7448      181.6674      153.5822      171.4839      176.4106      171.8534      154.0971      145.0718      138.5822      126.2630      109.4878      111.5664      114.5400      124.3572      148.0401      151.7003      169.9816      176.2144      208.5436      175.9190      142.2767      130.8825      132.6777      111.1137       99.7302      113.5253      138.8158      148.2574      147.7549      209.8231      260.1059      267.7921      243.8104      234.3152      195.3588      187.9360      167.3881      162.5283      168.9854      171.6323      135.8675      162.1054      157.4760      184.4937      180.6669      185.4438      194.9828      215.4290      225.0437      197.7015      186.3091      172.6864      158.5938      142.5325      186.9219      136.4279      118.1023      112.8888       90.6558       95.6413        0.0000        0.0000        0.0000        0.0000        0.0000        0.0000        0.0000        0.0000        0.0000        0.0000        0.0000        0.0000        0.0000        0.0000        0.0000        0.0000        0.0000        0.0000        0.0000        0.0000        0.0000        0.0000        0.0000        0.0000        0.0000        0.0000        0.0000        0.0000        0.0000        0.0000        0.0000        0.0000        0.0000        0.0000        0.0000        0.0000        0.0000        0.0000        0.0000        0.0000        0.0000        0.0000        0.0000        0.0000        0.0000        0.0000        0.0000        0.0000        0.0000        0.0000        0.0000        0.0000        0.0000        0.0000        0.0000        0.0000
        0.0000        0.0000        0.0000        0.0000        0.0000        0.0000        0.0000        0.0000        0.0000        0.0000        0.0000        0.0000        0.0000        0.0000        0.0000        0.0000        0.0000        0.0000        0.0000        0.0000       78.4839       52.4427       42.2888       43.5531       54.9915       83.4207       70.1994       58.5095       37.5603       36.3081       75.7731       93.7715       96.4319       82.3311       70.2989       70.9818       56.5347       34.0787       28.3732       37.2734       30.5889       40.1010       45.0966       53.8414       61.8868       46.9997       36.2624       38.7579       47.6286       52.5151       51.4249       43.0764       45.5143       58.4426       71.7342       65.9246       54.1846       38.3986       41.1394       49.3079       41.4578       51.7760       33.2709       43.3336       56.2494       90.8857      118.5073       52.2968       40.6155       52.1373       56.8869       75.6790       88.6285       68.9456       78.9349       96.6452      103.2452       84.6068      109.7754       76.8099       65.0148       76.2326       70.0767       76.8915       91.3576       83.9913       80.9362       82.4392       83.1271       88.7490       85.2051       99.6391       95.1617       92.5352       88.3621       76.9814       87.0616       84.3336       85.3495       83.4457       84.5985       88.8697       86.7938       88.1933       93.3267       88.2159       83.9343       94.5430       98.7454       96.4951       97.4970      114.5685      143.0059      151.8609      159.2845      170.4113      147.1701      134.9762      122.1837      107.3299       97.2939       79.6174       72.6051       83.4723      101.2973      115.6662      122.3622      155.9807      208.1079      179.5673      152.6584      186.0290      185.5070      178.3608      187.4469      161.3200      166.5660      167.2004      164.5551      163.8390      143.6736      141.2143      127.5020      116.8253      110.3731      107.5634      118.6503      150.1544      160.8324      175.2622      196.3207      236.2570      193.7810      146.4138      145.6294      141.5994      130.8387      123.5196      122.1852      131.5865      147.2168      185.2628      213.3600      209.8572      200.1296      208.7113      171.8947      150.2419      148.5959      145.7436      146.1747      155.4263      158.9227      171.8889      173.3667      188.8222      187.1064      219.3484      233.7086      236.2408      225.9814      224.5545      211.1185      183.6572      175.1520      154.0475      160.1634      179.7337      154.0426      129.1087      106.4390      103.2868       94.1335       87.3471        0.0000        0.0000        0.0000        0.0000        0.0000        0.0000        0.0000        0.0000        0.0000        0.0000        0.0000        0.0000        0.0000        0.0000        0.0000        0.0000        0.0000        0.0000        0.0000        0.0000        0.0000        0.0000        0.0000        0.0000        0.0000        0.0000        0.0000        0.0000        0.0000        0.0000        0.0000        0.0000        0.0000        0.0000        0.0000        0.0000        0.0000        0.0000        0.0000        0.0000        0.0000        0.0000        0.0000        0.0000        0.0000        0.0000        0.0000        0.0000        0.0000        0.0000        0.0000        0.0000        0.0000        0.0000        0.0000
        0.0000        0.0000        0.0000        0.0000        0.0000        0.0000        0.0000        0.0000        0.0000        0.0000        0.0000        0.0000        0.0000        0.0000        0.0000        0.0000        0.0000        0.0000        0.0000        0.0000       79.7558       60.0583       58.6303       55.6743       93.2255      100.5737      128.8158       73.8378       47.5441       73.0088       53.1797       59.9870       68.9561       48.7557       64.1028       55.6444       48.4449       37.3700       24.9256       38.9973       27.2231       40.0906       55.4984       56.2141       70.0749      130.7858      147.6483       47.8822       68.3010       70.8223       64.9792       46.2891       47.8599       81.8080      129.3402       96.2608       89.9877       60.0912       62.9228       64.9823       45.0986       32.6847       26.3871       44.3899       51.5473       67.1796       54.9002       40.1551       45.8915       56.1170       79.3816       75.3543       98.8252       76.2757       80.9229       97.1049       87.8113      116.7403      156.4972       99.1739       74.4654       66.3118       63.4539       80.4531       88.4051       84.0312       82.9945       90.2913       79.6004       86.7616      102.1393      101.8231      110.6914      102.6939       93.6963       84.3964       95.3432       94.7644      106.5832       91.3377       97.3104       90.4973       95.1735      100.5628       93.7506       89.1793       88.4946       98.5169       99.7710      116.1500      106.3321      116.8718      132.1466      141.0073      122.9151      133.6466      119.0750      114.1994      108.9676      109.7442       99.6348       84.9724       72.4658       94.8778      128.8001      147.9892      159.1085      148.3058      192.7773      156.5161      142.2369      155.6048      148.1683      172.2814      184.2714      176.0171      172.1364      180.6287      178.4211      154.1464      144.9279      156.3069      133.6850      119.5863      103.0535       99.7607      100.3591      115.2320      152.9498      155.7316      175.9195      227.9857      220.7682      186.7896      161.2613      140.0351      127.3807      134.0080      125.1501      123.5120      122.9713      130.2494      138.6236      151.3694      137.4525      132.5444      143.2630      154.9406      213.3972      198.9150      160.3403      158.2627      182.6568      216.9636      214.1116      207.8775      199.0292      223.3761      237.7549      216.8730      236.3984      224.8503      235.0359      195.6347      188.3366      179.5451      177.5086      194.9949      193.9412      162.5943      124.3545      127.2366      122.0207      103.1363      104.8517        0.0000        0.0000        0.0000        0.0000        0.0000        0.0000        0.0000        0.0000        0.0000        0.0000        0.0000        0.0000        0.0000        0.0000        0.0000        0.0000        0.0000        0.0000        0.0000        0.0000        0.0000        0.0000        0.0000        0.0000        0.0000        0.0000        0.0000        0.0000        0.0000        0.0000        0.0000        0.0000        0.0000        0.0000        0.0000        0.0000        0.0000        0.0000        0.0000        0.0000        0.0000        0.0000        0.0000        0.0000        0.0000        0.0000        0.0000        0.0000        0.0000        0.0000        0.0000        0.0000        0.0000        0.0000
        0.0000        0.0000        0.0000        0.0000        0.0000        0.0000        0.0000        0.0000        0.0000        0.0000        0.0000        0.0000        0.0000        0.0000        0.0000        0.0000        0.0000        0.0000        0.0000        0.0000        0.0000      133.8659      153.3797      151.9283      168.4301      158.1830      187.0940      118.5149      102.5445      106.6790       89.4210       61.1256       51.0334       44.4521       53.6414       46.4268       36.0279       32.8809       30.5198       27.9351       24.2115       36.2618       50.4069       91.3662       87.9342       70.9725       88.0896       65.9450       54.9959       47.0447       65.9919       58.1935       64.4328       67.2636       85.8522       72.7246       74.9385       72.7729       68.0244      101.4172       95.6694       48.4353       64.4066       89.3048       53.6558       55.2190       57.4301       43.4685       55.8077       76.1278       85.0462       77.0474       96.6405       75.6586       74.9596       81.7867       93.4598      102.6006      115.6364       93.9918       81.3970       84.2763       83.6806       93.5250       91.5936      147.0921      110.5576      101.3790      103.4596      105.9229       99.5786      116.4422      120.7172      103.1475      108.5005      113.5608      108.1827      101.0004      108.4745      106.0028       98.7631      101.6178      105.7535      100.3174       88.5369       82.8819       86.6088      100.8718      113.8476      118.5619      109.8983      117.3527      122.7842      111.6139      105.1265      110.8912      100.2445       93.6063       93.3688      105.2225      112.3219       98.4487       97.6748      117.6853      169.9091      186.9725      142.4381      121.6467      154.5302      154.4687      159.7233      168.7381      200.6388      221.9920      218.8130      209.8822      204.0616      183.7654      183.1051      169.4836      161.8376      165.0756      135.0827      115.8955      106.9061       98.9064       92.3368      104.0236      125.0904      132.5043      152.1349      163.7671      205.4320      192.0970      161.1646      152.6224      146.5119      168.2902      153.1902      126.1759      124.2102      122.1024      141.3146      115.9694      152.9874      120.2654      124.3790      146.5005      210.5439      169.9234      165.7250      176.4650      195.0190      254.7019      213.2232      197.0786      215.8132      214.7294      219.7800      204.8575      226.6724      214.5787      220.9504      208.4943      190.0551      198.6214      200.6789      213.8406      169.2174      162.6452      142.4383      158.5947      157.0179      127.7233      119.2548       73.6500        0.0000        0.0000        0.0000        0.0000        0.0000        0.0000        0.0000        0.0000        0.0000        0.0000        0.0000        0.0000        0.0000        0.0000        0.0000        0.0000        0.0000        0.0000        0.0000        0.0000        0.0000        0.0000        0.0000        0.0000        0.0000        0.0000        0.0000        0.0000        0.0000        0.0000        0.0000        0.0000        0.0000        0.0000        0.0000        0.0000        0.0000        0.0000        0.0000        0.0000        0.0000        0.0000        0.0000        0.0000        0.0000        0.0000        0.0000        0.0000        0.0000        0.0000        0.0000        0.0000        0.0000
        0.0000        0.0000        0.0000        0.0000        0.0000        0.0000        0.0000        0.0000        0.0000        0.0000        0.0000        0.0000        0.0000        0.0000        0.0000        0.0000        0.0000        0.0000        0.0000        0.0000        0.0000      118.3910      117.9335      173.2879      197.4227      194.6798      169.2057      140.0427      121.4577      114.2700      105.8479       88.4733       70.1912       60.5883       59.7652       39.6443       32.8655       27.6113       46.5049       31.3618       35.1032       44.1001       61.1562       75.8419       55.3553       82.0761      123.8914       93.8375       91.2986       70.1732       63.0560       47.3895       47.4832       83.3150       91.9836       83.8721       80.5527       74.3891       70.1629       96.8428      113.9924       66.5093       77.6825       61.7436       52.6198       54.5908       52.5671       41.3975       62.3493       85.9021       96.4867      100.7757       94.6297       75.4259       78.9750      117.9839      119.1867      107.0976       94.4535       90.3959       96.2531      103.9335      112.2619      102.3135      106.6381      122.8631      105.3981      109.8474      121.5355      122.1065      133.2533      124.4219      124.4530      114.4580      120.3942      124.6856      122.1219      117.4739      113.8469       96.7155       89.0465      100.1039       94.5148       91.8785       88.2979       76.5332       76.5302       90.4912      104.9170      108.3038      104.3187      115.1393      121.4647      109.8105      105.6943      110.7385       96.5111       94.1819       98.1119      108.6358      109.7105      104.3354      121.1297      189.0817      207.4058      122.1726       98.6605      113.8009      130.0342      151.2463      154.4264      192.4427      212.8343      251.5142      247.3493      235.1742      216.4445      196.5514      198.5098      167.5309      161.7468      152.5477      125.6072      122.3781      124.6992      110.5755       94.3903      103.1391      115.1517      122.4356      128.0449      142.1026      173.3487      189.7110      193.7833      182.5973      156.7938      169.7837      163.9892      132.0073      127.3511      119.7695      148.0324      110.6276      115.4403      108.9239      120.8659      141.3992      167.8135      171.6211      189.4674      209.3776      216.1729      219.8112      214.8846      192.0972      189.9332      195.3360      211.1261      226.9250      242.2327      225.1187      218.0284      218.6860      193.5031      198.7637      205.9592      197.6628      179.7214      165.1671      182.5270      177.1979      172.4153      158.6582      121.9073       71.9700        0.0000        0.0000        0.0000        0.0000        0.0000        0.0000        0.0000        0.0000        0.0000        0.0000        0.0000        0.0000        0.0000        0.0000        0.0000        0.0000        0.0000        0.0000        0.0000        0.0000        0.0000        0.0000        0.0000        0.0000        0.0000        0.0000        0.0000        0.0000        0.0000        0.0000        0.0000        0.0000        0.0000        0.0000        0.0000        0.0000        0.0000        0.0000        0.0000        0.0000        0.0000        0.0000        0.0000        0.0000        0.0000        0.0000        0.0000        0.0000        0.0000        0.0000        0.0000        0.0000        0.0000
        0.0000        0.0000        0.0000        0.0000        0.0000        0.0000        0.0000        0.0000        0.0000        0.0000        0.0000        0.0000        0.0000        0.0000        0.0000        0.0000        0.0000        0.0000        0.0000        0.0000        0.0000      169.7048      148.7149      216.2487      225.2393      192.9941      168.1884      130.9259      121.8754      132.4606      151.3544       91.7989       67.0264       64.4821       55.9925       49.6930       36.2166       33.4149       25.7547       22.2916       43.6239       48.9542       47.6844       52.4762       58.5484       64.2874       96.8802       71.3673       86.6325       96.4327       85.5966       59.2763       50.4559       63.9029       77.3800       85.7547       86.8356       81.2049       81.6349      108.1786       95.3009       69.6275       62.4643       56.4364       52.5781       49.7796       51.9691       64.6203       71.2394       65.7168       57.7620       74.8820       76.3795       72.7620       74.5120      100.2224      137.3859      129.1992      119.1640      122.2245      107.7515      117.7028      102.9763      107.2984      116.7238      104.5534      117.7314      126.2347      143.7929      117.7848      122.6951      138.9809      113.4472      114.8952      117.2067      125.3427      125.4746      118.7075      106.2029       93.7576       94.9773       90.3940       90.7541       91.4771       88.7608       83.1647       77.1763       91.7494       96.4083      106.9903      103.2706      114.7248      114.6306      113.8753      114.6684      110.5371       98.1916       91.1344       90.5315      110.5480      108.5672      119.8759      156.6384      205.9832      137.1865       83.3492       91.3607      110.6032      132.5479      151.7087      160.3885      188.8030      233.6345      273.7975      305.9054      250.4812      203.1368      181.0065      161.6713      137.8796      146.4497      123.9505      111.6004      100.4276      111.3299       98.6560       88.8334      105.0371      116.1150      115.3117      115.2893      129.5285      152.5592      165.7417      183.1568      181.1159      176.8048      166.6199      149.0068      138.9656      136.0072      133.7332      159.4117      137.8472      115.4145      125.7549      146.5978      150.9967      183.4432      192.8676      223.2143      269.6225      289.2828      247.2903      227.6469      205.8419      203.4131      214.9725      216.4724      228.5143      278.4372      287.8646      271.0825      253.1869      223.2990      217.4388      228.6285      332.5786      259.4519      177.1199      170.6506      169.1964      172.5945      172.1559      155.0275       66.3600        0.0000        0.0000        0.0000        0.0000        0.0000        0.0000        0.0000        0.0000        0.0000        0.0000        0.0000        0.0000        0.0000        0.0000        0.0000        0.0000        0.0000        0.0000        0.0000        0.0000        0.0000        0.0000        0.0000        0.0000        0.0000        0.0000        0.0000        0.0000        0.0000        0.0000        0.0000        0.0000        0.0000        0.0000        0.0000        0.0000        0.0000        0.0000        0.0000        0.0000        0.0000        0.0000        0.0000        0.0000        0.0000        0.0000        0.0000        0.0000        0.0000        0.0000        0.0000        0.0000        0.0000
        0.0000        0.0000        0.0000        0.0000        0.0000        0.0000        0.0000        0.0000        0.0000        0.0000        0.0000        0.0000        0.0000        0.0000        0.0000        0.0000        0.0000        0.0000        0.0000        0.0000        0.0000      249.2988      183.1379      235.3839      247.9035      230.0968      192.2341      131.6310      162.2998      144.2465      108.8557       86.3015       80.1961       68.6340       75.3861       66.3240       91.5615       53.5386       40.6534       35.5570       49.8847       59.3543       50.2568       72.6785       98.5402      100.1573       84.9259       46.3042       45.3031       56.0627       64.0193       45.3340       64.2693       69.9728       81.1201       94.4907       88.8280       72.3507       78.5693       95.4086       79.7064       67.6719       51.7245       50.1381       44.8302       46.4973       70.2771       52.2888       62.1007       58.9950       50.7981       71.0640       75.1192       68.2807       67.9969       92.5214       97.8888      107.2439      119.3441      132.3025      120.2972      108.1045       98.8365      105.8425      111.2178      105.4584      105.6954      118.4972      115.9338      131.4162      161.1884      120.0142      118.4851      124.4294      131.5137      119.1117      118.6630      108.8660      110.3557       96.2039       92.2774       85.4477       78.2822       90.2703       86.8435       85.1884       90.9755      101.0469      100.5023      103.3475      104.5660      105.8500      107.3321      122.4672      123.4341      111.1721       95.7777       89.5025       90.1896      114.8019      142.6252      189.4467      187.6908      147.5509       87.1787       66.8531       75.8636      103.9022      138.7276      156.1690      170.4926      193.7830      223.5689      238.2929      232.9743      191.9141      147.0748      140.8255      130.9352      119.2966      114.6573      104.7917      107.9470      107.2950      104.0468       92.8127      102.7695      119.4390      122.7789      114.3568      132.3706      177.5686      220.1175      176.8570      171.4642      184.7766      197.9184      159.3078      128.4866      117.7332      114.2689      145.1656      161.5052      156.5814      141.8943      137.6610      152.0209      177.9514      207.8707      213.0788      246.7997      278.6832      271.7469      264.3649      254.5267      229.9818      232.1328      239.4925      246.8274      257.6504      295.4847      311.1371      291.9414      296.7371      281.0388      273.3301      252.1263      342.9379      253.1401      196.8264      190.3894      184.2031      191.1035      182.3302      151.5847        0.0000        0.0000        0.0000        0.0000        0.0000        0.0000        0.0000        0.0000        0.0000        0.0000        0.0000        0.0000        0.0000        0.0000        0.0000        0.0000        0.0000        0.0000        0.0000        0.0000        0.0000        0.0000        0.0000        0.0000        0.0000        0.0000        0.0000        0.0000        0.0000        0.0000        0.0000        0.0000        0.0000        0.0000        0.0000        0.0000        0.0000        0.0000        0.0000        0.0000        0.0000        0.0000        0.0000        0.0000        0.0000        0.0000        0.0000        0.0000        0.0000        0.0000        0.0000        0.0000        0.0000        0.0000
        0.0000        0.0000        0.0000        0.0000        0.0000        0.0000        0.0000        0.0000        0.0000        0.0000        0.0000        0.0000        0.0000        0.0000        0.0000        0.0000        0.0000        0.0000        0.0000        0.0000        0.0000        0.0000      388.7559      349.2919      312.2879      300.9455      249.7750      228.1843      230.8499      185.2526      152.0967       89.5837       96.5700       92.6911       65.3002      129.0901      138.5968       76.8501       49.1076       33.4737       39.4509       66.5100       73.2892       59.7070       78.4057       52.9717       59.6100       36.9459       35.6689       41.9343       55.5261       50.6284       58.0858       65.8934       60.1400       74.9941       77.6793       94.1216       93.2168       82.4521       84.8326       80.4129       72.2688       79.5747       72.6955       62.4999       84.6827       73.7127       65.8650       69.8032       74.6092       79.1113       87.9094       96.2240      109.9850      115.7269      131.8171      130.3156      138.8762      143.1157      129.7185      111.0291      118.1100      110.7247      117.0917      105.5882      112.1541      115.8593      113.7029      130.1440      131.9719      133.5093      120.1799      120.8028      122.9688      108.2256       96.3400       99.4388      109.5222      106.2294      106.7781      101.5834       91.9442      100.7971      105.9549      106.5640      105.1369      115.1109      113.0611      106.2702      117.0895      125.2367      145.5356      144.1007      129.2030      135.4513      122.7052      121.7465      125.8528      147.1790      175.2766      203.7414      171.2156       99.4289       64.5711       62.0723       78.6350      126.7241      161.2279      167.4843      174.4493      204.0475      234.3933      238.7854      194.5387      141.0526      117.6256      116.8346      111.6280      110.5340       96.6300       97.6974       96.2876      106.7548      141.3923      120.0276      126.6072      119.3965      118.8895      121.7140      119.0439      151.9064      174.8287      182.6654      164.5001      143.5927      138.3997      113.6536       91.6842       94.7160      113.3723      125.6240      127.6227      124.5899      139.9327      137.3732      141.1348      194.4253      243.8600      268.0719      275.4252      260.7194      261.8491      227.9121      216.4352      269.0607      285.1774      299.0616      318.6761      394.8844      431.5007      438.7703      417.4182      375.8164      347.2368      320.2696      270.1626      271.1048      261.8752      232.2802      210.0417      196.4468      186.3260      182.0434      185.0063      175.1008      183.2914      199.5044      224.3668        0.0000        0.0000        0.0000        0.0000        0.0000        0.0000        0.0000        0.0000        0.0000        0.0000        0.0000        0.0000        0.0000        0.0000        0.0000        0.0000        0.0000        0.0000        0.0000        0.0000        0.0000        0.0000        0.0000        0.0000        0.0000        0.0000        0.0000        0.0000        0.0000        0.0000        0.0000        0.0000        0.0000        0.0000        0.0000        0.0000        0.0000        0.0000        0.0000        0.0000        0.0000        0.0000        0.0000        0.0000        0.0000        0.0000        0.0000        0.0000        0.0000        0.0000
        0.0000        0.0000        0.0000        0.0000        0.0000        0.0000        0.0000        0.0000        0.0000        0.0000        0.0000        0.0000        0.0000        0.0000        0.0000        0.0000        0.0000        0.0000        0.0000        0.0000        0.0000        0.0000        0.0000        0.0000        0.0000        0.0000      286.1038      242.6596      228.0682      213.4445      190.8572       97.2045      101.5199      105.7276       75.5489       62.9893       77.4567       75.1552       60.8623       35.8787       39.7485       60.7486       60.4436       45.6078       52.2879       44.6523       59.5817       56.7905       64.8016       71.1645       69.8620       57.8254       55.6141       55.9108       74.5299       94.2433       91.9710      107.5156       98.0140       90.9960       94.7743       76.7300       71.1516       72.5891       81.8190       78.7839       94.4178       68.0000       66.4892       68.0422       75.6461       87.4627       71.0962       78.3715      120.2565      117.0665      118.2957      126.4756      121.8737      105.0802       97.6731       99.8128       98.4805      103.1346      110.5434      130.2363      102.2887      101.1592       79.5600       86.1905       95.6363      104.3615      109.6416      120.8810      115.8318      102.0213      108.9486       97.6546      104.9892      111.1553      103.8955      100.4632      102.8241      102.4324      112.0875      107.2857      110.0833      114.8620      117.0607      116.6285      111.3245      166.6200      143.4337      128.8233      120.5392      144.5923      137.3032      147.2894      151.0146      169.2171      216.1907      191.8762      146.7707       96.0094       75.1761       70.6631       83.1830      151.6965      181.0658      182.7330      179.1819      212.4307      225.0431      208.3213      177.0654      133.7235      114.5434      101.0066      105.0762      108.2042       95.8169       91.0137       89.5873      109.0095      126.2014      142.7504      130.1295      138.6349      126.1883      112.6335      108.9219      108.0487      136.2567      179.3367      161.9244      143.7084      121.5047       99.6698       90.9782       95.0187       98.0180      103.3431      110.5857      112.6217      113.1826      113.7571      142.4283      207.3519      266.3369      290.8912      294.3421      252.6378      238.0576      214.7201      218.6968      289.6126      325.3303      352.7139      404.5787      531.5073      565.2267      540.0624      481.9654      432.3415      383.2391      332.5508      310.1443      304.4970      244.1891      227.9574      223.7539      189.7192      198.4210      192.0573      212.1109      191.5569      199.0557      199.5838      202.6360        0.0000        0.0000        0.0000        0.0000        0.0000        0.0000        0.0000        0.0000        0.0000        0.0000        0.0000        0.0000        0.0000        0.0000        0.0000        0.0000        0.0000        0.0000        0.0000        0.0000        0.0000        0.0000        0.0000        0.0000        0.0000        0.0000        0.0000        0.0000        0.0000        0.0000        0.0000        0.0000        0.0000        0.0000        0.0000        0.0000        0.0000        0.0000        0.0000        0.0000        0.0000        0.0000        0.0000        0.0000        0.0000        0.0000        0.0000        0.0000        0.0000        0.0000
        0.0000        0.0000        0.0000        0.0000        0.0000        0.0000        0.0000        0.0000        0.0000        0.0000        0.0000        0.0000        0.0000        0.0000        0.0000        0.0000        0.0000        0.0000        0.0000        0.0000        0.0000        0.0000        0.0000        0.0000        0.0000        0.0000        0.0000      297.4959      260.8518      226.1130      184.5164       77.9668       97.9068       96.9504       86.3676      102.1085       91.0630       94.3106       66.1844       60.5351       64.1955       64.7999       70.0084       54.5466       45.6878       68.3845       94.3644       68.5761       57.1494       79.0321       76.6570       61.0664       66.7369       65.8699       73.5739      109.9001      108.1287       91.1319      102.2693      109.6065       85.8887      100.8374       78.4328       66.9687       73.3499       70.3753       60.7512       67.1039       77.0298       69.0969       76.0636       92.6217       98.9685      112.0924      126.9938      111.6891      120.5276      119.2522      105.2960      107.0862      108.5529      146.5325      125.6994      114.6227      112.5870      115.0810       97.6222       91.8423       78.0187       80.6432       74.8726       86.2096       96.8315      104.8575      104.7473       94.6600       95.8704       94.3355       97.7964      114.4260      124.0744      112.7531      114.8055      108.0783      106.9461      118.0799      118.5009      123.3703      132.2969      132.0538      118.9081      134.7785      115.9706      128.0868      125.0513      131.5973      146.5490      170.8991      184.3169      216.4576      212.4509      185.8486      143.5941      103.6004       93.8950       89.0246      101.0245      160.2941      183.8909      178.2400      186.2768      221.6356      226.6494      202.8742      177.0298      137.4830      114.7970       96.3134      100.7403       97.5061       99.9562       93.7062       94.4826       98.4948      123.0223      161.6111      131.3932      112.7567      103.7970      101.4796      108.1985      109.9576      121.2194      132.6817      123.4030      122.5626      110.1621       80.7141       79.0846       94.3875       99.6213       92.4663      114.0732      108.9980      108.5053      126.5534      162.2925      213.2050      260.5869      285.6428      295.3278      271.8213      235.7987      226.1788      252.0479      344.7374      387.4632      426.6213      471.5844      564.0383      588.5005      531.3217      502.8996      430.0418      405.9899      349.8711      324.3304      267.2804      261.6912      243.1149      220.6606      212.1492      215.9860      239.4273      221.3533      194.8596      206.2414      223.6807      225.4708      140.3700        0.0000        0.0000        0.0000        0.0000        0.0000        0.0000        0.0000        0.0000        0.0000        0.0000        0.0000        0.0000        0.0000        0.0000        0.0000        0.0000        0.0000        0.0000        0.0000        0.0000        0.0000        0.0000        0.0000        0.0000        0.0000        0.0000        0.0000        0.0000        0.0000        0.0000        0.0000        0.0000        0.0000        0.0000        0.0000        0.0000        0.0000        0.0000        0.0000        0.0000        0.0000        0.0000        0.0000        0.0000        0.0000        0.0000        0.0000        0.0000        0.0000
        0.0000        0.0000        0.0000        0.0000        0.0000        0.0000        0.0000        0.0000        0.0000        0.0000        0.0000        0.0000        0.0000        0.0000        0.0000        0.0000        0.0000        0.0000        0.0000        0.0000        0.0000        0.0000        0.0000        0.0000        0.0000        0.0000        0.0000        0.0000        0.0000        0.0000      201.0192       81.2271       82.2001       83.6255       75.4680      100.5960       75.3165       75.6525       72.6366       67.5121       67.3905       88.0104       87.2497       54.9389       51.1552       79.6005      106.6781       64.8587       59.2045       57.2015       69.1228       60.1509       63.1922       77.3296       72.0725       79.6609      101.8464      113.0764       91.6781       97.2157      106.8571       88.0177       67.0392       71.8811       69.5697       64.3217       60.0245       62.3476       92.1628       82.8713       76.3702       87.1513      105.6896      113.5548      125.3823      115.5704      100.3844       91.9482       94.1698      110.9560      115.9381      118.0377      115.4296      120.1670      112.1849      106.7989      103.3425       90.3261       81.1449       84.0191       77.7571       87.4774      102.5018       90.1905       89.9711       83.9100       84.0973       94.9794      101.6860      115.2491      128.4913      117.3205      107.5414      109.9815      115.2300      118.9470      117.8695      128.4984      126.0291      127.7253      128.8167      132.4252      124.0134      133.2224      116.7235      133.5176      170.8108      211.6802      240.7225      272.8203      254.5462      235.2177      178.0242      119.1020      115.3902      118.1252      120.6739      178.9650      222.1614      227.8413      202.1333      232.3077      215.6008      203.8457      179.8344      134.7482      102.2382       84.7757       96.2047      115.4185       97.8379       93.4762       96.2826      121.8533      117.0977      107.6366      108.8836       95.4751       97.0744      103.0647      111.6766      140.3950      141.2556      118.1136      108.1126       98.1176       90.7150       81.2129       79.6309       90.5127      119.3165       98.6311       99.5913      112.0450      142.1844      170.3062      203.4705      249.6440      281.9187      301.0737      298.4220      266.5593      272.0295      255.5266      310.8464      397.7878      436.7404      451.1223      479.3024      559.3195      560.3156      519.2795      472.6650      405.9101      379.6151      340.9023      315.2291      251.9758      235.4599      247.4053      295.6241      234.6412      231.0744      248.0733      242.2244      209.3750      230.2315      237.8871      229.3179      155.7600        0.0000        0.0000        0.0000        0.0000        0.0000        0.0000        0.0000        0.0000        0.0000        0.0000        0.0000        0.0000        0.0000        0.0000        0.0000        0.0000        0.0000        0.0000        0.0000        0.0000        0.0000        0.0000        0.0000        0.0000        0.0000        0.0000        0.0000        0.0000        0.0000        0.0000        0.0000        0.0000        0.0000        0.0000        0.0000        0.0000        0.0000        0.0000        0.0000        0.0000        0.0000        0.0000        0.0000        0.0000        0.0000        0.0000        0.0000        0.0000        0.0000
        0.0000        0.0000        0.0000        0.0000        0.0000        0.0000        0.0000        0.0000        0.0000        0.0000        0.0000        0.0000        0.0000        0.0000        0.0000        0.0000        0.0000        0.0000        0.0000        0.0000        0.0000        0.0000        0.0000        0.0000        0.0000        0.0000        0.0000        0.0000        0.0000        0.0000        0.0000      210.4525      159.4771        0.0000        0.0000       98.4085       90.3599      101.3114       95.8857       74.4537       67.2376       70.5908       75.2548       71.8080       87.9918       95.2796       78.8260       99.4037      103.8921      129.0921      119.8814       82.4812       98.1891       98.9793       90.3910       76.4104       85.6729      100.4140      107.3862      100.6501      102.2296       81.0319       71.0177       96.5279       76.7512       80.8001       98.8919      112.5117      100.3892      119.1578      111.2911      155.0843      165.4783      166.8432      146.1003      128.8077      104.6130      106.1567      133.1782      194.1179      177.9247      179.9748      198.7701      291.7957      220.1470      148.8159      212.0063      171.8493      139.0922      113.0550      122.0934      102.8376      172.3078      153.9510      192.3999      122.6816      104.0771      123.8811      138.3810      119.2842      113.6487      124.5179      126.8282      136.6805      133.0265      139.4530      132.3443      159.1437      190.1476      193.8395      192.8231      163.7999      132.6635      105.0003      124.9013      141.4088      187.2550      236.9773      275.5061      276.9501      287.8883      266.6132      191.7796      157.5951      148.6915      148.2182      155.4630      174.1344      184.7653      207.1211      230.6659      231.2971      189.7812      157.1144      141.5786      127.3908      128.3827       96.8186       99.7816      140.4717      115.1213      106.0216      120.4727      125.3818      121.5380      107.6221      106.8363       92.5300       99.4621      114.3279      119.9054      133.0215      132.8876      119.3395      101.1296      100.6430       94.9155       75.5382       74.3026       80.7298       88.1653       94.8606      107.0178      132.7946      162.4022      207.7489      227.0241      282.2550      309.0062      336.2697      335.6453      328.4814      341.9173      333.3723      375.7917      402.0463      432.3064      476.1892      506.7943      518.3243      513.9356      485.8279      421.1024      384.0013      346.5871      277.0183      323.0931      302.2061      282.3719      317.1669      324.1190      278.2767      291.1318      318.1294      307.1935      234.7403      249.6153      265.7574        0.0000        0.0000        0.0000        0.0000        0.0000        0.0000        0.0000        0.0000        0.0000        0.0000        0.0000        0.0000        0.0000        0.0000        0.0000        0.0000        0.0000        0.0000        0.0000        0.0000        0.0000        0.0000        0.0000        0.0000        0.0000        0.0000        0.0000        0.0000        0.0000        0.0000        0.0000        0.0000        0.0000        0.0000        0.0000        0.0000        0.0000        0.0000        0.0000        0.0000        0.0000        0.0000        0.0000        0.0000        0.0000        0.0000        0.0000        0.0000        0.0000        0.0000        0.0000
        0.0000        0.0000        0.0000        0.0000        0.0000        0.0000        0.0000        0.0000        0.0000        0.0000        0.0000        0.0000        0.0000        0.0000        0.0000        0.0000        0.0000        0.0000        0.0000        0.0000        0.0000        0.0000        0.0000        0.0000        0.0000        0.0000        0.0000        0.0000        0.0000        0.0000        0.0000        0.0000        0.0000        0.0000        0.0000        0.0000        0.0000       78.1376       91.9324       62.3612       66.7412       67.8283       65.1391       74.0856       78.2276       80.4344      105.7084      103.4615      101.3825      116.3486      111.8355       83.7489       96.7632      118.6091      121.5761       78.3187       87.1149       82.1363       82.4607       89.6362      103.7905       86.6507       80.9821       90.2989       80.0417       73.7998       80.4998      106.4170      105.1297       94.3549       94.2376      140.4592      172.6598      158.5841      126.9519      118.7427      105.3129      136.3523      123.7248      170.6021      159.6293      210.8760      211.9430      268.9391      191.4633      135.0105      148.2224      392.0106      194.9646      149.5092      109.1607       85.1627       92.5898       94.5453      108.2118       89.6555      108.2062       99.3299      115.5569      106.5138      108.6675      128.9722      136.7750      137.8501      140.9525      143.2580      140.1689      186.7909      219.0985      185.2347      163.9467      138.6624      111.6501       99.6218      252.1468      152.8318      161.5546      214.4026      258.1596      263.0600      334.3993      350.3262      219.2801      180.5908      189.2164      179.2328      173.4288      197.1683      209.6948      225.2863      244.4359      222.4419      176.5851      147.6900      126.1517      132.5216      115.5300      104.7289      112.3011      116.4897       98.7092       96.0331      134.1594      127.3368      130.2091      112.1111      109.1400       95.2165       93.3518      115.6963      132.5800      135.4695      117.7324      100.3582       99.0893      113.1882      119.3495      110.4200       97.7083       96.9839       94.0875      102.5328      138.2260      170.4296      185.0315      230.4586      252.6780      291.3200      328.6672      361.6627      357.1026      358.1959      372.9673      367.9447      374.1440      429.0615      441.7618      508.5628      524.2722      486.0605      479.1168      427.4778      341.1015      280.5166      260.9580      242.8558      266.2677      267.3554      254.7906      296.2365      317.8140      310.0094      336.8420      352.8244      346.8939      259.8981      271.7089        0.0000        0.0000        0.0000        0.0000        0.0000        0.0000        0.0000        0.0000        0.0000        0.0000        0.0000        0.0000        0.0000        0.0000        0.0000        0.0000        0.0000        0.0000        0.0000        0.0000        0.0000        0.0000        0.0000        0.0000        0.0000        0.0000        0.0000        0.0000        0.0000        0.0000        0.0000        0.0000        0.0000        0.0000        0.0000        0.0000        0.0000        0.0000        0.0000        0.0000        0.0000        0.0000        0.0000        0.0000        0.0000        0.0000        0.0000        0.0000        0.0000        0.0000        0.0000        0.0000
        0.0000        0.0000        0.0000        0.0000        0.0000        0.0000        0.0000        0.0000        0.0000        0.0000        0.0000        0.0000        0.0000        0.0000        0.0000        0.0000        0.0000        0.0000        0.0000        0.0000        0.0000        0.0000        0.0000        0.0000        0.0000        0.0000        0.0000        0.0000        0.0000        0.0000        0.0000        0.0000        0.0000        0.0000        0.0000        0.0000        0.0000        0.0000        0.0000       66.7666       77.2563       75.7042       52.3256       63.9768       90.4046       89.9837      111.0333      103.2725      124.4882      133.3584      116.4391       98.3420      101.1188      106.7431      102.7325       76.2878       80.0809       84.3434       79.9854       80.0058      110.0796       94.7295       72.0407       71.1007       58.0614       68.7193       70.4317       77.6799       76.4867       86.1516       96.3163       99.7163      134.7159      128.1396      113.6149      133.8423      107.1938       94.8563      123.6840      157.8183      141.6194      201.5271      218.6751      192.5342      160.9349      152.4428      125.0574      135.8106      247.9726      170.9719      122.4198       78.2465       92.6478      174.3896      103.2327       86.1329       85.7538       82.2242      103.5327      101.6396      111.8367      108.8721      102.8512      119.9962      136.0215      144.4540      154.8432      207.5557      218.5500      202.6930      179.2536      132.5463      120.9627      119.6603      133.9362      165.6171      163.3908      159.8448      171.9892      232.9731      266.3786      303.3807      214.2594      168.4689      174.6910      164.4986      172.2580      207.2093      240.4211      235.7159      235.1119      214.7748      162.4277      124.2442      116.4903      108.3622      106.5996      105.2745      103.9330      121.6015      120.4442       99.7013      133.5217      129.8120      141.9371      122.2817       98.9183      100.9357       97.2584      117.1036      123.2919      109.6310       97.9083      100.8975      106.2388      126.9538      136.9679      113.4234       96.6498      123.9768      125.3895      140.8896      180.7288      174.2763      200.7689      228.8547      243.6034      288.6856      331.9260      353.9286      350.6906      327.0829      334.2294      345.2269      373.5280      425.7668      477.0441      502.7192      502.1068      466.6702      444.4653      401.1153      377.7024      275.7112      255.0709      282.5008      273.4179      255.3483      241.0926      291.0234      325.9561      348.3838      354.7351      358.6965      360.9894      273.6027      306.4001        0.0000        0.0000        0.0000        0.0000        0.0000        0.0000        0.0000        0.0000        0.0000        0.0000        0.0000        0.0000        0.0000        0.0000        0.0000        0.0000        0.0000        0.0000        0.0000        0.0000        0.0000        0.0000        0.0000        0.0000        0.0000        0.0000        0.0000        0.0000        0.0000        0.0000        0.0000        0.0000        0.0000        0.0000        0.0000        0.0000        0.0000        0.0000        0.0000        0.0000        0.0000        0.0000        0.0000        0.0000        0.0000        0.0000        0.0000        0.0000        0.0000        0.0000        0.0000        0.0000
        0.0000        0.0000        0.0000        0.0000        0.0000        0.0000        0.0000        0.0000        0.0000        0.0000        0.0000        0.0000        0.0000        0.0000        0.0000        0.0000        0.0000        0.0000        0.0000        0.0000        0.0000        0.0000        0.0000        0.0000        0.0000        0.0000        0.0000        0.0000        0.0000        0.0000        0.0000        0.0000        0.0000        0.0000        0.0000        0.0000        0.0000        0.0000        0.0000        0.0000       92.4786       77.2569       48.6590       74.4985       84.8496       87.2879      105.1977      113.4101      125.7506      133.4307      118.4914       95.7121       97.7816       82.6650      107.7456       94.7078      102.3120      110.5691       93.1618      100.2043      104.5167      106.9497       78.9030       75.6544       76.1787       95.7815      102.4309       98.0615      105.3131       81.9399       79.2721      120.8225      121.7346      115.9937       98.3021      110.3027       90.6635      105.8724      148.1931      158.1236      170.3907      177.3048      201.2400      196.1451      220.1124      213.6619      233.1094      249.3787      296.1809      218.8226      150.4524       92.8219       94.5384      197.4199      172.0764       94.3515       96.8869       82.1171       85.1635       83.6940       80.3626       82.8606       94.0802      113.6000      120.0687      126.6685      143.0526      184.3227      230.2017      228.6769      216.5518      153.4870      136.3700      135.8772      134.0995      147.9636      146.7495      137.2240      156.4763      187.6097      201.4478      265.0834      208.1301      156.1227      151.4929      159.3719      166.7525      201.5202      231.4569      224.8111      201.0784      173.1302      126.1595      126.4396      128.1614      110.1442       99.0536      111.7118      111.9952      155.0505      150.7523      130.3903      127.5860      113.2127      120.4757      112.5314      105.6749       85.4405       88.0485      110.1740       99.6898      100.3643       95.4130      101.2168      111.7881      126.2255      121.2930       88.8343      100.9272      111.3365      141.1572      169.3516      166.5019      152.6698      171.3110      211.5248      220.7552      265.9723      292.7361      315.3933      303.7573      288.4731      293.4427      306.0407      328.6003      431.2571      490.2008      484.4911      468.1843      433.2375      425.5284      385.6216      305.6721      249.6422      273.2344      297.7716      248.7352      245.9297      239.3288      269.2977      300.9725      321.6694      336.1409      345.9879      332.0881      285.7431        0.0000        0.0000        0.0000        0.0000        0.0000        0.0000        0.0000        0.0000        0.0000        0.0000        0.0000        0.0000        0.0000        0.0000        0.0000        0.0000        0.0000        0.0000        0.0000        0.0000        0.0000        0.0000        0.0000        0.0000        0.0000        0.0000        0.0000        0.0000        0.0000        0.0000        0.0000        0.0000        0.0000        0.0000        0.0000        0.0000        0.0000        0.0000        0.0000        0.0000        0.0000        0.0000        0.0000        0.0000        0.0000        0.0000        0.0000        0.0000        0.0000        0.0000        0.0000        0.0000        0.0000
        0.0000        0.0000        0.0000        0.0000        0.0000        0.0000        0.0000        0.0000        0.0000        0.0000        0.0000        0.0000        0.0000        0.0000        0.0000        0.0000        0.0000        0.0000        0.0000        0.0000        0.0000        0.0000        0.0000        0.0000        0.0000        0.0000        0.0000        0.0000        0.0000        0.0000        0.0000        0.0000        0.0000        0.0000        0.0000        0.0000        0.0000        0.0000        0.0000        0.0000        0.0000        0.0000        0.0000      134.4069      135.6089      135.6414      138.3095      140.0716      148.6706      178.6670      155.2295      116.5440      114.4945      109.0320      122.5810      157.4023      187.5689      190.8828      192.1597      144.5083      138.4297      129.1218      107.2395       86.4128       91.3971       87.1409      117.1287      175.6274      234.7299      206.3347      190.4272      213.0264      193.3162      158.7308      154.5782      115.8753      149.4087      250.7538      209.7230      209.9670      194.1674      211.9306      215.1910      303.8391      362.1166      418.3613      403.1682      416.7906      417.7225      403.1954      307.8936      210.5974      188.8644      209.0573      192.1090      148.4660      137.1231      143.5404      130.8835      118.0056       93.9917       94.7952      105.4265      121.1992      134.4523      135.7133      148.1352      176.3238      212.9910      236.4203      210.0388      184.1017      165.0349      156.1460      153.5655      137.4997      145.0137      133.7429      132.8997      145.9721      156.3222      175.4274      169.1415      162.8294      147.6636      161.6138      185.2173      214.2328      219.0025      217.9742      191.6485      178.5691      139.5940      133.8835      152.9126      108.9936       95.4284      117.1086      128.7182      133.4067      136.1322      122.4066      110.5872       91.2635       88.3737       90.5600       94.7481       94.1850       67.3084       92.9626       83.6169      100.6380      103.0109      114.4002      113.1754      104.7122      102.9544       98.5655       97.8560      108.3865      123.7475      145.8693      161.3554      156.6005      179.5680      200.2264      230.9668      223.7649      236.7737      243.9074      232.0877      249.9859      275.5717      272.8363      312.8565      420.1900      438.5151      419.1717      389.7739      323.8387      315.1271      286.8179      247.0266      235.7524      228.6706      214.2931      222.1234      269.7552      262.3217      286.5055      325.5521      336.0308      371.8683      373.7761      394.8914      264.0000        0.0000        0.0000        0.0000        0.0000        0.0000        0.0000        0.0000        0.0000        0.0000        0.0000        0.0000        0.0000        0.0000        0.0000        0.0000        0.0000        0.0000        0.0000        0.0000        0.0000        0.0000        0.0000        0.0000        0.0000        0.0000        0.0000        0.0000        0.0000        0.0000        0.0000        0.0000        0.0000        0.0000        0.0000        0.0000        0.0000        0.0000        0.0000        0.0000        0.0000        0.0000        0.0000        0.0000        0.0000        0.0000        0.0000        0.0000        0.0000        0.0000        0.0000        0.0000        0.0000        0.0000
        0.0000        0.0000        0.0000        0.0000        0.0000        0.0000        0.0000        0.0000        0.0000        0.0000        0.0000        0.0000        0.0000        0.0000        0.0000        0.0000        0.0000        0.0000        0.0000        0.0000        0.0000        0.0000        0.0000        0.0000        0.0000        0.0000        0.0000        0.0000        0.0000        0.0000        0.0000        0.0000        0.0000        0.0000        0.0000        0.0000        0.0000        0.0000        0.0000        0.0000        0.0000        0.0000        0.0000        0.0000      156.5820      168.0392      148.8920      131.5634      138.3621      162.2695      143.2048      108.2467      103.3836      121.5316      135.2643      150.4527      160.7922      171.5690      177.0870      137.7240      115.5071      113.9290       97.2618       78.6376       77.5299       84.4681      112.7436      162.4548      188.4166      217.8094      128.3297      138.1818      129.8476      127.0436      133.5157      182.3687      165.1541      156.5044      134.1993      162.3248      164.4687      183.5221      248.4657      361.2890      398.9362      463.5015      478.9029      487.8578      509.9265      473.2339      403.0785      259.8397      195.5506      171.5504      158.7606      133.9204      123.3251      104.9736      124.0430      128.3175       94.2609      122.9799       88.7051       96.5897      122.9891      129.7129      142.8223      166.1844      174.3864      182.4897      174.8632      186.8692      172.5170      154.9366      157.1078      161.0977      166.1045      153.4026      125.2677      154.7431      158.0367      149.8611      145.9332      176.5445      180.4913      183.2855      178.3156      206.7866      207.1777      192.8531      174.2241      166.9224      149.8388      111.2419      114.9025      107.0117       98.6469      104.8960      108.7117      125.9968      137.4237      133.1256      112.3203       95.5804       84.2864       81.6519      103.2477       88.8430       57.6867       71.2915       84.1253      107.4987      118.9332      110.1942      115.6799      139.6115      136.3437      155.3602      151.7819      133.5707      144.6125      154.5814      158.6669      158.4512      169.4443      186.5730      193.5243      184.3229      189.4057      205.6341      211.9769      221.9461      239.4734      243.6600      303.3035      383.3400      386.2370      363.3794      350.2914      300.1740      282.1308      273.3810      239.6406      204.7784      188.6758      181.0389      191.6498      265.0269      292.6705      298.7049      355.0304      366.8547      376.1805      449.7421      440.1751      257.4900        0.0000        0.0000        0.0000        0.0000        0.0000        0.0000        0.0000        0.0000        0.0000        0.0000        0.0000        0.0000        0.0000        0.0000        0.0000        0.0000        0.0000        0.0000        0.0000        0.0000        0.0000        0.0000        0.0000        0.0000        0.0000        0.0000        0.0000        0.0000        0.0000        0.0000        0.0000        0.0000        0.0000        0.0000        0.0000        0.0000        0.0000        0.0000        0.0000        0.0000        0.0000        0.0000        0.0000        0.0000        0.0000        0.0000        0.0000        0.0000        0.0000        0.0000        0.0000        0.0000        0.0000
        0.0000        0.0000        0.0000        0.0000        0.0000        0.0000        0.0000        0.0000        0.0000        0.0000        0.0000        0.0000        0.0000        0.0000        0.0000        0.0000        0.0000        0.0000        0.0000        0.0000        0.0000        0.0000        0.0000        0.0000        0.0000        0.0000        0.0000        0.0000        0.0000        0.0000        0.0000        0.0000        0.0000        0.0000        0.0000        0.0000        0.0000        0.0000        0.0000        0.0000        0.0000        0.0000        0.0000        0.0000        0.0000        0.0000      165.5573      167.2621      165.8544      173.8402      167.2064      115.6942      120.8160      121.0647      116.7281      146.8970      159.8965      160.6260      153.6580      152.5839      120.8086      101.3357       98.6801       67.8878       60.6764       62.4657       84.3004      121.0618      124.9799      161.6146      113.2157      121.9525      112.0784      102.1346      152.0177       73.9590      112.1543      161.9676      135.5354      157.9291      184.4527      224.2312      309.5088      429.0299      509.9315      559.2438      562.1763      516.7617      540.1349      523.7651      450.0658      320.3310      252.1494      198.3307      187.7517      166.9513      168.0607      125.9929       93.1608       89.8039       86.7257      225.0798      101.4197      108.9090      123.4635      134.7303      145.3374      147.4942      165.1535      168.7507      188.2598      207.0885      185.0610      185.4033      188.2274      163.8866      187.7947      185.1946      127.1958      125.0892      126.1000      114.5318      123.2018      181.2219      191.5979      171.3099      175.1281      188.7351      197.7246      183.6911      164.6958      137.8873      130.2819      133.6953      113.6271      117.8907      121.0925      106.8797      140.7366      127.5033      116.0858      103.1114       98.5258       86.5951       73.8968       74.7546       94.5334       79.8587       65.4529       61.6169       74.3711       95.3377      121.1878      115.5914      118.1933      134.5807      134.6031      124.9351      117.9369      109.0195      130.0370      146.6108      155.3717      138.9819      151.4957      169.5811      171.2917      151.9007      159.3551      182.6040      201.3728      225.6698      271.7156      277.5910      292.4920      296.6867      308.7532      335.0678      336.8817      283.8730      270.5967      256.7178      209.2508      186.0323      202.2290      174.0790      187.5532      263.2006      299.7003      314.4452      348.4196      365.7711      352.0477      375.2118      392.9246      238.8900        0.0000        0.0000        0.0000        0.0000        0.0000        0.0000        0.0000        0.0000        0.0000        0.0000        0.0000        0.0000        0.0000        0.0000        0.0000        0.0000        0.0000        0.0000        0.0000        0.0000        0.0000        0.0000        0.0000        0.0000        0.0000        0.0000        0.0000        0.0000        0.0000        0.0000        0.0000        0.0000        0.0000        0.0000        0.0000        0.0000        0.0000        0.0000        0.0000        0.0000        0.0000        0.0000        0.0000        0.0000        0.0000        0.0000        0.0000        0.0000        0.0000        0.0000        0.0000        0.0000        0.0000
        0.0000        0.0000        0.0000        0.0000        0.0000        0.0000        0.0000        0.0000        0.0000        0.0000        0.0000        0.0000        0.0000        0.0000        0.0000        0.0000        0.0000        0.0000        0.0000        0.0000        0.0000        0.0000        0.0000        0.0000        0.0000        0.0000        0.0000        0.0000        0.0000        0.0000        0.0000        0.0000        0.0000        0.0000        0.0000        0.0000        0.0000        0.0000        0.0000        0.0000        0.0000        0.0000        0.0000        0.0000        0.0000        0.0000        0.0000      270.5187      250.8132      258.9500      197.6917      137.4958      129.4228      142.8574      146.4153      179.9185      158.2729      150.5444      157.0362      152.7732      128.7296      116.1797      110.2584       67.8573      141.7840       60.2618       82.5272      120.4696      129.2886      133.6150      104.5853       82.9883      127.5784       92.5096      118.0525       57.2386       83.1538      236.2568      167.0477      204.7577      255.5392      293.4619      337.3510      441.1581      501.3848      538.9798      555.3148      546.0748      582.2695      498.2233      511.5096      343.1596      284.4785      257.5239      239.7639      220.6861      216.5149      187.4514      145.0727      138.3853      142.2117      118.7143       88.7383      119.6535      134.5123      153.9279      167.3547      186.3605      176.8394      179.6918      184.7394      210.0518      204.6728      223.1588      244.6217      190.8166      182.3525      182.3556      166.8012      141.6093      118.9108      116.3913      145.9451      186.2830      185.3390      151.1714      155.6377      145.7747      151.3479      148.6884      141.3796      127.2316      113.1620      134.8813      123.0559      114.1579      111.6934      111.9442      119.2713      111.2255      110.5792       82.0961       90.2516      109.6155       69.3640       71.1994       71.3044       63.5647       67.2311       65.2198       72.7041      113.6684      132.0908      134.8057      109.0602      119.3232      120.3661      105.3615      106.0332      122.4714      123.2913      152.1983      167.4395      164.1510      167.4816      154.9210      161.5370      156.0624      150.6721      161.1047      184.7607      239.9800      278.2474      297.7420      322.0085      317.5613      320.1657      338.8886      324.5206      272.6629      240.8732      208.8311      178.4832      181.5494      213.2451      197.8582      194.2494      254.3978      300.6391      309.5369      301.6294      293.0338      293.2806      308.9061      345.1531        0.0000        0.0000        0.0000        0.0000        0.0000        0.0000        0.0000        0.0000        0.0000        0.0000        0.0000        0.0000        0.0000        0.0000        0.0000        0.0000        0.0000        0.0000        0.0000        0.0000        0.0000        0.0000        0.0000        0.0000        0.0000        0.0000        0.0000        0.0000        0.0000        0.0000        0.0000        0.0000        0.0000        0.0000        0.0000        0.0000        0.0000        0.0000        0.0000        0.0000        0.0000        0.0000        0.0000        0.0000        0.0000        0.0000        0.0000        0.0000        0.0000        0.0000        0.0000        0.0000        0.0000        0.0000
        0.0000        0.0000        0.0000        0.0000        0.0000        0.0000        0.0000        0.0000        0.0000        0.0000        0.0000        0.0000        0.0000        0.0000        0.0000        0.0000        0.0000        0.0000        0.0000        0.0000        0.0000        0.0000        0.0000        0.0000        0.0000        0.0000        0.0000        0.0000        0.0000        0.0000        0.0000        0.0000        0.0000        0.0000        0.0000        0.0000        0.0000        0.0000        0.0000        0.0000        0.0000        0.0000        0.0000        0.0000        0.0000        0.0000        0.0000        0.0000        0.0000        0.0000      330.3508      265.9818      224.3475      205.1982      224.5007      222.8544      211.3844      218.8527      223.8670      269.1851      245.2598      228.7973      234.7133      111.2927      131.2676      112.1156        0.0000        0.0000      162.8764      153.4597      138.9894      141.8093      155.6567      140.5143      101.2379      107.7561      158.0471      219.7296      213.7052      255.7864      309.0513      339.2033      377.6533      396.8303      457.0538      522.2469      584.1011      497.6208      489.6418        0.0000        0.0000        0.0000        0.0000      324.2286      381.7243      425.6223      443.6265      409.8143        0.0000      279.6678      228.3506      162.4080      141.8276      167.6123      190.2187      173.6870      160.9807      230.8682      196.9138      183.4571      188.0028      198.1562      205.3544      208.5486      200.8562      189.4521      187.7354      181.5666      161.7928      128.1593      122.4960      125.4779      137.7363      168.9010      139.3152      137.8782      126.3746      113.8536      118.6927      113.4942      121.5026      121.5309      103.5530       97.0820      103.3649      109.4054      110.4251      104.0417       98.6999       97.4458       91.6364       99.3396       91.0054       91.4144       78.6514       70.5630       73.6148       96.1137      102.6694      104.3131      145.2489      128.2694      121.0943       98.2023       94.1396      115.5673      132.2209      144.9170      138.5676      141.0059      153.2762      174.9605      173.7537      152.2363      143.7602      130.0516      140.1272      139.4958      152.0369      139.1477      165.6251      185.1606      187.2767      213.7736      236.0066      262.0683      268.8318      269.1801      245.6046      181.4074      144.9124      150.5789      163.5846      189.2467      191.2259      212.6302      219.3246      238.7572      260.9809      247.1567      259.0616      236.2184      221.1115        0.0000        0.0000        0.0000        0.0000        0.0000        0.0000        0.0000        0.0000        0.0000        0.0000        0.0000        0.0000        0.0000        0.0000        0.0000        0.0000        0.0000        0.0000        0.0000        0.0000        0.0000        0.0000        0.0000        0.0000        0.0000        0.0000        0.0000        0.0000        0.0000        0.0000        0.0000        0.0000        0.0000        0.0000        0.0000        0.0000        0.0000        0.0000        0.0000        0.0000        0.0000        0.0000        0.0000        0.0000        0.0000        0.0000        0.0000        0.0000        0.0000        0.0000        0.0000        0.0000        0.0000        0.0000        0.0000        0.0000
        0.0000        0.0000        0.0000        0.0000        0.0000        0.0000        0.0000        0.0000        0.0000        0.0000        0.0000        0.0000        0.0000        0.0000        0.0000        0.0000        0.0000        0.0000        0.0000        0.0000        0.0000        0.0000        0.0000        0.0000        0.0000        0.0000        0.0000        0.0000        0.0000        0.0000        0.0000        0.0000        0.0000        0.0000        0.0000        0.0000        0.0000        0.0000        0.0000        0.0000        0.0000        0.0000        0.0000        0.0000        0.0000        0.0000        0.0000        0.0000        0.0000        0.0000        0.0000        0.0000        0.0000        0.0000        0.0000      296.1224      281.7429      272.4288        0.0000        0.0000        0.0000      289.1635      247.6222      147.8152      145.7534        0.0000        0.0000        0.0000        0.0000        0.0000        0.0000        0.0000      151.9547      149.0755      136.6540      142.6591      171.9336      207.8502      281.1225      271.2484      299.6092      324.9381      386.1412      481.4173      635.0278      739.9430      675.6807      492.9448        0.0000        0.0000        0.0000        0.0000        0.0000        0.0000      515.3838      632.6886        0.0000        0.0000        0.0000      291.9814      235.7896      174.3966      160.8297      172.1235      169.6959      163.0672      140.4509      154.4128      152.0101      173.0342      182.2353      218.3120      259.9099      207.3575      195.0611      153.7068      158.4636      153.3358      143.2065      132.9628       99.3137       97.9134       98.6269      101.6515      106.2766      117.1667       94.2589      105.7451      104.8912      102.6888      112.0315      118.7695      100.9784       88.5581       86.0613      104.5696      103.1460      112.4670       99.3019       88.8836       92.9759      101.1980      104.1809       77.5854       73.6325       76.1072       76.3378      115.2408      120.2016      118.3019      127.0084      119.5106      111.6270      107.4145      105.9748      127.9293      147.3267      177.8958      159.0432      147.3677      179.6201      188.5541      185.4776      161.4357      164.8149      138.3038      128.1156      128.5590      129.8575      146.3887      146.2896      163.7997      191.5632      188.3703      213.9264      234.3074      227.0921      203.5824      186.0060      145.0878      137.5258      144.8412      155.7092      173.7273      180.0699      214.5895      205.7289      217.3450      229.1684      222.5203      219.0248      249.6030      233.9427        0.0000        0.0000        0.0000        0.0000        0.0000        0.0000        0.0000        0.0000        0.0000        0.0000        0.0000        0.0000        0.0000        0.0000        0.0000        0.0000        0.0000        0.0000        0.0000        0.0000        0.0000        0.0000        0.0000        0.0000        0.0000        0.0000        0.0000        0.0000        0.0000        0.0000        0.0000        0.0000        0.0000        0.0000        0.0000        0.0000        0.0000        0.0000        0.0000        0.0000        0.0000        0.0000        0.0000        0.0000        0.0000        0.0000        0.0000        0.0000        0.0000        0.0000        0.0000        0.0000        0.0000        0.0000        0.0000        0.0000
        0.0000        0.0000        0.0000        0.0000        0.0000        0.0000        0.0000        0.0000        0.0000        0.0000        0.0000        0.0000        0.0000        0.0000        0.0000        0.0000        0.0000        0.0000        0.0000        0.0000        0.0000        0.0000        0.0000        0.0000        0.0000        0.0000        0.0000        0.0000        0.0000        0.0000        0.0000        0.0000        0.0000        0.0000        0.0000        0.0000        0.0000        0.0000        0.0000        0.0000        0.0000        0.0000        0.0000        0.0000        0.0000        0.0000        0.0000        0.0000        0.0000        0.0000        0.0000        0.0000        0.0000        0.0000        0.0000        0.0000        0.0000        0.0000        0.0000        0.0000        0.0000      351.2774      314.8207      200.4896      179.3298        0.0000        0.0000        0.0000        0.0000        0.0000        0.0000        0.0000        0.0000      175.1164      163.1816      168.2898      165.9955      204.5009      264.3554      328.6650      316.3737      351.7264      450.2141      648.2237      534.7271        0.0000        0.0000        0.0000        0.0000        0.0000        0.0000        0.0000        0.0000        0.0000        0.0000        0.0000        0.0000        0.0000        0.0000        0.0000      211.0820      169.9404      168.2897      177.0275      182.4384      147.3192      143.0090      156.6708      153.3355      161.2652      171.3627      151.0615      175.0394      195.6422      170.3737      164.8277      167.0850      157.0643      137.1525      115.5943       87.3769       75.0983       78.1749       83.6809       89.3996       98.3863       90.5397      104.8120       93.9756       98.0160      102.2477       84.7384       90.4454       88.9581       85.6612       88.1992       89.6463       94.9739       90.5456       84.6233       75.0970       75.3754       76.3036       74.1590       70.8466       80.1617      101.2369      105.0033      109.6963      123.4587      115.7233      119.1613      115.3176      101.9703      112.0173      138.4341      139.4484      166.2898      168.6851      138.9805      158.1021      186.1859      209.9913      180.2667      147.9073      136.8011      138.1095      134.3731      136.5213      121.7731      140.2099      159.7920      180.1749      185.5398      199.7788      203.8110      205.0139      170.9485      155.5920      141.5400      150.8356      149.6771      158.6488      191.9694      200.8181      233.7791      240.0167      213.3192      213.6566      222.3288      230.6373      201.7359        0.0000        0.0000        0.0000        0.0000        0.0000        0.0000        0.0000        0.0000        0.0000        0.0000        0.0000        0.0000        0.0000        0.0000        0.0000        0.0000        0.0000        0.0000        0.0000        0.0000        0.0000        0.0000        0.0000        0.0000        0.0000        0.0000        0.0000        0.0000        0.0000        0.0000        0.0000        0.0000        0.0000        0.0000        0.0000        0.0000        0.0000        0.0000        0.0000        0.0000        0.0000        0.0000        0.0000        0.0000        0.0000        0.0000        0.0000        0.0000        0.0000        0.0000        0.0000        0.0000        0.0000        0.0000        0.0000        0.0000        0.0000
        0.0000        0.0000        0.0000        0.0000        0.0000        0.0000        0.0000        0.0000        0.0000        0.0000        0.0000        0.0000        0.0000        0.0000        0.0000        0.0000        0.0000        0.0000        0.0000        0.0000        0.0000        0.0000        0.0000        0.0000        0.0000        0.0000        0.0000        0.0000        0.0000        0.0000        0.0000        0.0000        0.0000        0.0000        0.0000        0.0000        0.0000        0.0000        0.0000        0.0000        0.0000        0.0000        0.0000        0.0000        0.0000        0.0000        0.0000        0.0000        0.0000        0.0000        0.0000        0.0000        0.0000        0.0000        0.0000        0.0000        0.0000        0.0000        0.0000        0.0000        0.0000        0.0000      393.5974      270.8522        0.0000        0.0000        0.0000        0.0000        0.0000        0.0000        0.0000        0.0000        0.0000        0.0000      245.1240      240.8848      335.4716      440.1169      462.4546      366.0175      323.3694      379.1409      483.8376      560.5250        0.0000        0.0000        0.0000        0.0000        0.0000        0.0000        0.0000        0.0000        0.0000        0.0000        0.0000        0.0000        0.0000        0.0000        0.0000        0.0000        0.0000      168.8118      156.5572      176.0645      149.3457      155.9424      147.8994      174.7791      160.0004      178.3597      176.7261      154.8894      178.2734      205.7924      164.4073      157.9355      167.9773      144.6247      131.1097      110.4586       77.9278       71.1429       69.3668       86.5136       85.9165       76.9761       79.3252       96.3143       91.1641       90.7436      111.3080       92.3320       96.6723       90.9734       95.1853      103.3205       78.5978       70.6123       67.5047       68.1913       69.5084       75.0726       62.8432       68.2411       70.4420       78.6672       96.0448      117.7139      141.8580      153.1531      122.7978      115.6566      103.0211      106.0045      117.9884      130.2779      129.0737      148.3275      155.6235      132.6609      161.4980      165.7634      192.9622      126.8982      130.2993      130.7390      141.9910      142.9121      137.1883      131.4996      148.1178      160.7549      165.4375      164.7028      165.3685      194.9216      200.8222      179.7234      185.8828      163.5750      164.8243      161.9556      170.6295      200.7948      202.2212      235.3707      230.2708      217.5537      192.1509      187.2524      203.6502        0.0000        0.0000        0.0000        0.0000        0.0000        0.0000        0.0000        0.0000        0.0000        0.0000        0.0000        0.0000        0.0000        0.0000        0.0000        0.0000        0.0000        0.0000        0.0000        0.0000        0.0000        0.0000        0.0000        0.0000        0.0000        0.0000        0.0000        0.0000        0.0000        0.0000        0.0000        0.0000        0.0000        0.0000        0.0000        0.0000        0.0000        0.0000        0.0000        0.0000        0.0000        0.0000        0.0000        0.0000        0.0000        0.0000        0.0000        0.0000        0.0000        0.0000        0.0000        0.0000        0.0000        0.0000        0.0000        0.0000        0.0000        0.0000
        0.0000        0.0000        0.0000        0.0000        0.0000        0.0000        0.0000        0.0000        0.0000        0.0000        0.0000        0.0000        0.0000        0.0000        0.0000        0.0000        0.0000        0.0000        0.0000        0.0000        0.0000        0.0000        0.0000        0.0000        0.0000        0.0000        0.0000        0.0000        0.0000        0.0000        0.0000        0.0000        0.0000        0.0000        0.0000        0.0000        0.0000        0.0000        0.0000        0.0000        0.0000        0.0000        0.0000        0.0000        0.0000        0.0000        0.0000        0.0000        0.0000        0.0000        0.0000        0.0000        0.0000        0.0000        0.0000        0.0000        0.0000        0.0000        0.0000        0.0000        0.0000        0.0000        0.0000        0.0000        0.0000        0.0000        0.0000        0.0000        0.0000        0.0000        0.0000        0.0000        0.0000        0.0000      329.6787      344.2768      376.3483      342.5706      331.9330      340.5326      359.5387      402.0912      406.2773        0.0000        0.0000        0.0000        0.0000        0.0000        0.0000        0.0000        0.0000        0.0000        0.0000        0.0000        0.0000        0.0000        0.0000        0.0000        0.0000        0.0000        0.0000      156.5231      142.9400      168.6580      171.5852      168.6546      172.5027      176.4707      185.1991      201.1924      211.8842      210.3648      204.7343      183.3533      155.9472      150.8215      158.7600      147.6725      116.9222      113.2222       97.8706       81.9472       80.0964       84.3363       91.8522       80.8223       87.4769       90.6323       99.0722       86.9392       87.6506       93.3897       84.9480       86.0890       87.9158       76.1285       73.1732       73.8303       61.8971       64.1795       69.2568       83.7737       59.4644       52.9094       53.1561       78.7751       90.0111      121.3786      140.2750      144.5759      125.3687      141.2609      165.2126      142.1482      151.2650      141.9101      133.3308      135.9763      154.9285      148.3951      180.5361      169.3421      168.8488      162.9044      163.4903      181.6302      181.5072      172.0676      166.7392      162.8278      173.8454      178.7561      181.1901      178.2992      177.0555      181.9024      182.7878      186.5661      205.4330      217.3347      208.9420      210.5639      225.5829      258.7543      260.2341      263.2539      264.3478      193.1520      179.4948      214.4995      214.2669        0.0000        0.0000        0.0000        0.0000        0.0000        0.0000        0.0000        0.0000        0.0000        0.0000        0.0000        0.0000        0.0000        0.0000        0.0000        0.0000        0.0000        0.0000        0.0000        0.0000        0.0000        0.0000        0.0000        0.0000        0.0000        0.0000        0.0000        0.0000        0.0000        0.0000        0.0000        0.0000        0.0000        0.0000        0.0000        0.0000        0.0000        0.0000        0.0000        0.0000        0.0000        0.0000        0.0000        0.0000        0.0000        0.0000        0.0000        0.0000        0.0000        0.0000        0.0000        0.0000        0.0000        0.0000        0.0000        0.0000        0.0000        0.0000
        0.0000        0.0000        0.0000        0.0000        0.0000        0.0000        0.0000        0.0000        0.0000        0.0000        0.0000        0.0000        0.0000        0.0000        0.0000        0.0000        0.0000        0.0000        0.0000        0.0000        0.0000        0.0000        0.0000        0.0000        0.0000        0.0000        0.0000        0.0000        0.0000        0.0000        0.0000        0.0000        0.0000        0.0000        0.0000        0.0000        0.0000        0.0000        0.0000        0.0000        0.0000        0.0000        0.0000        0.0000        0.0000        0.0000        0.0000        0.0000        0.0000        0.0000        0.0000        0.0000        0.0000        0.0000        0.0000        0.0000        0.0000        0.0000        0.0000        0.0000        0.0000        0.0000        0.0000        0.0000        0.0000        0.0000        0.0000        0.0000        0.0000        0.0000        0.0000        0.0000        0.0000        0.0000        0.0000        0.0000        0.0000        0.0000        0.0000        0.0000        0.0000        0.0000        0.0000        0.0000        0.0000        0.0000        0.0000        0.0000        0.0000        0.0000        0.0000        0.0000        0.0000        0.0000        0.0000        0.0000        0.0000        0.0000        0.0000        0.0000        0.0000      164.0871      128.9347      159.5627      158.5524      167.9412      168.8075      175.8604      201.7310      213.3190      228.9929      226.7581      216.4594      179.8715      171.2041      162.8267      151.7179      125.3411      115.1170      106.2277       95.4753       84.0185       85.3640      100.2922      113.5934       91.2597       92.9019       96.7740       98.6422       94.6603       96.8759       98.9830       88.8298       88.3456       84.6868       77.5988       68.8738       62.0263       56.4638       68.3535       76.0672       62.3789       65.4935       51.3420       54.0879       74.5034       90.8289      124.4135      141.8767      145.9624      142.9403      179.4092      190.3507      187.9312      179.4406      158.7423      139.0310      139.5633      145.5117      153.1370      163.2667      191.1125      224.4681      202.7163      193.5286      173.7702      190.4131      184.7730      188.3554      197.0700      193.5606      198.3039      206.3671      212.1263      210.9265      190.5671      196.8993      203.8061      203.3237      215.2833      229.9124      240.4863      242.5236      290.7230      310.9498      296.5440      270.4893      195.9169      195.3223      228.6022        0.0000        0.0000        0.0000        0.0000        0.0000        0.0000        0.0000        0.0000        0.0000        0.0000        0.0000        0.0000        0.0000        0.0000        0.0000        0.0000        0.0000        0.0000        0.0000        0.0000        0.0000        0.0000        0.0000        0.0000        0.0000        0.0000        0.0000        0.0000        0.0000        0.0000        0.0000        0.0000        0.0000        0.0000        0.0000        0.0000        0.0000        0.0000        0.0000        0.0000        0.0000        0.0000        0.0000        0.0000        0.0000        0.0000        0.0000        0.0000        0.0000        0.0000        0.0000        0.0000        0.0000        0.0000        0.0000        0.0000        0.0000        0.0000        0.0000
        0.0000        0.0000        0.0000        0.0000        0.0000        0.0000        0.0000        0.0000        0.0000        0.0000        0.0000        0.0000        0.0000        0.0000        0.0000        0.0000        0.0000        0.0000        0.0000        0.0000        0.0000        0.0000        0.0000        0.0000        0.0000        0.0000        0.0000        0.0000        0.0000        0.0000        0.0000        0.0000        0.0000        0.0000        0.0000        0.0000        0.0000        0.0000        0.0000        0.0000        0.0000        0.0000        0.0000        0.0000        0.0000        0.0000        0.0000        0.0000        0.0000        0.0000        0.0000        0.0000        0.0000        0.0000        0.0000        0.0000        0.0000        0.0000        0.0000        0.0000        0.0000        0.0000        0.0000        0.0000        0.0000        0.0000        0.0000        0.0000        0.0000        0.0000        0.0000        0.0000        0.0000        0.0000        0.0000        0.0000        0.0000        0.0000        0.0000        0.0000        0.0000        0.0000        0.0000        0.0000        0.0000        0.0000        0.0000        0.0000        0.0000        0.0000        0.0000        0.0000        0.0000        0.0000        0.0000        0.0000        0.0000        0.0000        0.0000        0.0000        0.0000      167.0007      149.6868      153.5630      151.3069      157.8886      171.5052      198.9284      208.5927      215.2907      201.5854      193.0827      158.5874      147.9940      162.9231      138.1044      135.5828      108.6820      114.4675      106.7660      102.6317       98.2112       97.7264      101.3667      111.2064      112.6180      119.1219      105.8469      108.8862      111.0586      114.3259      106.0505       97.3437       99.3538       87.7880       88.1478       81.2687       72.7038       85.0944       91.4255       74.3251       68.7696       60.9397       65.2710       71.9424       62.3165       86.7273      110.9716      123.0475      135.5778      154.5553      159.6809      171.3630      167.2867      169.7558      139.6984      144.5237      167.2539      170.7765      159.9539      167.6035      250.3793      283.8178      268.4095      223.0692      190.1932      193.8851      191.2800      183.7872      207.3882      227.2577      234.8144      237.1263      222.8817      217.9329      203.8095      203.9261      209.1547      214.9337      228.2074      255.2161      268.6218      262.7093      320.4361      346.9862      329.6861      285.3488      236.7830      270.6993      257.8685        0.0000        0.0000        0.0000        0.0000        0.0000        0.0000        0.0000        0.0000        0.0000        0.0000        0.0000        0.0000        0.0000        0.0000        0.0000        0.0000        0.0000        0.0000        0.0000        0.0000        0.0000        0.0000        0.0000        0.0000        0.0000        0.0000        0.0000        0.0000        0.0000        0.0000        0.0000        0.0000        0.0000        0.0000        0.0000        0.0000        0.0000        0.0000        0.0000        0.0000        0.0000        0.0000        0.0000        0.0000        0.0000        0.0000        0.0000        0.0000        0.0000        0.0000        0.0000        0.0000        0.0000        0.0000        0.0000        0.0000        0.0000        0.0000        0.0000
        0.0000        0.0000        0.0000        0.0000        0.0000        0.0000        0.0000        0.0000        0.0000        0.0000        0.0000        0.0000        0.0000        0.0000        0.0000        0.0000        0.0000        0.0000        0.0000        0.0000        0.0000        0.0000        0.0000        0.0000        0.0000        0.0000        0.0000        0.0000        0.0000        0.0000        0.0000        0.0000        0.0000        0.0000        0.0000        0.0000        0.0000        0.0000        0.0000        0.0000        0.0000        0.0000        0.0000        0.0000        0.0000        0.0000        0.0000        0.0000        0.0000        0.0000        0.0000        0.0000        0.0000        0.0000        0.0000        0.0000        0.0000        0.0000        0.0000        0.0000        0.0000        0.0000        0.0000        0.0000        0.0000        0.0000        0.0000        0.0000        0.0000        0.0000        0.0000        0.0000        0.0000        0.0000        0.0000        0.0000        0.0000        0.0000        0.0000        0.0000        0.0000        0.0000        0.0000        0.0000        0.0000        0.0000        0.0000        0.0000        0.0000        0.0000        0.0000        0.0000        0.0000        0.0000        0.0000        0.0000        0.0000        0.0000        0.0000        0.0000      164.4053      157.4941      145.6600      163.3210      165.2513      170.8076      173.2527      182.1529      179.4038      187.5986      174.4582      162.8494      145.8806      129.1352      118.3432      116.3402      125.5385      107.2398       90.8309       92.9879      105.0628      102.1439      108.1259      107.1796      121.9657      161.7815      142.7528      122.4981      115.6452      124.5716      133.6273      119.5059      127.5581      131.8004       97.0081       89.8809       83.7366       81.8683       82.0597       76.9044       68.3716       70.0943       68.4279       57.2257       62.2980       68.4957       77.1257       98.2222      101.6871      125.4948      134.1324      145.4728      163.4716      175.5909      206.2473      182.0993      189.1678      214.0336      179.9952      164.6324      209.5971      289.6425      254.3503      237.7570      222.0327      175.1589      203.3650      198.8098      205.0372      218.8599      231.9710      214.9362      210.2960      209.7489      205.8673      205.0049      193.9220      198.9430      214.7119      244.3304      259.9545      261.9744      267.2549      315.2793      326.7833      333.9859      311.1219      304.3792        0.0000        0.0000        0.0000        0.0000        0.0000        0.0000        0.0000        0.0000        0.0000        0.0000        0.0000        0.0000        0.0000      284.5200        0.0000        0.0000        0.0000      219.3300        0.0000        0.0000        0.0000        0.0000        0.0000        0.0000        0.0000        0.0000        0.0000        0.0000        0.0000        0.0000        0.0000        0.0000        0.0000        0.0000        0.0000        0.0000        0.0000        0.0000        0.0000        0.0000        0.0000        0.0000        0.0000        0.0000        0.0000        0.0000        0.0000        0.0000        0.0000        0.0000        0.0000        0.0000        0.0000        0.0000        0.0000        0.0000        0.0000        0.0000        0.0000        0.0000        0.0000
        0.0000        0.0000        0.0000        0.0000        0.0000        0.0000        0.0000        0.0000        0.0000        0.0000        0.0000        0.0000        0.0000        0.0000        0.0000        0.0000        0.0000        0.0000        0.0000        0.0000        0.0000        0.0000        0.0000        0.0000        0.0000        0.0000        0.0000        0.0000        0.0000        0.0000        0.0000        0.0000        0.0000        0.0000        0.0000        0.0000        0.0000        0.0000        0.0000        0.0000        0.0000        0.0000        0.0000        0.0000        0.0000        0.0000        0.0000        0.0000        0.0000        0.0000        0.0000        0.0000        0.0000        0.0000        0.0000        0.0000        0.0000        0.0000        0.0000        0.0000        0.0000        0.0000        0.0000        0.0000        0.0000        0.0000        0.0000        0.0000        0.0000        0.0000        0.0000        0.0000        0.0000        0.0000        0.0000        0.0000        0.0000        0.0000        0.0000        0.0000        0.0000        0.0000        0.0000        0.0000        0.0000        0.0000        0.0000        0.0000        0.0000        0.0000        0.0000        0.0000        0.0000        0.0000        0.0000        0.0000        0.0000        0.0000        0.0000        0.0000      161.8037      165.7091      168.8586      176.1666      173.6380      176.2890      192.5167      191.5108      172.1730      177.0738      181.1599      145.7462      122.9095       98.0681       99.8637      113.9429      112.8069       94.0342       80.1124       86.3540       87.7608       92.6192       85.9465       80.6346      100.9804      109.8285      101.8469      125.8451      168.5382      130.9629      108.6007       99.8754       91.9134       85.3415       78.7047       78.1941       72.9669       68.2007       66.8134       62.0365       67.9983       57.6089       78.7631       87.5192       81.0341       92.2151      110.5733       99.3467      107.0836      120.8092      121.2744      137.0656      146.2809      153.0813      161.0100      153.9424      150.0224      168.5996      150.2384      142.6118      164.0823      198.9780      185.0801      198.1396      189.8861      192.5309      222.2406      231.5379      233.1918      246.3449      247.6839      220.9526      212.2738      225.3715      223.6732      207.3960      193.3983      193.7433      219.7888      254.5614      280.2206      271.1538      285.9768      281.7379      281.3565      287.8726      315.3803      420.9232        0.0000        0.0000        0.0000        0.0000        0.0000        0.0000        0.0000        0.0000        0.0000        0.0000        0.0000        0.0000      439.4400      412.3800      391.7100        0.0000      261.7200      249.0600        0.0000        0.0000        0.0000        0.0000        0.0000        0.0000        0.0000        0.0000        0.0000        0.0000        0.0000        0.0000        0.0000        0.0000        0.0000        0.0000        0.0000        0.0000        0.0000        0.0000        0.0000        0.0000        0.0000        0.0000        0.0000        0.0000        0.0000        0.0000        0.0000        0.0000        0.0000        0.0000        0.0000        0.0000        0.0000        0.0000        0.0000        0.0000        0.0000        0.0000        0.0000        0.0000        0.0000
        0.0000        0.0000        0.0000        0.0000        0.0000        0.0000        0.0000        0.0000        0.0000        0.0000        0.0000        0.0000        0.0000        0.0000        0.0000        0.0000        0.0000        0.0000        0.0000        0.0000        0.0000        0.0000        0.0000        0.0000        0.0000        0.0000        0.0000        0.0000        0.0000        0.0000        0.0000        0.0000        0.0000        0.0000        0.0000        0.0000        0.0000        0.0000        0.0000        0.0000        0.0000        0.0000        0.0000        0.0000        0.0000        0.0000        0.0000        0.0000        0.0000        0.0000        0.0000        0.0000        0.0000        0.0000        0.0000        0.0000        0.0000        0.0000        0.0000        0.0000        0.0000        0.0000        0.0000        0.0000        0.0000        0.0000        0.0000        0.0000        0.0000        0.0000        0.0000        0.0000        0.0000        0.0000        0.0000        0.0000        0.0000        0.0000        0.0000        0.0000        0.0000        0.0000        0.0000        0.0000        0.0000        0.0000        0.0000        0.0000        0.0000        0.0000        0.0000        0.0000        0.0000        0.0000        0.0000        0.0000        0.0000        0.0000        0.0000      228.7999      182.7787      177.8518      165.4653      186.5457      179.1912      184.7135      182.6834      181.9181      172.3736      163.0908      150.5099      130.1273      120.6002       98.9100       79.0392      103.0965      104.4431       87.1768       82.0060       66.0057       68.7973       77.1674       74.6484       72.2861       73.4250       87.8644       92.5752      111.9917      100.5250       93.1002       85.3212       90.7913      105.8130       88.3166       84.6410       75.7415       63.3745       55.3041       51.2037       57.1643       52.9526       74.4860       75.4155       88.7332       87.1765      113.8401      117.2048      113.2901      110.3677      121.9722      124.7013      135.9933      143.4501      146.7427      156.7689      151.2339      149.3210      170.4251      155.2568      159.7674      165.7660      166.2092      172.1666      201.4061      188.6089      202.8381      218.8753      238.0130      265.2592      274.0910      254.3023      240.4287      239.6584      236.9475      231.0336      204.0362      184.9158      204.1535      205.0390      270.0235      293.8364      293.8931      301.1211      275.8802      282.0852      297.5162      343.9912      472.9769        0.0000        0.0000        0.0000        0.0000        0.0000        0.0000      337.5453      227.7000        0.0000        0.0000        0.0000        0.0000      364.2300      370.9801        0.0000        0.0000        0.0000        0.0000        0.0000        0.0000        0.0000        0.0000        0.0000        0.0000        0.0000        0.0000        0.0000        0.0000        0.0000        0.0000        0.0000        0.0000        0.0000        0.0000        0.0000        0.0000        0.0000        0.0000        0.0000        0.0000        0.0000        0.0000        0.0000        0.0000        0.0000        0.0000        0.0000        0.0000        0.0000        0.0000        0.0000        0.0000        0.0000        0.0000        0.0000        0.0000        0.0000        0.0000        0.0000        0.0000        0.0000
        0.0000        0.0000        0.0000        0.0000        0.0000        0.0000        0.0000        0.0000        0.0000        0.0000        0.0000        0.0000        0.0000        0.0000        0.0000        0.0000        0.0000        0.0000        0.0000        0.0000        0.0000        0.0000        0.0000        0.0000        0.0000        0.0000        0.0000        0.0000        0.0000        0.0000        0.0000        0.0000        0.0000        0.0000        0.0000        0.0000        0.0000        0.0000        0.0000        0.0000        0.0000        0.0000        0.0000        0.0000        0.0000        0.0000        0.0000        0.0000        0.0000        0.0000        0.0000        0.0000        0.0000        0.0000        0.0000        0.0000        0.0000        0.0000        0.0000        0.0000        0.0000        0.0000        0.0000        0.0000        0.0000        0.0000        0.0000        0.0000        0.0000        0.0000        0.0000        0.0000        0.0000        0.0000        0.0000        0.0000        0.0000        0.0000        0.0000        0.0000        0.0000        0.0000        0.0000        0.0000        0.0000        0.0000        0.0000        0.0000        0.0000        0.0000        0.0000        0.0000        0.0000        0.0000        0.0000        0.0000        0.0000      312.7113      293.8075      224.4974      193.6265      167.2637      171.3034      195.0335      176.2855      178.1205      151.8298      154.1662      163.4037      157.7840      138.1134      118.9185      105.0852       85.3917       81.3138       89.4562       94.0700       92.4783       74.3561       66.2092       64.8835       65.8026       70.9300       79.6732       79.2204       87.1392       88.5102       81.8309       81.0945       83.4308       77.0866       90.6150       81.2973       72.9057       73.1509       62.8003       60.0837       50.1243       61.5424       64.6892       54.1917       60.0249       71.3316       91.1012       94.4017      117.2361      116.0075      124.0549      113.6570      120.4868      129.8049      138.0094      153.8198      171.4120      200.5092      160.3079      156.7539      169.0255      161.4018      160.0833      147.1335      148.7456      162.1873      188.4888      193.0204      216.9976      220.6392      227.8073      236.0701      242.6522      249.7557      245.2731      235.0303      218.2984      208.4159      180.7073      180.9177      193.0752      207.5804      261.2585      294.5900      290.4016      291.3340      278.8442      301.9230      359.6924      409.2961        0.0000        0.0000        0.0000        0.0000        0.0000      324.1612      365.8710      406.4951      281.6100        0.0000        0.0000        0.0000        0.0000        0.0000        0.0000        0.0000        0.0000        0.0000        0.0000        0.0000        0.0000        0.0000        0.0000        0.0000        0.0000        0.0000        0.0000        0.0000        0.0000        0.0000        0.0000        0.0000        0.0000        0.0000        0.0000        0.0000        0.0000        0.0000        0.0000        0.0000        0.0000        0.0000        0.0000        0.0000        0.0000        0.0000        0.0000        0.0000        0.0000        0.0000        0.0000        0.0000        0.0000        0.0000        0.0000        0.0000        0.0000        0.0000        0.0000        0.0000        0.0000        0.0000
        0.0000        0.0000        0.0000        0.0000        0.0000        0.0000        0.0000        0.0000        0.0000        0.0000        0.0000        0.0000        0.0000        0.0000        0.0000        0.0000        0.0000        0.0000        0.0000        0.0000        0.0000        0.0000        0.0000        0.0000        0.0000        0.0000        0.0000        0.0000        0.0000        0.0000        0.0000        0.0000        0.0000        0.0000        0.0000        0.0000        0.0000        0.0000        0.0000        0.0000        0.0000        0.0000        0.0000        0.0000        0.0000        0.0000        0.0000        0.0000        0.0000        0.0000        0.0000        0.0000        0.0000        0.0000        0.0000        0.0000        0.0000        0.0000        0.0000        0.0000        0.0000        0.0000        0.0000        0.0000        0.0000        0.0000        0.0000        0.0000        0.0000        0.0000        0.0000        0.0000        0.0000        0.0000        0.0000        0.0000        0.0000        0.0000        0.0000        0.0000        0.0000        0.0000        0.0000        0.0000        0.0000        0.0000        0.0000        0.0000        0.0000        0.0000        0.0000        0.0000        0.0000        0.0000        0.0000        0.0000        0.0000      263.2241      270.5201      222.2708      175.3885      174.4876      166.7348      199.4457      184.5004      165.1879      152.5593      144.4670      146.8719      149.6621      138.4098      116.0424      110.7718       88.5010       83.8229       91.0380      102.7990      105.1059       77.8444       71.1994       57.2485       62.8851       89.3468       96.6095      100.4211       96.7616      106.1032      109.2442      108.4416      116.6925       98.4860      123.3592       76.8398       74.2235       69.9139       56.5429       65.2838       69.1427       63.0007       61.4600       65.6327       85.4367      102.1892       98.0363       99.6130      109.9713      118.9396      107.7099      115.5430      124.8746      129.7762      134.7271      143.9316      151.5016      178.4501      153.3844      168.6975      138.4206      130.5549      145.4657      141.8731      152.4501      157.8137      203.8428      225.6028      242.4263      212.1942      211.5016      213.4952      220.2705      230.8279      217.4942      203.5885      197.1636      186.2336      163.7261      164.3700      184.6717      187.1194      247.2299      269.8487      260.3799      269.0679      277.7448      319.4495      422.2186      437.8952        0.0000        0.0000        0.0000      277.6499      359.1230      348.9297      396.1196      392.7222      290.4000        0.0000        0.0000        0.0000        0.0000        0.0000        0.0000        0.0000        0.0000        0.0000        0.0000        0.0000        0.0000        0.0000        0.0000        0.0000        0.0000        0.0000        0.0000        0.0000        0.0000        0.0000        0.0000        0.0000        0.0000        0.0000        0.0000        0.0000        0.0000        0.0000        0.0000        0.0000        0.0000        0.0000        0.0000        0.0000        0.0000        0.0000        0.0000        0.0000        0.0000        0.0000        0.0000        0.0000        0.0000        0.0000        0.0000        0.0000        0.0000        0.0000        0.0000        0.0000        0.0000        0.0000
        0.0000        0.0000        0.0000        0.0000        0.0000        0.0000        0.0000        0.0000        0.0000        0.0000        0.0000        0.0000        0.0000        0.0000        0.0000        0.0000        0.0000        0.0000        0.0000        0.0000        0.0000        0.0000        0.0000        0.0000        0.0000        0.0000        0.0000        0.0000        0.0000        0.0000        0.0000        0.0000        0.0000        0.0000        0.0000        0.0000        0.0000        0.0000        0.0000        0.0000        0.0000        0.0000        0.0000        0.0000        0.0000        0.0000        0.0000        0.0000        0.0000        0.0000        0.0000        0.0000        0.0000        0.0000        0.0000        0.0000        0.0000        0.0000        0.0000        0.0000        0.0000        0.0000        0.0000        0.0000        0.0000        0.0000        0.0000        0.0000        0.0000        0.0000        0.0000        0.0000        0.0000        0.0000        0.0000        0.0000        0.0000        0.0000        0.0000        0.0000        0.0000        0.0000        0.0000        0.0000        0.0000        0.0000        0.0000        0.0000        0.0000        0.0000        0.0000        0.0000        0.0000        0.0000        0.0000        0.0000      275.9705      273.8147      254.9262      218.1989      201.0255      203.1591      185.4285      195.1458      183.9854      159.3737      141.4521      132.7258      129.0328      125.1283      118.4745      130.9693      115.4191      102.0480      112.0254      107.9119      120.7269      170.7280      113.7908       86.0447       83.6060       78.7795       88.7518       87.4789      120.6829       93.3805      104.8137      123.4744      126.1247       99.2961      118.3064       86.9072       79.3907       76.3953       72.6054       66.7580       70.0368       84.9992       77.4627       77.2085       75.7075       83.8933       86.6907       92.4440      109.6398      115.6802      115.5467      105.3630      105.8930      107.9479      110.8610      106.8710      107.5453      122.9557      124.1050      127.8698      117.1875      122.3774      122.8561      116.0886      117.1047      119.5310      136.1612      163.4411      175.3243      195.2565      194.9436      204.5866      197.3789      195.3471      185.7696      177.5147      190.3347      182.8295      180.4641      168.9541      164.1453      226.5243      202.0386      272.1924      207.5461      196.8070      198.9828      398.6327      519.5250      475.2853        0.0000        0.0000        0.0000        0.0000      527.0086      411.3126      401.3853      426.1724      410.8098      318.2699        0.0000        0.0000        0.0000        0.0000        0.0000        0.0000        0.0000        0.0000        0.0000        0.0000        0.0000        0.0000        0.0000        0.0000        0.0000        0.0000        0.0000        0.0000        0.0000        0.0000        0.0000        0.0000        0.0000        0.0000        0.0000        0.0000        0.0000        0.0000        0.0000        0.0000        0.0000        0.0000        0.0000        0.0000        0.0000        0.0000        0.0000        0.0000        0.0000        0.0000        0.0000        0.0000        0.0000        0.0000        0.0000        0.0000        0.0000        0.0000        0.0000        0.0000        0.0000        0.0000        0.0000
        0.0000        0.0000        0.0000        0.0000        0.0000        0.0000        0.0000        0.0000        0.0000        0.0000        0.0000        0.0000        0.0000        0.0000        0.0000        0.0000        0.0000        0.0000        0.0000        0.0000        0.0000        0.0000        0.0000        0.0000        0.0000        0.0000        0.0000        0.0000        0.0000        0.0000        0.0000        0.0000        0.0000        0.0000        0.0000        0.0000        0.0000        0.0000        0.0000        0.0000        0.0000        0.0000        0.0000        0.0000        0.0000        0.0000        0.0000        0.0000        0.0000        0.0000        0.0000        0.0000        0.0000        0.0000        0.0000        0.0000        0.0000        0.0000        0.0000        0.0000        0.0000        0.0000        0.0000        0.0000        0.0000        0.0000        0.0000        0.0000        0.0000        0.0000        0.0000        0.0000        0.0000        0.0000        0.0000        0.0000        0.0000        0.0000        0.0000        0.0000        0.0000        0.0000        0.0000        0.0000        0.0000        0.0000        0.0000        0.0000        0.0000        0.0000        0.0000        0.0000        0.0000        0.0000        0.0000        0.0000      272.4860      267.0757      241.5346      222.6419      218.1245      212.9952      197.9464      192.4220      184.6283      174.0822      150.3316      126.1932      125.5813      118.1582      108.4107      135.3521      129.6141      120.7446      119.7285      112.5554      115.1896      126.9796      117.0424       92.9687      104.2062       84.9473       95.8964      106.7065      105.1448      123.0148      116.5042      104.0972      104.8006       92.5926       84.1221       86.9834       93.1323       84.5389       80.5502       73.4072       74.9941       78.7546       81.0459       83.0197       86.6864       87.0511       84.1394      106.2668      107.5368      112.5804      138.4811      121.0973      100.2389      104.3405      117.6813      111.1244       99.4473      118.9790      123.5920      124.5274      115.7594      123.0356      125.8612      124.0845      106.2163      117.2392      134.8565      147.7178      152.8107      176.3586      170.5464      197.1548      193.0807      186.3575      176.6355      163.2427      161.7730      162.9721      175.4892      168.7946      180.1267      196.6555      162.3817      167.5542      170.0928      184.6691      262.2376        0.0000        0.0000        0.0000        0.0000        0.0000        0.0000      596.3718      520.0636      403.6370      411.3638      411.7287      394.3496        0.0000        0.0000        0.0000        0.0000        0.0000        0.0000        0.0000        0.0000        0.0000        0.0000        0.0000        0.0000        0.0000        0.0000        0.0000        0.0000        0.0000        0.0000        0.0000        0.0000        0.0000        0.0000        0.0000        0.0000        0.0000        0.0000        0.0000        0.0000        0.0000        0.0000        0.0000        0.0000        0.0000        0.0000        0.0000        0.0000        0.0000        0.0000        0.0000        0.0000        0.0000        0.0000        0.0000        0.0000        0.0000        0.0000        0.0000        0.0000        0.0000        0.0000        0.0000        0.0000        0.0000        0.0000
        0.0000        0.0000        0.0000        0.0000        0.0000        0.0000        0.0000        0.0000        0.0000        0.0000        0.0000        0.0000        0.0000        0.0000        0.0000        0.0000        0.0000        0.0000        0.0000        0.0000        0.0000        0.0000        0.0000        0.0000        0.0000        0.0000        0.0000        0.0000        0.0000        0.0000        0.0000        0.0000        0.0000        0.0000        0.0000        0.0000        0.0000        0.0000        0.0000        0.0000        0.0000        0.0000        0.0000        0.0000        0.0000        0.0000        0.0000        0.0000        0.0000        0.0000        0.0000        0.0000        0.0000        0.0000        0.0000        0.0000        0.0000        0.0000        0.0000        0.0000        0.0000        0.0000        0.0000        0.0000        0.0000        0.0000        0.0000        0.0000        0.0000        0.0000        0.0000        0.0000        0.0000        0.0000        0.0000        0.0000        0.0000        0.0000        0.0000        0.0000        0.0000        0.0000        0.0000        0.0000        0.0000        0.0000        0.0000        0.0000        0.0000        0.0000        0.0000        0.0000        0.0000        0.0000        0.0000        0.0000      277.9408      224.3368      219.3985      233.1953      267.9807      243.6742      194.9335      191.7131      185.6335      169.0055      161.9928      135.8625      136.0094      128.2141      114.0468      144.2391      132.4268      121.8847      119.7600      104.0789      112.6927      127.9853      112.4522       91.6140       93.2327       91.7865      100.8892      100.8501      100.1407      105.7893      130.7530      137.3910      117.0938      121.4361       98.6387      102.0405      102.5049      102.7577      108.0809       88.1193       93.5084       93.4693       96.8585      115.8455      127.5024       97.8090       89.2655      118.6726      116.2480      117.5994      139.8798      133.5093      103.5659      115.2219      117.1999      126.3784      111.9259      116.2855      131.1750      120.1836      118.4359      121.5959      123.1509      114.6002      114.9361      119.0978      120.3286      130.8404      149.3840      155.7943      178.6726      172.1802      165.3455      171.0316      168.9279      158.3585      146.0175      149.9638      150.3251      144.4342      155.5774      139.8211      129.9357      165.7944      129.2632      146.7870        0.0000        0.0000        0.0000        0.0000        0.0000        0.0000      686.4521      550.1225      539.8641      438.8195      454.4207      488.7191      445.0409        0.0000        0.0000        0.0000        0.0000        0.0000        0.0000        0.0000        0.0000        0.0000        0.0000        0.0000        0.0000        0.0000        0.0000        0.0000        0.0000        0.0000        0.0000        0.0000        0.0000        0.0000        0.0000        0.0000        0.0000        0.0000        0.0000        0.0000        0.0000        0.0000        0.0000        0.0000        0.0000        0.0000        0.0000        0.0000        0.0000        0.0000        0.0000        0.0000        0.0000        0.0000        0.0000        0.0000        0.0000        0.0000        0.0000        0.0000        0.0000        0.0000        0.0000        0.0000        0.0000        0.0000        0.0000
        0.0000        0.0000        0.0000        0.0000        0.0000        0.0000        0.0000        0.0000        0.0000        0.0000        0.0000        0.0000        0.0000        0.0000        0.0000        0.0000        0.0000        0.0000        0.0000        0.0000        0.0000        0.0000        0.0000        0.0000        0.0000        0.0000        0.0000        0.0000        0.0000        0.0000        0.0000        0.0000        0.0000        0.0000        0.0000        0.0000        0.0000        0.0000        0.0000        0.0000        0.0000        0.0000        0.0000        0.0000        0.0000        0.0000        0.0000        0.0000        0.0000        0.0000        0.0000        0.0000        0.0000        0.0000        0.0000        0.0000        0.0000        0.0000        0.0000        0.0000        0.0000        0.0000        0.0000        0.0000        0.0000        0.0000        0.0000        0.0000        0.0000        0.0000        0.0000        0.0000        0.0000        0.0000        0.0000        0.0000        0.0000        0.0000        0.0000        0.0000        0.0000        0.0000        0.0000        0.0000        0.0000        0.0000        0.0000        0.0000        0.0000        0.0000        0.0000        0.0000        0.0000        0.0000        0.0000        0.0000        0.0000      271.7335      261.5196      263.0686      284.0577      245.7743      228.2288      205.3119      203.6315      187.7902      157.3329      137.7336      128.6506      131.9381      135.5282      160.0287      163.2431      129.8228      134.6490      127.5691      124.9668      118.3628      118.8895      107.0056      107.0266      109.6980      119.1132      119.5119      109.5306      110.0857      109.2489      116.6093      136.0895      126.2780      116.7872      121.0193      113.1429      114.3107      126.8518      133.5331      131.7786      129.4739      116.2204      135.6223      136.1165      112.2612      118.0487      135.5991      134.0206      129.6159      142.5911      140.0835      118.5772      117.8781      114.1290      108.0180      110.7621      122.8429      122.3842      125.3965      133.4935      131.9145      139.1126      132.0421      137.5220      130.8512      124.5738      136.3821      152.5778      151.5697      159.5429      182.6663      155.2396      158.9576      161.0644      144.0133      146.9813      142.4915      140.7448      148.7740      114.3860      106.2996      100.5534      141.1684      129.1644        0.0000        0.0000        0.0000        0.0000        0.0000        0.0000        0.0000      630.1066      593.7000      566.0822      473.7954      471.4567      487.7878      481.6785        0.0000        0.0000        0.0000        0.0000        0.0000        0.0000        0.0000        0.0000        0.0000        0.0000        0.0000        0.0000        0.0000        0.0000        0.0000        0.0000        0.0000        0.0000        0.0000        0.0000        0.0000        0.0000        0.0000        0.0000        0.0000        0.0000        0.0000        0.0000        0.0000        0.0000        0.0000        0.0000        0.0000        0.0000        0.0000        0.0000        0.0000        0.0000        0.0000        0.0000        0.0000        0.0000        0.0000        0.0000        0.0000        0.0000        0.0000        0.0000        0.0000        0.0000        0.0000        0.0000        0.0000        0.0000
        0.0000        0.0000        0.0000        0.0000        0.0000        0.0000        0.0000        0.0000        0.0000        0.0000        0.0000        0.0000        0.0000        0.0000        0.0000        0.0000        0.0000        0.0000        0.0000        0.0000        0.0000        0.0000        0.0000        0.0000        0.0000        0.0000        0.0000        0.0000        0.0000        0.0000        0.0000        0.0000        0.0000        0.0000        0.0000        0.0000        0.0000        0.0000        0.0000        0.0000        0.0000        0.0000        0.0000        0.0000        0.0000        0.0000        0.0000        0.0000        0.0000        0.0000        0.0000        0.0000        0.0000        0.0000        0.0000        0.0000        0.0000        0.0000        0.0000        0.0000        0.0000        0.0000        0.0000        0.0000        0.0000        0.0000        0.0000        0.0000        0.0000        0.0000        0.0000        0.0000        0.0000        0.0000        0.0000        0.0000        0.0000        0.0000        0.0000        0.0000        0.0000        0.0000        0.0000        0.0000        0.0000        0.0000        0.0000        0.0000        0.0000        0.0000        0.0000        0.0000        0.0000        0.0000        0.0000        0.0000      359.0247      253.6553      271.9034      292.9753        0.0000      252.7892      232.2764      210.6120      208.2692      200.6043      175.3753      167.3745      161.2874      154.1344      169.9364      154.0330      144.5533      119.0662      134.3338      127.7720      115.5285      113.9291      114.7114      116.9537      124.2187      113.4357      118.1529      119.7769      125.2704      128.4301      120.7382      143.0837      166.9250      170.9005      165.4719      170.1714      146.3462      137.3447      145.5943      151.4710      143.4146      138.6886      131.4844      148.6239      138.3692      158.6003      167.8985      133.3024      142.8601      156.3685      168.9713      156.1238      137.4255      119.6963      114.2305      116.9255      123.3497      129.2621      131.7349      162.2857      176.8174      182.1254      170.9877      153.4694      146.8131      138.3693      134.6407      119.6550      126.0129      128.9792      128.5124      132.0694      124.1064      118.6086      113.2948      147.9593      179.8745      138.2560      143.6395      129.3984       81.3299       63.8550       83.5161        0.0000        0.0000        0.0000        0.0000        0.0000      313.7400      333.3900        0.0000      689.7468      686.3892      694.1910      613.7734      551.5552      547.4775      530.1328        0.0000        0.0000        0.0000        0.0000        0.0000        0.0000        0.0000        0.0000        0.0000        0.0000        0.0000        0.0000        0.0000        0.0000        0.0000        0.0000        0.0000        0.0000        0.0000        0.0000        0.0000        0.0000        0.0000        0.0000        0.0000        0.0000        0.0000        0.0000        0.0000        0.0000        0.0000        0.0000        0.0000        0.0000        0.0000        0.0000        0.0000        0.0000        0.0000        0.0000        0.0000        0.0000        0.0000        0.0000        0.0000        0.0000        0.0000        0.0000        0.0000        0.0000        0.0000        0.0000        0.0000        0.0000        0.0000
        0.0000        0.0000        0.0000        0.0000        0.0000        0.0000        0.0000        0.0000        0.0000        0.0000        0.0000        0.0000        0.0000        0.0000        0.0000        0.0000        0.0000        0.0000        0.0000        0.0000        0.0000        0.0000        0.0000        0.0000        0.0000        0.0000        0.0000        0.0000        0.0000        0.0000        0.0000        0.0000        0.0000        0.0000        0.0000        0.0000        0.0000        0.0000        0.0000        0.0000        0.0000        0.0000        0.0000        0.0000        0.0000        0.0000        0.0000        0.0000        0.0000        0.0000        0.0000        0.0000        0.0000        0.0000        0.0000        0.0000        0.0000        0.0000        0.0000        0.0000        0.0000        0.0000        0.0000        0.0000        0.0000        0.0000        0.0000        0.0000        0.0000        0.0000        0.0000        0.0000        0.0000        0.0000        0.0000        0.0000        0.0000        0.0000        0.0000        0.0000        0.0000        0.0000        0.0000        0.0000        0.0000        0.0000        0.0000        0.0000        0.0000        0.0000        0.0000        0.0000        0.0000        0.0000        0.0000        0.0000        0.0000      246.4915        0.0000        0.0000        0.0000      295.0274      273.8965      233.5144      225.6417      203.5928      186.6924      192.0563      170.7636      168.2603      180.8562      168.5188      154.3913      142.6006      130.5651      134.9296      136.8884      125.5537      123.2651      121.8421      121.2623      130.5021      117.8449      132.6934      125.7105      133.8275      145.0776      166.2184      183.9426      188.8845      194.9341      194.9820      175.7039      169.5770      163.8388      179.5335      161.3195      186.0214      156.5930      162.4102      167.5588      177.0613      152.2450      153.2606      161.2786      164.5111      178.1772      149.3971      152.7505      116.5514      122.3729      133.5593      127.2452      154.4486      158.3381      178.2403      195.1580      190.4983      185.6379      163.9028      149.5001      148.5557      141.7590      113.7276      109.8137      123.2612      114.6146      112.9992      106.9481      104.2754      114.1645      161.7173      119.0259       88.1489       83.2853       70.6122       60.4238       72.1827       87.5068        0.0000        0.0000        0.0000        0.0000        0.0000      353.4599      377.1300      430.3800      654.1622      763.5874      756.8755      705.7240      603.8333      579.2524      582.7082        0.0000        0.0000        0.0000        0.0000        0.0000        0.0000        0.0000        0.0000        0.0000        0.0000        0.0000        0.0000        0.0000        0.0000        0.0000        0.0000        0.0000        0.0000        0.0000        0.0000        0.0000        0.0000        0.0000        0.0000        0.0000        0.0000        0.0000        0.0000        0.0000        0.0000        0.0000        0.0000        0.0000        0.0000        0.0000        0.0000        0.0000        0.0000        0.0000        0.0000        0.0000        0.0000        0.0000        0.0000        0.0000        0.0000        0.0000        0.0000        0.0000        0.0000        0.0000        0.0000        0.0000        0.0000        0.0000
        0.0000        0.0000        0.0000        0.0000        0.0000        0.0000        0.0000        0.0000        0.0000        0.0000        0.0000        0.0000        0.0000        0.0000        0.0000        0.0000        0.0000        0.0000        0.0000        0.0000        0.0000        0.0000        0.0000        0.0000        0.0000        0.0000        0.0000        0.0000        0.0000        0.0000        0.0000        0.0000        0.0000        0.0000        0.0000        0.0000        0.0000        0.0000        0.0000        0.0000        0.0000        0.0000        0.0000        0.0000        0.0000        0.0000        0.0000        0.0000        0.0000        0.0000        0.0000        0.0000        0.0000        0.0000        0.0000        0.0000        0.0000        0.0000        0.0000        0.0000        0.0000        0.0000        0.0000        0.0000        0.0000        0.0000        0.0000        0.0000        0.0000        0.0000        0.0000        0.0000        0.0000        0.0000        0.0000        0.0000        0.0000        0.0000        0.0000        0.0000        0.0000        0.0000        0.0000        0.0000        0.0000        0.0000        0.0000        0.0000        0.0000        0.0000        0.0000        0.0000        0.0000        0.0000        0.0000        0.0000        0.0000        0.0000        0.0000        0.0000        0.0000      320.1973      318.3105      261.9122      214.1347      206.2326      192.1427      193.2346      192.3335      174.5814      173.8824      158.9885      167.2330      164.4407      143.4991      116.4502      126.0384      132.7783      136.0527      145.1840      148.9486      145.1432      134.9040      146.7348      153.6555      157.2486      175.5900      194.2620      202.2485      209.8673      211.1721      200.5905      197.2391      201.2132      191.4979      206.7008      195.1709      234.6053      224.8157      225.7686      215.4666      184.4398      178.6068      199.4554      229.6211      204.6445      175.0824      139.6436      180.1375      144.0388      134.5625      147.3717      149.9069      167.2088      158.2164      180.5791      190.9793      201.6000      185.7216      167.6666      155.2039      140.7312      133.3234      107.8147       98.8397      102.6423      102.8508       96.8797       91.7799       80.5816       89.0141      107.6741       97.9165       95.6375       81.5544       72.6564       98.4093        0.0000        0.0000        0.0000        0.0000        0.0000        0.0000      300.6900      330.4800      316.3500      425.3700      717.5468      791.0737      762.9610      683.1138      575.8419      552.3962      557.5919        0.0000        0.0000        0.0000        0.0000        0.0000        0.0000        0.0000        0.0000        0.0000        0.0000        0.0000        0.0000        0.0000        0.0000        0.0000        0.0000        0.0000        0.0000        0.0000        0.0000        0.0000        0.0000        0.0000        0.0000        0.0000        0.0000        0.0000        0.0000        0.0000        0.0000        0.0000        0.0000        0.0000        0.0000        0.0000        0.0000        0.0000        0.0000        0.0000        0.0000        0.0000        0.0000        0.0000        0.0000        0.0000        0.0000        0.0000        0.0000        0.0000        0.0000        0.0000        0.0000        0.0000        0.0000        0.0000
        0.0000        0.0000        0.0000        0.0000        0.0000        0.0000        0.0000        0.0000        0.0000        0.0000        0.0000        0.0000        0.0000        0.0000        0.0000        0.0000        0.0000        0.0000        0.0000        0.0000        0.0000        0.0000        0.0000        0.0000        0.0000        0.0000        0.0000        0.0000        0.0000        0.0000        0.0000        0.0000        0.0000        0.0000        0.0000        0.0000        0.0000        0.0000        0.0000        0.0000        0.0000        0.0000        0.0000        0.0000        0.0000        0.0000        0.0000        0.0000        0.0000        0.0000        0.0000        0.0000        0.0000        0.0000        0.0000        0.0000        0.0000        0.0000        0.0000        0.0000        0.0000        0.0000        0.0000        0.0000        0.0000        0.0000        0.0000        0.0000        0.0000        0.0000        0.0000        0.0000        0.0000        0.0000        0.0000        0.0000        0.0000        0.0000        0.0000        0.0000        0.0000        0.0000        0.0000        0.0000        0.0000        0.0000        0.0000        0.0000        0.0000        0.0000        0.0000        0.0000        0.0000        0.0000        0.0000        0.0000        0.0000        0.0000        0.0000        0.0000        0.0000        0.0000      336.7523      241.4520      209.9393      204.2199      196.3443      205.0362      212.6809      207.8828      202.4406      193.5017      194.1263      164.9140      156.8969      157.2074      153.2576      146.9341      158.9805      164.1041      190.1563      178.0379      169.3994      172.7057      183.1118      186.9191      223.5657      238.2687      224.9120      229.7449      236.1202      225.4326      226.9351      214.1975      214.2023      231.7590      222.1793      246.6838      240.9349      252.8934      271.2527      287.7486      252.6052      253.0024      280.4953      229.2597      178.0833      152.5625      193.8492      156.2345      135.8313      143.9157      149.2806      153.0086      150.4684      188.2054      203.9510      204.5744      182.7140      176.9574      146.6021      132.6657      118.3409       93.2225       84.8239       76.9163       82.0035       79.4225       79.1804       74.5941       79.1328       96.6715      110.4937      139.1650      132.8655      114.9440      169.0378        0.0000        0.0000        0.0000        0.0000        0.0000        0.0000        0.0000      273.9600      339.5400      424.7699      701.5414      792.5731      720.6607      673.3667      578.6085      571.8516      576.2245        0.0000        0.0000        0.0000        0.0000        0.0000        0.0000        0.0000        0.0000        0.0000        0.0000        0.0000        0.0000        0.0000        0.0000        0.0000        0.0000        0.0000        0.0000        0.0000        0.0000        0.0000        0.0000        0.0000        0.0000        0.0000        0.0000        0.0000        0.0000        0.0000        0.0000        0.0000        0.0000        0.0000        0.0000        0.0000        0.0000        0.0000        0.0000        0.0000        0.0000        0.0000        0.0000        0.0000        0.0000        0.0000        0.0000        0.0000        0.0000        0.0000        0.0000        0.0000        0.0000        0.0000        0.0000        0.0000
        0.0000        0.0000        0.0000        0.0000        0.0000        0.0000        0.0000        0.0000        0.0000        0.0000        0.0000        0.0000        0.0000        0.0000        0.0000        0.0000        0.0000        0.0000        0.0000        0.0000        0.0000        0.0000        0.0000        0.0000        0.0000        0.0000        0.0000        0.0000        0.0000        0.0000        0.0000        0.0000        0.0000        0.0000        0.0000        0.0000        0.0000        0.0000        0.0000        0.0000        0.0000        0.0000        0.0000        0.0000        0.0000        0.0000        0.0000        0.0000        0.0000        0.0000        0.0000        0.0000        0.0000        0.0000        0.0000        0.0000        0.0000        0.0000        0.0000        0.0000        0.0000        0.0000        0.0000        0.0000        0.0000        0.0000        0.0000        0.0000        0.0000        0.0000        0.0000        0.0000        0.0000        0.0000        0.0000        0.0000        0.0000        0.0000        0.0000        0.0000        0.0000        0.0000        0.0000        0.0000        0.0000        0.0000        0.0000        0.0000        0.0000        0.0000        0.0000        0.0000        0.0000        0.0000        0.0000        0.0000        0.0000        0.0000        0.0000        0.0000        0.0000        0.0000        0.0000      262.1020      240.2231      233.8976      222.2832      235.8260      251.2352      241.8506      240.7769      243.2926      251.2430      240.8737      274.3002      300.6550      275.4312      242.0903      235.9835      206.5852      226.4708      236.2088      239.4811      245.5909      238.7821      247.0559      309.8098        0.0000        0.0000      242.1591      253.5477      250.4518      257.6831      248.5176      232.2994      257.3785      247.7993      259.8950      342.4310      331.8866      453.3825      399.5898      323.4066      293.0035      289.0938      240.8812      227.7483      208.7156      173.3971      144.9358      149.9745      162.4474      159.1551      151.8705      157.2675      196.6912      207.9989      201.0763      187.4993      169.6112      153.1984      132.4283      117.0000       74.2892       65.1484       43.5285       45.2377       65.4627       72.5033       73.3920       99.9024      169.1733      175.5952      172.8580        0.0000        0.0000        0.0000        0.0000        0.0000        0.0000        0.0000        0.0000        0.0000        0.0000        0.0000        0.0000        0.0000      664.4008      696.2749      623.9742      577.5822      493.3768      487.8606        0.0000        0.0000        0.0000        0.0000        0.0000        0.0000        0.0000        0.0000        0.0000        0.0000        0.0000        0.0000        0.0000        0.0000        0.0000        0.0000        0.0000        0.0000        0.0000        0.0000        0.0000        0.0000        0.0000        0.0000        0.0000        0.0000        0.0000        0.0000        0.0000        0.0000        0.0000        0.0000        0.0000        0.0000        0.0000        0.0000        0.0000        0.0000        0.0000        0.0000        0.0000        0.0000        0.0000        0.0000        0.0000        0.0000        0.0000        0.0000        0.0000        0.0000        0.0000        0.0000        0.0000        0.0000        0.0000        0.0000
        0.0000        0.0000        0.0000        0.0000        0.0000        0.0000        0.0000        0.0000        0.0000        0.0000        0.0000        0.0000        0.0000        0.0000        0.0000        0.0000        0.0000        0.0000        0.0000        0.0000        0.0000        0.0000        0.0000        0.0000        0.0000        0.0000        0.0000        0.0000        0.0000        0.0000        0.0000        0.0000        0.0000        0.0000        0.0000        0.0000        0.0000        0.0000        0.0000        0.0000        0.0000        0.0000        0.0000        0.0000        0.0000        0.0000        0.0000        0.0000        0.0000        0.0000        0.0000        0.0000        0.0000        0.0000        0.0000        0.0000        0.0000        0.0000        0.0000        0.0000        0.0000        0.0000        0.0000        0.0000        0.0000        0.0000        0.0000        0.0000        0.0000        0.0000        0.0000        0.0000        0.0000        0.0000        0.0000        0.0000        0.0000        0.0000        0.0000        0.0000        0.0000        0.0000        0.0000        0.0000        0.0000        0.0000        0.0000        0.0000        0.0000        0.0000        0.0000        0.0000        0.0000        0.0000        0.0000        0.0000        0.0000        0.0000        0.0000        0.0000        0.0000        0.0000        0.0000      334.7825      309.8797      274.2289      248.8208      251.5446      270.3333      266.8945      268.3566      271.2325      292.1351      309.2193      339.6722      344.7055      364.5513      319.3015      272.4010      235.6152      262.1400      246.8126      257.0345      283.1525      309.0659      311.2841        0.0000        0.0000        0.0000        0.0000        0.0000        0.0000      270.0057      268.6595      260.3469      298.6972      272.5598      279.3314      428.7882      623.2765      526.9080      351.2896      289.0425      341.5949      360.3112      302.3961      258.7854      236.9574      203.1757      184.1990      183.7772      164.1175      157.6593      145.6930      170.4855      213.3994      215.1118      207.4684      194.3258      162.6987      151.5084      132.8591      109.2213       57.6477       36.0668       32.7252       40.5629       75.9285       86.3607       73.0448       82.0295      139.2788        0.0000        0.0000        0.0000        0.0000        0.0000        0.0000        0.0000        0.0000        0.0000        0.0000        0.0000        0.0000        0.0000        0.0000        0.0000      686.9176      718.2455      630.1492      567.8369      517.2005      467.9747      665.1049        0.0000        0.0000        0.0000        0.0000        0.0000        0.0000        0.0000        0.0000        0.0000        0.0000        0.0000        0.0000        0.0000        0.0000        0.0000        0.0000        0.0000        0.0000        0.0000        0.0000        0.0000        0.0000        0.0000        0.0000        0.0000        0.0000        0.0000        0.0000        0.0000        0.0000        0.0000        0.0000        0.0000        0.0000        0.0000        0.0000        0.0000        0.0000        0.0000        0.0000        0.0000        0.0000        0.0000        0.0000        0.0000        0.0000        0.0000        0.0000        0.0000        0.0000        0.0000        0.0000        0.0000        0.0000        0.0000
        0.0000        0.0000        0.0000        0.0000        0.0000        0.0000        0.0000        0.0000        0.0000        0.0000        0.0000        0.0000        0.0000        0.0000        0.0000        0.0000        0.0000        0.0000        0.0000        0.0000        0.0000        0.0000        0.0000        0.0000        0.0000        0.0000        0.0000        0.0000        0.0000        0.0000        0.0000        0.0000        0.0000        0.0000        0.0000        0.0000        0.0000        0.0000        0.0000        0.0000        0.0000        0.0000        0.0000        0.0000        0.0000        0.0000        0.0000        0.0000        0.0000        0.0000        0.0000        0.0000        0.0000        0.0000        0.0000        0.0000        0.0000        0.0000        0.0000        0.0000        0.0000        0.0000        0.0000        0.0000        0.0000        0.0000        0.0000        0.0000        0.0000        0.0000        0.0000        0.0000        0.0000        0.0000        0.0000        0.0000        0.0000        0.0000        0.0000        0.0000        0.0000        0.0000        0.0000        0.0000        0.0000        0.0000        0.0000        0.0000        0.0000        0.0000        0.0000        0.0000        0.0000        0.0000        0.0000        0.0000        0.0000        0.0000        0.0000        0.0000        0.0000        0.0000        0.0000      389.2667      355.4740      277.8634      275.9175      278.1596      285.9539      280.7162      273.6417      291.2679      314.8111      325.1104      329.2904      341.4152      348.0478        0.0000      304.9509      263.6875        0.0000        0.0000      297.1542      309.4364        0.0000        0.0000        0.0000        0.0000        0.0000        0.0000        0.0000        0.0000      293.4028      267.0464      258.7242      310.4330      328.7287      372.0428      392.4561      479.5093      416.5753      452.0282      401.6284      341.8483      384.8177      302.8513      265.1787      230.7989      224.1611      232.4377      223.5376      202.5721      205.7614      214.2396      213.9183      216.0243      206.3498      216.4455      197.5405      162.8177      141.7729      117.8181      103.2116       51.0212       34.1251       36.0174       47.2836        0.0000        0.0000        0.0000        0.0000        0.0000        0.0000        0.0000        0.0000        0.0000        0.0000        0.0000        0.0000        0.0000        0.0000        0.0000        0.0000        0.0000        0.0000        0.0000        0.0000      711.0851      672.7329      630.8409      559.4352      466.2563        0.0000        0.0000        0.0000        0.0000        0.0000        0.0000        0.0000        0.0000        0.0000        0.0000        0.0000        0.0000        0.0000        0.0000        0.0000        0.0000        0.0000        0.0000        0.0000        0.0000        0.0000        0.0000        0.0000        0.0000        0.0000        0.0000        0.0000        0.0000        0.0000        0.0000        0.0000        0.0000        0.0000        0.0000        0.0000        0.0000        0.0000        0.0000        0.0000        0.0000        0.0000        0.0000        0.0000        0.0000        0.0000        0.0000        0.0000        0.0000        0.0000        0.0000        0.0000        0.0000        0.0000        0.0000        0.0000        0.0000        0.0000
        0.0000        0.0000        0.0000        0.0000        0.0000        0.0000        0.0000        0.0000        0.0000        0.0000        0.0000        0.0000        0.0000        0.0000        0.0000        0.0000        0.0000        0.0000        0.0000        0.0000        0.0000        0.0000        0.0000        0.0000        0.0000        0.0000        0.0000        0.0000        0.0000        0.0000        0.0000        0.0000        0.0000        0.0000        0.0000        0.0000        0.0000        0.0000        0.0000        0.0000        0.0000        0.0000        0.0000        0.0000        0.0000        0.0000        0.0000        0.0000        0.0000        0.0000        0.0000        0.0000        0.0000        0.0000        0.0000        0.0000        0.0000        0.0000        0.0000        0.0000        0.0000        0.0000        0.0000        0.0000        0.0000        0.0000        0.0000        0.0000        0.0000        0.0000        0.0000        0.0000        0.0000        0.0000        0.0000        0.0000        0.0000        0.0000        0.0000        0.0000        0.0000        0.0000        0.0000        0.0000        0.0000        0.0000        0.0000        0.0000        0.0000        0.0000        0.0000        0.0000        0.0000        0.0000        0.0000        0.0000        0.0000        0.0000        0.0000        0.0000        0.0000        0.0000        0.0000      334.7485      308.7498      297.2245      285.8544      281.6325      297.6202      275.3065      272.1066      282.1656      301.1780      310.7071        0.0000        0.0000        0.0000        0.0000        0.0000        0.0000        0.0000        0.0000        0.0000        0.0000        0.0000        0.0000        0.0000        0.0000        0.0000        0.0000        0.0000        0.0000        0.0000      296.6754      296.6612      379.0553      395.8215      445.3086      431.6767      473.4558      492.9738      488.3242      499.8429      366.3441      359.6488      370.1656      283.6236      252.5083      253.0119      232.1626      243.4219      239.3549      243.0056      259.1965      243.5122      247.4643      225.6986      225.4985      199.5402      167.2744      138.5938      131.0136      113.9578       63.9524       47.3642       46.9990        0.0000        0.0000        0.0000        0.0000        0.0000        0.0000        0.0000        0.0000        0.0000        0.0000        0.0000        0.0000        0.0000        0.0000        0.0000        0.0000        0.0000        0.0000        0.0000        0.0000        0.0000        0.0000      691.6948      614.1628      558.3366        0.0000      504.9256      613.9578        0.0000        0.0000        0.0000        0.0000        0.0000        0.0000        0.0000        0.0000        0.0000        0.0000        0.0000        0.0000        0.0000        0.0000        0.0000        0.0000        0.0000        0.0000        0.0000        0.0000        0.0000        0.0000        0.0000        0.0000        0.0000        0.0000        0.0000        0.0000        0.0000        0.0000        0.0000        0.0000        0.0000        0.0000        0.0000        0.0000        0.0000        0.0000        0.0000        0.0000        0.0000        0.0000        0.0000        0.0000        0.0000        0.0000        0.0000        0.0000        0.0000        0.0000        0.0000        0.0000        0.0000        0.0000        0.0000
        0.0000        0.0000        0.0000        0.0000        0.0000        0.0000        0.0000        0.0000        0.0000        0.0000        0.0000        0.0000        0.0000        0.0000        0.0000        0.0000        0.0000        0.0000        0.0000        0.0000        0.0000        0.0000        0.0000        0.0000        0.0000        0.0000        0.0000        0.0000        0.0000        0.0000        0.0000        0.0000        0.0000        0.0000        0.0000        0.0000        0.0000        0.0000        0.0000        0.0000        0.0000        0.0000        0.0000        0.0000        0.0000        0.0000        0.0000        0.0000        0.0000        0.0000        0.0000        0.0000        0.0000        0.0000        0.0000        0.0000        0.0000        0.0000        0.0000        0.0000        0.0000        0.0000        0.0000        0.0000        0.0000        0.0000        0.0000        0.0000        0.0000        0.0000        0.0000        0.0000        0.0000        0.0000        0.0000        0.0000        0.0000        0.0000        0.0000        0.0000        0.0000        0.0000        0.0000        0.0000        0.0000        0.0000        0.0000        0.0000        0.0000        0.0000        0.0000        0.0000        0.0000        0.0000        0.0000        0.0000        0.0000        0.0000        0.0000        0.0000        0.0000        0.0000        0.0000        0.0000        0.0000      285.8883      249.6262      242.5137      238.6156      268.1325      278.8094      272.9198      285.9083      284.3700      279.5429        0.0000        0.0000        0.0000        0.0000        0.0000        0.0000        0.0000        0.0000        0.0000        0.0000        0.0000        0.0000        0.0000        0.0000        0.0000        0.0000        0.0000        0.0000      322.2090      350.6420      434.2209      455.6883      483.6200      454.9813      464.6810      454.9806      426.1845      400.0739      418.8841      417.6000      379.0604      374.0170      321.2615      306.9976      266.8430      290.0919      254.6398      246.4308      225.0297      203.3215      208.7043      197.5995      163.9914      156.3067      167.7407      157.4194      133.0984      120.4832      105.0600       79.0800        0.0000        0.0000        0.0000        0.0000        0.0000        0.0000        0.0000        0.0000        0.0000        0.0000        0.0000        0.0000        0.0000        0.0000        0.0000        0.0000        0.0000        0.0000        0.0000        0.0000        0.0000        0.0000        0.0000        0.0000      710.4585      664.0280        0.0000      529.1700      508.1700        0.0000        0.0000        0.0000        0.0000        0.0000        0.0000        0.0000        0.0000        0.0000        0.0000        0.0000        0.0000        0.0000        0.0000        0.0000        0.0000        0.0000        0.0000        0.0000        0.0000        0.0000        0.0000        0.0000        0.0000        0.0000        0.0000        0.0000        0.0000        0.0000        0.0000        0.0000        0.0000        0.0000        0.0000        0.0000        0.0000        0.0000        0.0000        0.0000        0.0000        0.0000        0.0000        0.0000        0.0000        0.0000        0.0000        0.0000        0.0000        0.0000        0.0000        0.0000        0.0000        0.0000        0.0000        0.0000
        0.0000        0.0000        0.0000        0.0000        0.0000        0.0000        0.0000        0.0000        0.0000        0.0000        0.0000        0.0000        0.0000        0.0000        0.0000        0.0000        0.0000        0.0000        0.0000        0.0000        0.0000        0.0000        0.0000        0.0000        0.0000        0.0000        0.0000        0.0000        0.0000        0.0000        0.0000        0.0000        0.0000        0.0000        0.0000        0.0000        0.0000        0.0000        0.0000        0.0000        0.0000        0.0000        0.0000        0.0000        0.0000        0.0000        0.0000        0.0000        0.0000        0.0000        0.0000        0.0000        0.0000        0.0000        0.0000        0.0000        0.0000        0.0000        0.0000        0.0000        0.0000        0.0000        0.0000        0.0000        0.0000        0.0000        0.0000        0.0000        0.0000        0.0000        0.0000        0.0000        0.0000        0.0000        0.0000        0.0000        0.0000        0.0000        0.0000        0.0000        0.0000        0.0000        0.0000        0.0000        0.0000        0.0000        0.0000        0.0000        0.0000        0.0000        0.0000        0.0000        0.0000        0.0000        0.0000        0.0000        0.0000        0.0000        0.0000        0.0000        0.0000        0.0000        0.0000        0.0000        0.0000        0.0000      288.2869      263.9301      269.6855      285.3564      310.4913      271.0553      294.2971      290.4927      288.8971        0.0000        0.0000        0.0000        0.0000        0.0000        0.0000        0.0000        0.0000        0.0000        0.0000        0.0000        0.0000        0.0000        0.0000        0.0000        0.0000        0.0000        0.0000        0.0000        0.0000      460.4767      482.6181      506.4263      484.3732      461.6664      460.3149      441.2506      431.2127      467.4721      485.6522      401.9749      389.6225      352.8685      335.2854      315.2688      275.4329      231.3646      223.2811      211.1896      204.6252      190.9474      172.2491      169.2955      160.6917      154.4985        0.0000        0.0000      139.4370        0.0000        0.0000        0.0000        0.0000        0.0000        0.0000        0.0000        0.0000        0.0000        0.0000        0.0000        0.0000        0.0000        0.0000        0.0000        0.0000        0.0000        0.0000        0.0000        0.0000        0.0000        0.0000        0.0000        0.0000        0.0000        0.0000      747.9100      725.3455        0.0000        0.0000        0.0000        0.0000        0.0000        0.0000        0.0000        0.0000        0.0000        0.0000        0.0000        0.0000        0.0000        0.0000        0.0000        0.0000        0.0000        0.0000        0.0000        0.0000        0.0000        0.0000        0.0000        0.0000        0.0000        0.0000        0.0000        0.0000        0.0000        0.0000        0.0000        0.0000        0.0000        0.0000        0.0000        0.0000        0.0000        0.0000        0.0000        0.0000        0.0000        0.0000        0.0000        0.0000        0.0000        0.0000        0.0000        0.0000        0.0000        0.0000        0.0000        0.0000        0.0000        0.0000        0.0000        0.0000        0.0000        0.0000
[truncated: 212,709 more chars]
