# Supplementary material for: Multidimensional evaluation of the TRMM 3B43V7 satellite-based precipitation product in mainland China from 1998–2016
Source: PeerJ. 2020 Feb 20;8:e8615. doi: 10.7717/peerj.8615 (PMC7036276; doi:10.7717/peerj.8615)
Supplement: Supplemental Information 2 [file peerj-08-8615-s002.zip › TRMM_3B43 data/TRMM 3B43 data-Year-Month/2012-09.txt]

ncols         249
nrows         175
xllcorner     73.250
yllcorner     6.500
cellsize      0.25000
        0.0000        0.0000        0.0000        0.0000        0.0000        0.0000        0.0000        0.0000        0.0000        0.0000        0.0000        0.0000        0.0000        0.0000        0.0000        0.0000        0.0000        0.0000        0.0000        0.0000        0.0000        0.0000        0.0000        0.0000        0.0000        0.0000        0.0000        0.0000        0.0000        0.0000        0.0000        0.0000        0.0000        0.0000        0.0000        0.0000        0.0000        0.0000        0.0000        0.0000        0.0000        0.0000        0.0000        0.0000        0.0000        0.0000        0.0000        0.0000        0.0000        0.0000        0.0000        0.0000        0.0000        0.0000        0.0000        0.0000        0.0000        0.0000        0.0000        0.0000        0.0000        0.0000        0.0000        0.0000        0.0000        0.0000        0.0000        0.0000        0.0000        0.0000        0.0000        0.0000        0.0000        0.0000        0.0000        0.0000        0.0000        0.0000        0.0000        0.0000        0.0000        0.0000        0.0000        0.0000        0.0000        0.0000        0.0000        0.0000        0.0000        0.0000        0.0000        0.0000        0.0000        0.0000        0.0000        0.0000        0.0000        0.0000        0.0000        0.0000        0.0000        0.0000        0.0000        0.0000        0.0000        0.0000        0.0000        0.0000        0.0000        0.0000        0.0000        0.0000        0.0000        0.0000        0.0000        0.0000        0.0000        0.0000        0.0000        0.0000        0.0000        0.0000        0.0000        0.0000        0.0000        0.0000        0.0000        0.0000        0.0000        0.0000        0.0000        0.0000        0.0000        0.0000        0.0000        0.0000        0.0000        0.0000        0.0000        0.0000        0.0000        0.0000        0.0000        0.0000        0.0000        0.0000        0.0000        0.0000        0.0000        0.0000        0.0000        0.0000        0.0000        0.0000        0.0000        0.0000        0.0000        0.0000        0.0000        0.0000        0.0000        0.0000        0.0000        0.0000        0.0000        0.0000        0.0000        0.0000        0.0000        0.0000        0.0000        0.0000        0.0000       18.3494       18.8273       25.2145        0.0000        0.0000        0.0000       23.0888       22.7618       28.6022       32.1922       28.7039       30.1171       36.1817       42.0732       35.1449       37.5808       40.4020       43.0816       43.0973       48.7575       53.2560       66.4752       75.2542       81.0544       86.0336       89.6959       99.1069      105.7127      111.7920      129.2618      125.9103      128.1532      137.3956      135.2006      149.6490      144.3654      151.7842      157.1553      165.1827      169.8119      170.8121      171.4459      156.4427      140.4646      126.1971      114.9791        0.0000        0.0000        0.0000        0.0000        0.0000        0.0000        0.0000        0.0000        0.0000        0.0000        0.0000        0.0000        0.0000        0.0000        0.0000        0.0000        0.0000        0.0000        0.0000        0.0000        0.0000        0.0000        0.0000        0.0000        0.0000        0.0000        0.0000        0.0000        0.0000        0.0000
        0.0000        0.0000        0.0000        0.0000        0.0000        0.0000        0.0000        0.0000        0.0000        0.0000        0.0000        0.0000        0.0000        0.0000        0.0000        0.0000        0.0000        0.0000        0.0000        0.0000        0.0000        0.0000        0.0000        0.0000        0.0000        0.0000        0.0000        0.0000        0.0000        0.0000        0.0000        0.0000        0.0000        0.0000        0.0000        0.0000        0.0000        0.0000        0.0000        0.0000        0.0000        0.0000        0.0000        0.0000        0.0000        0.0000        0.0000        0.0000        0.0000        0.0000        0.0000        0.0000        0.0000        0.0000        0.0000        0.0000        0.0000        0.0000        0.0000        0.0000        0.0000        0.0000        0.0000        0.0000        0.0000        0.0000        0.0000        0.0000        0.0000        0.0000        0.0000        0.0000        0.0000        0.0000        0.0000        0.0000        0.0000        0.0000        0.0000        0.0000        0.0000        0.0000        0.0000        0.0000        0.0000        0.0000        0.0000        0.0000        0.0000        0.0000        0.0000        0.0000        0.0000        0.0000        0.0000        0.0000        0.0000        0.0000        0.0000        0.0000        0.0000        0.0000        0.0000        0.0000        0.0000        0.0000        0.0000        0.0000        0.0000        0.0000        0.0000        0.0000        0.0000        0.0000        0.0000        0.0000        0.0000        0.0000        0.0000        0.0000        0.0000        0.0000        0.0000        0.0000        0.0000        0.0000        0.0000        0.0000        0.0000        0.0000        0.0000        0.0000        0.0000        0.0000        0.0000        0.0000        0.0000        0.0000        0.0000        0.0000        0.0000        0.0000        0.0000        0.0000        0.0000        0.0000        0.0000        0.0000        0.0000        0.0000        0.0000        0.0000        0.0000        0.0000        0.0000        0.0000        0.0000        0.0000        0.0000        0.0000        0.0000        0.0000        0.0000        0.0000        0.0000        0.0000        0.0000        0.0000        0.0000        0.0000        0.0000        0.0000       13.5968       16.1633       20.9983       28.7939       26.7496       24.3779       24.5540       22.4374       23.7533       27.1308       29.5023       32.2374       31.2101       34.9307       41.2492       39.2289       46.2778       49.2838       49.5028       57.2743       60.6550       67.2055       79.7030       89.2832       89.6711       95.9659      104.2078      120.9396      106.8199       90.2104       99.2418      114.4621      128.5424      136.2662      144.7778      170.5530      164.8232      158.2218      155.3666      172.1921      178.3385      174.9447      165.4046      153.7517      141.6329      129.7332      117.3102      103.4804       94.1470       89.9119       97.6238       91.1208       82.2411       94.5292        0.0000        0.0000        0.0000        0.0000        0.0000        0.0000        0.0000        0.0000        0.0000        0.0000        0.0000        0.0000        0.0000        0.0000        0.0000        0.0000        0.0000        0.0000        0.0000        0.0000        0.0000        0.0000        0.0000
        0.0000        0.0000        0.0000        0.0000        0.0000        0.0000        0.0000        0.0000        0.0000        0.0000        0.0000        0.0000        0.0000        0.0000        0.0000        0.0000        0.0000        0.0000        0.0000        0.0000        0.0000        0.0000        0.0000        0.0000        0.0000        0.0000        0.0000        0.0000        0.0000        0.0000        0.0000        0.0000        0.0000        0.0000        0.0000        0.0000        0.0000        0.0000        0.0000        0.0000        0.0000        0.0000        0.0000        0.0000        0.0000        0.0000        0.0000        0.0000        0.0000        0.0000        0.0000        0.0000        0.0000        0.0000        0.0000       28.1084        0.0000       22.6474       18.1105        0.0000        0.0000        0.0000        0.0000        0.0000        0.0000        0.0000        0.0000        0.0000        0.0000        0.0000        0.0000        0.0000        0.0000        0.0000        0.0000        0.0000        0.0000        0.0000        0.0000        0.0000        0.0000        0.0000        0.0000        0.0000        0.0000        0.0000        0.0000        0.0000        0.0000        0.0000        0.0000        0.0000        0.0000        0.0000        0.0000        0.0000        0.0000        0.0000        0.0000        0.0000        0.0000        0.0000        0.0000        0.0000        0.0000        0.0000        0.0000        0.0000        0.0000        0.0000        0.0000        0.0000        0.0000        0.0000        0.0000        0.0000        0.0000        0.0000        0.0000        0.0000        0.0000        0.0000        0.0000        0.0000        0.0000        0.0000        0.0000        0.0000        0.0000        0.0000        0.0000        0.0000        0.0000        0.0000        0.0000        0.0000        0.0000        0.0000        0.0000        0.0000        0.0000        0.0000        0.0000        0.0000        0.0000        0.0000        0.0000        0.0000        0.0000        0.0000        0.0000        0.0000        0.0000        0.0000        0.0000        0.0000        0.0000        0.0000        0.0000        0.0000        0.0000        0.0000        0.0000        0.0000        0.0000        0.0000        0.0000        0.0000        0.0000        0.0000        0.0000       12.6312       14.9076       18.1744       27.7639       27.5811       26.5612       27.0625       23.5236       26.4105       31.4181       35.6495       31.4922       33.0706       32.0356       35.3795       41.6466       48.3078       61.7082       65.0525       65.9388       77.2029       84.5078       81.0944       88.0658       90.9168      100.0121      105.0713      105.1083      110.2198       99.1862       88.5724       99.2278      116.9896      128.1163      127.7970      143.0988      168.2529      177.1375      167.9200      158.5047      174.0512      175.3661      173.5869      165.4484      156.2068      150.8579      130.3282      121.5432      100.7295       91.6780       85.8326       83.8218       91.8698       88.4512      123.6331      111.2372        0.0000        0.0000        0.0000        0.0000        0.0000        0.0000        0.0000        0.0000        0.0000        0.0000        0.0000        0.0000        0.0000        0.0000        0.0000        0.0000        0.0000        0.0000        0.0000        0.0000        0.0000        0.0000
        0.0000        0.0000        0.0000        0.0000        0.0000        0.0000        0.0000        0.0000        0.0000        0.0000        0.0000        0.0000        0.0000        0.0000        0.0000        0.0000        0.0000        0.0000        0.0000        0.0000        0.0000        0.0000        0.0000        0.0000        0.0000        0.0000        0.0000        0.0000        0.0000        0.0000        0.0000        0.0000        0.0000        0.0000        0.0000        0.0000        0.0000        0.0000        0.0000        0.0000        0.0000        0.0000        0.0000        0.0000        0.0000        0.0000        0.0000        0.0000        0.0000        0.0000        0.0000        0.0000        0.0000       48.9222       39.3118       33.4302       28.7550       27.0128       31.4410        8.5077        0.0000        0.0000        0.0000        0.0000        0.0000        0.0000        0.0000        0.0000        0.0000        0.0000        0.0000        0.0000        0.0000        0.0000        0.0000        0.0000        0.0000        0.0000        0.0000        0.0000        0.0000        0.0000        0.0000        0.0000        0.0000        0.0000        0.0000        0.0000        0.0000        0.0000        0.0000        0.0000        0.0000        0.0000        0.0000        0.0000        0.0000        0.0000        0.0000        0.0000        0.0000        0.0000        0.0000        0.0000        0.0000        0.0000        0.0000        0.0000        0.0000        0.0000        0.0000        0.0000        0.0000        0.0000        0.0000        0.0000        0.0000        0.0000        0.0000        0.0000        0.0000        0.0000        0.0000        0.0000        0.0000        0.0000        0.0000        0.0000        0.0000        0.0000        0.0000        0.0000        0.0000        0.0000        0.0000        0.0000        0.0000        0.0000        0.0000        0.0000        0.0000        0.0000        0.0000        0.0000        0.0000        0.0000        0.0000        0.0000        0.0000        0.0000        0.0000        0.0000        0.0000        0.0000        0.0000        0.0000        0.0000        0.0000        0.0000        0.0000        0.0000        0.0000        0.0000        0.0000        0.0000        0.0000        0.0000        0.0000        0.0000        0.0000       11.6817       16.2000       16.7187       22.2580       27.7186       27.9813       31.6339       48.8353       29.9001       33.1553       41.7230       46.8997       43.5654       42.7047       41.2420       44.8517       53.0463       58.3569       65.1629       73.1191       76.9893       91.8771       95.9217       91.4718       92.3834       98.1527      105.1680      105.0337      110.7212      117.5453      102.3711      102.9927      103.1563      116.8074      124.8495      134.5221      146.5189      155.6039      154.7819      160.5058      157.2838      170.0351      173.2817      166.5064      154.1566      153.4049      149.7319      139.4958      132.2149      108.7236       97.4448       95.3528      101.3723       96.5622       92.2420      102.0290      118.7113      122.1120      160.7775        0.0000        0.0000        0.0000        0.0000        0.0000        0.0000        0.0000        0.0000        0.0000        0.0000        0.0000        0.0000        0.0000        0.0000        0.0000        0.0000        0.0000        0.0000        0.0000        0.0000
        0.0000        0.0000        0.0000        0.0000        0.0000        0.0000        0.0000        0.0000        0.0000        0.0000        0.0000        0.0000        0.0000        0.0000        0.0000        0.0000        0.0000        0.0000        0.0000        0.0000        0.0000        0.0000        0.0000        0.0000        0.0000        0.0000        0.0000        0.0000        0.0000        0.0000        0.0000        0.0000        0.0000        0.0000        0.0000        0.0000        0.0000        0.0000        0.0000        0.0000        0.0000        0.0000        0.0000        0.0000        0.0000        0.0000        0.0000        0.0000        0.0000        0.0000        0.0000        0.0000        0.0000       31.9912       26.4536       23.2975       21.3758       19.1582       16.6490       12.6259        0.0000        0.0000        0.0000        0.0000        0.0000        0.0000        0.0000        0.0000        0.0000        0.0000        0.0000        0.0000        0.0000        0.0000        0.0000        0.0000        0.0000        0.0000        0.0000        0.0000        0.0000        0.0000        0.0000        0.0000        0.0000        0.0000        0.0000        0.0000        0.0000        0.0000        0.0000        0.0000        0.0000        0.0000        0.0000        0.0000        0.0000        0.0000        0.0000        0.0000        0.0000        0.0000        0.0000        0.0000        0.0000        0.0000        0.0000        0.0000        0.0000        0.0000        0.0000        0.0000        0.0000        0.0000        0.0000        0.0000        0.0000        0.0000        0.0000        0.0000        0.0000        0.0000        0.0000        0.0000        0.0000        0.0000        0.0000        0.0000        0.0000        0.0000        0.0000        0.0000        0.0000        0.0000        0.0000        0.0000        0.0000        0.0000        0.0000        0.0000        0.0000        0.0000        0.0000        0.0000        0.0000        0.0000        0.0000        0.0000        0.0000        0.0000        0.0000        0.0000        0.0000        0.0000        0.0000        0.0000        0.0000        0.0000        0.0000        0.0000        0.0000        0.0000        0.0000        0.0000        0.0000        0.0000        0.0000        0.0000        0.0000        0.0000       14.0979       18.1365       13.8366       18.3129       24.2152       37.5393       35.0304       30.7507       35.2880       40.7129       46.3709       50.8716       50.9066       46.3619       50.6064       56.5608       61.7160       68.4495       72.6789       76.8075       83.3882       89.7617       90.0831       84.0513       86.6363       94.6078       98.7303       96.9901       99.5466      103.2605      103.8270      111.0600      126.6240      125.5940      127.6300      135.8062      139.8008      146.7653      145.0100      145.4083      148.4639      154.5764      150.7192      144.1499      138.1705      131.6230      136.0971      131.6751      137.4634      120.5843      100.4478      106.3235      115.2774       97.5238       96.3757      105.4240      115.3501      125.0178      133.4100      136.7137      128.0335        0.0000        0.0000        0.0000        0.0000        0.0000        0.0000        0.0000        0.0000        0.0000        0.0000        0.0000        0.0000        0.0000        0.0000        0.0000        0.0000        0.0000        0.0000
        0.0000        0.0000        0.0000        0.0000        0.0000        0.0000        0.0000        0.0000        0.0000        0.0000        0.0000        0.0000        0.0000        0.0000        0.0000        0.0000        0.0000        0.0000        0.0000        0.0000        0.0000        0.0000        0.0000        0.0000        0.0000        0.0000        0.0000        0.0000        0.0000        0.0000        0.0000        0.0000        0.0000        0.0000        0.0000        0.0000        0.0000        0.0000        0.0000        0.0000        0.0000        0.0000        0.0000        0.0000        0.0000        0.0000        0.0000        0.0000        0.0000        0.0000       82.1301       31.7706       33.3935       24.7913       25.0173       22.2062       19.4932       16.2658       14.3409       10.7483       12.5019       16.6508        0.0000        0.0000        0.0000        0.0000        0.0000        0.0000        0.0000        0.0000        0.0000        0.0000        0.0000        0.0000        0.0000        0.0000        0.0000        0.0000        0.0000        0.0000        0.0000        0.0000        0.0000        0.0000        0.0000        0.0000        0.0000        0.0000        0.0000        0.0000        0.0000        0.0000        0.0000        0.0000        0.0000        0.0000        0.0000        0.0000        0.0000        0.0000        0.0000        0.0000        0.0000        0.0000        0.0000        0.0000        0.0000        0.0000        0.0000        0.0000        0.0000        0.0000        0.0000        0.0000        0.0000        0.0000        0.0000        0.0000        0.0000        0.0000        0.0000        0.0000        0.0000        0.0000        0.0000        0.0000        0.0000        0.0000        0.0000        0.0000        0.0000        0.0000        0.0000        0.0000        0.0000        0.0000        0.0000        0.0000        0.0000        0.0000        0.0000        0.0000        0.0000        0.0000        0.0000        0.0000        0.0000        0.0000        0.0000        0.0000        0.0000        0.0000        0.0000        0.0000        0.0000        0.0000        0.0000        0.0000        0.0000        0.0000        0.0000        0.0000        0.0000        0.0000        0.0000        0.0000        0.0000        0.0000        0.0000       13.1761       17.5243       20.0460       15.8443       19.2280       31.0749       31.3128       33.9737       37.5744       44.1956       48.5249       51.1849       46.2429       49.8091       49.5558       55.2224       58.8652       65.3625       67.7084       69.6714       77.2115       78.3170       69.1732       77.3544       78.9558       78.4434       84.4559       90.3342       95.8119       95.4562      112.0362      108.3826      104.9746      119.5935      118.8978      114.7717      122.9325      136.0275      147.9341      146.5289      137.1573      139.2303      153.3162      182.1407      149.6799      135.3225      129.3516      138.2639      136.3703      122.8786      113.9730      112.1654      109.9834      118.5197      117.1073      116.1489      114.2851      114.4963      120.9203      122.4946      128.6218      127.0485        0.0000        0.0000        0.0000        0.0000        0.0000        0.0000        0.0000        0.0000        0.0000        0.0000        0.0000        0.0000        0.0000        0.0000      146.9965      147.5295      173.2148        0.0000
        0.0000        0.0000        0.0000        0.0000        0.0000        0.0000        0.0000        0.0000        0.0000        0.0000        0.0000        0.0000        0.0000        0.0000        0.0000        0.0000        0.0000        0.0000        0.0000        0.0000        0.0000        0.0000        0.0000        0.0000        0.0000        0.0000        0.0000        0.0000        0.0000        0.0000        0.0000        0.0000        0.0000        0.0000        0.0000        0.0000        0.0000        0.0000        0.0000        0.0000        0.0000        0.0000        0.0000        0.0000        0.0000        0.0000        0.0000        0.0000       25.2085       31.3524       28.3303       28.8665       26.8646       22.8641       20.1480       15.8706       13.8693       12.6158       13.6521       11.9792       13.1483       16.7610       21.1988        0.0000        0.0000        0.0000        0.0000        0.0000        0.0000        0.0000        0.0000        0.0000        0.0000        0.0000        0.0000        0.0000        0.0000        0.0000        0.0000        0.0000        0.0000        0.0000        0.0000        0.0000        0.0000        0.0000        0.0000        0.0000        0.0000        0.0000        0.0000        0.0000        0.0000        0.0000        0.0000        0.0000        0.0000        0.0000        0.0000        0.0000        0.0000        0.0000        0.0000        0.0000        0.0000        0.0000        0.0000        0.0000        0.0000        0.0000        0.0000        0.0000        0.0000        0.0000        0.0000        0.0000        0.0000        0.0000        0.0000        0.0000        0.0000        0.0000        0.0000        0.0000        0.0000        0.0000        0.0000        0.0000        0.0000        0.0000        0.0000        0.0000        0.0000        0.0000        0.0000        0.0000        0.0000        0.0000        0.0000        0.0000        0.0000        0.0000        0.0000        0.0000        0.0000        0.0000        0.0000        0.0000        0.0000        0.0000        0.0000        0.0000        0.0000        0.0000        0.0000        0.0000        0.0000        0.0000        0.0000        0.0000        0.0000        0.0000        0.0000        0.0000        0.0000        0.0000        0.0000        0.0000       12.9997       16.5368       20.7685       20.5088       22.8505       22.3261       32.0879       35.5431       38.4081       43.0887       48.9417       53.2573       44.7749       48.4420       50.8236       55.2459       60.8847       63.2061       68.1974       67.8817       71.0303       76.6460       71.6944       70.9152       76.5370       73.8144       82.9857       83.5394       88.1733       89.3326       85.7705       92.3728       90.4865       94.1776      105.2850      116.5295      108.6763      121.6186      139.7579      154.0786      153.2061      146.9510      133.7490      146.2096      138.5493      130.7690      123.9103      122.4429      134.1916      132.3278      135.7820      137.8267      161.6900      158.3287      163.8759      150.0225      135.9645      125.7450      121.9763      120.0040      131.2020      137.8591      152.8212      156.8991        0.0000        0.0000        0.0000        0.0000        0.0000        0.0000        0.0000        0.0000        0.0000      195.3859      214.1324      171.0117      153.4105      145.6819      152.6208      149.3595      133.7427
        0.0000        0.0000        0.0000        0.0000        0.0000        0.0000        0.0000        0.0000        0.0000        0.0000        0.0000        0.0000        0.0000        0.0000        0.0000        0.0000        0.0000        0.0000        0.0000        0.0000        0.0000        0.0000        0.0000        0.0000        0.0000        0.0000        0.0000        0.0000        0.0000        0.0000        0.0000        0.0000        0.0000        0.0000        0.0000        0.0000        0.0000        0.0000        0.0000        0.0000        0.0000        0.0000        0.0000        0.0000        0.0000        0.0000        0.0000        0.0000       20.5832       24.0157       22.2692       21.3736       21.1877       18.2560       12.4820       10.6140       11.0018       10.6182       12.6462       14.0498       12.2718        9.8838        9.3441        8.5017        8.4351        8.6381        7.2138        0.0000        0.0000        0.0000        0.0000        0.0000        0.0000        0.0000        0.0000        0.0000        0.0000        0.0000        0.0000        0.0000        0.0000        0.0000        0.0000        0.0000        0.0000        0.0000        0.0000        0.0000        0.0000        0.0000        0.0000        0.0000        0.0000        0.0000        0.0000        0.0000        0.0000        0.0000        0.0000        0.0000        0.0000        0.0000        0.0000        0.0000        0.0000        0.0000        0.0000        0.0000        0.0000        0.0000        0.0000        0.0000        0.0000        0.0000        0.0000        0.0000        0.0000        0.0000        0.0000        0.0000        0.0000        0.0000        0.0000        0.0000        0.0000        0.0000        0.0000        0.0000        0.0000        0.0000        0.0000        0.0000        0.0000        0.0000        0.0000        0.0000        0.0000        0.0000        0.0000        0.0000        0.0000        0.0000        0.0000        0.0000        0.0000        0.0000        0.0000        0.0000        0.0000        0.0000        0.0000        0.0000        0.0000        0.0000        0.0000        0.0000        0.0000        0.0000        0.0000        0.0000        0.0000        0.0000        0.0000        0.0000        0.0000        0.0000        0.0000        0.0000       23.2383       23.4399       23.9044       30.4477       34.4620       34.2241       32.0874       30.6877       35.4034       36.3723       42.2357       55.7844       56.2295       55.9442       57.9955       59.9630       68.5763       72.2676       74.4006       76.3190       73.1974       75.1041       73.3260       77.4500       77.7787       73.8003       81.9304       89.1200       87.2210       90.0508       87.6532       93.1819       91.1971       89.6675      103.9789      112.5383      115.1416      134.8227      152.8112      161.5121      153.9599      154.8014      151.4962      132.5574      127.3087      125.8369      115.7300      122.6904      144.0877      161.1788      159.9409      146.5133      165.7416      197.0546      171.2296      141.6359      130.6606      129.8880      130.5915      132.8450      140.2433      157.5903      174.5268        0.0000        0.0000        0.0000        0.0000        0.0000        0.0000      164.4675      171.0278      213.0443      215.3328      211.6739      191.6785      163.9515      148.4059      147.0743      141.1375        0.0000        0.0000
        0.0000        0.0000        0.0000        0.0000        0.0000        0.0000        0.0000        0.0000        0.0000        0.0000        0.0000        0.0000        0.0000        0.0000        0.0000        0.0000        0.0000        0.0000        0.0000        0.0000        0.0000        0.0000        0.0000        0.0000        0.0000        0.0000        0.0000        0.0000        0.0000        0.0000        0.0000        0.0000        0.0000        0.0000        0.0000        0.0000        0.0000        0.0000        0.0000        0.0000        0.0000        0.0000        0.0000        0.0000        0.0000        0.0000        0.0000        0.0000       14.7587       14.8214       16.6693       14.7000       14.1169       11.4238       10.3194       10.6478       11.1361       10.2844        9.1724        9.6539        9.7040        9.6638        9.0780        6.2515        5.8048        6.3718        5.8871        5.5900        5.3752        0.0000        0.0000        0.0000        0.0000        0.0000        0.0000        0.0000        0.0000        0.0000        0.0000        0.0000        0.0000        0.0000        0.0000        0.0000        0.0000        0.0000        0.0000        0.0000        0.0000        0.0000        0.0000        0.0000        0.0000        0.0000        0.0000        0.0000        0.0000        0.0000        0.0000        0.0000        0.0000        0.0000        0.0000        0.0000        0.0000        0.0000        0.0000        0.0000        0.0000        0.0000        0.0000        0.0000        0.0000        0.0000        0.0000        0.0000        0.0000        0.0000        0.0000        0.0000        0.0000        0.0000        0.0000        0.0000        0.0000        0.0000        0.0000        0.0000        0.0000        0.0000        0.0000        0.0000        0.0000        0.0000        0.0000        0.0000        0.0000        0.0000        0.0000        0.0000        0.0000        0.0000        0.0000        0.0000        0.0000        0.0000        0.0000        0.0000        0.0000        0.0000        0.0000        0.0000        0.0000        0.0000        0.0000        0.0000        0.0000        0.0000        0.0000        0.0000        0.0000        0.0000        0.0000        0.0000        0.0000        0.0000        0.0000        0.0000       39.7169       37.1112       33.4989       35.9006       36.5558       37.2985       36.0357       36.4377       38.4246      258.9456      239.6183       45.6323       50.2535       57.9953       70.9946       66.3290       69.0006       71.1037       70.1827       69.2785       75.6180       75.5309       74.0333       72.8453       73.5999       78.3699       79.9227       81.6280       87.9961       97.0980       95.2079       88.3829       87.9149       98.8420       99.6925      113.6543      133.0004      149.4846      144.7760      146.9202      145.4277      151.1401      127.7243      123.4295      109.7602      117.9819      106.4904      111.3980      133.0854      154.0325      160.4092      181.5102      182.7724      189.1705      173.0179      152.0996      135.5829      130.6522      138.7126      136.6853      146.5138      160.3449      168.1260      152.4835      155.1386      152.4213      145.9031      145.1582      151.9593      158.3017      172.7148      168.8618      170.7229      186.3602      180.8836      180.2246      168.3336      160.6152      162.2069        0.0000        0.0000
        0.0000        0.0000        0.0000        0.0000        0.0000        0.0000        0.0000        0.0000        0.0000        0.0000        0.0000        0.0000        0.0000        0.0000        0.0000        0.0000        0.0000        0.0000        0.0000        0.0000        0.0000        0.0000        0.0000        0.0000        0.0000        0.0000        0.0000        0.0000        0.0000        0.0000        0.0000        0.0000        0.0000        0.0000        0.0000        0.0000        0.0000        0.0000        0.0000        0.0000        0.0000        0.0000        0.0000        0.0000        0.0000        0.0000        0.0000        0.0000       13.5384       15.5602       14.3637       13.2063       11.7938       13.4172       14.6004       14.0989       11.8697       11.5546       10.1131       10.5286       10.5279       10.4965        8.8187        5.7393        5.1934        6.3976        5.4654        5.4944        5.3536        5.3874        0.0000        0.0000        0.0000        0.0000        0.0000        0.0000        0.0000        0.0000        0.0000        0.0000        0.0000        0.0000        0.0000        0.0000        0.0000        0.0000        0.0000        0.0000        0.0000        0.0000        0.0000        0.0000        0.0000        0.0000        0.0000        0.0000        0.0000        0.0000        0.0000        0.0000        0.0000        0.0000        0.0000        0.0000        0.0000        0.0000        0.0000        0.0000        0.0000        0.0000        0.0000        0.0000        0.0000        0.0000        0.0000        0.0000        0.0000        0.0000        0.0000        0.0000        0.0000        0.0000        0.0000        0.0000        0.0000        0.0000        0.0000        0.0000        0.0000        0.0000        0.0000        0.0000        0.0000        0.0000        0.0000        0.0000        0.0000        0.0000        0.0000        0.0000        0.0000        0.0000        0.0000        0.0000        0.0000        0.0000        0.0000        0.0000        0.0000        0.0000        0.0000        0.0000        0.0000        0.0000        0.0000        0.0000        0.0000        0.0000        0.0000        0.0000        0.0000        0.0000        0.0000        0.0000        0.0000        0.0000        0.0000        0.0000        0.0000       34.1018       34.6773       37.2587       38.8583       38.5564        0.0000       41.4700       41.6065      208.2124        0.0000        0.0000        0.0000       60.9337       66.6818       70.4662       73.0061       69.8448       73.0861       75.4431       80.0970       84.8268       86.6610       74.1824       72.2587       67.3947       66.9358       82.2874       87.1876       94.9924       94.3976       86.8855       84.2779      103.5046       94.7142      115.6608      139.2645      146.9396      142.8042      142.5800      135.0751      130.5501      137.1338      103.9354       99.5090      107.8595      109.2081      132.1620      146.4044      144.4932      155.3920      188.1207      169.1550      156.6376      161.4829      144.1360      141.2801      143.0631      138.0037      147.3606      156.0764      156.3935      176.1323      173.2775      172.5576      165.2517      150.6159      144.3383      166.7788      149.7607      158.8985      160.4536      159.0314      156.9271      144.6430      151.0906      162.1856      161.4741      181.9818        0.0000        0.0000
        0.0000        0.0000        0.0000        0.0000        0.0000        0.0000        0.0000        0.0000        0.0000        0.0000        0.0000        0.0000        0.0000        0.0000        0.0000        0.0000        0.0000        0.0000        0.0000        0.0000        0.0000        0.0000        0.0000        0.0000        0.0000        0.0000        0.0000        0.0000        0.0000        0.0000        0.0000        0.0000        0.0000        0.0000        0.0000        0.0000        0.0000        0.0000        7.3940        8.8513        8.7494        0.0000        0.0000        0.0000        0.0000        0.0000        0.0000        0.0000       16.5394       14.7281       13.9487       14.4121       13.0167       14.5554       13.2061       32.3686       43.8584       28.1170       11.7780       10.1892        9.5726        8.7077        7.3702        5.5236        4.9420        4.5558        4.5046        5.5314        5.8475        5.4218        0.0000        0.0000        0.0000        0.0000        0.0000        0.0000        0.0000        0.0000        0.0000        0.0000        0.0000        0.0000        0.0000        0.0000        0.0000        0.0000        0.0000        0.0000        0.0000        0.0000        0.0000        0.0000        0.0000        0.0000        0.0000        0.0000        0.0000        0.0000        0.0000        0.0000        0.0000        0.0000        0.0000        0.0000        0.0000        0.0000        0.0000        0.0000        0.0000        0.0000        0.0000        0.0000        0.0000        0.0000        0.0000        0.0000        0.0000        0.0000        0.0000        0.0000        0.0000        0.0000        0.0000        0.0000        0.0000        0.0000        0.0000        0.0000        0.0000        0.0000        0.0000        0.0000        0.0000        0.0000        0.0000        0.0000        0.0000        0.0000        0.0000        0.0000        0.0000        0.0000        0.0000        0.0000        0.0000        0.0000        0.0000        0.0000        0.0000        0.0000        0.0000        0.0000        0.0000        0.0000        0.0000        0.0000        0.0000        0.0000        0.0000        0.0000        0.0000        0.0000        0.0000        0.0000        0.0000        0.0000        0.0000        0.0000        0.0000        0.0000        0.0000        0.0000        0.0000        0.0000        0.0000        0.0000        0.0000        0.0000        0.0000        0.0000        0.0000        0.0000        0.0000       70.1609       71.7926       71.1432       72.4175       75.5196       71.2713       75.7839       80.7794       80.1103       76.1941       83.5648       86.0129       83.7351       81.3063       86.7850       93.4234       89.5872       86.1528       86.0070      111.0438      108.5206      122.6244      119.0434      122.6566      110.8125      108.8603      113.5204      146.7521       88.5926       99.3099      109.5279      100.8185      109.7282      129.8317      136.7756      149.7360      169.8166      179.0168      187.6913      174.9514      199.0513      200.7810      204.0055      202.4515      183.7806      169.6415      170.3358      181.2921      160.7037      162.9143      155.0923      148.9298      150.7045      151.0947      158.3588      159.6296      154.9842      158.7142      149.5587      148.6782      155.4684      169.1558      154.2246        0.0000        0.0000        0.0000
        0.0000        0.0000        0.0000        0.0000        0.0000        0.0000        0.0000        0.0000        0.0000        0.0000        0.0000        0.0000        0.0000        0.0000        0.0000        0.0000        0.0000        0.0000        0.0000        0.0000        0.0000        0.0000        0.0000        0.0000        0.0000        0.0000        0.0000        0.0000        0.0000        0.0000        0.0000        0.0000        0.0000        0.0000        0.0000        0.0000        0.0000        0.0000       10.8001       14.9363       27.5558       21.6361        9.6005       10.2494       11.9265       14.8599       18.7333       29.6209       25.0468       28.7112       27.2496       20.3601       12.3649       13.3440       15.6416       45.5115       41.1882       15.9786        9.6569        8.8991        7.9842        7.0772        6.0356        5.2517        5.5157        4.6684        4.7701        5.9201        6.1456        6.5104        5.5781        5.7739        0.0000        0.0000        0.0000        0.0000        0.0000        0.0000        0.0000        0.0000        0.0000        0.0000        0.0000        0.0000        0.0000        0.0000        0.0000        0.0000        0.0000        0.0000        0.0000        0.0000        0.0000        0.0000        0.0000        0.0000        0.0000        0.0000        0.0000        0.0000        0.0000        0.0000        0.0000        0.0000        0.0000        0.0000        0.0000        0.0000        0.0000        0.0000        0.0000        0.0000        0.0000        0.0000        0.0000        0.0000        0.0000        0.0000        0.0000        0.0000        0.0000        0.0000        0.0000        0.0000        0.0000        0.0000        0.0000        0.0000        0.0000        0.0000        0.0000        0.0000        0.0000        0.0000        0.0000        0.0000        0.0000        0.0000        0.0000        0.0000        0.0000        0.0000        0.0000        0.0000        0.0000        0.0000        0.0000        0.0000        0.0000        0.0000        0.0000        0.0000        0.0000        0.0000        0.0000        0.0000        0.0000        0.0000        0.0000        0.0000        0.0000        0.0000        0.0000        0.0000        0.0000        0.0000        0.0000        0.0000        0.0000        0.0000        0.0000        0.0000        0.0000        0.0000        0.0000        0.0000        0.0000        0.0000        0.0000        0.0000        0.0000        0.0000        0.0000        0.0000       69.1718       67.5608       71.2784       71.6458       70.3013       71.1252       78.0502       86.7001       91.3309      102.2193       99.9353       89.9912       85.2225       84.8641       86.3267       80.3920       75.4395       97.8287       99.4546      102.8997       99.5483       96.2421      112.0258      102.9129       83.9636       93.4285      112.6672       88.4010       83.6431       92.2633       86.3630       94.5097      118.5475      133.7622      121.2308      151.5114      160.4942      150.6398      162.3490      153.2682      150.4826      210.2195      272.9876      229.4419      176.7341      195.0973      204.5581      149.7912      153.5879      157.0635      166.3923      165.9505      160.0128      163.0441      164.1553      162.4480      166.2247      163.1229      154.5703      152.3077      152.6025        0.0000        0.0000        0.0000        0.0000
        0.0000        0.0000        0.0000        0.0000        0.0000        0.0000        0.0000        0.0000        0.0000        0.0000        0.0000        0.0000        0.0000        0.0000        0.0000        0.0000        0.0000        0.0000        0.0000        0.0000        0.0000        0.0000        0.0000        0.0000        0.0000        0.0000        0.0000        0.0000        0.0000        0.0000        0.0000        0.0000        0.0000        0.0000        0.0000        0.0000        0.0000        9.5462       10.0128       10.6219       11.0335       10.3367        8.7383       10.8729       11.3922       16.7338       11.9350       12.8762       11.0103       11.2134       13.1014       16.6921       13.6419       15.0383       14.3132       11.5510       31.1272        9.5931        8.6572        5.5648        4.6751        4.1963        3.9187        2.9474        2.6263        2.8810        2.8091        4.8115        5.0578        5.2887        5.3138        3.7159        0.0000        0.0000        0.0000        0.0000        0.0000        0.0000        0.0000        0.0000        0.0000        0.0000        0.0000        0.0000        0.0000        0.0000        0.0000        0.0000        0.0000        0.0000        0.0000        0.0000        0.0000        0.0000        0.0000        0.0000        0.0000        0.0000        0.0000        0.0000        0.0000        0.0000        0.0000        0.0000        0.0000        0.0000        0.0000        0.0000        0.0000        0.0000        0.0000        0.0000        0.0000        0.0000        0.0000        0.0000        0.0000        0.0000        0.0000        0.0000        0.0000        0.0000        0.0000        0.0000        0.0000        0.0000        0.0000        0.0000        0.0000        0.0000        0.0000        0.0000        0.0000        0.0000        0.0000        0.0000        0.0000        0.0000        0.0000        0.0000        0.0000        0.0000        0.0000        0.0000        0.0000        0.0000        0.0000        0.0000        0.0000        0.0000        0.0000        0.0000        0.0000        0.0000        0.0000        0.0000        0.0000        0.0000        0.0000        0.0000        0.0000        0.0000        0.0000        0.0000        0.0000        0.0000        0.0000        0.0000        0.0000        0.0000        0.0000        0.0000        0.0000        0.0000        0.0000        0.0000        0.0000        0.0000        0.0000       53.7556       60.6651       64.2110       65.1857       67.3336        0.0000       71.7995       78.2733       68.1040       69.4426       79.4074       89.7071       89.0326       97.5350       86.2221       75.1216       80.3119      100.3166      102.7924       72.5742       70.2456       74.1799       81.0515       88.2713      118.5570       92.7189       83.4038       95.2432       75.1764       70.9804       81.0127       79.1241       80.7399       75.3128       77.0965       87.5021      111.9251      113.7447      110.5937       99.3939      107.6069      133.7204      150.0843      147.9419      140.5304      137.7819      171.4882      183.2316      166.6498      151.6230      158.3381      166.3502      152.9347      151.4522      160.5919      178.7895      178.7135      172.4337      179.7539      173.7960      179.9911      173.0764      150.7868      131.6848      127.8221      134.9431        0.0000        0.0000        0.0000        0.0000
        0.0000        0.0000        0.0000        0.0000        0.0000        0.0000        0.0000        0.0000        0.0000        0.0000        0.0000        0.0000        0.0000        0.0000        0.0000        0.0000        0.0000        0.0000        0.0000        0.0000        0.0000        0.0000        0.0000        0.0000        0.0000        0.0000        0.0000        0.0000        0.0000        0.0000        0.0000        0.0000        0.0000        0.0000        0.0000        0.0000        0.0000       11.4476       13.9308       12.1837        8.6873        8.1588        8.6861       10.9055       11.1849       11.0846       10.1585        9.1591        8.5924       10.1111       10.9556       13.7913       12.9144       11.8504       11.7076       10.3357       11.0034       10.0108        8.6274        5.6693        4.6960        4.5436        3.9495        3.0002        2.7534        2.6578        2.7209        4.5538        5.2138        4.9651        4.8320        3.3816        2.6875        0.0000        0.0000        0.0000        0.0000        0.0000        0.0000        0.0000        0.0000        0.0000        0.0000        0.0000        0.0000        0.0000        0.0000        0.0000        0.0000        0.0000        0.0000        0.0000        0.0000        0.0000        0.0000        0.0000        0.0000        0.0000        0.0000        0.0000        0.0000        0.0000        0.0000        0.0000        0.0000        0.0000        0.0000        0.0000        0.0000        0.0000        0.0000        0.0000        0.0000        0.0000        0.0000        0.0000        0.0000        0.0000        0.0000        0.0000        0.0000        0.0000        0.0000        0.0000        0.0000        0.0000        0.0000        0.0000        0.0000        0.0000        0.0000        0.0000        0.0000        0.0000        0.0000        0.0000        0.0000        0.0000        0.0000        0.0000        0.0000        0.0000        0.0000        0.0000        0.0000        0.0000        0.0000        0.0000        0.0000        0.0000        0.0000        0.0000        0.0000        0.0000        0.0000        0.0000        0.0000        0.0000        0.0000        0.0000        0.0000        0.0000        0.0000        0.0000        0.0000        0.0000        0.0000        0.0000        0.0000        0.0000        0.0000        0.0000        0.0000        0.0000        0.0000       58.3575       59.4323       52.5930       49.2351       57.2570       61.3771       68.6163       68.6619       65.3456       71.2544       74.0626       73.6008       66.6267       79.2266       92.9288       96.1900       95.1034       86.6808       67.8803       75.1493       81.8855       73.9814       80.1724       71.4063       81.5010       89.5771       86.2357       89.1844      168.5042      118.3102       88.9926       86.7987      100.4897       87.1549       67.5734       63.1789       77.6405       71.6949       71.1029       93.9311      113.9086      121.9272      125.3547      108.8160      116.7302      121.7444      138.0396      137.2173      142.1935      138.5132      155.5774      160.7558      158.5323      153.0218      163.7643      171.6026      171.6249      166.5725      174.0261      190.5720      185.7707      188.5587      191.5445      177.7319      158.5957      148.5936      138.3375      125.6854      126.8654        0.0000        0.0000        0.0000        0.0000        0.0000
        0.0000        0.0000        0.0000        0.0000        0.0000        0.0000        0.0000        0.0000        0.0000        0.0000        0.0000        0.0000        0.0000        0.0000        0.0000        0.0000        0.0000        0.0000        0.0000        0.0000        0.0000        0.0000        0.0000        0.0000        0.0000        0.0000        0.0000        0.0000        0.0000        0.0000        0.0000        0.0000        0.0000        0.0000        0.0000        0.0000       13.1022       10.4214        7.4957        7.5561        7.9780        9.2322       10.4648       11.8700       10.4522        9.9064       10.0219        7.9365        7.7580        8.4527       10.2554       13.0494       13.4929       11.3227       11.3973       11.2071       11.1606       10.7618        8.7643        6.9556        6.4447        5.3553        4.4526        3.2021        2.9874        2.9682        3.1305        5.3306        6.2541        5.3483        4.6206        3.3309        0.0000        0.0000        0.0000        0.0000        0.0000        0.0000        0.0000        0.0000        0.0000        0.0000        0.0000        0.0000        0.0000        0.0000        0.0000        0.0000        0.0000        0.0000        0.0000        0.0000        0.0000        0.0000        0.0000        0.0000        0.0000        0.0000        0.0000        0.0000        0.0000        0.0000        0.0000        0.0000        0.0000        0.0000        0.0000        0.0000        0.0000        0.0000        0.0000        0.0000        0.0000        0.0000        0.0000        0.0000        0.0000        0.0000        0.0000        0.0000        0.0000        0.0000        0.0000        0.0000        0.0000        0.0000        0.0000        0.0000        0.0000        0.0000        0.0000        0.0000        0.0000        0.0000        0.0000        0.0000        0.0000        0.0000        0.0000        0.0000        0.0000        0.0000        0.0000        0.0000        0.0000        0.0000        0.0000        0.0000        0.0000        0.0000        0.0000        0.0000        0.0000        0.0000        0.0000        0.0000        0.0000        0.0000        0.0000        0.0000        0.0000        0.0000        0.0000        0.0000        0.0000        0.0000        0.0000        0.0000        0.0000        0.0000        0.0000        0.0000       47.8915       49.1241       47.1768       56.1763       57.3058       50.9612       52.2380       60.8568       60.1160       63.7483       73.9246       65.8477       68.2044       72.0232       82.6608       78.7014       82.7884       83.7330       87.0871       86.7080       61.3388       70.0892      115.0311       78.7275      101.2813      100.5866       75.7868       79.6438       92.9112       90.9871       98.2091       96.1391       85.8948       74.5108       71.0020       69.3421       70.6550       57.3187       57.0862       62.4986       64.3307       63.6027       80.5269       98.2594      111.7264      131.8986      112.0575      109.7532      128.8316      147.5933      136.8997      134.6338      144.2608      148.0592      157.2135      156.6622      159.0545      170.7450      193.4823      189.2772      182.8850      186.8354      191.1723      202.6688      223.9782      215.4936      184.4831      163.3344      142.1919      129.8705      129.8195      134.9729        0.0000        0.0000        0.0000        0.0000        0.0000
        0.0000        0.0000        0.0000        0.0000        0.0000        0.0000        0.0000        0.0000        0.0000        0.0000        0.0000        0.0000        0.0000        0.0000        0.0000        0.0000        0.0000        0.0000        0.0000        0.0000        0.0000        0.0000        0.0000        0.0000        0.0000        0.0000        0.0000        0.0000        0.0000        0.0000        0.0000        0.0000        0.0000        0.0000        0.0000       10.3012        9.2298        7.7913        6.8543        7.8506        8.4432       10.4097       11.1690       10.8180       10.1756       10.3664       22.2883        6.7069        7.8508        9.7343       11.0456       14.6428       15.1500       13.1739       14.0780       13.8650       14.1878       14.1786       12.0141       10.1435        9.5019        8.8782        8.2577        6.1779        5.1748        4.3559        4.3326        6.9440        6.2702        6.1081        5.6517        4.6293        0.0000        0.0000        0.0000        0.0000        0.0000        0.0000        0.0000        0.0000        0.0000        0.0000        0.0000        0.0000        0.0000        0.0000        0.0000        0.0000        0.0000        0.0000        0.0000        0.0000        0.0000        0.0000        0.0000        0.0000        0.0000        0.0000        0.0000        0.0000        0.0000        0.0000        0.0000        0.0000        0.0000        0.0000        0.0000        0.0000        0.0000        0.0000        0.0000        0.0000        0.0000        0.0000        0.0000        0.0000        0.0000        0.0000        0.0000        0.0000        0.0000        0.0000        0.0000        0.0000        0.0000        0.0000        0.0000        0.0000        0.0000        0.0000        0.0000        0.0000        0.0000        0.0000        0.0000        0.0000        0.0000        0.0000        0.0000        0.0000        0.0000        0.0000        0.0000        0.0000        0.0000        0.0000        0.0000        0.0000        0.0000        0.0000        0.0000        0.0000        0.0000        0.0000        0.0000        0.0000        0.0000        0.0000        0.0000        0.0000        0.0000        0.0000        0.0000        0.0000        0.0000        0.0000        0.0000        0.0000        0.0000        0.0000        0.0000       61.2854       48.5167       49.8003       51.6022       50.3080       59.1706       50.4814       48.5899       58.4866       57.9923       62.1960       68.2332       67.4512       69.9387       77.5846       85.0840       91.7629       96.3462       81.0097       77.2727       73.9525       70.1748       93.4285      111.2013       75.5357      115.4096       98.3485       77.1933       74.2736       82.9033       89.2396       95.1267       79.5424       79.4352       76.4715       64.0410       68.2716       55.8010       60.0123       60.1852       65.7692       62.9517       58.6915       65.3072       81.0101       80.9535      102.4265      107.4438      115.0363      120.5315      130.3704      132.0684      133.5352      141.5095      140.1029      142.5802      141.8134      135.4917      172.6178      186.4598      183.7843      170.6530      180.7343      183.8771      197.8452      198.4259      174.6576      160.6878      149.9477      135.0734      138.2648      157.5464      158.5585        0.0000        0.0000        0.0000        0.0000        0.0000
        0.0000        0.0000        0.0000        0.0000        0.0000        0.0000        0.0000        0.0000        0.0000        0.0000        0.0000        0.0000        0.0000        0.0000        0.0000        0.0000        0.0000        0.0000        0.0000        0.0000        0.0000        0.0000        0.0000        0.0000        0.0000        0.0000        0.0000        0.0000        0.0000        0.0000        0.0000        0.0000        0.0000        0.0000        0.0000       13.4313       11.2282        9.0598        8.9988       15.0165       12.1290       14.6275       13.3567        9.5268        9.5655       12.6530       18.3006       13.3087        9.0764        9.9242       10.3325       73.3093       19.9055       11.6878       13.8155       14.5669       14.3462       15.2864       13.8682       12.5639       11.7325       10.7095       10.9178        8.8994        8.1074        7.5417        7.8721        8.9285        7.4310        7.0152        6.2925        5.4144        0.0000        0.0000        0.0000        0.0000        0.0000        0.0000        0.0000        0.0000        0.0000        0.0000        0.0000        0.0000        0.0000        0.0000        0.0000        0.0000        0.0000        0.0000        0.0000        0.0000        0.0000        0.0000        0.0000        0.0000        0.0000        0.0000        0.0000        0.0000        0.0000        0.0000        0.0000        0.0000        0.0000        0.0000        0.0000        0.0000        0.0000        0.0000        0.0000        0.0000        0.0000        0.0000        0.0000        0.0000        0.0000        0.0000        0.0000        0.0000        0.0000        0.0000        0.0000        0.0000        0.0000        0.0000        0.0000        0.0000        0.0000        0.0000        0.0000        0.0000        0.0000        0.0000        0.0000        0.0000        0.0000        0.0000        0.0000        0.0000        0.0000        0.0000        0.0000        0.0000        0.0000        0.0000        0.0000        0.0000        0.0000        0.0000        0.0000        0.0000        0.0000        0.0000        0.0000        0.0000        0.0000        0.0000        0.0000        0.0000        0.0000        0.0000        0.0000        0.0000        0.0000        0.0000        0.0000        0.0000        0.0000        0.0000       52.1332       47.5989       54.2034       59.6062       55.1583       51.2314       45.2893       44.4851       44.2105       53.8980       94.5838       83.5445       62.3675       61.7425       62.7090       77.2466       85.3323       82.1533       87.3234       76.6458       90.6609      141.5209      127.4883      123.6265      120.1569       96.2515      114.8212       99.7492       73.6284       76.2916       71.7204       66.3014      130.5813       62.2485       64.3554      104.7793       56.3473       50.5747       54.4723       57.6148       58.6906       57.9120       58.3600       85.2286      107.1735       62.9943       82.0366      111.4548      112.1034      118.1867      117.7389      124.7493      123.9560      138.5753      151.7983      143.5261      136.5125      146.1139      145.2268      146.0750      155.1741      155.4557      153.1115      148.9323      144.7712      148.8234      151.3184      149.3291      146.2051      132.7717      132.3246      135.4701      137.0341        0.0000        0.0000        0.0000        0.0000        0.0000        0.0000
        0.0000        0.0000        0.0000        0.0000        0.0000        0.0000        0.0000        0.0000        0.0000        0.0000        0.0000        0.0000        0.0000        0.0000        0.0000        0.0000        0.0000        0.0000        0.0000        0.0000        0.0000        0.0000        0.0000        0.0000        0.0000        0.0000        0.0000        0.0000        0.0000        0.0000        0.0000        0.0000        0.0000        0.0000        0.0000       13.6953       12.7690       10.4979       14.7897       13.5329       13.5054       13.4387       12.8922       10.3062       10.0938       11.7869        9.9911        8.3559        9.7700        9.1602        9.6619       17.1768       14.6315       19.9411       20.3501       21.3233       20.7976       21.1091       12.5557       10.6233       11.8947       11.0938       11.5519       11.6293       10.4146        8.2703        9.4957        9.9031        8.3226        7.8204        6.4966        0.0000        0.0000        0.0000        0.0000        0.0000        0.0000        0.0000        0.0000        0.0000        0.0000        0.0000        0.0000        0.0000        0.0000        0.0000        0.0000        0.0000        0.0000        0.0000        0.0000        0.0000        0.0000        0.0000        0.0000        0.0000        0.0000        0.0000        0.0000        0.0000        0.0000        0.0000        0.0000        0.0000        0.0000        0.0000        0.0000        0.0000        0.0000        0.0000        0.0000        0.0000        0.0000        0.0000        0.0000        0.0000        0.0000        0.0000        0.0000        0.0000        0.0000        0.0000        0.0000        0.0000        0.0000        0.0000        0.0000        0.0000        0.0000        0.0000        0.0000        0.0000        0.0000        0.0000        0.0000        0.0000        0.0000        0.0000        0.0000        0.0000        0.0000        0.0000        0.0000        0.0000        0.0000        0.0000        0.0000        0.0000        0.0000        0.0000        0.0000        0.0000        0.0000        0.0000        0.0000        0.0000        0.0000        0.0000        0.0000        0.0000        0.0000        0.0000        0.0000        0.0000        0.0000       38.7689       40.9014        0.0000       56.1920       53.3238       48.9431       47.5527       54.4437       51.6960       50.0746       46.3433       40.0512       40.7633       45.4334       46.5152       66.9428       59.9514       59.3085      101.5441      107.0066       91.1693       89.0654       89.7539       77.0552       93.2420      110.6786      124.0523      120.0381      122.8605      123.2980      106.4878      112.1209       90.9628       86.8602       84.3015       70.4626       62.5084      139.6010       56.9368       55.2497       49.2123       51.8857       47.9067       56.3504       55.6290       69.2382       63.6274       65.2142       79.0250       62.2576       70.5982       94.6247      106.6510       97.8180      102.1377      117.1091      128.5559      125.2825      142.7372      155.7369      152.9945      155.1223      146.6516      133.9039      144.9436      152.6905      147.8966      143.2589      125.8594      123.4156      127.1870      137.5574      148.0576      151.2782      143.4405      135.7203      139.2591        0.0000        0.0000        0.0000        0.0000        0.0000        0.0000        0.0000
        0.0000        0.0000        0.0000        0.0000        0.0000        0.0000        0.0000        0.0000        0.0000        0.0000        0.0000        0.0000        0.0000        0.0000        0.0000        0.0000        0.0000        0.0000        0.0000        0.0000        0.0000        0.0000        0.0000        0.0000        0.0000        0.0000        0.0000        0.0000        0.0000       32.5402       29.6394       25.2465       29.7707       39.6104       27.8080       18.4161       14.3546       11.5998       10.8063       12.2537       14.7017       15.9396       13.2004        9.5317        9.9876       11.0357       11.5329       10.0776        9.3068        9.9793       11.9520       13.3577       14.2355       16.8905       16.8950       20.2378       22.8213       17.4587       10.4606       11.1020       11.7466       11.4244       11.2434       11.0651        9.8240        9.7966        9.2070       10.2225        9.7405        8.7549        7.5128        5.6791        4.3951        0.0000        0.0000        0.0000        0.0000        0.0000        0.0000        0.0000        0.0000        0.0000        0.0000        0.0000        0.0000        0.0000        0.0000        0.0000        0.0000        0.0000        0.0000        0.0000        0.0000        0.0000        0.0000        0.0000        0.0000        0.0000        0.0000        0.0000        0.0000        0.0000        0.0000        0.0000        0.0000        0.0000        0.0000        0.0000        0.0000        0.0000        0.0000        0.0000        0.0000        0.0000        0.0000        0.0000        0.0000        0.0000        0.0000        0.0000        0.0000        0.0000        0.0000        0.0000        0.0000        0.0000        0.0000        0.0000        0.0000        0.0000        0.0000        0.0000        0.0000        0.0000        0.0000        0.0000        0.0000        0.0000        0.0000        0.0000        0.0000        0.0000        0.0000        0.0000        0.0000        0.0000        0.0000        0.0000        0.0000        0.0000        0.0000        0.0000        0.0000        0.0000        0.0000        0.0000        0.0000        0.0000        0.0000        0.0000        0.0000        0.0000        0.0000        0.0000       44.2272       40.0029       40.1937       52.9164       59.8786       60.9064       50.2895       47.0287       45.6212       43.3533       42.1251       42.5788       69.2886       71.2562       70.9909       44.4150       53.2945       62.5918       55.3885       82.7907      117.8660       83.5560       79.0651       93.6205       87.6973       91.6750      118.7542      121.2135      105.9794       92.0949      160.4101      120.9903      117.6419      128.9230      109.9849       77.4854       93.4188       76.8497       66.0629      106.5674      106.9861       55.1378       53.3425       55.3972       55.2886       51.3840       52.3980       56.4788       59.2757       68.4031       74.7114       72.7515       72.5362       73.9191       82.7980       95.2090      109.1999      115.8878      125.7977      161.3609      167.0873      141.5343      136.7427      146.6393      145.9676      157.5647      164.5238      154.2814      144.4357      125.0285      122.5554      134.4326      140.7237      134.1245      145.1357      134.2954      136.7956        0.0000        0.0000        0.0000        0.0000        0.0000        0.0000        0.0000        0.0000
        0.0000        0.0000        0.0000        0.0000        0.0000        0.0000        0.0000        0.0000        0.0000        0.0000        0.0000        0.0000        0.0000        0.0000        0.0000        0.0000        0.0000        0.0000        0.0000        0.0000        0.0000        0.0000        0.0000        0.0000        0.0000        0.0000       42.9409       64.7363       66.9765       54.9152       42.9819       23.6688       23.6867       19.9601       16.9825       19.0413       20.5012       23.2851       32.6718       12.8367       14.9846       15.1384       16.1543       12.1917       11.2525       11.9783       12.7885       11.4012       10.6911       10.6277       11.5841       12.9585       13.5311       13.6831       14.9373       15.8514       14.7146       15.5128       14.0221       14.9120       13.3877       12.3731       10.9760       11.7645       10.9088       10.5028       10.6304       12.0176       11.2423       10.4987        9.9442        9.0903        6.5356        5.5179        6.8299        7.0297        8.2818        8.5601        8.8669        8.4271        6.3343        4.7098        0.0000        0.0000        0.0000        0.0000        0.0000        0.0000        0.0000        0.0000        0.0000        0.0000        0.0000        0.0000        0.0000        0.0000        0.0000        0.0000        0.0000        0.0000        0.0000        0.0000        0.0000        0.0000        0.0000        0.0000        0.0000        0.0000        0.0000        0.0000        0.0000        0.0000        0.0000        0.0000        0.0000        0.0000        0.0000        0.0000        0.0000        0.0000        0.0000        0.0000        0.0000        0.0000        0.0000        0.0000        0.0000        0.0000        0.0000        0.0000        0.0000        0.0000        0.0000        0.0000        0.0000        0.0000        0.0000        0.0000        0.0000        0.0000        0.0000        0.0000        0.0000        0.0000        0.0000        0.0000        0.0000        0.0000        0.0000        0.0000        0.0000        0.0000        0.0000       36.9154       32.4758       37.8890       40.7321       44.9043        0.0000        0.0000        0.0000        0.0000       39.6110       49.9623       68.2735       59.0760       43.4219       49.5538       55.6044       50.0652       52.3426       44.1358       44.2837       41.9307       42.0547       41.4315       43.0258       47.2102       52.0044       50.3805       51.2338       63.8576       46.1178       64.9650       84.6765       93.2117       92.4205       94.4291       84.8113       77.3789      111.1915      112.8218      100.9668       97.2730      117.5543      106.8571      120.7446      158.2540      146.9510      102.0202       92.9069       83.8606       82.9627      115.2827      146.6336       54.8459       66.7039       68.8289       64.5048       53.6834       55.8430       61.6220       61.1402       64.2288       77.6632       82.4016       72.5143       78.6207       88.5378      108.2481      117.1977      127.2704      141.7279      152.5961      142.3680      130.7212      132.0808      145.3332      150.0276      163.7570      158.1647      164.5211      146.3854      135.7901      126.7443      138.1886      142.0988      136.8667      134.1417      140.0725      137.3372        0.0000        0.0000        0.0000        0.0000        0.0000        0.0000        0.0000        0.0000
        0.0000        0.0000        0.0000        0.0000        0.0000        0.0000        0.0000        0.0000        0.0000        0.0000        0.0000        0.0000        0.0000        0.0000        0.0000        0.0000        0.0000        0.0000        0.0000        0.0000        0.0000        0.0000        0.0000        0.0000        0.0000       56.1748       50.3363       45.0569       24.6544       16.6370       14.0291       14.9158       17.8325       14.1283       13.0423       14.7048       14.5420       26.2249      101.0150       71.6645       14.5598       13.4430       15.3329       13.6018       13.2809       14.0109       17.3360       15.7480       14.8358       12.8364       13.7956       14.8621       16.3720       16.6717       16.6330       20.7461       22.2820       21.6632       22.7763       20.3534       18.6159       16.6301       15.5420       15.3358       14.2821       14.7563       14.3521       14.4443       13.0715       12.2579       13.2709       10.9813       10.6743        9.9722       10.3640       15.6172       17.1230       14.0582       10.2610        4.0033        3.6322        3.4709        3.0162        3.7192        0.0000        0.0000        0.0000        0.0000        0.0000        0.0000        0.0000        0.0000        0.0000        0.0000        0.0000        0.0000        0.0000        0.0000        0.0000        0.0000        0.0000        0.0000        0.0000        0.0000        0.0000        0.0000        0.0000        0.0000        0.0000        0.0000        0.0000        0.0000        0.0000        0.0000        0.0000        0.0000        0.0000        0.0000        0.0000        0.0000        0.0000        0.0000        0.0000        0.0000        0.0000        0.0000        0.0000        0.0000        0.0000        0.0000        0.0000        0.0000        0.0000        0.0000        0.0000        0.0000        0.0000        0.0000        0.0000        0.0000        0.0000        0.0000        0.0000        0.0000        0.0000        0.0000        0.0000        0.0000        0.0000        0.0000        0.0000        0.0000       33.4583       30.7680       31.4493       32.0565       34.4661       39.0015       39.2113       40.9027       42.0618       36.8120       43.0836       44.5510       42.8519       40.4774       41.2822       47.8857       47.9025       45.0363       46.7816       43.2681       48.7882       55.9863       51.9391       48.9593       50.9652       53.7152       50.9961       48.4483       52.5521       59.6199       64.3876       65.5299       67.0255       80.3265       78.4303       79.4343       80.2988       79.3482      105.2685       99.9767       80.2746      120.6267      119.0401      151.9562      117.5994      176.2499      163.7653      107.7120      109.3757      115.3925      115.5188       87.5478       81.6921      120.3322      100.9810       69.6613       62.3972       61.1019       70.6355       61.4063       60.1004       57.3770       60.0079       81.1681       80.3897       85.6332       95.6758      107.1167      123.7134      139.9698      148.3331      146.8483      147.3565      140.8779      138.7728      151.3738      164.8809      179.3941      180.2149      176.2309      152.9432      126.1376        0.0000        0.0000      128.1628      120.7823      124.7005      127.3129        0.0000        0.0000        0.0000        0.0000        0.0000        0.0000        0.0000        0.0000        0.0000
        0.0000        0.0000        0.0000        0.0000        0.0000        0.0000        0.0000        0.0000        0.0000        0.0000        0.0000        0.0000        0.0000        0.0000        0.0000        0.0000        0.0000        0.0000        0.0000        0.0000        0.0000        0.0000        0.0000        0.0000        0.0000        0.0000       29.6205       34.7419       25.5037       24.6200       12.2725       74.2057       63.8584       14.0736       13.1238       12.6817       10.9178       13.1751       23.4188       20.2916       10.9042       12.2357       13.3876       13.7079       13.9195       15.8234       16.3238       16.5029       13.1579       12.9434       13.4527       15.5909       19.1781       19.3334       19.4214       19.9544       23.2501       21.5154       22.8266       23.0626       21.3885       22.8115       21.5728       20.8170       20.5174       18.7714       16.8578       15.7917       15.2816       16.2800       15.8291       12.9051       12.3351       12.1797       14.4740       16.5342       16.1357       10.3840        7.3078        4.8653        4.9945        4.0112        2.5265        3.7965        5.7910        8.4558        0.0000        0.0000        0.0000        0.0000        0.0000        0.0000        0.0000        0.0000        0.0000        0.0000        0.0000        0.0000        0.0000        0.0000        0.0000        0.0000        0.0000        0.0000        0.0000        0.0000        0.0000        0.0000        0.0000        0.0000        0.0000        0.0000        0.0000        0.0000        0.0000        0.0000        0.0000        0.0000        0.0000        0.0000        0.0000        0.0000        0.0000        0.0000        0.0000        0.0000        0.0000        0.0000        0.0000        0.0000        0.0000        0.0000        0.0000        0.0000        0.0000        0.0000        0.0000        0.0000        0.0000        0.0000        0.0000        0.0000        0.0000        0.0000        0.0000        0.0000        0.0000        0.0000        0.0000        0.0000        0.0000        0.0000       26.6394       24.8501       23.0868       22.1321       23.8501       26.5299       22.4885       25.6690       37.3510       32.5139       42.6125       38.4064       41.5036       48.9301       44.4580       46.5848       43.8768       43.4968       45.9070       48.2997       54.5720       55.6359       56.8442       57.5660       53.0885       52.0022       52.9686       55.5466       50.2768       55.0010       61.8440       67.6183       68.8881       71.6351       75.2515       68.3905       76.6792       80.8362       82.6328       90.9499      103.7107      127.4611      142.3715      108.3787      117.6742      135.5036      179.6646      120.9245      110.9398      114.4603      109.3464       92.0065       84.4531      111.4431      103.4324       72.0817       67.7810       75.1301       92.3377       85.0260       89.2346       76.3999       75.8402       88.7835       93.5908       97.9435      107.3452      122.7886      131.5369      135.1141      135.4369      134.4340      139.2032      134.9799      145.7436      156.1326      157.4254      154.2197      155.0206      138.9306      122.5734        0.0000        0.0000        0.0000        0.0000        0.0000        0.0000        0.0000        0.0000        0.0000        0.0000        0.0000        0.0000        0.0000        0.0000        0.0000        0.0000
        0.0000        0.0000        0.0000        0.0000        0.0000        0.0000        0.0000        0.0000        0.0000        0.0000        0.0000        0.0000        0.0000        0.0000        0.0000        0.0000        0.0000        0.0000        0.0000        0.0000        0.0000        0.0000        0.0000        0.0000        0.0000        0.0000        0.0000       15.6460       14.0117       13.0666       11.0723       18.3669       15.6335       12.2498       10.8303       10.4092       13.2603       14.1526       16.3389       16.5551       13.9631       12.7104       14.6421       20.2552       20.7540       19.9398       19.0488       20.2695       16.7630       15.5423       16.5864       18.5686       22.5354       21.8037       24.5552       22.7844       25.2493       27.2602       27.3321       25.3861       24.1558       24.2989       22.1735       22.8588       24.1022       20.4069       19.2382       17.9511       17.6266       17.9516       16.5943       14.2355       13.6648       13.8746       13.9314       11.5030        9.1487        8.6241        8.3282        5.0749        4.9541        3.5318        2.2037        5.5748        5.5557        5.2659        4.5232        5.1634        4.9540        1.3842        0.0000        0.0000        0.0000        0.0000        0.0000        0.0000        0.0000        0.0000        0.0000        0.0000        0.0000        0.0000        0.0000        0.0000        0.0000        0.0000        0.0000        0.0000        0.0000        0.0000        0.0000        0.0000        0.0000        0.0000        0.0000        0.0000        0.0000        0.0000        0.0000        0.0000        0.0000        0.0000        0.0000        0.0000        0.0000        0.0000        0.0000        0.0000        0.0000        0.0000        0.0000        0.0000        0.0000        0.0000        0.0000        0.0000        0.0000        0.0000        0.0000        0.0000        0.0000        0.0000        0.0000        0.0000        0.0000        0.0000        0.0000        0.0000        0.0000        0.0000        0.0000       26.5530       23.4601       18.6196       17.8069       16.7042       16.6420       17.2618       18.8371       25.9419       27.2509       29.8613       35.0557       35.1554       46.0177       49.7180       44.0997       43.8044       42.9199       46.9365       50.0093       56.8808       59.2550       58.7356       56.0941       60.4471       55.5876       52.4502       54.3107       55.6687       63.1842       69.3198       65.2895       59.9837       63.8251       72.9393       93.3374      108.3625       76.5548       72.9675       80.5956       86.1688       84.4221       80.2733       85.9053       80.4369       86.2895      126.5137      135.8172       98.6648      101.3330      102.5390      103.4499       86.7522       83.0934       75.7335       71.9769       65.8592       64.7178       74.8830       76.7121       80.2976       81.1612       82.1736       85.5140      102.9621      109.1412      108.7765      118.3887      133.0919      131.7845      132.9509      129.8956      141.4422      153.6017      142.6444      147.1460      162.7559      160.5470      164.0557      162.0996      138.8443      128.6758        0.0000        0.0000        0.0000        0.0000        0.0000        0.0000        0.0000        0.0000        0.0000        0.0000        0.0000        0.0000        0.0000        0.0000        0.0000        0.0000
        0.0000        0.0000        0.0000        0.0000        0.0000        0.0000        0.0000        0.0000        0.0000        0.0000        0.0000        0.0000        0.0000        0.0000        0.0000        0.0000        0.0000        0.0000        0.0000        0.0000        0.0000        0.0000        0.0000        0.0000        0.0000        0.0000        0.0000       17.2334       14.9737       17.3245       12.3183       14.5992       13.5918       14.4260       14.8208       13.8611       16.5549       18.2599       22.5509       25.7134       43.9221       35.9440       30.2111       25.4946       21.9914       22.9154       20.9283       21.3897       24.0492       22.7323       19.9433       22.5855       25.3688       26.1536       25.5584       25.5100       26.0345       25.3583       24.6895       25.2782       23.5667       25.1463       24.5118       22.5762       20.7693       20.5034       18.5066       17.3850       17.1237       18.3481       16.0179       12.0125       10.6191        9.9434        9.7324        8.5777        6.9566        6.9823        7.4313        2.6284        2.3729        2.8451        3.2716        4.5953        4.4712        2.1882        1.8041        2.4677        3.8935        1.4548        0.0000        0.0000        0.0000        0.0000        0.0000        0.0000        0.0000        0.0000        0.0000        0.0000        0.0000        0.0000        0.0000        0.0000        0.0000        0.0000        0.0000        0.0000        0.0000        0.0000        0.0000        0.0000        0.0000        0.0000        0.0000        0.0000        0.0000        0.0000        0.0000        0.0000        0.0000        0.0000        0.0000        0.0000        0.0000        0.0000        0.0000        0.0000        0.0000        0.0000        0.0000        0.0000        0.0000        0.0000        0.0000        0.0000        0.0000        0.0000        0.0000        0.0000        0.0000        0.0000        0.0000        0.0000        0.0000        0.0000        0.0000        0.0000        0.0000        0.0000        0.0000        0.0000       19.8040       17.4578       17.4727       25.8015       23.0937       16.7631       18.3699       23.2689       25.7022       28.0063       33.2210       39.7250       54.9487       56.0308       54.4718       47.9485       44.7048       54.8887       68.3851       69.1368       65.8969       62.5375       59.3470       59.1761       51.8790       51.0969       58.0882       62.8434       73.4034       71.3358       61.8089       57.8724       63.2523       73.8663       92.8411       84.6660       79.5664       64.7199       82.8029       87.3491       89.0519       82.6020       79.3410       93.6076       85.6111      100.3689      116.8918       97.4841       96.5965      101.8199       90.9587       89.1636       85.6012       82.3498       68.0648       63.8024       66.3642       75.4567       77.5165       89.6018       89.8874       78.5330       82.0434       96.3208      103.5754      114.9165      129.5387      131.2460      135.6599      141.9478      144.1404      152.5751      158.6167      160.7544      166.0397      176.0873      167.7365      178.0837      181.4235      152.9021      141.1490        0.0000        0.0000        0.0000        0.0000        0.0000        0.0000        0.0000        0.0000        0.0000        0.0000        0.0000        0.0000        0.0000        0.0000        0.0000        0.0000
        0.0000        0.0000        0.0000        0.0000        0.0000        0.0000        0.0000        0.0000        0.0000        0.0000        0.0000        0.0000        0.0000        0.0000        0.0000        0.0000        0.0000        0.0000        0.0000        0.0000        0.0000        0.0000        0.0000        0.0000        0.0000        0.0000        0.0000        0.0000       24.1808       21.3098       17.9740       19.1470       18.8768       19.4923       18.4188       22.4412       22.8334       25.1955       23.8946       26.6240       32.8003       66.1104       64.8191       37.6366       27.7274       27.7297       29.7617       27.3421       27.9697       27.9086       22.3549       23.2356       24.3277       24.5055       26.6145       26.0808       25.5799       25.7292       26.5085       37.0118       70.8169       44.2131       20.8575       17.1577       18.0398       17.3411       16.8071       16.5014       15.7397       18.1233       16.2353       11.3420        5.4967        5.3704        5.2967        7.9323        8.0345       20.4633       29.4969        7.4236        7.3999        8.6009        9.4688        7.5572        4.7803        2.3509        1.9509        1.1126        3.6709        2.5076        3.3676        0.0000        0.0000        0.0000        0.0000        0.0000        0.0000        0.0000        0.0000        0.0000        0.0000        0.0000        0.0000        0.0000        0.0000        0.0000        0.0000        0.0000        0.0000        0.0000        0.0000        0.0000        0.0000        0.0000        0.0000        0.0000        0.0000        0.0000        0.0000        0.0000        0.0000        0.0000        0.0000        0.0000        0.0000        0.0000        0.0000        0.0000        0.0000        0.0000        0.0000        0.0000        0.0000        0.0000        0.0000        0.0000        0.0000        0.0000        0.0000        0.0000        0.0000        0.0000        0.0000        0.0000        0.0000        0.0000        0.0000        0.0000        0.0000        0.0000        0.0000        0.0000        0.0000       12.7638       12.2879       19.9411       19.2085       14.1703       16.3225       20.7656       22.9967       25.4078       28.1426       46.8503       67.3774       74.9273       48.2775       43.7966       54.1837       76.1731       74.1642       70.1359       62.6979       62.5904       64.1662       56.3551       55.4454       53.2280       52.4059       53.0638       52.1623       57.4822       55.2987       62.0504       67.6162       81.7606       86.2410       83.5796       81.7174       73.5906       81.0035       87.3720       93.4847       98.4234       92.8650       99.9436       87.8758       73.3057       87.9846       88.1751       95.5199       99.8515       85.7912       73.3565       70.3439       75.8331       61.4957       59.5453       59.2143       65.9157       75.4129       80.9304       85.3766       81.6266       81.1882       92.7952       96.5411      103.8859      111.1807      137.0746      148.0708      143.9783      151.7355      151.7878      170.3979      193.2674      172.3766      158.5438      161.6571      178.0063      179.0270      174.4597      173.3067        0.0000        0.0000        0.0000        0.0000        0.0000        0.0000        0.0000        0.0000        0.0000        0.0000        0.0000        0.0000        0.0000        0.0000        0.0000        0.0000
        0.0000        0.0000        0.0000        0.0000        0.0000        0.0000        0.0000        0.0000        0.0000        0.0000        0.0000        0.0000        0.0000        0.0000        0.0000        0.0000        0.0000        0.0000        0.0000        0.0000        0.0000        0.0000        0.0000        0.0000        0.0000        0.0000        0.0000        0.0000       22.6252       18.9517       20.8991       24.7839       24.3508       23.6718       23.8766       25.5025       25.2823       23.1444       23.6999       26.3914       28.1426       25.0171       25.4370       28.3280       31.8591       34.3408       43.8952       46.6342       38.8920       25.6102       26.1700       32.6578       25.2141       24.0660       24.4735       22.5823       22.1481       20.4340       33.2657       19.4337       30.3650       26.4292       51.5037       45.9076       31.0340       18.9915       15.2363       21.8492       21.3821       15.9847       11.3833        6.3575        2.6935        4.2229        5.2778        7.3576        7.6108       34.6234       55.4929       10.7963        7.1120        8.3725       11.4976        6.3435        3.7519        2.9921        2.6057        7.7116        7.0543        4.4319        4.6589        0.0000        0.0000        0.0000        0.0000        0.0000        0.0000        0.0000        0.0000        0.0000        0.0000        0.0000        0.0000        0.0000        0.0000        0.0000        0.0000        0.0000        0.0000        0.0000        0.0000        0.0000        0.0000        0.0000        0.0000        0.0000        0.0000        0.0000        0.0000        0.0000        0.0000        0.0000        0.0000        0.0000        0.0000        0.0000        0.0000        0.0000        0.0000        0.0000        0.0000        0.0000        0.0000        0.0000        0.0000        0.0000        0.0000        0.0000        0.0000        0.0000        0.0000        0.0000        0.0000        0.0000        0.0000        0.0000        0.0000        0.0000        0.0000        0.0000        0.0000       13.8899       12.8422       12.9834       13.7463       15.2317       15.9294       15.6334       15.1817       19.8883       22.4676       25.8367       29.2100       33.1790       45.7300       38.0520       39.0177       44.8327       49.6127       63.4982       67.6885       63.6364       62.0055       61.5445       60.0083       56.0743       53.8243       48.8236       48.0527       51.9169       48.7225       55.6346       60.6698       62.0004       65.2842       83.9316       84.1049       83.2253       78.9312       77.4094       81.6306       85.1834       94.1650      100.1713      102.3289       86.0736       81.0647       73.4048       92.6866       98.9316      107.4069      105.8011       83.3223       66.7416       67.1164       70.0909       63.6754       57.8938       76.7960       74.6203       80.2911       86.9503       77.6459       84.5137      124.3746       89.7029       95.5904      110.0336      122.9388      143.6166      142.2310      146.3962      151.0419      159.3248      185.2077      165.8536      153.3014      161.2119      167.6817      165.8948      170.6110      173.8835      162.8965        0.0000        0.0000        0.0000        0.0000        0.0000        0.0000        0.0000        0.0000        0.0000        0.0000        0.0000        0.0000        0.0000        0.0000        0.0000        0.0000
        0.0000        0.0000        0.0000        0.0000        0.0000        0.0000        0.0000        0.0000        0.0000        0.0000        0.0000        0.0000        0.0000        0.0000        0.0000        0.0000        0.0000        0.0000        0.0000        0.0000        0.0000        0.0000        0.0000        0.0000        0.0000        0.0000        0.0000        0.0000       31.7635       31.6659       31.4121       35.4194       38.8673       35.4994       31.4206       30.6374       26.7750       22.2335       21.3471       23.7153       24.2618       23.5170       26.0261       27.0076       28.1271       28.8105       32.1601       32.7393       30.8704       24.7355       23.8750       38.1731       28.8385       25.9015       22.5440       22.2796       21.1652       17.3546       17.3369       13.8048       11.9941       12.2574       15.3229       15.4762       32.8922       47.0969       42.6719       34.3740       19.6951       12.7661        7.8781        3.8131        4.2536        3.9336        4.6647        7.4668        8.5687       13.9540       16.0763       34.3801       41.4051       20.5302       18.4599       27.3722       19.3575        4.7113        3.7108        4.8661        3.6582        3.2764        2.4110        0.8871        0.0000        0.0000        0.0000        0.0000        0.0000        0.0000        0.0000        0.0000        0.0000        0.0000        0.0000        0.0000        0.0000        0.0000        0.0000        0.0000        0.0000        0.0000        0.0000        0.0000        0.0000        0.0000        0.0000        0.0000        0.0000        0.0000        0.0000        0.0000        0.0000        0.0000        0.0000        0.0000        0.0000        0.0000        0.0000        0.0000        0.0000        0.0000        0.0000        0.0000        0.0000        0.0000        0.0000        0.0000        0.0000        0.0000        0.0000        0.0000        0.0000        0.0000        0.0000        0.0000        0.0000        0.0000        0.0000        0.0000        0.0000        0.0000       22.0110       16.5566       18.5656       20.6464       16.3395       16.7034       14.4988       14.6643       14.4555       19.5585       23.7323       26.4874       27.9747       42.5558       34.3120       37.6765      139.6073       46.5760       51.9961       59.3174       61.0983       56.8289       52.7960      174.1263       55.1856       55.7081       54.7250       49.7060       48.7729       46.1884       47.6772       57.2853       56.2989       55.5055       57.9569       68.4858       74.9315       70.9214       66.9178       92.9281       98.5181       95.1154       97.7387      111.2697       96.4918       78.3833       73.5534       79.4103       91.4822       98.1244       98.2106       92.8854       78.6147       71.8611       73.3032       73.2566       71.8923       57.4929       69.0987       70.1829       74.0060       77.8290       79.3333       84.0212       82.1169       94.8805       94.3333      105.1724      115.1627      136.2283      143.7619      158.5539      155.3533      156.7855      160.1564      150.2729      151.4666      156.0144      160.5903      164.9390      169.6860      176.5453      166.1026      167.0452        0.0000        0.0000        0.0000        0.0000        0.0000        0.0000        0.0000        0.0000        0.0000        0.0000        0.0000        0.0000        0.0000        0.0000        0.0000
        0.0000        0.0000        0.0000        0.0000        0.0000        0.0000        0.0000        0.0000        0.0000        0.0000        0.0000        0.0000        0.0000        0.0000        0.0000        0.0000        0.0000        0.0000        0.0000        0.0000        0.0000        0.0000        0.0000        0.0000        0.0000        0.0000        0.0000       38.3816       51.3326       45.4324       40.0173       42.3890       38.9474       32.7157       28.0379       29.2858       24.7324       24.2619       26.5540       27.6209       26.7128       37.0226       33.0143       25.9363       26.4765       25.0974       24.4948       21.7643       22.2713       21.8661       19.0098       19.4019       22.7381       23.2436       31.8280       29.4288       25.7479       15.7643       13.3588       10.1862        9.0158       10.0307        9.9335        8.9699        8.5744        8.0421        9.9522        8.4501        7.5543        8.0497        7.1216        4.5937        2.3895        3.0924        7.7864       13.3992       12.3387       11.0034       11.3200        9.4982        8.6930        5.9192        6.3460       33.6285       73.7589       13.9542        7.2595        5.0212        2.8218        3.3210        2.9049        2.8394        2.2206        0.0000        0.0000        0.0000        0.0000        0.0000        0.0000        0.0000        0.0000        0.0000        0.0000        0.0000        0.0000        0.0000        0.0000        0.0000        0.0000        0.0000        0.0000        0.0000        0.0000        0.0000        0.0000        0.0000        0.0000        0.0000        0.0000        0.0000        0.0000        0.0000        0.0000        0.0000        0.0000        0.0000        0.0000        0.0000        0.0000        0.0000        0.0000        0.0000        0.0000        0.0000        0.0000        0.0000        0.0000        0.0000        0.0000        0.0000        0.0000        0.0000        0.0000        0.0000        0.0000        0.0000        0.0000        0.0000        0.0000       29.2134       24.1313       21.0643       23.3861       26.6382       20.6002       19.5489       16.7449       15.3325       18.1712       23.7151       24.2097       27.7403       31.0243       40.5472       39.7690       40.9968       39.2513       45.9993       49.8046       50.2809       53.6624       53.1848       54.9322      162.4649       57.2382       54.8564       52.0188       53.7532       53.7392       46.9058       54.6946       53.1448       51.9612       51.2038       57.6860       72.4055       77.3652       72.4801       74.7599       89.1293       96.1764      101.6458       91.7300       88.6241       90.7590       77.2903       74.6959       74.5425       74.2318      106.1125       82.7856       79.2518       76.8170       70.9560       69.3929       64.2745       75.9646       51.7289       60.0545       61.4600       68.5211       78.0883       84.1556       83.4345       83.1765       89.5643      102.6750      111.5975      118.1291      138.1288      141.7669      150.9297      143.1646      148.1187      145.5249      142.5572      150.2189      166.8290      166.6966      166.8509      157.8921      174.0824      178.3005        0.0000        0.0000        0.0000        0.0000        0.0000        0.0000        0.0000        0.0000        0.0000        0.0000        0.0000        0.0000        0.0000        0.0000        0.0000        0.0000
        0.0000        0.0000        0.0000        0.0000        0.0000        0.0000        0.0000        0.0000        0.0000        0.0000        0.0000        0.0000        0.0000        0.0000        0.0000        0.0000        0.0000        0.0000        0.0000        0.0000        0.0000        0.0000        0.0000        0.0000        0.0000        0.0000        0.0000       41.2048       35.7292       35.2894       36.6019       37.2832       32.3115       31.0360       26.1200       27.7841       34.3217       24.2466       22.3467       28.3695       23.1556       23.9075       25.1189       27.9017       26.1954       23.8704       22.3422       22.7703       22.1173       20.7649       20.3765       19.7542       19.1140       20.6788       23.5480       21.2652       19.2260       15.9872       12.2796        7.2216        9.9279       14.8129        8.5268        4.6564        6.7900        5.6434        6.1240        6.2001        7.1790        6.6576        5.8957        4.0874        5.2924        5.3921        9.5214       12.3740       10.4539        6.0085        3.6954        2.8258        2.8596        4.1600        3.7407        5.2863       19.1117       14.9413        9.3199        6.9370        2.5334        1.6134        1.1840        1.0983        1.4355        2.1048        2.1612        2.9168        1.6829        1.7616        2.7903        3.2170        2.8895        0.0000        0.0000        0.0000        0.0000        0.0000        0.0000       10.6332       10.8495       11.7307       11.3703        0.0000        0.0000        0.0000        0.0000        0.0000        0.0000        0.0000        0.0000        0.0000        0.0000        0.0000        0.0000        0.0000        0.0000        0.0000        0.0000        0.0000        0.0000        0.0000        0.0000        0.0000        0.0000        0.0000        0.0000        0.0000        0.0000        0.0000        0.0000        0.0000        0.0000        0.0000        0.0000        0.0000        0.0000        0.0000        0.0000       30.0865       32.1006       29.5448       29.1647       25.7803       23.9960       23.9198       29.9106       25.2224       20.3294       20.3915       23.3593       31.3649       30.9509       34.7879       37.5151       47.2182       50.8156       45.7201       41.6369       44.5728       47.6171       58.4800       70.2358       62.4552       57.2037       60.1142       65.5543       62.5560       60.0929       58.6884       59.4771       59.1952       60.4702       48.7629       46.8672       51.4093       55.5404       62.0165       71.4974       82.9835       93.5051      102.5241      106.9880      113.8936      108.7119      107.4615       94.8111       87.2066       89.8549       78.7250       83.6992       82.0210       83.1435       72.0074       75.8819       74.5700       64.6465       58.0133       60.6145       61.2357       62.7313       71.6099       76.6552       77.8530       73.1257       78.2276       81.5265       92.6462      105.9337      117.5981      124.8897      142.1087      151.7844      147.9554      142.5767      141.9285      138.0373      141.1380      159.7667      218.9452      186.2469      176.5928      170.9322      157.9717      174.2349        0.0000        0.0000        0.0000        0.0000        0.0000        0.0000        0.0000        0.0000        0.0000        0.0000        0.0000        0.0000        0.0000        0.0000        0.0000        0.0000
        0.0000        0.0000        0.0000        0.0000        0.0000        0.0000        0.0000        0.0000        0.0000        0.0000        0.0000        0.0000        0.0000        0.0000        0.0000        0.0000        0.0000        0.0000        0.0000        0.0000        0.0000        0.0000        0.0000        0.0000        0.0000        0.0000       57.0713       51.8018       39.3209       35.3557       37.6365       38.0469       38.2498       34.9983       25.0954       25.4623       24.4496       26.6441       39.3504       45.3305       31.3646       34.1612       33.0879       29.8162       30.1839       26.4580       25.5267       33.6702       35.8529       28.5689       20.8931       17.9706       15.7457       15.7665       15.9703       18.5022       18.8819       17.1999       11.3331       10.5133        9.4784        6.8362        7.6212        4.8325        6.1038        6.0896        8.1263        5.3018        4.2200        3.2970        3.1374        2.6246        2.3830        3.1597        3.4852        4.1493        2.1401        2.8027        2.4822        2.8809        2.7366        3.6895        4.2894        3.3916        2.9815        3.1992        2.8588        2.2601        1.3283        1.3044        1.4963        0.4777        1.1579        1.5615        1.1042        1.3960        1.8043        1.9892        3.9933        3.5182        2.0978        2.0704        2.6147        1.6995        1.7479        2.0211        2.4157        7.5767        7.4118        8.8092        8.1386        8.1414        8.5057        8.3022        9.3550        0.0000        0.0000        0.0000        0.0000        0.0000        0.0000        0.0000        0.0000        0.0000        0.0000        0.0000        0.0000        0.0000        0.0000        0.0000        0.0000        0.0000        0.0000        0.0000        0.0000        0.0000       16.3975       21.1720       22.1336       20.8833       21.5356       22.4982       23.4906       28.8299       30.5075       29.9133       30.1542       33.8901       38.3929       34.2707       31.4766       31.0454       28.2829       25.6012       25.8140       25.2720       25.0748       24.6187       28.2035       33.7691       34.2977       38.3488       42.4584       46.6198       51.3424       67.2910       63.9755       56.7248       69.7263       67.8293       61.3152       51.5167       55.3204       67.5200       72.8417       66.3824       68.5034       71.4244       78.4100       63.2074       55.6638       55.5934       50.6007       51.8887       57.4781       65.3299       75.1024       81.8342       96.3390      105.3197      107.3482      114.1676      100.8355       93.2941       79.1164       77.7115       88.6938       77.4036       77.8271       80.7288       95.8414       70.6051       69.7550       67.2051       60.4201       58.7850       59.4179       63.2087       70.2276       67.6662       66.0473       69.1880       70.0048       73.1617       78.4689       87.8225      100.8161      112.8642      122.5900      141.4534      152.3116      150.8544      147.1130      144.8635      143.4792      164.8701      186.9040      177.2193      174.5063      175.0307      160.8391        0.0000        0.0000        0.0000        0.0000        0.0000        0.0000        0.0000        0.0000        0.0000        0.0000        0.0000        0.0000        0.0000        0.0000        0.0000        0.0000        0.0000        0.0000
        0.0000        0.0000        0.0000        0.0000        0.0000        0.0000        0.0000        0.0000        0.0000        0.0000        0.0000        0.0000        0.0000        0.0000        0.0000        0.0000        0.0000        0.0000        0.0000        0.0000        0.0000        0.0000        0.0000        0.0000        0.0000        0.0000       54.2520       50.1616       41.6276       34.3122       35.7469       38.8052       37.0363       38.5932       33.1043       34.0858       24.0132       20.4368       20.7929       23.7961       22.1716       33.5020       29.3069       45.7998       41.9567       29.2603       24.1113       19.8980       17.2705       16.3529       14.7588       13.5533       12.1722       12.1979       11.3457       10.1580       10.0437        8.6892        6.8780        4.7052        3.7807        4.2079        6.6183        4.9098        5.2062        3.1203        3.3800        2.2671        1.9280        1.7492        1.7161        4.4228        2.9155        0.5571        1.1441        1.3149        1.5119        1.6151        1.3258        2.3284        3.4119        3.0782        3.2408        2.0718        1.4833        1.3463        1.2128        1.2344        0.9986        0.5631        0.7878        1.3725        1.3887        0.3119        0.4421        0.4982        0.6073        1.1919        3.7474        2.5131        1.4940        1.3911        1.6914        1.4018        1.4542        1.9350        2.6631        5.2571        7.5878       10.9122       10.8953        8.2372        7.0684        6.5387        6.4293        6.5129        6.7077        6.9657        0.0000        0.0000        0.0000        0.0000        0.0000        0.0000        0.0000        0.0000        0.0000        0.0000        0.0000        0.0000       34.5547       26.0201       18.5393       13.4244       23.4794       32.1260       19.1997       17.6890       20.0719       22.3632       23.7040       24.8273       26.7359       34.2517       31.6605       32.3711       41.9711       36.5918       37.8895       38.2695       45.8630       44.6409       33.9823       30.9680       31.9429       28.3107       26.4215       27.0979       33.2559       36.0209       36.3945       38.6029       43.9455       44.4226       52.2558       58.3784       46.6198       48.5743       56.6020       51.9626       59.7485       64.9261       64.3783       71.7255       73.0673       80.0749       78.7870       83.7294       68.7765       73.2421       61.8063       50.5936       48.4406       54.0853       52.2855       55.4779       62.7449       77.6806       87.4850       99.5097      106.8360       96.3253       86.5446       78.1882       74.0614       75.1906       77.4030       74.9980       84.1374      103.0307       88.7983       67.6068       59.6770       56.6495       58.5041       57.3249       60.6046       64.1737       65.9662       64.7339       63.2749       63.7125       66.7088       70.3230       75.7885       90.1923      102.0202      112.3749      125.2168      143.1103      150.8827      144.3760      143.0667      147.7654      145.2205      166.5547      164.7010        0.0000      177.1678      173.1603      166.1752        0.0000        0.0000        0.0000        0.0000        0.0000        0.0000        0.0000        0.0000        0.0000        0.0000        0.0000        0.0000        0.0000        0.0000        0.0000        0.0000        0.0000        0.0000
        0.0000        0.0000        0.0000        0.0000        0.0000        0.0000        0.0000        0.0000        0.0000        0.0000        0.0000        0.0000        0.0000        0.0000        0.0000        0.0000        0.0000        0.0000        0.0000        0.0000        0.0000        0.0000        0.0000        0.0000        0.0000       42.3345       41.8144       43.5928       29.6250       21.0448       20.4186       25.0987       23.2843       22.3595       21.8409       23.2003       21.9234       19.1592       17.1356       19.1173       18.1988       15.1215       13.4917       12.4000       10.7279       11.9407       15.6578       15.2714       13.4228       12.5197       11.4632        9.9234        9.9829       10.4673       28.0904       22.3827        8.9634        6.1947        5.5354        2.9590        2.9518        4.0582        6.4291        4.3265        0.9191        0.5867        0.5532        1.1155        0.9652        1.0675        0.9728        1.8961        0.6058        0.5243        0.4686        0.9865        1.2029        1.2250        1.1605        1.2489        1.1810        1.2060        1.1865        1.3939        1.3495        1.2464        1.3713        1.3886        0.3598        0.6328        1.4989        1.3948        0.3512        0.2743        0.3815        0.4272        0.5162        0.6183        0.7341        0.9050        1.0274        1.2635        1.2711        0.9450        1.7041        4.8824       11.8273       10.3015        8.0470        9.1106       11.5061        8.0059        6.4629        6.3843        5.6862        4.8175       12.9512       11.9951       11.2929       15.2995       25.8301        0.0000        0.0000        0.0000        0.0000        0.0000        0.0000        0.0000        0.0000       26.0659       23.4420       22.3815       17.2209       15.7134       23.2665       37.6459       42.5097       31.2196       21.4480       24.9915       27.3221       28.9076       37.3331       39.7241       42.4410       41.3022       39.9751       39.9414       40.3557       35.6694       36.2936       42.5309       38.4101       34.0211       36.0128       41.4610       42.6644       33.5582       43.7235       40.8420       37.5138       40.7925       46.8941       45.5601       63.4826       65.8597       47.8124       55.1287       57.2188       58.0917       66.5083       72.1715       72.8199       82.1965       70.2745       79.3284       81.2627       84.8736       68.7785       58.8819       59.6346       50.1768       46.9691       51.2760       56.8139       58.8624       62.6247       76.9761       83.8027       94.7958      102.4989       93.6020       79.7575       75.5029       73.2704       76.1805       72.6723       86.6413       93.7765       87.0508       80.4953       69.6984       62.7811       58.0389       58.5564       59.9363       63.0309       67.7193       70.1409       69.8556       71.8619       69.0647       66.9309       66.1434       71.9240       89.2066      101.1534      113.6168      123.6877      137.3804      147.8378      145.1568      144.7461      149.6100      149.8092        0.0000        0.0000        0.0000        0.0000        0.0000        0.0000        0.0000        0.0000        0.0000        0.0000        0.0000        0.0000        0.0000        0.0000        0.0000        0.0000        0.0000        0.0000        0.0000        0.0000        0.0000        0.0000        0.0000        0.0000
        0.0000        0.0000        0.0000        0.0000        0.0000        0.0000        0.0000        0.0000        0.0000        0.0000        0.0000        0.0000        0.0000        0.0000        0.0000        0.0000        0.0000        0.0000        0.0000        0.0000        0.0000        0.0000       33.0508       33.5024       33.9524       31.8743       30.8201       28.4268       19.9999       13.5019       14.9704       22.7015       22.3997       17.7281       14.9215       13.1298       10.0231        9.4453        9.3119        8.4663        7.7324        7.4399        5.7541        3.1721        2.3519        3.2973        8.0216        6.6021        5.6429        4.2868        3.4415        4.2236        4.4476        8.8583       32.4592       30.8654       16.3046        3.7068        3.4074        2.6872        2.9943        3.7833        4.8539        2.9483        2.3731        1.1414        1.0507        0.8025        2.4030        0.8023        0.9217        0.4016        0.1438        0.1455        0.1586        0.6233        0.7126        0.6827        0.7998        1.1906        1.1933        1.2251        1.0223        1.2935        1.2613        1.0377        0.8783        0.4125        0.2270        1.0881        1.2229        0.3433        0.2895        0.3544        0.4804        0.8143        3.1141        0.8969        1.0534        1.2001        1.4348        1.8180        1.8455        1.2100        1.8955        4.3448        7.6900        9.5176        5.8442        4.0144        5.0429        2.8832        2.2898        2.5661        2.9923        3.1999        3.6671        4.0185        9.0527       20.2057       26.0884       32.8397       38.2332       37.5659       31.0923       33.4673       36.5888       36.2966       28.8132       23.4381       21.8311       20.9259       19.0549       21.7506       24.7478       37.6767       39.2897       35.5022       24.7758       47.5966       40.4729       44.3879       51.2657       68.8824       68.6215       54.1976       50.7148       48.2718       40.3835       39.7503       45.0843       41.8861       37.5086       37.1639       36.3177       52.1440       55.8480       57.8039       49.5720       44.0145       39.6750       46.7689       49.7920       55.0289       75.1265       64.1242       58.3691       58.5638       63.1069       63.6118       71.4502       77.5059       78.1579       71.4414       74.3901       75.4632       76.5630       70.1803       60.0135       54.7290       51.1957       45.9058       46.8904       54.1770       61.4415       66.8336       66.5135       71.6200       76.4758       94.9908      110.8646       98.0509       83.4156       70.0688       64.1897       68.6428       88.4618       94.5731      115.3391       89.9763       71.1093       67.3783       66.6642       61.5046       58.7452       61.8952       68.6833       76.2977       76.7618       76.6021       76.7010       74.1140       70.8334       71.8052       79.7868       91.7129      100.5896      109.1954      114.5846      120.5576      127.5230      131.1910      139.2441      162.1960        0.0000        0.0000        0.0000        0.0000        0.0000        0.0000        0.0000        0.0000        0.0000        0.0000        0.0000        0.0000        0.0000        0.0000        0.0000        0.0000        0.0000        0.0000        0.0000        0.0000        0.0000        0.0000        0.0000        0.0000        0.0000
        0.0000        0.0000        0.0000        0.0000        0.0000        0.0000        0.0000        0.0000        0.0000        0.0000        0.0000        0.0000        0.0000        0.0000        0.0000        0.0000        0.0000        0.0000       32.7274       28.3475       27.9444       28.3192       27.2464       27.8659       24.6801       24.5728       22.5627       14.6042       14.0525       11.1185       11.9586       15.0559       12.2618       10.6107        8.0875        6.1187        4.9259        4.5408        4.4983        2.8452        3.4117        4.0476        3.0148        1.7694        1.0492        0.7830        0.6930        2.0597        1.9656        1.9971        2.6749        3.1948        3.5406        3.7149        4.1253        3.0778        2.4819        2.1685        3.3697        2.2263        1.7670        1.9528        1.7925        3.5276        1.3513        1.1313        1.0143        2.0247        3.7825        0.5880        0.5614        0.1427        0.1368        0.1350        0.1387        0.5352        0.6079        0.5366        0.5524        0.9219        1.0036        1.2558        1.1417        1.4165        1.0840        1.0049        0.8209        0.3440        0.1997        0.4370        0.8563        1.4182        1.3106        0.4793        0.3889        0.6253        1.4325        3.0452        2.2304        1.0589        1.5207        1.3105        1.9455        2.9937        4.0609        6.0366        6.8269        7.4710        7.1350        4.1320        1.8849        2.9897        2.1889        1.6049        2.2601        3.1036        2.7128        6.8659       15.4209       25.2630       26.6456       27.7915       29.7294       40.1410       43.5997       55.1267       58.4078       47.9304       33.7000       21.7684       22.7729       24.9971       25.1927       29.2649       31.2855       28.3523       50.5908       45.8161       34.8290       54.6042       89.6508       79.6624       60.4805       68.1302       47.0668       44.5725       53.8625       41.2525       37.5377       41.9187       47.4310       45.6873       44.3121       43.2321       48.1786       57.7274       47.3135       39.1352       40.0718       44.6140       46.2877       48.7376       55.9952       63.3388       68.6491       63.7112       61.6532       60.9519       67.4978       68.7708       77.0634       83.2804       81.2034       80.2376       76.2014       84.1916       77.4032       67.6518       59.7285       54.0178       54.2740       51.0077       55.7841       57.1447       61.9191       74.0979       70.0286       73.2156       89.7229       97.4032      100.4642       88.5961       89.5391       74.6997       75.2336       99.6874      108.5553       83.9051       89.1688       67.1123       75.7165       76.4857       66.1708       63.3550       61.5899       66.4520       73.0588       82.4210       80.8718       82.7393       82.1340       75.2867       77.0631       76.5689       86.4835       93.9108      104.8562      109.8529      117.6765      125.6042      129.1788        0.0000        0.0000        0.0000        0.0000        0.0000        0.0000        0.0000        0.0000        0.0000        0.0000        0.0000        0.0000        0.0000        0.0000        0.0000        0.0000        0.0000        0.0000        0.0000        0.0000        0.0000        0.0000        0.0000        0.0000        0.0000        0.0000        0.0000        0.0000
        0.0000        0.0000        0.0000        0.0000        0.0000        0.0000        0.0000        0.0000        0.0000        0.0000        0.0000        0.0000        0.0000        0.0000        0.0000       30.7841       27.4051       28.5616       28.1122       24.8253       24.9852       25.2757       21.6063       20.8646       17.2346       17.1509       17.0832       12.8323        7.9512        7.0132        6.2908        6.0669        5.6956        4.2582        3.2664        2.4920        2.7536        2.4682        2.6597        2.3717        2.1066        1.9298        1.7375        1.5122        0.8643        0.9345        0.7270        1.3637        1.1391        1.6621        1.8856        2.4510        2.6185        2.5792        1.7432        1.9548        1.5419        1.7417        2.3229        2.1848        1.6398        1.7467        2.4056        2.3764        2.2364        1.4972        0.9212        0.6729        1.6680        0.5147        0.4934        0.1260        0.1210        0.1181        0.1168        0.5249        0.5193        0.4256        0.6810        1.2132        1.2880        1.2896        1.5614        1.8195        0.9489        0.8303        0.7145        0.2452        0.1664        0.1280        0.1297        0.1987        0.7398        0.7524        0.4200        0.3931        0.5710        0.6619        0.7880        1.5533        2.0444        2.2198        2.3913        3.4294        5.7877        5.6617        2.4034        5.0219       11.7464        1.4890        1.6712        1.7800        3.2075        3.2274        2.8328        5.0286        8.4254       14.3155       22.7095       31.0065       24.8388       21.6377       22.4001       42.5330       59.4538       70.7239       64.4181       52.5725       39.9962       28.9856       22.4226       20.9777       28.4842       31.1426       32.5168       27.7136       27.5496       32.0770       47.5693       70.0651       75.8202       51.4850       44.5906       49.1212       47.3446       57.5144       53.5065       52.5418       44.6920       43.7119       44.7456       48.5438       46.5183       49.7592       58.5374       52.5081       46.2953       44.5009       46.4077       49.8400       48.6499       52.9475       62.9813       63.3688       62.2856       62.1307       64.7741       67.3527       71.3696       76.0450       79.3706       83.3224       91.2508       81.8923       82.7414      101.3869       98.5316       74.3326       67.0406       54.0762       61.8944       58.8520       63.7932       69.2978       73.3457       71.0558       64.5377       66.3508       79.5586       93.6023       81.4683       77.6926       74.9402       72.4347       73.2242       75.2241       79.6022       81.7161       91.8495       73.6567       72.2088       69.6115       67.9107       72.0991       73.9829       77.3983       82.8604       89.3151       90.7877       89.7390       88.5977       81.1971       79.6789       85.2568        0.0000      100.9580      106.5444      115.3160      121.3531      128.6275      130.5431        0.0000        0.0000        0.0000        0.0000        0.0000        0.0000        0.0000        0.0000        0.0000        0.0000        0.0000        0.0000        0.0000        0.0000        0.0000        0.0000        0.0000        0.0000        0.0000        0.0000        0.0000        0.0000        0.0000        0.0000        0.0000        0.0000        0.0000        0.0000
        0.0000        0.0000        0.0000        0.0000        0.0000        0.0000        0.0000        0.0000        0.0000        0.0000        0.0000        0.0000        0.0000       31.0674       31.0405       30.2393       34.8232       30.9798       27.9970       23.6609       22.0720       20.0656       16.7910       15.0452       12.6440       14.3378       13.9880        8.1087        6.8255        6.8166        7.1941        7.0437        4.9599        3.6230        2.2345        2.2054        1.9497        2.6546        3.3579        2.7360        1.3858        1.8908        2.1162        1.7487        1.0081        1.1452        1.1528        2.3303        2.3416        2.7556        2.6584        2.1946        2.5817        2.7011        2.4869        2.3167        1.6409        1.2330        1.5885        1.2396        1.6378        2.6893        1.8099        1.1496        1.1400        1.1428        0.7719        0.5716        0.4988        0.4472        0.4178        0.1041        0.0971        0.0936        0.9492        2.7751        2.7242        1.6898        0.9739        1.1040        0.9820        0.8933        0.8691        0.8772        0.9147        0.7443        0.5423        0.1984        0.1267        0.0916        0.8432        1.1237        1.7207        2.4148        1.8263        0.5528        1.0078        1.1329        1.1151        1.3617        1.5129        1.9246        1.8155        2.6521        5.4188        6.1303        3.5924        3.7220        2.9315        1.0729        4.2287        4.9617        2.1633        4.0184        4.7407        5.1062       10.9269       19.7714       33.6608       45.1786       34.3095       26.8761       26.7511       42.1337       58.5186       57.6021       57.3736       49.1652       36.8847       34.7391       33.1137       27.5025       26.6480       25.5228       23.9284       24.7842       27.0944       31.6776       43.0744       58.3858       52.4406       37.7053       44.5419       49.2015       49.1797       52.7951       52.6176       52.4208       52.4154       51.4850       42.2005       53.2840       56.2276       58.8428       57.6007       55.6208       57.0672       55.6172       57.2560       54.3986       56.6559       66.5627       65.3737       62.4070       62.4312       70.6484       71.2563       69.5910       67.4102       70.4355       76.8580       86.4301       83.1185       80.0489       82.3060       75.4316       75.1860       89.4510       70.3342       60.9203       60.8944       65.1234       68.9733       74.7550       78.2419       79.6833       68.2894       63.2870       72.6749       79.9887       73.9898       70.7009       63.1122       60.1831       65.5110       75.0048       79.1187      118.8640      103.6984       88.1687       85.7843       86.2569       84.1292       85.6431       91.0377       93.2299       97.0806      104.7756      100.9240       97.6226       93.6396       88.8345       89.3907        0.0000        0.0000        0.0000        0.0000        0.0000        0.0000        0.0000        0.0000        0.0000        0.0000        0.0000        0.0000        0.0000        0.0000        0.0000        0.0000        0.0000        0.0000        0.0000        0.0000        0.0000        0.0000        0.0000        0.0000        0.0000        0.0000        0.0000        0.0000        0.0000        0.0000        0.0000        0.0000        0.0000        0.0000        0.0000        0.0000
        0.0000        0.0000        0.0000        0.0000        0.0000        0.0000        0.0000        0.0000        0.0000       31.3212        0.0000        0.0000       27.6252       29.9103       24.6030       24.2353       30.2038       27.5869       24.8106       16.6659       14.6304       12.2872       10.5625        7.7285        9.8292        7.7430        9.5543        6.1695        3.7216        2.7729        2.7658        4.3258        3.0309        1.4800        1.1167        1.9358        1.9280        1.8454        1.8369        6.2452        4.4105        1.5770        1.3834        0.3791        0.3840        0.3732        1.4830        2.0545        1.6230        1.6489        2.2860        4.2677        5.9927        3.6508        3.0341        3.4483        1.9434        0.9353        0.9524        0.7337        0.8524        1.0683        1.1191        1.2567        1.3074        0.9512        0.6027        0.2364        0.1091        0.0980        0.0886        0.0437        0.0389        0.0366        0.2620        2.6749        3.2781        1.7068        0.8421        1.2048        1.0383        0.4605        0.5193        1.0192        0.6871        0.7139        0.6948        0.0994        0.0661        1.4178        1.9175        2.6235        3.4906        3.2860        3.3997        1.3589        1.1159        1.5598        1.4258        1.1658        1.2095        1.4082        1.8239        1.0837        1.8398        2.1976        1.1681        1.7945        1.3354        1.1909        3.3569        5.6662        3.8948        5.8391        7.9124       11.2616       13.1623       14.8738       20.5073       23.3761       27.4313       37.2695       42.9060       38.1884       39.7293       37.5146       55.0800       51.4026       31.7655       31.2329       25.3012       21.1603       22.5538       24.7609       23.3613       30.4757       27.7828       26.2206       24.9823       35.1352       35.6899       41.9219       57.0790       64.1850       61.5993       54.0793       60.7021       50.6371       44.5083       46.3968       50.4534       58.4915       54.8470       56.2817       69.0351       69.7686       64.5504       61.8273       61.0779       75.1989       71.6747       62.6994       65.8267       69.6620       75.3553       72.5827       73.5631       64.7566       66.4824       65.3083       71.0877       79.2545       73.7169       75.5704       77.8037       73.3797       69.7269       68.3513       68.3842       70.9914       74.1888       81.4239       85.3543       98.7634      107.2349       91.4311       84.9138       84.3303       95.2903       75.5416       64.6164       66.4403       65.0671       56.4581       83.0768      101.6924       82.5110       96.2798      101.3381      116.3626      123.9784      118.8262      123.8403      121.8060      123.4613      122.4481      122.2899      119.8063      113.2221      108.6782      107.5513      105.1099        0.0000        0.0000        0.0000        0.0000        0.0000        0.0000        0.0000        0.0000        0.0000        0.0000        0.0000        0.0000        0.0000        0.0000        0.0000        0.0000        0.0000        0.0000        0.0000        0.0000        0.0000        0.0000        0.0000        0.0000        0.0000        0.0000        0.0000        0.0000        0.0000        0.0000        0.0000        0.0000        0.0000        0.0000        0.0000        0.0000        0.0000
        0.0000        0.0000        0.0000        0.0000        0.0000       26.5321       19.5612       44.4500       47.8019       26.5715       28.4682       29.2620       32.5055       35.0367       27.0124       23.7097       24.0559       19.2068       15.8185       12.3927       11.4998        7.8495        6.4793        5.7542        5.9145        5.2649        4.0202        3.8279        2.7085        2.3311        2.1387        2.0583        1.3871        1.5864        2.4696        2.7065        1.6981        1.5737        1.4988        1.0424        1.2503        1.0595        1.1806        0.8173        1.1881        0.6667        0.9950        2.2808        2.5955        2.4218        2.4199        2.1453        0.8294        1.5930        2.9421        2.4181        2.5869        1.2395        0.8153        0.5553        0.5882        0.8732        0.9794        0.6049        0.6725        0.6412        0.9213        0.3384        0.2535        0.0801        0.3011        0.0317        0.0256        0.0231        0.0243        0.0362        0.1500        1.1537        0.8611        0.8031        0.7152        0.9169        1.1090        0.9952        1.1270        1.6014        1.5689        1.0846        1.7780        2.8897        2.7162        2.4562        4.0290        3.3184        3.1014        1.1207        0.8184        0.5610        0.8572        1.1579        1.5745        2.1143        2.1334        0.9850        0.7048        0.3758        0.3468        1.0329        1.3386        1.1402        1.5431        4.4672        7.1215       10.2717       11.2263       16.1317       18.5412       13.4518       15.3699       22.5844       27.0381       35.9299       33.7445       34.6008       38.5214       34.6356       31.2059       33.8621       24.4118       22.6986       19.8163       16.1827       14.9561       14.6175       22.4243       24.6549       19.4841       16.5056       20.5081       26.2885       28.5757       31.5429       38.1714       46.5596       53.1059       51.6993       63.1049      127.4937       58.2062       58.3243       66.6182       71.9706       70.5800       72.2065       99.3923       95.0034       83.4175       73.5402       74.5676       76.4471       72.7238       69.7863       74.7639       86.1396       84.1684       79.0826       72.6963       67.5623       61.7363       67.9698       74.4479       72.4463       76.6846       86.1083       73.9998       75.8800       93.7917       83.2446       72.4892       78.5205       91.0536       94.1837       90.1617      110.9922      141.1943      133.3972      113.6994      110.6299       92.8532       73.2919       63.1177       72.7162        0.0000        0.0000      106.1861       92.4051       95.8171      143.2635      129.5542      126.3204      132.6937      139.4520      151.9819      157.0120      139.3589      139.6359      141.1880      128.5902      120.6743      118.1239      115.9757        0.0000        0.0000        0.0000        0.0000        0.0000        0.0000        0.0000        0.0000        0.0000        0.0000        0.0000        0.0000        0.0000        0.0000        0.0000        0.0000        0.0000        0.0000        0.0000        0.0000        0.0000        0.0000        0.0000        0.0000        0.0000        0.0000        0.0000        0.0000        0.0000        0.0000        0.0000        0.0000        0.0000        0.0000        0.0000        0.0000        0.0000        0.0000
        0.0000        0.0000        0.0000        0.0000       15.8588       23.3639       24.1570       26.1921       24.5895       26.8379       33.3785       30.5486       33.6241       28.3097       21.2497       19.0574       16.2740       14.7694       12.3099        9.9528        8.0803        6.6452        5.0357        4.9215        4.2872        3.2913        2.5744        2.9584        3.5706        3.3995        3.7462        2.7038        1.0624        1.2412        1.7215        2.5921        2.4920        1.7868        1.2865        0.9528        0.8629        1.0120        2.8618        2.1421        1.3753        1.4447        1.6426        2.9059        2.4105        1.4892        0.9344        1.8583        2.2883        4.3160        3.8230        2.1018        1.6018        0.7901        0.4546        0.2825        0.3509        0.4402        0.6065        0.6047        0.8319        0.9091        0.4814        0.4283        1.0107        0.0651        0.1634        0.1178        0.0181        0.1094        0.1160        0.0254        0.0268        0.8060        1.1956        0.7624        0.7676        0.7099        0.6893        0.8825        1.4614        1.6975        1.2081        0.7272        1.2179        1.3475        1.4288        1.2339        2.1791        2.1803        1.5613        0.5353        0.6011        0.8073        1.0792        1.3968        1.7134        2.0023        1.5227        0.7080        0.7327        1.0114        1.0317        0.8226        0.8209        1.4399        2.7872        6.2865        9.8808       11.1978       19.8371       37.5460       37.9956       27.9988       16.3242       21.1433       26.3736       30.4534       31.3389       30.5218       39.5171       44.6530       34.8719       26.4578       25.7926       20.8395       17.6147       14.3101       13.9524       16.2859       17.0911       13.8918       13.9074       15.1303       18.5223       27.0198       30.5680       39.8975       46.7077       58.8412       58.3750       60.4975       59.7803      125.4274      115.5422       74.5945       74.5469       74.9011       75.9841       79.8288      101.4057      106.6371      103.4704       97.1143       89.3012       79.1873       80.3961       81.8907       74.1327       87.4854       87.8351       79.0412       72.3723       66.1606       66.5927       71.3604       71.0909       77.6860       80.9907       87.4100       75.3717       88.3051       97.9499       89.0670       82.7048       93.5016       96.6466       93.8434       93.0648       97.7508      102.9654       99.7538      104.5028      101.6489       90.8043       81.4851       74.3466        0.0000        0.0000        0.0000       95.1317       76.3830       92.5500      103.0760      125.7508      132.0151      149.3552      146.6655      145.3320      142.9666      143.1069      141.7792      135.7418      131.3482        0.0000        0.0000        0.0000        0.0000        0.0000        0.0000        0.0000        0.0000        0.0000        0.0000        0.0000        0.0000        0.0000        0.0000        0.0000        0.0000        0.0000        0.0000        0.0000        0.0000        0.0000        0.0000        0.0000        0.0000        0.0000        0.0000        0.0000        0.0000        0.0000        0.0000        0.0000        0.0000        0.0000        0.0000        0.0000        0.0000        0.0000        0.0000        0.0000        0.0000        0.0000
        0.0000        0.0000       26.1936       19.5593       13.3171       13.3977       19.5974       20.4900       19.2863       19.8161       21.3447       18.9649       18.9886       16.4106       14.5744       12.3007       11.1233        9.8797        8.3494        5.3298        5.3491        6.0957        5.9901        3.7620        3.1962        3.1031        2.9781        3.0162        1.0938        0.2250        0.2205        0.3834        0.9334        1.2027        1.4980        2.3528        2.6449        1.8886        1.6280        1.0053        0.7087        1.0133        1.9630        2.4588        2.0244        1.7451        1.3063        1.0976        0.9058        0.8898        1.5233        2.6802        5.0750        3.6730        1.3963        1.3654        1.3965        0.6587        0.5961        0.4591        0.4114        0.4275        0.4954        0.6205        1.3307        1.7351        0.5768        0.6822        0.5984        0.2712        0.0454        0.0207        0.0164        0.0145        0.1142        0.8636        2.1112        1.9328        2.0200        0.7042        0.3125        0.3702        0.4211        0.5050        0.5616        0.5633        0.4187        0.1461        0.5608        0.5677        0.9774        1.3365        2.3349        2.2409        0.6575        0.6815        0.5870        1.0336        1.3473        1.7999        2.2143        1.8324        1.6861        0.7744        0.4158        0.9620        0.9946        1.3691        2.9633        3.4043        6.7883        5.6218        6.1215        6.4462       14.9088       29.2103       28.9390       34.1058       35.2748       26.1374       29.8691       35.4340       36.6751       36.8420       27.3524       27.6619       24.8819       25.6381       29.0504       25.3782       19.4104       14.5814       14.1764       15.7929       16.1250       14.5504       15.6773       16.7055       19.2899       41.5094       36.8647       40.4607       43.4762       68.3728       77.8475       73.7584       71.8484       94.1965      106.5614      110.5496       94.3322       89.6476       84.1382       95.7245       90.8956       85.4850       78.0309       72.5867       68.1356       71.6881       72.9990       78.1070       78.8919       84.8812       76.6289       71.4795       72.2835       70.0182       70.5468       70.4117       73.7645       81.3375       76.6001       71.0977       73.7272       73.9642       76.2777       91.6250      105.8341      124.2579      113.9807      108.2691      109.7636      109.4804      109.2919      103.5454      100.3449       92.2060       79.3431       78.3805        0.0000        0.0000        0.0000       67.3228       81.9154       76.2955       81.4409       86.8850      109.9500      129.7163      143.7207      144.9676      143.3904      148.3861      150.2902      150.7377      140.4299        0.0000        0.0000        0.0000        0.0000        0.0000        0.0000        0.0000        0.0000        0.0000        0.0000        0.0000        0.0000        0.0000        0.0000        0.0000        0.0000        0.0000        0.0000        0.0000        0.0000        0.0000        0.0000        0.0000        0.0000        0.0000        0.0000        0.0000        0.0000        0.0000        0.0000        0.0000        0.0000        0.0000        0.0000        0.0000        0.0000        0.0000        0.0000        0.0000        0.0000        0.0000        0.0000
        0.0000       10.8654       11.6498       11.2563       11.3879       14.4467       14.4000       13.0344       15.3487       16.6056       16.6426       11.7872        8.7769        7.7563        6.9564        4.6795        4.2460        4.4111        3.6024        4.4887        5.0657        3.8007        4.0938        4.2113        2.6901        2.4602        1.5995        1.2874        0.4963        0.4309        0.7974        0.8852        0.4096        0.4174        1.0986        1.7505        2.9161        3.0097        2.3443        2.4023        1.3646        1.3222        1.3860        1.4501        1.6044        1.9278        2.0876        1.1327        0.5685        0.3935        2.0628        2.4905        1.9968        1.2626        1.0123        1.5508        1.4459        1.1072        0.8823        0.7430        0.5442        0.5101        0.3166        0.3794        0.9286        1.2970        0.8897        0.3975        0.2120        0.1363        0.1203        0.1955        0.2183        0.0974        0.0962        0.7349        1.1791        1.2299        1.5920        1.4891        1.4433        1.3756        1.3530        1.1502        0.9186        0.7136        0.5440        1.2766        1.0057        1.3791        1.7276        3.0265        3.8170        3.5565        2.4457        2.1156        3.2837        4.3683        4.9221        4.3995        4.1680        3.8016        3.0894        2.1839        2.6001        3.1868        3.5963        4.1987        4.7065        4.7635        8.7539       11.1354        9.7016       15.3154       15.3724       22.1756       23.8063       25.1201       25.8226       22.1619       22.6172       26.3218       28.1507       29.3328       25.5136       24.7366       19.4854       18.6726       20.6506       26.4935       23.6948       14.3800       14.1597       43.6733       43.2203       23.6326       20.4588       30.8792       59.3426       72.7190       51.5977       61.1547       55.7474       70.1112       88.2764       98.4867      108.1285      101.1202      111.4388       96.1209       84.1094       79.1125       84.3191       87.7932       72.3598       67.5009       66.8118       71.8621       68.8724       78.9915       83.1514       85.7519       81.5639       75.3589       72.9991       66.7795       67.2560       71.6422       72.4403       75.9634       75.1540       73.4512       69.9511       74.1717       80.4879       79.9255       80.8751       92.5127      102.2964      115.1465      107.7883      105.8162      104.5487      110.2615      118.9937      109.6356      117.3878       76.3010        0.0000        0.0000        0.0000        0.0000       54.6573       56.5006       65.9811       58.2429       68.5587       81.8543      103.6661      134.7648      139.0643      150.2517      151.9625      171.7985      172.3379      168.5233        0.0000        0.0000        0.0000        0.0000        0.0000        0.0000        0.0000        0.0000        0.0000        0.0000        0.0000        0.0000        0.0000        0.0000        0.0000        0.0000        0.0000        0.0000        0.0000        0.0000        0.0000        0.0000        0.0000        0.0000        0.0000        0.0000        0.0000        0.0000        0.0000        0.0000        0.0000        0.0000        0.0000        0.0000        0.0000        0.0000        0.0000        0.0000        0.0000        0.0000        0.0000        0.0000        0.0000
        0.0000       13.5522       15.3659       13.8439       12.2772       11.9571       13.4806       14.6283       13.0442       12.3875       10.0909        7.3571        6.3425        5.0571        4.2281        3.0839        2.7431        2.6365        2.4741        2.1871        3.5316        3.2762        3.3561        2.8730        2.3294        2.1841        2.4619        2.4035        1.0669        0.6825        0.5159        0.5261        0.7632        1.1497        1.6000        1.5905        2.4322        2.1791        2.0466        1.9842        2.3293        1.0706        0.4431        0.8264        1.8617        2.0917        1.5185        1.0880        0.1231        1.3761        2.8047        1.6743        1.0237        1.3830        0.8066        1.1461        0.9570        0.7066        0.4253        0.2934        0.2868        0.7290        0.3511        0.1622        0.2188        0.2320        0.5464        0.2829        0.2068        0.0982        0.0920        0.1346        0.2185        0.3993        0.3860        0.6594        0.7053        0.4909        0.4134        0.3186        0.2528        0.4002        0.6881        1.0981        1.0510        0.5062        0.9595        3.0017        3.9099        4.0381        5.7308        6.1927        9.0049       10.4481        8.3967        8.7361       11.9492       14.1442       10.5255        7.0942        5.2719        5.2388        5.0174        4.6351        4.0193        3.1463        4.2719        5.0187        4.5817        4.5068        4.5495        5.6808        7.2230       16.9949       22.7361       27.2605       29.1139       24.9894       18.9089       18.0328       16.1284       20.7757       18.0059       30.4747       28.4417       49.8527       42.3391       15.4849       16.6141       27.5293       21.6049       13.9375       14.5756       35.0011       47.6179       26.3983       37.2648       58.8625       67.8684       73.9672       63.4969       59.5866       63.0099       85.5546      104.1919      100.5911      112.9710      107.7239       88.5592       78.0241       74.0724       76.8457       78.8866       67.9552       65.6999       63.7347       65.5457       70.4898       77.8389       89.1570       92.3674       79.0407       77.9177       69.0821       69.4825       68.5509       69.3273       70.5189       72.2136       76.3812       82.7234       77.6196       72.6680       83.6166       79.2162       81.0934       82.0676       88.2024      100.4741      109.8155       99.8175      100.6774      113.6871      111.6506      104.6877      110.4942        0.0000        0.0000        0.0000        0.0000        0.0000       46.7045       42.2332       65.4901       72.7894       70.4556      131.9719      149.2830      107.4433      128.3052      145.2885      154.9779      165.4756      186.7139        0.0000        0.0000        0.0000        0.0000        0.0000        0.0000        0.0000        0.0000        0.0000        0.0000        0.0000        0.0000        0.0000        0.0000        0.0000        0.0000        0.0000        0.0000        0.0000        0.0000        0.0000        0.0000        0.0000        0.0000        0.0000        0.0000        0.0000        0.0000        0.0000        0.0000        0.0000        0.0000        0.0000        0.0000        0.0000        0.0000        0.0000        0.0000        0.0000        0.0000        0.0000        0.0000        0.0000        0.0000        0.0000
       16.8617       21.0932       16.7443       17.0460       20.7550       17.7236       18.6559       17.2591       13.7624        8.9275        8.8865        6.2876        5.9722        5.8958        4.3734        3.0449        1.7564        1.5443        1.4994        1.5432        1.0800        1.1388        0.8732        0.8368        1.2970        1.7652        1.2251        1.7298        1.2779        0.9006        1.8999        2.5039        3.0792        2.8641        1.7261        1.3326        1.0101        1.1069        1.1783        0.8525        0.6521        0.4965        0.7896        0.8557        0.4409        0.2534        0.2063        0.0156        1.1324        1.9814        1.3476        0.8318        1.1178        1.0547        0.9079        0.8076        0.6023        0.3177        0.2405       21.2903       55.7797        0.2738        0.2521        0.2648        0.4555        0.3375        0.7712        0.3815        0.2727        0.3795        0.5143        0.7821        1.2106        1.2823        0.4517        0.1772        0.2004        0.2639        0.4351        1.1490        2.0689        3.0828        3.4415        1.8658        1.3682        1.6347        4.5317        7.2891        7.7341        6.2766        3.6347        2.6463        7.6465       16.3668        9.4707       12.9782       19.6973       22.5629       20.0104       18.4602       14.9215       11.5696        7.1584        5.2502        6.4421        5.9815        4.9142        7.6858       14.9730        6.1687        7.4645        8.0976        9.7810       13.8291       18.5482       20.3622       17.3600       19.9747       18.0080       16.2877       18.9483       16.3837       14.6189       18.0954       19.2850       25.2581       20.8663       23.8434       20.9272       18.4106       20.3665       15.1074       16.8756       27.0599       31.5729       37.8844       44.1038       41.8885       41.3087       62.7236       67.9202       61.1211       67.7772       82.1452       79.2681       76.9184       81.6726       78.8094       73.1118       72.4660       70.8296       65.6030       58.6364       63.4580       67.5820       68.8991       70.1681       72.3405       79.1752       80.8555       80.5582       78.3965       73.0273       68.0832       68.7488       70.1334       71.2239       78.4226       78.3652       79.1419       85.1219       91.0331       99.2634       99.2733       82.7660       75.5782       72.4796       83.5168       98.5698      109.2406      110.1972      102.2592      101.7930       89.8897       91.9224        0.0000        0.0000        0.0000        0.0000        0.0000        0.0000       42.1826       44.8545       51.1621       54.2375       61.4642       91.1459      101.0029       97.1761      136.8045      155.9452        0.0000        0.0000        0.0000        0.0000        0.0000        0.0000        0.0000        0.0000        0.0000        0.0000        0.0000        0.0000        0.0000        0.0000        0.0000        0.0000        0.0000        0.0000        0.0000        0.0000        0.0000        0.0000        0.0000        0.0000        0.0000        0.0000        0.0000        0.0000        0.0000        0.0000        0.0000        0.0000        0.0000        0.0000        0.0000        0.0000        0.0000        0.0000        0.0000        0.0000        0.0000        0.0000        0.0000        0.0000        0.0000        0.0000        0.0000        0.0000
        8.5769       10.9947       14.1156       14.6349       17.5755       25.1549       34.1223       23.8885       19.3623       14.7164       10.9712        4.7066        5.3651        5.0391        3.9769        3.0971        3.1114        2.3484        2.4202        2.4977        0.6514        0.6490        0.9528        0.9256        0.9764        0.6856        0.4490        1.1890        1.5205        1.5623        1.9574        1.8917        1.3560        0.9883        0.9701        0.7763        0.5300        0.3245        0.2658        0.2484        0.7200        0.9199        1.1164        1.0983        0.4288        0.2562        0.2151        0.0170        1.0283        1.1773        1.2215        0.8737        0.9239        1.1048        0.9875        1.1727        0.3548        0.7224        0.4878        0.7320        0.2569        0.6854        0.6062        0.7024        0.4567        0.6416        0.8193        0.2782        0.6168        0.7505        0.9980        0.9900        1.4054        0.9916        0.9895        1.9671        0.6329        2.0490        2.4893        1.7759        1.6497        1.6488        0.7859        0.7454        0.6774        0.2431        0.4110        2.5343        4.9248        3.1235        6.6011        5.7571        6.9993        9.3914       15.3133       14.7626       20.1917       22.9566       20.8601       19.5539       19.0880       28.1449       14.4977        8.3621        9.4691        9.1155        9.9905        7.2938       12.4695       12.0904        9.1074        9.6487        8.5726        9.5861       10.1707       11.4125       11.4549       10.2179        9.3542       13.8084       12.9542       53.6236       33.9708       23.0140       21.9001       25.2104       24.2300       30.7753       29.9369       16.8040       27.9822       21.8790       25.6094       30.7228       39.2233       37.2002       34.3065       27.4159       41.2588       63.2468       75.6067       68.6025       63.6607       75.9596       69.6212       62.5347       53.1862       59.8388       63.4097       75.4928       74.3604       69.9560       68.2345       64.1698       67.2381       67.7650       70.9645       77.6568       78.1928       75.7361       76.0518       79.7419       78.0626       75.0984       75.7914       76.5690       79.5896       90.2158       90.1881       84.8092       86.7580       90.4061       81.1452       82.9217       77.3616       80.5650       76.8437       76.8701       87.5168       99.3339       96.8979       94.7753       82.8049       80.9764        0.0000        0.0000        0.0000        0.0000        0.0000        0.0000       35.9700       47.1032       87.7553       58.9669       50.7879       56.5113       74.2420       76.0785       85.6556      129.2315      136.1118        0.0000        0.0000        0.0000        0.0000        0.0000        0.0000        0.0000        0.0000        0.0000        0.0000        0.0000        0.0000        0.0000        0.0000        0.0000        0.0000        0.0000        0.0000        0.0000        0.0000        0.0000        0.0000        0.0000        0.0000        0.0000        0.0000        0.0000        0.0000        0.0000        0.0000        0.0000        0.0000        0.0000        0.0000        0.0000        0.0000        0.0000        0.0000        0.0000        0.0000        0.0000        0.0000        0.0000        0.0000        0.0000        0.0000        0.0000        0.0000
       18.9524       19.4064       22.7370       12.0573       16.2870       17.7527       22.6632       16.9044       11.5987       11.4064       10.0861        3.8455        3.3851        3.4333        3.9910        4.4688        4.0869        2.9343        3.2989        3.2183        0.8894        0.8900        0.8155        0.6381        0.6984        0.7674        1.2407        1.0274        0.9394        1.5803        3.4319        3.2043        2.5849        2.5256        1.5936        0.8661        0.8545        1.3436        0.4711        0.5855        0.5423        0.4274        0.7641        0.6073        0.6452        0.6801        0.6532        1.4102        1.6416        1.8416        1.9935        3.5616        3.8370        2.4508        0.6924        0.7533        0.4201        1.1778        1.2201        1.0896        0.4253        0.2631        1.3917        2.7959        2.7084        1.8525        2.1698        2.5246        1.8792        1.0462        0.5849        0.5237        1.0457        1.0230        1.2246        0.9018        0.8774        0.8877        1.0993        0.9515        0.7959        0.8233        1.8551        0.9034        1.2262        1.5661        1.7303        3.1961        3.7001        4.9715        9.8726       10.3943       10.9483       15.2427       20.1418       27.4919       25.3152       22.4188       20.7370       19.9137       19.5958       19.9604       19.6218       27.4983       27.3332       21.6879       20.9555       22.3421       20.9140       20.7321       19.0492       16.5494       18.1540       16.9969       17.4596       14.4429       11.5575       10.1128       10.4130       13.4215       12.9814       23.9060       28.2933       26.0658       26.3245       27.9632       25.2213       19.0978       17.1871       21.1754       34.7886       30.4297       28.3285       31.9821       29.2302       28.7211       49.8117       39.3113       66.9915       72.1203       56.2496       56.8043       59.8516       61.0599       45.5681       47.7222       42.8116       54.2345       64.6898       81.9360       81.6459       71.2037       70.2976       68.8182       73.6215       72.0805       67.7640       72.6817       82.4447       86.2912       86.1134       85.6591       87.5554       88.1434       82.2440       80.2122       93.5944       93.5131       94.1187       97.3691       91.4941       89.7886       87.7459       79.2921       74.1339       72.2275       70.1333       69.0019       84.9077       94.6622       89.9386       82.1649        0.0000        0.0000        0.0000        0.0000        0.0000        0.0000        0.0000        0.0000       43.2000       56.5598       58.8545       59.1040       73.7964       80.0400        0.0000       57.1500       34.6500       33.6600       28.8000        0.0000        0.0000        0.0000        0.0000        0.0000        0.0000        0.0000        0.0000        0.0000        0.0000        0.0000        0.0000        0.0000        0.0000        0.0000        0.0000        0.0000        0.0000        0.0000        0.0000        0.0000        0.0000        0.0000        0.0000        0.0000        0.0000        0.0000        0.0000        0.0000        0.0000        0.0000        0.0000        0.0000        0.0000        0.0000        0.0000        0.0000        0.0000        0.0000        0.0000        0.0000        0.0000        0.0000        0.0000        0.0000        0.0000        0.0000        0.0000
       31.8742       36.3706       31.2018       17.5400       18.0133       25.6315       25.7935       20.8691       26.6672       11.1124        9.9328        5.3943        4.8093        3.8263        3.6340        3.8246        3.6266        3.4173        4.4132        3.8439        1.2818        0.8392        0.8441        1.0136        1.0588        1.4538        1.9649        2.1426        0.7299        0.4903        0.6560        0.1082        0.1205        0.1196        0.2496        0.4042        0.3611        0.3873        0.4424        0.4499        0.7237        0.9697        0.9555        1.0016        0.9677        1.2014        1.2888        2.0364        2.6902        2.4763        2.6283        3.9326        3.6901        2.5335        2.4828        1.3271        1.7289        2.5583        1.8370        1.4504        1.3305        2.4539        3.9028        3.5001        2.5468        2.5392        2.2856        2.1638        0.9461        0.4154        1.2226        1.7213        2.3912        2.1033        1.6388        1.0961        0.7927        0.6023        1.2670        1.1318        0.6332        0.5495        0.5606        0.6153        0.6662        1.4682        2.6954        4.9433        4.4410        8.1102        7.6501        7.0626       11.9369       17.9717       23.7622       25.6985       27.3943       29.9503       27.2270       22.3091       22.7459       27.8594       31.9973       31.5843       32.0966       32.7256       29.9404       26.4372       27.4966       27.5030       24.7162       21.6359       21.3463       22.0283       21.3863       17.2265       16.2938       11.5138       12.5460       17.8814       17.3869       17.5607       15.7311       22.3929       24.6376       23.4238       18.8050       18.0490       25.0619       32.8418       38.7778       32.3332       29.1175       40.0055       46.1557       82.3610       93.6210       66.5745       62.3745       56.2402       57.1370       50.0070       51.1832       38.0645       43.1650       40.0945       47.1243       61.2607       66.5726       73.4441       75.6773       77.9910       69.3297       73.3258       81.9480       71.4073       69.5351       69.9802       72.3940       84.5148       90.3706       92.4595       89.2900       86.1494       86.1361       83.9398       91.8540       97.1885       97.0734       94.7305       89.9141       92.7174       98.8527       83.8835       79.4736       70.1750       64.5269       67.5138       73.3180        0.0000        0.0000        0.0000        0.0000        0.0000        0.0000        0.0000        0.0000        0.0000        0.0000        0.0000       50.9100       57.4983       56.3808       62.7607        0.0000        0.0000        0.0000        0.0000        0.0000        0.0000        0.0000        0.0000        0.0000        0.0000        0.0000        0.0000        0.0000        0.0000        0.0000        0.0000        0.0000        0.0000        0.0000        0.0000        0.0000        0.0000        0.0000        0.0000        0.0000        0.0000        0.0000        0.0000        0.0000        0.0000        0.0000        0.0000        0.0000        0.0000        0.0000        0.0000        0.0000        0.0000        0.0000        0.0000        0.0000        0.0000        0.0000        0.0000        0.0000        0.0000        0.0000        0.0000        0.0000        0.0000        0.0000        0.0000        0.0000        0.0000        0.0000
        0.0000        0.0000       29.1280       20.9200        0.0000       19.0541       18.3771       22.8746       23.7750       13.4491       10.9764        8.5027        3.7479        3.4828        5.2778        4.7019        2.8772        2.7362        1.8526        1.7569        1.7368        0.7111        0.7322        1.0123        1.8223        2.1805        1.1212        0.8733        0.3887        0.5577        0.6123        0.3066        0.5702        0.4091        0.3204        0.4341        0.5267        0.4001        0.6888        1.2404        2.0278        1.8511        1.4001        0.6077        0.7684        0.8620        1.2400        2.4917        2.3688        2.2747        3.2567        6.7263        5.7838        3.8858        2.7548        1.6861        2.0795        1.4679        1.3365        2.7657        3.9481        4.3430        6.9072        4.8366        6.2609        5.2137        2.3454        0.9223        0.4094        1.2138        1.8520        2.2129        3.1583        2.8490        2.6384        1.0129        0.3508        0.8099        1.7578        1.8181        1.3672        0.8678        0.3252        0.3631        1.1137        1.6979        3.6931        4.4063        4.3235        7.8317        8.6873        9.7965       11.0903       13.2777       15.7297       18.2482       22.4472       14.8979       18.7040       22.3070       28.7919       30.2003       27.9238       31.1246       36.9561       38.8834       36.4651       37.9241       63.9362       41.1057       33.3820       32.4701       30.0126       23.2271       21.8758       21.2220       20.2867       20.3224       18.8127       21.1269       18.2424       21.0471       15.3069       19.7367       20.5440       20.9911       25.1973       27.8013       36.5717       38.7508       28.5783       30.8075       32.8882       29.0233       41.0959       55.9203       64.8638       49.8571       47.5180       54.9353       55.2834       55.0837       54.1200       43.1264       39.6259       46.6478       56.7511       69.1711       63.5144       68.6514       84.4908       77.7668       65.0723       68.8843       74.5291       75.5248       78.1196       77.2018       75.7179       85.7507       87.9347       90.5252       86.5250       85.8916       87.1538       92.9687      103.0217      104.8389       98.5653       91.7846       94.2182       87.6695       79.3643       81.4549       80.2486       68.9006       63.2160       61.5739       67.2913       62.2123        0.0000        0.0000       85.1899        0.0000        0.0000        0.0000        0.0000        0.0000        0.0000       61.5000       45.2700       57.9037        0.0000        0.0000        0.0000        0.0000        0.0000        0.0000        0.0000        0.0000        0.0000        0.0000        0.0000        0.0000        0.0000        0.0000        0.0000        0.0000        0.0000        0.0000        0.0000        0.0000        0.0000        0.0000        0.0000        0.0000        0.0000        0.0000        0.0000        0.0000        0.0000        0.0000        0.0000        0.0000        0.0000        0.0000        0.0000        0.0000        0.0000        0.0000        0.0000        0.0000        0.0000        0.0000        0.0000        0.0000        0.0000        0.0000        0.0000        0.0000        0.0000        0.0000        0.0000        0.0000        0.0000        0.0000        0.0000        0.0000        0.0000
        0.0000        0.0000        0.0000        0.0000        0.0000       13.8021       14.8877       24.0191       16.8541       11.4269        5.5839        3.1804        2.7051        3.6291        4.0580        3.4303        3.0483        3.8052        5.7152        5.3403        4.7301        1.2027        1.3702        3.0701        4.2275        1.8870        2.0032        4.4340        2.9671        0.9135        1.6069        1.5111        1.4729        2.1658        1.9285        0.6603        1.1562        1.3649        1.1563        1.5265        0.9367        0.5335        0.4296        0.5221        0.4961        0.8716        1.0107        2.4004        2.6864        2.9403        3.4800        5.7975        4.8243        3.8511        2.0835        2.9606        5.1531        4.2315        4.2817        5.6066        5.5976        7.8858       15.3887        5.8634        7.4199        5.5330        3.1901        1.1674        1.0672       23.6424        8.2138        4.1312        3.4135        2.3788        1.7496        0.3146        0.2242        0.1831        0.4517        0.3428        1.3480        2.5624        3.1769        1.1508        1.0383        1.5329        3.7047        6.5549        6.6227        8.2346        6.5790       17.3354       17.5528       12.2747       14.3020       14.1116       13.0812       12.3109       17.8558       25.6849       32.6149       30.5569       25.9167       29.5908       31.8015       36.7021       38.4845       40.8460       49.5174       63.1121       40.1970       39.1178       32.5451       32.7653       35.2657       27.5520       29.9486       27.0706       22.6079       20.4756       20.1195       19.0017       18.5803       25.7183       32.5784       31.1068       29.2233       28.4548       25.9037       23.8180       21.1936       24.1704       27.2161       34.1056       41.7404       53.4673       58.0715       54.2046       54.4449       58.1239       51.7338       49.9130       63.0824       50.6878       54.1068       53.0181       59.8052       68.2235       69.0117       71.1872       72.7619       72.7295       73.4985       75.2053       75.0818       76.6693       87.3675       80.9973       83.3593       82.8510       87.9498       88.1217       88.6063       91.1734       97.2932       95.9188      105.3131      105.8582       99.2998       96.3394       94.1453       88.3005       91.5629       98.6418       90.5177       66.0407       57.9061       56.8588       60.6561       72.4870       61.3371       53.3311       62.6925       50.4162        0.0000        0.0000        0.0000        0.0000       52.8900       52.6800       36.9300       52.9098        0.0000        0.0000        0.0000        0.0000        0.0000        0.0000        0.0000        0.0000        0.0000        0.0000        0.0000        0.0000        0.0000        0.0000        0.0000        0.0000        0.0000        0.0000        0.0000        0.0000        0.0000        0.0000        0.0000        0.0000        0.0000        0.0000        0.0000        0.0000        0.0000        0.0000        0.0000        0.0000        0.0000        0.0000        0.0000        0.0000        0.0000        0.0000        0.0000        0.0000        0.0000        0.0000        0.0000        0.0000        0.0000        0.0000        0.0000        0.0000        0.0000        0.0000        0.0000        0.0000        0.0000        0.0000        0.0000        0.0000        0.0000
        0.0000        0.0000        0.0000        0.0000        0.0000       22.6084       24.8500        8.4545        5.0267        5.1761        7.3794        6.2602        7.0063       10.3876        6.6369        6.4275        6.7391        5.3092        6.2314        3.9866        2.6736        1.4186        1.9932        4.5867        6.3156        4.2003        3.3367        3.3467        2.5389        1.2837        0.7282        1.5385        0.8601        1.1247        1.8357        1.9428        2.0990        1.7815        1.2664        2.1910        2.2181        1.7399        1.3345        1.3304        1.6125        1.6556        1.7066        3.6873        4.9131        5.4767        6.2773        5.8399        4.3186        5.5563        9.7201        6.4631       44.7912       13.6791        9.9856        6.0277        9.5945       12.8774       15.5835       10.9057       11.8894       10.1188        9.8754        8.8534       12.7536       11.8148        7.7532        5.0735        2.6296        2.5527        2.3305        0.7471        0.2175        0.2823        0.2609        0.1382        0.2514        0.6913        1.5679        3.4817        3.1111        0.9074        1.0278        2.9778        5.2580        9.6104       10.3821        9.1783        9.9065        9.6357       13.2991       11.3624       10.8230       13.5827       15.3320       13.3437       14.4284       16.4779       16.5644       27.1317       28.4432       30.7551       29.7049       31.7153       36.5100       41.5796       46.6950       53.3480       57.0884       50.0045       51.8796       43.2094       42.4637       39.3568       34.2608       25.4915       25.0154       24.6533       26.8832       34.6332       35.5950       31.4687       24.5066       23.0128       21.5532       18.4239       21.6181       25.4341       29.9533       34.3098       40.2005       46.8850       39.0434       34.9784       34.9053       51.9117       56.4128       73.5527      104.9368      110.0133       94.6641       76.7401       74.6380       72.9825       81.5684       86.5043       85.9042       78.1340       73.4385       75.4859       87.7833       90.5406       96.4316       91.4535       89.1629       88.1267       90.3601       85.9423       83.6882       87.2255       90.1241       90.8294       86.5849       82.9184       83.8892       83.0334       85.8468      109.3973      108.6012      107.1078      100.0789       76.6810       65.7486       62.0412       56.6022       48.0877       47.2330       45.0048       43.2762       44.8772        0.0000        0.0000        0.0000       60.8134       52.6607       45.7107       48.0079       46.1476       46.8786        0.0000        0.0000        0.0000        0.0000        0.0000        0.0000        0.0000        0.0000        0.0000        0.0000        0.0000        0.0000        0.0000        0.0000        0.0000        0.0000        0.0000        0.0000        0.0000        0.0000        0.0000        0.0000        0.0000        0.0000        0.0000        0.0000        0.0000        0.0000        0.0000        0.0000        0.0000        0.0000        0.0000        0.0000        0.0000        0.0000        0.0000        0.0000        0.0000        0.0000        0.0000        0.0000        0.0000        0.0000        0.0000        0.0000        0.0000        0.0000        0.0000        0.0000        0.0000        0.0000        0.0000        0.0000        0.0000        0.0000
        0.0000        0.0000        0.0000        0.0000        0.0000       20.7042       26.6607        9.8929        7.2655       11.2030       17.3204       15.5918       16.0899       12.7870        9.1042        5.4200        2.9028        1.0262        0.8065        1.5321        2.2719        1.9187        3.9802        6.9415        6.1637        2.9517        3.0470        2.5777        2.1984        1.9335        1.7075        1.9015        1.9735        1.5887        1.2109        2.3720        2.2154        1.3484        1.2062        1.8077        1.4680        1.1443        1.6190        1.4964        1.2302        0.7084        1.1284        2.2525        2.9845        3.2939        4.8114        5.4228        5.4925        6.5265        5.9535        4.4727        6.2467       15.2256       16.4757        9.8579       10.4999       11.7051       12.4865       14.3942        7.7658        8.0389        9.9873       11.1258       12.1249        9.8880        9.1423        6.7891        4.8840        2.7911        3.9405        1.6043        0.5535        0.3104        0.4770        0.2428        0.1630        0.0345        0.0346        0.5204        1.4906        2.2610        1.6035        3.7317        7.3965       10.2355       14.8365       10.1666        9.0298       10.5560       13.1759       12.9884       13.7604       15.9283       16.4133       13.2698       12.5349       14.4852       16.2206       19.3791       26.3965       25.9815       25.2622       27.8138       34.9794       40.5587       48.8885       53.1452       76.3222      107.4317       64.9135       61.3169       45.8633       39.5111       42.0357       34.7115       34.6919       30.6596       37.2268       30.8292       31.6778       24.2732       24.6104       26.5846       30.1397       22.2763       33.2596       27.3445       26.4842       28.0666       28.4091       30.5832       28.9084       28.3936       36.4360       54.2985       74.3856       88.3718       99.4154      140.5013      123.2134      106.2372       89.5356       92.4000       91.1150       88.1378       86.8878       90.2333       94.2881       96.4703       90.8627       90.7374       94.3293       93.7512       89.7208       85.5203       84.0566       80.8250       75.9680       67.6507       72.0042       74.7057       73.0135       69.9626       69.9889       78.4911       80.8378       85.8868       93.4484       94.0923       88.3213       83.7659       71.2172       58.8824       53.3976       47.0378       44.6678       37.6252       38.4301       40.7244        0.0000        0.0000       51.0906       48.2037       50.7214       49.3421       50.6852       42.8004       34.2604       38.9539       31.3343       21.1692       17.4615       15.3643        0.0000        0.0000        0.0000        0.0000        0.0000        0.0000        0.0000        0.0000        0.0000        0.0000        0.0000        0.0000        0.0000        0.0000        0.0000        0.0000        0.0000        0.0000        0.0000        0.0000        0.0000        0.0000        0.0000        0.0000        0.0000        0.0000        0.0000        0.0000        0.0000        0.0000        0.0000        0.0000        0.0000        0.0000        0.0000        0.0000        0.0000        0.0000        0.0000        0.0000        0.0000        0.0000        0.0000        0.0000        0.0000        0.0000        0.0000        0.0000        0.0000        0.0000        0.0000
        0.0000        0.0000        0.0000        0.0000       35.5621       32.5605       27.0657       17.6254       13.3823       14.5263       13.1297       17.0731       23.8950       14.0345        7.3989        4.2606        4.0070        5.0784        1.3424        1.2508        0.9316        2.9121        2.3696        3.3481        3.7810        5.1438        3.8477        1.3573        1.4321        1.7494        1.3382        1.0523        0.6925        1.6855        1.8645        1.4362        1.2788        1.3444        1.4348        0.9350        0.9783        0.9959        0.5820        0.6672        0.8487        1.3081        1.7496        2.5441        2.4596        9.0829       16.1399        6.2010        9.2245        8.1678        7.6909       10.1710       12.8903       22.1913       13.5633        9.5693       17.8389       21.5343       25.8203       15.3750       11.2054        9.4854        5.9991        4.1652        8.9544        7.8980        8.3844       12.0463       16.5982        9.4537        4.7117        1.9688        2.3674        1.7614        0.7550        0.5185        4.8265        7.5972        0.0902        0.4521        0.8805        1.4343        2.4154        5.6621        6.4890        7.8420        8.7256       13.7994       17.1876       17.8076       18.1545        9.8914        9.5682        9.3382        9.5624        9.1764       12.4457       14.1661       10.6153       14.5997       15.3463       16.8428       18.8116       26.6786       32.8703       34.8318       45.4927       51.0599       57.2909       60.1282       61.1266       51.7992       52.3326       47.0067       41.6299       43.2036       43.3606       35.3814       34.1541       31.8631       35.8682       32.4143       32.8022       33.3707       33.7697       31.5791       18.7537       28.9635       33.5737       31.0351       31.5571       28.4738       33.0950       41.3191       44.3041       50.7507       66.7518       77.0445       87.8543       74.9997       84.1824      102.8358      107.0970       97.7506       94.2200       87.8509       92.2994       83.6499       86.0151       87.9936       90.4581       90.9442       94.5632       86.8777       74.9220       65.0119       65.7783       69.2296       64.2121       55.4167       53.5545       56.7434       58.3938       58.4865       58.9829       62.7446       85.0694       85.5109       76.3328       78.7956       77.7550       70.1317       67.6890       66.0766       58.9205       46.8415       40.7866       38.3692       36.9720       37.0384        0.0000       36.9905       38.9363       47.2733       51.6004       67.9401       52.7701       32.8305       28.2552       25.2736       22.9962       16.0615       15.0290       16.0934       23.9435        0.0000        0.0000        0.0000        0.0000        0.0000        0.0000        0.0000        0.0000        0.0000        0.0000        0.0000        0.0000        0.0000        0.0000        0.0000        0.0000        0.0000        0.0000        0.0000        0.0000        0.0000        0.0000        0.0000        0.0000        0.0000        0.0000        0.0000        0.0000        0.0000        0.0000        0.0000        0.0000        0.0000        0.0000        0.0000        0.0000        0.0000        0.0000        0.0000        0.0000        0.0000        0.0000        0.0000        0.0000        0.0000        0.0000        0.0000        0.0000        0.0000        0.0000
        0.0000        0.0000        0.0000        0.0000       42.8612       37.7381       28.3684       12.0845        9.4499       14.9011       11.0923       12.0675        9.9702        8.1084        3.3367        9.1035       11.2283        5.8045        5.0937        4.6018        2.8106        2.5379        2.7576        4.7780        4.6783        3.8131        1.6387        0.8513        0.8855        0.8116        0.7832        0.1791        1.2130        0.6909        0.8138        1.5540        1.1952        0.8664        0.7209        0.6553        1.2748        0.8656        1.1736        1.1263        1.6007        2.9643        3.1376        5.1811        7.4185       11.8773       20.3645        7.5939        6.6299        8.2137       10.2564       14.5675       16.7485       16.6189       15.7856       14.3851       20.4989       14.3952       19.5343       13.4120       13.5093       10.0018        8.7921        6.2868        8.2901        8.1446       11.0185       11.9893       12.8047        8.8606        2.7425        1.2709        1.2647        0.8001        0.7281        0.3790        8.7369        9.2899        0.2163        1.4821        2.7616        2.1010        2.7704       10.0044        6.5493        5.5122        5.9336        5.3641        5.0023        6.6760       90.0828        8.7287        9.7495        8.3209        8.1228        7.7863        7.8919       11.4534       15.0295       18.5060       12.8113       15.5561       17.1992       20.9241       26.5063       30.4185       29.0661       41.7835       49.9110       54.6829       64.0716       56.4161       53.1331       62.9922       52.1545       56.0026       43.2844       41.6103       33.6588       25.8549       41.1591       41.3787       35.3556       27.5796       29.2790       23.7359       23.2043       31.8762       32.5215       30.2791       34.2654       39.1061       46.8045       55.5723       56.1467       67.6302       79.5856       68.3929       61.3763       60.8283       74.6993       79.6194       88.5000       87.6527       87.3002       91.2622       88.9860       89.5682       91.7894       90.9865       83.1449       82.0035       73.2933       65.0490       59.0734       59.4537       61.7156       60.8598       55.2366       49.8723       46.1965       45.7796       50.6474       48.5068       48.0846       54.3097       57.0850       64.7600       68.6647       65.9041       64.5388       58.2564       57.3158       58.7981       57.1533       48.7338       46.8793       41.7492       37.2130       36.4277       33.8086       37.4516       44.3915       50.6296       52.7914       48.7677       37.3521       27.5286       24.7717       24.4869       22.0364       15.8180       15.9752       20.2244       29.2492        0.0000        0.0000        0.0000        0.0000        0.0000        0.0000        0.0000        0.0000        0.0000        0.0000        0.0000        0.0000        0.0000        0.0000        0.0000        0.0000        0.0000        0.0000        0.0000        0.0000        0.0000        0.0000        0.0000        0.0000        0.0000        0.0000        0.0000        0.0000        0.0000        0.0000        0.0000        0.0000        0.0000        0.0000        0.0000        0.0000        0.0000        0.0000        0.0000        0.0000        0.0000        0.0000        0.0000        0.0000        0.0000        0.0000        0.0000        0.0000        0.0000        0.0000
        0.0000        0.0000        0.0000        0.0000      116.1939       82.8575       62.9288       34.9302       41.4810       30.1680       27.2683       10.0367        6.8356        6.0445        7.3082       25.9836       20.4818       21.8381       23.2645       14.3666       11.9871        6.6068        5.3553        4.7910        4.8864        2.2254        1.5686        1.3418        1.4554        0.7290        0.7985        1.2890        0.5608        0.1346        0.8926        1.2227        0.8383        0.2388        0.2473        0.9708        1.0104        0.6298        0.3679        4.7688        9.2837       21.9949       36.6864       28.0393        8.7507        6.7218        4.7388        5.2611        5.5143        8.1593       14.4373       23.9255       22.9874       19.4177       16.6172       10.8376       10.6572        9.7354        9.3657        5.4065        5.5937        6.6693        8.5638       12.1589       13.2911       17.5313       23.9506       23.9316       22.9664       25.9432       21.0288        8.4297        4.1072        3.0132        2.4052        0.5504        0.4062        0.6618        1.4896        1.8799        1.3570        1.9143        1.8190       13.2477        9.1699        6.4860       15.9308        5.3498       19.5565        4.5507       15.8607        2.9823        3.2190        3.2366        3.4597        4.0833        4.5534        5.3234        6.6448       10.0108       11.1157       12.7325       13.1908       16.4775       17.4200       21.8165       22.2389       29.5636       37.7860       40.8464       45.3504       49.7216       40.4651       40.2222       57.1779       64.5552       58.0199       53.3402       45.9116       37.7175       48.5989       40.1041       32.3989       36.5154       35.6512       32.8659       31.7656       34.5961       34.7104       37.1843       40.6791       45.0128       52.7861       59.8182       76.8517       84.7058       76.2328       64.6705       64.8986       62.5284       65.5937       95.5000      101.2631       88.7631       96.4722      102.1149       98.1655      110.4381      102.4604       92.3577       84.1349       86.6420       75.1066       61.9060       65.6027       63.5025       60.3025       58.3878       55.1472       44.8416       38.1955       36.1170       37.3800       42.0855       45.1310       43.3368       43.2884       47.8356       48.7296       52.5268       56.1418       53.7215       54.5417       58.4001       57.0069       51.8209       63.6532       48.7247       42.5620       37.8818       37.4400       45.1417       46.9344       37.5850       37.6678       45.4893       39.0494       21.4109       14.7068       14.7672       14.5490       16.0134       16.4959       23.3191       32.8494        0.0000        0.0000        0.0000        0.0000        0.0000        0.0000        0.0000        0.0000        0.0000        0.0000        0.0000        0.0000        0.0000        0.0000        0.0000        0.0000        0.0000        0.0000        0.0000        0.0000        0.0000        0.0000        0.0000        0.0000        0.0000        0.0000        0.0000        0.0000        0.0000        0.0000        0.0000        0.0000        0.0000        0.0000        0.0000        0.0000        0.0000        0.0000        0.0000        0.0000        0.0000        0.0000        0.0000        0.0000        0.0000        0.0000        0.0000        0.0000        0.0000        0.0000
        0.0000        0.0000        0.0000        0.0000        0.0000        0.0000        0.0000        0.0000       42.5673       43.4310       29.9710       13.6033       16.7390       10.8887        7.0016       28.2837       25.8006       19.3387       15.3502       17.6478       18.3843       15.3492       11.0205       10.0882        8.8889        5.6949        6.2889       12.7686       12.3939        0.8424        1.9126        1.0384        0.4308        1.2899        2.1867        1.2142        2.1885        2.6056        2.6024        4.0305        4.8292        5.2848        7.9245       11.3869       19.2030       23.7485        5.8590        2.5904        5.3787        5.1136        5.0856        5.9516        6.9543       13.0373       15.0195       16.3217       11.1747       17.3646       17.7088        8.7485        9.3796        8.8244       11.9155       11.4937       13.2388       11.7110       14.4733       12.5547       11.2697       16.4682       28.7483       41.3108       26.0127       27.4613       19.8787        9.2971        6.7210        6.7895        8.0270        2.8059        1.7513        2.3348        3.3482        3.5406        2.8291        2.6820        2.1421        6.3474        5.4647        5.1877       12.9731        8.7253       20.6446        3.1470        4.6844        2.5599        1.9176        3.6510        5.0273        5.3815        4.8691        5.0706        5.8813        9.3999       10.4440       10.2894       11.2567       18.5772       19.9746       25.8311       23.0274       27.7967       30.6494       32.6060       43.3935       42.5774       50.1166       47.3874       50.9702       66.5804       63.8714       56.9356       57.2517       43.1630       39.3330       33.8190       37.7478       43.1281       39.3421       37.5152       40.3825       44.5009       43.5911       44.7520       52.0191       51.4687       58.0844       65.9423       63.3555       72.7959       73.7215       65.5437       68.5313       71.9098      100.8846      133.1252      104.0393       96.1154      102.1851      111.6384      110.4123       99.0424       77.9274       64.2378       63.4277       66.3361       61.7182       60.4103       71.5579       60.7080       51.3611       49.2114       50.9594       55.0982       46.4640       47.3159       45.7315       46.6022       40.1667       44.8169       42.1117       43.2138       45.7838       49.0277       48.4479       52.6634       58.5699       61.0724       64.2707       70.2408       67.8284       49.8432       43.7293       42.4934       42.1587       40.9253       43.4818       45.1313       40.1999       46.5827       38.5326       15.8876       12.5242       13.5355       16.2306       15.5463       22.0515        0.0000        0.0000        0.0000        0.0000        0.0000        0.0000        0.0000        0.0000        0.0000        0.0000        0.0000        0.0000        0.0000        0.0000        0.0000        0.0000        0.0000        0.0000        0.0000        0.0000        0.0000        0.0000        0.0000        0.0000        0.0000        0.0000        0.0000        0.0000        0.0000        0.0000        0.0000        0.0000        0.0000        0.0000        0.0000        0.0000        0.0000        0.0000        0.0000        0.0000        0.0000        0.0000        0.0000        0.0000        0.0000        0.0000        0.0000        0.0000        0.0000        0.0000        0.0000        0.0000
        0.0000        0.0000        0.0000        0.0000        0.0000        0.0000        0.0000        0.0000        0.0000        0.0000       35.5954       11.1136       10.5272       14.5521        9.7712       17.2993       22.2771       16.7006       12.3918        9.5650       12.3531       17.0390        7.7822        6.7331        5.3924        8.7899        7.0684        4.6989       11.3892        7.0136        4.7742        2.7040        3.6054        4.9899        4.0444        4.8378        8.6270       11.4868        8.1080       14.6872        7.1022       10.1079        9.2136        9.2510        4.9347        2.6247        3.8984        7.0457       14.1832       12.1679       11.3021        8.4180        8.7116       11.4042       11.8985       14.4289       11.7845       11.0134       16.8228       11.8402       14.3951       14.0504       10.7081       11.5248        3.6292        2.6796       10.5261       11.5551       16.4323       23.3866       21.5719       26.9984       35.5954       33.4863       37.9333       14.7112       12.2849       10.4757       10.7598        8.2137        6.5341        5.6647        4.6009        7.0550        5.3435        3.9217        5.0113        7.8298        6.4394        5.1701        4.6960        4.1545        3.8299        3.3090        3.3400        2.9260        3.2895        3.0326        3.4710        5.0873        7.5616       11.7966       10.6664       16.9353       13.3456       11.8519       11.5547       16.4146       18.7816       27.0186       35.2514       35.9411       33.9528       48.3990       49.9362       48.4947       54.2229       64.1924       55.9420       52.6046       49.8796       48.6178       48.2882       49.1358       41.7314       38.5762       48.6231       48.3272       58.3484       54.0218       49.5525       51.0585       49.9958       57.8677       57.2598       58.3781       62.4823       71.2897       70.2725       75.3668      108.5829       92.7133       89.6272       98.4293      103.2892      115.9672      115.9247      101.1978       92.1476       91.6414       85.2917       75.0094       68.2102       65.0925       58.7629       63.7160       57.4169       56.0156       57.9746       47.1175       46.9671       42.8542       51.6213       53.2841       57.4187       51.6842       40.4542       45.6474       57.4332       60.9762       61.8329       55.6175       51.4904       52.5689       53.0202       60.0616       61.7481       68.4459       72.4018       66.1392       64.4548       62.1759       62.4060       56.7048       76.9533       52.5181       45.5710       42.9703       51.0466       42.5867       38.4904       21.0441       17.5278       16.3781        0.0000        0.0000        0.0000        0.0000        0.0000        0.0000        0.0000        0.0000        0.0000        0.0000        0.0000        0.0000        0.0000        0.0000        0.0000        0.0000        0.0000        0.0000        0.0000        0.0000        0.0000        0.0000        0.0000        0.0000        0.0000        0.0000        0.0000        0.0000        0.0000        0.0000        0.0000        0.0000        0.0000        0.0000        0.0000        0.0000        0.0000        0.0000        0.0000        0.0000        0.0000        0.0000        0.0000        0.0000        0.0000        0.0000        0.0000        0.0000        0.0000        0.0000        0.0000        0.0000        0.0000        0.0000        0.0000
        0.0000        0.0000        0.0000        0.0000        0.0000        0.0000        0.0000        0.0000        0.0000        0.0000       65.6497       14.8726       15.1665       11.5343        8.2863       11.1794       20.1694       14.0830        8.9287       13.7860       16.2628       15.7550       13.5225       10.8297       16.4416       22.6003       12.9880       20.0754       16.7605       18.2196        9.5834        6.9299        4.9425        6.3182        6.6172        8.9538        8.1096        2.5944        2.0660        2.0194        1.5763        2.3528       20.8178        5.4523        5.2061        4.6988        5.9067        6.2682        9.2403        7.0222        6.5267        3.7759        5.6921       10.0966       16.4999       11.2824       16.9426       15.7141       13.5471       14.4942       28.0868       16.5361       10.1651        4.3622        2.8176        4.0996        6.1702       19.1509       21.7731       19.3705       20.2495       20.7322       35.0314       35.0516       40.7498       23.0734       16.4927       18.6910       23.7391       16.0003       14.9464       10.2461        8.6996       15.9008       11.7709       14.1152       18.8067       18.8152       18.5338       17.2397       13.2656       27.8233       30.2475       17.7045       22.5690        6.2126        6.1062        5.2717        5.4452        7.1029       12.3663       16.8054       13.9732       17.3277       17.3047       15.4570       10.5643       14.5968       18.3246       24.4467       29.5724       40.6748       48.5529       56.4865       60.9758       59.7106       69.1468       63.6541       49.9231       56.2753       45.7186       44.6610       46.4620       53.8661       53.9340       48.9953       52.7286       49.6413       52.9347       53.5145       54.8674       56.7403       59.3851       71.2411       69.0022       68.2808       76.1064       74.9709       78.8456       80.7358       86.0640       80.5472       85.9086       87.6376      100.1833      104.8097       92.3276       90.0273       84.3329       80.2670       71.0194       75.6255       67.4370       57.6175       60.7540       65.4050       62.0196       57.6760       49.9104       48.0985       45.6010       49.1188       77.7821       56.7852       47.8889       41.8901       38.8265       43.1201       55.5315       66.0180       63.6237       72.2778       68.8236       68.9538       68.0010       67.2194       65.4127       69.0549       72.2696       97.7140       82.0283       74.0700       76.2809       71.7250       64.2738       59.3915       58.3905       55.2919       49.1608       46.0977       40.9181       30.5656       28.5904        0.0000        0.0000        0.0000        0.0000        0.0000        0.0000        0.0000        0.0000        0.0000        0.0000        0.0000        0.0000        0.0000        0.0000        0.0000        0.0000        0.0000        0.0000        0.0000        0.0000        0.0000        0.0000        0.0000        0.0000        0.0000        0.0000        0.0000        0.0000        0.0000        0.0000        0.0000        0.0000        0.0000        0.0000        0.0000        0.0000        0.0000        0.0000        0.0000        0.0000        0.0000        0.0000        0.0000        0.0000        0.0000        0.0000        0.0000        0.0000        0.0000        0.0000        0.0000        0.0000        0.0000        0.0000        0.0000        0.0000
        0.0000        0.0000        0.0000        0.0000        0.0000        0.0000        0.0000        0.0000        0.0000        0.0000       87.2130       70.6711       73.1168       91.9224       40.2910       12.8708       22.9848       17.6848       24.2291       18.7119       13.5471        6.7960       22.3158       17.1438       28.8946       44.5058       36.1610       16.2749       14.3179       11.1061       16.1625       10.2520        5.9081        9.8730        7.7469        5.4618        3.4578        4.2082        5.0108        2.5160        2.5164        3.7486        3.5128        3.4229        3.9384        4.0646        2.9855        0.7868        4.4429        5.3417        4.2561        1.9668        3.0283        5.1609        8.9535        6.2145       14.0739       17.9135       12.8938        5.6989        4.6961        3.9244        5.0134        3.3179        1.4758        1.8082        7.9173        6.2354        2.3804        6.1221       10.5512       15.4353       29.0338       26.7553       25.4762       22.7437       24.4229       23.4304       24.4643       21.1369       21.6031       21.1410       21.4218       18.9680       19.2439       14.5556       23.3322       18.8798        9.1693        8.4357       14.4164       22.0019       21.7521       26.8423       26.1564       20.7564       17.4313       14.6591       12.4158        9.7382       13.1549       21.6682       17.8874       20.7788       23.2203       20.4099       17.4663       19.9701       23.4386       27.7137       38.8372       46.0211       47.0174       53.2268       61.9831       55.0678       61.1294       61.6946       48.5662       59.0000       52.0288       55.4880       57.3460       57.2638       53.4857       51.3082       56.6583       44.9744       43.2180       55.3203       64.2496       65.9129       59.9933       68.7775       66.8663       67.0831       66.4230       63.6176       65.1143       73.5488       77.4415       79.8484       81.0276       76.5614       81.0429       79.5072       81.6765       90.3041       93.9274       99.8089       90.8310       67.1264       50.9680       41.0526       41.6861       50.8607       54.8555       51.6921       47.1710       50.8375       57.6469       63.5000       58.6510       61.6432       57.9267       48.8285       40.9636       39.3530       54.8642       67.4197      101.4527      114.5741       87.1162       73.4845       62.9877       67.0065       64.6577       67.0056       69.9397       90.5299       99.5620       93.4281       94.5947      109.3675      101.6540       91.4756      101.3931       78.6788       73.7157       64.5942        0.0000        0.0000        0.0000        0.0000        0.0000        0.0000        0.0000        0.0000        0.0000        0.0000        0.0000        0.0000        0.0000        0.0000        0.0000        0.0000        0.0000        0.0000        0.0000        0.0000        0.0000        0.0000        0.0000        0.0000        0.0000        0.0000        0.0000        0.0000        0.0000        0.0000        0.0000        0.0000        0.0000        0.0000        0.0000        0.0000        0.0000        0.0000        0.0000        0.0000        0.0000        0.0000        0.0000        0.0000        0.0000        0.0000        0.0000        0.0000        0.0000        0.0000        0.0000        0.0000        0.0000        0.0000        0.0000        0.0000        0.0000        0.0000        0.0000
        0.0000        0.0000        0.0000        0.0000        0.0000        0.0000        0.0000        0.0000        0.0000        0.0000        0.0000       75.6396       73.2121       91.6822       86.7766       33.2803       29.5618       18.4596       24.0786       19.5819       13.9013        8.6744        4.9524        8.0194       17.2528       32.6840       28.3005       12.6402       13.6847       12.3249       12.7709        8.3475       10.8522        4.0145        3.7370        6.6814        3.3959        2.7109        3.9263        6.9543        5.8946       11.6418       13.4383       10.2659        5.2637        2.7978        5.2319        7.3321        1.8968        2.0316        2.1399        0.9146        4.5455        5.3534        4.8051       13.1334       14.4665       11.0488        9.7653        3.9492        4.8925        6.0525        6.5095       11.2335        5.8518        9.5001        6.4183        4.2268        2.8758        3.2462        5.8159       11.0114       12.5671       17.5942       37.5716       25.8160       24.9861       19.0088       28.9338       18.9945       18.8505       16.9822       17.2516       23.0751       19.1810       18.5904       20.2829       10.4053       11.5817       15.3550       14.6387       15.6603       16.8072       32.0155       38.3100       27.7418       23.7326       26.5323       24.5574       32.8501       37.1142       38.5446       40.3362       30.7181       26.3192       26.2327       24.2849       29.7560       34.7105       43.6921       49.3650       52.3811       55.4823       66.1285       57.6142       64.9940       70.4688       79.5879       66.5825       63.3948       61.0831       66.2191       67.9473       64.4742       58.3994       58.2149       55.8807       49.9880       47.0174       56.2223       64.2883       65.7156       57.9783       58.4191       61.1845       58.1912       59.5828       63.9380       71.7264       76.8715       79.3251       81.8639       90.6320       77.3419       81.0875       80.5670       78.8917      103.2970      102.7797       89.1403       76.8248       61.9018       46.6634       39.3591       39.8320       49.9320       55.9740       74.9922       58.2894       47.9295       65.5987       68.4815       75.8669       67.1480       70.2190       56.5752       50.6037       44.0412       45.5558       60.5971       68.7278       55.4303       55.5213       56.0168       56.7822       65.0570       74.1872       77.2513       81.0577      100.4958      107.9243      115.0962      116.7982      130.9622      123.9416      112.5445      109.1311       89.0954       90.6820        0.0000        0.0000        0.0000        0.0000        0.0000        0.0000        0.0000        0.0000        0.0000        0.0000        0.0000        0.0000        0.0000        0.0000        0.0000        0.0000        0.0000        0.0000        0.0000        0.0000        0.0000        0.0000        0.0000        0.0000        0.0000        0.0000        0.0000        0.0000        0.0000        0.0000        0.0000        0.0000        0.0000        0.0000        0.0000        0.0000        0.0000        0.0000        0.0000        0.0000        0.0000        0.0000        0.0000        0.0000        0.0000        0.0000        0.0000        0.0000        0.0000        0.0000        0.0000        0.0000        0.0000        0.0000        0.0000        0.0000        0.0000        0.0000        0.0000        0.0000
        0.0000        0.0000        0.0000        0.0000        0.0000        0.0000        0.0000        0.0000        0.0000        0.0000        0.0000        0.0000        0.0000        0.0000       72.7391       28.5005       44.4529       14.3145       14.1791       12.9023       10.5476        4.3530        3.0300        9.0508       33.1522       44.3923       31.5666       11.0260       13.2532       17.9936       26.6513       25.4272       13.7155       11.7203       12.7535       10.0598        9.9962        9.9273        8.3173        8.3660        6.5928       14.2428       13.3755        6.1962        3.6698        2.3215        4.6642        9.8722       10.7073       10.6004        6.4216        0.8307        2.8912        7.2397       12.5736       17.6717       22.6275       25.5005       22.1913        4.9641        3.6051        5.9415        4.0048       12.5786        8.3188        9.8403        2.8861        4.2950        5.3411        7.2900        8.1789       14.6610       19.9096       18.1937       16.8586       19.6907       27.0062       27.9502       24.8533       22.1462       21.3886       21.0736       19.8937       28.8332       35.8977       21.6711       18.2907       10.6213       10.1595        9.5353       10.8848       11.6774       22.7329       37.1947       44.5899       26.9917       19.1268       23.9619       28.0995       40.3572       36.0901       44.6480       35.1895       42.6151       26.6850       33.6172       31.5457       40.2296       31.8266       32.2094       42.0163       44.2812       47.2125       56.2627       45.4600       50.8831       69.9987       72.1981       63.0484       75.3546       80.8701       76.7319       73.1153       55.6342       53.9490       51.3082       50.5167       53.3692       57.9911       63.3158       68.8491       64.7207       62.6385       61.4157       64.2854       65.3663       67.5764       76.3481       80.1324       93.9963       83.8844       84.8120      132.1914      141.8574      113.8578       95.8267       77.7572       71.8305       61.1985       59.7483       54.1525       42.4285       37.1945       44.2397       45.0846       54.2294       54.4459       82.7619       71.2799       66.3422       67.2899       81.9120       81.2103       70.5217       64.9919       68.0687       59.3517       43.8377       54.5764      102.1372       86.7362       55.5475       54.6254       66.0146       71.2522       72.6912       85.1574       87.3178       94.0556       97.4389      104.6053      120.8548      123.7564      121.5340      115.4969      120.1568        0.0000        0.0000        0.0000        0.0000        0.0000        0.0000        0.0000        0.0000        0.0000        0.0000        0.0000        0.0000        0.0000        0.0000        0.0000        0.0000        0.0000        0.0000        0.0000        0.0000        0.0000        0.0000        0.0000        0.0000        0.0000        0.0000        0.0000        0.0000        0.0000        0.0000        0.0000        0.0000        0.0000        0.0000        0.0000        0.0000        0.0000        0.0000        0.0000        0.0000        0.0000        0.0000        0.0000        0.0000        0.0000        0.0000        0.0000        0.0000        0.0000        0.0000        0.0000        0.0000        0.0000        0.0000        0.0000        0.0000        0.0000        0.0000        0.0000        0.0000        0.0000        0.0000        0.0000
        0.0000        0.0000        0.0000        0.0000        0.0000        0.0000        0.0000        0.0000        0.0000        0.0000        0.0000        0.0000        0.0000        0.0000        0.0000        0.0000        0.0000        0.0000       26.1815       38.6302       45.0071       19.7033       14.4779       14.6907       13.6898       14.2331       39.4872        7.6612       11.4705       17.6317       14.8357        7.2175       12.1596       14.5069       14.1561       12.0568       15.8200       17.2078       15.1209       17.3962       12.3530       15.3883       11.5940       10.3502        7.8422       15.3881        4.5218       10.0800       22.5705       31.9022       18.2273       14.3988       14.4195        4.2511        6.7005        5.3899       27.1531       40.8549       39.6357       13.8003        9.0236       12.4098        7.1700        4.1326       13.0943       21.1170        5.3147       10.1611        9.1930        6.3753       11.5867       15.8572       14.8421       18.3019       22.0196       29.4452       28.8589       28.2321       23.9151       26.9145       26.4807       26.6035       25.8189       20.0619       25.8203       28.2758       21.8401       21.6303       21.2765       23.2438       24.0685       16.0672       16.8771       27.6158       55.5796       29.1009       24.9083       33.9972       35.9020       58.6132       45.2343       43.4405       53.8360       54.2188       37.0891       37.7639       28.2687       27.8739       27.5863       39.6185       41.2650       46.0655       41.0360       41.4232       45.2938       50.6408       76.4978       75.4261       74.0699       66.8728       71.3023       76.5873       81.4113       57.2204       56.9597       54.4143       55.0596       62.6227       66.5864       64.6214       56.7696       62.9869       63.0198       68.1542       69.7785       69.6690       69.5592       71.4302       73.5125       78.1586       97.0287       97.8102      114.7078      135.6640      125.3980      116.1744      100.9732       74.9075       67.4241       62.6109       51.6530       43.0263       41.1976       46.8109       48.4230       54.0795       56.5469       86.7649       84.0059       89.4961       79.1224       84.0997       94.6420       68.7461       65.2049       56.5588       56.7020       48.2571       61.3520       91.8298       74.5302       56.7834       53.9805       81.1051      110.6452       83.5970       97.9649      106.7145      107.9579      110.4403      115.2339      119.9030      110.4241      118.4951      110.4122      123.4589        0.0000        0.0000        0.0000        0.0000        0.0000        0.0000        0.0000        0.0000        0.0000        0.0000        0.0000        0.0000        0.0000        0.0000        0.0000        0.0000        0.0000        0.0000        0.0000        0.0000        0.0000        0.0000        0.0000        0.0000        0.0000        0.0000        0.0000        0.0000        0.0000        0.0000        0.0000        0.0000        0.0000        0.0000        0.0000        0.0000        0.0000        0.0000        0.0000        0.0000        0.0000        0.0000        0.0000        0.0000        0.0000        0.0000        0.0000        0.0000        0.0000        0.0000        0.0000        0.0000        0.0000        0.0000        0.0000        0.0000        0.0000        0.0000        0.0000        0.0000        0.0000        0.0000        0.0000
        0.0000        0.0000        0.0000        0.0000        0.0000        0.0000        0.0000        0.0000        0.0000        0.0000        0.0000        0.0000        0.0000        0.0000        0.0000        0.0000        0.0000        0.0000        0.0000       23.9778       20.7751        9.4134       12.8362        9.0152        7.3332       11.2730       14.6848        7.5292       12.3871        6.4553       10.7973       24.5520        8.9708        6.4163        7.4664        8.3625       10.4446       20.8975        8.5810       23.7876       25.2902       21.4458       16.7743       17.3498       10.9531        3.8456        7.4884       13.9640       20.2299       57.3123       70.2802       32.6199       13.5583       19.8899       37.2697       53.3282       53.4525       35.0889       32.4985       14.4492        6.4713       12.2671       12.3686        8.2262       11.6023       30.2094        8.4232       16.2148        4.1948        6.4119        8.4698       15.6704       14.2866       14.9606       15.1008       24.3832       27.6274       27.2263       25.8047       27.1428       21.8982       24.9152       33.3983       34.8899       36.4400       36.9481       30.4103       27.4948       27.7038       21.2769       29.5916       24.6175       28.0606       29.0519       31.5526       22.1714       21.1632       29.7839       31.3613       46.6674       35.2094       44.1896       39.6503       38.1215       51.4203       48.1441       48.4097       28.9379       45.3597       43.0105       47.5830       47.6646       49.8810       51.7756       55.0207       63.2325       73.8144       88.5706      101.9477       72.9037       75.8369       71.3988       61.9624       63.6884       65.0852       62.3345       62.4400       62.7836       61.6006       58.6355       55.8189       61.1126       64.6366       72.9651       79.1496       89.1135       86.5534       83.5680       84.2646       78.8512      112.1675      143.7655      118.9739      111.2940      108.4867      130.9013      105.8364       94.2277       87.8750       94.6141       81.2025       63.4207       55.6429       49.6802       55.5252       71.4758       72.1878       76.4928       66.9775       68.3937       66.0813       72.8668       67.1659       51.0843       51.5967       49.1759       55.3054       55.4001       72.2250       71.1334       70.3548       68.7878       70.0285       83.3657      136.2391      112.4113      107.3389      109.5482       93.0360      104.8948      117.9142      114.9928      102.5021      108.9003      119.0729      105.8169        0.0000        0.0000        0.0000        0.0000        0.0000        0.0000        0.0000        0.0000        0.0000        0.0000        0.0000        0.0000        0.0000        0.0000        0.0000        0.0000        0.0000        0.0000        0.0000        0.0000        0.0000        0.0000        0.0000        0.0000        0.0000        0.0000        0.0000        0.0000        0.0000        0.0000        0.0000        0.0000        0.0000        0.0000        0.0000        0.0000        0.0000        0.0000        0.0000        0.0000        0.0000        0.0000        0.0000        0.0000        0.0000        0.0000        0.0000        0.0000        0.0000        0.0000        0.0000        0.0000        0.0000        0.0000        0.0000        0.0000        0.0000        0.0000        0.0000        0.0000        0.0000        0.0000        0.0000
        0.0000        0.0000        0.0000        0.0000        0.0000        0.0000        0.0000        0.0000        0.0000        0.0000        0.0000        0.0000        0.0000        0.0000        0.0000        0.0000        0.0000        0.0000        0.0000       17.1801       19.1873       15.3195       14.4049       10.7504       14.9797        6.0196       15.8129       13.5708       12.8436       10.7177       28.6216       26.9005       22.2476       29.8396       13.0852       15.7624       15.8320        9.1685        8.6288       37.0803       19.7198       25.7815       23.9673       22.4553       18.6711       13.5310       10.6365       30.6079       40.8339       41.2798       45.4918       27.4786       18.8042       28.2352       23.8221       20.8786       16.3617       13.1278       13.5539        6.3318        6.2367        4.9190        7.6694       10.4396       12.7191       20.4436       13.2310        8.8153       16.6232        5.5589        6.8294       22.0248       14.6710       15.9714       15.7003       22.5128       24.3301       28.5391       31.8384       28.2728       25.2344       23.1923       25.0886       33.1429       46.0532       31.1554       31.4542       26.4546       30.6504       26.5672       27.5383       30.4442       35.7395       44.8572       44.4594       36.0856       28.4011       32.6404       50.3409       46.9783       51.7204       54.8761       45.2036       34.9272       40.6815       51.6443       35.5921       33.1343       34.2924       37.3080       48.2583       52.6899       62.9605       67.2433       81.0611       68.6740       87.8210      101.0891       77.2797       73.9610       73.5813       72.9416       62.6548       65.4412       71.7985       66.7088       72.2149       68.9913       63.4895       54.5021       56.5776       62.4668       70.7603       79.4496       91.1685       97.7001       93.1249       92.8578       96.9235       85.5205      113.6868      148.5010      121.6734      121.4893      111.9510       93.3367      104.6645       81.5545       94.0324       75.2630       67.5427       71.6469       73.2053       62.4585       66.5896       74.2207       76.8194       72.7929       70.1815       69.6155       68.6048       76.0674       71.7511       58.8803       57.9540       52.1129       50.5163       46.9678       50.4130       72.9081       92.1308       84.4410      100.8060       99.6384      109.7494      160.5581      133.7288       95.5826       94.1455      115.1376      127.1965      139.2479      122.9812      115.9576      116.8335      116.9573      104.2478      105.2871        0.0000        0.0000        0.0000        0.0000        0.0000        0.0000        0.0000        0.0000        0.0000        0.0000        0.0000        0.0000        0.0000        0.0000        0.0000        0.0000        0.0000        0.0000        0.0000        0.0000        0.0000        0.0000        0.0000        0.0000        0.0000        0.0000        0.0000        0.0000        0.0000        0.0000        0.0000        0.0000        0.0000        0.0000        0.0000        0.0000        0.0000        0.0000        0.0000        0.0000        0.0000        0.0000        0.0000        0.0000        0.0000        0.0000        0.0000        0.0000        0.0000        0.0000        0.0000        0.0000        0.0000        0.0000        0.0000        0.0000        0.0000        0.0000        0.0000        0.0000        0.0000
        0.0000        0.0000        0.0000        0.0000        0.0000        0.0000        0.0000        0.0000        0.0000        0.0000        0.0000        0.0000        0.0000        0.0000        0.0000        0.0000        0.0000        0.0000        0.0000        0.0000       19.1264       15.9293        9.0681        8.3240        8.4079        7.9782        8.4737        7.4366       13.3091       30.0921       39.3135       32.5670       24.5527       16.5652       13.7095       14.3021       21.3447       23.4738       11.0520       30.4822       25.7808       38.6368       39.8125       28.9760       11.4669       21.4880       26.2349       16.5174       11.7726       12.2320       12.9338       15.9272       20.2963       32.0985       24.1706       19.8029       14.9339        9.9758       12.9686        5.6563        4.6162       12.8218       28.1411       35.0666       22.6493       16.0178       10.8210       23.2818       13.4775       16.0608       16.3594       25.5035       20.7931       20.7094       21.7278       34.7509       28.8435       25.0461       29.4726       22.2889       24.3376       29.0723       35.6939       38.7757       41.6458       43.1006       49.1908       35.7213       25.8142       34.8605       40.7920       43.4803       26.5082       36.5553       40.0734       38.0654       41.0709       31.5683       37.2515       49.2117       50.9570       61.4460       34.9259       40.7145       43.7038       38.8068       35.1378       29.4066       30.0418       31.0958       29.6663       64.9345       62.3540       78.9647       94.0109       95.1271       87.3265       73.9291       64.3203       86.8847       79.3805       70.3479       71.1043       72.5250       65.3406       65.4080       68.2190       57.9069       47.8437       47.8432       54.2177       65.7601       71.5674       83.9702       88.7783       92.0615       94.3267       92.2787       92.4238      107.3080      101.4835      124.2564      134.5791       98.1387      100.4923      117.3791      114.8638       88.7585       80.9130       76.1706       69.2494       82.9500       76.3198       71.4965       70.2449       72.4927       71.0748       82.5876       79.8841       77.1771       79.3772       90.6110       85.7383       59.3073       67.0993       56.0952       48.8224       46.4450       71.7399       86.9070      108.7613       93.4865      104.1866      107.4945      104.6757      108.9744      103.9140       94.1286       97.1029      117.3755      155.3897      152.1277      144.9765      114.5151      117.2593      113.3749      111.3790      100.3666       87.3718        0.0000        0.0000        0.0000        0.0000        0.0000        0.0000        0.0000        0.0000        0.0000        0.0000        0.0000        0.0000        0.0000        0.0000        0.0000        0.0000        0.0000        0.0000        0.0000        0.0000        0.0000        0.0000        0.0000        0.0000        0.0000        0.0000        0.0000        0.0000        0.0000        0.0000        0.0000        0.0000        0.0000        0.0000        0.0000        0.0000        0.0000        0.0000        0.0000        0.0000        0.0000        0.0000        0.0000        0.0000        0.0000        0.0000        0.0000        0.0000        0.0000        0.0000        0.0000        0.0000        0.0000        0.0000        0.0000        0.0000        0.0000        0.0000        0.0000        0.0000
        0.0000        0.0000        0.0000        0.0000        0.0000        0.0000        0.0000        0.0000        0.0000        0.0000        0.0000        0.0000        0.0000        0.0000        0.0000        0.0000        0.0000        0.0000        0.0000        0.0000        0.0000        8.2245        9.9776       10.0228       12.4637       11.8768        7.5180       13.2393        8.7315       15.4879       13.2071       19.0706       12.6958       11.4014        8.7997       12.8561       10.5571       29.7064       19.8491       15.0215       26.8213       15.7315       19.7875       44.0199       24.0076       23.2969       38.9767       47.4133       53.5489       31.0679       28.2011       19.1723       28.1697       38.7974       38.6977       27.7696       27.6398       27.0181       30.9058       14.5688       12.6960       35.1666       48.2969       36.4812       33.9491       29.4696       14.1973        7.9270       16.1098       36.6970       34.7041       31.9524       32.3796       18.8919       29.9102       31.5292       31.2360       23.6307       20.2814       15.1260       14.9826       28.5845       42.1393       47.9461       40.2841       38.7828       48.4425       48.7991       62.5413       48.8484       53.9807       56.6378       52.3218       41.1324       33.6041       36.6762       49.0562       52.2903       37.9806       45.1131       53.8463       48.0144       41.6181       36.2713       35.9222       38.9214       44.8415       35.4735       31.3762       33.5048       34.0437       47.5823       50.9546       59.5709       75.9100       73.1330       67.3175       59.2949       60.1936       80.4856       84.1545       83.1732       75.6564       68.4567       71.2258       73.0079       68.1715       53.4727       47.1804       49.1565       55.5698       65.6693       78.5246       82.3454       87.8729       92.7996       91.5597       95.7543      104.8026      132.5142      107.4368      116.3707      128.5535      103.0104      101.4077      125.5856       95.1288       80.8749       91.9204       77.2290       77.9627       77.3398       73.1107       80.2571       82.7969       87.3960       80.2720       83.2293       86.2564       95.7781       91.8728       97.9306       96.6384       71.6444       65.9044       60.0842       51.4960       55.1973       57.3927       94.3792      108.6732       99.6533       92.8316      101.0373      108.6599      110.9414       89.0901       95.8681      101.8788      140.9598      157.5671      184.7126      153.2754      132.2383      108.6215       93.1283       92.1751       84.0962       81.4568       82.6094        0.0000        0.0000        0.0000        0.0000        0.0000        0.0000        0.0000        0.0000        0.0000        0.0000        0.0000        0.0000        0.0000        0.0000        0.0000        0.0000        0.0000        0.0000        0.0000        0.0000        0.0000        0.0000        0.0000        0.0000        0.0000        0.0000        0.0000        0.0000        0.0000        0.0000        0.0000        0.0000        0.0000        0.0000        0.0000        0.0000        0.0000        0.0000        0.0000        0.0000        0.0000        0.0000        0.0000        0.0000        0.0000        0.0000        0.0000        0.0000        0.0000        0.0000        0.0000        0.0000        0.0000        0.0000        0.0000        0.0000        0.0000        0.0000        0.0000
        0.0000        0.0000        0.0000        0.0000        0.0000        0.0000        0.0000        0.0000        0.0000        0.0000        0.0000        0.0000        0.0000        0.0000        0.0000        0.0000        0.0000        0.0000        0.0000        0.0000        0.0000       16.2364       26.2184        9.5111        8.0915        9.3155       12.1799        5.2991       10.0817        7.5141        6.1507        4.1907        3.7180       11.3449       13.2706       12.0706       21.8169       15.9784       25.4392       25.4989       44.0917       28.3890       23.7103       50.6258       43.9770       23.9937       36.9390       19.7622       30.1985       25.7697       25.1739       23.4251       21.7551       12.5940       25.3783       16.4229       16.4658       20.8093       21.8744       13.1073        9.1452       10.5963       19.8131       16.7863       30.3510       31.0525       16.2361        9.3339       18.5861       21.5085       14.9286       20.0356       18.2358       18.5539       17.0966       22.1113       30.7048       41.2892       35.4893       24.3644       37.9283       38.9331       64.3375       48.3100       38.1993       31.8313       30.3044       36.4390       48.1376       43.4288       40.8785       37.2314       36.3140       37.1768       45.9632       37.0864       39.7694       47.6359       44.0469       50.1756       54.1457       47.3843       40.4829       34.0776       35.5781       37.2446       33.5898       35.6018       35.6579       46.3946       42.6775       55.9075       60.7627       64.5692       58.9257       52.6343       58.8681       61.6896       67.5428       87.7782      102.1294      107.8280       79.6586       68.1390       73.1342       82.2434       68.3338       59.2607       49.4151       51.2581       56.3755       72.2365       87.6147       78.4009       84.6024       96.3904       96.4489      105.5433      120.7967      126.5809      152.0695      127.8657      136.4446      114.9463      110.3665      102.5703       96.4892       84.0157       94.2323       92.7323       89.8223       86.0509       81.1312       91.6902       95.0352       98.6835       99.9466      107.9372      109.1810       98.1116      101.6952      101.5060       90.9982       70.7367       60.9917       57.8920       47.7387       49.7466       56.0657       67.0042       82.0453       77.9500       88.4002       94.2309      108.8458      178.3131       98.7848       90.4290      117.0921      168.4057      172.9450      191.9221      172.0773      120.1418       90.4808       86.7170       88.1352       89.8420       79.1779      108.1936        0.0000        0.0000        0.0000        0.0000        0.0000        0.0000        0.0000        0.0000        0.0000        0.0000        0.0000        0.0000        0.0000        0.0000        0.0000        0.0000        0.0000        0.0000        0.0000        0.0000        0.0000        0.0000        0.0000        0.0000        0.0000        0.0000        0.0000        0.0000        0.0000        0.0000        0.0000        0.0000        0.0000        0.0000        0.0000        0.0000        0.0000        0.0000        0.0000        0.0000        0.0000        0.0000        0.0000        0.0000        0.0000        0.0000        0.0000        0.0000        0.0000        0.0000        0.0000        0.0000        0.0000        0.0000        0.0000        0.0000        0.0000        0.0000        0.0000
        0.0000        0.0000        0.0000        0.0000        0.0000        0.0000        0.0000        0.0000        0.0000        0.0000        0.0000        0.0000        0.0000        0.0000        0.0000        0.0000        0.0000        0.0000        0.0000        0.0000        0.0000       18.2861       16.0832       11.0056       11.3535       22.8176       43.8329       10.3903        5.4113        4.3727        2.5054        2.8465        2.7207       13.0963       14.4179       12.1045        5.9131       14.5266       22.3054       34.6897       25.2670       36.7056       23.8482       65.0999       24.0895       23.6401       44.6128       25.9408       95.3073       40.2975       50.5451       53.8257       33.9501       28.3218       35.7218       29.8864       24.1797       17.5512       20.7127       15.7248       12.7743       11.9382       14.0905       18.1107       20.8024       15.8586       16.4869       15.1642        8.6514       13.4130       12.4564       23.8791       18.2206       21.1179       23.0169       16.7969       19.4239       20.0197       30.7389       35.4702       50.7467       51.6260       58.3937       50.6632       46.3248       35.6426       44.0567       34.9717       30.9246       30.4244       39.5989       53.4061       50.6506       45.2424       48.6321       48.9659       49.9715       50.5883       66.0228       69.7154       62.1326       52.2529       49.4325       39.8812       37.8638       36.4157       35.1665       38.5073       38.8056       44.1278       51.1104       66.5891       67.5444       62.7058       62.1293       64.2384       61.6618       60.5983       65.0658       70.9722       78.8154       75.9867       78.7612       76.7828       60.0425       62.7868       60.8607       67.9971       61.4817       70.3592       75.3549       93.0261       98.0333       83.3981       84.5284      103.2845      105.3057      111.8933      128.8791      162.4434      168.0719      150.8628      138.3108      130.2532      112.6547      112.0477      113.6973      111.7415      105.5797      105.4248      103.1136      101.2659      100.1963       95.9345      122.2129      122.3732      120.3056      126.7010      122.7298      109.5870      106.5458       95.9928       94.7108       73.9417       60.9621       60.9967       58.0550       59.1932       62.8757       64.6320       86.3970      107.2576      113.2341      106.4664      100.3905      132.0776       98.6648       93.4729      129.1818      168.5475      173.7683      152.6024      121.4297      106.5865       95.6096       98.7417      104.7309       89.6890       78.8232      107.4912        0.0000        0.0000        0.0000        0.0000        0.0000        0.0000        0.0000        0.0000        0.0000        0.0000        0.0000        0.0000        0.0000        0.0000        0.0000        0.0000        0.0000        0.0000        0.0000        0.0000        0.0000        0.0000        0.0000        0.0000        0.0000        0.0000        0.0000        0.0000        0.0000        0.0000        0.0000        0.0000        0.0000        0.0000        0.0000        0.0000        0.0000        0.0000        0.0000        0.0000        0.0000        0.0000        0.0000        0.0000        0.0000        0.0000        0.0000        0.0000        0.0000        0.0000        0.0000        0.0000        0.0000        0.0000        0.0000        0.0000        0.0000        0.0000        0.0000
        0.0000        0.0000        0.0000        0.0000        0.0000        0.0000        0.0000        0.0000        0.0000        0.0000        0.0000        0.0000        0.0000        0.0000        0.0000        0.0000        0.0000        0.0000        0.0000        0.0000        0.0000       46.4174       34.2555       21.1961       18.4954       17.0237       31.4979        9.8680        3.5197        3.7567        2.2493        3.4876       11.3986        3.9165        6.1118        9.4097       15.1800       14.2355       20.9401       30.9385       32.7864       13.7327        4.4623       17.9286       31.1033       70.3225       62.8355       38.7064       42.3984       78.9962      102.2183       76.5665       47.1946       52.5635       51.1092       16.7870       10.8676       19.8277       35.8133       18.1885       18.2010       19.6339       18.7689       20.6772       28.6238       16.3984       11.7820        9.5867        9.2864        7.7858        7.8271       25.3013       19.6396       24.5344       23.3589       50.0280       45.4130       37.7657       41.2748       48.3179       56.1795       59.5069       63.3193       55.5872       43.9985       41.2237       40.3820       31.1391       27.8253       32.6477       35.0091       44.9904       60.9721       61.2594       56.9646       57.7519       52.6766       53.7640       55.3185       69.6036       62.5682       54.5468       49.5708       44.1896       46.4325       45.2982       41.8326       44.0750       46.8005       48.6469       58.9360       67.1395       81.9967       82.0601       73.4905       76.9713       72.8512       78.3563       76.4238       75.6460       74.2001       82.1567       77.6352       65.7157       52.5469       60.1315       67.1475       74.4226       66.6002       74.1554       71.9768       86.2758       89.6014       87.6549       96.6688      116.1421      120.5999      118.6474      147.5735      174.1178      168.7406      151.0162      145.4349      144.4486      129.2904      123.2637      136.6623      116.1551      104.2717      104.8371      112.8513      114.2720      113.5805      107.6278      125.9941      119.6068      120.5000      129.9803      123.9808      107.5437      107.1694       99.9566       91.8111       73.3815       70.4061       63.4492       65.3206       68.8960       75.6338       82.0559       92.1537      101.1109      123.2081      118.6996      103.5854       92.6366       88.4444       89.5763       99.2310      128.5774      138.9503      150.9126      114.2575      126.5016      136.1751      135.5914       88.3646       74.0620       80.7167       71.8529      105.8438        0.0000        0.0000        0.0000        0.0000        0.0000        0.0000        0.0000        0.0000        0.0000        0.0000        0.0000        0.0000        0.0000        0.0000        0.0000        0.0000        0.0000        0.0000        0.0000        0.0000        0.0000        0.0000        0.0000        0.0000        0.0000        0.0000        0.0000        0.0000        0.0000        0.0000        0.0000        0.0000        0.0000        0.0000        0.0000        0.0000        0.0000        0.0000        0.0000        0.0000        0.0000        0.0000        0.0000        0.0000        0.0000        0.0000        0.0000        0.0000        0.0000        0.0000        0.0000        0.0000        0.0000        0.0000        0.0000        0.0000        0.0000        0.0000
        0.0000        0.0000        0.0000        0.0000        0.0000        0.0000        0.0000        0.0000        0.0000        0.0000        0.0000        0.0000        0.0000        0.0000        0.0000        0.0000        0.0000        0.0000        0.0000        0.0000        0.0000        0.0000       36.0802       31.1250       17.8616       24.7190       20.4920       10.9454        9.2333        8.0622        8.6514       17.9667        8.2328        7.1920        9.1188       15.1811       10.6902       24.6791       47.5150       35.5591       29.3084        5.5708        5.7963       15.9153       19.7059       27.3029       46.7070       31.4202       31.4916       50.1455       93.8864       92.4521      110.9784       19.9421       17.5708        4.7041        3.3562        4.8048       27.1493       10.6023       12.0915       18.2830       15.8135       26.9641       38.8279       21.9312       39.8467       31.0087       26.9097       11.8575       10.4067       31.6067       25.2713       30.0781       44.7006       67.4622       47.9086       32.5488       34.9444       37.9678       47.0743       55.3684       61.1405       65.7125       47.2886       40.2216       38.3195       28.0801       27.8500       39.7603       46.9799       49.4553       53.9657       50.2175       49.8025       49.9648       52.8470       55.6360       65.2568       74.4676       67.1431       63.4277       50.6993       51.5392       50.0187       50.1690       52.5743       50.5945       55.5612       53.9817       66.7803       72.2330       78.4308       78.8906       78.6487       74.0671       77.3302       79.0224       80.5200       83.0377       75.2525       72.1920       78.9495       68.1135       54.9473       60.6454       71.6785       79.9548       61.0383       71.9962       78.1974       86.0943       98.4357       96.6886      105.3753      111.6669      109.1957      134.4957      155.0410      168.5540      166.9052      170.0402      165.3219      135.8063      133.4386      135.5875      150.0822      122.9003      112.3797      107.2571      104.5402      106.4878      101.5904      103.8885      124.4564      123.0572      129.6890      126.7032      118.2701      101.0671      105.5250      101.1994       95.5006       82.5725       83.5104       81.8250       81.4895       89.7095       84.9991       94.8304      103.3983      104.4989      117.4411      103.3250       93.7612       80.0210       85.2622       85.6821       91.0320      128.9454      134.5636      120.8366      144.4566      137.8654      149.6840      106.3663       80.0452       67.2150       61.8948       61.9045       75.9094        0.0000        0.0000        0.0000        0.0000        0.0000        0.0000        0.0000        0.0000        0.0000        0.0000        0.0000        0.0000        0.0000        0.0000        0.0000        0.0000        0.0000        0.0000        0.0000        0.0000        0.0000        0.0000        0.0000        0.0000        0.0000        0.0000        0.0000        0.0000        0.0000        0.0000        0.0000        0.0000        0.0000        0.0000        0.0000        0.0000        0.0000        0.0000        0.0000        0.0000        0.0000        0.0000        0.0000        0.0000        0.0000        0.0000        0.0000        0.0000        0.0000        0.0000        0.0000        0.0000        0.0000        0.0000        0.0000        0.0000        0.0000        0.0000
        0.0000        0.0000        0.0000        0.0000        0.0000        0.0000        0.0000        0.0000        0.0000        0.0000        0.0000        0.0000        0.0000        0.0000        0.0000        0.0000        0.0000        0.0000        0.0000        0.0000        0.0000       30.2383       33.8952       27.3888       22.7162       20.6187       29.6329       26.9524       19.7145       19.7163       67.6144      102.3836       13.5114       16.5551       27.7141       35.7669       28.3563       28.0321       41.9967       39.2739       31.1083       17.1100        8.0025        7.6483        8.7311       16.5313       19.1228       20.9887       12.3054       13.4824      139.8761       45.8880       14.2234       59.6249       42.2735       10.9168        5.6082        9.9159        7.5396       26.8657       15.1765       13.0422       18.5028       35.3941       38.7664       26.7012       27.6197       29.8905       28.5474       29.7542       44.6593       42.5414       35.2883       31.3323       28.4461       30.7558       26.6610       37.6147       34.3592       33.3281       38.3769       45.3332       43.2499       45.6708       45.2800       44.5326       42.3895       33.5429       33.6412       39.7732       54.8375       50.1571       48.7047       49.2633       48.4452       51.8461       55.6471       60.7434       68.7312       67.0515       68.2458       65.5023       66.1009       66.6070       62.3035       63.1790       61.4807       52.2574       53.8496       56.3545       59.5670       72.6131       76.8457       75.8366       76.5517       78.9590       80.4453       82.3340       68.4162       74.4812       65.5059       64.6871       73.5184       77.1909       68.8262       81.9152       93.2255      111.2705      102.2969       96.9217       98.5987      100.4799      109.8978      118.9905      134.3439      122.0395      115.0962      132.9855      139.0620      142.1210      153.2743      167.9717      161.2462      142.0881      168.9120      190.7658      184.5200      138.3952      142.5082      129.9874      123.1947      116.6001      109.4382      101.0362      107.3880      113.5578      114.5293      103.7251      105.0374      115.9394      116.8711      118.3971      123.4617      118.5910      117.8168      115.1179      117.3968      123.8917      120.1194      113.9244      115.4036      100.9128       99.9328       97.7792       88.3691       87.8257       87.9306       87.7047       85.5190      112.8835      110.9260      103.1064      112.5649      119.2557      128.5981       82.3005       75.9573       68.7743       56.4476       55.8240       66.2016      127.8658        0.0000        0.0000        0.0000        0.0000        0.0000        0.0000        0.0000        0.0000        0.0000        0.0000        0.0000        0.0000        0.0000        0.0000        0.0000        0.0000        0.0000        0.0000        0.0000        0.0000        0.0000        0.0000        0.0000        0.0000        0.0000        0.0000        0.0000        0.0000        0.0000        0.0000        0.0000        0.0000        0.0000        0.0000        0.0000        0.0000        0.0000        0.0000        0.0000        0.0000        0.0000        0.0000        0.0000        0.0000        0.0000        0.0000        0.0000        0.0000        0.0000        0.0000        0.0000        0.0000        0.0000        0.0000        0.0000        0.0000        0.0000
        0.0000        0.0000        0.0000        0.0000        0.0000        0.0000        0.0000        0.0000        0.0000        0.0000        0.0000        0.0000        0.0000        0.0000        0.0000        0.0000        0.0000        0.0000        0.0000        0.0000       28.3517       25.6897       26.5808       27.9288       27.5330       18.5191       19.3319       13.2381       17.4171       15.5226       47.8201       38.3798       15.5556       13.3656       33.4216       37.4637       29.1940       35.0523       49.0683       60.1948       56.8867       52.1208       33.8638       19.8424       30.4320       15.4733       17.5988       25.3749       17.0804       16.7409       97.4751       19.7005       17.3215       23.3645       19.0728       15.2360       11.5330       19.3698       21.9582       21.7250       33.2053       23.0661       31.5072       55.5675       53.1938       30.5617       27.0801       29.3773       39.0452       41.3892       56.2243       45.2051       38.0945       31.9931       28.3487       30.2224       31.9823       48.0716       42.3155       42.6557       44.3832       46.7438       43.4613       42.7631       41.8838       43.9395       43.2800       39.2114       40.6788       37.3409       44.1022       49.1236       51.6282       54.6036       70.0657       61.7015       64.9181       66.6800       71.5176       72.8101       78.1155       79.4047       76.4306       73.6697       69.2552       62.5937       64.7654       64.0362       61.8106       62.7568       69.0999       85.7486       88.5549       90.3296       86.9853       92.2622       88.4535       78.8640       70.2672       75.7804       73.9100       74.5672       95.2573       92.3154       81.6044       85.1548       92.6270      107.8707      110.5667      111.6077      123.7833      133.7473      130.1791      170.7280      176.7274      170.0699      168.1731      162.3928      134.5420      140.1721      171.4429      183.8992      181.9601      195.3468      192.4635      194.5827      188.6166      142.1940      128.6147      127.4009      120.3238      112.0539      106.2199      107.3016      103.7118      102.6675      106.3791      109.8112      111.8025      129.0529      135.1355      141.7092      143.8615      139.9139      142.6512      143.2071      138.0467      140.1599      138.3979      136.3260      131.4682      116.5485      101.8887       95.8112       88.9862       81.7854       86.5829       91.4731       91.3307       93.8879       96.8408       90.8234       86.8802       85.9941       79.8493       74.1896       77.8575       69.7620       64.1991       60.4948       83.0356       78.0942      109.5390        0.0000        0.0000        0.0000        0.0000        0.0000        0.0000        0.0000        0.0000        0.0000        0.0000        0.0000        0.0000        0.0000        0.0000        0.0000        0.0000        0.0000        0.0000        0.0000        0.0000        0.0000        0.0000        0.0000        0.0000        0.0000        0.0000        0.0000        0.0000        0.0000        0.0000        0.0000        0.0000        0.0000        0.0000        0.0000        0.0000        0.0000        0.0000        0.0000        0.0000        0.0000        0.0000        0.0000        0.0000        0.0000        0.0000        0.0000        0.0000        0.0000        0.0000        0.0000        0.0000        0.0000        0.0000        0.0000        0.0000
        0.0000        0.0000        0.0000        0.0000        0.0000        0.0000        0.0000        0.0000        0.0000        0.0000        0.0000        0.0000        0.0000        0.0000        0.0000        0.0000        0.0000        0.0000        0.0000        0.0000       39.3481       31.6689       35.2470       18.8014       23.3574       21.1071       27.1367       17.0264       17.2997       19.2606       10.4980        9.8084       11.2887       28.8987        9.2165       16.8189       26.2212       34.1758       18.8952       14.2989       12.0129       15.4989       24.7021       29.7423       46.1451       30.4771       42.8687       29.4561       22.3198       23.5815       20.1410       15.3820       24.6298       26.1428       26.7135       22.7061       32.0203       33.3994       26.2838       35.5949       43.7837       59.0839       49.3035       51.6044       43.6206       37.4731       78.5686       47.0562       27.9125       26.5954       38.5676       35.7586       40.0102       39.8160       38.9193       39.4931       38.6368       38.4454       40.0142       44.2347       47.3137       53.5056       46.2479       43.7380       39.7054       36.3236       38.0744       38.4049       39.2544       37.5118       39.8858       47.9518       60.0000       71.7563       82.5317       70.3219       62.9390       66.0276       71.3788       74.2042       78.0888       79.6524       78.9676       73.4749       72.0884       71.4388       72.8947       63.2011       67.6687       69.3940       77.0398       96.9917      100.7702       96.6678       95.0269       90.4695       95.7001       90.6301       88.5403       85.3826       85.8430       91.8869       85.8825       90.5580       91.9857       89.3346       88.4046       96.1742       99.8843      129.5908      144.3447      149.5566      163.6799      195.0888      175.7992      188.5562      167.9503      158.6890      154.1599      176.2948      213.2082      250.2863      237.4437      242.6767      220.4148      180.8223      180.2911      147.5623      149.8138      157.9628      119.3240      113.5205       95.1902       90.6392       91.4155       93.8785       98.8001      113.1795      108.4304      125.2744      145.5132      145.7852      147.7179      141.4065      145.7136      143.4423      145.5705      151.9025      147.4875      146.9458      155.5221      130.7734      119.3749      107.1566      119.3942      115.1296      127.1702      105.3804       85.0771       83.3247       94.7470       83.6699       94.6645       78.9288       70.8621       73.2845       73.2924       67.9630       64.0379       60.6178       85.7059       74.0001       75.3252       91.6724        0.0000        0.0000        0.0000        0.0000        0.0000        0.0000        0.0000        0.0000        0.0000        0.0000        0.0000        0.0000        0.0000        0.0000        0.0000        0.0000        0.0000        0.0000        0.0000        0.0000        0.0000        0.0000        0.0000        0.0000        0.0000        0.0000        0.0000        0.0000        0.0000        0.0000        0.0000        0.0000        0.0000        0.0000        0.0000        0.0000        0.0000        0.0000        0.0000        0.0000        0.0000        0.0000        0.0000        0.0000        0.0000        0.0000        0.0000        0.0000        0.0000        0.0000        0.0000        0.0000        0.0000        0.0000        0.0000
        0.0000        0.0000        0.0000        0.0000        0.0000        0.0000        0.0000        0.0000        0.0000        0.0000        0.0000        0.0000        0.0000        0.0000        0.0000        0.0000        0.0000        0.0000        0.0000        0.0000       20.6942       30.0454       46.5347       23.5183       19.6881       27.6583       51.5015       10.8016       16.1819       13.9541        5.8044        6.2889       20.7729       22.5980       10.0924        6.6146        7.4066       10.1698       22.1303       28.0380       22.5352       14.0843       26.0053       25.5793       15.1403      103.9814      136.3960       26.4931       29.6847       38.2988       26.1928       19.1942       28.3253       37.3858       38.6379       30.3851       59.2877       58.4922       43.7492       38.1857       36.9678       43.0056       31.5181       39.5965       40.6119       24.5023       28.6432       47.6308       31.6012       29.7525       90.9895       31.7756       45.9130       34.2960       39.6916       53.2708       39.4685       32.7371       38.8111       51.5958       49.2678       58.0810       53.7452       48.1629       42.6550       42.5530       43.0194       39.2714       41.1605       40.2607       43.8206       48.9665       63.1181       75.1577       77.1386       68.7723       63.7557       65.2191       70.3859       72.5445       74.5297       73.8591       80.0483       75.6129       70.6431       69.4921       72.0858       89.1240       86.5031       75.8988       83.3813       93.9803       95.5583       96.9015      104.2900      111.1995      105.3350      105.7416       93.4285      100.2416      112.3648      108.5894       90.3719       94.0838       95.1215       97.1662       99.1972      103.9591      110.7528      131.8999      138.5150      145.3040      172.8198      209.6094      194.5435      186.5074      181.6564      193.0016      187.0334      207.9106      259.8087      259.5571      249.3135      253.4960      216.1129      183.3189      181.2739      148.4605      149.2733      129.4305      116.5923      106.0136      111.3539       98.1763       95.7461       94.0900       93.2731      103.7657      112.4787      126.5921      137.0824      145.1572      150.6492      143.8817      147.2781      135.3650      144.6015      142.8559      140.3499      138.6100      158.6359      120.6872      120.5160      113.4209      114.1956      108.3507      104.5713       87.6183      103.1217       96.6882       95.2215       87.1711       92.7727       73.7036       76.9187       86.8162       89.1421       76.9649       74.9205       76.9057       76.5408       76.4857       73.2659       83.8465       92.3141        0.0000        0.0000        0.0000        0.0000        0.0000        0.0000        0.0000        0.0000        0.0000        0.0000        0.0000        0.0000        0.0000        0.0000        0.0000        0.0000        0.0000        0.0000        0.0000        0.0000        0.0000        0.0000        0.0000        0.0000        0.0000        0.0000        0.0000        0.0000        0.0000        0.0000        0.0000        0.0000        0.0000        0.0000        0.0000        0.0000        0.0000        0.0000        0.0000        0.0000        0.0000        0.0000        0.0000        0.0000        0.0000        0.0000        0.0000        0.0000        0.0000        0.0000        0.0000        0.0000        0.0000        0.0000
        0.0000        0.0000        0.0000        0.0000        0.0000        0.0000        0.0000        0.0000        0.0000        0.0000        0.0000        0.0000        0.0000        0.0000        0.0000        0.0000        0.0000        0.0000        0.0000        0.0000        0.0000       94.7183       87.1230       67.8470       62.7553       75.8599       97.5174       38.0487       38.6742       34.9023       29.4020       25.0728       30.7273       39.3552       24.9080       17.6476       16.9705       25.3188       24.3044       19.3429       19.5922       33.0681       33.4808       24.8450       19.4710       19.0749       25.3152       12.8071       22.3957       12.8379       24.5516       13.0792       14.4099       32.6262       32.6923       24.4350       49.4560       78.0685       38.5570       59.7236       34.4245       30.2630       31.4862       28.6663       34.4744       28.6593       25.9619       27.6583       26.8660       42.5480       51.6705       41.4997       43.3884       35.5133       34.4043       42.9054       49.0023       41.2511       43.6776       50.9369       59.2785       70.7797       63.0882       65.5035       57.6976       81.4325       61.2133       49.2689       49.2846       47.4635       49.0511       52.7064       55.6105       59.2874       59.8507       61.4801       62.4528       56.1262       67.9325       70.8797       69.9612       70.5704       76.2107       90.7837       77.1129       85.0084       85.8180      100.0692       94.5082       87.2833       90.2972       97.8414      106.2713      102.0975      103.0506      105.0278      109.5056      110.2910      104.4220      141.1643      116.3531      111.8565      100.3687       85.7270       88.3134       94.8712       93.0649      111.5491      106.9122      114.2757      119.6983      156.8734      174.1667      185.5078      176.5374      183.1170      186.3086      197.7142      202.4762      265.2089      278.5876      273.1711      252.4690      259.3454      203.9284      178.1727      169.6257      137.3894      132.3989      112.3420      107.8592      100.4130       97.7319      102.5872      102.6542       95.6090       77.8205       82.5220       97.6391      114.1679      129.2483      153.9363      153.3594      121.8280      122.9525      118.2042      124.1220      133.7349      130.3275      127.3959      122.2646      112.5610      115.2341      109.1364      110.7420      103.6931       93.7701       86.2038       86.3919       81.1424       82.6320       91.3756       92.2318       76.0468       72.8636       89.8874       79.4083       78.5794       81.4874       84.0575      107.1810       88.6545       81.5010       75.4107       74.2781       82.5300        0.0000        0.0000        0.0000        0.0000        0.0000        0.0000        0.0000        0.0000        0.0000        0.0000        0.0000        0.0000        0.0000        0.0000        0.0000        0.0000        0.0000        0.0000        0.0000        0.0000        0.0000        0.0000        0.0000        0.0000        0.0000        0.0000        0.0000        0.0000        0.0000        0.0000        0.0000        0.0000        0.0000        0.0000        0.0000        0.0000        0.0000        0.0000        0.0000        0.0000        0.0000        0.0000        0.0000        0.0000        0.0000        0.0000        0.0000        0.0000        0.0000        0.0000        0.0000        0.0000        0.0000
        0.0000        0.0000        0.0000        0.0000        0.0000        0.0000        0.0000        0.0000        0.0000        0.0000        0.0000        0.0000        0.0000        0.0000        0.0000        0.0000        0.0000        0.0000        0.0000        0.0000        0.0000       68.0765       61.2336       83.1995       80.0435       72.2184       70.1269       50.5320       50.1978       47.6439       45.3875       33.0277       38.8355       37.2465       42.4076       43.8136       30.0985       26.0866       53.6518       60.0291       36.1829       30.1558       50.1692       40.4362       41.2724       36.7061       32.8393       41.9142       22.5694       41.2428       28.7079       24.3434       30.5179       49.8638       48.5054       29.4901       45.0553       74.8682       70.8012       37.7796       33.0789       31.2720       28.1957       35.1557       31.6836       34.8673       34.5865       29.8563       39.0237       35.6453       49.1995       52.6634       55.6503       37.0745       32.9373       38.5110       48.5057       41.5440       52.9797       50.1446       54.5824       66.8823       60.8637       66.1215       63.2635       69.4206       63.9416       63.8491       60.8127       56.2617       56.2281       55.2797       57.8225       58.2128       59.3176       57.6509       62.2817       67.7859       68.5653       71.8618       67.9674       82.8014       90.1246       90.8311       94.8395      105.7526       98.9813       97.2034      101.5856       93.1766       99.9346      108.2435      111.9836      106.3758      102.3439      107.8687      108.6027      103.3152      102.0975      118.7500      108.0731      105.9059      103.9032       89.6823       87.2859       90.4882       96.0000      117.9054      126.1645      142.1989      156.6045      177.6732      201.9776      223.3565      197.7872      186.2688      191.8262      214.0879      253.0198      283.1159      287.9475      304.0300      263.4016      272.1577      245.9916      197.3447      190.8827      139.4388      144.1479      125.2659      101.0221       94.4739       95.3255       96.0101       99.2134       81.0069       68.0195       75.5618       92.4985      112.0113      119.8239      132.5086      137.3734      115.1277      110.6436      110.0247      111.8279      124.9874      124.4801      131.1689      123.5302      111.8300      106.2593      104.6003      102.7541       94.5795      126.2463      117.6833      102.5541       95.6568       83.1977       78.0614       97.2701       84.3358       79.0171       91.2055       96.5115       88.2931       77.1511       80.2363      101.8927      105.3140      117.3549       91.1057       76.8168       96.9300        0.0000        0.0000        0.0000        0.0000        0.0000        0.0000        0.0000        0.0000        0.0000        0.0000        0.0000        0.0000        0.0000        0.0000        0.0000        0.0000        0.0000        0.0000        0.0000        0.0000        0.0000        0.0000        0.0000        0.0000        0.0000        0.0000        0.0000        0.0000        0.0000        0.0000        0.0000        0.0000        0.0000        0.0000        0.0000        0.0000        0.0000        0.0000        0.0000        0.0000        0.0000        0.0000        0.0000        0.0000        0.0000        0.0000        0.0000        0.0000        0.0000        0.0000        0.0000        0.0000        0.0000
        0.0000        0.0000        0.0000        0.0000        0.0000        0.0000        0.0000        0.0000        0.0000        0.0000        0.0000        0.0000        0.0000        0.0000        0.0000        0.0000        0.0000        0.0000        0.0000        0.0000        0.0000       79.8762       84.8115       98.5445       97.0288       87.8556       85.4082       52.3573       56.5336       61.7935       80.5052       61.9935       65.7250       56.2332       72.1304       80.7654       51.5611       52.6385       38.1531       36.3109       63.9609       55.1793       65.2713       59.7240       24.7533       54.1215       55.8719       43.6129       45.3091       38.3758       64.3746       75.3555       47.4949       42.5813       41.8223       42.3580       42.3902       76.5016       62.2428       33.5893       38.5460       50.7591       38.5488       34.9026       27.8391       32.5418       33.0619       31.7643       26.0488       56.1570       61.6812       62.7178       39.3000       36.5184       34.9441       32.9531       40.6403       41.0125       42.2453       54.8463       61.0853       81.6240       79.8036       79.9873       76.8330       73.2168       69.4231       74.6625       66.7547       66.8716       62.6351       62.5853       64.4405       64.2480       66.5720       60.1050       64.9949       67.5555       75.7230       77.6504       79.8514       92.1233       99.2206      100.6581       89.7338       88.0799       97.3758       98.4195      101.9961      102.7007      101.6104      108.7642      115.6676      115.2694      110.1319      115.7530      107.1659      105.7195      101.1111      114.5243       95.3761       97.9449       97.7403       95.2678       84.2144       85.4655      125.6329      149.8182      141.4428      159.9847      172.1782      198.0160      210.6717      213.8146      200.4648      198.3839      245.0958      257.6111      292.5122      305.5147      298.5010      275.1327      255.5225      211.9264      192.7619      167.8680      163.0554      139.3455      130.5981      120.2849      102.9857      110.1787      101.4576      100.9382       99.4564       78.5704       67.5407       92.4190       81.8301      106.3771      113.6370      134.5690      142.7592      103.7790      101.0854       99.0506      104.1422      116.4570      126.1772      129.5521      117.6078      107.5673      107.0908      106.7568      103.1717      100.9724      101.2655      122.7155      121.8261      128.3915      103.1920      101.2854      107.7021       89.6738       82.1586       82.2257       92.7740      117.9795       95.9651       87.5517       99.5956      106.7034      123.5440      114.0215      101.5564      146.7300        0.0000        0.0000        0.0000        0.0000        0.0000        0.0000        0.0000        0.0000        0.0000        0.0000        0.0000        0.0000        0.0000        0.0000        0.0000        0.0000        0.0000        0.0000        0.0000        0.0000        0.0000        0.0000        0.0000        0.0000        0.0000        0.0000        0.0000        0.0000        0.0000        0.0000        0.0000        0.0000        0.0000        0.0000        0.0000        0.0000        0.0000        0.0000        0.0000        0.0000        0.0000        0.0000        0.0000        0.0000        0.0000        0.0000        0.0000        0.0000        0.0000        0.0000        0.0000        0.0000        0.0000
        0.0000        0.0000        0.0000        0.0000        0.0000        0.0000        0.0000        0.0000        0.0000        0.0000        0.0000        0.0000        0.0000        0.0000        0.0000        0.0000        0.0000        0.0000        0.0000        0.0000        0.0000      150.9182       92.9262      123.6873      130.3742      125.0447      111.7074       65.0549       56.6785       73.6002       84.6904       78.8163       83.0407       68.8965       88.3414       57.0171       57.4163       44.1099       62.2304       45.3346       63.7932       44.1281       35.9118       87.9175       31.6308       42.0176       48.3157       47.6301       41.5807       37.1235       47.3453       40.1646       37.9390       46.9967       65.4423       71.1685       52.8338       55.0442       69.8948       59.4557       79.8132       66.5958       48.9006       69.4404       31.5395       43.7209       40.8298       43.2921       34.3287       60.6124       32.6199       60.8333       37.8289       34.9728       40.3793       40.0399       41.5560       47.7092       39.4592       59.5536       77.0511       94.1122       83.1242       77.4023       86.9903       79.5505       79.1063       82.4738       92.8818       86.4866       90.3651       85.4966       84.7902       76.3009       68.4693       59.8986       62.8069       66.0161       64.5267       62.9614       64.5825       72.4228       85.3747       96.8038       98.4130       87.5079       81.2657       88.3769       90.8388       98.7299      103.3444      115.4402      121.9836      122.5606      116.3200      120.0356      105.2751      100.2823      109.8661      126.9077       99.2345       97.4624       91.9002       90.2587       82.4586       83.1407      125.2488      153.3590      149.4483      161.2037      186.0759      184.7728      174.2730      178.1001      168.8076      223.4147      267.0717      243.2976      318.0686      271.8903      271.0695      236.8341      206.6777      171.0688      137.9501      144.3915      171.8265      165.5165      147.7816      132.0923      114.6755      132.0058      106.4238       98.9436      100.0057       88.1305       71.8121       86.7298       82.1219      101.3010      110.1847      115.1455      102.6738       93.3849       92.6834       98.5800      111.3253      126.6249      125.6030      127.6754      126.7513      112.3308      109.2095      110.1457      105.3899      108.1976      109.9108      115.3268      128.0871      133.7293       94.8544       99.0724      105.7487      109.3036      102.9221       92.7842      113.6834      125.0371      107.3998      100.3020      126.3558      126.0401      109.5066      101.0094      115.9155        0.0000        0.0000        0.0000        0.0000        0.0000        0.0000        0.0000        0.0000        0.0000        0.0000        0.0000        0.0000        0.0000        0.0000        0.0000        0.0000        0.0000        0.0000        0.0000        0.0000        0.0000        0.0000        0.0000        0.0000        0.0000        0.0000        0.0000        0.0000        0.0000        0.0000        0.0000        0.0000        0.0000        0.0000        0.0000        0.0000        0.0000        0.0000        0.0000        0.0000        0.0000        0.0000        0.0000        0.0000        0.0000        0.0000        0.0000        0.0000        0.0000        0.0000        0.0000        0.0000        0.0000        0.0000
        0.0000        0.0000        0.0000        0.0000        0.0000        0.0000        0.0000        0.0000        0.0000        0.0000        0.0000        0.0000        0.0000        0.0000        0.0000        0.0000        0.0000        0.0000        0.0000        0.0000        0.0000        0.0000      215.8070      188.1497      163.4972      174.1998      142.4958      139.6764      120.5957      123.7821      108.7042       75.0345       56.4406       81.8618       95.7554       73.2608       66.6459       94.1487       96.9276       63.5534       51.8491       62.2568       47.7961       32.0352       34.9108       38.5882       32.1200       24.5673       39.3981       88.3213       86.3130       36.8856       85.2975       71.2284       43.5086       70.7286       57.3967       61.8444       68.6167       56.8185       59.9771       62.5285       49.9369       43.8044       52.9628       56.3213       38.5521       39.6040       40.3482       32.1842       56.2979       43.6879       48.1676       47.4131       49.5357       57.9580       60.4787       67.9051       62.6994       74.9225       90.0234       99.0085      107.2688      119.8515      133.5544      119.1644       95.8261      150.7218      180.7504      166.0314      159.9281      116.9395      121.0762      125.8054      110.2156       52.3196       49.9275       49.7104       54.1732       52.5265       56.1747       64.9012       67.6620       78.5157       79.8638       77.7606       75.0856       91.8906       98.7279      106.7945      116.3188      132.5869      146.2376      145.5390      145.0713      148.3323      117.1814      105.3981      117.8219      115.9527      105.0633      104.7524       95.1777       78.4015       87.3148       93.6605      108.3009      153.1103      184.4710      201.3614      188.8414      152.5092      144.9408      153.2771      164.3343      247.3933      267.0084      275.2986      263.3037      221.6820      209.2883      206.1224      207.6081      224.9781      185.8339      206.6686      270.9064      199.7715      159.8697      141.9051      135.4136      136.7049      124.3242      101.1649       95.6749       91.0726       75.0555       80.1874       83.9868       95.3578       89.3456       84.7940      100.9949       83.4399       81.4094       88.5968       98.4051      113.4275      122.0182      120.4585      113.0240      114.2551      116.9973      122.8083      126.6258      146.6609      143.2263      149.1596      183.8500      181.5948      130.1173      130.6340      137.6427      131.8961      123.4131      114.3417      120.2707      106.6782      105.8362      101.6815      110.9451      114.0733      113.4588      112.6676      111.0546      117.4494      138.8717      136.5904      132.7797        0.0000        0.0000        0.0000        0.0000        0.0000        0.0000        0.0000        0.0000        0.0000        0.0000        0.0000        0.0000        0.0000        0.0000        0.0000        0.0000        0.0000        0.0000        0.0000        0.0000        0.0000        0.0000        0.0000        0.0000        0.0000        0.0000        0.0000        0.0000        0.0000        0.0000        0.0000        0.0000        0.0000        0.0000        0.0000        0.0000        0.0000        0.0000        0.0000        0.0000        0.0000        0.0000        0.0000        0.0000        0.0000        0.0000        0.0000        0.0000        0.0000        0.0000
        0.0000        0.0000        0.0000        0.0000        0.0000        0.0000        0.0000        0.0000        0.0000        0.0000        0.0000        0.0000        0.0000        0.0000        0.0000        0.0000        0.0000        0.0000        0.0000        0.0000        0.0000        0.0000        0.0000        0.0000        0.0000        0.0000      176.0057      169.7679      163.5191      143.1238      117.8024       85.8794       72.0778       67.2526       57.6835       40.8312       46.8337       63.5348       60.0509       47.9592       69.6694       60.3245       43.2442       54.1780       64.0074       98.4556       57.7207       45.3032       38.6248       40.6941       51.4922       44.3748       37.0607       28.6892       59.0402       36.5641       40.9506       55.2293       53.8743       66.6740       56.9330       45.8154       55.0457       57.0741       70.4420       62.7588       49.6234       45.1984       43.7644       46.3801       32.6213       40.3728       45.4973       46.2958       57.8472       67.8934       61.6296       60.8753       73.6679       98.3698       90.9445       94.6251       92.5750      129.2083      151.4634      137.4239      107.9148      140.4531      139.3164      133.5763       95.8197       76.3811       77.4647       79.4583       76.8253       55.3093       54.6658       52.4088       54.5248       53.7852       53.0883       56.8605       57.5282       68.9095       82.2712       72.8632       74.0141       89.9463      101.4192      114.8495      119.2649      134.6455      148.7115      163.8195      168.4557      157.4527      134.4896      111.1354      109.1646      105.6751       99.1023       95.7121       88.1591       88.8990       90.5348       94.1128      138.3401      209.3543      194.8859      165.6688      169.9274      158.0080      151.4602      162.7923      181.0434      262.3152      263.2188      253.0343      219.0577      209.0208      241.6311      196.5157      191.5294      210.3104      199.8377      199.3271      260.9561      194.0730      181.9663      169.8474      148.3899      134.7968      129.7068       85.7123       95.3833       94.1681       59.1369       65.6838       72.5535       90.2037       83.4363       86.1539       85.4632       78.5947       93.7462      104.5654      105.8135      113.9501      115.8263      119.7670      113.9096      116.6805      113.7719      132.3216      123.9096      169.2016      167.6802      148.4990      159.7140      157.2251      155.0396      154.5357      158.3136      139.7324      123.8578      120.7097      125.2516      110.3223      110.5685      110.5993      111.0584      122.5271      112.8326      123.9378      138.4948      135.0449      148.6897      139.4040      134.8714        0.0000        0.0000        0.0000        0.0000        0.0000        0.0000        0.0000        0.0000        0.0000        0.0000        0.0000        0.0000        0.0000        0.0000        0.0000        0.0000        0.0000        0.0000        0.0000        0.0000        0.0000        0.0000        0.0000        0.0000        0.0000        0.0000        0.0000        0.0000        0.0000        0.0000        0.0000        0.0000        0.0000        0.0000        0.0000        0.0000        0.0000        0.0000        0.0000        0.0000        0.0000        0.0000        0.0000        0.0000        0.0000        0.0000        0.0000        0.0000        0.0000        0.0000
        0.0000        0.0000        0.0000        0.0000        0.0000        0.0000        0.0000        0.0000        0.0000        0.0000        0.0000        0.0000        0.0000        0.0000        0.0000        0.0000        0.0000        0.0000        0.0000        0.0000        0.0000        0.0000        0.0000        0.0000        0.0000        0.0000        0.0000      218.8192      194.3568      166.6576      142.6383       84.6416       91.3209       65.9375       76.2489       54.0432       48.3357       54.4237       49.9605       43.0357       47.1247       40.2948       45.0693       53.9279       37.0539       42.7700       68.4685       36.3471       33.6410       34.4955       38.1569       26.7217       61.7294       18.0670       33.0489       41.3724       51.1690       57.4286       56.5911       46.9220       44.0306       34.9579       45.9304       55.5790       49.4701       48.6090       49.7426       38.2090       42.7034       52.0456       40.3751       40.5587       49.4482       44.8158       56.2792       82.5428       76.8114       64.9335       76.7702      100.1157       95.1318      126.0846      108.0436      134.4104      145.2929      145.0014      120.7312      141.0978       90.8448      103.4339       90.5058       77.4700       90.8825       88.8586       94.0142       58.8596       46.7878       50.5444       49.5595       43.5711       43.4166       50.4664       53.3298       67.4578       71.7616       73.4799       71.5894       90.1983      102.5406      112.0326      123.8210      150.7458      142.9403      148.7729      145.1514      144.4480      123.5758      110.5728      114.1135      106.3630       98.5009       97.5129       93.2230       96.9002       99.8530      100.5830      141.5456      138.7272      170.5925      205.5659      195.0574      166.3603      159.4387      182.3197      202.6038      268.0555      239.1684      202.7107      185.4719      210.8852      229.4087      205.8031      168.4532      179.9302      188.9445      206.5566      222.9817      196.0831      193.5138      179.4059      155.6706      130.7030      115.2718       84.4008       76.2747       66.3003       66.2167       60.8602       71.6824       81.2173       85.4135       85.4782       88.9659       90.5164      106.3619      112.0651      112.9687      110.4880      103.0840      110.9883      113.2464      122.2366      112.9418      118.5565      128.0956      164.6289      156.2289      153.3604      149.7499      152.5612      169.8114      170.9217      161.8340      160.6801      153.7344      151.3237      184.2987      140.6206      145.8033      144.1955      131.3091      143.6039      142.0162      172.8004      153.3981      152.3595      149.0793      155.6004      157.9361      140.2200        0.0000        0.0000        0.0000        0.0000        0.0000        0.0000        0.0000        0.0000        0.0000        0.0000        0.0000        0.0000        0.0000        0.0000        0.0000        0.0000        0.0000        0.0000        0.0000        0.0000        0.0000        0.0000        0.0000        0.0000        0.0000        0.0000        0.0000        0.0000        0.0000        0.0000        0.0000        0.0000        0.0000        0.0000        0.0000        0.0000        0.0000        0.0000        0.0000        0.0000        0.0000        0.0000        0.0000        0.0000        0.0000        0.0000        0.0000        0.0000        0.0000
        0.0000        0.0000        0.0000        0.0000        0.0000        0.0000        0.0000        0.0000        0.0000        0.0000        0.0000        0.0000        0.0000        0.0000        0.0000        0.0000        0.0000        0.0000        0.0000        0.0000        0.0000        0.0000        0.0000        0.0000        0.0000        0.0000        0.0000        0.0000        0.0000        0.0000      188.6233      115.5991       88.9212       72.6861       74.6165       75.2775       33.1870       31.8676       34.4352       30.4776       41.8827       49.9971       45.3153       50.4239       61.4060       48.0960       48.9347       25.4656       22.2047       31.7188       47.3252       19.2843       41.3291       22.0933       26.1940       31.7430       36.7424       43.2392       44.9355       41.3574       36.5300       42.2018       49.7933       57.6383       55.7160       42.9727       51.6279       51.5350       37.4019       41.3646       50.2346       35.5964       36.4144       44.5592       56.3565       72.7482       64.9625       69.3637       71.2776       95.6616      103.4039      109.7007       99.2826      145.6454      147.8469      139.9789      117.2670      141.5683      142.0258      104.1826       92.4113       85.3020       92.0498       95.2915      103.0439       61.3255       54.7178       46.4993       39.7912       39.4900       40.4111       43.0120       47.4932       56.3643       59.1535       61.3480       69.3205       88.0133       96.0095      104.3631      115.0540      134.9200      143.5451      150.7078      144.8364      130.2332      119.1078      108.3534      104.3695      104.5438      109.0635      111.4678      114.0766      128.9313      113.7156      105.4634      111.3671      134.6270      174.1673      217.6442      183.9123      180.3892      187.1142      195.8248      192.0833      271.0755      238.9125      207.3810      192.5665      212.0213      202.3539      188.9399      165.9520      186.8951      182.9910      215.9205      223.7364      204.7286      226.0186      188.8235      173.7106      165.5600      121.5227       96.9910       94.5163       64.5304       57.2010       58.6755       70.3380       84.8584       91.2038       97.8976      113.3796       97.4797      100.7082      100.3225      109.4402      111.2812      116.0273      120.8843      116.9353      126.4678      135.9894      148.1023      130.3824      152.3065      156.7968      150.5564      149.1064      169.7406      149.5684      157.9521      172.4077      169.6007      167.7888      152.0267      161.9578      169.2964      184.8628      180.7896      158.3355      161.2598      188.6119      226.5750      230.4490      163.8544      164.8682      149.8493      159.0041      167.8500        0.0000        0.0000        0.0000        0.0000        0.0000        0.0000        0.0000        0.0000        0.0000        0.0000        0.0000        0.0000        0.0000        0.0000        0.0000        0.0000        0.0000        0.0000        0.0000        0.0000        0.0000        0.0000        0.0000        0.0000        0.0000        0.0000        0.0000        0.0000        0.0000        0.0000        0.0000        0.0000        0.0000        0.0000        0.0000        0.0000        0.0000        0.0000        0.0000        0.0000        0.0000        0.0000        0.0000        0.0000        0.0000        0.0000        0.0000        0.0000        0.0000
        0.0000        0.0000        0.0000        0.0000        0.0000        0.0000        0.0000        0.0000        0.0000        0.0000        0.0000        0.0000        0.0000        0.0000        0.0000        0.0000        0.0000        0.0000        0.0000        0.0000        0.0000        0.0000        0.0000        0.0000        0.0000        0.0000        0.0000        0.0000        0.0000        0.0000        0.0000      210.3624      167.3999        0.0000        0.0000       83.3912       74.6529       99.0919       82.7218       43.0075       34.3169       49.0226       56.1623       93.7810      110.5394       76.3217       54.0837       45.1120       48.7088       86.3528       57.0257       34.9709       28.5830       29.6923       32.9063       25.4554       25.0436       29.9189       28.1390       43.1422       41.2949       52.0089       49.6360       47.4011       51.8615       57.2334       52.0183       47.2452       42.6773       49.9224       46.0054       39.2375       34.7647       44.4858       57.5415       71.3372       65.9890       67.1375       97.8734      129.4541      124.5213      154.1418      192.7091      347.6860      328.3853      277.8685      247.9839      233.2713      261.2374      239.3141      254.8185      180.9204      202.6697      256.0372      242.8160       92.9974       62.5222       41.6477       47.7089       42.5465       40.0186       41.1123       49.3992       49.7660       49.0191       59.7094       58.5946       80.2624       92.6412       99.4806      104.6635      146.3013      171.1814      186.9377      200.0844      152.7252      117.8688      110.0604       99.1885      108.0364      124.2027      134.3862      142.6934      178.6992      161.6173      143.1728      160.6158      188.0695      213.6730      233.1705      241.1745      248.4848      255.4596      275.8816      266.0891      249.3975      232.1158      214.5109      206.6034      203.6344      160.6431      154.0081      166.8935      187.6578      191.9539      199.8712      194.5985      239.8025      244.7677      231.6754      232.7936      237.6471      158.3303      126.9476      109.7145       83.7647       71.1779       75.2517       88.3280      109.4606      134.7472      111.4846      114.1230      112.7100      116.2266      147.8864      142.9837      140.0833      157.4597      144.3012      148.2660      157.7365      175.2364      180.1859      170.1424      179.8193      168.2937      156.0496      164.2711      153.4566      140.4554      157.6490      174.1859      165.6994      167.1957      162.6787      169.4628      234.7374      260.1413      206.7287      208.8354      214.2290      234.4204      260.0481      218.1434      163.0880      165.8289      153.9192        0.0000        0.0000        0.0000        0.0000        0.0000        0.0000        0.0000        0.0000        0.0000        0.0000        0.0000        0.0000        0.0000        0.0000        0.0000        0.0000        0.0000        0.0000        0.0000        0.0000        0.0000        0.0000        0.0000        0.0000        0.0000        0.0000        0.0000        0.0000        0.0000        0.0000        0.0000        0.0000        0.0000        0.0000        0.0000        0.0000        0.0000        0.0000        0.0000        0.0000        0.0000        0.0000        0.0000        0.0000        0.0000        0.0000        0.0000        0.0000        0.0000        0.0000        0.0000
        0.0000        0.0000        0.0000        0.0000        0.0000        0.0000        0.0000        0.0000        0.0000        0.0000        0.0000        0.0000        0.0000        0.0000        0.0000        0.0000        0.0000        0.0000        0.0000        0.0000        0.0000        0.0000        0.0000        0.0000        0.0000        0.0000        0.0000        0.0000        0.0000        0.0000        0.0000        0.0000        0.0000        0.0000        0.0000        0.0000        0.0000       77.1549       86.2686       31.6383       27.4230       40.7077       31.8922       36.8605       51.0325       51.3357       42.7785       65.9301       98.4020       84.6978       77.2271       48.2662       33.9324       43.8080       41.1817       29.2012       36.9520       36.6104       39.5591       39.5528       48.1096       41.1806       46.3666       66.6727       60.6859       53.3736       51.6039       51.3176       42.3846       46.6624       31.9156       23.2951       43.8941       46.6945       49.3013       65.9488       59.4168       61.3558       75.0336      104.5350      116.5168      174.3768      228.7777      375.1520      316.1877      233.0019      220.2285      517.9636      334.7006      296.5372      277.6390      294.4132      253.9025      229.2896      177.8327       73.9116       51.2173       51.1501       44.0751       46.5218       41.9808       36.6658       44.0541       66.4648       58.3735       56.0163       60.9370       78.9846       89.6099      105.8866      106.7011      138.0583      183.9260      192.1323      244.2406      155.9854      129.4094      105.8988      103.9902      123.3249      117.6663      137.8313      156.2497      174.7624      185.8443      181.0836      190.4002      225.5402      268.4282      261.0673      265.5050      303.9968      308.4896      315.5161      283.6739      249.5295      210.6394      243.0834      221.6994      199.5176      139.1655      141.9294      147.2974      183.4095      196.2606      222.8058      217.7560      267.1887      260.3182      241.3757      243.1131      230.2418      179.4149      144.7277      108.9176       84.5125       72.7390       77.4368      101.1931      116.8907      132.9217      130.5785      144.2243      147.3291      145.0127      134.7454      143.3168      169.5753      206.7063      184.7672      162.8990      164.9271      177.7121      151.3636      165.2407      157.4924      143.2253      163.2160      154.5666      159.9285      176.7239      166.3954      169.2684      178.1569      164.7216      156.2305      184.6073      233.7419      242.8120      232.4827      215.5786      212.5769      219.4478      232.4576      193.0036      159.2375      151.0201        0.0000        0.0000        0.0000        0.0000        0.0000        0.0000        0.0000        0.0000        0.0000        0.0000        0.0000        0.0000        0.0000        0.0000        0.0000        0.0000        0.0000        0.0000        0.0000        0.0000        0.0000        0.0000        0.0000        0.0000        0.0000        0.0000        0.0000        0.0000        0.0000        0.0000        0.0000        0.0000        0.0000        0.0000        0.0000        0.0000        0.0000        0.0000        0.0000        0.0000        0.0000        0.0000        0.0000        0.0000        0.0000        0.0000        0.0000        0.0000        0.0000        0.0000        0.0000        0.0000
        0.0000        0.0000        0.0000        0.0000        0.0000        0.0000        0.0000        0.0000        0.0000        0.0000        0.0000        0.0000        0.0000        0.0000        0.0000        0.0000        0.0000        0.0000        0.0000        0.0000        0.0000        0.0000        0.0000        0.0000        0.0000        0.0000        0.0000        0.0000        0.0000        0.0000        0.0000        0.0000        0.0000        0.0000        0.0000        0.0000        0.0000        0.0000        0.0000       46.5991       45.9556       50.3305       45.2005       29.9630       28.4364       41.7586       89.1891       71.4651      106.7701       75.2127       80.3971       59.8452       57.9543       47.1012       50.4523       32.7421       36.9102       39.0139       38.0827       47.6320       51.8158       35.7793       44.0162       72.8684       92.1279       77.3655       56.6322       39.7586       40.1959       29.0376       51.4333       34.7643       94.7733      101.5992       86.3349       61.7967       54.8951       60.1154       71.8689      105.4183      112.5411      141.5707      202.4839      279.1914      249.9426      189.2583      199.8076      408.2397      408.1235      397.9218      279.7188      260.7272      245.5855      201.7222      121.2442       59.6526       50.0867       46.7956       56.7184       66.8808       48.8437       36.2452       46.3869       54.8559       54.8012       56.1092       65.5678       81.3414       89.7641       99.3521      110.0760      141.9171      161.0777      168.4989      177.8625      173.4203      148.5571      119.7718      112.3670      118.5000      120.6494      140.8830      159.6501      183.6544      208.4145      237.2421      238.0757      269.3603      287.0363      309.0840      290.0316      306.7686      316.9073      282.7660      257.0774      288.0011      257.1801      245.6788      218.4648      152.3945      146.4732      133.8633      136.3409      156.9095      192.8853      238.1357      238.7009      281.0303      264.7582      240.6081      211.0661      192.1682      174.5798      149.4498      105.3484       99.9725       86.4158      106.4823      134.1381      109.1217      134.5877      145.5525      188.6393      164.6708      143.7008      144.1107      151.4698      183.0086      187.5411      175.9821      155.8224      146.6242      151.9848      146.1667      165.7271      144.0998      145.7578      141.4063      143.3125      165.3494      181.9933      179.4256      155.6817      163.2159      153.5826      180.4424      181.9530      220.1632      236.6798      293.2038      234.1586      243.1014      248.0417      230.5093      206.4256      158.6600      164.8407        0.0000        0.0000        0.0000        0.0000        0.0000        0.0000        0.0000        0.0000        0.0000        0.0000        0.0000        0.0000        0.0000        0.0000        0.0000        0.0000        0.0000        0.0000        0.0000        0.0000        0.0000        0.0000        0.0000        0.0000        0.0000        0.0000        0.0000        0.0000        0.0000        0.0000        0.0000        0.0000        0.0000        0.0000        0.0000        0.0000        0.0000        0.0000        0.0000        0.0000        0.0000        0.0000        0.0000        0.0000        0.0000        0.0000        0.0000        0.0000        0.0000        0.0000        0.0000        0.0000
        0.0000        0.0000        0.0000        0.0000        0.0000        0.0000        0.0000        0.0000        0.0000        0.0000        0.0000        0.0000        0.0000        0.0000        0.0000        0.0000        0.0000        0.0000        0.0000        0.0000        0.0000        0.0000        0.0000        0.0000        0.0000        0.0000        0.0000        0.0000        0.0000        0.0000        0.0000        0.0000        0.0000        0.0000        0.0000        0.0000        0.0000        0.0000        0.0000        0.0000       66.9328       66.7128       67.3681       53.1417       36.4893       47.2034       57.3071       67.1741       64.6197       55.8365       74.0016       67.2958       62.3519       64.3907       57.7769       37.4005       44.7247       36.7884       40.8131       45.5471       43.1306       40.1756       36.1682       45.9749       60.3211       50.3013       39.9417       46.2481       47.3212       32.3388       80.4758       84.7739      136.2570      114.4321       85.7038       84.7082       68.3479       67.7077       86.3301      138.4020      149.5013      159.4385      158.5342      195.0901      188.3926      221.4539      331.1156      478.4836      369.9178      358.8584      315.8784      259.6620      215.4438      202.8586      164.7347       76.2060       76.4688       76.9307       71.2613       53.2612       53.8031       57.1513       58.9827       66.7558       56.8960       55.4950       66.6190       87.6443       99.2715       98.8345      104.9992      152.6579      166.1706      146.2378      146.6159      150.8346      136.7315      132.3490      137.8386      135.0955      141.2561      153.1172      175.3571      186.0050      200.1744      210.9137      257.6387      285.4370      318.1880      307.2607      277.9397      289.0099      311.3346      251.9484      233.9964      260.7758      216.4451      214.7146      194.0359      166.1879      146.0635      123.7719      123.5861      154.4545      183.4109      221.5527      252.1201      273.5636      260.1631      237.5363      215.3836      162.5776      157.6539      139.1470      101.6283      112.1172      109.7438      104.9443      126.7572      107.3341      125.0040      127.4743      141.6346      118.3036      127.9000      147.2151      159.2988      188.6256      197.1088      192.1729      155.3545      150.4285      142.6209      133.6291      135.7165      143.0923      140.7198      138.6883      139.3498      162.6744      155.1155      168.4642      136.8505      139.1977      148.6129      174.1926      187.1098      222.9635      239.0059      283.6713      276.0755      264.1846      228.3478      235.2788      198.5863      154.2341        0.0000        0.0000        0.0000        0.0000        0.0000        0.0000        0.0000        0.0000        0.0000        0.0000        0.0000        0.0000        0.0000        0.0000        0.0000        0.0000        0.0000        0.0000        0.0000        0.0000        0.0000        0.0000        0.0000        0.0000        0.0000        0.0000        0.0000        0.0000        0.0000        0.0000        0.0000        0.0000        0.0000        0.0000        0.0000        0.0000        0.0000        0.0000        0.0000        0.0000        0.0000        0.0000        0.0000        0.0000        0.0000        0.0000        0.0000        0.0000        0.0000        0.0000        0.0000        0.0000        0.0000
        0.0000        0.0000        0.0000        0.0000        0.0000        0.0000        0.0000        0.0000        0.0000        0.0000        0.0000        0.0000        0.0000        0.0000        0.0000        0.0000        0.0000        0.0000        0.0000        0.0000        0.0000        0.0000        0.0000        0.0000        0.0000        0.0000        0.0000        0.0000        0.0000        0.0000        0.0000        0.0000        0.0000        0.0000        0.0000        0.0000        0.0000        0.0000        0.0000        0.0000        0.0000        0.0000        0.0000      132.0743      133.0370      133.3076      131.0850      129.9522      103.2325      140.3944       88.5960       77.5165       66.2814       60.4284       74.6626       81.0746       82.4765       80.5173       78.5691       65.3077       77.4405       70.4774       60.4949       47.8930       62.1107       57.3278       57.7087       93.5523       60.1052       55.1418       63.6884       79.9024      108.9231      123.8417      110.7274      116.3908       92.7767      105.7509      126.6073      268.7075      246.8563      252.2935      225.8279      308.9334      356.6670      400.6409      456.3207      496.3421      469.9476      449.7489      417.7412      306.5060      253.7547      243.2355      237.5685      225.8935      244.3051      191.1463      175.1036      113.3299      116.9615       99.7656      118.4349      107.2791      138.6611      195.0007       80.9504       96.8548      122.2869      134.1599      143.1090      184.2641      191.0802      169.1023      173.0066      184.5706      179.4718      193.6910      194.5315      197.3491      165.4772      166.1584      190.1895      206.0209      216.2417      251.2717      290.4243      300.3199      325.8791      351.4157      313.8953      314.3883      284.7800      215.4911      241.3570      193.5878      149.9509      155.5931      139.9054      139.6044      130.1858      116.3322      121.2818      150.0926      162.9887      177.3650      198.0010      224.2456      232.5597      181.6654      165.1951      151.8360      157.8227      135.8916      113.7322      124.3909      113.5565       91.5975       88.3129       94.5426      106.8367      137.9515      141.6463      124.2360      133.3774      152.1651      171.2680      166.0692      182.6163      168.5221      136.9271      142.9055      142.9494      146.9559      161.9083      181.7128      168.6875      145.9166      156.7497      162.4661      165.2042      159.4472      150.9488      181.2108      187.2715      210.5814      216.1838      258.9880      286.2177      295.5089      282.7808      238.7873      203.6852      215.5057      189.7011      134.0100        0.0000        0.0000        0.0000        0.0000        0.0000        0.0000        0.0000        0.0000        0.0000        0.0000        0.0000        0.0000        0.0000        0.0000        0.0000        0.0000        0.0000        0.0000        0.0000        0.0000        0.0000        0.0000        0.0000        0.0000        0.0000        0.0000        0.0000        0.0000        0.0000        0.0000        0.0000        0.0000        0.0000        0.0000        0.0000        0.0000        0.0000        0.0000        0.0000        0.0000        0.0000        0.0000        0.0000        0.0000        0.0000        0.0000        0.0000        0.0000        0.0000        0.0000        0.0000        0.0000        0.0000
        0.0000        0.0000        0.0000        0.0000        0.0000        0.0000        0.0000        0.0000        0.0000        0.0000        0.0000        0.0000        0.0000        0.0000        0.0000        0.0000        0.0000        0.0000        0.0000        0.0000        0.0000        0.0000        0.0000        0.0000        0.0000        0.0000        0.0000        0.0000        0.0000        0.0000        0.0000        0.0000        0.0000        0.0000        0.0000        0.0000        0.0000        0.0000        0.0000        0.0000        0.0000        0.0000        0.0000        0.0000      167.1834      167.3410      138.6945      114.2930      103.7682      106.1988       90.3056       72.9840       59.4199       60.5521       72.3944       77.2093       88.3904       79.5052       79.6635       66.0829       67.5784       75.1091       67.5116       63.9778       54.6061       40.0386       42.0653       57.5356       88.1500       57.5657       73.0223       86.0001       83.8062       78.1929       59.6634       78.7911       78.6966       81.5949      124.1163      199.3271      190.2531      248.1481      248.8153      335.6684      362.5479      462.0433      508.8993      572.0162      593.2068      558.6195      514.9447      498.9530      483.7737      431.3828      389.5293      357.4910      352.3226      320.5669      259.6500      169.0601      159.0502      146.7730       86.3739       95.4093      103.9418      104.9323      143.1091      113.3656      139.1785      165.1721      189.7699      210.1112      201.1720      220.4823      208.7749      223.8503      235.3929      235.4900      257.2472      252.1048      188.5992      165.7455      183.9046      216.5332      226.3421      255.9608      290.1544      305.3586      338.5602      335.3961      353.2093      316.1541      250.3730      231.8094      226.5258      212.6569      152.7346      142.4990      133.1744      142.9801      127.6251      113.2464      148.1863      153.5130      169.0620      175.3477      194.5383      184.6198      222.3256      159.7571      161.4377      146.4185      121.9883      118.4780      108.8865       99.8195       93.4936       89.5532       85.7668       93.8074       96.5132      108.3936      120.9925      129.6379      137.1344      152.2342      187.2588      149.9740      167.5658      131.9757      119.4536      183.3851      177.3345      179.8943      152.8007      169.7973      180.9485      163.5709      154.3301      153.4758      139.6391      140.8489      153.1747      189.2013      199.9625      215.4487      238.1458      295.8375      316.7402      317.7330      288.5616      228.9743      202.8111      223.1896      182.7009      147.0300        0.0000        0.0000        0.0000        0.0000        0.0000        0.0000        0.0000        0.0000        0.0000        0.0000        0.0000        0.0000        0.0000        0.0000        0.0000        0.0000        0.0000        0.0000        0.0000        0.0000        0.0000        0.0000        0.0000        0.0000        0.0000        0.0000        0.0000        0.0000        0.0000        0.0000        0.0000        0.0000        0.0000        0.0000        0.0000        0.0000        0.0000        0.0000        0.0000        0.0000        0.0000        0.0000        0.0000        0.0000        0.0000        0.0000        0.0000        0.0000        0.0000        0.0000        0.0000        0.0000        0.0000
        0.0000        0.0000        0.0000        0.0000        0.0000        0.0000        0.0000        0.0000        0.0000        0.0000        0.0000        0.0000        0.0000        0.0000        0.0000        0.0000        0.0000        0.0000        0.0000        0.0000        0.0000        0.0000        0.0000        0.0000        0.0000        0.0000        0.0000        0.0000        0.0000        0.0000        0.0000        0.0000        0.0000        0.0000        0.0000        0.0000        0.0000        0.0000        0.0000        0.0000        0.0000        0.0000        0.0000        0.0000        0.0000        0.0000      196.3915      164.9389      118.8299      121.1227      104.9414       73.2350       70.5128       55.5981       63.6940       78.9756       86.5131       85.7786       93.2311       81.4788       87.2161       74.9991       73.1654       58.4949       53.5887       50.5986       53.6650       67.4231       76.5057       88.2979       90.1539      107.9152       72.3099       74.3948       96.5276       79.4313       80.1502       87.3661      115.3940      181.2801      195.5705      241.5754      285.4536      412.2196      439.1846      482.4832      503.7640      506.9775      625.5289      690.9480      780.8912      867.4149      822.2766      729.2300      609.9880      541.0876      527.9278      438.4004      347.1220      201.6223      172.2545      233.7139      113.0473       84.3007      164.6754       80.1307      101.3929       94.0376      119.3727      136.1629      215.8490      232.7332      241.1534      270.2033      304.1030      301.8887      292.8493      273.5908      283.3972      233.9927      195.2128      169.4718      185.0795      236.7775      259.0112      273.2323      265.0486      294.3684      312.6289      348.5526      344.5979      311.4471      264.5873      206.6362      208.2733      171.1651      139.6544      120.3899      115.1126      120.5772      113.2740      106.8075      132.9102      137.4774      139.0910      158.2672      155.1796      172.8281      176.1978      145.4284      139.0024      132.1971      116.8281      111.2804      111.3576      111.8303      101.3727       90.2080       93.2909       99.6597      131.3400      130.0013      128.4379      130.3801      140.8038      137.9737      148.4648      143.5246      145.4983      132.2813      126.8208      155.5328      145.0780      136.6242      147.1645      165.5180      164.3031      155.4929      156.6773      147.1147      151.5823      156.5719      161.5645      201.7158      215.6245      233.3309      233.2199      305.6291      323.2473      327.2415      280.5842      215.9606      183.0547      181.3745      181.5745      128.1000        0.0000        0.0000        0.0000        0.0000        0.0000        0.0000        0.0000        0.0000        0.0000        0.0000        0.0000        0.0000        0.0000        0.0000        0.0000        0.0000        0.0000        0.0000        0.0000        0.0000        0.0000        0.0000        0.0000        0.0000        0.0000        0.0000        0.0000        0.0000        0.0000        0.0000        0.0000        0.0000        0.0000        0.0000        0.0000        0.0000        0.0000        0.0000        0.0000        0.0000        0.0000        0.0000        0.0000        0.0000        0.0000        0.0000        0.0000        0.0000        0.0000        0.0000        0.0000        0.0000        0.0000
        0.0000        0.0000        0.0000        0.0000        0.0000        0.0000        0.0000        0.0000        0.0000        0.0000        0.0000        0.0000        0.0000        0.0000        0.0000        0.0000        0.0000        0.0000        0.0000        0.0000        0.0000        0.0000        0.0000        0.0000        0.0000        0.0000        0.0000        0.0000        0.0000        0.0000        0.0000        0.0000        0.0000        0.0000        0.0000        0.0000        0.0000        0.0000        0.0000        0.0000        0.0000        0.0000        0.0000        0.0000        0.0000        0.0000        0.0000      256.7841      195.9504      160.7141      134.5753       99.6304      100.0134       87.4003       84.7960       94.3641      100.0971      110.3201      103.7267       95.4110       91.4296       85.4528       79.2493       62.2435      113.6606       52.7205       63.0602       84.9444       97.5667      113.3801      152.0873      157.9922      131.9173       91.1627      111.5670       75.6173       77.3388      143.8133      119.8368      214.1071      271.2184      298.0799      342.6393      477.6049      485.8983      496.0327      499.0581      538.5391      618.4733      709.1111      892.0767     1247.0066     1123.8308     1061.1095      729.4723      572.3913      495.6381      458.2181      364.5837      205.7026      180.6211      148.5563      124.4306      111.2406      102.3135       78.3072       77.5995       88.1131      106.8333      144.7971      188.4311      242.1187      255.0056      287.5891      357.7140      312.4494      293.3054      285.3473      253.6070      224.1260      200.0434      180.3073      188.4686      238.3766      270.9497      264.1865      279.4637      275.0875      305.4150      298.2131      281.2141      244.4477      208.3872      173.5504      179.8627      166.0708      117.5732      111.7541      114.1064      106.7971      104.8817       99.6329      117.2982      117.8937      128.8934      125.3633      119.7775      157.2553      135.9902      137.8258      144.9222      120.9259      120.6918      122.3562      118.1886      103.6555       91.9892       93.5858       93.9565      101.1850      113.2416      120.6313      128.0574      138.3138      145.9725      144.3295      157.5812      147.8074      144.5952      149.2343      130.6265      132.9208      156.0757      141.6575      155.5242      170.3063      169.7664      174.4440      164.2311      189.0979      167.8634      146.0796      154.3688      180.8441      191.2629      207.1165      226.1070      285.2901      283.1367      267.1479      259.1490      195.7884      173.5989      179.5778      197.0460        0.0000        0.0000        0.0000        0.0000        0.0000        0.0000        0.0000        0.0000        0.0000        0.0000        0.0000        0.0000        0.0000        0.0000        0.0000        0.0000        0.0000        0.0000        0.0000        0.0000        0.0000        0.0000        0.0000        0.0000        0.0000        0.0000        0.0000        0.0000        0.0000        0.0000        0.0000        0.0000        0.0000        0.0000        0.0000        0.0000        0.0000        0.0000        0.0000        0.0000        0.0000        0.0000        0.0000        0.0000        0.0000        0.0000        0.0000        0.0000        0.0000        0.0000        0.0000        0.0000        0.0000        0.0000
        0.0000        0.0000        0.0000        0.0000        0.0000        0.0000        0.0000        0.0000        0.0000        0.0000        0.0000        0.0000        0.0000        0.0000        0.0000        0.0000        0.0000        0.0000        0.0000        0.0000        0.0000        0.0000        0.0000        0.0000        0.0000        0.0000        0.0000        0.0000        0.0000        0.0000        0.0000        0.0000        0.0000        0.0000        0.0000        0.0000        0.0000        0.0000        0.0000        0.0000        0.0000        0.0000        0.0000        0.0000        0.0000        0.0000        0.0000        0.0000        0.0000        0.0000      292.2896      251.0084      219.8018      180.0993      173.5583      192.8584      190.0092      196.8431      207.3095      203.4756      185.7923      173.2781      193.4512       95.6870       97.2464       85.5136        0.0000        0.0000      125.2394      122.0156      129.9594      137.2162      148.8753      121.0820      105.1147      122.5824      184.9063      203.1869      193.1808      257.7924      334.5431      400.6329      419.0126      387.4966      467.4709      518.4149      546.3818      529.7797      586.0071        0.0000        0.0000        0.0000        0.0000      780.9984      629.6174      454.1023      422.7177      418.0127        0.0000      314.0330      244.5659      175.5054      121.5490       98.0765       84.1937       66.8528       74.6824       82.5215      105.4583      132.2707      184.8838      221.9332      262.0518      298.1641      295.1664      295.2271      287.3995      280.5724      265.1165      203.0616      180.6340      177.2092      182.0625      210.3808      213.9734      216.9432      224.2202      229.5236      251.4068      234.7317      174.6399      180.0405      178.4646      152.1621      141.1943      128.8902      101.4639      106.2105      109.7915      112.0470      113.1435      117.3267      139.0261      121.8903      124.8754      130.1792      128.3766      148.0326      142.3866      149.5371      147.8560      148.9993      154.8198      123.7544      114.2631      126.3425      113.2581      124.8549      121.9789      100.6287      101.5881      104.4034      114.4818      153.2894      152.8842      163.8515      178.5229      154.9123      154.2911      165.7640      143.4101      149.6871      143.8669      130.9889      159.1953      175.0559      159.6142      170.9776      162.4999      152.8555      142.0829      131.8070      142.9844      178.0203      198.1715      205.5407      232.3674      240.7985      229.5029      246.6315      246.5331      173.6859      151.3965        0.0000        0.0000        0.0000        0.0000        0.0000        0.0000        0.0000        0.0000        0.0000        0.0000        0.0000        0.0000        0.0000        0.0000        0.0000        0.0000        0.0000        0.0000        0.0000        0.0000        0.0000        0.0000        0.0000        0.0000        0.0000        0.0000        0.0000        0.0000        0.0000        0.0000        0.0000        0.0000        0.0000        0.0000        0.0000        0.0000        0.0000        0.0000        0.0000        0.0000        0.0000        0.0000        0.0000        0.0000        0.0000        0.0000        0.0000        0.0000        0.0000        0.0000        0.0000        0.0000        0.0000        0.0000        0.0000        0.0000
        0.0000        0.0000        0.0000        0.0000        0.0000        0.0000        0.0000        0.0000        0.0000        0.0000        0.0000        0.0000        0.0000        0.0000        0.0000        0.0000        0.0000        0.0000        0.0000        0.0000        0.0000        0.0000        0.0000        0.0000        0.0000        0.0000        0.0000        0.0000        0.0000        0.0000        0.0000        0.0000        0.0000        0.0000        0.0000        0.0000        0.0000        0.0000        0.0000        0.0000        0.0000        0.0000        0.0000        0.0000        0.0000        0.0000        0.0000        0.0000        0.0000        0.0000        0.0000        0.0000        0.0000        0.0000        0.0000      231.4170      264.5703      272.0179        0.0000        0.0000        0.0000      231.9099      207.6042      129.8816      114.5751        0.0000        0.0000        0.0000        0.0000        0.0000        0.0000        0.0000      180.5260      186.4281      182.8273      202.6960      198.8827      204.4701      238.8959      313.3096      336.6035      376.5831      409.7390      410.4149      530.3600      581.9482      560.2681      538.8695        0.0000        0.0000        0.0000        0.0000        0.0000        0.0000      494.3436      456.9213        0.0000        0.0000        0.0000      335.7032      227.0365      158.2171      110.7009       96.0201       75.7605       74.4684       82.1616       96.6136      125.9123      134.3778      167.5292      199.7732      219.3630      263.0533      252.7333      277.5573      271.8488      293.0441      258.8386      211.3484      196.8557      187.3981      180.9015      191.0509      197.8611      187.2147      176.4539      198.5962      201.6044      152.9242      137.1103      160.7086      140.9796      123.5513      108.2152       92.7479       89.6557      111.4748      108.2350      109.7915      104.0654      103.5979       98.8587      121.3801      152.9841      162.0451      132.3754      155.7057      146.8333      146.2345      148.9268      130.4727      126.7218      118.4882      105.5159      122.8206      129.8078      127.2065      119.2772      113.0377       94.0150       96.8980      104.7933      114.9160      125.4397      165.5396      175.4023      156.5840      149.1664      154.9989      159.0225      170.4455      164.1031      132.3601      133.9785      146.1964      146.2026      154.3269      158.2966      136.2991      144.1327      144.5683      147.3374      185.5917      201.8868      218.6781      245.6303      253.2775      229.3846      224.7595      202.3739      184.5688      169.4285        0.0000        0.0000        0.0000        0.0000        0.0000        0.0000        0.0000        0.0000        0.0000        0.0000        0.0000        0.0000        0.0000        0.0000        0.0000        0.0000        0.0000        0.0000        0.0000        0.0000        0.0000        0.0000        0.0000        0.0000        0.0000        0.0000        0.0000        0.0000        0.0000        0.0000        0.0000        0.0000        0.0000        0.0000        0.0000        0.0000        0.0000        0.0000        0.0000        0.0000        0.0000        0.0000        0.0000        0.0000        0.0000        0.0000        0.0000        0.0000        0.0000        0.0000        0.0000        0.0000        0.0000        0.0000        0.0000        0.0000
        0.0000        0.0000        0.0000        0.0000        0.0000        0.0000        0.0000        0.0000        0.0000        0.0000        0.0000        0.0000        0.0000        0.0000        0.0000        0.0000        0.0000        0.0000        0.0000        0.0000        0.0000        0.0000        0.0000        0.0000        0.0000        0.0000        0.0000        0.0000        0.0000        0.0000        0.0000        0.0000        0.0000        0.0000        0.0000        0.0000        0.0000        0.0000        0.0000        0.0000        0.0000        0.0000        0.0000        0.0000        0.0000        0.0000        0.0000        0.0000        0.0000        0.0000        0.0000        0.0000        0.0000        0.0000        0.0000        0.0000        0.0000        0.0000        0.0000        0.0000        0.0000      305.7342      272.8138      186.5320      168.2743        0.0000        0.0000        0.0000        0.0000        0.0000        0.0000        0.0000        0.0000      188.8066      202.8880      237.8251      222.3745      244.7407      313.6524      389.7251      374.4423      364.1461      395.8630      454.9376      539.8356        0.0000        0.0000        0.0000        0.0000        0.0000        0.0000        0.0000        0.0000        0.0000        0.0000        0.0000        0.0000        0.0000        0.0000        0.0000      215.2152      148.3981      115.9135       95.6216       78.4688       79.4668       94.4040       93.4167      126.5471      145.8311      175.6758      197.7490      180.5943      195.1993      221.6672      246.6709      285.4010      281.0489      260.5848      217.5772      182.3360      171.8398      159.9385      190.4409      172.3729      170.3494      143.7859      160.0209      130.1627      106.0633      114.5098      114.9046      118.9849       98.7227       87.5523       88.8192       89.7811       94.2149       94.1532       96.6646      100.1773       95.9618      112.3627      143.0420      131.2165      158.9263      142.9850      156.1795      168.0806      161.8292      154.3616      132.3372      115.9471      118.2184       95.4598       93.2224       87.5429       86.5123       90.8237       92.0062       99.9557      107.9006      109.9269      116.9158      127.8532      145.5251      156.7592      146.8997      137.6579      149.7914      148.1619      153.3264      143.0402      135.7872      128.2666      144.3208      144.7007      142.4065      145.8425      135.4952      130.2229      159.2126      155.3515      178.3298      193.7933      211.0879      247.1724      242.6219      214.5444      207.6671      178.4288      157.5299        0.0000        0.0000        0.0000        0.0000        0.0000        0.0000        0.0000        0.0000        0.0000        0.0000        0.0000        0.0000        0.0000        0.0000        0.0000        0.0000        0.0000        0.0000        0.0000        0.0000        0.0000        0.0000        0.0000        0.0000        0.0000        0.0000        0.0000        0.0000        0.0000        0.0000        0.0000        0.0000        0.0000        0.0000        0.0000        0.0000        0.0000        0.0000        0.0000        0.0000        0.0000        0.0000        0.0000        0.0000        0.0000        0.0000        0.0000        0.0000        0.0000        0.0000        0.0000        0.0000        0.0000        0.0000        0.0000        0.0000        0.0000
        0.0000        0.0000        0.0000        0.0000        0.0000        0.0000        0.0000        0.0000        0.0000        0.0000        0.0000        0.0000        0.0000        0.0000        0.0000        0.0000        0.0000        0.0000        0.0000        0.0000        0.0000        0.0000        0.0000        0.0000        0.0000        0.0000        0.0000        0.0000        0.0000        0.0000        0.0000        0.0000        0.0000        0.0000        0.0000        0.0000        0.0000        0.0000        0.0000        0.0000        0.0000        0.0000        0.0000        0.0000        0.0000        0.0000        0.0000        0.0000        0.0000        0.0000        0.0000        0.0000        0.0000        0.0000        0.0000        0.0000        0.0000        0.0000        0.0000        0.0000        0.0000        0.0000      413.3465      306.9928        0.0000        0.0000        0.0000        0.0000        0.0000        0.0000        0.0000        0.0000        0.0000        0.0000      250.9493      236.7153      248.9819      351.4967      410.4911      414.7505      387.2014      389.0737      387.8923      423.4487        0.0000        0.0000        0.0000        0.0000        0.0000        0.0000        0.0000        0.0000        0.0000        0.0000        0.0000        0.0000        0.0000        0.0000        0.0000        0.0000        0.0000      161.3428      127.6706       96.3654       79.1757       76.1879      116.4707       95.7904      103.1117      123.1452      123.3219      153.4346      185.3636      234.0941      263.6054      284.6450      265.6396      250.2193      233.2821      177.5593      169.6701      152.7358      148.8593      159.0265      150.0822      157.3880      168.2736      124.6026      107.8302      104.1578      113.6810      123.2153      119.1633      100.9000       86.7991       89.0293       93.1206       86.6520       84.1855       91.9331      107.2752      135.7409      134.0576      115.3930      119.8238      130.3405      127.4854      171.1252      182.7718      176.1937      158.8601      129.3851      109.8074       96.2178       93.2050       88.7776       78.6013       85.2086       90.8664      101.7392      124.5853      129.4152      123.2296      122.8912      139.7849      149.1938      170.9423      151.4865      141.8451      131.3679      147.3785      136.7327      125.6559      131.2196      132.8896      139.6605      136.2161      134.9806      133.3443      124.9270      120.5914      127.2846      148.2848      189.2810      207.7152      202.6261      216.7139      209.9930      207.7987      185.2411      184.3111        0.0000        0.0000        0.0000        0.0000        0.0000        0.0000        0.0000        0.0000        0.0000        0.0000        0.0000        0.0000        0.0000        0.0000        0.0000        0.0000        0.0000        0.0000        0.0000        0.0000        0.0000        0.0000        0.0000        0.0000        0.0000        0.0000        0.0000        0.0000        0.0000        0.0000        0.0000        0.0000        0.0000        0.0000        0.0000        0.0000        0.0000        0.0000        0.0000        0.0000        0.0000        0.0000        0.0000        0.0000        0.0000        0.0000        0.0000        0.0000        0.0000        0.0000        0.0000        0.0000        0.0000        0.0000        0.0000        0.0000        0.0000        0.0000
        0.0000        0.0000        0.0000        0.0000        0.0000        0.0000        0.0000        0.0000        0.0000        0.0000        0.0000        0.0000        0.0000        0.0000        0.0000        0.0000        0.0000        0.0000        0.0000        0.0000        0.0000        0.0000        0.0000        0.0000        0.0000        0.0000        0.0000        0.0000        0.0000        0.0000        0.0000        0.0000        0.0000        0.0000        0.0000        0.0000        0.0000        0.0000        0.0000        0.0000        0.0000        0.0000        0.0000        0.0000        0.0000        0.0000        0.0000        0.0000        0.0000        0.0000        0.0000        0.0000        0.0000        0.0000        0.0000        0.0000        0.0000        0.0000        0.0000        0.0000        0.0000        0.0000        0.0000        0.0000        0.0000        0.0000        0.0000        0.0000        0.0000        0.0000        0.0000        0.0000        0.0000        0.0000      349.0574      364.0302      359.8112      366.1845      364.0056      330.3600      295.2823      261.8067      317.9235        0.0000        0.0000        0.0000        0.0000        0.0000        0.0000        0.0000        0.0000        0.0000        0.0000        0.0000        0.0000        0.0000        0.0000        0.0000        0.0000        0.0000        0.0000      174.2357      121.2857      105.5499       88.7989       86.5426      107.0736      107.9613      126.4585      137.4928      136.6127      156.7825      180.2398      190.2510      212.1637      219.5250      213.0519      206.1803      186.0199      169.8463      173.4205      166.8918      150.0828      162.8169      160.4415      154.3153      175.7222      129.3050      114.0200      105.9187      116.3026      124.9375      116.7485      102.9978      102.7438      100.3085      103.2137       97.6254       84.9154       86.5167       98.9245      135.0184      128.7745      113.3155      124.0262      132.9997      148.0341      171.3692      179.2262      182.3054      160.5532      126.6262      113.5168      108.5645       97.1591       84.9665       75.8415       98.5533      102.7596       93.4476      118.1658      105.1519      107.9044      159.3000      149.0930      157.7742      179.5602      139.8864      126.9492      116.8692      118.8646      115.9038      106.2514      109.0865      113.2901      109.4258      115.1667      114.9508      108.9809      110.9987      117.8775      127.4714      145.1462      180.8650      190.3274      196.8556      196.8939      181.0380      187.0271      198.7527      209.5083        0.0000        0.0000        0.0000        0.0000        0.0000        0.0000        0.0000        0.0000        0.0000        0.0000        0.0000        0.0000        0.0000        0.0000        0.0000        0.0000        0.0000        0.0000        0.0000        0.0000        0.0000        0.0000        0.0000        0.0000        0.0000        0.0000        0.0000        0.0000        0.0000        0.0000        0.0000        0.0000        0.0000        0.0000        0.0000        0.0000        0.0000        0.0000        0.0000        0.0000        0.0000        0.0000        0.0000        0.0000        0.0000        0.0000        0.0000        0.0000        0.0000        0.0000        0.0000        0.0000        0.0000        0.0000        0.0000        0.0000        0.0000        0.0000
        0.0000        0.0000        0.0000        0.0000        0.0000        0.0000        0.0000        0.0000        0.0000        0.0000        0.0000        0.0000        0.0000        0.0000        0.0000        0.0000        0.0000        0.0000        0.0000        0.0000        0.0000        0.0000        0.0000        0.0000        0.0000        0.0000        0.0000        0.0000        0.0000        0.0000        0.0000        0.0000        0.0000        0.0000        0.0000        0.0000        0.0000        0.0000        0.0000        0.0000        0.0000        0.0000        0.0000        0.0000        0.0000        0.0000        0.0000        0.0000        0.0000        0.0000        0.0000        0.0000        0.0000        0.0000        0.0000        0.0000        0.0000        0.0000        0.0000        0.0000        0.0000        0.0000        0.0000        0.0000        0.0000        0.0000        0.0000        0.0000        0.0000        0.0000        0.0000        0.0000        0.0000        0.0000        0.0000        0.0000        0.0000        0.0000        0.0000        0.0000        0.0000        0.0000        0.0000        0.0000        0.0000        0.0000        0.0000        0.0000        0.0000        0.0000        0.0000        0.0000        0.0000        0.0000        0.0000        0.0000        0.0000        0.0000        0.0000        0.0000        0.0000      200.0170      122.0493      107.7380       98.3279      101.5508      114.6146      127.5336      138.1582      149.2029      152.4085      178.6245      170.2910      168.8333      171.0993      181.6142      180.5362      177.8703      183.1275      188.0892      182.0346      156.7175      144.7563      177.1747      165.8706      154.7436      160.9368      130.4010      125.9033      111.0951      116.7622      116.9215      123.2065      107.6084      103.6998       92.4160       87.2550       86.4071       77.9429       78.3636       89.7489       95.8198       93.7238      113.7324      134.2346      125.4879      140.8980      170.4514      186.9065      186.5576      163.5779      135.7454      112.7308      108.1189       97.5535      103.0186      107.2355       84.9825      104.8739       96.8885      102.6993       98.3962      125.7288      179.8734      186.7391      134.5174      155.7902      132.9001      129.2861      117.8661      113.9865      108.0970       99.0499      100.6116      105.4735       99.0981      102.7115      110.3591      110.0601      117.4578      112.7207      123.4267      141.7915      193.3322      186.2788      178.6451      183.9303      175.6951      176.0513      203.5584        0.0000        0.0000        0.0000        0.0000        0.0000        0.0000        0.0000        0.0000        0.0000        0.0000        0.0000        0.0000        0.0000        0.0000        0.0000        0.0000        0.0000        0.0000        0.0000        0.0000        0.0000        0.0000        0.0000        0.0000        0.0000        0.0000        0.0000        0.0000        0.0000        0.0000        0.0000        0.0000        0.0000        0.0000        0.0000        0.0000        0.0000        0.0000        0.0000        0.0000        0.0000        0.0000        0.0000        0.0000        0.0000        0.0000        0.0000        0.0000        0.0000        0.0000        0.0000        0.0000        0.0000        0.0000        0.0000        0.0000        0.0000        0.0000        0.0000
        0.0000        0.0000        0.0000        0.0000        0.0000        0.0000        0.0000        0.0000        0.0000        0.0000        0.0000        0.0000        0.0000        0.0000        0.0000        0.0000        0.0000        0.0000        0.0000        0.0000        0.0000        0.0000        0.0000        0.0000        0.0000        0.0000        0.0000        0.0000        0.0000        0.0000        0.0000        0.0000        0.0000        0.0000        0.0000        0.0000        0.0000        0.0000        0.0000        0.0000        0.0000        0.0000        0.0000        0.0000        0.0000        0.0000        0.0000        0.0000        0.0000        0.0000        0.0000        0.0000        0.0000        0.0000        0.0000        0.0000        0.0000        0.0000        0.0000        0.0000        0.0000        0.0000        0.0000        0.0000        0.0000        0.0000        0.0000        0.0000        0.0000        0.0000        0.0000        0.0000        0.0000        0.0000        0.0000        0.0000        0.0000        0.0000        0.0000        0.0000        0.0000        0.0000        0.0000        0.0000        0.0000        0.0000        0.0000        0.0000        0.0000        0.0000        0.0000        0.0000        0.0000        0.0000        0.0000        0.0000        0.0000        0.0000        0.0000        0.0000        0.0000      174.3760      120.7526      118.6941      106.6331      114.1576      125.3605      145.6146      169.4867      172.4142      182.9773      173.3950      160.0352      163.8385      155.4859      168.7775      168.0109      174.7052      175.7273      183.3945      161.7488      141.8869      141.7221      146.6546      148.0134      149.7030      149.4653      112.1628      108.6937      114.7506      124.0402      113.9407      105.3689       98.4997       96.3313       83.8815       73.5856       71.9819       73.4299       81.4380       85.5344       78.4391       90.5063      100.1354      121.1755      124.0320      139.2149      166.5957      175.6083      174.8779      153.1326      118.1484      105.5215      102.2832      107.5292      100.3761      105.9764       81.5913       92.9798       82.5886       91.1424      101.9201      125.9944      158.9160      177.2381      141.0932      156.9385      123.1606      121.0287      114.9771      101.3507       99.4278      100.2397       95.8707       95.7468       97.9207       98.2176      109.1490      118.1899      112.3236      104.3279      113.3420      136.9445      167.8925      161.0241      157.7566      167.7939      167.7601      204.8770      200.2943        0.0000        0.0000        0.0000        0.0000        0.0000        0.0000        0.0000        0.0000        0.0000        0.0000        0.0000        0.0000        0.0000        0.0000        0.0000        0.0000        0.0000        0.0000        0.0000        0.0000        0.0000        0.0000        0.0000        0.0000        0.0000        0.0000        0.0000        0.0000        0.0000        0.0000        0.0000        0.0000        0.0000        0.0000        0.0000        0.0000        0.0000        0.0000        0.0000        0.0000        0.0000        0.0000        0.0000        0.0000        0.0000        0.0000        0.0000        0.0000        0.0000        0.0000        0.0000        0.0000        0.0000        0.0000        0.0000        0.0000        0.0000        0.0000        0.0000
        0.0000        0.0000        0.0000        0.0000        0.0000        0.0000        0.0000        0.0000        0.0000        0.0000        0.0000        0.0000        0.0000        0.0000        0.0000        0.0000        0.0000        0.0000        0.0000        0.0000        0.0000        0.0000        0.0000        0.0000        0.0000        0.0000        0.0000        0.0000        0.0000        0.0000        0.0000        0.0000        0.0000        0.0000        0.0000        0.0000        0.0000        0.0000        0.0000        0.0000        0.0000        0.0000        0.0000        0.0000        0.0000        0.0000        0.0000        0.0000        0.0000        0.0000        0.0000        0.0000        0.0000        0.0000        0.0000        0.0000        0.0000        0.0000        0.0000        0.0000        0.0000        0.0000        0.0000        0.0000        0.0000        0.0000        0.0000        0.0000        0.0000        0.0000        0.0000        0.0000        0.0000        0.0000        0.0000        0.0000        0.0000        0.0000        0.0000        0.0000        0.0000        0.0000        0.0000        0.0000        0.0000        0.0000        0.0000        0.0000        0.0000        0.0000        0.0000        0.0000        0.0000        0.0000        0.0000        0.0000        0.0000        0.0000        0.0000        0.0000      227.0017      158.7660      128.6174      118.7063      110.5868      132.8601      121.1676      141.0106      153.3411      158.1326      160.7222      158.7165      157.1733      163.3000      161.9685      163.3277      157.4424      159.9534      162.5364      154.3203      158.1628      141.2385      135.8471      130.7444      139.7756      131.6939      132.5542      110.7932      109.8102      115.7209      126.6794      112.9091       90.7394       79.3290       76.4481       66.3929       64.8448       68.3605       80.1879       82.4629       79.4845       74.1316       82.1970       93.1809      106.4268      113.4132      132.5868      127.9411      139.9247      138.1296      138.7361      111.3684      106.3045      110.4601      124.1570       99.2020       89.0049       87.0479       90.0275       91.1034       87.8748      108.6788      131.1686      117.7753      122.1125      126.2550      125.9732      113.3359      117.6114      105.4064       97.4615      103.5418      103.8413       98.4614      108.2736      116.0253      110.7203      106.5435      122.5166      119.0080      114.9812      118.5698      120.5682      135.6969      140.1609      149.4096      148.9195      166.3981        0.0000        0.0000        0.0000        0.0000        0.0000        0.0000        0.0000        0.0000        0.0000        0.0000        0.0000        0.0000        0.0000      105.9300        0.0000        0.0000        0.0000      161.9400        0.0000        0.0000        0.0000        0.0000        0.0000        0.0000        0.0000        0.0000        0.0000        0.0000        0.0000        0.0000        0.0000        0.0000        0.0000        0.0000        0.0000        0.0000        0.0000        0.0000        0.0000        0.0000        0.0000        0.0000        0.0000        0.0000        0.0000        0.0000        0.0000        0.0000        0.0000        0.0000        0.0000        0.0000        0.0000        0.0000        0.0000        0.0000        0.0000        0.0000        0.0000        0.0000        0.0000
        0.0000        0.0000        0.0000        0.0000        0.0000        0.0000        0.0000        0.0000        0.0000        0.0000        0.0000        0.0000        0.0000        0.0000        0.0000        0.0000        0.0000        0.0000        0.0000        0.0000        0.0000        0.0000        0.0000        0.0000        0.0000        0.0000        0.0000        0.0000        0.0000        0.0000        0.0000        0.0000        0.0000        0.0000        0.0000        0.0000        0.0000        0.0000        0.0000        0.0000        0.0000        0.0000        0.0000        0.0000        0.0000        0.0000        0.0000        0.0000        0.0000        0.0000        0.0000        0.0000        0.0000        0.0000        0.0000        0.0000        0.0000        0.0000        0.0000        0.0000        0.0000        0.0000        0.0000        0.0000        0.0000        0.0000        0.0000        0.0000        0.0000        0.0000        0.0000        0.0000        0.0000        0.0000        0.0000        0.0000        0.0000        0.0000        0.0000        0.0000        0.0000        0.0000        0.0000        0.0000        0.0000        0.0000        0.0000        0.0000        0.0000        0.0000        0.0000        0.0000        0.0000        0.0000        0.0000        0.0000        0.0000        0.0000        0.0000        0.0000      234.1699      159.3133      127.0635      134.2954      122.5132      123.7733      136.3854      158.8540      146.5218      147.7601      158.8602      148.1653      144.0195      151.4364      147.9736      157.0470      150.9389      147.7565      150.0785      137.4663      137.5334      122.2370      116.6370      112.6528      114.3597      110.4035      110.4759      101.5277       95.9891       93.8065      106.3857       72.8862       66.5047       55.9098       57.3392       61.7216       57.9136       61.0968       71.7086       76.9640       66.6144       63.8066       68.8149       94.2629      107.4673      122.1619      134.7737      129.7759      135.8996      134.0715      138.0502      125.1750      121.8336      117.2407       99.6457       95.6770       98.4077       92.4219       81.5547       95.1518       95.6389      114.1650      104.9779      105.8876      102.9316      105.9547      114.8611      119.1154      125.7481      107.2466      104.1626      108.1947      111.3197      113.7127      128.0221      123.3139      130.7535      128.2715      122.5919      133.9106      130.6337      128.6228      122.4108      104.2667      111.7742      111.3764      118.7306      210.9134        0.0000        0.0000        0.0000        0.0000        0.0000        0.0000        0.0000        0.0000        0.0000        0.0000        0.0000        0.0000       95.8800      125.2500      119.3700        0.0000      127.5000      144.6900        0.0000        0.0000        0.0000        0.0000        0.0000        0.0000        0.0000        0.0000        0.0000        0.0000        0.0000        0.0000        0.0000        0.0000        0.0000        0.0000        0.0000        0.0000        0.0000        0.0000        0.0000        0.0000        0.0000        0.0000        0.0000        0.0000        0.0000        0.0000        0.0000        0.0000        0.0000        0.0000        0.0000        0.0000        0.0000        0.0000        0.0000        0.0000        0.0000        0.0000        0.0000        0.0000        0.0000
        0.0000        0.0000        0.0000        0.0000        0.0000        0.0000        0.0000        0.0000        0.0000        0.0000        0.0000        0.0000        0.0000        0.0000        0.0000        0.0000        0.0000        0.0000        0.0000        0.0000        0.0000        0.0000        0.0000        0.0000        0.0000        0.0000        0.0000        0.0000        0.0000        0.0000        0.0000        0.0000        0.0000        0.0000        0.0000        0.0000        0.0000        0.0000        0.0000        0.0000        0.0000        0.0000        0.0000        0.0000        0.0000        0.0000        0.0000        0.0000        0.0000        0.0000        0.0000        0.0000        0.0000        0.0000        0.0000        0.0000        0.0000        0.0000        0.0000        0.0000        0.0000        0.0000        0.0000        0.0000        0.0000        0.0000        0.0000        0.0000        0.0000        0.0000        0.0000        0.0000        0.0000        0.0000        0.0000        0.0000        0.0000        0.0000        0.0000        0.0000        0.0000        0.0000        0.0000        0.0000        0.0000        0.0000        0.0000        0.0000        0.0000        0.0000        0.0000        0.0000        0.0000        0.0000        0.0000        0.0000        0.0000        0.0000        0.0000      403.1965      267.8446      182.9138      134.4671      143.4206      129.2925      122.6049      135.2905      144.8696      145.0030      150.6533      150.5311      146.7972      137.4229      156.7592      164.8371      148.8165      138.4592      138.3098      136.3911      126.2459      114.3778      104.3091      111.4680      110.1339      110.4667      101.1886       96.6107       90.4850       88.6878       86.7083       99.8673       66.5829       55.5775       50.7032       51.9909       55.0171       55.4276       58.7841       64.1401       60.0441       68.7803       66.3377       64.9610       93.2252      109.1443      121.7474      120.5298      141.1113      139.2209      154.0846      158.2998      112.3212      108.2446      111.7096      117.3231       96.3204       71.9064       70.6142       75.9231       72.8548       82.4943       91.8321       85.1281      101.4356      109.8063      101.6963      103.8796      120.7911      120.5304      104.0956      100.9385      110.8755      122.8399      136.2110      153.7425      138.0924      127.8512      126.2102      133.8622      150.9806      127.1954      122.8904      112.1945       97.0457       92.9807       88.1129      109.3830      207.6808        0.0000        0.0000        0.0000        0.0000        0.0000        0.0000      109.1456      112.4400        0.0000        0.0000        0.0000        0.0000       91.2000      105.1800        0.0000        0.0000        0.0000        0.0000        0.0000        0.0000        0.0000        0.0000        0.0000        0.0000        0.0000        0.0000        0.0000        0.0000        0.0000        0.0000        0.0000        0.0000        0.0000        0.0000        0.0000        0.0000        0.0000        0.0000        0.0000        0.0000        0.0000        0.0000        0.0000        0.0000        0.0000        0.0000        0.0000        0.0000        0.0000        0.0000        0.0000        0.0000        0.0000        0.0000        0.0000        0.0000        0.0000        0.0000        0.0000        0.0000        0.0000
        0.0000        0.0000        0.0000        0.0000        0.0000        0.0000        0.0000        0.0000        0.0000        0.0000        0.0000        0.0000        0.0000        0.0000        0.0000        0.0000        0.0000        0.0000        0.0000        0.0000        0.0000        0.0000        0.0000        0.0000        0.0000        0.0000        0.0000        0.0000        0.0000        0.0000        0.0000        0.0000        0.0000        0.0000        0.0000        0.0000        0.0000        0.0000        0.0000        0.0000        0.0000        0.0000        0.0000        0.0000        0.0000        0.0000        0.0000        0.0000        0.0000        0.0000        0.0000        0.0000        0.0000        0.0000        0.0000        0.0000        0.0000        0.0000        0.0000        0.0000        0.0000        0.0000        0.0000        0.0000        0.0000        0.0000        0.0000        0.0000        0.0000        0.0000        0.0000        0.0000        0.0000        0.0000        0.0000        0.0000        0.0000        0.0000        0.0000        0.0000        0.0000        0.0000        0.0000        0.0000        0.0000        0.0000        0.0000        0.0000        0.0000        0.0000        0.0000        0.0000        0.0000        0.0000        0.0000        0.0000        0.0000      409.0421      397.3342      293.8067      209.0081      156.1978      128.2348      134.7313      110.0986      108.4388      109.4276      137.1169      153.4009      147.7696      136.0652      136.7902      143.7343      161.5570      158.8044      141.8222      132.5858      126.9144      126.3972      127.5216      122.8236      104.6442      101.9946       98.8607      107.8475      109.3609       99.8190       95.8373       92.9964       83.3436       80.9718       57.8844       49.4413       47.9070       49.2526       52.7498       67.5762       68.2000       55.6695       66.6245       68.9489       72.6828       74.4083      101.2292      113.4303      118.9291      124.1266      137.9694      162.3843      157.0901      128.6461       92.8133       89.4848       98.9119      101.0107       85.8593       71.1963       85.1889       80.2778       70.2957       78.4091       91.8290       81.9366      103.5270      104.0418       85.0678       90.9824      114.5296      118.5487      116.1666      110.5672      113.2808      119.5018      127.9936      172.8017      139.1491      127.9195      140.0546      134.7919      158.8134      148.4762      122.7395      104.2034       83.9464       86.5078       77.8902       78.4296        0.0000        0.0000        0.0000        0.0000        0.0000       72.1900       72.3485       71.6540       47.7000        0.0000        0.0000        0.0000        0.0000        0.0000        0.0000        0.0000        0.0000        0.0000        0.0000        0.0000        0.0000        0.0000        0.0000        0.0000        0.0000        0.0000        0.0000        0.0000        0.0000        0.0000        0.0000        0.0000        0.0000        0.0000        0.0000        0.0000        0.0000        0.0000        0.0000        0.0000        0.0000        0.0000        0.0000        0.0000        0.0000        0.0000        0.0000        0.0000        0.0000        0.0000        0.0000        0.0000        0.0000        0.0000        0.0000        0.0000        0.0000        0.0000        0.0000        0.0000        0.0000        0.0000
        0.0000        0.0000        0.0000        0.0000        0.0000        0.0000        0.0000        0.0000        0.0000        0.0000        0.0000        0.0000        0.0000        0.0000        0.0000        0.0000        0.0000        0.0000        0.0000        0.0000        0.0000        0.0000        0.0000        0.0000        0.0000        0.0000        0.0000        0.0000        0.0000        0.0000        0.0000        0.0000        0.0000        0.0000        0.0000        0.0000        0.0000        0.0000        0.0000        0.0000        0.0000        0.0000        0.0000        0.0000        0.0000        0.0000        0.0000        0.0000        0.0000        0.0000        0.0000        0.0000        0.0000        0.0000        0.0000        0.0000        0.0000        0.0000        0.0000        0.0000        0.0000        0.0000        0.0000        0.0000        0.0000        0.0000        0.0000        0.0000        0.0000        0.0000        0.0000        0.0000        0.0000        0.0000        0.0000        0.0000        0.0000        0.0000        0.0000        0.0000        0.0000        0.0000        0.0000        0.0000        0.0000        0.0000        0.0000        0.0000        0.0000        0.0000        0.0000        0.0000        0.0000        0.0000        0.0000        0.0000        0.0000      261.1450      241.6679      205.6269      177.0067      142.8041      115.7338      110.9342      102.2721       96.4043       89.8053      116.8673      137.3195      134.9738      126.5404      128.8960      141.9112      161.5706      138.8355      126.9381      122.7440      118.1376      120.8956      122.4111      123.0644      114.7945      106.0153      106.4829      108.6627      105.2180       98.5825       92.0215       86.5227       83.7007       78.8653       68.5753       57.9087       65.4038       84.6842       81.3789       78.7819       78.7868       65.4477       69.8452       72.5060       80.0312       80.0076      101.3025      110.1306      108.3240      116.9152      129.3054      145.9305      133.1459      105.0776       87.7869       77.2167       86.0308       79.2910       72.8659       64.5416       66.3371       69.7532       72.3921       78.2080       89.3578       91.8424       95.9868       73.6176       85.2933       86.6416      100.3361      109.1520      113.8938      125.2033      111.5284      118.2298      119.2089      132.0404      124.9631      120.2940      131.2297      149.0219      150.2151      119.4824      100.1795       88.4862       77.9612       81.3596       71.3278       73.6632        0.0000        0.0000        0.0000       26.1900       55.9388       59.7317       71.0939       69.4074       29.0700        0.0000        0.0000        0.0000        0.0000        0.0000        0.0000        0.0000        0.0000        0.0000        0.0000        0.0000        0.0000        0.0000        0.0000        0.0000        0.0000        0.0000        0.0000        0.0000        0.0000        0.0000        0.0000        0.0000        0.0000        0.0000        0.0000        0.0000        0.0000        0.0000        0.0000        0.0000        0.0000        0.0000        0.0000        0.0000        0.0000        0.0000        0.0000        0.0000        0.0000        0.0000        0.0000        0.0000        0.0000        0.0000        0.0000        0.0000        0.0000        0.0000        0.0000        0.0000        0.0000        0.0000
        0.0000        0.0000        0.0000        0.0000        0.0000        0.0000        0.0000        0.0000        0.0000        0.0000        0.0000        0.0000        0.0000        0.0000        0.0000        0.0000        0.0000        0.0000        0.0000        0.0000        0.0000        0.0000        0.0000        0.0000        0.0000        0.0000        0.0000        0.0000        0.0000        0.0000        0.0000        0.0000        0.0000        0.0000        0.0000        0.0000        0.0000        0.0000        0.0000        0.0000        0.0000        0.0000        0.0000        0.0000        0.0000        0.0000        0.0000        0.0000        0.0000        0.0000        0.0000        0.0000        0.0000        0.0000        0.0000        0.0000        0.0000        0.0000        0.0000        0.0000        0.0000        0.0000        0.0000        0.0000        0.0000        0.0000        0.0000        0.0000        0.0000        0.0000        0.0000        0.0000        0.0000        0.0000        0.0000        0.0000        0.0000        0.0000        0.0000        0.0000        0.0000        0.0000        0.0000        0.0000        0.0000        0.0000        0.0000        0.0000        0.0000        0.0000        0.0000        0.0000        0.0000        0.0000        0.0000        0.0000      220.4173      207.0642      182.6697      154.4666      144.1851      123.8875      109.8889      101.3999       92.2411       88.8067       87.0397      105.2567      115.4713      120.0201      122.8359      129.1020      133.7511      136.8662      127.4117      121.3071      114.7535      135.3046      113.3664      121.5420      121.2678      111.3727      115.8449      120.2789      137.1913      133.4910      108.8331      100.1162       98.1378       94.9843       85.3517       82.1222       74.8047       83.2836      100.0018      113.9319       99.5350       97.5377      101.7363      102.1572       93.8058      100.5062       92.8885       96.8463       97.3430      105.2013      119.6755      135.2324      122.2199      124.0989      101.0106       80.8270       65.2968       68.9382       75.9937       87.3684       73.8011       64.2430       77.5084       86.2365       93.2023       99.2071      106.9060      101.7687       88.7026       92.5613       94.5154      111.7902      118.2025      126.7697      126.9647      123.5404      135.4488      113.9563      128.1168      136.2183      127.8130      129.0578      134.0468      102.0810       86.2058       71.7472       58.5864       43.7068       46.4576       51.9432        0.0000        0.0000        0.0000        0.0000       26.1316       61.5760      104.4265      108.5247       96.4388       88.5300        0.0000        0.0000        0.0000        0.0000        0.0000        0.0000        0.0000        0.0000        0.0000        0.0000        0.0000        0.0000        0.0000        0.0000        0.0000        0.0000        0.0000        0.0000        0.0000        0.0000        0.0000        0.0000        0.0000        0.0000        0.0000        0.0000        0.0000        0.0000        0.0000        0.0000        0.0000        0.0000        0.0000        0.0000        0.0000        0.0000        0.0000        0.0000        0.0000        0.0000        0.0000        0.0000        0.0000        0.0000        0.0000        0.0000        0.0000        0.0000        0.0000        0.0000        0.0000        0.0000        0.0000
        0.0000        0.0000        0.0000        0.0000        0.0000        0.0000        0.0000        0.0000        0.0000        0.0000        0.0000        0.0000        0.0000        0.0000        0.0000        0.0000        0.0000        0.0000        0.0000        0.0000        0.0000        0.0000        0.0000        0.0000        0.0000        0.0000        0.0000        0.0000        0.0000        0.0000        0.0000        0.0000        0.0000        0.0000        0.0000        0.0000        0.0000        0.0000        0.0000        0.0000        0.0000        0.0000        0.0000        0.0000        0.0000        0.0000        0.0000        0.0000        0.0000        0.0000        0.0000        0.0000        0.0000        0.0000        0.0000        0.0000        0.0000        0.0000        0.0000        0.0000        0.0000        0.0000        0.0000        0.0000        0.0000        0.0000        0.0000        0.0000        0.0000        0.0000        0.0000        0.0000        0.0000        0.0000        0.0000        0.0000        0.0000        0.0000        0.0000        0.0000        0.0000        0.0000        0.0000        0.0000        0.0000        0.0000        0.0000        0.0000        0.0000        0.0000        0.0000        0.0000        0.0000        0.0000        0.0000        0.0000      279.1886      216.9208      139.1903      132.5067      115.5738      112.8160      114.2723       83.8099       84.4856       89.0918       87.6792      100.3805      104.6350      117.4715      124.0935      125.5598      139.6559      138.3483      126.2718      114.8246      103.5964      109.2861      107.0203      100.2815      111.7258      116.6235      125.7575      137.5363      170.6989      144.2824      140.9555      113.8895      102.3028      106.3622      101.6595       87.4654       82.2925      114.6595      101.7570      113.0124      108.8999      118.0918      117.8373      118.4003      106.8027      118.2931      123.0924      101.2161      110.4395      118.2493      122.6182      122.8830      104.9434      100.5196       90.7908       71.4853       71.4460       64.4501       72.7645       81.7529       66.7825       58.2456       65.1287       85.8481      104.7524      109.5045      107.7919       96.3210       91.4040       83.4763       91.7169      107.2366      116.4313      124.3178      123.7221      127.3163      118.9213      121.7797      132.5049      130.3074      115.3252      109.9056       97.2475       84.9926       71.5085       52.5155       60.8284        0.0000        0.0000        0.0000        0.0000        0.0000        0.0000       19.5428       23.7204       77.0736       83.1635       96.0880      106.1262        0.0000        0.0000        0.0000        0.0000        0.0000        0.0000        0.0000        0.0000        0.0000        0.0000        0.0000        0.0000        0.0000        0.0000        0.0000        0.0000        0.0000        0.0000        0.0000        0.0000        0.0000        0.0000        0.0000        0.0000        0.0000        0.0000        0.0000        0.0000        0.0000        0.0000        0.0000        0.0000        0.0000        0.0000        0.0000        0.0000        0.0000        0.0000        0.0000        0.0000        0.0000        0.0000        0.0000        0.0000        0.0000        0.0000        0.0000        0.0000        0.0000        0.0000        0.0000        0.0000        0.0000        0.0000
        0.0000        0.0000        0.0000        0.0000        0.0000        0.0000        0.0000        0.0000        0.0000        0.0000        0.0000        0.0000        0.0000        0.0000        0.0000        0.0000        0.0000        0.0000        0.0000        0.0000        0.0000        0.0000        0.0000        0.0000        0.0000        0.0000        0.0000        0.0000        0.0000        0.0000        0.0000        0.0000        0.0000        0.0000        0.0000        0.0000        0.0000        0.0000        0.0000        0.0000        0.0000        0.0000        0.0000        0.0000        0.0000        0.0000        0.0000        0.0000        0.0000        0.0000        0.0000        0.0000        0.0000        0.0000        0.0000        0.0000        0.0000        0.0000        0.0000        0.0000        0.0000        0.0000        0.0000        0.0000        0.0000        0.0000        0.0000        0.0000        0.0000        0.0000        0.0000        0.0000        0.0000        0.0000        0.0000        0.0000        0.0000        0.0000        0.0000        0.0000        0.0000        0.0000        0.0000        0.0000        0.0000        0.0000        0.0000        0.0000        0.0000        0.0000        0.0000        0.0000        0.0000        0.0000        0.0000        0.0000      252.0843      181.9996      135.1045      117.8706      104.0683      111.0040       99.6478       83.6235       85.4100       83.4861       90.7061      103.9000      102.7445      118.5219      125.0936      126.6803      126.8674      124.4223      113.9028      110.7705      104.1437      100.5889      106.3803      103.6419      127.4493      126.9379      138.0809      167.7054      197.9444      175.3094      179.4930      122.8088      121.7781      136.4102      121.8378      102.6749       86.0629       84.5336      102.5727      142.3758      128.1725      123.7160      115.3060      118.9087      112.2575      131.0091      127.1245      122.6280      129.2671      120.1363      116.7761      104.8478      108.8614      110.6484       96.5291       71.6044       67.2416       58.6838       68.6090       91.0348       72.7902       74.4218       69.7066       95.0828       98.1476       99.4456      106.6886       94.1442       83.8224       74.5516       97.7445      120.1065      117.9896      131.6454      138.2458      127.5700      115.2301      127.8473      115.7797      111.8896       97.7592       88.8751       86.1119       79.7616       59.0484       55.5435        0.0000        0.0000        0.0000        0.0000        0.0000        0.0000       15.7602       30.1782       52.9966       90.1031       86.4470      111.0703      133.8890        0.0000        0.0000        0.0000        0.0000        0.0000        0.0000        0.0000        0.0000        0.0000        0.0000        0.0000        0.0000        0.0000        0.0000        0.0000        0.0000        0.0000        0.0000        0.0000        0.0000        0.0000        0.0000        0.0000        0.0000        0.0000        0.0000        0.0000        0.0000        0.0000        0.0000        0.0000        0.0000        0.0000        0.0000        0.0000        0.0000        0.0000        0.0000        0.0000        0.0000        0.0000        0.0000        0.0000        0.0000        0.0000        0.0000        0.0000        0.0000        0.0000        0.0000        0.0000        0.0000        0.0000        0.0000
        0.0000        0.0000        0.0000        0.0000        0.0000        0.0000        0.0000        0.0000        0.0000        0.0000        0.0000        0.0000        0.0000        0.0000        0.0000        0.0000        0.0000        0.0000        0.0000        0.0000        0.0000        0.0000        0.0000        0.0000        0.0000        0.0000        0.0000        0.0000        0.0000        0.0000        0.0000        0.0000        0.0000        0.0000        0.0000        0.0000        0.0000        0.0000        0.0000        0.0000        0.0000        0.0000        0.0000        0.0000        0.0000        0.0000        0.0000        0.0000        0.0000        0.0000        0.0000        0.0000        0.0000        0.0000        0.0000        0.0000        0.0000        0.0000        0.0000        0.0000        0.0000        0.0000        0.0000        0.0000        0.0000        0.0000        0.0000        0.0000        0.0000        0.0000        0.0000        0.0000        0.0000        0.0000        0.0000        0.0000        0.0000        0.0000        0.0000        0.0000        0.0000        0.0000        0.0000        0.0000        0.0000        0.0000        0.0000        0.0000        0.0000        0.0000        0.0000        0.0000        0.0000        0.0000        0.0000        0.0000        0.0000      159.3729      136.1861      115.5556      108.7430      103.4519       91.2688       85.2243       78.9966       84.4777       89.5710      112.2046      121.9169      131.5595      136.3472      140.5494      128.7532      115.4350      108.5261      106.8009      105.5185      100.4491      102.2988      116.8755      108.2406      109.9694      131.2608      146.4282      172.3633      205.0755      170.1397      155.1295      128.0176      135.3477      122.2184      107.2700       92.1795       96.9133      113.3511      136.2154      132.4747      135.3412      123.8429      147.7076      139.1704      128.5719      119.2835      109.9621      101.1208      111.3527      117.5527      124.3646      119.9529      123.2533      102.3888       72.3614       79.7987       70.2254       86.9789      101.6851       81.0319       73.8049       77.4902      108.8037      105.0543       99.4484       94.3135       80.3570       75.3242       68.5612       99.3301      119.2462      119.8987      153.6100      157.4331      125.1658      112.7768      118.7703      111.7684      104.7508       92.5148       86.7887       85.6417       58.3387       60.3109        0.0000        0.0000        0.0000        0.0000        0.0000        0.0000        0.0000       16.5958       49.3007       97.4720      115.2937      105.9187      129.2867      140.0700        0.0000        0.0000        0.0000        0.0000        0.0000        0.0000        0.0000        0.0000        0.0000        0.0000        0.0000        0.0000        0.0000        0.0000        0.0000        0.0000        0.0000        0.0000        0.0000        0.0000        0.0000        0.0000        0.0000        0.0000        0.0000        0.0000        0.0000        0.0000        0.0000        0.0000        0.0000        0.0000        0.0000        0.0000        0.0000        0.0000        0.0000        0.0000        0.0000        0.0000        0.0000        0.0000        0.0000        0.0000        0.0000        0.0000        0.0000        0.0000        0.0000        0.0000        0.0000        0.0000        0.0000        0.0000
        0.0000        0.0000        0.0000        0.0000        0.0000        0.0000        0.0000        0.0000        0.0000        0.0000        0.0000        0.0000        0.0000        0.0000        0.0000        0.0000        0.0000        0.0000        0.0000        0.0000        0.0000        0.0000        0.0000        0.0000        0.0000        0.0000        0.0000        0.0000        0.0000        0.0000        0.0000        0.0000        0.0000        0.0000        0.0000        0.0000        0.0000        0.0000        0.0000        0.0000        0.0000        0.0000        0.0000        0.0000        0.0000        0.0000        0.0000        0.0000        0.0000        0.0000        0.0000        0.0000        0.0000        0.0000        0.0000        0.0000        0.0000        0.0000        0.0000        0.0000        0.0000        0.0000        0.0000        0.0000        0.0000        0.0000        0.0000        0.0000        0.0000        0.0000        0.0000        0.0000        0.0000        0.0000        0.0000        0.0000        0.0000        0.0000        0.0000        0.0000        0.0000        0.0000        0.0000        0.0000        0.0000        0.0000        0.0000        0.0000        0.0000        0.0000        0.0000        0.0000        0.0000        0.0000        0.0000        0.0000      187.0594      162.3341      157.8151      105.8532        0.0000      101.4539       89.2659       90.5335       75.8999       81.8927       83.3979      108.7383      135.2426      148.6390      135.4618      130.1052      131.2315      113.4329      108.4332       97.1999       91.4495       94.3701      103.0578      108.9551      117.9514      110.7772      117.7428      144.8556      166.0292      173.5623      159.2009      160.3643      129.1414      118.9044      135.7856      127.3966      121.5865      121.2350      138.5389      130.8802      126.6929      109.1007      106.9219      124.5536      115.6991      114.2097      107.1795       83.5913       77.5116       89.2833       82.3629      100.0681      107.8549       87.3814       79.4378       64.4591       65.6603       95.9477       94.4287       98.9319       98.6389       95.6171       94.6395      105.2793      100.2648       98.6782      100.5487       87.9985       79.7611       78.1306       90.6718      110.4130      134.5329      150.9814      141.0510      127.6440      135.3906      124.3413      113.7833       71.5855       64.8158       63.8052       71.0735        0.0000        0.0000        0.0000        0.0000        0.0000       14.5800       18.0300        0.0000       51.2562       62.1958       92.9729      105.2917      127.9639      123.7199      141.1749        0.0000        0.0000        0.0000        0.0000        0.0000        0.0000        0.0000        0.0000        0.0000        0.0000        0.0000        0.0000        0.0000        0.0000        0.0000        0.0000        0.0000        0.0000        0.0000        0.0000        0.0000        0.0000        0.0000        0.0000        0.0000        0.0000        0.0000        0.0000        0.0000        0.0000        0.0000        0.0000        0.0000        0.0000        0.0000        0.0000        0.0000        0.0000        0.0000        0.0000        0.0000        0.0000        0.0000        0.0000        0.0000        0.0000        0.0000        0.0000        0.0000        0.0000        0.0000        0.0000        0.0000        0.0000        0.0000
        0.0000        0.0000        0.0000        0.0000        0.0000        0.0000        0.0000        0.0000        0.0000        0.0000        0.0000        0.0000        0.0000        0.0000        0.0000        0.0000        0.0000        0.0000        0.0000        0.0000        0.0000        0.0000        0.0000        0.0000        0.0000        0.0000        0.0000        0.0000        0.0000        0.0000        0.0000        0.0000        0.0000        0.0000        0.0000        0.0000        0.0000        0.0000        0.0000        0.0000        0.0000        0.0000        0.0000        0.0000        0.0000        0.0000        0.0000        0.0000        0.0000        0.0000        0.0000        0.0000        0.0000        0.0000        0.0000        0.0000        0.0000        0.0000        0.0000        0.0000        0.0000        0.0000        0.0000        0.0000        0.0000        0.0000        0.0000        0.0000        0.0000        0.0000        0.0000        0.0000        0.0000        0.0000        0.0000        0.0000        0.0000        0.0000        0.0000        0.0000        0.0000        0.0000        0.0000        0.0000        0.0000        0.0000        0.0000        0.0000        0.0000        0.0000        0.0000        0.0000        0.0000        0.0000        0.0000        0.0000        0.0000      179.1018        0.0000        0.0000        0.0000      102.9644       91.0055       95.8618       95.4257       90.7953       96.2618      115.2301      146.2107      160.1385      143.5892      131.0474      141.0755      123.7201      105.7746       86.3948       77.2102       80.4655       85.1580       91.2070      114.2416      126.0073      136.6421      148.5393      157.6953      152.6437      143.2154      130.2748      119.9116      127.6668      151.4310      130.0407      122.1103      122.8809      123.5386      111.3459      107.7898       90.4884       87.7661       93.3473       88.5377       93.5336       88.1377       77.1585       71.1540       76.8400       75.1917       71.8158       68.6833       78.0501       80.5771       69.5335       71.8958       77.0268       68.9842       93.3859       99.2930      107.4629      104.4048      110.6666      110.0239      102.4196       95.9682       81.1104       77.4962       88.7409       90.3905      112.6532      121.7117      122.8991      129.7864      130.7730      115.3074       85.9772       74.8708       46.9167       52.4556       49.2564       49.8496        0.0000        0.0000        0.0000        0.0000        0.0000        9.0900        7.6200        8.9400       76.5222      105.7253      102.7299       99.6212      114.9654      132.6858      176.9293        0.0000        0.0000        0.0000        0.0000        0.0000        0.0000        0.0000        0.0000        0.0000        0.0000        0.0000        0.0000        0.0000        0.0000        0.0000        0.0000        0.0000        0.0000        0.0000        0.0000        0.0000        0.0000        0.0000        0.0000        0.0000        0.0000        0.0000        0.0000        0.0000        0.0000        0.0000        0.0000        0.0000        0.0000        0.0000        0.0000        0.0000        0.0000        0.0000        0.0000        0.0000        0.0000        0.0000        0.0000        0.0000        0.0000        0.0000        0.0000        0.0000        0.0000        0.0000        0.0000        0.0000        0.0000        0.0000
        0.0000        0.0000        0.0000        0.0000        0.0000        0.0000        0.0000        0.0000        0.0000        0.0000        0.0000        0.0000        0.0000        0.0000        0.0000        0.0000        0.0000        0.0000        0.0000        0.0000        0.0000        0.0000        0.0000        0.0000        0.0000        0.0000        0.0000        0.0000        0.0000        0.0000        0.0000        0.0000        0.0000        0.0000        0.0000        0.0000        0.0000        0.0000        0.0000        0.0000        0.0000        0.0000        0.0000        0.0000        0.0000        0.0000        0.0000        0.0000        0.0000        0.0000        0.0000        0.0000        0.0000        0.0000        0.0000        0.0000        0.0000        0.0000        0.0000        0.0000        0.0000        0.0000        0.0000        0.0000        0.0000        0.0000        0.0000        0.0000        0.0000        0.0000        0.0000        0.0000        0.0000        0.0000        0.0000        0.0000        0.0000        0.0000        0.0000        0.0000        0.0000        0.0000        0.0000        0.0000        0.0000        0.0000        0.0000        0.0000        0.0000        0.0000        0.0000        0.0000        0.0000        0.0000        0.0000        0.0000        0.0000        0.0000        0.0000        0.0000        0.0000       99.2454      118.7174      111.2096      107.3552      113.9547      118.4103      128.0794      154.8194      166.5628      161.6275      129.1139      122.7595      119.7215      104.0728       88.2051       81.4024       79.4605       89.4655       92.4514      107.1055      124.6593      135.0530      156.7288      162.1120      159.7246      146.6813      143.4480      135.0910      136.1215      130.0545      110.0840      109.8265       94.9156       98.1262       90.4442       88.4865       91.4942       77.5392       71.5887       66.7676       71.7313       73.8303       72.1313       73.9607       79.4525       88.2295       76.7805       73.1264      100.4723       87.2951       83.6937       83.3519       79.4474       79.8994      102.9586      107.9413      110.5851      113.9246      112.1971      107.0879      105.2006       97.8301       88.3334       86.3886       92.9343      104.7690      115.6408      110.9790      127.3725      141.5268      122.5723       93.8904       77.7790       74.4238       52.7656       54.4550        0.0000        0.0000        0.0000        0.0000        0.0000        0.0000        6.2100       10.1100        4.2900        0.0900       62.9741      108.1445      134.0596      117.5042      111.9144      130.9212      182.9576        0.0000        0.0000        0.0000        0.0000        0.0000        0.0000        0.0000        0.0000        0.0000        0.0000        0.0000        0.0000        0.0000        0.0000        0.0000        0.0000        0.0000        0.0000        0.0000        0.0000        0.0000        0.0000        0.0000        0.0000        0.0000        0.0000        0.0000        0.0000        0.0000        0.0000        0.0000        0.0000        0.0000        0.0000        0.0000        0.0000        0.0000        0.0000        0.0000        0.0000        0.0000        0.0000        0.0000        0.0000        0.0000        0.0000        0.0000        0.0000        0.0000        0.0000        0.0000        0.0000        0.0000        0.0000        0.0000
        0.0000        0.0000        0.0000        0.0000        0.0000        0.0000        0.0000        0.0000        0.0000        0.0000        0.0000        0.0000        0.0000        0.0000        0.0000        0.0000        0.0000        0.0000        0.0000        0.0000        0.0000        0.0000        0.0000        0.0000        0.0000        0.0000        0.0000        0.0000        0.0000        0.0000        0.0000        0.0000        0.0000        0.0000        0.0000        0.0000        0.0000        0.0000        0.0000        0.0000        0.0000        0.0000        0.0000        0.0000        0.0000        0.0000        0.0000        0.0000        0.0000        0.0000        0.0000        0.0000        0.0000        0.0000        0.0000        0.0000        0.0000        0.0000        0.0000        0.0000        0.0000        0.0000        0.0000        0.0000        0.0000        0.0000        0.0000        0.0000        0.0000        0.0000        0.0000        0.0000        0.0000        0.0000        0.0000        0.0000        0.0000        0.0000        0.0000        0.0000        0.0000        0.0000        0.0000        0.0000        0.0000        0.0000        0.0000        0.0000        0.0000        0.0000        0.0000        0.0000        0.0000        0.0000        0.0000        0.0000        0.0000        0.0000        0.0000        0.0000        0.0000        0.0000      130.0524      120.2284      118.7171      123.4269      122.6358      143.2301      162.9252      174.4545      161.9673      136.2503      107.5185      114.3501      121.3349      114.9829      104.7185      103.5694      108.1698      112.7550      121.5976      131.2926      135.8863      162.6892      176.9106      189.7801      189.7135      167.6528      152.5945      147.9419      117.6399       95.6164       91.6847       85.1236       73.4420       72.8482       81.3602       86.3767       71.0716       71.8706       63.8950       71.1281       71.1514       71.4622       86.4317       94.2513      113.3007      110.8525       94.2380       91.8854       99.8103       98.1703      108.6782       89.5794       85.6345      116.0318      122.7150      141.2231      129.7267      135.6639      115.8873      140.8270      101.5227       76.2310       82.5158       81.8414       84.4765      106.6816      113.8080      117.0768      110.6881       91.7186       83.1734       74.7016       71.8993       50.8727       49.6983        0.0000        0.0000        0.0000        0.0000        0.0000        0.0000        0.0000        6.6300        6.6300        8.2500       53.7958       96.3067      151.4486      141.2435      110.2607      122.6250      196.1339        0.0000        0.0000        0.0000        0.0000        0.0000        0.0000        0.0000        0.0000        0.0000        0.0000        0.0000        0.0000        0.0000        0.0000        0.0000        0.0000        0.0000        0.0000        0.0000        0.0000        0.0000        0.0000        0.0000        0.0000        0.0000        0.0000        0.0000        0.0000        0.0000        0.0000        0.0000        0.0000        0.0000        0.0000        0.0000        0.0000        0.0000        0.0000        0.0000        0.0000        0.0000        0.0000        0.0000        0.0000        0.0000        0.0000        0.0000        0.0000        0.0000        0.0000        0.0000        0.0000        0.0000        0.0000        0.0000
        0.0000        0.0000        0.0000        0.0000        0.0000        0.0000        0.0000        0.0000        0.0000        0.0000        0.0000        0.0000        0.0000        0.0000        0.0000        0.0000        0.0000        0.0000        0.0000        0.0000        0.0000        0.0000        0.0000        0.0000        0.0000        0.0000        0.0000        0.0000        0.0000        0.0000        0.0000        0.0000        0.0000        0.0000        0.0000        0.0000        0.0000        0.0000        0.0000        0.0000        0.0000        0.0000        0.0000        0.0000        0.0000        0.0000        0.0000        0.0000        0.0000        0.0000        0.0000        0.0000        0.0000        0.0000        0.0000        0.0000        0.0000        0.0000        0.0000        0.0000        0.0000        0.0000        0.0000        0.0000        0.0000        0.0000        0.0000        0.0000        0.0000        0.0000        0.0000        0.0000        0.0000        0.0000        0.0000        0.0000        0.0000        0.0000        0.0000        0.0000        0.0000        0.0000        0.0000        0.0000        0.0000        0.0000        0.0000        0.0000        0.0000        0.0000        0.0000        0.0000        0.0000        0.0000        0.0000        0.0000        0.0000        0.0000        0.0000        0.0000        0.0000        0.0000        0.0000      153.0400      159.3411      155.7263      160.9144      178.9145      174.1643      170.8831      181.1586      177.1104      160.3646      166.1328      185.7789      192.9363      189.5984      170.5833      165.1884      156.2657      149.3126      170.4475      190.5425      211.0965      215.1519      239.1772      241.8188        0.0000        0.0000      122.9740      109.8842      102.9083       78.1486       65.1423       60.4016       68.7417       81.1791       77.4955       81.0724       83.9240       79.1370       71.1901       78.5299       69.6363       89.8397      101.4042      112.5603      121.6024      125.3456      118.4207      135.7752      118.3410      109.4484      115.5541      135.2533      163.2633      151.4182      143.7369      124.4758       96.9841       81.3993       78.8999       67.8174       68.1367       65.4954       66.0731       71.5233       86.9637       96.3147       88.6571       80.2404       86.9089      101.4388      101.4674        0.0000        0.0000        0.0000        0.0000        0.0000        0.0000        0.0000        0.0000        0.0000        0.0000        0.0000        0.0000        0.0000       35.1487       70.6521       83.7832       59.0315       78.3806      121.1795        0.0000        0.0000        0.0000        0.0000        0.0000        0.0000        0.0000        0.0000        0.0000        0.0000        0.0000        0.0000        0.0000        0.0000        0.0000        0.0000        0.0000        0.0000        0.0000        0.0000        0.0000        0.0000        0.0000        0.0000        0.0000        0.0000        0.0000        0.0000        0.0000        0.0000        0.0000        0.0000        0.0000        0.0000        0.0000        0.0000        0.0000        0.0000        0.0000        0.0000        0.0000        0.0000        0.0000        0.0000        0.0000        0.0000        0.0000        0.0000        0.0000        0.0000        0.0000        0.0000        0.0000        0.0000        0.0000        0.0000
        0.0000        0.0000        0.0000        0.0000        0.0000        0.0000        0.0000        0.0000        0.0000        0.0000        0.0000        0.0000        0.0000        0.0000        0.0000        0.0000        0.0000        0.0000        0.0000        0.0000        0.0000        0.0000        0.0000        0.0000        0.0000        0.0000        0.0000        0.0000        0.0000        0.0000        0.0000        0.0000        0.0000        0.0000        0.0000        0.0000        0.0000        0.0000        0.0000        0.0000        0.0000        0.0000        0.0000        0.0000        0.0000        0.0000        0.0000        0.0000        0.0000        0.0000        0.0000        0.0000        0.0000        0.0000        0.0000        0.0000        0.0000        0.0000        0.0000        0.0000        0.0000        0.0000        0.0000        0.0000        0.0000        0.0000        0.0000        0.0000        0.0000        0.0000        0.0000        0.0000        0.0000        0.0000        0.0000        0.0000        0.0000        0.0000        0.0000        0.0000        0.0000        0.0000        0.0000        0.0000        0.0000        0.0000        0.0000        0.0000        0.0000        0.0000        0.0000        0.0000        0.0000        0.0000        0.0000        0.0000        0.0000        0.0000        0.0000        0.0000        0.0000        0.0000        0.0000      188.2615      188.7992      187.7672      185.0206      193.7445      201.4949      197.4716      189.2571      204.5446      203.5574      212.7500      217.1720      230.9502      238.1386      244.0175      197.7714      174.3101      178.6432      198.0170      220.5348      250.4413      282.4022      327.1487        0.0000        0.0000        0.0000        0.0000        0.0000        0.0000       76.8598       58.9103       58.2631       65.4614       83.6843       95.7166       93.6287       90.1519       88.3500       79.7018      108.7551       77.4715       76.8147       87.2831       91.3683      120.6602      143.7778      131.9182      132.2824      137.9664      126.1427      138.5139      156.1225      169.8734      165.1370      147.0983      139.7200       95.9233       77.3369       63.1091       55.3745       58.1157       56.0035       54.8462       61.5132       78.7485       85.0825       75.0856       71.5435       56.9982        0.0000        0.0000        0.0000        0.0000        0.0000        0.0000        0.0000        0.0000        0.0000        0.0000        0.0000        0.0000        0.0000        0.0000        0.0000       38.9802       59.1651       54.0979       42.7590       94.9828       96.0887      123.7352        0.0000        0.0000        0.0000        0.0000        0.0000        0.0000        0.0000        0.0000        0.0000        0.0000        0.0000        0.0000        0.0000        0.0000        0.0000        0.0000        0.0000        0.0000        0.0000        0.0000        0.0000        0.0000        0.0000        0.0000        0.0000        0.0000        0.0000        0.0000        0.0000        0.0000        0.0000        0.0000        0.0000        0.0000        0.0000        0.0000        0.0000        0.0000        0.0000        0.0000        0.0000        0.0000        0.0000        0.0000        0.0000        0.0000        0.0000        0.0000        0.0000        0.0000        0.0000        0.0000        0.0000        0.0000        0.0000
        0.0000        0.0000        0.0000        0.0000        0.0000        0.0000        0.0000        0.0000        0.0000        0.0000        0.0000        0.0000        0.0000        0.0000        0.0000        0.0000        0.0000        0.0000        0.0000        0.0000        0.0000        0.0000        0.0000        0.0000        0.0000        0.0000        0.0000        0.0000        0.0000        0.0000        0.0000        0.0000        0.0000        0.0000        0.0000        0.0000        0.0000        0.0000        0.0000        0.0000        0.0000        0.0000        0.0000        0.0000        0.0000        0.0000        0.0000        0.0000        0.0000        0.0000        0.0000        0.0000        0.0000        0.0000        0.0000        0.0000        0.0000        0.0000        0.0000        0.0000        0.0000        0.0000        0.0000        0.0000        0.0000        0.0000        0.0000        0.0000        0.0000        0.0000        0.0000        0.0000        0.0000        0.0000        0.0000        0.0000        0.0000        0.0000        0.0000        0.0000        0.0000        0.0000        0.0000        0.0000        0.0000        0.0000        0.0000        0.0000        0.0000        0.0000        0.0000        0.0000        0.0000        0.0000        0.0000        0.0000        0.0000        0.0000        0.0000        0.0000        0.0000        0.0000        0.0000      198.8000      219.7516      198.4429      208.9052      215.2749      205.0549      199.7990      206.4502      201.7059      197.2908      205.1266      228.6524      228.7349      218.9531        0.0000      255.9714      227.8429        0.0000        0.0000      228.4761      296.5667        0.0000        0.0000        0.0000        0.0000        0.0000        0.0000        0.0000        0.0000       75.6780       79.1804       69.4767       79.4441      101.4521      109.6154      114.5358      133.7517      150.5744      130.7178      117.3688       83.1804       71.4313       75.1998       93.0458      129.6190      155.8229      145.7980      142.8755      159.8408      131.5976      160.2665      157.2630      168.9615      178.3382      174.1866      176.1398      113.6791       88.4827       60.5055       66.2323       66.0037       58.1068       65.3624       68.3608        0.0000        0.0000        0.0000        0.0000        0.0000        0.0000        0.0000        0.0000        0.0000        0.0000        0.0000        0.0000        0.0000        0.0000        0.0000        0.0000        0.0000        0.0000        0.0000        0.0000       56.9947       40.4574       33.8781       34.9412       79.1414        0.0000        0.0000        0.0000        0.0000        0.0000        0.0000        0.0000        0.0000        0.0000        0.0000        0.0000        0.0000        0.0000        0.0000        0.0000        0.0000        0.0000        0.0000        0.0000        0.0000        0.0000        0.0000        0.0000        0.0000        0.0000        0.0000        0.0000        0.0000        0.0000        0.0000        0.0000        0.0000        0.0000        0.0000        0.0000        0.0000        0.0000        0.0000        0.0000        0.0000        0.0000        0.0000        0.0000        0.0000        0.0000        0.0000        0.0000        0.0000        0.0000        0.0000        0.0000        0.0000        0.0000        0.0000        0.0000        0.0000        0.0000
        0.0000        0.0000        0.0000        0.0000        0.0000        0.0000        0.0000        0.0000        0.0000        0.0000        0.0000        0.0000        0.0000        0.0000        0.0000        0.0000        0.0000        0.0000        0.0000        0.0000        0.0000        0.0000        0.0000        0.0000        0.0000        0.0000        0.0000        0.0000        0.0000        0.0000        0.0000        0.0000        0.0000        0.0000        0.0000        0.0000        0.0000        0.0000        0.0000        0.0000        0.0000        0.0000        0.0000        0.0000        0.0000        0.0000        0.0000        0.0000        0.0000        0.0000        0.0000        0.0000        0.0000        0.0000        0.0000        0.0000        0.0000        0.0000        0.0000        0.0000        0.0000        0.0000        0.0000        0.0000        0.0000        0.0000        0.0000        0.0000        0.0000        0.0000        0.0000        0.0000        0.0000        0.0000        0.0000        0.0000        0.0000        0.0000        0.0000        0.0000        0.0000        0.0000        0.0000        0.0000        0.0000        0.0000        0.0000        0.0000        0.0000        0.0000        0.0000        0.0000        0.0000        0.0000        0.0000        0.0000        0.0000        0.0000        0.0000        0.0000        0.0000        0.0000        0.0000      208.3230      225.6395      205.1064      199.2255      200.2533      194.8874      202.7430      201.7433      199.9129      191.2794      196.9025        0.0000        0.0000        0.0000        0.0000        0.0000        0.0000        0.0000        0.0000        0.0000        0.0000        0.0000        0.0000        0.0000        0.0000        0.0000        0.0000        0.0000        0.0000        0.0000       91.4555       89.5026       89.4063      120.6524      136.5572      157.7826      178.6456      159.7332      127.7954      107.2699       91.0933       85.4836       88.2887      104.1869      137.6735      148.6017      143.6181      161.4621      158.5678      154.3475      161.7266      168.3246      193.1887      189.9484      182.0784      163.6485      110.8080       87.2669       72.1015       76.7300       74.1706       61.7205       60.0034        0.0000        0.0000        0.0000        0.0000        0.0000        0.0000        0.0000        0.0000        0.0000        0.0000        0.0000        0.0000        0.0000        0.0000        0.0000        0.0000        0.0000        0.0000        0.0000        0.0000        0.0000        0.0000       28.2543       26.7102       32.6774        0.0000       80.2150      118.0704        0.0000        0.0000        0.0000        0.0000        0.0000        0.0000        0.0000        0.0000        0.0000        0.0000        0.0000        0.0000        0.0000        0.0000        0.0000        0.0000        0.0000        0.0000        0.0000        0.0000        0.0000        0.0000        0.0000        0.0000        0.0000        0.0000        0.0000        0.0000        0.0000        0.0000        0.0000        0.0000        0.0000        0.0000        0.0000        0.0000        0.0000        0.0000        0.0000        0.0000        0.0000        0.0000        0.0000        0.0000        0.0000        0.0000        0.0000        0.0000        0.0000        0.0000        0.0000        0.0000        0.0000        0.0000        0.0000
        0.0000        0.0000        0.0000        0.0000        0.0000        0.0000        0.0000        0.0000        0.0000        0.0000        0.0000        0.0000        0.0000        0.0000        0.0000        0.0000        0.0000        0.0000        0.0000        0.0000        0.0000        0.0000        0.0000        0.0000        0.0000        0.0000        0.0000        0.0000        0.0000        0.0000        0.0000        0.0000        0.0000        0.0000        0.0000        0.0000        0.0000        0.0000        0.0000        0.0000        0.0000        0.0000        0.0000        0.0000        0.0000        0.0000        0.0000        0.0000        0.0000        0.0000        0.0000        0.0000        0.0000        0.0000        0.0000        0.0000        0.0000        0.0000        0.0000        0.0000        0.0000        0.0000        0.0000        0.0000        0.0000        0.0000        0.0000        0.0000        0.0000        0.0000        0.0000        0.0000        0.0000        0.0000        0.0000        0.0000        0.0000        0.0000        0.0000        0.0000        0.0000        0.0000        0.0000        0.0000        0.0000        0.0000        0.0000        0.0000        0.0000        0.0000        0.0000        0.0000        0.0000        0.0000        0.0000        0.0000        0.0000        0.0000        0.0000        0.0000        0.0000        0.0000        0.0000        0.0000        0.0000      207.2885      191.5179      190.5036      182.7138      178.1510      171.3435      169.3951      161.9179      166.0939      198.5453        0.0000        0.0000        0.0000        0.0000        0.0000        0.0000        0.0000        0.0000        0.0000        0.0000        0.0000        0.0000        0.0000        0.0000        0.0000        0.0000        0.0000        0.0000       89.4115       91.2346      133.1246      155.6343      176.1288      209.6036      202.2340      167.4827      139.7236      114.3440       96.1193       87.2038       94.4397      106.9712      118.5850      128.4109      117.8409      131.2004      147.9464      138.3243      161.2954      174.4370      205.8985      193.1752      173.2245      151.7864      143.2402      114.3620      105.8698       80.7356       34.0200       20.1600        0.0000        0.0000        0.0000        0.0000        0.0000        0.0000        0.0000        0.0000        0.0000        0.0000        0.0000        0.0000        0.0000        0.0000        0.0000        0.0000        0.0000        0.0000        0.0000        0.0000        0.0000        0.0000        0.0000        0.0000       64.4976       63.0393        0.0000       90.2100      120.3000        0.0000        0.0000        0.0000        0.0000        0.0000        0.0000        0.0000        0.0000        0.0000        0.0000        0.0000        0.0000        0.0000        0.0000        0.0000        0.0000        0.0000        0.0000        0.0000        0.0000        0.0000        0.0000        0.0000        0.0000        0.0000        0.0000        0.0000        0.0000        0.0000        0.0000        0.0000        0.0000        0.0000        0.0000        0.0000        0.0000        0.0000        0.0000        0.0000        0.0000        0.0000        0.0000        0.0000        0.0000        0.0000        0.0000        0.0000        0.0000        0.0000        0.0000        0.0000        0.0000        0.0000        0.0000        0.0000
        0.0000        0.0000        0.0000        0.0000        0.0000        0.0000        0.0000        0.0000        0.0000        0.0000        0.0000        0.0000        0.0000        0.0000        0.0000        0.0000        0.0000        0.0000        0.0000        0.0000        0.0000        0.0000        0.0000        0.0000        0.0000        0.0000        0.0000        0.0000        0.0000        0.0000        0.0000        0.0000        0.0000        0.0000        0.0000        0.0000        0.0000        0.0000        0.0000        0.0000        0.0000        0.0000        0.0000        0.0000        0.0000        0.0000        0.0000        0.0000        0.0000        0.0000        0.0000        0.0000        0.0000        0.0000        0.0000        0.0000        0.0000        0.0000        0.0000        0.0000        0.0000        0.0000        0.0000        0.0000        0.0000        0.0000        0.0000        0.0000        0.0000        0.0000        0.0000        0.0000        0.0000        0.0000        0.0000        0.0000        0.0000        0.0000        0.0000        0.0000        0.0000        0.0000        0.0000        0.0000        0.0000        0.0000        0.0000        0.0000        0.0000        0.0000        0.0000        0.0000        0.0000        0.0000        0.0000        0.0000        0.0000        0.0000        0.0000        0.0000        0.0000        0.0000        0.0000        0.0000        0.0000        0.0000      195.9418      200.2019      186.2961      159.2613      156.6946      162.3811      165.9187      166.9945      186.0714        0.0000        0.0000        0.0000        0.0000        0.0000        0.0000        0.0000        0.0000        0.0000        0.0000        0.0000        0.0000        0.0000        0.0000        0.0000        0.0000        0.0000        0.0000        0.0000        0.0000      174.8078      186.9767      210.7146      229.3637      211.8105      177.3182      171.2604      124.8607       98.1243       89.9354       90.7279      101.0010      106.0976      132.4088      123.5132      128.2051      165.6607      162.9588      167.6510      153.7899      213.4491      209.4774      180.3406      157.3038      123.6015        0.0000        0.0000       85.4499        0.0000        0.0000        0.0000        0.0000        0.0000        0.0000        0.0000        0.0000        0.0000        0.0000        0.0000        0.0000        0.0000        0.0000        0.0000        0.0000        0.0000        0.0000        0.0000        0.0000        0.0000        0.0000        0.0000        0.0000        0.0000        0.0000       72.9348       84.8389        0.0000        0.0000        0.0000        0.0000        0.0000        0.0000        0.0000        0.0000        0.0000        0.0000        0.0000        0.0000        0.0000        0.0000        0.0000        0.0000        0.0000        0.0000        0.0000        0.0000        0.0000        0.0000        0.0000        0.0000        0.0000        0.0000        0.0000        0.0000        0.0000        0.0000        0.0000        0.0000        0.0000        0.0000        0.0000        0.0000        0.0000        0.0000        0.0000        0.0000        0.0000        0.0000        0.0000        0.0000        0.0000        0.0000        0.0000        0.0000        0.0000        0.0000        0.0000        0.0000        0.0000        0.0000        0.0000        0.0000        0.0000        0.0000
[truncated: 212,709 more chars]
