# Supplementary material for: Multidimensional evaluation of the TRMM 3B43V7 satellite-based precipitation product in mainland China from 1998–2016
Source: PeerJ. 2020 Feb 20;8:e8615. doi: 10.7717/peerj.8615 (PMC7036276; doi:10.7717/peerj.8615)
Supplement: Supplemental Information 2 [file peerj-08-8615-s002.zip › TRMM_3B43 data/TRMM 3B43 data-Year-Month/2012-10.txt]

ncols         249
nrows         175
xllcorner     73.250
yllcorner     6.500
cellsize      0.25000
        0.0000        0.0000        0.0000        0.0000        0.0000        0.0000        0.0000        0.0000        0.0000        0.0000        0.0000        0.0000        0.0000        0.0000        0.0000        0.0000        0.0000        0.0000        0.0000        0.0000        0.0000        0.0000        0.0000        0.0000        0.0000        0.0000        0.0000        0.0000        0.0000        0.0000        0.0000        0.0000        0.0000        0.0000        0.0000        0.0000        0.0000        0.0000        0.0000        0.0000        0.0000        0.0000        0.0000        0.0000        0.0000        0.0000        0.0000        0.0000        0.0000        0.0000        0.0000        0.0000        0.0000        0.0000        0.0000        0.0000        0.0000        0.0000        0.0000        0.0000        0.0000        0.0000        0.0000        0.0000        0.0000        0.0000        0.0000        0.0000        0.0000        0.0000        0.0000        0.0000        0.0000        0.0000        0.0000        0.0000        0.0000        0.0000        0.0000        0.0000        0.0000        0.0000        0.0000        0.0000        0.0000        0.0000        0.0000        0.0000        0.0000        0.0000        0.0000        0.0000        0.0000        0.0000        0.0000        0.0000        0.0000        0.0000        0.0000        0.0000        0.0000        0.0000        0.0000        0.0000        0.0000        0.0000        0.0000        0.0000        0.0000        0.0000        0.0000        0.0000        0.0000        0.0000        0.0000        0.0000        0.0000        0.0000        0.0000        0.0000        0.0000        0.0000        0.0000        0.0000        0.0000        0.0000        0.0000        0.0000        0.0000        0.0000        0.0000        0.0000        0.0000        0.0000        0.0000        0.0000        0.0000        0.0000        0.0000        0.0000        0.0000        0.0000        0.0000        0.0000        0.0000        0.0000        0.0000        0.0000        0.0000        0.0000        0.0000        0.0000        0.0000        0.0000        0.0000        0.0000        0.0000        0.0000        0.0000        0.0000        0.0000        0.0000        0.0000        0.0000        0.0000        0.0000        0.0000        0.0000        0.0000        0.0000        0.0000        0.0000        0.0000       10.6857       10.5838        9.8670        0.0000        0.0000        0.0000       12.9086       15.5000       18.6379       20.4692       19.2534       22.1852       22.7376       21.3758       19.6431       20.1107       19.0877       21.1393       25.9116       21.1883       17.7290       18.5979       23.5600       29.0141       24.6554       24.5105       28.5190       31.9285       28.6536       35.9009       39.2181       54.3984       54.4588       42.8682       38.8246       39.7842       60.7215       52.2454       52.8449       52.4259       63.0820       70.7148       71.9440       84.9531       84.5472       95.1789        0.0000        0.0000        0.0000        0.0000        0.0000        0.0000        0.0000        0.0000        0.0000        0.0000        0.0000        0.0000        0.0000        0.0000        0.0000        0.0000        0.0000        0.0000        0.0000        0.0000        0.0000        0.0000        0.0000        0.0000        0.0000        0.0000        0.0000        0.0000        0.0000        0.0000
        0.0000        0.0000        0.0000        0.0000        0.0000        0.0000        0.0000        0.0000        0.0000        0.0000        0.0000        0.0000        0.0000        0.0000        0.0000        0.0000        0.0000        0.0000        0.0000        0.0000        0.0000        0.0000        0.0000        0.0000        0.0000        0.0000        0.0000        0.0000        0.0000        0.0000        0.0000        0.0000        0.0000        0.0000        0.0000        0.0000        0.0000        0.0000        0.0000        0.0000        0.0000        0.0000        0.0000        0.0000        0.0000        0.0000        0.0000        0.0000        0.0000        0.0000        0.0000        0.0000        0.0000        0.0000        0.0000        0.0000        0.0000        0.0000        0.0000        0.0000        0.0000        0.0000        0.0000        0.0000        0.0000        0.0000        0.0000        0.0000        0.0000        0.0000        0.0000        0.0000        0.0000        0.0000        0.0000        0.0000        0.0000        0.0000        0.0000        0.0000        0.0000        0.0000        0.0000        0.0000        0.0000        0.0000        0.0000        0.0000        0.0000        0.0000        0.0000        0.0000        0.0000        0.0000        0.0000        0.0000        0.0000        0.0000        0.0000        0.0000        0.0000        0.0000        0.0000        0.0000        0.0000        0.0000        0.0000        0.0000        0.0000        0.0000        0.0000        0.0000        0.0000        0.0000        0.0000        0.0000        0.0000        0.0000        0.0000        0.0000        0.0000        0.0000        0.0000        0.0000        0.0000        0.0000        0.0000        0.0000        0.0000        0.0000        0.0000        0.0000        0.0000        0.0000        0.0000        0.0000        0.0000        0.0000        0.0000        0.0000        0.0000        0.0000        0.0000        0.0000        0.0000        0.0000        0.0000        0.0000        0.0000        0.0000        0.0000        0.0000        0.0000        0.0000        0.0000        0.0000        0.0000        0.0000        0.0000        0.0000        0.0000        0.0000        0.0000        0.0000        0.0000        0.0000        0.0000        0.0000        0.0000        0.0000        0.0000        0.0000       12.4449        9.6888        8.3920        7.4019        7.2218        8.4153        9.2854       10.2443       11.5174       12.1821       14.4812       14.5342       17.2262       18.6224       19.8065       17.5715       18.8070       21.6662       23.6167       27.1266       26.9869       23.4839       19.5536       24.3245       26.8299       28.2635       32.9135       35.3105       27.9296       44.5801       47.5516       51.0543       58.3151       51.7834       44.0225       50.2300       36.7241       62.2682       65.1293       60.2251       58.4465       60.1986       65.8634       71.3560       80.5713       81.5281       88.2177       91.1011       98.7069      101.7946       89.8576       89.7568       92.5858       85.6373        0.0000        0.0000        0.0000        0.0000        0.0000        0.0000        0.0000        0.0000        0.0000        0.0000        0.0000        0.0000        0.0000        0.0000        0.0000        0.0000        0.0000        0.0000        0.0000        0.0000        0.0000        0.0000        0.0000
        0.0000        0.0000        0.0000        0.0000        0.0000        0.0000        0.0000        0.0000        0.0000        0.0000        0.0000        0.0000        0.0000        0.0000        0.0000        0.0000        0.0000        0.0000        0.0000        0.0000        0.0000        0.0000        0.0000        0.0000        0.0000        0.0000        0.0000        0.0000        0.0000        0.0000        0.0000        0.0000        0.0000        0.0000        0.0000        0.0000        0.0000        0.0000        0.0000        0.0000        0.0000        0.0000        0.0000        0.0000        0.0000        0.0000        0.0000        0.0000        0.0000        0.0000        0.0000        0.0000        0.0000        0.0000        0.0000       41.9350        0.0000       34.0183       38.3161        0.0000        0.0000        0.0000        0.0000        0.0000        0.0000        0.0000        0.0000        0.0000        0.0000        0.0000        0.0000        0.0000        0.0000        0.0000        0.0000        0.0000        0.0000        0.0000        0.0000        0.0000        0.0000        0.0000        0.0000        0.0000        0.0000        0.0000        0.0000        0.0000        0.0000        0.0000        0.0000        0.0000        0.0000        0.0000        0.0000        0.0000        0.0000        0.0000        0.0000        0.0000        0.0000        0.0000        0.0000        0.0000        0.0000        0.0000        0.0000        0.0000        0.0000        0.0000        0.0000        0.0000        0.0000        0.0000        0.0000        0.0000        0.0000        0.0000        0.0000        0.0000        0.0000        0.0000        0.0000        0.0000        0.0000        0.0000        0.0000        0.0000        0.0000        0.0000        0.0000        0.0000        0.0000        0.0000        0.0000        0.0000        0.0000        0.0000        0.0000        0.0000        0.0000        0.0000        0.0000        0.0000        0.0000        0.0000        0.0000        0.0000        0.0000        0.0000        0.0000        0.0000        0.0000        0.0000        0.0000        0.0000        0.0000        0.0000        0.0000        0.0000        0.0000        0.0000        0.0000        0.0000        0.0000        0.0000        0.0000        0.0000        0.0000        0.0000        0.0000       20.2040       10.1540        8.5482        7.8666        8.7741        7.8795        8.0979        8.9832        9.5641       10.1046        9.6555       10.2088       10.8867       12.6554       14.3731       15.5472       16.2664       18.3710       21.3315       23.0313       24.2871       25.3341       27.1350       27.1209       25.5158       26.7776       28.8654       29.5327       32.9551       39.5404       51.7003       47.6988       43.3924       47.8079       57.3057       49.3102       44.0175       50.9694       73.5913       65.7066       55.6496       56.1777       56.4735       63.5202       75.9183       80.7365       79.4291       79.5021       84.3682       82.1649       85.4034       81.0978       90.1980       87.2305       83.4047       92.0240        0.0000        0.0000        0.0000        0.0000        0.0000        0.0000        0.0000        0.0000        0.0000        0.0000        0.0000        0.0000        0.0000        0.0000        0.0000        0.0000        0.0000        0.0000        0.0000        0.0000        0.0000        0.0000
        0.0000        0.0000        0.0000        0.0000        0.0000        0.0000        0.0000        0.0000        0.0000        0.0000        0.0000        0.0000        0.0000        0.0000        0.0000        0.0000        0.0000        0.0000        0.0000        0.0000        0.0000        0.0000        0.0000        0.0000        0.0000        0.0000        0.0000        0.0000        0.0000        0.0000        0.0000        0.0000        0.0000        0.0000        0.0000        0.0000        0.0000        0.0000        0.0000        0.0000        0.0000        0.0000        0.0000        0.0000        0.0000        0.0000        0.0000        0.0000        0.0000        0.0000        0.0000        0.0000        0.0000       78.3142       71.6389       57.0767       48.1361       40.6641       38.1947       22.2800        0.0000        0.0000        0.0000        0.0000        0.0000        0.0000        0.0000        0.0000        0.0000        0.0000        0.0000        0.0000        0.0000        0.0000        0.0000        0.0000        0.0000        0.0000        0.0000        0.0000        0.0000        0.0000        0.0000        0.0000        0.0000        0.0000        0.0000        0.0000        0.0000        0.0000        0.0000        0.0000        0.0000        0.0000        0.0000        0.0000        0.0000        0.0000        0.0000        0.0000        0.0000        0.0000        0.0000        0.0000        0.0000        0.0000        0.0000        0.0000        0.0000        0.0000        0.0000        0.0000        0.0000        0.0000        0.0000        0.0000        0.0000        0.0000        0.0000        0.0000        0.0000        0.0000        0.0000        0.0000        0.0000        0.0000        0.0000        0.0000        0.0000        0.0000        0.0000        0.0000        0.0000        0.0000        0.0000        0.0000        0.0000        0.0000        0.0000        0.0000        0.0000        0.0000        0.0000        0.0000        0.0000        0.0000        0.0000        0.0000        0.0000        0.0000        0.0000        0.0000        0.0000        0.0000        0.0000        0.0000        0.0000        0.0000        0.0000        0.0000        0.0000        0.0000        0.0000        0.0000        0.0000        0.0000        0.0000        0.0000        0.0000        0.0000       17.0902       16.6092        9.9998        8.5776        8.3383        8.5069        9.4463       11.6201       12.9585       13.5593       11.4905        9.6013       10.9660       12.1040       13.2708       15.1702       18.9369       19.0699       21.0624       23.1777       23.6090       26.7913       30.4375       31.6308       27.0198       28.2267       29.4859       31.1934       34.6337       50.5420       47.0786       45.9129       45.6639       47.3770       40.9752       41.6402       46.4873       57.8905       64.7021       64.6849       59.3499       60.2758       63.6999       68.6721       70.2265       76.9135       83.4982       78.8032       75.1109       85.1805       79.2248       71.3773       68.3843       77.5831       89.4030       86.7530      109.7742       76.5028       77.2951        0.0000        0.0000        0.0000        0.0000        0.0000        0.0000        0.0000        0.0000        0.0000        0.0000        0.0000        0.0000        0.0000        0.0000        0.0000        0.0000        0.0000        0.0000        0.0000        0.0000
        0.0000        0.0000        0.0000        0.0000        0.0000        0.0000        0.0000        0.0000        0.0000        0.0000        0.0000        0.0000        0.0000        0.0000        0.0000        0.0000        0.0000        0.0000        0.0000        0.0000        0.0000        0.0000        0.0000        0.0000        0.0000        0.0000        0.0000        0.0000        0.0000        0.0000        0.0000        0.0000        0.0000        0.0000        0.0000        0.0000        0.0000        0.0000        0.0000        0.0000        0.0000        0.0000        0.0000        0.0000        0.0000        0.0000        0.0000        0.0000        0.0000        0.0000        0.0000        0.0000        0.0000       81.7137       80.4444       52.2875       45.8329       44.1219       37.3009       30.0964        0.0000        0.0000        0.0000        0.0000        0.0000        0.0000        0.0000        0.0000        0.0000        0.0000        0.0000        0.0000        0.0000        0.0000        0.0000        0.0000        0.0000        0.0000        0.0000        0.0000        0.0000        0.0000        0.0000        0.0000        0.0000        0.0000        0.0000        0.0000        0.0000        0.0000        0.0000        0.0000        0.0000        0.0000        0.0000        0.0000        0.0000        0.0000        0.0000        0.0000        0.0000        0.0000        0.0000        0.0000        0.0000        0.0000        0.0000        0.0000        0.0000        0.0000        0.0000        0.0000        0.0000        0.0000        0.0000        0.0000        0.0000        0.0000        0.0000        0.0000        0.0000        0.0000        0.0000        0.0000        0.0000        0.0000        0.0000        0.0000        0.0000        0.0000        0.0000        0.0000        0.0000        0.0000        0.0000        0.0000        0.0000        0.0000        0.0000        0.0000        0.0000        0.0000        0.0000        0.0000        0.0000        0.0000        0.0000        0.0000        0.0000        0.0000        0.0000        0.0000        0.0000        0.0000        0.0000        0.0000        0.0000        0.0000        0.0000        0.0000        0.0000        0.0000        0.0000        0.0000        0.0000        0.0000        0.0000        0.0000        0.0000        0.0000       14.0530       14.3139       10.4066        9.0632        8.1533        8.8381       10.4089       10.7150       12.4508       11.9612       11.0569        9.6015       10.4581       13.7855       16.3748       17.5696       22.0607       29.6377       27.7943       27.5108       28.2169       30.0588       32.6302       36.3822       34.7357       32.7854       35.6800       35.5206       34.5036       43.2828       36.6750       36.6348       40.8531       34.0090       31.7184       38.1846       42.3625       47.5514       48.0507       45.4336       48.6133       53.4948       56.0355       60.0489       66.6257       72.6196       69.6544       77.8352       90.5332      101.0396       90.9982       76.2709       76.0793       86.9862       96.2978       89.5469       85.7468       74.3859       74.2810      101.3163       85.4362        0.0000        0.0000        0.0000        0.0000        0.0000        0.0000        0.0000        0.0000        0.0000        0.0000        0.0000        0.0000        0.0000        0.0000        0.0000        0.0000        0.0000        0.0000
        0.0000        0.0000        0.0000        0.0000        0.0000        0.0000        0.0000        0.0000        0.0000        0.0000        0.0000        0.0000        0.0000        0.0000        0.0000        0.0000        0.0000        0.0000        0.0000        0.0000        0.0000        0.0000        0.0000        0.0000        0.0000        0.0000        0.0000        0.0000        0.0000        0.0000        0.0000        0.0000        0.0000        0.0000        0.0000        0.0000        0.0000        0.0000        0.0000        0.0000        0.0000        0.0000        0.0000        0.0000        0.0000        0.0000        0.0000        0.0000        0.0000        0.0000       64.2202       81.9487       66.1444       66.7824       65.5405       45.3368       45.9555       45.6487       38.4013       31.5631       23.1792       17.2726        0.0000        0.0000        0.0000        0.0000        0.0000        0.0000        0.0000        0.0000        0.0000        0.0000        0.0000        0.0000        0.0000        0.0000        0.0000        0.0000        0.0000        0.0000        0.0000        0.0000        0.0000        0.0000        0.0000        0.0000        0.0000        0.0000        0.0000        0.0000        0.0000        0.0000        0.0000        0.0000        0.0000        0.0000        0.0000        0.0000        0.0000        0.0000        0.0000        0.0000        0.0000        0.0000        0.0000        0.0000        0.0000        0.0000        0.0000        0.0000        0.0000        0.0000        0.0000        0.0000        0.0000        0.0000        0.0000        0.0000        0.0000        0.0000        0.0000        0.0000        0.0000        0.0000        0.0000        0.0000        0.0000        0.0000        0.0000        0.0000        0.0000        0.0000        0.0000        0.0000        0.0000        0.0000        0.0000        0.0000        0.0000        0.0000        0.0000        0.0000        0.0000        0.0000        0.0000        0.0000        0.0000        0.0000        0.0000        0.0000        0.0000        0.0000        0.0000        0.0000        0.0000        0.0000        0.0000        0.0000        0.0000        0.0000        0.0000        0.0000        0.0000        0.0000        0.0000        0.0000        0.0000        0.0000        0.0000       12.3522       13.0567       12.7544       12.3373        9.4874        7.5098        7.5616        8.8753       10.5312       11.6088       11.9676       10.0814       10.4358       11.0627       11.6589       13.6413       19.4548       20.9640       21.3226       23.3134       28.9850       32.0244       33.1301       33.5627       37.5922       39.8550       39.3293       43.7279       46.2774       38.4337       34.0115       34.2812       43.4508       47.6459       38.8661       38.0738       41.0323       49.3323       42.8244       42.3278       38.5686       42.7392       51.0297       52.1491       55.3610       57.9961       59.8249       65.4130       69.4069       83.3012       99.2404       79.2451       84.3016       88.0253       81.2092       87.9061       84.3906       74.8814       70.8137       71.4851       91.2883       77.4650        0.0000        0.0000        0.0000        0.0000        0.0000        0.0000        0.0000        0.0000        0.0000        0.0000        0.0000        0.0000        0.0000        0.0000       71.5641       76.1577       78.8527        0.0000
        0.0000        0.0000        0.0000        0.0000        0.0000        0.0000        0.0000        0.0000        0.0000        0.0000        0.0000        0.0000        0.0000        0.0000        0.0000        0.0000        0.0000        0.0000        0.0000        0.0000        0.0000        0.0000        0.0000        0.0000        0.0000        0.0000        0.0000        0.0000        0.0000        0.0000        0.0000        0.0000        0.0000        0.0000        0.0000        0.0000        0.0000        0.0000        0.0000        0.0000        0.0000        0.0000        0.0000        0.0000        0.0000        0.0000        0.0000        0.0000       74.5591       64.1511       60.9883       79.7332       58.3420       67.6903       70.6201       32.7970       42.2247       41.9763       41.4398       34.0812       23.6668       14.8985       13.3867        0.0000        0.0000        0.0000        0.0000        0.0000        0.0000        0.0000        0.0000        0.0000        0.0000        0.0000        0.0000        0.0000        0.0000        0.0000        0.0000        0.0000        0.0000        0.0000        0.0000        0.0000        0.0000        0.0000        0.0000        0.0000        0.0000        0.0000        0.0000        0.0000        0.0000        0.0000        0.0000        0.0000        0.0000        0.0000        0.0000        0.0000        0.0000        0.0000        0.0000        0.0000        0.0000        0.0000        0.0000        0.0000        0.0000        0.0000        0.0000        0.0000        0.0000        0.0000        0.0000        0.0000        0.0000        0.0000        0.0000        0.0000        0.0000        0.0000        0.0000        0.0000        0.0000        0.0000        0.0000        0.0000        0.0000        0.0000        0.0000        0.0000        0.0000        0.0000        0.0000        0.0000        0.0000        0.0000        0.0000        0.0000        0.0000        0.0000        0.0000        0.0000        0.0000        0.0000        0.0000        0.0000        0.0000        0.0000        0.0000        0.0000        0.0000        0.0000        0.0000        0.0000        0.0000        0.0000        0.0000        0.0000        0.0000        0.0000        0.0000        0.0000        0.0000        0.0000        0.0000        0.0000       13.0215       13.3660       12.8557       12.2710        9.2118        7.0824        6.7343        8.5961        8.3504        9.4687       10.7668       12.2309       11.2326       10.6469       12.6854       13.9192       15.3848       18.6049       21.8237       22.4330       23.4797       27.2589       29.9807       30.9134       30.8813       35.7440       44.9624       44.8132       46.2926       51.4964       40.1614       37.5085       44.1949       53.6554       49.4594       43.3697       47.9218       43.2172       49.6331       58.7988       56.2527       46.0794       41.4924       48.8441       49.3532       49.3005       48.9626       55.2523       56.6098       59.3507       72.3189       95.3264       84.2878       56.7879       57.3741       68.4426       83.3546       68.6152       65.9458       72.1510       72.2590       71.1117       69.3198       74.4736        0.0000        0.0000        0.0000        0.0000        0.0000        0.0000        0.0000        0.0000        0.0000       87.2162       97.8486       90.0276       91.8289       88.9260       88.9125       81.1754      100.4753
        0.0000        0.0000        0.0000        0.0000        0.0000        0.0000        0.0000        0.0000        0.0000        0.0000        0.0000        0.0000        0.0000        0.0000        0.0000        0.0000        0.0000        0.0000        0.0000        0.0000        0.0000        0.0000        0.0000        0.0000        0.0000        0.0000        0.0000        0.0000        0.0000        0.0000        0.0000        0.0000        0.0000        0.0000        0.0000        0.0000        0.0000        0.0000        0.0000        0.0000        0.0000        0.0000        0.0000        0.0000        0.0000        0.0000        0.0000        0.0000       48.7551       56.3067       62.6775       74.4969       59.2635       68.4227       66.1187       35.2855       39.5875       37.8364       29.6120       26.9553       29.1221       22.3854       17.7525       14.3800       12.5947       16.8022       16.2378        0.0000        0.0000        0.0000        0.0000        0.0000        0.0000        0.0000        0.0000        0.0000        0.0000        0.0000        0.0000        0.0000        0.0000        0.0000        0.0000        0.0000        0.0000        0.0000        0.0000        0.0000        0.0000        0.0000        0.0000        0.0000        0.0000        0.0000        0.0000        0.0000        0.0000        0.0000        0.0000        0.0000        0.0000        0.0000        0.0000        0.0000        0.0000        0.0000        0.0000        0.0000        0.0000        0.0000        0.0000        0.0000        0.0000        0.0000        0.0000        0.0000        0.0000        0.0000        0.0000        0.0000        0.0000        0.0000        0.0000        0.0000        0.0000        0.0000        0.0000        0.0000        0.0000        0.0000        0.0000        0.0000        0.0000        0.0000        0.0000        0.0000        0.0000        0.0000        0.0000        0.0000        0.0000        0.0000        0.0000        0.0000        0.0000        0.0000        0.0000        0.0000        0.0000        0.0000        0.0000        0.0000        0.0000        0.0000        0.0000        0.0000        0.0000        0.0000        0.0000        0.0000        0.0000        0.0000        0.0000        0.0000        0.0000        0.0000        0.0000        0.0000       13.2608       13.3264       10.8949       10.4483        9.5422        9.8785        8.0502        8.8229        9.7726       11.2309       12.6391       13.3748       12.1918       15.4525       17.7135       19.5722       23.1392       25.0583       30.5608       33.8381       32.0057       29.5212       32.6265       33.1948       36.5613       42.0913       49.0089       43.1021       48.3563       50.8811       42.3172       36.0677       34.2678       51.1384       40.4866       37.4754       42.3677       42.4685       49.5984       54.3304       58.2207       48.5110       46.0881       45.1074       42.5344       45.3199       53.6239       61.4280       58.5249       62.8440       77.4471       83.7064       69.7007       60.4234       61.2025       69.1153       83.9918       84.8645       69.5752       68.3163       68.4000       71.9184       67.6785        0.0000        0.0000        0.0000        0.0000        0.0000        0.0000       75.2989       77.7774      104.2019       93.9209      102.2745      100.6142       86.4269       79.7721       87.1202       92.7285        0.0000        0.0000
        0.0000        0.0000        0.0000        0.0000        0.0000        0.0000        0.0000        0.0000        0.0000        0.0000        0.0000        0.0000        0.0000        0.0000        0.0000        0.0000        0.0000        0.0000        0.0000        0.0000        0.0000        0.0000        0.0000        0.0000        0.0000        0.0000        0.0000        0.0000        0.0000        0.0000        0.0000        0.0000        0.0000        0.0000        0.0000        0.0000        0.0000        0.0000        0.0000        0.0000        0.0000        0.0000        0.0000        0.0000        0.0000        0.0000        0.0000        0.0000       33.1120       34.2131       30.3627       33.3296       33.2747       32.7486       38.0950       29.3753       31.6325       27.3681       26.9723       27.3268       23.4461       27.2235       29.7715       25.3724       25.6052       20.7371       23.3888       18.7269       21.8105        0.0000        0.0000        0.0000        0.0000        0.0000        0.0000        0.0000        0.0000        0.0000        0.0000        0.0000        0.0000        0.0000        0.0000        0.0000        0.0000        0.0000        0.0000        0.0000        0.0000        0.0000        0.0000        0.0000        0.0000        0.0000        0.0000        0.0000        0.0000        0.0000        0.0000        0.0000        0.0000        0.0000        0.0000        0.0000        0.0000        0.0000        0.0000        0.0000        0.0000        0.0000        0.0000        0.0000        0.0000        0.0000        0.0000        0.0000        0.0000        0.0000        0.0000        0.0000        0.0000        0.0000        0.0000        0.0000        0.0000        0.0000        0.0000        0.0000        0.0000        0.0000        0.0000        0.0000        0.0000        0.0000        0.0000        0.0000        0.0000        0.0000        0.0000        0.0000        0.0000        0.0000        0.0000        0.0000        0.0000        0.0000        0.0000        0.0000        0.0000        0.0000        0.0000        0.0000        0.0000        0.0000        0.0000        0.0000        0.0000        0.0000        0.0000        0.0000        0.0000        0.0000        0.0000        0.0000        0.0000        0.0000        0.0000        0.0000        9.9352       11.1059       10.2815        8.5764       13.3217       15.2399       13.3020       18.2066       17.7525       58.8098       58.1867       14.5121       13.2779       16.9165       19.6870       26.1759       26.2566       32.0420       36.3258       38.7084       38.7485       31.9593       32.9297       30.5762       33.4867       39.9926       35.9196       34.2174       31.3749       40.3773       44.6692       41.5082       41.2060       43.0468       36.5075       43.7393       40.2917       38.4054       48.7644       49.5947       40.3531       43.7155       42.9525       40.7843       49.7493       63.3060       52.8708       51.5865       51.5710       48.6787       48.7329       44.9506       45.6318       40.8739       57.4236       88.4321       96.3323       80.4609       61.2361       51.0520       52.4487       83.8134       83.7000       65.6387       67.0265       59.2943       58.2586       60.6544       78.0361       89.6560       68.3143       56.8356       58.3216       61.4597       67.3047       75.7872       75.3579       69.9305       79.0253        0.0000        0.0000
        0.0000        0.0000        0.0000        0.0000        0.0000        0.0000        0.0000        0.0000        0.0000        0.0000        0.0000        0.0000        0.0000        0.0000        0.0000        0.0000        0.0000        0.0000        0.0000        0.0000        0.0000        0.0000        0.0000        0.0000        0.0000        0.0000        0.0000        0.0000        0.0000        0.0000        0.0000        0.0000        0.0000        0.0000        0.0000        0.0000        0.0000        0.0000        0.0000        0.0000        0.0000        0.0000        0.0000        0.0000        0.0000        0.0000        0.0000        0.0000       35.4940       36.4337       31.7665       35.6932       33.7789       52.8567       64.2614       28.4673       32.7469       38.5731       36.2529       30.7881       26.9261       25.7682       27.1870       26.7537       19.2169       19.1931       24.2108       22.0175       20.3991       17.8017        0.0000        0.0000        0.0000        0.0000        0.0000        0.0000        0.0000        0.0000        0.0000        0.0000        0.0000        0.0000        0.0000        0.0000        0.0000        0.0000        0.0000        0.0000        0.0000        0.0000        0.0000        0.0000        0.0000        0.0000        0.0000        0.0000        0.0000        0.0000        0.0000        0.0000        0.0000        0.0000        0.0000        0.0000        0.0000        0.0000        0.0000        0.0000        0.0000        0.0000        0.0000        0.0000        0.0000        0.0000        0.0000        0.0000        0.0000        0.0000        0.0000        0.0000        0.0000        0.0000        0.0000        0.0000        0.0000        0.0000        0.0000        0.0000        0.0000        0.0000        0.0000        0.0000        0.0000        0.0000        0.0000        0.0000        0.0000        0.0000        0.0000        0.0000        0.0000        0.0000        0.0000        0.0000        0.0000        0.0000        0.0000        0.0000        0.0000        0.0000        0.0000        0.0000        0.0000        0.0000        0.0000        0.0000        0.0000        0.0000        0.0000        0.0000        0.0000        0.0000        0.0000        0.0000        0.0000        0.0000        0.0000        0.0000        0.0000       10.2459       10.3179        9.1264       13.3739       15.4461        0.0000       35.8185       31.0478       53.9053        0.0000        0.0000        0.0000       18.4283       29.0490       29.4549       34.3658       35.0202       36.4392       33.7053       33.9600       31.3417       31.8070       28.2825       31.1129       36.6078       38.0791       35.1938       33.8765       33.8057       44.0190       46.4323       46.3390       52.5169       44.9045       43.1190       41.6191       35.1332       37.1647       39.0878       52.1337       38.9123       32.3609       32.3426       42.4825       57.7309       54.9952       46.9263       40.7516       38.4340       38.5608       38.4409       32.8924       30.9014       47.3697       78.2040      110.5896       93.1639       54.8886       45.4898       45.3361       51.5368       71.0122       69.9432       69.9558       57.0720       53.4735       56.1752       90.0632       52.4300       52.4591       52.6146       55.6969       60.8011       63.7715       66.5492       66.6133       66.6660       78.4341        0.0000        0.0000
        0.0000        0.0000        0.0000        0.0000        0.0000        0.0000        0.0000        0.0000        0.0000        0.0000        0.0000        0.0000        0.0000        0.0000        0.0000        0.0000        0.0000        0.0000        0.0000        0.0000        0.0000        0.0000        0.0000        0.0000        0.0000        0.0000        0.0000        0.0000        0.0000        0.0000        0.0000        0.0000        0.0000        0.0000        0.0000        0.0000        0.0000        0.0000       35.7936       36.5104       36.0374        0.0000        0.0000        0.0000        0.0000        0.0000        0.0000        0.0000       45.0095       38.2757       35.0876       69.3280       50.4565       68.8872       64.8129       30.7313       28.3647       23.2117       21.3143       20.7091       21.0362       26.1517       21.9763       21.1896       22.5520       17.5244       19.4943       19.1683       17.9874       16.2366        0.0000        0.0000        0.0000        0.0000        0.0000        0.0000        0.0000        0.0000        0.0000        0.0000        0.0000        0.0000        0.0000        0.0000        0.0000        0.0000        0.0000        0.0000        0.0000        0.0000        0.0000        0.0000        0.0000        0.0000        0.0000        0.0000        0.0000        0.0000        0.0000        0.0000        0.0000        0.0000        0.0000        0.0000        0.0000        0.0000        0.0000        0.0000        0.0000        0.0000        0.0000        0.0000        0.0000        0.0000        0.0000        0.0000        0.0000        0.0000        0.0000        0.0000        0.0000        0.0000        0.0000        0.0000        0.0000        0.0000        0.0000        0.0000        0.0000        0.0000        0.0000        0.0000        0.0000        0.0000        0.0000        0.0000        0.0000        0.0000        0.0000        0.0000        0.0000        0.0000        0.0000        0.0000        0.0000        0.0000        0.0000        0.0000        0.0000        0.0000        0.0000        0.0000        0.0000        0.0000        0.0000        0.0000        0.0000        0.0000        0.0000        0.0000        0.0000        0.0000        0.0000        0.0000        0.0000        0.0000        0.0000        0.0000        0.0000        0.0000        0.0000        0.0000        0.0000        0.0000        0.0000        0.0000        0.0000        0.0000        0.0000        0.0000        0.0000        0.0000        0.0000       26.4987       31.9199       36.4101       40.3800       36.2581       34.6108       35.3096       38.7419       35.0991       36.2857       38.4190       42.6165       41.8933       37.7283       35.3294       40.5371       45.0210       38.0408       48.7083       45.9279       40.9216       37.4764       43.4630       55.1540       42.2334       46.7823       45.3500       36.6436       40.9584       40.0919       44.9146       45.6443       56.2886       45.0978       46.2343       55.8563       70.7723       47.8716       34.4458       35.1520       52.6436       78.8467       75.3471       55.7073       38.9505       35.4022       35.8066       50.5287       67.6032       58.0412       53.0765       52.8765       47.2838       51.0024       50.9213       49.4336       48.4608       56.7612       56.1687       57.2273       63.8266       72.9203       72.7265        0.0000        0.0000        0.0000
        0.0000        0.0000        0.0000        0.0000        0.0000        0.0000        0.0000        0.0000        0.0000        0.0000        0.0000        0.0000        0.0000        0.0000        0.0000        0.0000        0.0000        0.0000        0.0000        0.0000        0.0000        0.0000        0.0000        0.0000        0.0000        0.0000        0.0000        0.0000        0.0000        0.0000        0.0000        0.0000        0.0000        0.0000        0.0000        0.0000        0.0000        0.0000       47.6649       63.4709      146.1694      193.0753       44.5111       39.5906       39.7861       35.6322       50.1178      128.6432      181.5092      195.1006       92.2004       58.9042       43.1402       58.2587       53.6369       22.8998       27.4689       23.8212       22.5655       17.0278       16.1010       15.2601       13.6957       17.2163       19.3540       14.9714       15.5436       17.1617       16.7290       15.7984       15.8447       15.3570        0.0000        0.0000        0.0000        0.0000        0.0000        0.0000        0.0000        0.0000        0.0000        0.0000        0.0000        0.0000        0.0000        0.0000        0.0000        0.0000        0.0000        0.0000        0.0000        0.0000        0.0000        0.0000        0.0000        0.0000        0.0000        0.0000        0.0000        0.0000        0.0000        0.0000        0.0000        0.0000        0.0000        0.0000        0.0000        0.0000        0.0000        0.0000        0.0000        0.0000        0.0000        0.0000        0.0000        0.0000        0.0000        0.0000        0.0000        0.0000        0.0000        0.0000        0.0000        0.0000        0.0000        0.0000        0.0000        0.0000        0.0000        0.0000        0.0000        0.0000        0.0000        0.0000        0.0000        0.0000        0.0000        0.0000        0.0000        0.0000        0.0000        0.0000        0.0000        0.0000        0.0000        0.0000        0.0000        0.0000        0.0000        0.0000        0.0000        0.0000        0.0000        0.0000        0.0000        0.0000        0.0000        0.0000        0.0000        0.0000        0.0000        0.0000        0.0000        0.0000        0.0000        0.0000        0.0000        0.0000        0.0000        0.0000        0.0000        0.0000        0.0000        0.0000        0.0000        0.0000        0.0000        0.0000        0.0000        0.0000        0.0000        0.0000        0.0000        0.0000       37.3767       44.8765       53.2877       46.2325       44.1743       37.0596       42.4033       35.3772       33.8990       34.4667       39.6375       46.2260       41.3812       35.2818       38.2157       50.9734       41.5778       49.2001       48.5098       46.6784       40.6237       35.7643       40.6277       69.4189       70.3829       52.0240       42.9202       45.5917       44.4708       44.5745       45.1776       42.0027       34.6200       28.7102       42.1380       69.2638       65.8992       44.5282       29.6708       52.0370       81.9214       79.7757       53.1299       37.5810       31.0214       52.0153       62.9647       50.2664       54.6097       60.2135       50.4850       44.6554       46.7798       46.8571       50.1638       56.0555       61.1343       75.9842       85.3479       82.6795       83.5861        0.0000        0.0000        0.0000        0.0000
        0.0000        0.0000        0.0000        0.0000        0.0000        0.0000        0.0000        0.0000        0.0000        0.0000        0.0000        0.0000        0.0000        0.0000        0.0000        0.0000        0.0000        0.0000        0.0000        0.0000        0.0000        0.0000        0.0000        0.0000        0.0000        0.0000        0.0000        0.0000        0.0000        0.0000        0.0000        0.0000        0.0000        0.0000        0.0000        0.0000        0.0000       24.6911       22.4151       17.9401       22.8012       35.4482       27.4255       35.1834       33.4816       47.5738       34.7448       22.9067       24.2884       40.5548       29.1319       40.2307       26.5817       48.9844       59.8302       41.7953       29.3251       22.5168       23.1697       14.3922       16.6952       14.9929       12.9192       13.2529       12.6407       12.5988       15.9580       18.8873       14.9486       14.3011       14.1440       11.4736        0.0000        0.0000        0.0000        0.0000        0.0000        0.0000        0.0000        0.0000        0.0000        0.0000        0.0000        0.0000        0.0000        0.0000        0.0000        0.0000        0.0000        0.0000        0.0000        0.0000        0.0000        0.0000        0.0000        0.0000        0.0000        0.0000        0.0000        0.0000        0.0000        0.0000        0.0000        0.0000        0.0000        0.0000        0.0000        0.0000        0.0000        0.0000        0.0000        0.0000        0.0000        0.0000        0.0000        0.0000        0.0000        0.0000        0.0000        0.0000        0.0000        0.0000        0.0000        0.0000        0.0000        0.0000        0.0000        0.0000        0.0000        0.0000        0.0000        0.0000        0.0000        0.0000        0.0000        0.0000        0.0000        0.0000        0.0000        0.0000        0.0000        0.0000        0.0000        0.0000        0.0000        0.0000        0.0000        0.0000        0.0000        0.0000        0.0000        0.0000        0.0000        0.0000        0.0000        0.0000        0.0000        0.0000        0.0000        0.0000        0.0000        0.0000        0.0000        0.0000        0.0000        0.0000        0.0000        0.0000        0.0000        0.0000        0.0000        0.0000        0.0000        0.0000        0.0000        0.0000        0.0000        0.0000        0.0000       25.7945       24.5481       25.1843       25.1934       33.9291        0.0000       51.7215       56.7889       61.4988       42.2412       37.9922       32.2611       37.4965       35.8721       30.8639       37.4855       42.2582       35.4947       28.6086       50.4015       42.8106       38.9356       32.1916       34.1598       48.0588       48.7406       42.3229       40.2990       44.4022       62.9076       73.4276       63.9185       43.7674       35.6723       45.3156       40.5298       35.2879       29.6804       32.7505       33.4184       38.6986       56.3480       52.2351       52.1094       48.9049       49.6183       54.9496       57.7582       64.1675       43.2375       33.7022       37.5590       40.5073       52.5749       57.9856       56.1340       45.2478       38.8682       42.4904       44.9914       53.2477       60.3281       75.2532       82.2591       78.5414       79.3509        0.0000        0.0000        0.0000        0.0000
        0.0000        0.0000        0.0000        0.0000        0.0000        0.0000        0.0000        0.0000        0.0000        0.0000        0.0000        0.0000        0.0000        0.0000        0.0000        0.0000        0.0000        0.0000        0.0000        0.0000        0.0000        0.0000        0.0000        0.0000        0.0000        0.0000        0.0000        0.0000        0.0000        0.0000        0.0000        0.0000        0.0000        0.0000        0.0000        0.0000        0.0000       21.7233       20.9252       15.9590       13.1216       12.0181       15.4155       23.9359       37.5716       31.2027       25.6427       17.6513       15.4405       19.5380       20.7521       32.2690       17.4529       24.7267       29.3765       28.4310       29.0258       22.4309       16.6486       16.6938       11.7481       12.0653       11.8332       12.3711       12.1392       11.8779       12.3616       13.8677       14.0117       13.3453       12.9763       11.0008       11.2113        0.0000        0.0000        0.0000        0.0000        0.0000        0.0000        0.0000        0.0000        0.0000        0.0000        0.0000        0.0000        0.0000        0.0000        0.0000        0.0000        0.0000        0.0000        0.0000        0.0000        0.0000        0.0000        0.0000        0.0000        0.0000        0.0000        0.0000        0.0000        0.0000        0.0000        0.0000        0.0000        0.0000        0.0000        0.0000        0.0000        0.0000        0.0000        0.0000        0.0000        0.0000        0.0000        0.0000        0.0000        0.0000        0.0000        0.0000        0.0000        0.0000        0.0000        0.0000        0.0000        0.0000        0.0000        0.0000        0.0000        0.0000        0.0000        0.0000        0.0000        0.0000        0.0000        0.0000        0.0000        0.0000        0.0000        0.0000        0.0000        0.0000        0.0000        0.0000        0.0000        0.0000        0.0000        0.0000        0.0000        0.0000        0.0000        0.0000        0.0000        0.0000        0.0000        0.0000        0.0000        0.0000        0.0000        0.0000        0.0000        0.0000        0.0000        0.0000        0.0000        0.0000        0.0000        0.0000        0.0000        0.0000        0.0000        0.0000        0.0000        0.0000        0.0000       43.8144       38.1865       30.3276       35.6494       36.7820       29.1616       26.6993       26.1290       34.1890       38.4861       42.2143       50.0398       59.2746       46.1138       40.7034       35.2776       28.1809       18.0268       25.3728       29.9863       31.7398       30.2952       28.0646       30.1192       36.1776       42.9355       43.8697       42.8119       45.1098       44.2660       36.7436       37.7328       51.7568       60.2379       43.1156       54.1671       41.0661       36.6367       38.5734       38.9200       35.2616       30.6701       29.0248       36.1828       44.4026       50.9652       48.9414       39.5344       37.0059       39.9915       42.1273       57.1196       83.1140       71.8594       44.6303       39.0890       38.5544       44.8237       52.1669       50.4673       44.0235       38.2422       42.3696       45.7480       52.0553       64.5267       76.2459       75.7972       77.9313        0.0000        0.0000        0.0000        0.0000        0.0000
        0.0000        0.0000        0.0000        0.0000        0.0000        0.0000        0.0000        0.0000        0.0000        0.0000        0.0000        0.0000        0.0000        0.0000        0.0000        0.0000        0.0000        0.0000        0.0000        0.0000        0.0000        0.0000        0.0000        0.0000        0.0000        0.0000        0.0000        0.0000        0.0000        0.0000        0.0000        0.0000        0.0000        0.0000        0.0000        0.0000       19.4794       17.7264       17.9450       15.8116       16.3344       10.6709       12.7530       20.9377       19.5429       19.3024       18.6243       21.0333       18.5936       15.1209       14.1005       20.0105       16.9342       16.0188       12.9286       15.6291       20.5336       15.0042       14.5547       15.1934       12.0849       18.6215       13.2957       12.2131       12.3829       11.8520       11.6559       12.8918       12.9122       12.7650       12.5228       10.2406        0.0000        0.0000        0.0000        0.0000        0.0000        0.0000        0.0000        0.0000        0.0000        0.0000        0.0000        0.0000        0.0000        0.0000        0.0000        0.0000        0.0000        0.0000        0.0000        0.0000        0.0000        0.0000        0.0000        0.0000        0.0000        0.0000        0.0000        0.0000        0.0000        0.0000        0.0000        0.0000        0.0000        0.0000        0.0000        0.0000        0.0000        0.0000        0.0000        0.0000        0.0000        0.0000        0.0000        0.0000        0.0000        0.0000        0.0000        0.0000        0.0000        0.0000        0.0000        0.0000        0.0000        0.0000        0.0000        0.0000        0.0000        0.0000        0.0000        0.0000        0.0000        0.0000        0.0000        0.0000        0.0000        0.0000        0.0000        0.0000        0.0000        0.0000        0.0000        0.0000        0.0000        0.0000        0.0000        0.0000        0.0000        0.0000        0.0000        0.0000        0.0000        0.0000        0.0000        0.0000        0.0000        0.0000        0.0000        0.0000        0.0000        0.0000        0.0000        0.0000        0.0000        0.0000        0.0000        0.0000        0.0000        0.0000        0.0000        0.0000       22.2149       20.4767       19.3769       22.0900       14.9987       13.7598       16.9606       28.9977       30.5526       24.5065       27.7515       27.9414       30.3573       34.7944       38.4750       50.9795       46.0492       29.3150       30.6204       60.0586       35.1803       23.3782       19.6172       24.0848       26.9713       27.7996       33.4891       36.2490       37.0995       49.7742       38.7720       40.5313       41.1624       37.3812       34.2356       49.3180       37.8587       39.5519       37.9480       36.3446       33.2489       35.0367       30.6966       30.4616       35.0074       41.3546       42.3033       40.5523       41.1758       44.7560       28.5945       27.0668       39.6281       34.5255       35.5845       67.2143       95.1033       61.3020       46.5644       42.0467       39.6566       39.3064       43.6447       45.2088       43.2319       43.6170       46.7723       60.3371       65.0071       72.3157       78.0417       91.4225        0.0000        0.0000        0.0000        0.0000        0.0000
        0.0000        0.0000        0.0000        0.0000        0.0000        0.0000        0.0000        0.0000        0.0000        0.0000        0.0000        0.0000        0.0000        0.0000        0.0000        0.0000        0.0000        0.0000        0.0000        0.0000        0.0000        0.0000        0.0000        0.0000        0.0000        0.0000        0.0000        0.0000        0.0000        0.0000        0.0000        0.0000        0.0000        0.0000        0.0000       18.4782       16.4755       14.0132       13.1754       11.5262       13.3423        9.9127       10.0839        9.5932       14.7334       14.4300       29.6495       14.2373        8.9244       10.5246       13.6935       23.8127       18.8112       12.7594        9.5219       11.5115       12.2644        8.5541        9.7638       15.9845       18.1629       12.7423       10.1057       11.4431       11.5329       11.8690       11.3566       12.5395       12.5423       12.2935       11.7483       10.0573        0.0000        0.0000        0.0000        0.0000        0.0000        0.0000        0.0000        0.0000        0.0000        0.0000        0.0000        0.0000        0.0000        0.0000        0.0000        0.0000        0.0000        0.0000        0.0000        0.0000        0.0000        0.0000        0.0000        0.0000        0.0000        0.0000        0.0000        0.0000        0.0000        0.0000        0.0000        0.0000        0.0000        0.0000        0.0000        0.0000        0.0000        0.0000        0.0000        0.0000        0.0000        0.0000        0.0000        0.0000        0.0000        0.0000        0.0000        0.0000        0.0000        0.0000        0.0000        0.0000        0.0000        0.0000        0.0000        0.0000        0.0000        0.0000        0.0000        0.0000        0.0000        0.0000        0.0000        0.0000        0.0000        0.0000        0.0000        0.0000        0.0000        0.0000        0.0000        0.0000        0.0000        0.0000        0.0000        0.0000        0.0000        0.0000        0.0000        0.0000        0.0000        0.0000        0.0000        0.0000        0.0000        0.0000        0.0000        0.0000        0.0000        0.0000        0.0000        0.0000        0.0000        0.0000        0.0000        0.0000        0.0000        0.0000        0.0000       15.0838       16.1184       15.7541       14.2157       16.7047       15.6302       16.4256       16.4545       17.1909       18.3610       21.8818       21.5865       21.7384       22.8768       24.4163       25.3244       49.4914       53.3962       38.3438       37.8271       33.8507       39.3735       27.7503       13.5567       22.2570       25.6758       26.2053       26.5315       29.3403       32.2460       46.7936       41.4437       42.1447       35.6796       37.5612       46.8941       48.9732       38.4899       38.9363       40.9070       34.9691       30.9547       32.9749       29.0817       26.8299       25.2703       26.1862       37.1594       32.1424       31.0717       31.2196       34.7726       33.9506       45.2723       36.1959       37.6061       43.5319       49.3324       53.8432       52.6456       49.7379       45.4382       49.2034       56.2964       44.1564       43.2630       44.9626       49.0909       63.8487       66.0675       76.7094       83.2805      104.3654        0.0000        0.0000        0.0000        0.0000        0.0000
        0.0000        0.0000        0.0000        0.0000        0.0000        0.0000        0.0000        0.0000        0.0000        0.0000        0.0000        0.0000        0.0000        0.0000        0.0000        0.0000        0.0000        0.0000        0.0000        0.0000        0.0000        0.0000        0.0000        0.0000        0.0000        0.0000        0.0000        0.0000        0.0000        0.0000        0.0000        0.0000        0.0000        0.0000        0.0000       19.3982       17.4688       19.4512       21.2927       20.1752       11.0307        8.4444        7.9876        5.8215        6.8431       11.6872       12.7179       14.8437        5.1869        5.8835       10.3911      131.6885       44.7138        7.7048        7.4852       10.4665        9.4162        5.9481        5.1303       17.3724       12.8950       11.0239        9.5560       10.6262       10.5050       10.4783       10.3488       12.4516       12.2943       12.0454       11.5747        9.6553        0.0000        0.0000        0.0000        0.0000        0.0000        0.0000        0.0000        0.0000        0.0000        0.0000        0.0000        0.0000        0.0000        0.0000        0.0000        0.0000        0.0000        0.0000        0.0000        0.0000        0.0000        0.0000        0.0000        0.0000        0.0000        0.0000        0.0000        0.0000        0.0000        0.0000        0.0000        0.0000        0.0000        0.0000        0.0000        0.0000        0.0000        0.0000        0.0000        0.0000        0.0000        0.0000        0.0000        0.0000        0.0000        0.0000        0.0000        0.0000        0.0000        0.0000        0.0000        0.0000        0.0000        0.0000        0.0000        0.0000        0.0000        0.0000        0.0000        0.0000        0.0000        0.0000        0.0000        0.0000        0.0000        0.0000        0.0000        0.0000        0.0000        0.0000        0.0000        0.0000        0.0000        0.0000        0.0000        0.0000        0.0000        0.0000        0.0000        0.0000        0.0000        0.0000        0.0000        0.0000        0.0000        0.0000        0.0000        0.0000        0.0000        0.0000        0.0000        0.0000        0.0000        0.0000        0.0000        0.0000        0.0000        0.0000       15.8166       14.4076       11.9223       13.5608       13.1481       13.7489       15.7912       16.2041       19.3054       14.1231       20.7992       21.4729       18.1972       14.9398       17.7907       19.1140       21.2644       49.2785       50.0311       36.8715       39.9386       39.5338       50.4848       35.8595       20.7357       25.9715       24.2341       21.4162       35.6832       29.5571       30.6547       50.1680       49.0982       39.6319       38.1711       41.8065       38.7995       38.7087       37.7918       34.1480       30.1433       25.1127       21.5746       42.3738       57.2210       20.1862       26.2109       20.3603       37.7078       24.0412       25.7647       32.9504       37.0224       39.5700       45.3266       41.9746       45.2299       57.3322       52.9672       45.6594       50.9281       51.5672       51.2053       50.4696       48.5916       49.7236       51.4051       55.0672       61.5849       68.0811       76.1228       83.9438      106.1558        0.0000        0.0000        0.0000        0.0000        0.0000        0.0000
        0.0000        0.0000        0.0000        0.0000        0.0000        0.0000        0.0000        0.0000        0.0000        0.0000        0.0000        0.0000        0.0000        0.0000        0.0000        0.0000        0.0000        0.0000        0.0000        0.0000        0.0000        0.0000        0.0000        0.0000        0.0000        0.0000        0.0000        0.0000        0.0000        0.0000        0.0000        0.0000        0.0000        0.0000        0.0000       20.7122       19.3959       18.6501       29.4121       23.1110       14.7809        8.8295        9.0425        5.7338        5.2163        5.7769        4.4926        3.6870        4.1865        5.8032        9.9115       32.6932        7.9911        7.9387        7.0849        7.3996        6.5698        4.7379        5.7826       11.9134        9.7492       11.2724       10.2574       10.4808       10.3654       10.3480       10.2893       12.2768       12.0362       11.8803       11.9274        0.0000        0.0000        0.0000        0.0000        0.0000        0.0000        0.0000        0.0000        0.0000        0.0000        0.0000        0.0000        0.0000        0.0000        0.0000        0.0000        0.0000        0.0000        0.0000        0.0000        0.0000        0.0000        0.0000        0.0000        0.0000        0.0000        0.0000        0.0000        0.0000        0.0000        0.0000        0.0000        0.0000        0.0000        0.0000        0.0000        0.0000        0.0000        0.0000        0.0000        0.0000        0.0000        0.0000        0.0000        0.0000        0.0000        0.0000        0.0000        0.0000        0.0000        0.0000        0.0000        0.0000        0.0000        0.0000        0.0000        0.0000        0.0000        0.0000        0.0000        0.0000        0.0000        0.0000        0.0000        0.0000        0.0000        0.0000        0.0000        0.0000        0.0000        0.0000        0.0000        0.0000        0.0000        0.0000        0.0000        0.0000        0.0000        0.0000        0.0000        0.0000        0.0000        0.0000        0.0000        0.0000        0.0000        0.0000        0.0000        0.0000        0.0000        0.0000        0.0000        0.0000        0.0000        7.8368        7.7278        0.0000        9.9030       11.0080       11.5652       10.9164       12.3541       12.8119       12.8727       13.9683       15.1693       15.9623       17.1494       12.7307       15.0644       18.3048       15.8232       17.2461       22.7792       26.1565       28.7103       27.3918       37.4602       42.5368       36.5079       32.6902       36.1286       27.3299       24.3023       30.3561       32.8193       27.9735       27.3022       36.4595       36.0713       52.1979       49.1594       38.8330       36.3620       35.9541       33.2146       34.4422       48.9520       48.4920       39.1169       22.3988       22.5199       20.9142       20.3671       19.5521       21.0355       20.8852       20.1965       20.9181       27.0274       40.2485       41.8168       27.5926       34.0961       39.6848       39.7565       65.8799       61.9833       44.9986       42.8178       51.9524       53.9919       46.6854       51.4043       57.1777       55.9203       57.8412       64.4330       69.5288       77.1039       90.1683        0.0000        0.0000        0.0000        0.0000        0.0000        0.0000        0.0000
        0.0000        0.0000        0.0000        0.0000        0.0000        0.0000        0.0000        0.0000        0.0000        0.0000        0.0000        0.0000        0.0000        0.0000        0.0000        0.0000        0.0000        0.0000        0.0000        0.0000        0.0000        0.0000        0.0000        0.0000        0.0000        0.0000        0.0000        0.0000        0.0000      102.5726      108.0726       75.9596       79.8676       78.9459       68.5289       28.6898       26.0074       19.3218       19.0386       15.0074       12.8601        9.9653        9.1219        5.5307        4.9987        4.4750        3.7337        3.5310        4.5073        4.4083        5.6980        6.3356        6.7975        8.1285        7.9643        6.1029        6.3292        5.1652        4.2841        9.8749       10.3714       10.2850       10.4872       11.1995       10.8384       10.5495       10.3239       12.4069       12.3687       12.3737       11.5890        9.2662        8.7658        0.0000        0.0000        0.0000        0.0000        0.0000        0.0000        0.0000        0.0000        0.0000        0.0000        0.0000        0.0000        0.0000        0.0000        0.0000        0.0000        0.0000        0.0000        0.0000        0.0000        0.0000        0.0000        0.0000        0.0000        0.0000        0.0000        0.0000        0.0000        0.0000        0.0000        0.0000        0.0000        0.0000        0.0000        0.0000        0.0000        0.0000        0.0000        0.0000        0.0000        0.0000        0.0000        0.0000        0.0000        0.0000        0.0000        0.0000        0.0000        0.0000        0.0000        0.0000        0.0000        0.0000        0.0000        0.0000        0.0000        0.0000        0.0000        0.0000        0.0000        0.0000        0.0000        0.0000        0.0000        0.0000        0.0000        0.0000        0.0000        0.0000        0.0000        0.0000        0.0000        0.0000        0.0000        0.0000        0.0000        0.0000        0.0000        0.0000        0.0000        0.0000        0.0000        0.0000        0.0000        0.0000        0.0000        0.0000        0.0000        0.0000        0.0000        0.0000        8.6617        8.3871        9.2414       11.4327       11.5234       11.1344       10.6176       10.4001       14.1293       15.5017       15.6199       17.5795       85.4948       72.8042       19.1810       19.8069       16.8188       21.4333       21.1496       18.8905       22.3672       20.4670       21.7457       21.8775       22.4356       29.0169       36.6076       33.7315       28.4582       25.9339       45.9705       26.5502       27.1878       25.1736       22.8947       27.1559       32.4195       44.9779       34.1508       35.8003       27.8168       28.7790       27.4234       32.6567       29.1446       36.8401       37.0983       24.9546       26.3724       26.5697       22.3492       20.3354       20.9521       20.7423       20.1710       23.9944       23.9766       33.8936       37.0757       29.5095       33.7230       42.6166       42.7821       45.9917       49.9330       49.9388       48.8634       70.2929       72.1926       54.5062       56.0963       60.4374       58.7044       60.5118       67.0024       82.7446       93.9659        0.0000        0.0000        0.0000        0.0000        0.0000        0.0000        0.0000        0.0000
        0.0000        0.0000        0.0000        0.0000        0.0000        0.0000        0.0000        0.0000        0.0000        0.0000        0.0000        0.0000        0.0000        0.0000        0.0000        0.0000        0.0000        0.0000        0.0000        0.0000        0.0000        0.0000        0.0000        0.0000        0.0000        0.0000      139.9308      123.9626      106.1657      108.1430       98.8095       66.1077       50.6672       49.0599       61.3366       28.1931       23.1295       15.8985       11.7605        8.9836        9.3395        8.8194        8.2393        5.2109        4.5395        4.2945        4.0156        3.1621        3.1577        3.6422        5.1322        5.4968        6.4657        7.3722        6.0760        4.9282        7.3699        7.2738        4.6231       13.6114       11.5228       10.7611        9.9133       11.3387       11.3813       11.2178       10.9518       13.1101       13.1300       12.4095       12.5994       10.2125        8.8193        8.3135        7.7735        7.3978        7.4078        7.0708        6.2504        2.7763        2.4456        2.6234        0.0000        0.0000        0.0000        0.0000        0.0000        0.0000        0.0000        0.0000        0.0000        0.0000        0.0000        0.0000        0.0000        0.0000        0.0000        0.0000        0.0000        0.0000        0.0000        0.0000        0.0000        0.0000        0.0000        0.0000        0.0000        0.0000        0.0000        0.0000        0.0000        0.0000        0.0000        0.0000        0.0000        0.0000        0.0000        0.0000        0.0000        0.0000        0.0000        0.0000        0.0000        0.0000        0.0000        0.0000        0.0000        0.0000        0.0000        0.0000        0.0000        0.0000        0.0000        0.0000        0.0000        0.0000        0.0000        0.0000        0.0000        0.0000        0.0000        0.0000        0.0000        0.0000        0.0000        0.0000        0.0000        0.0000        0.0000        0.0000        0.0000        0.0000        0.0000        2.3919        1.8124        1.9566        3.9445        4.9385        0.0000        0.0000        0.0000        0.0000        9.5083       10.2530       10.7437        9.7820       11.1013       11.4773       12.4565       12.8535       13.8129       14.7612       18.1789       19.7042       19.2586       20.3209       24.4219       23.7791       19.3865       17.4911       22.1749       22.0400       16.9530       16.6114       22.3173       25.8884       23.1441       22.0967       22.6514       24.4616       39.1784       34.3674       24.1546       21.8612       49.6551       28.1740       27.8213       25.8656       21.8379       26.0965       29.5510       31.3308       26.0569       32.3653       35.4905       29.1238       25.9543       23.5688       24.6894       23.9663       24.4494       24.5137       26.6116       26.4359       25.5552       23.9841       21.9328       21.5349       23.0356       27.0467       30.6295       41.8203       46.5248       37.6061       44.7687       50.6994       46.0808       50.0918       51.1004       50.2784       55.5927       66.5993       60.0577       53.6971       53.7012       58.4810       60.4780       67.0776       71.8250       93.1722      101.6666        0.0000        0.0000        0.0000        0.0000        0.0000        0.0000        0.0000        0.0000
        0.0000        0.0000        0.0000        0.0000        0.0000        0.0000        0.0000        0.0000        0.0000        0.0000        0.0000        0.0000        0.0000        0.0000        0.0000        0.0000        0.0000        0.0000        0.0000        0.0000        0.0000        0.0000        0.0000        0.0000        0.0000      210.8874      234.0567      135.7805       88.8404       77.7140       73.5583       69.7448       57.8429       47.6864       36.5058       26.9309       24.8070       12.4034        8.6788        7.1959        7.3940        7.5007        7.7873        6.7509        6.2478        8.1561        8.1219        6.0647        5.8817        6.2709        7.0158        8.3723        9.3843        7.9415        7.4729        8.1056        7.7065        8.9652       10.9553       14.9868       17.0127       12.0544       12.0946       11.3736       17.4561       18.7483       18.0005       17.6246       17.1684       12.0941       10.6588        7.7901        7.2806        6.9441        9.0557        9.0690        9.3391       10.6962       11.8434        2.5496        1.6574        1.6686        0.7998        2.5630        0.0000        0.0000        0.0000        0.0000        0.0000        0.0000        0.0000        0.0000        0.0000        0.0000        0.0000        0.0000        0.0000        0.0000        0.0000        0.0000        0.0000        0.0000        0.0000        0.0000        0.0000        0.0000        0.0000        0.0000        0.0000        0.0000        0.0000        0.0000        0.0000        0.0000        0.0000        0.0000        0.0000        0.0000        0.0000        0.0000        0.0000        0.0000        0.0000        0.0000        0.0000        0.0000        0.0000        0.0000        0.0000        0.0000        0.0000        0.0000        0.0000        0.0000        0.0000        0.0000        0.0000        0.0000        0.0000        0.0000        0.0000        0.0000        0.0000        0.0000        0.0000        0.0000        0.0000        0.0000        0.0000        0.0000        0.0000        0.0000        1.4356        1.5259        2.1546        4.0255        4.4905        5.5235        6.5633        7.2283        8.4246        9.8112       10.4741       10.8339       12.1193       10.2808       11.9996       13.9049       13.5588       15.0636       17.6526       26.1170       29.6128       22.5028       18.0738       17.7379       22.4792       22.6029       22.1426       18.5276       20.4878       22.3440       24.6239       23.2768       18.2765       17.2581       16.5754       15.8825       14.9333       18.2646       21.5615       27.2251       30.8703       35.1775       35.4824       37.3571       36.8846       36.1804       58.1318       30.2783       31.7094       36.7679       36.5674       29.1371       27.9279       25.5766       24.1499       23.3609       23.7492       24.0525       27.8816       31.9734       27.6765       46.9151       55.6046       38.3402       31.0179       31.2969       29.6332       32.5057       35.3494       48.9652       55.4701       48.5364       51.2400       61.9085       55.8041       58.4686       60.7492       59.2833       61.4213       67.7900       62.0932       56.9744        0.0000        0.0000       73.1092       78.5774       83.3305       96.8641        0.0000        0.0000        0.0000        0.0000        0.0000        0.0000        0.0000        0.0000        0.0000
        0.0000        0.0000        0.0000        0.0000        0.0000        0.0000        0.0000        0.0000        0.0000        0.0000        0.0000        0.0000        0.0000        0.0000        0.0000        0.0000        0.0000        0.0000        0.0000        0.0000        0.0000        0.0000        0.0000        0.0000        0.0000        0.0000      119.5665      113.0149      108.7226       92.0842       64.9096       39.2090       32.9423       23.1631       24.5411        8.1757       10.7941       11.7115       19.9067        7.7815        8.8949        8.8075        8.3489        5.7474       10.8621       13.2612        7.4509        7.2050        6.8037        7.2621        7.9593        7.1746        7.1479        7.3028        8.2065       11.1940        7.6635        7.5440        7.6697       15.2851       18.5694       17.8342       12.6518       12.5926       16.6893       14.9792       19.0766       18.7996       13.7901       11.5615       10.6525        7.7179        7.0381        6.6175        6.4808        6.8471       10.8132       11.4267        9.1888        2.7163        2.7492        2.8919        1.9423        2.2669        1.8177        1.3135        0.0000        0.0000        0.0000        0.0000        0.0000        0.0000        0.0000        0.0000        0.0000        0.0000        0.0000        0.0000        0.0000        0.0000        0.0000        0.0000        0.0000        0.0000        0.0000        0.0000        0.0000        0.0000        0.0000        0.0000        0.0000        0.0000        0.0000        0.0000        0.0000        0.0000        0.0000        0.0000        0.0000        0.0000        0.0000        0.0000        0.0000        0.0000        0.0000        0.0000        0.0000        0.0000        0.0000        0.0000        0.0000        0.0000        0.0000        0.0000        0.0000        0.0000        0.0000        0.0000        0.0000        0.0000        0.0000        0.0000        0.0000        0.0000        0.0000        0.0000        0.0000        0.0000        0.0000        0.0000        0.0000        0.0000        2.0937        2.7732        3.8736        6.3870        7.7830        6.8109        6.4529        8.2341        9.6996       12.7989       12.3383       13.0725       11.0799       15.5362       15.0978       15.4361       15.8290       17.9039       17.2903       16.0173       19.1128       18.4585       16.6276       19.2125       24.6660       23.1420       24.0660       24.3876       23.6915       22.5980       24.1457       21.8530       17.6915       18.2800       14.5902       13.2435       15.7121       13.4817       15.9637       26.6379       32.6078       66.6445       38.8792       42.2155       40.0140       35.3526       34.8095       32.7556       38.1242       55.1720       34.5732       33.0059       28.8230       30.0280       33.7582       22.9491       22.9991       23.4104       29.3081       29.6561       25.4016       23.8623       27.8505       30.1453       28.8581       30.1896       32.7584       41.1650       48.0804       56.8404       73.8654       68.6935       56.8989       57.1374       60.3443       62.6566       62.7805       66.0125       71.2678       68.2245       55.1071        0.0000        0.0000        0.0000        0.0000        0.0000        0.0000        0.0000        0.0000        0.0000        0.0000        0.0000        0.0000        0.0000        0.0000        0.0000        0.0000
        0.0000        0.0000        0.0000        0.0000        0.0000        0.0000        0.0000        0.0000        0.0000        0.0000        0.0000        0.0000        0.0000        0.0000        0.0000        0.0000        0.0000        0.0000        0.0000        0.0000        0.0000        0.0000        0.0000        0.0000        0.0000        0.0000        0.0000       55.9652       48.3443       46.8648       34.6497       21.7615       15.5921       16.3175        9.8542       14.8621       25.9564       32.9480       38.2681       12.9503       11.7293        7.5944        8.3474        6.2336        8.7238        9.8253       11.8901       12.3140        7.8862        8.0899        8.9154        7.0716        6.8528        7.1350        7.6027        9.7472        9.8868       10.2549       11.2270       13.6553       13.2661       15.3911       20.3628       22.9134       12.5084       11.9045       11.1393       13.3687       14.3529       12.0773       10.1673        7.1358        6.3738        6.1008        6.0906        4.9912        8.7105       10.8791        7.2480        2.6348        2.1422        2.9287        2.2914        3.0830        1.4782        0.9126        0.6687        0.0000        0.0484        0.1732        0.0000        0.0000        0.0000        0.0000        0.0000        0.0000        0.0000        0.0000        0.0000        0.0000        0.0000        0.0000        0.0000        0.0000        0.0000        0.0000        0.0000        0.0000        0.0000        0.0000        0.0000        0.0000        0.0000        0.0000        0.0000        0.0000        0.0000        0.0000        0.0000        0.0000        0.0000        0.0000        0.0000        0.0000        0.0000        0.0000        0.0000        0.0000        0.0000        0.0000        0.0000        0.0000        0.0000        0.0000        0.0000        0.0000        0.0000        0.0000        0.0000        0.0000        0.0000        0.0000        0.0000        0.0000        0.0000        0.0000        0.0000        0.0000        0.0000        0.0000        0.0000        1.5054        2.1182        3.1115        3.5289        5.4007        6.2387        6.7654        7.4309        9.9250       14.9812       17.6070       17.4240       20.0250       12.9896       15.3512       16.1107       16.2898       17.1098       14.9020       13.9389       15.1665       17.2778       17.2740       16.8237       19.7076       20.7092       19.3410       22.3969       23.3801       22.2951       17.1828       19.5875       18.0852       17.9679       15.2500       11.9486       13.9565       13.7096       12.9071       21.9916       37.9241       57.3384       46.9417       44.7025       55.8561       51.7900       45.3194       36.4824       30.6672       34.9445       28.6403       29.1275       29.7969       29.4299       32.9901       48.6471       24.3900       23.2238       25.6674       30.8855       34.4561       36.9549       34.0037       28.5519       34.9843       38.6769       39.0272       40.1451       46.8044       62.9678       58.5545       63.5924       63.3597       66.8803       63.4171       60.4534       64.6947       68.6173       73.2336       72.1864       69.8463       63.7649        0.0000        0.0000        0.0000        0.0000        0.0000        0.0000        0.0000        0.0000        0.0000        0.0000        0.0000        0.0000        0.0000        0.0000        0.0000        0.0000
        0.0000        0.0000        0.0000        0.0000        0.0000        0.0000        0.0000        0.0000        0.0000        0.0000        0.0000        0.0000        0.0000        0.0000        0.0000        0.0000        0.0000        0.0000        0.0000        0.0000        0.0000        0.0000        0.0000        0.0000        0.0000        0.0000        0.0000       41.8513       37.6787       30.1582       27.5010       18.3520       11.2769       11.1819       18.1508       16.5909       21.8392       38.2269       49.6202       34.5419       47.7765       34.9548       22.9809       13.9458        8.7589       10.3747       10.0574       12.6551       11.6438       12.1045       10.3659        8.7820        7.5588        8.4546        7.7396        9.6048       10.7187       11.5684       13.2150       16.0497       14.5972       18.2129       16.8104       19.0721       20.7924       15.7804       12.0728       13.0402       13.1706       11.7297        9.1139        6.2532        5.2088        4.9976        6.0602        8.1538        8.6479       10.5585        6.4660        2.6299        4.0130        3.6822        3.6250        2.4125        1.2652        0.8045        0.5952        0.0000        0.0000        0.0476        0.0000        0.0000        0.0000        0.0000        0.0000        0.0000        0.0000        0.0000        0.0000        0.0000        0.0000        0.0000        0.0000        0.0000        0.0000        0.0000        0.0000        0.0000        0.0000        0.0000        0.0000        0.0000        0.0000        0.0000        0.0000        0.0000        0.0000        0.0000        0.0000        0.0000        0.0000        0.0000        0.0000        0.0000        0.0000        0.0000        0.0000        0.0000        0.0000        0.0000        0.0000        0.0000        0.0000        0.0000        0.0000        0.0000        0.0000        0.0000        0.0000        0.0000        0.0000        0.0000        0.0000        0.0000        0.0000        0.0000        0.0000        0.0000        0.0000        0.0000        0.0000        0.0000        1.0298        1.4456        5.4419        7.0382        5.8476        6.7894       10.6992       17.7278       16.7820       14.0701       13.7705       15.6582       13.1027       14.9563       16.8896       19.6475       16.4352       13.1539       12.6771       14.9870       16.6797       17.0573       17.3268       20.3108       20.1770       17.3498       15.8289       13.1749       14.2824       15.4376       15.7082       15.9545       13.6611       13.6786       13.4464       17.0569        9.8165       11.7584       23.0216       54.5209       54.8637       53.2722       70.0933       72.8698       63.2318       43.7120       34.8992       33.0713       32.9411       34.2017       32.7043       30.5867       30.2395       34.0451       64.6479       36.1997       40.4538       38.7795       33.3002       27.0197       31.0889       37.3361       32.0135       38.5765       44.1504       46.6593       47.5621       48.3896       53.3913       60.3354       84.9635       62.9183       64.4179       64.9182       67.9321       68.2606       69.7431       78.9062       82.6301       85.9519       79.5641        0.0000        0.0000        0.0000        0.0000        0.0000        0.0000        0.0000        0.0000        0.0000        0.0000        0.0000        0.0000        0.0000        0.0000        0.0000        0.0000
        0.0000        0.0000        0.0000        0.0000        0.0000        0.0000        0.0000        0.0000        0.0000        0.0000        0.0000        0.0000        0.0000        0.0000        0.0000        0.0000        0.0000        0.0000        0.0000        0.0000        0.0000        0.0000        0.0000        0.0000        0.0000        0.0000        0.0000        0.0000       12.9528       13.6736       13.9909       21.0082       20.8523       22.3094       21.9139       18.1444       17.0551       31.3474       46.7745       43.2168       55.0775       65.4290       66.6247       47.1850       40.3051       39.7356       29.9589       15.2892       13.5109       14.7569       12.8238       15.7703       16.2561       14.9839       15.4617       15.6224       17.7579       16.5065       17.0777       27.1386       63.9533       53.9513       26.0869       31.8407       26.7396       21.9102       19.5613       15.5855       13.2984       16.9471        9.7424        3.4478        3.0352        7.1170        9.5488       14.3017       11.3473       10.0651        6.7789       11.1341       11.8289        8.2395        5.9623        3.6717        3.4727        0.8918        0.7104        0.5905        1.8914        1.2158        0.1254        0.0000        0.0000        0.0000        0.0000        0.0000        0.0000        0.0000        0.0000        0.0000        0.0000        0.0000        0.0000        0.0000        0.0000        0.0000        0.0000        0.0000        0.0000        0.0000        0.0000        0.0000        0.0000        0.0000        0.0000        0.0000        0.0000        0.0000        0.0000        0.0000        0.0000        0.0000        0.0000        0.0000        0.0000        0.0000        0.0000        0.0000        0.0000        0.0000        0.0000        0.0000        0.0000        0.0000        0.0000        0.0000        0.0000        0.0000        0.0000        0.0000        0.0000        0.0000        0.0000        0.0000        0.0000        0.0000        0.0000        0.0000        0.0000        0.0000        0.0000        0.0000        0.0000        2.4329        3.2908        5.0961        3.7336        4.3984        6.1522        9.9369       10.6191       11.8149       11.8771       10.4709       13.4767       18.5300       15.5388       17.3483       17.5599       11.7850       11.9913       12.1567       13.5895       14.1923       17.6026       20.4627       19.4943       17.2416       15.1599       15.3169       14.5582       14.8430       13.7311       18.2832       13.8327       21.5140       17.1661       16.1670       15.4697       16.2463       20.8944       36.3145       53.0483       49.6744       55.3815       48.9515       49.6204       55.2146       50.0572       36.5437       38.4742       40.0671       39.5132       41.8027       47.3613       41.6206       38.7115       38.1189       36.1414       31.2348       29.9443       26.7425       39.7052       25.7973       34.7991       37.0524       37.4326       46.9674       53.2434       64.0859       65.3005       68.6542      139.1846       63.6596       67.9218       72.7297       74.3853       78.7683       80.2054      100.6974      100.0619      101.4736       98.0307        0.0000        0.0000        0.0000        0.0000        0.0000        0.0000        0.0000        0.0000        0.0000        0.0000        0.0000        0.0000        0.0000        0.0000        0.0000        0.0000
        0.0000        0.0000        0.0000        0.0000        0.0000        0.0000        0.0000        0.0000        0.0000        0.0000        0.0000        0.0000        0.0000        0.0000        0.0000        0.0000        0.0000        0.0000        0.0000        0.0000        0.0000        0.0000        0.0000        0.0000        0.0000        0.0000        0.0000        0.0000       15.2991       12.9671       12.6174       21.1093       30.5517       26.6868       22.0876       21.8757       18.7548       24.0649       20.5238       18.1458       15.0987       20.3729       26.0116       19.6946       31.5397       32.3952       23.7977       12.9334       16.9148       15.6823       14.9337       20.0567       16.4929       16.6732       16.9275       19.9283       19.5421       18.3621       16.6672       14.4439       22.5982       44.0449       87.5843      100.1492       66.7861       39.4445       32.6557       28.9282       26.8130       22.2022        9.6786        4.1211        3.1823        6.2839        9.4670       16.0129       13.0290       16.3547       10.4619       14.8499       14.0250       16.4907        6.5777        3.1067        2.3009        2.6570        3.6997        2.0606        1.6946        2.1830        1.0797        0.0000        0.0000        0.0000        0.0000        0.0000        0.0000        0.0000        0.0000        0.0000        0.0000        0.0000        0.0000        0.0000        0.0000        0.0000        0.0000        0.0000        0.0000        0.0000        0.0000        0.0000        0.0000        0.0000        0.0000        0.0000        0.0000        0.0000        0.0000        0.0000        0.0000        0.0000        0.0000        0.0000        0.0000        0.0000        0.0000        0.0000        0.0000        0.0000        0.0000        0.0000        0.0000        0.0000        0.0000        0.0000        0.0000        0.0000        0.0000        0.0000        0.0000        0.0000        0.0000        0.0000        0.0000        0.0000        0.0000        0.0000        0.0000        0.0000        0.0000        2.6842        1.7865        1.9203        1.8603        5.1232        6.0422        6.1394        6.0812        9.2969        8.5144       12.3723       14.9371        9.9902       11.3280       19.9546       16.6193       14.9176       15.6446       12.8274       15.7621       17.5325       17.0614       15.6012       17.8243       17.5638       17.7232       16.0358       14.2548       16.3699       15.7302       16.7822       16.8403       18.7256       21.8138       24.4571       19.2699       20.8205       20.6798       22.8782       30.2417       34.4560       41.6363       69.5032       67.3485       44.7691       47.5171       50.1173       46.9447       39.9482       38.0904       38.2226       44.5898       45.3745       51.7677       45.3897       39.3420       41.1133       80.9929       41.6687       49.3482       33.3321       36.1130       58.0115      113.0432       61.8248       59.9969       36.3600       40.2285       50.5433       56.1899       67.9790       73.5679       77.2045       76.8532       77.9375       81.1802       88.9571       90.3754       99.2394      101.4004      104.1574      105.5882        0.0000        0.0000        0.0000        0.0000        0.0000        0.0000        0.0000        0.0000        0.0000        0.0000        0.0000        0.0000        0.0000        0.0000        0.0000        0.0000
        0.0000        0.0000        0.0000        0.0000        0.0000        0.0000        0.0000        0.0000        0.0000        0.0000        0.0000        0.0000        0.0000        0.0000        0.0000        0.0000        0.0000        0.0000        0.0000        0.0000        0.0000        0.0000        0.0000        0.0000        0.0000        0.0000        0.0000        0.0000       44.2501       59.6543       28.1889       33.8613       37.7290       27.7173       27.4336       23.0746       26.4741       20.2900       26.3931       27.3149       20.2121       18.3270       18.3905       11.3906       19.0452       23.9428       18.4206       11.4162       14.2314       12.6715       13.3221       20.3930       19.8762       17.7406       17.6738       19.9479       18.9413       16.7375       16.3587       18.0679       17.9846       14.2090       14.9252       24.3726       48.0191       57.3179       40.7387       31.2225       11.6972       11.1223        5.4225        1.4346        1.0553        1.4994        1.2754        2.9500        4.0923        6.1161        6.1258       31.3290       40.8961        9.5288       11.0670        6.9517        4.9746        2.6595        2.8054        1.8962        1.6058        1.4780        0.8454        0.0624        0.0000        0.0000        0.0000        0.0000        0.0000        0.0000        0.0000        0.0000        0.0000        0.0000        0.0000        0.0000        0.0000        0.0000        0.0000        0.0000        0.0000        0.0000        0.0000        0.0000        0.0000        0.0000        0.0000        0.0000        0.0000        0.0000        0.0000        0.0000        0.0000        0.0000        0.0000        0.0000        0.0000        0.0000        0.0000        0.0000        0.0000        0.0000        0.0000        0.0000        0.0000        0.0000        0.0000        0.0000        0.0000        0.0000        0.0000        0.0000        0.0000        0.0000        0.0000        0.0000        0.0000        0.0000        0.0000        0.0000        0.0000        0.0000        5.7013        3.9372        3.0593        2.9354        4.0989        6.1650        6.2665        7.8673        7.6848        9.4739       14.2858       16.1107       14.3257       95.7663       13.7931       51.5080       96.4823       14.3823       13.6042       14.2099       14.6803       14.3534       12.7178      102.5663       13.5742       14.9729       15.3344       14.2990       13.6476       14.3993       14.8977       17.7780       52.1708       31.6693       23.5482       48.1257       19.3507       25.6217       32.0730       55.3967       62.1797       31.1953       37.5647       51.0061       46.6014       44.8800       44.1710       46.4123       39.1565       40.8605       41.2725       42.5976       47.3803       57.9015       54.2815       53.6358       97.9280       56.6858       45.5973       40.2119       37.2241       29.4681       35.1300       38.7442       38.4185       88.8716       39.5396       37.7911       36.9680       46.8954       47.8375       67.4058      113.7083      103.1718       80.6385       84.2111       88.1607       96.1427      104.0107      115.5844      117.8502      107.3253      105.5862      112.5822        0.0000        0.0000        0.0000        0.0000        0.0000        0.0000        0.0000        0.0000        0.0000        0.0000        0.0000        0.0000        0.0000        0.0000        0.0000
        0.0000        0.0000        0.0000        0.0000        0.0000        0.0000        0.0000        0.0000        0.0000        0.0000        0.0000        0.0000        0.0000        0.0000        0.0000        0.0000        0.0000        0.0000        0.0000        0.0000        0.0000        0.0000        0.0000        0.0000        0.0000        0.0000        0.0000       33.1636       68.1395       51.8488       21.6281       36.3671       32.6022       30.9230       27.7959       27.6825       23.2635       25.5184       31.2052       29.1298       21.0285       21.2909       18.9873       14.0742       11.1582       11.5367       13.2463        9.1252       10.5114        9.8472       10.7849       16.8216       25.9453       35.2687       35.4738       28.2272       16.2846       13.8553       14.2874       10.2334        7.4545        9.3903       15.5448       17.4867       13.5576       11.4683       13.3250       11.2773        8.4923        6.3251        4.7995        3.3064        4.0626        2.7070        0.9607        2.2382        2.6389        2.9227        2.8704        4.1539       10.8747        6.5248        4.0878       24.6340       63.2506       18.6694        2.5587        2.4803        1.4074        0.8487        0.4311        0.3361        0.4213        0.0000        0.0000        0.0000        0.0000        0.0000        0.0000        0.0000        0.0000        0.0000        0.0000        0.0000        0.0000        0.0000        0.0000        0.0000        0.0000        0.0000        0.0000        0.0000        0.0000        0.0000        0.0000        0.0000        0.0000        0.0000        0.0000        0.0000        0.0000        0.0000        0.0000        0.0000        0.0000        0.0000        0.0000        0.0000        0.0000        0.0000        0.0000        0.0000        0.0000        0.0000        0.0000        0.0000        0.0000        0.0000        0.0000        0.0000        0.0000        0.0000        0.0000        0.0000        0.0000        0.0000        0.0000        0.0000        0.0000        3.8138        3.5454        3.3313        3.5117        5.8151        9.8278       13.2979       19.2975       17.5977        7.7997       10.9795       12.5937       12.1890       15.4572      100.5175       15.2341       21.4589       16.6556       13.5484       16.1166       16.4595       15.8932       15.3931       15.4530      119.6897       16.9064       16.5996       16.8660       15.2896       14.9085       15.0204       15.9391       18.9248       72.1113       30.4600       28.1330       36.8000       22.2285       30.7715       38.6934       32.6061       33.7343       39.0072       38.3775       37.6980       40.8016       48.3019       52.6839       51.9556       44.8341       44.1623       44.1238       45.2951       54.8489       56.0893       54.6011       60.7994      121.1978       51.9782       48.2766       39.4251       42.6603       42.9707       38.4743       33.2139       36.1238       50.6900       53.6453       48.7310       56.6861       50.7054       54.6760       88.1388       97.2309       98.7419       92.5302       95.2604      111.6540      111.9766      119.4806      124.8977      122.4751      113.7221      111.4466        0.0000        0.0000        0.0000        0.0000        0.0000        0.0000        0.0000        0.0000        0.0000        0.0000        0.0000        0.0000        0.0000        0.0000        0.0000        0.0000
        0.0000        0.0000        0.0000        0.0000        0.0000        0.0000        0.0000        0.0000        0.0000        0.0000        0.0000        0.0000        0.0000        0.0000        0.0000        0.0000        0.0000        0.0000        0.0000        0.0000        0.0000        0.0000        0.0000        0.0000        0.0000        0.0000        0.0000       17.0699       15.0768       11.7682       10.8119       19.0257       18.6444       17.9002       20.5078       28.5016       33.7905       27.5843       25.3829       21.2400       11.8939       10.3750       12.3731       13.6045       14.5365       15.3588       14.0924        8.1947        8.6983        9.6145        9.1999       10.7497        9.7936       15.5914       20.1884       18.7574       17.6002       14.6190       13.1605        8.0982        9.8897       10.1356       13.2868       17.3978       20.8027       20.0795       15.9741        8.1365        3.5886        1.7735        1.3473        0.5151        0.8377        0.4015        1.5857        1.3737        1.6395        1.7684        1.8240        2.9157        4.5531        1.6531        1.0172        3.5621       11.8501       10.4371        5.2751        2.5279        0.8851        0.4555        0.7767        1.1564        1.0463        0.9141        1.0431        0.7352        0.8128        0.9229        0.9195        0.6559        0.6445        0.0000        0.0000        0.0000        0.0000        0.0000        0.0000        0.7974        1.7207        2.3726        1.4144        0.0000        0.0000        0.0000        0.0000        0.0000        0.0000        0.0000        0.0000        0.0000        0.0000        0.0000        0.0000        0.0000        0.0000        0.0000        0.0000        0.0000        0.0000        0.0000        0.0000        0.0000        0.0000        0.0000        0.0000        0.0000        0.0000        0.0000        0.0000        0.0000        0.0000        0.0000        0.0000        0.0000        0.0000        0.0000        0.0000        7.1392        5.8814        5.7244        4.5474        5.3894        5.7384        6.5073        9.0236        9.3070       11.0923        7.2568        5.6772        8.8681        8.3407       10.2793       11.7099       15.3124       16.2986       16.1637       16.7076       14.2859       14.1073       13.3341       15.8633       18.7488       20.0950       20.2777       20.9584       20.5129       19.8524       19.9984       19.6077       18.8578       16.9213       16.4286       17.2985       27.8801       30.6439       34.5899       32.8513       31.5247       30.5950       30.4550       33.3532       35.3020       38.1782       40.5012       43.1940       50.3529       54.9526       52.3775       48.2714       58.5559       77.5254       52.6757       54.7278       46.3777       57.3374       70.1717       67.4975       60.6566       52.4034       49.2309       47.7365       39.0678       38.6771       38.3877       40.0605       47.8350       54.4429       55.6133       69.7042       63.8371       74.4063       85.4432       92.7903      106.6882      128.6589      141.3611      131.4987      135.7261      140.5509      147.6089      138.2380      133.3746      136.2138        0.0000        0.0000        0.0000        0.0000        0.0000        0.0000        0.0000        0.0000        0.0000        0.0000        0.0000        0.0000        0.0000        0.0000        0.0000        0.0000
        0.0000        0.0000        0.0000        0.0000        0.0000        0.0000        0.0000        0.0000        0.0000        0.0000        0.0000        0.0000        0.0000        0.0000        0.0000        0.0000        0.0000        0.0000        0.0000        0.0000        0.0000        0.0000        0.0000        0.0000        0.0000        0.0000       17.7951       12.5264       11.9321       11.8247       11.9826       25.4178       31.3896       32.4357       24.4078       19.8510       16.3839       14.5231       16.0825       15.6784       12.8793       15.1373       15.8967       14.8801       12.0818       13.2181       16.6106       10.6704       10.9915       10.0730        7.1478        6.9087       10.1549       10.7345       14.0611       23.5703       16.2269       11.4352        9.9025       12.9841       12.0537       11.9041       13.4805       13.1666       12.8085       12.5875       10.7996        3.6414        2.5905        2.2058        0.8870        0.3018        0.2116        0.2043        0.2785        0.9355        1.2053        1.3973        1.5085        2.0330        2.0342        0.6504        0.5784        0.8183        0.9318        1.1389        1.5292        1.1877        0.9569        1.0933        1.9464        1.4645        1.6514        1.4272        1.4867        1.1590        1.0797        1.1019        1.1638        0.7373        0.6849        0.6130        0.5220        0.1037        0.1354        2.0856        2.1706        1.3765        1.7456        1.9644        1.3917        1.0064        1.0068        0.9607        1.0269        0.0000        0.0000        0.0000        0.0000        0.0000        0.0000        0.0000        0.0000        0.0000        0.0000        0.0000        0.0000        0.0000        0.0000        0.0000        0.0000        0.0000        0.0000        0.0000        0.0000        0.0000        5.3406        5.2134        5.2230        5.8226        8.7453       11.9534       13.3977        7.4266        5.6982        6.5921        7.7610        7.2640        5.7220        4.7784        6.3715        7.7016       10.3584       10.1919        9.4362        9.6471        7.0450        8.5376        7.2036        8.3566        7.6092        9.3141       10.8680       11.4801       11.6973       13.0321       12.6670       16.4958       66.3572       19.0025       17.3402       21.0971       21.6509       20.8460       22.0057       23.2917       24.5984       21.6411       19.2242       17.0691       16.6228       19.8733       21.8360       24.8810       29.5610       52.3289       49.8267       29.0897       27.7042       27.0466       28.8812       32.1037       34.3666       36.4368       43.1638       72.6620       63.6732       52.7446       52.0903       70.0222       89.7534       52.0394       53.6751       58.2405       64.9881       65.1192       52.9407       55.1817       60.0002       49.7093       43.8378       43.0516       45.9310       52.9613       57.3777       57.7656       63.2099       65.0562       64.4979       72.3587       82.9859       96.6362      101.8864      119.6342      134.3850      130.7007      124.9965      132.9869      135.2101      145.5204      155.4469        0.0000        0.0000        0.0000        0.0000        0.0000        0.0000        0.0000        0.0000        0.0000        0.0000        0.0000        0.0000        0.0000        0.0000        0.0000        0.0000        0.0000        0.0000
        0.0000        0.0000        0.0000        0.0000        0.0000        0.0000        0.0000        0.0000        0.0000        0.0000        0.0000        0.0000        0.0000        0.0000        0.0000        0.0000        0.0000        0.0000        0.0000        0.0000        0.0000        0.0000        0.0000        0.0000        0.0000        0.0000       20.0773       13.6972       12.7464       13.6153       16.1457       25.8076       24.5102       21.2775       16.0214       14.3120       10.6249       11.1232        8.5116        7.7689        8.2393        9.3823        8.2833        9.1473       10.6817        9.7044        8.4037        5.2559        4.1013        3.6659        3.6053        4.4182        5.0819        5.7298        5.7837        7.0429        8.1158        6.9035        8.8894       15.5579       21.9265       26.9125       19.6009       12.9057       12.1606        8.7765        3.5097        1.7014        1.8255        0.9682        0.8948        0.3397        0.1369        0.1415        0.1985        0.6787        0.9441        1.1136        1.0993        1.0463        0.9926        0.5791        0.4582        0.5817        0.5375        0.5218        0.5377        0.5354        1.2710        2.2709        1.5331        1.5082        1.3882        1.4211        1.4746        1.1980        1.1083        1.1279        1.1731        0.7794        0.7065        0.6211        0.5249        0.1646        1.5759        0.8597        1.6989        1.6212        0.8862        0.7532        0.6097        0.7451        0.7966        0.9399        0.9854        0.9070        0.9517        1.2131        0.0000        0.0000        0.0000        0.0000        0.0000        0.0000        0.0000        0.0000        0.0000        0.0000        0.0000        0.0000        3.2947        3.4762        3.7911        4.3689        4.6303        5.6545        5.7849        5.5855        5.9123        7.7723        9.4009        8.6571        8.1543        7.5977        7.3500       10.2262       10.2927        8.3014        8.4647        5.4095        6.8793        9.9852       14.7580       15.4709        9.7806        5.8284        6.3677        7.0329        7.4251       10.4224       11.9544        9.3891       10.1589       10.1605       10.9952       11.2822       11.6738       16.5342       22.1949       20.0201       32.1419       22.7413       22.3509       19.0755       18.9688       22.9686       23.2395       20.5058       17.9629       16.2932       17.3682       18.1887       21.8526       24.5835       25.4286       26.2987       27.7379       26.6086       23.5983       27.4224       30.6257       31.9506       34.1220       39.3631       42.4963       48.7726       54.2435       61.8649       63.7181       63.8047       64.7291       58.5346       57.3114       56.0588       57.6199       59.8571       60.2367       62.8005       56.0742       51.0129       46.6090       45.0552       46.4886       54.9879       56.8438       58.5810       65.7202       72.5967       71.0787       77.4378       90.1290       97.5030      102.2275      114.0848      113.2268      108.4222      116.4756        0.0000      141.0586      144.7989      158.8919        0.0000        0.0000        0.0000        0.0000        0.0000        0.0000        0.0000        0.0000        0.0000        0.0000        0.0000        0.0000        0.0000        0.0000        0.0000        0.0000        0.0000        0.0000
        0.0000        0.0000        0.0000        0.0000        0.0000        0.0000        0.0000        0.0000        0.0000        0.0000        0.0000        0.0000        0.0000        0.0000        0.0000        0.0000        0.0000        0.0000        0.0000        0.0000        0.0000        0.0000        0.0000        0.0000        0.0000       12.1321       12.5773        9.5368        8.8204        7.8855        9.3279       16.4584       13.3744       12.2965        9.9658        8.5712        6.6332        6.0506        6.5522        4.3851        5.1870        5.8469        5.3807        5.2899        5.2184        5.4997        5.6196        4.0240        3.8788        3.6819        3.9848        5.5800        6.0112        6.6384        5.7123        5.6462        4.6110        5.8987        7.1320       14.3541       17.9407       15.1729        8.5874        7.9667        6.8951        4.3355        1.2900        1.0985        0.6337        0.5168        0.4313        0.1747        0.3277        1.2816        1.5634        1.1042        0.8967        0.9736        0.8158        0.4209        0.4216        0.3825        0.3658        0.5640        0.5319        0.6141        0.6474        0.6918        0.9807        1.1128        1.1313        1.8716        1.5522        1.3319        1.3406        1.1290        1.2625        1.3559        1.2258        0.7909        0.7169        0.6935        0.9571        0.7818        0.1364        0.7241        0.7488        0.5175        0.5879        0.8157        0.6619        0.7782        0.8438        0.8470        0.8892        1.4093        0.9657        0.9094        1.2064        1.7143        1.5482        0.0000        0.0000        0.0000        0.0000        0.0000        0.0000        0.0000        0.0000        2.8870        3.1233        3.7507        4.2146        4.1695        4.3243        5.2792        6.0954        8.5753       10.7558       10.4737       11.5858        9.1507        7.9230        7.4788        7.4004       10.1285       13.0975       11.3744       11.1625       11.7166       10.1672       12.1542       13.4139       13.4596       11.1979        8.2366       10.2695       11.3629       16.3402       17.3382       17.6560       13.7751       11.5303       11.7342       13.2299       14.3071       20.8593       23.1885       22.7646       25.0624       24.0545       19.4641       18.5952       18.3707       19.5170       22.9951       22.5440       21.2021       21.0512       17.0975       17.2378       19.7676       25.0121       23.8967       23.9810       24.5142       25.1398       23.5661       23.0793       28.6734       32.6638       35.6009       45.9314       54.2203       49.1698       53.5051       61.8721       66.3621       72.1161       65.7896       67.4472       68.2714       65.9677       65.9645       70.8003       70.9223       74.6866       66.3653       61.5236       55.1529       53.0508       48.0977       49.5351       54.2634       51.5963       57.5979       68.1893       58.4101       66.7547      100.3230       88.6196       85.9556       87.6477       94.1212       95.1344        0.0000        0.0000        0.0000        0.0000        0.0000        0.0000        0.0000        0.0000        0.0000        0.0000        0.0000        0.0000        0.0000        0.0000        0.0000        0.0000        0.0000        0.0000        0.0000        0.0000        0.0000        0.0000        0.0000        0.0000
        0.0000        0.0000        0.0000        0.0000        0.0000        0.0000        0.0000        0.0000        0.0000        0.0000        0.0000        0.0000        0.0000        0.0000        0.0000        0.0000        0.0000        0.0000        0.0000        0.0000        0.0000        0.0000        9.2880        6.7243        5.5531        5.3188        5.6302        4.5658        3.3224        5.1718        4.6894        8.6103        7.7554        6.1301        5.2640        4.2286        4.5479        2.9973        2.7807        2.8215        3.1424        3.4531        4.5074        5.9843        5.2550        4.3973        5.3360        2.8962        2.3508        2.0588        1.3552        4.2191        4.4241        3.5802        3.3602        3.0271        2.5720        2.0187        4.8953        5.0915        2.2609        2.3771        2.4103        1.5339        1.0010        0.8212        0.7918        0.6815        0.5929        0.5249        0.7834        1.0854        1.3043        0.2812        0.1368        0.5199        0.6148        0.6487        0.6030        0.8553        0.7448        0.6883        0.6667        0.6184        0.5942        0.6106        0.6674        0.5875        0.8543        1.1232        0.8709        1.2275        1.3337        1.4126        1.5857        1.7693        1.9676        1.8096        1.4876        1.1838        1.0714        0.9499        1.0556        2.0031        2.5895        1.5614        0.5976        0.4098        0.4297        0.4754        0.5469        0.6677        1.0297        1.1475        0.7439        0.3977        0.3733        0.3859        0.7598        0.6804        0.8851        0.9621        1.0593        1.0045        0.7470        0.8201        0.9870        1.9166        2.1814        2.4947        2.7489        3.6419        3.4725        4.5379        5.6171        5.4648        7.0111        9.6519        9.5543       10.1017        8.8604        8.0151       11.1676       15.4818       19.9245       18.7681       13.6376       12.6336       13.4825       13.9485       14.5855       14.9052       15.4402       14.0357       13.6940       12.3979       12.6628       14.0683       16.1796       18.1676       16.7806       15.0650       15.5147       17.2828       17.5025       21.7519       26.2836       22.9719       22.5952       26.3398       23.8308       17.6881       15.8284       15.6877       16.5486       20.1706       21.6507       25.7747       22.3799       20.4628       21.4277       23.3262       25.7051       27.2337       24.3554       25.9378       25.2205       23.6569       21.6998       23.5092       30.6722       35.6792       53.2426       50.2259       58.1030       65.8417       76.6374       81.2911       88.0372       83.5475       76.5619       88.8821       80.7607       83.9387       88.7475       87.1117       77.9140       71.4762       67.7338       63.5240       62.6302       61.6626       61.7048       61.1075       56.0222       54.1195       53.8197       58.8416       67.3912      108.5473       59.4132       61.8206       63.4976       64.4982        0.0000        0.0000        0.0000        0.0000        0.0000        0.0000        0.0000        0.0000        0.0000        0.0000        0.0000        0.0000        0.0000        0.0000        0.0000        0.0000        0.0000        0.0000        0.0000        0.0000        0.0000        0.0000        0.0000        0.0000        0.0000
        0.0000        0.0000        0.0000        0.0000        0.0000        0.0000        0.0000        0.0000        0.0000        0.0000        0.0000        0.0000        0.0000        0.0000        0.0000        0.0000        0.0000        0.0000        6.5983        3.7085        3.3403        3.8577        3.6233        3.4367        3.9673        3.5188        2.5320        1.2866        2.5682        4.0671        4.0264        5.6280        4.2960        4.1181        3.8331        2.4250        1.7486        1.3014        1.2603        0.9076        0.6732        0.9306        1.6341        1.5004        1.6861        0.6334        0.6640        0.7957        0.7915        0.7975        0.9298        1.9468        2.5677        3.3253        3.3525        2.2731        1.7924        1.7573        1.5068        3.1216        1.2811        1.3241        1.1372        0.9053        0.8576        0.7798        0.7403        0.6008        0.5381        0.4719        0.4280        0.0990        0.0541        0.0546        0.0694        2.6402        0.5480        0.5691        0.5535        0.6864        0.6510        0.6404        0.6326        0.5983        0.5878        0.6549        0.7592        0.7150        0.9214        1.0808        0.9317        1.3867        1.4326        1.4984        1.5009        1.4875        1.5194        1.5267        1.5402        1.2349        1.1690        1.1345        0.8581        1.2914        2.2116        1.3464        0.5269        0.3919        0.4011        0.4130        0.4319        0.6329        0.6217        0.9978        0.7226        0.3973        0.4582        0.4151        0.4351        0.7411        1.2466        1.5079        1.6077        1.6487        1.2534        1.0629        1.0626        1.8573        2.0890        2.1902        2.3490        2.7631        5.2236        6.5364        7.0937        6.8512        7.3012        7.5644        8.1479        7.8570        8.0742       13.5447       16.4332       14.9933       13.4768       14.3988       13.8398       11.6211       15.8698       18.0391       20.1424       19.2468       17.5782       18.6268       17.8319       15.6237       16.0420       16.8150       16.2456       16.9105       18.9023       22.3799       21.5871       21.7141       19.5220       21.3717       22.9118       25.0948       25.5720       23.1554       20.0966       18.8229       17.2555       16.8922       16.1695       18.3720       21.9232       22.8614       23.5906       23.6911       23.7173       27.8589       28.7897       28.0928       27.8483       29.2549       31.3890       26.4365       24.1530       28.0590       35.2006       47.2868       53.4409       46.3137       53.8441       81.9096       86.1557       73.6361       67.3642       72.1665       80.7784       90.9024       93.3358       96.8495      102.5132       93.5472       87.8369       76.7242       68.3216       71.7206       79.5465       83.6179       71.7679       60.2664       56.9945       51.1634       54.3338       61.4547       51.8943       52.4064       51.9837        0.0000        0.0000        0.0000        0.0000        0.0000        0.0000        0.0000        0.0000        0.0000        0.0000        0.0000        0.0000        0.0000        0.0000        0.0000        0.0000        0.0000        0.0000        0.0000        0.0000        0.0000        0.0000        0.0000        0.0000        0.0000        0.0000        0.0000        0.0000
        0.0000        0.0000        0.0000        0.0000        0.0000        0.0000        0.0000        0.0000        0.0000        0.0000        0.0000        0.0000        0.0000        0.0000        0.0000        6.4364        5.8369        4.1947        3.3711        1.8126        1.8211        2.6821        3.5807        2.3437        2.7139        1.1382        1.3572        4.7576        4.0380        3.0890        2.1498        4.4887        4.1459        2.1962        1.2550        1.0105        1.0186        1.5302        1.2713        1.0986        0.9841        0.2440        1.1609        1.2496        0.2987        0.0954        0.2601        0.9690        1.1044        0.9051        0.6866        0.8350        1.0574        0.9460        0.9956        1.0701        1.2643        1.0482        1.4857        0.9369        0.9555        0.9596        1.4094        0.7423        0.7343        2.5777        2.5292        0.6176        0.4778        0.4186        0.3611        0.0608        0.0491        2.2714        2.7867        0.3994        0.4478        0.4814        0.7663        0.6904        0.7274        0.9423        0.6841        0.5989        0.7880        0.9962        1.1540        1.0616        1.1535        1.1896        1.0975        1.3749        1.4448        1.4422        1.4390        1.4827        1.5444        1.5773        1.8899        1.7606        1.8673        1.5042        1.3944        1.2691        0.4510        0.4561        0.4737        0.3826        0.5715        0.3652        0.3947        0.5904        1.1756        1.7396        1.4121        0.9707        0.8725        1.0197        1.1631        1.1143        1.1613        0.8322        0.8238        1.1740        1.1267        1.9264        2.6920        2.4110        2.6365        3.3004        2.9010        2.8859        3.2526        5.2913        6.1268        6.2947        6.0501       11.7834       12.4760        8.7884       16.7466       17.1637       14.3152       12.3135       12.2972       10.6762       11.0622       12.3408       15.8981       15.7870       19.4464       27.3859       39.2729       33.3188       26.1220       23.6902       19.8276       18.6402       18.4191       21.7425       19.6064       19.7800       18.8676       19.0833       19.6926       22.6370       26.5563       27.5843       26.5146       24.0883       26.1544       24.8012       18.3568       19.9160       19.8968       21.6958       22.0902       21.9490       23.8835       25.3691       26.0812       29.5065       34.7780       31.1120       30.6771       28.5555       29.4723       23.9047       23.4159       39.9202       41.2808       53.8271       41.9523       42.3107       46.5598       54.8010       63.4733       61.4980       62.1489       74.7523       80.9492      100.0104      104.7504      108.9682      105.8952       96.0565       89.5011       84.3225       83.1992       89.7526       84.2545       78.4274       70.5521       57.7666        0.0000       55.5282       50.8047       48.8161       45.1115       43.7064       51.8434        0.0000        0.0000        0.0000        0.0000        0.0000        0.0000        0.0000        0.0000        0.0000        0.0000        0.0000        0.0000        0.0000        0.0000        0.0000        0.0000        0.0000        0.0000        0.0000        0.0000        0.0000        0.0000        0.0000        0.0000        0.0000        0.0000        0.0000        0.0000
        0.0000        0.0000        0.0000        0.0000        0.0000        0.0000        0.0000        0.0000        0.0000        0.0000        0.0000        0.0000        0.0000        9.9077        9.7743        5.3962        4.4844        3.3732        3.2143        2.2691        2.5761        2.5005        2.8231        2.8262        2.2479        2.1677        1.5144        0.9936        1.4610        2.2136        3.0727        3.2049        1.9151        1.2243        0.9130        0.8486        0.9754        1.6284        1.3949        1.1808        0.7018        0.1832        0.1241        0.1579        0.2265        0.3184        0.9211        0.7002        0.7918        0.8279        0.5617        0.7390        0.6965        0.6857        0.6635        0.6990        0.8340        1.6810        1.3118        0.7263        0.7474        1.0146        1.1144        0.6018        1.6957        0.5830        0.5393        0.7940        2.2778        2.1587        0.3132        0.0523        0.4964        2.9011        0.0505        0.3246        0.3801        0.6442        0.4484        1.8209        1.3879        0.8832        0.9486        1.3759        1.4636        1.8480        1.7439        1.7348        1.6327        1.3075        1.1648        1.4371        1.4860        1.3684        1.4093        1.4351        1.5279        1.6290        1.7197        1.3240        1.1174        0.8028        0.6433        0.4353        0.0907        0.0675        0.0610        0.2522        0.2666        0.3080        0.3651        0.9067        1.9011        2.3708        2.6334        2.9359        2.8707        1.9182        1.6797        1.2755        0.7563        0.4273        0.9529        1.9094        1.7767        2.0651        1.6117        2.4313        2.4712        4.4956        5.2909        4.7136        4.2946        5.4677        6.0101        5.1369        5.8906        5.9610        9.0738       13.1354       13.2433       10.7575       10.3037       12.2750       13.8260       12.2007       13.7154       21.5636       25.2938       24.8522       26.2371       28.6737       34.9949       29.8291       28.8125       25.9732       24.0149       26.8632       21.4912       18.6200       19.7223       20.0355       20.4004       22.5680       24.4037       25.5090       24.0197       26.4073       27.2268       28.3183       24.4904       22.2237       19.2337       21.2071       23.8589       26.0320       24.9422       24.1951       24.9967       27.0810       32.5147       34.3532       35.1522       28.3875       30.8428       28.8333       32.6171       29.1764       35.8374       32.7150       32.0529       37.6714       37.8013       41.9582       54.5735       61.2494       65.7441       69.3805       69.2119       75.5369       86.3805      104.7629      106.0384      109.9130      109.7863      105.6387       97.5038       91.1806       85.5319       87.9869       83.1643       75.4934       73.3052        0.0000        0.0000        0.0000        0.0000        0.0000        0.0000        0.0000        0.0000        0.0000        0.0000        0.0000        0.0000        0.0000        0.0000        0.0000        0.0000        0.0000        0.0000        0.0000        0.0000        0.0000        0.0000        0.0000        0.0000        0.0000        0.0000        0.0000        0.0000        0.0000        0.0000        0.0000        0.0000        0.0000        0.0000        0.0000        0.0000
        0.0000        0.0000        0.0000        0.0000        0.0000        0.0000        0.0000        0.0000        0.0000       10.2659        0.0000        0.0000        6.6678        7.7850        6.5063        4.1663        3.7795        3.1747        3.5410        1.9521        1.4396        1.7351        2.1982        3.5502        1.2063        1.8126        2.0101        1.5052        1.6055        2.5351        3.0826        0.7335        0.4477        0.2891        0.2750        0.7180        0.6433        0.5482        0.6169        0.3799        0.6287        1.0555        0.4447        0.2353        0.0942        0.0563        0.0690        0.4080        0.4708        0.4939        0.4774        0.6793        0.7182        0.4658        0.4601        0.8908        0.7521        0.6127        0.2570        0.3272        0.3411        0.6454        0.5602        0.3589        0.3683        0.3612        0.3394        0.0997        0.0828        0.0737        0.0628        0.0465        0.0386        0.0366        0.0344        0.0573        0.0586        0.0634        0.0713        0.4814        1.1053        0.5778        0.4299        0.8142        0.9595        1.1332        0.9866        0.6862        0.6536        0.9061        1.1464        1.2922        1.6622        1.5934        1.4479        1.4749        1.2934        1.2619        1.5465        0.5675        0.4869        0.4093        0.3341        0.1048        0.0807        0.2683        0.3206        0.3302        0.1118        0.2030        0.1894        0.9188        1.8637        2.4551        2.0353        2.2704        1.5083        0.6554        0.5705        1.3273        1.0095        0.6430        0.7800        1.2325        1.6136        1.7379        2.2824        3.2296        3.4605        4.0234        5.2318        6.2643        7.0179        7.6538        7.4677        4.5296        3.7875        4.1144        5.1181       10.7130       12.1635       12.2835       12.6602       15.5671       14.9118       15.8005       28.6704       26.4576       23.5728       28.0166       33.9384       36.8411       39.1522       29.7031       27.2704       26.6703       25.7495       31.1915       27.0386       61.7424       71.0287       23.9936       24.7245       27.9363       28.6777       28.1955       28.0810       36.4632       40.4238       34.2219       25.8264       22.8269       20.7624       19.0823       22.7030       26.7243       26.4240       27.2269       27.9082       29.8754       33.6379       36.8151       34.9685       31.5141       32.2376       34.9165       31.8176       40.3726       37.8709       34.2353       42.1624       45.9077       46.4664       48.9294       61.1164       76.4995       86.7985       93.9134       70.9022       78.4674       87.7478      106.2318      103.5817      111.4322      123.0643      121.9586      108.5244      105.7677      103.9710      117.3678      107.6459      104.2891        0.0000        0.0000        0.0000        0.0000        0.0000        0.0000        0.0000        0.0000        0.0000        0.0000        0.0000        0.0000        0.0000        0.0000        0.0000        0.0000        0.0000        0.0000        0.0000        0.0000        0.0000        0.0000        0.0000        0.0000        0.0000        0.0000        0.0000        0.0000        0.0000        0.0000        0.0000        0.0000        0.0000        0.0000        0.0000        0.0000        0.0000
        0.0000        0.0000        0.0000        0.0000        0.0000       22.9340       18.6300       10.5915        8.3377        7.2347        6.8199        7.2606        7.2893        6.5542        5.8199        3.6435        3.6000        3.1899        2.5571        1.1438        1.8255        2.5926        2.7027        1.4149        0.9008        1.5610        1.2554        2.0014        1.1561        2.3003        2.7011        2.4026        1.7025        0.2544        0.1847        0.4057        0.4083        0.4402        0.5387        0.6272        0.4187        0.1785        0.0988        0.0917        0.0601        0.0470        0.0598        0.3640        0.4284        0.4424        0.4062        0.3582        0.3223        0.2908        0.3788        0.6710        0.2712        0.1449        0.1574        0.1978        0.2041        0.3507        0.3043        0.2472        0.2639        0.2677        0.2741        0.9728        0.2244        0.0960        1.0523        0.0303        0.0238        0.0222        0.0203        0.0371        0.0426        0.0526        0.0616        0.7029        1.6261        0.7348        0.3342        0.4133        0.4095        0.4007        0.4635        0.5404        0.5757        0.6069        0.6288        0.8226        1.1486        1.3203        1.3516        1.3232        1.4464        1.4763        1.2991        0.4369        0.3587        0.2869        0.2187        0.0000        0.0000        0.1460        0.4883        0.6470        0.2705        0.1648        0.3022        0.8871        1.3847        1.9164        1.6166        1.0654        0.7276        0.8948        0.8194        1.3293        1.0623        1.0938        1.2363        1.5614        2.9684        2.7398        3.0192        4.3480        5.1200        6.7141        8.0441        8.5110       10.1256        9.5309        8.8117        5.0086        4.3796        4.6336        5.6354       10.7313       16.2077       17.0054       16.0002       19.6583       27.5485       23.8939       28.8373       67.9002       24.2825       24.0156       25.9126       27.0030       24.8093       26.5883       28.2454       38.7381       35.7348       30.4622       27.0429       27.0168       28.0332       35.8179       30.7062       30.7555       32.4655       30.4554       32.4665       33.6892       37.7274       31.7785       26.9315       21.4104       19.0902       18.7875       24.1318       26.8099       25.4675       26.3567       28.1602       30.5109       34.5406       36.5415       35.5379       32.5220       34.0680       36.2851       34.4985       35.5966       31.4572       34.7835       37.7526       55.7511        0.0000        0.0000       78.6033       76.2227       73.7213       74.9883       73.8318       81.5511       91.3611      101.3075      110.0268      122.1923      130.3286      125.1567      146.0118      119.6522      128.1598      125.4706      121.2396        0.0000        0.0000        0.0000        0.0000        0.0000        0.0000        0.0000        0.0000        0.0000        0.0000        0.0000        0.0000        0.0000        0.0000        0.0000        0.0000        0.0000        0.0000        0.0000        0.0000        0.0000        0.0000        0.0000        0.0000        0.0000        0.0000        0.0000        0.0000        0.0000        0.0000        0.0000        0.0000        0.0000        0.0000        0.0000        0.0000        0.0000        0.0000
        0.0000        0.0000        0.0000        0.0000       12.8066       13.6343       12.0599        7.8545        7.7916        7.6897        8.2168        7.6111        7.3045        9.2976       10.1391        3.6777        2.7406        2.1754        1.5153        0.6433        0.4121        1.1993        1.9146        2.3206        0.5612        0.2820        0.1485        0.1720        0.4013        2.2060        2.9423        2.0559        0.9593        0.1190        0.0816        0.2234        0.2739        0.2855        0.2708        0.2842        0.2156        0.0941        0.0798        0.0274        0.0305        0.0378        0.0491        0.3033        0.3607        0.3716        0.3360        0.2901        0.2554        0.2247        0.1979        0.1090        0.0917        0.1000        0.1114        0.1359        0.1504        0.1658        0.2834        0.1924        0.2092        0.2165        0.2129        0.6530        0.0578        0.0638        0.0497        0.0206        0.0154        0.0138        0.0160        0.0339        0.1621        0.3399        0.1482        1.1515        0.9295        0.7794        0.5304        0.5404        0.6476        0.6377        0.5524        0.5321        0.5425        0.5460        0.8750        1.4446        1.2610        1.0726        1.2506        1.3753        1.3591        1.3248        0.8922        0.4209        0.3492        0.2799        0.2094        0.0561        0.3904        0.4429        0.8776        0.5051        0.8466        1.0261        0.3381        0.9442        1.2315        1.4400        1.2614        0.7302        0.6950        1.1260        2.2178        2.1745        2.1358        2.1770        2.4294        3.0550        1.9131        2.1679        4.7951        5.5051        5.6002        8.2349        9.6629        8.9223        8.5171        7.8899        7.3096        6.6466        5.6917        6.2767       12.2283       20.1710       20.7730       22.3074       26.7863       23.2929       23.5772       25.0802       26.1561       55.6428       58.0928       24.8138       28.1772       34.0321       29.3497       37.9259       33.6375       40.7833       33.8990       55.2226       47.5325       29.4178       26.2711       27.1508       33.3773       34.6518       32.0005       30.9440       29.5753       28.6817       31.6233       47.0162       44.4833       19.8708       19.9537       20.1115       23.1878       26.0525       26.7537       27.1610       30.5656       36.0581       38.5092       39.3437       38.7289       39.8482       41.2444       40.6465       35.5670       38.9031       32.7716       41.2620       39.9326        0.0000        0.0000        0.0000       87.8698       85.5824       80.1797       82.3938       79.7205       85.0349       92.4924       95.8800       96.8606      111.4328      122.6585      116.9543      111.8104      117.4473        0.0000        0.0000        0.0000        0.0000        0.0000        0.0000        0.0000        0.0000        0.0000        0.0000        0.0000        0.0000        0.0000        0.0000        0.0000        0.0000        0.0000        0.0000        0.0000        0.0000        0.0000        0.0000        0.0000        0.0000        0.0000        0.0000        0.0000        0.0000        0.0000        0.0000        0.0000        0.0000        0.0000        0.0000        0.0000        0.0000        0.0000        0.0000        0.0000        0.0000        0.0000
        0.0000        0.0000       20.8656       12.9702        9.1418       10.4498       10.1064        7.4016        8.0843        6.7110        7.7321        8.5895       10.3209       10.6714       10.4883        2.7294        2.2281        1.1836        0.9483        0.4676        0.2986        0.4474        1.0470        1.3750        0.3465        0.0440        0.0282        0.0000        0.0000        0.0148        2.2003        1.5910        0.0262        0.0543        0.0394        0.1464        0.1770        0.1781        0.1498        0.0710        0.0542        0.0505        0.0589        0.0206        0.0232        0.0286        0.0367        0.2256        0.2673        0.2847        0.2669        0.2440        0.2302        0.2183        0.2080        0.1258        0.1191        0.1726        0.2256        0.1862        0.1804        0.1966        0.2491        0.2113        0.2125        0.2106        0.2055        0.0564        0.0543        0.0607        0.0804        0.0199        0.0155        0.0357        0.2017        0.4546        0.5873        0.5631        0.1903        1.3297        0.7242        0.3723        0.3254        0.3404        0.3921        0.5072        0.6574        0.9483        0.4874        0.8372        0.7462        1.3671        1.8892        1.0972        1.2012        1.3162        1.1355        1.0024        0.8534        0.5174        0.4583        0.3881        0.3630        0.7700        0.6362        0.9433        0.8807        0.6694        0.5949        0.1721        0.1004        0.7701        0.9627        0.9948        0.9657        0.7525        0.8405        0.9464        2.3314        2.6484        2.2738        2.4940        2.7486        3.0847        2.6598        3.3449        5.4439        7.2505        7.6397        9.0290        7.4699        7.1794        7.1349        7.5327        7.3699        6.5956        7.6772       12.9864       13.3587       14.2945       16.1029       15.7242       18.0161       23.4619       31.0957       25.1124       27.4278       32.0783       31.0099       28.2029       32.7117       36.0964       43.6236       40.4112       39.3951       35.7306       30.4595       28.6296       29.6481       28.6510       26.5025       25.5567       26.5991       32.8172       37.5911       32.2318       33.3753       31.7925       30.4067       32.7137       24.2807       17.8738       16.3541       18.4340       20.0187       24.1546       24.8651       29.9778       37.4141       35.4875       35.3342       38.1374       39.5581       47.7488       46.6240       42.9829       36.4419       34.8736       34.8694       45.2539        0.0000        0.0000        0.0000       81.3141       76.5097       79.1509       75.6060       77.1905       88.6861       90.1337       91.9797      100.7108      111.3139      122.8129      125.2194      107.9789      105.6880        0.0000        0.0000        0.0000        0.0000        0.0000        0.0000        0.0000        0.0000        0.0000        0.0000        0.0000        0.0000        0.0000        0.0000        0.0000        0.0000        0.0000        0.0000        0.0000        0.0000        0.0000        0.0000        0.0000        0.0000        0.0000        0.0000        0.0000        0.0000        0.0000        0.0000        0.0000        0.0000        0.0000        0.0000        0.0000        0.0000        0.0000        0.0000        0.0000        0.0000        0.0000        0.0000
        0.0000        7.3979        6.5011        3.5217        4.4175        4.2104        3.8934        7.1521        9.9245        8.9004        7.6151        3.2437        2.2016        2.6351        2.9969        0.1254        0.0480        0.0000        0.0000        0.7729        1.3305        0.3615        0.0686        0.0508        0.0000        1.9979        1.3402        0.0458        0.0000        0.0000        0.9565        0.0621        0.0672        0.0547        0.0663        0.0128        0.0123        0.0118        0.0112        0.0000        0.0000        0.0000        0.0000        0.0248        0.0287        0.0352        0.0444        0.0065        0.0076        0.0084        0.0087        0.1505        0.1564        0.1613        0.1660        0.2828        0.2898        0.3129        0.3336        0.3418        0.3591        0.3694        0.3774        1.0309        0.8299        0.5729        0.3386        0.2230        0.2638        0.1909        0.1782        0.2664        0.2171        0.4532        1.0694        0.9279        0.7017        0.8702        0.8147        0.8599        1.1328        0.7776        0.5970        0.8241        1.4364        0.7586        0.8363        1.3948        1.5119        1.5576        1.7355        2.3783        2.5526        2.1007        1.6771        1.8017        1.5844        1.3687        1.4137        1.7457        1.1249        0.9080        1.5577        2.7645        2.9941        2.0585        1.0955        1.5972        1.5875        2.1959        1.9943        1.2964        1.2097        0.5644        0.4986        0.5234        1.0663        1.9053        4.0214        4.2995        4.5030        4.1088        5.2048        6.0714        5.2078        5.9344        6.4548        8.4866        8.1812       20.2043       22.2253        8.0687        8.7522       34.7962       38.8139       16.9086       17.2354       13.7583       10.4775       10.7137       14.5479       16.2995       18.9906       16.8185       20.5814       26.2117       24.5196       32.3888       46.2051       38.2960       32.8408       30.5346       42.4386       38.9630       33.4189       34.4810       31.9025       27.5022       28.2686       30.1468       28.4083       27.4044       26.6516       26.1405       29.6729       35.6849       39.1819       26.9038       23.0969       21.3137       20.7372       17.1985       16.6027       18.4732       20.0281       22.6268       23.4643       24.8099       26.9613       32.8683       44.5486       39.5773       35.4351       49.8423       48.1622       47.1147       41.1917       35.2944        0.0000        0.0000        0.0000        0.0000       83.3866       59.5577       65.3730       68.8142       76.5880       75.5302       75.1860       95.5963       98.1744      105.6678      127.4457      132.9991      131.8555      114.0776        0.0000        0.0000        0.0000        0.0000        0.0000        0.0000        0.0000        0.0000        0.0000        0.0000        0.0000        0.0000        0.0000        0.0000        0.0000        0.0000        0.0000        0.0000        0.0000        0.0000        0.0000        0.0000        0.0000        0.0000        0.0000        0.0000        0.0000        0.0000        0.0000        0.0000        0.0000        0.0000        0.0000        0.0000        0.0000        0.0000        0.0000        0.0000        0.0000        0.0000        0.0000        0.0000        0.0000
        0.0000        6.5046        6.1443        5.9974        6.2529        5.9784        5.4083        5.7360        5.6144        5.5588        2.6882        0.8763        0.6381        0.4876        0.7577        0.0000        0.0000        0.0000        0.0000        0.7151        0.4470        0.0000        0.3310        0.0000        0.0000        0.6772        0.6777        0.8788        0.0000        0.0178        0.0000        0.0241        0.0337        0.0376        0.0566        0.0117        0.0000        0.0000        0.0000        0.0000        0.0000        0.0117        0.0000        0.0123        0.0151        0.0182        0.0216        0.0030        0.8267        0.0043        0.0056        0.1152        0.1372        0.1760        0.2203        0.3426        0.3494        0.3755        0.4344        0.4157        0.4259        0.4346        0.4323        1.3613        1.1205        1.4435        0.6759        0.7484        0.2860        0.1830        0.5523        0.2921        0.3225        0.7775        0.8301        0.6367        0.7128        1.1016        2.7376        1.6966        0.8875        1.6449        1.4697        1.6711        2.0940        3.2198        4.8103        8.1748        6.7727        2.4713        3.0873        5.2710        3.6923        3.5187        6.2673        6.2843        4.1831        2.8477        2.2846        2.6571        1.7824        1.4163        0.9148        0.5954        0.5302        0.5992        0.8226        1.5951        1.2940        1.2286        0.7041        1.2412        1.0940        1.6863        1.4491        0.9317        2.3068        3.7095        2.1492        1.6896        1.7619        1.8689        3.5583       22.0939       24.4122       73.8316       32.9108       10.0263        8.8509       22.8433       27.9037        7.1933        8.7378       35.5895       38.3482       15.4991       11.6302        9.5190        8.5306        9.9987       15.7553       19.3769       20.0690       17.8306       20.6591       23.2393       29.2326       38.5279       38.0090       36.1899       36.3408       43.9887       46.5260       41.1696       37.5720       37.7294       34.4018       27.5382       25.2647       27.4472       27.6800       27.2892       27.0893       27.0809       31.4224       34.8407       32.5837       21.9520       20.4638       19.1949       17.3283       15.6670       16.7111       17.2005       18.2617       21.0901       24.6064       26.8611       27.4736       32.9688       36.5433       37.5250       47.3074       52.2309       54.4090       52.6260        0.0000        0.0000        0.0000        0.0000        0.0000       47.2678       59.3374       64.2648       63.5497       59.3984       61.5858       69.1270       68.6538       90.8119       98.7625      105.0957      122.5249      130.1918        0.0000        0.0000        0.0000        0.0000        0.0000        0.0000        0.0000        0.0000        0.0000        0.0000        0.0000        0.0000        0.0000        0.0000        0.0000        0.0000        0.0000        0.0000        0.0000        0.0000        0.0000        0.0000        0.0000        0.0000        0.0000        0.0000        0.0000        0.0000        0.0000        0.0000        0.0000        0.0000        0.0000        0.0000        0.0000        0.0000        0.0000        0.0000        0.0000        0.0000        0.0000        0.0000        0.0000        0.0000        0.0000
        8.3448        8.3991        7.2308        7.5123        6.6933        4.9973        5.1047        5.7438        5.6441        4.7246        1.5424        0.4899        0.2610        0.1313        0.0939        0.0000        0.0000        0.0000        0.0000        0.0103        0.0143        0.0000        0.0000        0.0000        0.0000        0.0000        0.0000        0.0000        0.0000        0.0000        0.0000        0.0182        0.0255        0.0256        0.0187        0.0000        0.0000        0.0000        0.0000        0.0000        0.0000        0.0000        0.0000        0.0106        0.0128        0.0143        0.0150        0.0019        0.0020        0.0029        0.0048        0.1097        0.1595        0.2135        0.2336        0.3785        0.4178        0.4348        0.4729        6.0920       16.6911        0.4700        0.4492        0.4111        0.6245        0.4582        1.0562        0.7460        1.1350        1.4391        1.8727        0.8971        1.5711        2.4106        1.6424        1.7236        2.1659        3.2799        5.2464        7.6926        4.8384        4.5621        5.7601        5.9390        4.6440        4.1825        4.5931        6.7112        4.6485        2.8252        2.2165        3.1233        2.2733        1.0826        1.7811        3.3296        3.7688        1.9839        1.7847        2.3661        2.6801        3.3094        2.5453        1.7688        1.8518        2.0471        2.0684        4.6245       17.7733        2.3849        1.6021        1.3327        1.0044        1.3164        2.5523        4.3904        3.8604        5.4006        4.3596        2.7539        3.4983        4.5149        5.4938        8.8830        9.4772       11.5672       11.8554       21.4948       17.5994        7.5717        7.6017        8.6602        9.4684       23.7025       31.5086       15.9894       13.7130       10.4863       10.4370       12.8474       48.2415       18.4914       19.4585       21.2495       24.9088       22.9992       29.5895       40.3832       34.8708       35.5133       38.7057       43.1327       42.6446       35.0821       28.2840       27.7013       22.4656       22.0970       23.2249       27.0087       27.8840       26.9727       24.6866       26.5690       27.3009       26.7951       22.9152       23.9928       18.8501       17.2024       15.5724       14.5745       15.2973       16.6895       17.3731       19.9944       24.3862       24.5402       26.2045       27.1324       27.6670       34.5984       45.7590       51.4803       55.3722        0.0000        0.0000        0.0000        0.0000        0.0000        0.0000       44.3691       43.0746       46.1782       49.9394       48.6242       51.4941       60.6737       78.4284       99.0659      108.5917        0.0000        0.0000        0.0000        0.0000        0.0000        0.0000        0.0000        0.0000        0.0000        0.0000        0.0000        0.0000        0.0000        0.0000        0.0000        0.0000        0.0000        0.0000        0.0000        0.0000        0.0000        0.0000        0.0000        0.0000        0.0000        0.0000        0.0000        0.0000        0.0000        0.0000        0.0000        0.0000        0.0000        0.0000        0.0000        0.0000        0.0000        0.0000        0.0000        0.0000        0.0000        0.0000        0.0000        0.0000        0.0000        0.0000        0.0000        0.0000
        6.2389        5.2810        5.9823        4.5765        4.4492        4.3446        4.9164        5.1061        4.9564        5.1078        2.9170        0.2914        0.1730        0.2514        0.3572        0.0207        0.0000        0.0000        0.0000        0.0000        0.0000        0.0112        0.0000        0.0000        0.0000        0.0000        0.0000        0.0000        0.0000        0.0000        0.0000        0.0130        0.0368        0.0187        0.0315        0.0094        0.0090        0.0209        0.0150        0.0000        0.0000        0.0117        0.0000        0.0198        0.0217        0.0233        0.0247        0.0032        0.0313        0.0491        0.3812        0.7524        0.1725        0.2739        1.2488        0.7304        0.4600        0.4774        0.4860        0.5140        0.5213        0.5068        0.4986        0.8589        1.4129        1.3948        2.3514        3.7299        3.7942        5.5414        2.7990        3.3263        6.4352        4.9495        3.8562        3.6187        3.1896        3.8652        4.3475        3.2601        2.0593        2.3248        2.5116        3.5546        2.8327        2.2283        2.8737        4.9801        2.6768        1.8582        3.0186        2.7250        2.6737        3.2034        4.4460        3.5078        2.9229        3.1590        3.5332        3.2326        2.9814        3.3694        3.9355        3.1613        2.5869        2.7079        2.1565        8.1091       21.0064       20.8091        3.6742        2.4515        2.0469        1.2518        1.2952        0.8136        0.9821        1.0062        1.3065        2.1507        2.1984       76.0378       23.5223        6.0633        8.3582        8.6252        8.2243       35.7335       40.2118        7.9608        6.5336        8.5432        8.8103       12.5182       19.3781       15.5882        9.3200        9.1709       10.7684       12.6711       41.3383       15.7962       18.4659       17.7997       21.9511       22.0603       25.6177       31.9111       28.2514       30.5894       36.4500       35.2231       29.7805       24.8784       23.0276       24.1573       21.9419       18.1948       20.9259       27.4737       23.7548       24.9335       21.4586       21.7921       21.6755       22.8297       20.3311       18.3398       16.2454       15.7244       13.6359       13.2305       14.1799       13.5590       13.9514       18.0459       22.9107       22.0099       23.7317       25.4098       26.1296       35.8768       41.1258       49.4011        0.0000        0.0000        0.0000        0.0000        0.0000        0.0000       39.6300       41.2024       55.0567       49.5721       37.5311       44.4244       54.8623       60.1324       63.4254       91.3007       92.8040        0.0000        0.0000        0.0000        0.0000        0.0000        0.0000        0.0000        0.0000        0.0000        0.0000        0.0000        0.0000        0.0000        0.0000        0.0000        0.0000        0.0000        0.0000        0.0000        0.0000        0.0000        0.0000        0.0000        0.0000        0.0000        0.0000        0.0000        0.0000        0.0000        0.0000        0.0000        0.0000        0.0000        0.0000        0.0000        0.0000        0.0000        0.0000        0.0000        0.0000        0.0000        0.0000        0.0000        0.0000        0.0000        0.0000        0.0000        0.0000
        7.8828        7.0576        8.0902        4.2754        3.2787        3.3687        4.5827        4.6602        4.4790        4.0089        1.8329        0.8790        0.1989        0.4419        0.3087        0.0000        0.0000        0.0000        0.0000        0.0000        0.0000        0.0000        0.0000        0.0000        0.1135        0.1149        0.0000        0.0000        0.0000        0.0000        0.0000        0.0000        0.0167        0.0000        0.0273        0.0168        0.0044        0.0079        0.0154        0.0469        0.0623        0.0722        0.0771        0.0699        0.0736        0.0779        0.1025        0.0297        0.0135        0.0617        0.1407        0.1559        0.0519        0.0507        0.0945        0.7408        0.7782        0.4211        0.4114        0.8271        0.8337        0.7543        1.3802        1.8968        2.9328        4.6541        4.9465        4.6116        4.0921        2.6245        2.2822        1.1769        1.0633        0.9767        1.3479        1.2011        2.0095        1.4416        0.8723        1.0870        1.5089        1.8558        2.2893        2.3200        1.9360        2.2510        2.4991        2.1574        2.3574        3.3160        3.1150        2.7163        1.7800        2.5276        3.6468        3.3677        4.5786        6.0631        6.0333        5.6284        6.2000        4.6966        4.8399        6.9786        6.9556        5.9506        5.8349       10.0059       16.7395        9.4824        7.5991        3.2636        3.2629        3.1320        3.2507        1.8732        2.2792        2.5273        3.1300        4.5915        2.5155        3.9883        3.9027        4.8955        6.1029        6.4506        5.9087        8.5583        9.4559        8.9252        6.8989        7.4837        8.1774       11.4213       13.6185       16.6959       13.4742       14.1825       15.7757       18.3207       18.3138       22.8721       27.5334       22.0181       21.1771       23.1573       19.9609       25.8569       31.1843       33.6064       35.4245       32.3667       29.6166       30.2378       25.3677       20.8785       17.1686       15.6061       17.3085       21.4055       22.6923       23.0987       24.4033       17.2883       15.6479       16.5026       15.1214        8.8457        7.5330        7.5282        7.6165       13.0530       12.0100       12.4918       11.0731       14.9428       12.6636       17.5314       20.0606       19.1504       33.8038       31.2381        0.0000        0.0000        0.0000        0.0000        0.0000        0.0000        0.0000        0.0000       25.8300       35.4079       38.1220       34.9460       36.6073       25.5300        0.0000       33.9900       35.6100       40.0200       39.4500        0.0000        0.0000        0.0000        0.0000        0.0000        0.0000        0.0000        0.0000        0.0000        0.0000        0.0000        0.0000        0.0000        0.0000        0.0000        0.0000        0.0000        0.0000        0.0000        0.0000        0.0000        0.0000        0.0000        0.0000        0.0000        0.0000        0.0000        0.0000        0.0000        0.0000        0.0000        0.0000        0.0000        0.0000        0.0000        0.0000        0.0000        0.0000        0.0000        0.0000        0.0000        0.0000        0.0000        0.0000        0.0000        0.0000        0.0000        0.0000
        6.4272        5.5397        9.4253        8.2852        6.4777        6.2867        6.7190        6.6501        5.6304        4.2067        2.7614        0.5867        0.1227        0.0280        0.0200        0.0000        0.0000        0.0000        0.0000        0.0000        0.0000        0.0158        0.0138        0.0000        0.1042        0.0000        0.0000        0.0000        0.0000        0.1664        0.5334        1.2169        1.2172        0.9804        0.0382        0.0280        0.0053        0.0228        0.0333        0.0772        0.1106        0.1192        0.1152        0.0917        0.0945        0.2915        0.1647        0.0333        0.0342        0.0374        0.1900        0.3257        0.4967        0.1004        0.2245        0.9286        1.0516        0.5655        0.4519        0.7579        1.2557        2.9017        5.3969        4.7077        3.7284        2.7112        0.5786        0.8144        1.6277        1.0525        0.5301        0.4216        0.9980        1.6047        1.7331        1.5876        1.3784        1.3394        1.8408        0.9997        1.0948        0.9757        1.5590        1.4125        1.7811        3.1149        4.0873        3.2507        3.0953        4.0135        3.7589        2.8733        3.3621        3.9081        4.1564        4.4925        4.9460        5.5938        7.6258        6.7290        6.2645        6.5624        6.9029        8.0009        9.6017        9.7211        7.5094       12.6715       12.4709       10.3617        9.7500        5.2896        5.1470        5.0442        4.2770        3.7659        3.7333        3.6485        4.0469        3.9561        3.0097        3.5748        3.4779        4.9481        5.7750        5.5462        4.9263        5.9872        8.3328        8.8170        5.5147        5.2511        8.1427       16.3462       12.5850       13.9388       14.1401       16.4865       14.9939       19.0450       19.7284       19.5569       20.9199       20.5029       18.4142       24.0145       23.8106       24.8895       29.6255       32.2997       26.8511       27.3625       26.5981       31.1873       29.0576       19.6943       16.6357       15.3530       15.4881       20.1928       18.7891       21.5486       22.9873       15.7877       12.2229       12.8194       10.2890        6.0649        5.3980        5.1406        5.3071        9.8779       11.5387        8.5404        8.9603        9.7506       12.1621       13.0204       18.6633        0.0000        0.0000        0.0000        0.0000        0.0000        0.0000        0.0000        0.0000        0.0000        0.0000        0.0000       23.0100       34.6217       33.7944       31.7865        0.0000        0.0000        0.0000        0.0000        0.0000        0.0000        0.0000        0.0000        0.0000        0.0000        0.0000        0.0000        0.0000        0.0000        0.0000        0.0000        0.0000        0.0000        0.0000        0.0000        0.0000        0.0000        0.0000        0.0000        0.0000        0.0000        0.0000        0.0000        0.0000        0.0000        0.0000        0.0000        0.0000        0.0000        0.0000        0.0000        0.0000        0.0000        0.0000        0.0000        0.0000        0.0000        0.0000        0.0000        0.0000        0.0000        0.0000        0.0000        0.0000        0.0000        0.0000        0.0000        0.0000        0.0000        0.0000
        0.0000        0.0000        9.8820        7.5942        0.0000        5.9966        7.4785        5.8545        6.5990        4.1261        1.8564        0.3839        0.6558        0.3898        0.5350        0.0000        0.0000        0.0000        0.0000        0.0000        0.0000        0.0000        0.0000        0.0000        0.0000        0.0000        0.0000        0.3463        0.5329        0.3568        0.0113        0.0000        0.0000        0.0000        0.2187        0.8872        1.0962        1.1115        1.3517        1.0258        0.8393        1.3822        1.0422        0.7269        0.2958        0.5031        0.7258        0.0184        0.0196        0.0229        0.0282        0.0300        0.0367        0.2437        0.0816        0.4929        0.5225        0.5207        1.0996        2.2831        1.8189        3.5701        8.9976        6.3265        3.5699        1.5254        2.0426        1.5243        0.6143        0.3803        0.9949        1.1011        1.9895        1.5255        1.4360        1.3902        2.1834        2.3598        2.7016        1.6670        2.0051        1.6737        0.9514        0.8057        1.0773        2.5345        4.1320        4.9026        4.6706        4.5829        4.1724        3.3682        3.3208        4.1502        4.6703        5.0877        5.0045        5.8687        6.3205        7.1215        8.5753        8.1922        7.4451        8.3875        7.8964        8.3863       10.0572       15.1955       25.4225       22.0204       13.1012        9.5196        9.8555       11.3720        8.5871        6.1870        5.2888        5.1223        5.0233        5.7752        4.4719        3.0135        2.7185        4.3220        5.2573        4.3276        4.3217        4.7810        4.8769        4.7232        4.6899        6.0449       19.8535       10.1448       12.0142       18.2101       21.7493       18.7797       12.8179       13.3809       14.2848       14.6498       18.2500       17.7913       14.7320       15.4373       19.4136       22.8967       26.4028       25.6705       22.3166       23.9990       24.9337       26.0301       25.5181       18.5332       14.5101       15.4798       17.2902       20.1008       18.8213       20.7443       19.2554       13.0414       10.1801        9.0372       10.1729        7.8407        3.7114        3.3682        4.0436        8.7703        8.4528        8.6182        7.4189        8.7187        9.9398       11.1904       11.2363       12.5712        0.0000        0.0000       25.4962        0.0000        0.0000        0.0000        0.0000        0.0000        0.0000       28.7400       20.7600       27.3816        0.0000        0.0000        0.0000        0.0000        0.0000        0.0000        0.0000        0.0000        0.0000        0.0000        0.0000        0.0000        0.0000        0.0000        0.0000        0.0000        0.0000        0.0000        0.0000        0.0000        0.0000        0.0000        0.0000        0.0000        0.0000        0.0000        0.0000        0.0000        0.0000        0.0000        0.0000        0.0000        0.0000        0.0000        0.0000        0.0000        0.0000        0.0000        0.0000        0.0000        0.0000        0.0000        0.0000        0.0000        0.0000        0.0000        0.0000        0.0000        0.0000        0.0000        0.0000        0.0000        0.0000        0.0000        0.0000        0.0000        0.0000
        0.0000        0.0000        0.0000        0.0000        0.0000        6.2075        6.0541        7.1805        7.8467        4.3632        2.7457        1.7691        1.5619        2.1327        1.5233        0.0000        0.0000        0.0000        0.0000        0.0000        0.0000        0.0000        0.0000        0.0000        0.0000        0.0000        0.0000        0.0000        0.0000        0.0000        0.0000        0.0000        0.0000        0.0000        0.4486        0.6900        0.7041        0.9076        1.1305        0.6147        0.2665        0.2681        0.9805        1.1404        0.2934        0.1085        0.1351        0.0641        0.0374        0.0237        0.0799        0.0907        0.7799        0.2354        1.1344        1.2654        2.2334        3.3810        5.4053        8.4550        5.2866        3.4703        4.2873        3.9511        3.1165        2.4363        1.3000        1.0110        0.8824        0.3554        0.9367        3.1283        3.8859        3.7881        2.7360        3.6623        3.7191        3.1248        2.7364        1.0395        0.5587        1.0231        1.9502        1.6725        1.4831        1.4566        2.8505        4.9522        4.5548        3.8676        4.0485        3.0710        3.2273        3.3954        5.5404        8.6451        9.9547        8.0847        9.2349       10.5253        7.8598        7.3984        9.2662        9.8978        8.2152        9.1412       10.9821       19.0759       21.3562       27.7589       25.7268       15.9318       16.2878       16.9608       15.8149       18.9377       10.4310        7.4770        7.9394        6.9071        4.3915        4.4373        4.0093        4.2099        3.9669        4.0895        4.4371        4.6991        5.4750        4.4560        4.8775        5.0869        7.4289        6.0577        6.4454       13.1914       13.7386       13.7620       13.2373       14.2908       13.0448       16.7651       19.9808       15.0072       13.6413       16.0922       14.0142       20.6914       24.4560       23.3324       19.9118       21.0312       22.5024       20.4855       18.7954       14.4337       12.6572       12.6786       14.0367       17.0597       18.2645       15.7953       15.2745       12.3322       10.1105        9.2282        9.7242        6.0583        3.4300        4.0062        4.6514        6.0673        6.3485        7.0531        7.0721        7.8615        8.8190        8.5500        9.5605       11.5086       12.9285       14.3679       19.0379       25.1597        0.0000        0.0000        0.0000        0.0000       29.2800       28.8600       21.4200       25.9577        0.0000        0.0000        0.0000        0.0000        0.0000        0.0000        0.0000        0.0000        0.0000        0.0000        0.0000        0.0000        0.0000        0.0000        0.0000        0.0000        0.0000        0.0000        0.0000        0.0000        0.0000        0.0000        0.0000        0.0000        0.0000        0.0000        0.0000        0.0000        0.0000        0.0000        0.0000        0.0000        0.0000        0.0000        0.0000        0.0000        0.0000        0.0000        0.0000        0.0000        0.0000        0.0000        0.0000        0.0000        0.0000        0.0000        0.0000        0.0000        0.0000        0.0000        0.0000        0.0000        0.0000        0.0000        0.0000        0.0000        0.0000
        0.0000        0.0000        0.0000        0.0000        0.0000        9.0351        8.5094        7.8743        7.9541        4.6167        5.2355        5.5100        2.6608        2.7470        0.5553        0.0000        0.0000        0.1592        0.1596        0.1222        0.1219        0.0000        0.0000        0.0000        0.0000        0.0000        0.0000        0.0000        0.0000        0.0000        0.0000        0.0000        0.0000        0.0000        0.0000        0.0164        0.0064        0.0126        0.0231        0.0489        0.0644        0.3152        0.0801        0.1135        0.1899        0.1139        0.1447        1.7747        1.2649        0.2468        2.5885        3.4836        3.1690        4.0333        8.4890       10.8643       13.2123       12.9772       12.7863       11.6127        5.7351        4.4308        4.7155        2.7531        4.7354        6.1211        4.1654        2.9312        2.3969        2.0865        2.1020        0.9977        2.4813        2.7857        3.3651        4.5520        4.9690        3.8840        2.8176        1.2315        0.9091        1.2769        2.1090        2.3513        1.7975        1.1774        1.1281        2.2038        3.1249        4.5670        6.0787        5.5400        6.4980        5.8749        8.4548       10.2040        9.5604        9.3445        7.1777        7.5566        6.7509        6.1136        5.7497        4.5971        5.7353        7.7838        7.3257       14.8940       18.6600       20.3177       28.8092       28.0474       29.0966       22.9139       19.9392       22.2862       18.1528       12.7298       10.7669        5.0017        4.4467        4.2915        4.6329        3.0824        2.5779        2.6356        2.9312        3.0551        2.9678        2.8372        9.0360        5.0877        6.4031        6.1526        9.2719       16.2673       13.6999       11.7162       13.5243       16.7907       22.5780       22.1719       17.8867       10.6439       14.1193       21.1242       16.1743       20.0017       20.0403       18.5253       15.8084       15.4114       16.8561       15.3425       17.5724       16.2802       17.6086       22.2423       14.8916       17.4860       15.9669       14.0418       11.9629       12.4099        8.8384        6.9705        4.2814        5.0969        3.3994        5.5322        5.9446        5.7591        5.9601        6.0063        7.9447        6.6908        7.1469        7.3088       11.3071       12.9531       14.2551       15.1684       15.7795       20.3007        0.0000        0.0000        0.0000       33.5523       30.0813       26.9239       27.0089       23.4482       24.1284        0.0000        0.0000        0.0000        0.0000        0.0000        0.0000        0.0000        0.0000        0.0000        0.0000        0.0000        0.0000        0.0000        0.0000        0.0000        0.0000        0.0000        0.0000        0.0000        0.0000        0.0000        0.0000        0.0000        0.0000        0.0000        0.0000        0.0000        0.0000        0.0000        0.0000        0.0000        0.0000        0.0000        0.0000        0.0000        0.0000        0.0000        0.0000        0.0000        0.0000        0.0000        0.0000        0.0000        0.0000        0.0000        0.0000        0.0000        0.0000        0.0000        0.0000        0.0000        0.0000        0.0000        0.0000        0.0000        0.0000
        0.0000        0.0000        0.0000        0.0000        0.0000       12.3121       11.3281        9.3163        6.1461        7.3359        6.9235        5.4900        3.5500        2.4911        1.9160        0.1769        0.4391        0.1594        0.0088        0.1347        0.3021        0.0835        0.0381        0.0295        0.0000        0.0000        0.0000        0.0000        0.0000        0.0000        0.0000        0.0000        0.0000        0.0000        0.0000        0.0045        0.0064        0.0120        0.0731        0.0691        0.0589        0.0851        0.0755        0.0747        0.8972        1.6353        1.3329        2.6479        3.8320        2.7884        2.3329        4.9088        5.3352        5.1138        4.6511        4.9971        6.6265        6.2335        2.7481        2.5583        2.7637        3.4626        4.6731        3.8365        2.5081        3.0544        3.3330        3.0359        2.1307        1.6239        0.7472        0.8187        1.4151        3.0960        4.5169        5.5415        5.8030        3.2061        2.2977        1.0896        1.4862        1.8027        1.7889        1.2172        2.8769        1.9033        1.2733        1.7996        1.4734        4.8353        6.6348        5.6495        5.6914        6.1153        5.2277        6.2199        7.6373        6.9469        3.2154        4.3908        5.1235        4.8800        6.0759        5.3120        8.0959       14.1200        7.8976       12.9453       16.4950       20.5075       24.8143       20.4308       25.6448       35.3668       42.8044       48.4210       26.9007       18.7077       14.3820        7.8944        5.7141        4.8815        4.1033        3.9076        3.3152        3.4587        4.4553        3.2552        1.6782        9.0331       16.5097        5.9234        9.1175        8.9483       12.5715       16.5122       11.2826       13.1044       16.9857       18.5956       18.9928       16.9273       17.5844       21.0036       28.1493       26.7130       17.0126       16.7453       15.0772       14.2172       16.5982       13.9005       12.9187       13.9356       15.1569       13.4797       14.5790       14.2606       13.2255       13.3062       14.8387       14.2847       10.5065       10.0700        7.8694        4.2297        4.2788        3.6762        3.6653        3.4057        5.4899        4.7774        5.4242        7.5542        6.9611        6.1094        5.9140       11.5525       13.1507       15.2897       15.7039       15.6939       17.2882       18.7970        0.0000        0.0000       36.0803       29.6199       26.2031       24.8237       25.6020       23.3185       21.6184       22.6239       24.6852       23.8398       23.5512       27.9106        0.0000        0.0000        0.0000        0.0000        0.0000        0.0000        0.0000        0.0000        0.0000        0.0000        0.0000        0.0000        0.0000        0.0000        0.0000        0.0000        0.0000        0.0000        0.0000        0.0000        0.0000        0.0000        0.0000        0.0000        0.0000        0.0000        0.0000        0.0000        0.0000        0.0000        0.0000        0.0000        0.0000        0.0000        0.0000        0.0000        0.0000        0.0000        0.0000        0.0000        0.0000        0.0000        0.0000        0.0000        0.0000        0.0000        0.0000        0.0000        0.0000        0.0000        0.0000
        0.0000        0.0000        0.0000        0.0000       11.4699        9.8563        9.6383        9.2568        6.3026        7.8877        6.2613        3.1470        3.1098        2.6252        2.4885        0.4322        0.4648        0.0135        0.0189        0.0087        0.0067        0.0000        0.0000        0.0000        0.0000        0.0000        0.0000        0.0000        0.0000        0.0000        0.0000        0.0000        0.0000        0.0000        0.0168        0.0040        0.0056        0.0107        0.0472        0.0808        0.0775        0.0638        0.0720        0.0743        0.0915        0.1106        0.1461        0.8967        3.5748        2.3098        3.1869        5.9835        8.5506        4.9643        4.3793        4.0416        4.0155        3.5621        3.4915        5.8606        7.4011        9.0462        7.1883        4.6894        2.7352        1.6219        1.9674        4.3744        4.2003        2.5500        3.0835        4.1808        2.1963        2.2410        3.5878        2.7056        3.2636        2.7355        2.0114        1.8626        2.3538        1.7194        1.0027        1.2236        2.4108        3.3710        1.9816        1.3695        1.8675        2.2854        4.8971        4.4721        2.2814        1.8341        1.5920        1.6036        2.9291        3.2451        2.6317        5.2896        4.9549        4.1188        3.2019        4.0255        3.8400        4.9581        6.9564       15.1480       17.8966       20.7674       27.7784       21.8811       22.7623       23.8523       24.2247       30.8896       28.1747       21.4913       14.8150        9.9478        8.5244       10.0394        6.7031        4.3431        6.9768       13.4270       18.3443       13.7820        4.0058        2.9509        5.5953       14.4779       16.9323        8.4561        9.8035       11.2011        9.3915       11.5768       12.6265       12.9643       16.3285       14.8445       17.2636       18.4234       30.4888       32.2720       25.8018       18.1699       17.8289       16.9881       15.5730       13.8840       14.4667       15.6764       12.8102       10.9919       11.2233       11.9162       13.1127       15.9771       16.3831       16.6444       11.6800        7.0508        4.2921        4.2604        5.5851        4.5365        3.2413        2.9654        4.0684        5.9324        5.3184        6.1920        6.0271        5.8486        7.9187        8.0346       11.9854       13.9362       12.2311       12.1602       13.4272       18.7459        0.0000       27.5407       24.4267       25.9924       23.5249       25.5856       23.9961       19.9361       19.1300       20.5477       22.8090       26.7751       27.1021       31.2308       40.0431        0.0000        0.0000        0.0000        0.0000        0.0000        0.0000        0.0000        0.0000        0.0000        0.0000        0.0000        0.0000        0.0000        0.0000        0.0000        0.0000        0.0000        0.0000        0.0000        0.0000        0.0000        0.0000        0.0000        0.0000        0.0000        0.0000        0.0000        0.0000        0.0000        0.0000        0.0000        0.0000        0.0000        0.0000        0.0000        0.0000        0.0000        0.0000        0.0000        0.0000        0.0000        0.0000        0.0000        0.0000        0.0000        0.0000        0.0000        0.0000        0.0000        0.0000
        0.0000        0.0000        0.0000        0.0000        8.7007        7.3217        6.3017        8.2248        6.3340        4.0367        2.8991        3.1113        3.4412        3.3086        3.1450        0.0000        0.0000        0.0000        0.0000        0.0000        0.0000        0.0000        0.0000        0.1161        0.0695        0.1416        0.0000        0.0000        0.0000        0.0000        0.0000        0.0000        0.0000        0.0000        0.2909        0.0028        0.0040        0.0086        0.0405        0.0483        0.0490        0.2813        0.0829        0.0900        0.1021        0.3353        0.3178        3.2895        4.3588        7.7979        4.8365        3.2415        4.3478        3.1740        4.1052        6.4544        6.0304        7.9865        8.1852        5.5342        2.2541        3.1469        6.7626        4.0643        3.1417        4.2042        3.8845        4.0808        3.7809        2.7026        1.7835        2.5112        1.4463        2.1352        2.5095        1.3590        2.6713        3.1599        2.6086        2.4906        2.3160        1.6748        1.7641        1.7540        2.0996        2.1541        2.1462        2.4424        3.0335        1.7236        1.9512        2.0912        2.0218        2.0474        8.3058        3.4115        3.7939        3.3393        2.3538        3.7463        4.0831        3.7108        3.2745        3.3679        3.3028        4.9102        6.1388       15.3132       19.1008       20.2252       22.0104       19.3389       21.6601       22.5558       23.2678       25.6702       23.1461       25.9111       17.2448       12.2398       11.9670       16.8205        9.6649        6.5906       12.1126        9.7501        4.9020        3.6423        3.9246        7.4243        7.3225       13.8936       16.7630       15.5968        9.6696       11.2427       11.9929       11.8556       13.1369       17.9759       23.0711       25.3396       18.5677       15.4184       20.7444       18.4501       23.6929       28.3703       26.6766       19.6234       18.7298       14.7204       16.0069       16.0633       12.4832       10.9042       10.1914       10.0014       16.4948       14.5876       17.4988       17.4626       13.2653        9.6095        7.6136        7.3580        7.8897        7.3018        5.8674        6.3881        6.9531        7.2406        6.2322        6.9480        6.5864       11.2257       10.9461       10.6897        9.7663        9.8972       10.1941       10.9844       11.5521       18.6119       18.6616       19.8366       20.1962       20.1439       20.9684       21.4444       19.9689       17.7207       16.4452       17.2901       20.9552       25.3397       29.9535       37.2300       47.1607        0.0000        0.0000        0.0000        0.0000        0.0000        0.0000        0.0000        0.0000        0.0000        0.0000        0.0000        0.0000        0.0000        0.0000        0.0000        0.0000        0.0000        0.0000        0.0000        0.0000        0.0000        0.0000        0.0000        0.0000        0.0000        0.0000        0.0000        0.0000        0.0000        0.0000        0.0000        0.0000        0.0000        0.0000        0.0000        0.0000        0.0000        0.0000        0.0000        0.0000        0.0000        0.0000        0.0000        0.0000        0.0000        0.0000        0.0000        0.0000        0.0000        0.0000
        0.0000        0.0000        0.0000        0.0000        4.0449        3.7610        6.0798        9.5473       10.6210        5.0331        3.6450        3.9353        3.5025        3.3206        0.5941        0.6625        1.7162        2.9296        2.5717        0.4129        0.2915        0.7324        0.8111        0.1390        0.2152        0.0643        0.1378        0.1161        0.1550        0.0000        0.0000        0.0000        0.0000        0.0458        0.3368        1.5053        1.4841        1.7671        2.4655        1.4414        1.8789        3.0614        2.1455        2.0339        3.1569        3.5476        7.6300        8.9750        8.2201        5.8496        2.3455        4.7835        6.3838        5.6569        6.6632        6.3339        6.1389        5.0976        8.7497        9.4471        7.5365        9.5038       11.6917       11.5029        5.3885        3.6622        5.4611        2.0825        3.0621        4.9762        3.4836        3.2336        2.9489        2.4871        4.2541        2.4521        2.4771        3.9470        3.2832        2.6951        2.7618        2.9071        3.4748        2.9493        3.5863        3.5526        3.1360        3.5605        2.5788        2.1005        2.3393        3.4462        4.2272        4.2948        6.5436        4.8966        3.7736        5.5558        4.8970        4.8572        2.1219        4.0502        2.5411        2.4513        2.8183        3.4475        3.9171       14.4644       15.7587       19.5946       20.1404       18.1926       20.2859       21.7132       25.2931       32.4817       32.8772       28.9486       33.4599       18.5984       15.2020       15.2237       10.4081        5.9362        8.3521        6.9336        6.1753        7.3624        7.5727        7.4191        6.6852        5.8109        6.8077        6.9034        8.2125       18.1360       18.2466       16.1465       16.8024       17.5557       26.2373       24.0951       20.7069       17.5385       11.7405       13.1314       12.0332       13.9405       16.2167       15.2249       16.7792       13.4296       16.0777       17.0702       16.7228       15.2768       12.8723       11.2239       14.6297       16.6357       16.8849       14.9075       11.3557       10.1177        7.3487        8.3595        8.6024        8.5146        7.1974        7.6484       11.6203        9.7073        7.5664        8.2097        8.2329       11.7613        9.7014       12.0103       11.5808       13.7103       14.5542       13.9311       15.0950       15.4517       18.8901       20.1202       19.7520       16.5333       15.1839       16.3252       15.8903       13.0800       14.1675       14.4809       16.5853       22.7773       31.4394       40.9309       44.2158        0.0000        0.0000        0.0000        0.0000        0.0000        0.0000        0.0000        0.0000        0.0000        0.0000        0.0000        0.0000        0.0000        0.0000        0.0000        0.0000        0.0000        0.0000        0.0000        0.0000        0.0000        0.0000        0.0000        0.0000        0.0000        0.0000        0.0000        0.0000        0.0000        0.0000        0.0000        0.0000        0.0000        0.0000        0.0000        0.0000        0.0000        0.0000        0.0000        0.0000        0.0000        0.0000        0.0000        0.0000        0.0000        0.0000        0.0000        0.0000        0.0000        0.0000
        0.0000        0.0000        0.0000        0.0000        0.0000        0.0000        0.0000        0.0000        4.7722        2.3788        4.6352        1.9644        1.3390        1.9846        0.6520        0.1098        0.8360        2.0130        1.6632        0.6632        1.1274        1.2123        1.5336        0.5454        0.3245        0.3677        0.1908        0.6005        5.0582        0.4388        0.1527        0.0342        0.0228        0.3330        1.4348        1.8051        1.8797        2.4490        1.6001        0.2194        1.0099        2.2971        6.2707        9.9915        5.4035        4.4519        5.4991        5.2174        4.5762        3.1162        2.3099        9.1070        7.9915        4.7214        3.0003        3.0452        3.3379        6.0037        8.7591       10.1537        8.9312        7.8226        6.0801        4.2895        4.5624        2.4146        3.9749        3.5847        5.5380        7.9371        6.0928        7.7030        5.5980        3.1617        1.6133        2.2035        2.4365        2.0038        2.2849        3.0136        4.1117        4.9830        5.1069        3.5346        3.1759        2.0292        2.6225        2.8594        3.1564        3.3995        2.4402        2.1865        2.1322        2.1200        2.0018        2.8189        4.9045        4.7708        1.4436        5.2394        4.2006        3.2201        2.6957        2.1707        2.8307        4.6166        4.4984       16.4755       16.8917       17.8575       20.8072       19.4990       20.5288       25.0696       25.2492       31.5532       29.5482       30.3671       32.4245       22.4182       17.1733       12.2754       12.7241        7.2016       10.3571        9.9774        7.5424        8.1648        7.3087        7.4777        8.6744        7.9241        7.2030        6.2211        7.6298       12.5160       12.0446       14.0229       16.3323       15.4277       26.0655       20.5210       17.5215       13.7306       11.4318       13.0132       16.4919       14.5578       12.9271       13.2344       13.4971       14.8803       20.5320       13.3760       11.9742       14.2319       12.0740       14.2437       16.2176       19.1230       16.4693       13.1578        9.6879        7.4240        7.5495        8.2716        8.3936        7.6050        8.9768        8.8640       12.6384       13.5701        9.2648        9.5003       11.9096       16.5089       13.3378       13.6939       14.6068       14.6910       15.9451       15.8720       14.9323       13.9692       12.8974       15.5551       15.7521       13.2255       13.6322       13.5333       14.7198       12.9047       15.2689       15.0330       21.3695       35.4921       37.4964        0.0000        0.0000        0.0000        0.0000        0.0000        0.0000        0.0000        0.0000        0.0000        0.0000        0.0000        0.0000        0.0000        0.0000        0.0000        0.0000        0.0000        0.0000        0.0000        0.0000        0.0000        0.0000        0.0000        0.0000        0.0000        0.0000        0.0000        0.0000        0.0000        0.0000        0.0000        0.0000        0.0000        0.0000        0.0000        0.0000        0.0000        0.0000        0.0000        0.0000        0.0000        0.0000        0.0000        0.0000        0.0000        0.0000        0.0000        0.0000        0.0000        0.0000        0.0000        0.0000
        0.0000        0.0000        0.0000        0.0000        0.0000        0.0000        0.0000        0.0000        0.0000        0.0000        1.0274        0.7288        0.7183        1.9086        1.6049        0.9398        2.4308        3.0517        1.7537        0.7105        1.0326        0.8096        0.5406        0.3083        0.2799        0.1908        0.0724        0.2875        0.4604        0.9548        0.0461        0.2066        0.3976        0.4643        0.9898        5.1322        7.8370        6.1742        4.1753        9.9028       11.2663       12.2697       14.3376       10.5464        6.5972        4.0137        3.9319        3.7882        4.6979        4.1693        3.9224        4.4839        4.4968        3.2856        2.8029        1.7563        5.5459        9.6851        5.5257        3.3318        4.1034        3.5440        2.2114        4.1888        3.7661        2.3500        3.7114        4.4596        7.1532        5.2766        5.3347        6.4460        7.6914        5.5859        1.6912        2.1183        2.1406        2.9343        5.4898        6.7387        5.2694        4.7879        6.0550        4.3836        2.6106        2.0040        2.0840        3.2817        3.7549        4.0388        3.8649        4.9443        3.9817        3.3882        5.7161        8.3504        8.8950        7.2576        7.6000        9.9967        7.7866        7.3215        5.2456        2.7745        3.7933        4.8108        5.5408       16.6268       20.5271       24.1382       22.6359       26.6585       40.1452       27.2326       29.5327       30.2404       29.4083       27.4050       22.4359       14.2820       16.8968       15.1807       14.7262        7.2792        6.8107        6.3158        5.8790        7.9663        8.1466        8.1988        7.1675        7.4344        6.7220        6.7154        6.7283       14.2381       11.9888       12.3618        9.3912        8.5370       10.2645        9.0545       10.1378       13.5770       13.4653       15.8890       15.6316       12.6682       12.4800       13.4713       15.7346       16.6263       12.6266       10.5990       11.1808       11.9060       11.1016       14.9450       17.5846       16.4484       12.7902       10.5881        9.6225        7.9601        8.9827        9.1841       10.5012        8.7911        8.8241       11.2514       11.7067       11.4094       11.3733       12.5947       12.0037       14.1078       14.2925       13.9679       14.6944       15.0153       15.3517       20.7903       17.0199       12.7280       96.1307       13.6324       14.2249       14.4334       13.3888       12.1723       13.2541       14.9386       16.2189       18.1883        0.0000        0.0000        0.0000        0.0000        0.0000        0.0000        0.0000        0.0000        0.0000        0.0000        0.0000        0.0000        0.0000        0.0000        0.0000        0.0000        0.0000        0.0000        0.0000        0.0000        0.0000        0.0000        0.0000        0.0000        0.0000        0.0000        0.0000        0.0000        0.0000        0.0000        0.0000        0.0000        0.0000        0.0000        0.0000        0.0000        0.0000        0.0000        0.0000        0.0000        0.0000        0.0000        0.0000        0.0000        0.0000        0.0000        0.0000        0.0000        0.0000        0.0000        0.0000        0.0000        0.0000        0.0000        0.0000
        0.0000        0.0000        0.0000        0.0000        0.0000        0.0000        0.0000        0.0000        0.0000        0.0000        2.1168        1.9626        1.5773        0.5809        0.3719        0.3125        1.9532        3.8771        4.2214        2.0623        1.6711        0.9933        0.8523        0.9034        0.9579        2.1068        1.2620        1.0303        0.1079        0.3891        0.1030        0.1226        0.9378        2.5102        4.6722        9.1821        8.8738        6.1066        3.5805        6.6929        4.7846        4.7385        5.8659        3.7010        4.9737        7.0938        3.9163        4.4990        3.9011        3.4256        1.8330        2.3893        2.5827        3.2817        5.4528        5.8853        5.5570        8.0513        7.8473        5.0023        4.8963        2.9797        1.9531        2.7043        6.1270        6.7766        6.7041        3.6807        3.3085        3.8051        3.4244        6.4644        6.0838        3.0343        2.5492        3.0936        3.5674        5.2542        9.8848       10.2169        7.8262        7.0596        9.3609        6.7452        5.5074        3.2924        3.6843        9.0285        8.0914        6.1389        5.8119        8.8580        6.4751        6.6381        8.5763        5.2870        2.5999        1.8707        2.6561        4.9976        5.8245       14.4873       24.2839        9.3468        5.5007        7.4118        6.7070       18.1383       19.3715       13.8479       18.3225       20.6074       24.4642       26.8399       23.3634       28.1437       30.0876       25.4207       21.6388       15.9148       17.8151       13.8862       15.1066        8.5646        8.1207        7.8121        6.4899        9.8129       10.2937        8.7227        8.6067        7.0760        7.0520        8.0239        7.4777       11.0894       13.4884       15.1094       16.7398        9.9974        9.3624        9.3472        9.3565       12.8995       14.5897       10.5595        8.5266       11.2132       13.4432       13.2430       23.6374       16.9517       13.1789       17.6272       10.5999       10.9572       13.8645       15.9398       14.6565       14.4305       11.8419       10.9600       13.7517       12.6028       11.7831       10.2099       11.1540       11.5555       10.2655       12.4572       13.9893       45.7945       28.6657       13.0329       15.5856       12.5391       13.9181       13.2868       12.3556       11.7046       13.0412       17.5985       16.4189       10.6208       11.2481       12.1700       12.2466       14.4187       16.9728       13.8111       15.4044       18.1149       15.1827        0.0000        0.0000        0.0000        0.0000        0.0000        0.0000        0.0000        0.0000        0.0000        0.0000        0.0000        0.0000        0.0000        0.0000        0.0000        0.0000        0.0000        0.0000        0.0000        0.0000        0.0000        0.0000        0.0000        0.0000        0.0000        0.0000        0.0000        0.0000        0.0000        0.0000        0.0000        0.0000        0.0000        0.0000        0.0000        0.0000        0.0000        0.0000        0.0000        0.0000        0.0000        0.0000        0.0000        0.0000        0.0000        0.0000        0.0000        0.0000        0.0000        0.0000        0.0000        0.0000        0.0000        0.0000        0.0000        0.0000
        0.0000        0.0000        0.0000        0.0000        0.0000        0.0000        0.0000        0.0000        0.0000        0.0000        3.2299        5.9740        4.3904        5.5083        2.4630        0.3917        0.0109        0.2274        7.3253        9.1175        7.7654        3.1792        3.8973        3.5575        4.8418        3.1391        4.4668        3.3185        1.0600        0.8839        0.3918        0.9001        2.7131        0.7391        3.3285        3.4017        2.0034        1.4057        0.9621        2.3389        3.0737        3.8156        2.5930        2.5650        0.0029        1.4027        0.9610        6.5661        6.8812        5.7281        3.8005        4.7487        2.7628        3.5311        5.6587        7.5010        5.6947        4.1392        3.3965        3.9985        1.5113        4.6856        4.5701        5.7481        8.2398       13.2507       10.5731        8.1804        5.1550        5.3936        8.0528        5.8834        2.8819        3.6057        3.3435        3.7928        4.3967        4.5571        6.5588        5.2984        6.7282        7.0337        6.9733        6.7653        6.7140        6.7045        7.9578       14.9605       14.2722       14.6370       13.0702       16.7717       13.4945       17.4097       28.1371       17.1392        9.4772       12.0216        8.1077        7.5731        9.4536       14.2693       18.3561       13.2544       11.0469       11.3084       11.6608       15.3920       11.3399       11.2499       18.6411       19.9374       25.4466       25.8382       24.2330       29.1925       26.0250       25.3957       22.8316       16.1708       19.7870       18.9918       17.4487       13.7728       12.2998       10.4361        8.6629       10.0256       11.0917        9.1856        8.5439        8.0095        8.0391        7.2541        7.0471        9.2399        9.4694       11.3174       12.8683       12.1523       10.3815        9.7935       10.3702       13.6770       15.5192       12.8578       12.0554       11.0207       11.4707       18.4925       22.5872       18.2478       19.5758       14.1472       13.7622       14.6023       20.9193       22.6407       15.2641       11.5244       10.1436       10.5853       10.2917       10.7354       10.0546        9.6933       11.0959       11.5731       14.5831       19.0615       17.0458       59.2528       34.5377       12.3517       12.4893       18.6548       13.6558       13.5368       16.0990       16.8801       17.5718       17.0210       15.3475        6.0221        8.2682        9.0735       10.0857       13.8292       25.3905       22.4424        0.0000        0.0000        0.0000        0.0000        0.0000        0.0000        0.0000        0.0000        0.0000        0.0000        0.0000        0.0000        0.0000        0.0000        0.0000        0.0000        0.0000        0.0000        0.0000        0.0000        0.0000        0.0000        0.0000        0.0000        0.0000        0.0000        0.0000        0.0000        0.0000        0.0000        0.0000        0.0000        0.0000        0.0000        0.0000        0.0000        0.0000        0.0000        0.0000        0.0000        0.0000        0.0000        0.0000        0.0000        0.0000        0.0000        0.0000        0.0000        0.0000        0.0000        0.0000        0.0000        0.0000        0.0000        0.0000        0.0000        0.0000        0.0000        0.0000
        0.0000        0.0000        0.0000        0.0000        0.0000        0.0000        0.0000        0.0000        0.0000        0.0000        0.0000        3.2364        7.4993        6.1397        6.3457        2.9805        0.4216        0.0129        0.0065        4.5221       12.0266        7.4639        6.9312        2.4237        4.0935        3.7427        5.1768        3.2668        2.5819        1.6108        0.8412        1.2474        0.5282        0.4001        0.2837        1.7622        2.5758        0.9153        0.5348        3.1721        5.4308        1.5101        0.7607        0.4446        0.0027        0.0982        0.2530        1.3671        2.6810        2.1627        2.7673        1.9947        2.9310        4.2440        3.3599        3.8224        3.0585        3.2902        2.1330        1.7237        2.2536        1.7914        1.7917        4.1237        8.5783       12.4143       10.0886        6.2806        8.3028        9.7330        5.6413        4.6522        3.5651        4.2660        2.9880        4.9024        5.3803        4.9993        5.0960        5.1361        6.5366        8.5601        9.6683        9.2137        8.1664       10.9010       11.0583       12.4406       13.2156       11.2958        9.3359        9.1557       11.9730       15.6865       13.8996       15.7955       14.3043       16.3924       15.8002       14.2705       17.7512       19.4119       17.0131       17.0756       20.6085       13.4613       12.3887       14.6803       12.0823       16.8052       21.1170       21.6737       30.0488       35.3714       26.4726       27.5985       28.0413       39.8207       29.4613       19.9972       24.7172       22.8544       20.2740       17.6871       17.5755       12.8223        9.1898       10.4557       11.5627       10.9174       12.0161       11.2728       11.1494        9.3476        8.3231       12.3786       13.0552       13.3207       14.2090       13.6552       10.7706       10.0710       11.0098       14.0924       11.9529       10.5920       15.3995       15.7824       16.4302       21.8508       18.9550       16.2144       13.3306       12.3646       12.0215       13.8555       18.9242       16.8831       11.8442        9.8108        9.0754        8.3913        8.8968       11.7499       13.0341       11.8580       11.6305       12.4915       13.1331       13.6243       13.7753       15.1571       16.0551       16.0347       15.5398       16.8093       16.7667       24.0100       24.0754       18.3333       15.8470       11.9126       10.2082        6.6895        8.3240        5.6311        6.7020        9.8191       19.2186        0.0000        0.0000        0.0000        0.0000        0.0000        0.0000        0.0000        0.0000        0.0000        0.0000        0.0000        0.0000        0.0000        0.0000        0.0000        0.0000        0.0000        0.0000        0.0000        0.0000        0.0000        0.0000        0.0000        0.0000        0.0000        0.0000        0.0000        0.0000        0.0000        0.0000        0.0000        0.0000        0.0000        0.0000        0.0000        0.0000        0.0000        0.0000        0.0000        0.0000        0.0000        0.0000        0.0000        0.0000        0.0000        0.0000        0.0000        0.0000        0.0000        0.0000        0.0000        0.0000        0.0000        0.0000        0.0000        0.0000        0.0000        0.0000        0.0000        0.0000
        0.0000        0.0000        0.0000        0.0000        0.0000        0.0000        0.0000        0.0000        0.0000        0.0000        0.0000        0.0000        0.0000        0.0000        1.7045        1.0755        0.5153        0.0000        0.1555        0.4435        1.2871        4.7808        8.3619       11.1624        8.5450        5.8618        3.6039        2.4879        1.0239        0.8778        1.3409        0.8734        0.8521        0.3671        1.0934        1.5747        2.8226        3.1434        1.0819        0.2492        0.6031        1.5393        1.7497        0.1805        0.0154        0.6178        0.3417        4.4838        4.5924        5.6659        4.5660        1.9127        1.8495        4.0827        2.7149        3.1809        2.0093        1.9691        2.7227        1.9209        1.3100        1.8118        6.1684        7.6663       10.7169        7.0714        7.1538        7.1862        2.6149        5.0173        5.2416        6.4607        5.1496        5.7627        3.8902        5.4207        6.7090        6.2174        6.9554        6.7202        7.9810        9.2304        9.3896        8.7159        8.0103        9.4657        9.1392       12.8365       12.7768       10.9877       13.3564       10.6314       11.9498       15.3554       16.2591       17.2554       17.5270       18.7269       19.8944       19.3605       17.8694       23.8298       21.9910       11.6099       13.5215       15.3174       17.9905       18.8971       17.8841       16.9449       24.0535       22.7923       31.9097       39.7891       28.1365       27.6194       27.5268       38.7576       39.7176       23.9123       19.3784       24.2736       21.2388       23.2361       23.5691       17.5882       10.5396       12.2638       12.9405       11.4917       11.2559       10.4806       10.6087       10.1069       10.7633       21.7655       21.0021       17.2154       15.0485       14.2413       13.3111       13.7113       15.7317       18.6969       22.1942       11.5224       14.7039       15.7355       34.5933       23.8549       16.6504       15.0769       14.0655       12.4540       13.4939       13.9117       17.8772       11.7547       12.5019       10.1702        9.9655        9.3227       10.7533       13.9249       14.3002       14.3378       13.4573       14.4617       14.6511       15.9382       17.3868       17.2376       17.9147       16.7441       17.0613       18.6863       19.5554       22.4336       16.6089       13.9477       12.4613       10.3120        8.9463        6.2138        7.4281        8.0149        0.0000        0.0000        0.0000        0.0000        0.0000        0.0000        0.0000        0.0000        0.0000        0.0000        0.0000        0.0000        0.0000        0.0000        0.0000        0.0000        0.0000        0.0000        0.0000        0.0000        0.0000        0.0000        0.0000        0.0000        0.0000        0.0000        0.0000        0.0000        0.0000        0.0000        0.0000        0.0000        0.0000        0.0000        0.0000        0.0000        0.0000        0.0000        0.0000        0.0000        0.0000        0.0000        0.0000        0.0000        0.0000        0.0000        0.0000        0.0000        0.0000        0.0000        0.0000        0.0000        0.0000        0.0000        0.0000        0.0000        0.0000        0.0000        0.0000        0.0000        0.0000        0.0000        0.0000
        0.0000        0.0000        0.0000        0.0000        0.0000        0.0000        0.0000        0.0000        0.0000        0.0000        0.0000        0.0000        0.0000        0.0000        0.0000        0.0000        0.0000        0.0000        0.3799        0.1921        1.0289        2.6723        2.2895        4.9802        6.0080        5.9128        2.5056        1.3423        1.3840        1.8994        1.3459        2.3863        0.8856        2.3735        2.3702        0.6582        2.7315        4.1753        1.2704        0.5392        0.6325        0.2089        1.0867        2.1150        1.8189        1.7880        1.1921        2.1822        4.1704        3.4351        0.9073        3.5911        2.9005        1.1791        2.3402        4.1277        2.5010        2.0943        5.3590        4.6395        4.3055        5.8135        6.9313        7.4132        6.1825        5.0264        4.1847        2.8417        2.5007        3.2307        3.0187        5.2152        4.5385        4.0431        3.8551        6.3336        6.7275        6.9148        7.6643        8.5329        8.6709        8.4180       10.5301       11.7407        9.5372       11.7056       16.0019       15.2544       15.2884       13.9815       17.7676       20.3434       20.8113       20.5447       18.2607       18.5189       19.0965       18.4079       18.6408       24.5479       22.8151       22.9752       23.3375       14.0465       14.3462       15.8214       18.1236       30.6155       22.8871       25.0822       28.6795       27.3052       35.0733       36.7112       32.4524       38.5301       38.4425       39.0044       30.7549       24.7879       26.6399       25.7004       42.2518       25.4250       31.5183       19.2904       12.6210       13.9455       18.0267       17.0395       14.9427       12.8749       12.0595       11.6422       13.3939       23.5607       25.7250       27.8908       21.6684       20.7854       15.6897       16.2461       20.4511       21.0100       32.9445       11.8565       12.7575       16.2741       20.1735       19.4421       13.6345       14.6656       16.8613       15.0862       14.6551       14.4502       14.4063       12.3969       13.5964       10.8151       10.9039       11.8678       13.2072       15.2653       14.7216       15.7990       15.1362       17.0761       18.4334       17.5741       17.3392       16.7531       14.3293       35.2626       35.0432       15.2589       15.6414       16.3343       15.1991       13.3465       25.0124       10.4545        8.5610        5.1958        5.1325        7.8679        0.0000        0.0000        0.0000        0.0000        0.0000        0.0000        0.0000        0.0000        0.0000        0.0000        0.0000        0.0000        0.0000        0.0000        0.0000        0.0000        0.0000        0.0000        0.0000        0.0000        0.0000        0.0000        0.0000        0.0000        0.0000        0.0000        0.0000        0.0000        0.0000        0.0000        0.0000        0.0000        0.0000        0.0000        0.0000        0.0000        0.0000        0.0000        0.0000        0.0000        0.0000        0.0000        0.0000        0.0000        0.0000        0.0000        0.0000        0.0000        0.0000        0.0000        0.0000        0.0000        0.0000        0.0000        0.0000        0.0000        0.0000        0.0000        0.0000        0.0000        0.0000        0.0000        0.0000
        0.0000        0.0000        0.0000        0.0000        0.0000        0.0000        0.0000        0.0000        0.0000        0.0000        0.0000        0.0000        0.0000        0.0000        0.0000        0.0000        0.0000        0.0000        0.0000        2.9805        2.3626        1.3160        3.6859        2.9981        1.2176        6.4459        6.2391        4.3082        0.8974        3.4733        2.5384        2.6361        1.6366        4.2223        1.2781        0.5600        1.5825        2.2194        2.6152        6.0593        3.5725        1.8468        4.2151        5.8320        5.2500        4.7220        3.3780        3.6360        6.4440        5.0280        3.2580        4.7880        3.2760        5.9880        8.0940       10.8026       11.8235       10.4711       10.4101        9.4046        9.3742       10.4207        5.6986        6.0293        4.8302        7.0370        2.8869        4.8885        4.8220        8.8605        9.5392        5.2234        5.3981        7.6052        8.2721        7.7943        6.4663        7.5388        7.4290        7.2228        9.4339        9.7532        8.8815       12.5654       18.6640       17.7395       15.3177       21.8931       25.7880       23.0783       29.3858       34.2479       31.1931       26.9707       27.0168       25.7256       27.8995       25.0799       32.7981       32.2635       30.7048       29.4307       29.5238       22.5133       26.7602       26.6105       22.5206       37.8447       39.7003       39.6490       47.0664       37.4842       45.6746       44.3056       37.1828       38.4944       40.1975       43.3572       28.7578       29.7576       31.3030       36.6227       37.9046       29.3680       27.7415       22.2396       21.4571       22.2155       23.1148       22.2531       21.0006       19.7578       19.6437       20.1031       21.4557       21.1271       21.4737       24.1386       16.9334       15.4069       14.6780       14.9847       15.8268       17.3825       25.7598       14.7274       16.2068       27.2520       35.3052       22.6290       18.2583       17.7165       16.3534       16.3484       17.5972       15.2912       14.3406       13.8381       13.0204       16.9564       15.5029       22.2187       27.2277       15.0830       17.5487       18.3631       15.7622       20.0178       15.8121       15.8886       14.9829       13.5792       11.6919       12.5794       38.8508       20.0269       21.8624       18.8580       18.0032       15.7683       16.8956        7.7566        8.0053        5.7576        4.6012        5.6758        0.0000        0.0000        0.0000        0.0000        0.0000        0.0000        0.0000        0.0000        0.0000        0.0000        0.0000        0.0000        0.0000        0.0000        0.0000        0.0000        0.0000        0.0000        0.0000        0.0000        0.0000        0.0000        0.0000        0.0000        0.0000        0.0000        0.0000        0.0000        0.0000        0.0000        0.0000        0.0000        0.0000        0.0000        0.0000        0.0000        0.0000        0.0000        0.0000        0.0000        0.0000        0.0000        0.0000        0.0000        0.0000        0.0000        0.0000        0.0000        0.0000        0.0000        0.0000        0.0000        0.0000        0.0000        0.0000        0.0000        0.0000        0.0000        0.0000        0.0000        0.0000        0.0000        0.0000
        0.0000        0.0000        0.0000        0.0000        0.0000        0.0000        0.0000        0.0000        0.0000        0.0000        0.0000        0.0000        0.0000        0.0000        0.0000        0.0000        0.0000        0.0000        0.0000        0.4102        1.8748        2.0979        7.2661        7.5401        4.3931        3.3036        3.7446        4.0926        4.0745        5.6668        4.4902        4.0218        2.9591        2.9168        2.3240        1.7764        2.6922        1.1743        3.4037        1.3007        2.3219        0.9749        3.2281        5.1480        4.4880        3.8160        4.9620        5.9340        7.9860        3.7440        2.0760        2.2500        3.4200        3.5940        7.8900       11.3783       10.0229        9.9292        7.8636       10.5787        8.8149        8.4312        6.4103        8.1748        5.9901        7.2287        8.3869        9.1150        8.8943       11.9162        8.6143        8.0276        9.4908        8.4590        7.8708        7.8106        7.4768        6.7412        7.5267        8.0816        8.2379        8.2481       11.0241       17.3822       18.1937       20.3860       19.8119       24.7281       26.8197       26.3518       30.2931       34.2926       33.6761       35.7436       36.8586       38.0093       44.3658       33.4496       40.5121       35.0135       33.9897       30.3653       30.1049       24.4020       32.6815       36.2382       24.5950       40.1749       41.5492       44.6939       40.7008       36.0321       47.4690       43.9617       39.5567       38.4375       43.1270       41.3316       36.5980       33.2932       31.1193       32.1064       28.6306       31.3103       30.0449       28.1974       24.3707       26.0173       27.6183       26.0998       23.2722       24.5998       24.0992       27.8453       27.4194       24.4845       26.4308       25.6809       22.0324       19.0873       17.5724       17.9473       17.2308       20.5845       17.6020       25.7682       20.9811       30.7366       23.6695       19.5587       18.0393       19.8755       20.3245       22.3294       19.2337       16.6177       13.8117       13.6942       13.3331       14.4880       14.5338       13.4409       13.9750       11.0361       15.5729       17.1677       16.2328       17.3264       16.6694       14.6054       15.8180       13.9310       13.3192        9.8835       10.2308      104.1003       84.2723       17.8992       18.1762       17.4274        8.2632        7.6652        7.1002        4.1969        4.6961        3.9691        4.9551        6.8762        0.0000        0.0000        0.0000        0.0000        0.0000        0.0000        0.0000        0.0000        0.0000        0.0000        0.0000        0.0000        0.0000        0.0000        0.0000        0.0000        0.0000        0.0000        0.0000        0.0000        0.0000        0.0000        0.0000        0.0000        0.0000        0.0000        0.0000        0.0000        0.0000        0.0000        0.0000        0.0000        0.0000        0.0000        0.0000        0.0000        0.0000        0.0000        0.0000        0.0000        0.0000        0.0000        0.0000        0.0000        0.0000        0.0000        0.0000        0.0000        0.0000        0.0000        0.0000        0.0000        0.0000        0.0000        0.0000        0.0000        0.0000        0.0000        0.0000        0.0000        0.0000
        0.0000        0.0000        0.0000        0.0000        0.0000        0.0000        0.0000        0.0000        0.0000        0.0000        0.0000        0.0000        0.0000        0.0000        0.0000        0.0000        0.0000        0.0000        0.0000        0.0000        2.0341        3.7115        4.7790        5.4707        4.4054        3.3662        1.4966        0.7543        2.3283        2.5128        1.7404        6.4104        6.7208        3.8497        2.2369        1.5759        2.3812        2.9396        2.1144        2.5415        2.9486        1.8637        3.2603        4.5180        5.2380        4.5060        3.2220        4.1340        4.7280        5.8920        6.9300        5.3700       11.4960        9.9720       11.2980        8.6298        9.2474        8.7017       10.5810        7.5936        6.1918       10.8477        9.0088        8.5371        8.2524        8.3107        8.0690       13.8081       12.6944       11.9862        6.8941        4.7843        3.8545        3.5749        4.9184        5.5886        6.7866        6.6943        8.0700        9.7833        7.6753        9.1821       12.7506       16.7661       17.6518       22.7028       24.6079       33.6338       27.5354       29.8569       33.1980       28.3064       25.5923       31.5791       35.2954       38.5339       41.2427       37.6297       40.2248       38.8246       38.0796       32.3515       25.7263       21.7457       24.6654       29.8552       29.9398       40.4880       40.7221       40.9877       39.9363       39.9172       40.7043       39.7954       35.1952       31.7656       32.6946       32.6252       32.5115       31.4910       35.8981       39.2467       36.2255       30.9755       29.8242       28.7483       27.2490       30.5125       27.6514       28.0266       24.4745       25.1732       27.6708       29.5008       32.1283       33.9534       29.7371       27.3330       23.8550       22.8509       21.0424       19.8639       18.4935       19.2915       23.5532       29.6872       26.0071       25.5714       23.4248       19.9146       18.9602       20.9974       23.4511       24.4292       23.1343       20.5299       15.6879       13.8901       14.1890       18.9503       13.3119       12.9911       12.2224       10.7269       13.3474       13.1498       12.5353       13.0373       12.1597       13.1533       13.1324       13.4459       12.1433       10.4579       10.5533       24.8847       15.4711       12.7030        9.3959       10.8542       11.9548        8.7105       11.5212        5.7555        4.9139        4.6041        5.3828        7.0043       10.2510        0.0000        0.0000        0.0000        0.0000        0.0000        0.0000        0.0000        0.0000        0.0000        0.0000        0.0000        0.0000        0.0000        0.0000        0.0000        0.0000        0.0000        0.0000        0.0000        0.0000        0.0000        0.0000        0.0000        0.0000        0.0000        0.0000        0.0000        0.0000        0.0000        0.0000        0.0000        0.0000        0.0000        0.0000        0.0000        0.0000        0.0000        0.0000        0.0000        0.0000        0.0000        0.0000        0.0000        0.0000        0.0000        0.0000        0.0000        0.0000        0.0000        0.0000        0.0000        0.0000        0.0000        0.0000        0.0000        0.0000        0.0000        0.0000        0.0000        0.0000
        0.0000        0.0000        0.0000        0.0000        0.0000        0.0000        0.0000        0.0000        0.0000        0.0000        0.0000        0.0000        0.0000        0.0000        0.0000        0.0000        0.0000        0.0000        0.0000        0.0000        0.0000        4.8514        3.7606        1.7894        1.2776        0.9306        2.0843        1.2450        1.1571        2.2651        1.0571        1.5516        0.8834        0.8264        1.4137        2.8777        2.3001        3.4639        3.5391        2.1623        1.3146        1.9015        5.5826        5.3340        2.6520        2.7840        3.9600        5.8560        6.1320        7.6200        7.5000        8.9220        8.9460        6.2100        5.6280        7.0546        7.2467       10.9185       10.0540        9.9972        7.7328        5.8494       10.6742        7.9086        9.4775        6.9662        6.2992        9.7848        9.8017        5.8256        4.7913        5.7317        4.7302        4.9923        5.8827        6.0687        6.6600        9.6689       11.3193        9.3599        9.6458       11.1169       13.0225       20.4703       24.3785       24.1708       26.5240       32.9365       33.9862       30.5639       27.7073       25.4995       23.2769       29.9080       33.7649       32.9648       34.3688       38.5502       31.8285       38.2061       41.7602       36.6993       31.2384       24.1279       24.5058       25.1198       25.9404       41.9183       39.5346       42.1394       46.8683       45.8973       45.0197       40.1553       44.6777       38.7329       40.8637       36.3931       34.5417       30.8297       39.1470       35.5050       29.4983       38.2664       34.1902       32.5541       28.5420       26.6710       27.3256       26.2074       24.8518       26.5693       27.2071       28.5582       32.0180       35.5365       38.5584       38.2181       36.1026       32.0615       30.2545       23.6666       21.6438       19.8885       24.9016       29.2258       26.6570       27.5947       26.8890       25.2484       20.9864       20.8918       23.7690       31.7582       27.7005       25.4628       24.5443       15.2580       13.1903       13.9851       14.9505       13.1159       12.6001       13.2404       12.0087       11.4182       11.4694       12.0026       12.0488       12.3007       11.5688       10.7798       10.1600       10.7747       10.8624       12.4877       15.8926       16.0077       16.4988       71.2576       45.7802       14.2311       11.6765        8.0804        7.7003        7.3482        7.2273       10.5642       11.0850       14.0962        0.0000        0.0000        0.0000        0.0000        0.0000        0.0000        0.0000        0.0000        0.0000        0.0000        0.0000        0.0000        0.0000        0.0000        0.0000        0.0000        0.0000        0.0000        0.0000        0.0000        0.0000        0.0000        0.0000        0.0000        0.0000        0.0000        0.0000        0.0000        0.0000        0.0000        0.0000        0.0000        0.0000        0.0000        0.0000        0.0000        0.0000        0.0000        0.0000        0.0000        0.0000        0.0000        0.0000        0.0000        0.0000        0.0000        0.0000        0.0000        0.0000        0.0000        0.0000        0.0000        0.0000        0.0000        0.0000        0.0000        0.0000        0.0000        0.0000
        0.0000        0.0000        0.0000        0.0000        0.0000        0.0000        0.0000        0.0000        0.0000        0.0000        0.0000        0.0000        0.0000        0.0000        0.0000        0.0000        0.0000        0.0000        0.0000        0.0000        0.0000        0.8233        1.4298        2.6537        2.8072        4.6044        3.9762        2.8452        3.6610        1.7830        1.4151        1.8535        1.8111        2.5271        1.9915        4.5176        3.9066        6.3598        3.9363        4.0966        5.2534        4.3187        2.9632        2.5980        2.1060        5.9880        6.2400        6.5904        9.2449        8.7932        7.0507        8.7871        4.2021        3.1597        5.0463       12.4194       13.8767       11.7910       10.9524        8.3965        5.9711        7.2960        9.9443       12.8419        5.6516        3.7520        4.7402        9.9460        9.4670        6.9830        9.8985        8.7676        8.1681        8.2770        9.8008       11.9565       12.9466       14.0168       12.6378       13.0396       18.6800       15.3179       20.3706       21.6806       24.7314       33.1567       36.0786       34.5889       32.8144       32.0818       34.5490       29.1760       32.5368       38.9867       41.9455       43.7033       41.9333       42.0111       40.4435       38.1463       35.9372       34.8473       27.9714       31.2984       35.1292       37.6091       35.8454       47.1665       51.3905       50.2911       59.1935       60.5261       57.9353       54.0667       50.6571       49.4141       60.7173       57.2987       52.7130       48.5465       55.0750       54.9781       44.6238       34.0973       39.1489       36.6951       27.3998       27.4782       27.6369       20.5941       15.9073       29.1113       25.6430       33.2387       33.2244       39.4219       41.9698       46.2551       44.1312       42.5202       38.9576       33.0975       32.5149       30.1204       29.0108       30.4181       34.5143       32.8605       30.8688       32.0474       26.0422       28.6808       29.6173       31.2463       29.4835       22.2727       21.9783       23.4059       15.2915       13.2124       11.6226       11.4943       11.2849        9.8261       10.7127        8.2328        7.9240        8.3979        8.2220        9.4739        9.1627       10.2933        9.9697       10.4915       10.0763       11.4076       17.9690       21.1794       15.3112       17.3231       16.8100       13.5404       13.8811       17.5345       23.0673       14.6265       12.8926       16.8222       16.2565       16.1951        0.0000        0.0000        0.0000        0.0000        0.0000        0.0000        0.0000        0.0000        0.0000        0.0000        0.0000        0.0000        0.0000        0.0000        0.0000        0.0000        0.0000        0.0000        0.0000        0.0000        0.0000        0.0000        0.0000        0.0000        0.0000        0.0000        0.0000        0.0000        0.0000        0.0000        0.0000        0.0000        0.0000        0.0000        0.0000        0.0000        0.0000        0.0000        0.0000        0.0000        0.0000        0.0000        0.0000        0.0000        0.0000        0.0000        0.0000        0.0000        0.0000        0.0000        0.0000        0.0000        0.0000        0.0000        0.0000        0.0000        0.0000        0.0000        0.0000
        0.0000        0.0000        0.0000        0.0000        0.0000        0.0000        0.0000        0.0000        0.0000        0.0000        0.0000        0.0000        0.0000        0.0000        0.0000        0.0000        0.0000        0.0000        0.0000        0.0000        0.0000        4.9017        2.3798        4.3783        4.7095        4.6019        4.1955        3.7441        2.5853        1.3323        0.9779        1.7055        2.6939        1.2725        1.5527        3.0122        5.0095        7.7832        4.7888        2.1439        1.1455        1.8483        3.6217        6.4740        5.7780        6.1140        7.1640        7.6331        9.1677        5.0093        6.4825        9.4803       15.5427       16.9315       15.6376       15.1031       14.0274       12.5711       11.3600        9.2294        9.8676        8.5520        9.1321       10.0180        6.4010        6.0649        9.9523        9.8838        9.2194       11.6059        9.5437        8.4361        9.4415       10.9555       13.3719       13.1179       13.1388       14.4831       17.1153       19.7492       20.1993       20.2642       19.8424       19.0717       23.1847       32.2347       40.4709       33.6715       28.3985       28.5796       30.6410       30.7085       31.2708       37.8584       43.3092       40.1118       41.5474       39.3652       33.8992       34.0340       39.0944       43.9021       37.7244       37.0045       36.3785       35.0314       35.4860       51.6807       51.2769       51.3539       58.0061       54.8228       57.8601       59.7094       56.4868       63.3607       60.9193       47.4498       48.7985       37.1029       44.9167       51.4156       47.8706       25.1556       29.6173       28.1942       22.6921       33.0053       23.5433       19.6587       15.3959       26.5563       28.3511       27.6026       26.1398       34.6127       40.3300       42.3669       47.4660       46.5424       41.4745       43.3616       39.7462       35.7308       33.9185       34.8783       40.0104       36.6294       34.6172       33.8677       30.1617       33.0728       35.1092       35.3076       36.1963       32.2650       28.2604       27.6876       27.0449       17.6373       18.3700       14.5652       12.6495        9.0578        8.4827        7.4335        7.7425        7.5783        7.8094        8.2321        8.1324       12.3588       14.6821       11.7911       10.4055       13.7228       21.3772       20.5015       19.1778       22.8536       25.0688       24.1134       16.6255       24.7682       29.9288       23.5666       25.6436       22.3931       19.2824       17.2591        0.0000        0.0000        0.0000        0.0000        0.0000        0.0000        0.0000        0.0000        0.0000        0.0000        0.0000        0.0000        0.0000        0.0000        0.0000        0.0000        0.0000        0.0000        0.0000        0.0000        0.0000        0.0000        0.0000        0.0000        0.0000        0.0000        0.0000        0.0000        0.0000        0.0000        0.0000        0.0000        0.0000        0.0000        0.0000        0.0000        0.0000        0.0000        0.0000        0.0000        0.0000        0.0000        0.0000        0.0000        0.0000        0.0000        0.0000        0.0000        0.0000        0.0000        0.0000        0.0000        0.0000        0.0000        0.0000        0.0000        0.0000        0.0000        0.0000
        0.0000        0.0000        0.0000        0.0000        0.0000        0.0000        0.0000        0.0000        0.0000        0.0000        0.0000        0.0000        0.0000        0.0000        0.0000        0.0000        0.0000        0.0000        0.0000        0.0000        0.0000        6.2796        7.2270        4.6258        3.7574        2.7146        2.9462        2.0765        2.2054        1.6617        1.3452        1.2473        1.4754        1.1561        1.5813        0.5791        2.3781        2.9238        0.8907        0.4866        1.9333        2.3673        2.9522        3.0900        5.7480        7.8960        7.4340        5.8459        7.9839        8.5637        9.3274       11.1723       13.5216       10.6323       11.9980       10.1563       11.6740        6.6586        8.0210       10.2935       15.1236        9.5178       11.5976       10.2343        7.7880        3.0252        3.1814        5.6707       10.0613       10.9551        8.5972       11.6678       13.3165       14.6481       16.4659       16.1478       16.8940       14.5118       14.3058       18.9386       15.4150       15.0251       16.4095       22.4823       23.6042       25.9111       27.4649       32.6322       31.3386       35.5979       34.7238       36.5323       36.6561       38.4532       37.4875       32.6364       30.4701       31.8118       37.7471       39.6533       39.3897       40.3217       41.1593       37.1554       31.8409       29.1371       30.2207       47.4304       53.5183       45.8603       48.3023       53.7244       54.2318       57.3577       60.8409       60.2474       57.9352       59.4895       46.1377       45.8212       58.4889       52.7879       46.1099       27.2535       24.9091       26.2724       21.4068       20.4619       20.6410       17.3946       16.0111       20.7027       24.2279       26.3518       24.7916       35.9964       37.7330       41.7316       37.7082       40.7567       46.6113       44.6028       41.3776       40.0421       41.0611       40.8904       47.8753       40.0148       39.7663       42.4745       37.5135       40.8107       46.4981       43.3308       42.2297       38.6893       28.8269       24.5963       27.1971       18.9784       16.9269       13.7632       12.5113       10.3390        9.8125        9.7331       10.3025       13.8830       14.5015       10.6810       13.3893       18.6330       18.1148       13.0725       11.7838       13.0348       23.4666       13.9822       14.8834       25.4092       31.5895       47.9856       33.9682       33.7646       25.1821       26.5467       27.5438       25.6615       21.0127       19.9471       23.4066        0.0000        0.0000        0.0000        0.0000        0.0000        0.0000        0.0000        0.0000        0.0000        0.0000        0.0000        0.0000        0.0000        0.0000        0.0000        0.0000        0.0000        0.0000        0.0000        0.0000        0.0000        0.0000        0.0000        0.0000        0.0000        0.0000        0.0000        0.0000        0.0000        0.0000        0.0000        0.0000        0.0000        0.0000        0.0000        0.0000        0.0000        0.0000        0.0000        0.0000        0.0000        0.0000        0.0000        0.0000        0.0000        0.0000        0.0000        0.0000        0.0000        0.0000        0.0000        0.0000        0.0000        0.0000        0.0000        0.0000        0.0000        0.0000
        0.0000        0.0000        0.0000        0.0000        0.0000        0.0000        0.0000        0.0000        0.0000        0.0000        0.0000        0.0000        0.0000        0.0000        0.0000        0.0000        0.0000        0.0000        0.0000        0.0000        0.0000        0.0000       10.2484        5.8400        4.9551        3.2167        3.0162        2.7314        2.4259        1.5465        1.0848        1.8713        3.1798        2.5459        1.3108        1.0420        1.2807        2.5584        1.8007        2.6914        1.8155        2.6288        1.6954        2.4720        6.0960        5.3820        4.3680        5.1706        7.5799        8.5536        5.5188        6.9414        5.6491        7.2497        5.0232        4.8679        4.2727        5.6939        5.3031        3.5749        4.8922        6.3043        8.3799        8.8151        5.8263        4.3382        3.8572        6.5186        7.1411        8.9157        9.5495       12.7012       12.1970       15.8012       19.1265       16.3270       16.7421       19.4984       18.8100       20.4508       12.9994       15.6410       20.9962       25.5239       24.6068       25.8860       26.2250       29.3565       31.9431       37.2657       34.7353       32.1635       36.7271       39.1529       37.3576       29.5256       30.3439       32.8005       39.4371       41.1904       41.1797       40.8522       33.9673       30.9706       31.3052       34.4506       34.3127       46.9051       52.4413       52.6412       53.3290       58.6683       56.4549       58.0060       65.5309       59.2251       56.6230       52.5167       49.0519       54.8949       67.8040       67.8713       54.0000       36.8666       27.5740       22.1916       20.3745       23.3212       20.2986       16.3950       16.0545       20.0011       25.8796       26.0263       30.3946       39.5186       42.1830       50.4301       51.5294       49.7907       52.4942       56.3341       50.3790       47.3419       51.4683       58.2537       58.4412       46.3118       64.1138       55.2552       48.4874       50.9319       45.4721       39.1284       34.0798       30.7622       23.5483       22.7726       26.4768       19.2231       18.8766       16.3350       14.6463       13.4531       14.2764       13.5744       18.2273       24.4980       22.2312       19.6994       22.9777       19.8945       22.9232       17.8286       17.6536       18.5636       17.4401       16.9574       32.9922       44.3494       48.5209       39.4749       38.0094       33.2768       26.2350       26.6609       33.5314       28.9759       24.5416       25.5927       26.4068        0.0000        0.0000        0.0000        0.0000        0.0000        0.0000        0.0000        0.0000        0.0000        0.0000        0.0000        0.0000        0.0000        0.0000        0.0000        0.0000        0.0000        0.0000        0.0000        0.0000        0.0000        0.0000        0.0000        0.0000        0.0000        0.0000        0.0000        0.0000        0.0000        0.0000        0.0000        0.0000        0.0000        0.0000        0.0000        0.0000        0.0000        0.0000        0.0000        0.0000        0.0000        0.0000        0.0000        0.0000        0.0000        0.0000        0.0000        0.0000        0.0000        0.0000        0.0000        0.0000        0.0000        0.0000        0.0000        0.0000        0.0000        0.0000
        0.0000        0.0000        0.0000        0.0000        0.0000        0.0000        0.0000        0.0000        0.0000        0.0000        0.0000        0.0000        0.0000        0.0000        0.0000        0.0000        0.0000        0.0000        0.0000        0.0000        0.0000        4.4554       15.8402        5.4443        4.1394        3.2586        3.7387        4.2502        4.9934        4.7899        1.8958        2.3748        2.3088        2.3951        2.3367        1.4403        1.9477        1.4016        3.7230        8.1422        5.7826        3.7373        2.9197        5.2359        4.8391        4.5549        1.6901        1.7703        3.5929        2.9788        4.9269        8.2153        9.3171        8.4979        7.0769        9.6183        8.2839        5.2098        2.9337        4.2282        6.7012        8.9417        8.9599       10.7883        7.8286        6.4645        8.0259       11.4075       13.5302       13.5448       13.2126       13.5039       14.8346       17.0346       21.1274       22.8021       24.6312       29.7582       27.8958       23.7880       24.5540       27.7663       32.6814       35.9489       38.7172       39.9348       34.0039       33.4637       35.6081       40.6810       40.9618       39.7264       40.4468       42.5280       36.6236       35.2873       37.4372       51.4467       59.0599       49.9271       46.0273       45.5114       45.1496       45.9100       46.2868       48.7008       51.8236       73.3345       79.9930       76.4345       63.5360       71.9871       78.0897       89.8275       96.5687      101.7101       99.1827      104.1414      103.5420       87.9896      107.8717      139.4437      106.3591       56.9698       44.7534       37.4714       33.6544       35.4324       26.7052       23.3711       24.4143       29.6833       34.7017       38.6376       40.8120       49.5156       59.3940       58.9163       66.2012       65.8452       76.0798       71.9141       72.2289       62.6362       65.6986       65.1699       67.2449       59.4146       53.5628       62.6256       54.6138       39.4416       33.0368       29.1451       26.9927       22.7032       23.0339       29.6179       30.3592       26.7570       27.4542       27.0863       26.0231       25.7545       26.2269       28.3194       41.0679       33.3243       37.0183       38.1216       39.5758       35.3754       36.7046       34.3121       35.7275       31.7388       34.2675       37.0430       42.9783       47.5006       48.9424       39.5269       34.3297       35.0957       52.7481       30.7969       34.5108       29.6332       29.6762       30.4590       31.5957       33.7927        0.0000        0.0000        0.0000        0.0000        0.0000        0.0000        0.0000        0.0000        0.0000        0.0000        0.0000        0.0000        0.0000        0.0000        0.0000        0.0000        0.0000        0.0000        0.0000        0.0000        0.0000        0.0000        0.0000        0.0000        0.0000        0.0000        0.0000        0.0000        0.0000        0.0000        0.0000        0.0000        0.0000        0.0000        0.0000        0.0000        0.0000        0.0000        0.0000        0.0000        0.0000        0.0000        0.0000        0.0000        0.0000        0.0000        0.0000        0.0000        0.0000        0.0000        0.0000        0.0000        0.0000        0.0000        0.0000        0.0000        0.0000
        0.0000        0.0000        0.0000        0.0000        0.0000        0.0000        0.0000        0.0000        0.0000        0.0000        0.0000        0.0000        0.0000        0.0000        0.0000        0.0000        0.0000        0.0000        0.0000        0.0000        7.5484        3.7044        5.5091        5.9950        4.1173        4.3480        2.9663        3.4157        3.2821        2.3430        1.8042        2.1579        3.7633        3.7983        3.5553        3.9472        2.6321        4.6378        7.6565        6.6331        6.2055        6.3942        5.8678        7.4717        6.8251        3.2933        0.9452        3.6652        2.8550        5.4983        4.2218        7.3062        7.3715        3.2073        2.7663        8.3296        4.1527        4.3007        4.1161        6.8349       10.7891       10.7646        8.7523        8.1359        5.6458        6.0822        7.0608       10.0579       10.6796       15.0582       16.2513       15.1349       15.3180       18.1945       21.0711       20.7363       17.9026       20.9778       21.6335       26.2634       32.2651       35.9059       37.2813       44.4627       42.3724       37.6543       37.5914       41.3169       37.8187       34.4684       36.3837       34.3973       33.5393       34.7402       42.9873       47.3506       46.9702       48.0097       53.7374       48.0196       48.0579       50.7774       47.2552       51.6686       53.3777       56.1596       57.3298       80.6632       87.3323       83.8050       71.2602       86.3297       90.3921       98.9920       99.5328      108.9816      128.6212      142.5024      144.2154      109.9875      110.3619      107.2564      120.0597       69.0957       46.0886       38.7126       33.0307       32.6614       35.0264       34.6481       29.5723       38.5437       34.9357       39.6771       44.4568       79.4449       68.3033       67.2312       79.6999       74.8640       73.2902       65.7231       65.2831       57.2713       60.9772       65.7957       63.4306       68.3914       64.0027       56.1261       46.0742       40.4627       29.7766       26.5911       23.9625       19.9345       22.0865       24.2771       28.6993       30.4853       25.3714       25.3891       29.2329       30.2325       31.1764       44.1429       46.9101       44.8251       51.0176       54.6096       49.4974       46.6691       46.7032       52.2384       48.4612       41.3665       43.6558       44.5033       42.8140       49.1349       45.8998       41.9557       40.2237       35.4451       40.7334       42.9732       35.1143       33.7901       32.6364       29.1459       31.9825       30.1653       29.4296        0.0000        0.0000        0.0000        0.0000        0.0000        0.0000        0.0000        0.0000        0.0000        0.0000        0.0000        0.0000        0.0000        0.0000        0.0000        0.0000        0.0000        0.0000        0.0000        0.0000        0.0000        0.0000        0.0000        0.0000        0.0000        0.0000        0.0000        0.0000        0.0000        0.0000        0.0000        0.0000        0.0000        0.0000        0.0000        0.0000        0.0000        0.0000        0.0000        0.0000        0.0000        0.0000        0.0000        0.0000        0.0000        0.0000        0.0000        0.0000        0.0000        0.0000        0.0000        0.0000        0.0000        0.0000        0.0000        0.0000
        0.0000        0.0000        0.0000        0.0000        0.0000        0.0000        0.0000        0.0000        0.0000        0.0000        0.0000        0.0000        0.0000        0.0000        0.0000        0.0000        0.0000        0.0000        0.0000        0.0000        9.8104       10.4980       10.4507        9.3747        8.9227        7.1832        5.2615        1.8942        2.1834        3.2908        0.7298        2.5475        5.5025        3.5724        2.8600        3.8506        4.1520        4.3530        3.5356        3.9235        2.8603        4.8423        5.9257        6.1140        4.7803        3.8330        2.1873        4.0755        6.3648        7.3137        4.6690        5.0705        6.1692        6.6759        3.6891        4.4223        2.8543        6.5309        5.4621        7.6837        9.9859        7.9570        8.9679        7.0666        7.6062       11.3568       12.1797       12.1793       13.4534       14.8820       16.2682       14.0306       14.1325       15.0874       17.1655       20.6655       18.6967       14.6589       18.7513       26.4546       29.7435       35.4881       38.8070       51.5481       50.1723       41.6671       40.0966       36.4146       35.4009       36.4506       35.9565       35.3722       33.5953       36.1445       38.0437       43.5223       48.9824       44.5957       44.3429       47.3113       48.7006       47.6786       48.2801       53.5444       56.1734       57.1634       57.4659       71.6992       72.1756       65.4711       74.6217       91.9952      103.6175       91.5152       91.7849      104.4586      113.9604      127.8191      120.1097      100.3042      103.4409       91.2677       92.0561       64.3691       51.3945       37.9604       37.4404       34.5894       34.9062       33.8958       44.4001       41.7281       40.0946       51.6866       51.9219       78.3102       69.2977       59.8390       69.7610       72.2151       63.5897       68.4865       63.2157       60.5461       57.8067       62.3384       68.2657       63.6355       59.1542       47.0898       39.9327       41.3914       34.5618       29.4620       28.2166       25.2980       22.6822       23.4590       25.5035       30.2878       33.3062       31.3308       37.9222       53.6375       61.8702       59.3831       65.8860       59.6556       62.7003       59.9064       52.6091       63.0283       69.8713       61.8443       83.8668       43.7165       37.8804       41.2308       40.8379       52.0384       48.6295       44.6419       36.4885       34.3748       39.3468       42.8964       40.0948       33.5770       33.2488       34.8434       34.6234       28.9684       29.0034       30.1572        0.0000        0.0000        0.0000        0.0000        0.0000        0.0000        0.0000        0.0000        0.0000        0.0000        0.0000        0.0000        0.0000        0.0000        0.0000        0.0000        0.0000        0.0000        0.0000        0.0000        0.0000        0.0000        0.0000        0.0000        0.0000        0.0000        0.0000        0.0000        0.0000        0.0000        0.0000        0.0000        0.0000        0.0000        0.0000        0.0000        0.0000        0.0000        0.0000        0.0000        0.0000        0.0000        0.0000        0.0000        0.0000        0.0000        0.0000        0.0000        0.0000        0.0000        0.0000        0.0000        0.0000        0.0000        0.0000
        0.0000        0.0000        0.0000        0.0000        0.0000        0.0000        0.0000        0.0000        0.0000        0.0000        0.0000        0.0000        0.0000        0.0000        0.0000        0.0000        0.0000        0.0000        0.0000        0.0000       13.3523       11.1889       10.6579        7.2761        3.5921        6.2528        4.9313        3.8335        3.6231        2.3305        3.5243        4.8548        2.9963        1.0549        0.8573        1.2226        2.2580        1.7495        1.7705        2.1652        1.9845        1.2918        0.6048        2.7318        2.6372        2.0930        2.8208        5.2925        4.7200        4.4855        5.0570        6.2000        7.0830        7.4418       10.2775       12.4317        8.6085        9.6157        8.7730        6.6139        5.7670        4.4731        3.9674        5.4415       11.4605       17.7276       14.8085       11.7986       11.0377       11.4638       10.7114       10.2118       10.6460       11.5972       15.4790       14.4060       14.9016       16.8376       20.0211       23.7133       23.6612       27.8300       25.6101       33.7409       37.3544       38.9890       42.0363       41.1902       45.4805       37.5038       37.9972       40.4660       41.5899       39.2226       36.7946       35.7699       40.0186       39.7000       46.9393       51.8426       52.6805       50.5416       52.9266       57.8687       56.6407       59.2696       56.2988       76.6567       75.7729       71.4173       96.4594       93.1380       95.1013      101.7189       99.1047      100.0673      105.1148      108.9925       93.4064       87.9025       94.2872       90.2754       80.9908       53.2526       86.0678       51.9571       48.9934       40.1810       41.2444       35.0391       38.6928       40.9399       43.7918       51.0253       51.4052       64.6489       61.3835       53.9673       48.9135       56.5699       66.1408       74.1070       76.7892       71.5048       75.2816       69.7957       52.9669       45.3666       46.1933       42.4164       48.0979       41.7442       44.6506       42.2980       32.9089       26.6527       31.4452       38.0370       35.0015       42.1168       42.3635       48.2064       55.0227       57.5398       71.7633       69.3665       70.2459       69.1949       71.9245       71.3123       61.7282       59.2350       59.7445       49.7774       55.3446       46.6818       39.6829       37.0400       40.6636       48.9768       51.2194       49.8031       39.8953       36.8249       39.4208       41.9191       49.1335       36.1205       37.6355       39.3669       39.2757       35.4363       29.9907       24.8336       26.8243        0.0000        0.0000        0.0000        0.0000        0.0000        0.0000        0.0000        0.0000        0.0000        0.0000        0.0000        0.0000        0.0000        0.0000        0.0000        0.0000        0.0000        0.0000        0.0000        0.0000        0.0000        0.0000        0.0000        0.0000        0.0000        0.0000        0.0000        0.0000        0.0000        0.0000        0.0000        0.0000        0.0000        0.0000        0.0000        0.0000        0.0000        0.0000        0.0000        0.0000        0.0000        0.0000        0.0000        0.0000        0.0000        0.0000        0.0000        0.0000        0.0000        0.0000        0.0000        0.0000        0.0000        0.0000
        0.0000        0.0000        0.0000        0.0000        0.0000        0.0000        0.0000        0.0000        0.0000        0.0000        0.0000        0.0000        0.0000        0.0000        0.0000        0.0000        0.0000        0.0000        0.0000        0.0000        0.0000       15.9991       13.9290       11.8209       11.3418       13.4379       12.3752        6.5414        5.1186        5.1711        8.0649        4.4221        0.9913        1.7750        1.0831        3.2113        2.9236        2.6281        3.6650        5.3225        7.2361        4.5139        6.6820        3.2137        5.6957        5.6892        6.1457        9.3553        9.8779       10.6671        7.4543        8.5189       12.7541       14.2121       12.4000        8.8535        6.0188        8.5409        8.8210        7.9507        8.1406        5.9628        5.5086        9.5322       16.2718       16.8543        9.9329        9.3993        8.7244        9.0068       10.1691       15.9668       18.6303       16.1750       13.0761       17.0562       21.6601       24.6672       23.9909       34.7956       43.7497       29.2033       30.5944       43.3439       54.6221       59.3235       61.6731       62.1188       81.5153       83.0781       76.8427       62.9180       64.1942       58.5906       58.0993       41.3978       47.6412       48.9500       47.2315       33.9488       35.6474       40.2536       47.2595       48.6684       49.8793       53.5055       52.5783       83.1620       87.2840       86.5856       88.2330       80.2780       82.8656       93.7718       89.9288      115.6633      121.1386      108.7079      111.1292      141.1727      166.2079      155.3130      104.9172       76.3705       60.9119       53.3789       54.4688       46.3168       40.2493       42.0622       38.5331       43.4823       47.4603       49.0281       53.1587       60.1756       65.3140       63.8865       60.7768       57.8098       65.1329       68.2244       76.9592       83.4212       87.1793       88.9778       77.9574       63.3379       66.6433       69.6082       75.3322       69.9807       71.2130       66.5618       54.7403       40.9879       51.9851       53.4955       60.0993       67.6718       65.1591       76.5701       85.9530       91.3998       96.2654       87.1288       91.9070       86.6299       86.5270       81.9681       73.1538       62.6774       62.9119       57.1278       50.8542       46.0686       43.1818       42.3413       44.8010       49.4836       50.7307       46.7042       41.3818       45.4607       50.1628       44.2862       47.2116       46.4904       44.6659       45.8258       85.8028       43.5090       28.6910       24.9932       23.3389       26.4600        0.0000        0.0000        0.0000        0.0000        0.0000        0.0000        0.0000        0.0000        0.0000        0.0000        0.0000        0.0000        0.0000        0.0000        0.0000        0.0000        0.0000        0.0000        0.0000        0.0000        0.0000        0.0000        0.0000        0.0000        0.0000        0.0000        0.0000        0.0000        0.0000        0.0000        0.0000        0.0000        0.0000        0.0000        0.0000        0.0000        0.0000        0.0000        0.0000        0.0000        0.0000        0.0000        0.0000        0.0000        0.0000        0.0000        0.0000        0.0000        0.0000        0.0000        0.0000        0.0000        0.0000
        0.0000        0.0000        0.0000        0.0000        0.0000        0.0000        0.0000        0.0000        0.0000        0.0000        0.0000        0.0000        0.0000        0.0000        0.0000        0.0000        0.0000        0.0000        0.0000        0.0000        0.0000       20.6584       11.1139       13.8030       14.1535       16.5662       15.0487        8.1296        8.0050        7.5599        3.8378        3.3952        1.2847        1.0039        0.5144        2.2480        3.0934        3.3399        1.2395        3.3841        7.9349       12.2643       11.8666       10.1482       11.9745       11.8431        7.4104        7.2065        6.8912        4.4456        3.0476        7.7461        8.7224        7.5627        4.4225        7.1629        7.2389        7.9976        6.4781        7.1002        7.4099        6.5858        7.4143        9.1966       10.5083        9.1620        6.9501        8.4765        8.8348        9.4505       11.1385       19.5445       16.9031       15.9313       16.1000       16.3127       20.6510       30.2051       23.1390       31.2155       38.8635       35.6261       42.1436       46.0240       45.9515       51.7189       60.7938       72.4998       82.2778       87.4549       74.1258       54.4538       47.2642       48.8130       44.2831       37.9019       36.7442       45.1294       51.8539       36.8693       34.2752       41.4685       43.4232       51.9371       55.3906       57.8680       57.9506       90.9198       93.6974       88.4954       83.0279       84.9548       98.7939       89.4503       82.5356      105.4930      103.6307      119.2565      129.9641      140.6113      161.0827      156.3249      163.2035       98.9598       68.7328       51.2221       52.0143       51.0060       83.7030       52.7088       39.1851       43.1546       46.5711       43.1365       45.4905       53.3489       54.5238       48.1648       55.2685       50.7525       55.5135       52.7480       65.2726       56.7707       57.9449       73.4367       85.2571       88.8068       99.0121       92.4977       76.7273       81.8932       80.4289       70.1501       67.6784       51.6630       56.3935       56.9485       62.6201       73.4808       73.9361       80.6069       92.8264      103.1075      108.7606      110.9475      108.4561       87.4635       87.1298       83.8263       80.5897       69.3093       59.1080       55.5544       53.2148       52.0271       64.2976       67.7809       50.6178       49.0879       51.5114       44.8146       47.0544       46.7554       46.8045       64.6906       67.0611       58.7693       46.8358       39.9174       59.8262       45.1324       69.2662       37.8686       25.9055       37.5900        0.0000        0.0000        0.0000        0.0000        0.0000        0.0000        0.0000        0.0000        0.0000        0.0000        0.0000        0.0000        0.0000        0.0000        0.0000        0.0000        0.0000        0.0000        0.0000        0.0000        0.0000        0.0000        0.0000        0.0000        0.0000        0.0000        0.0000        0.0000        0.0000        0.0000        0.0000        0.0000        0.0000        0.0000        0.0000        0.0000        0.0000        0.0000        0.0000        0.0000        0.0000        0.0000        0.0000        0.0000        0.0000        0.0000        0.0000        0.0000        0.0000        0.0000        0.0000        0.0000        0.0000
        0.0000        0.0000        0.0000        0.0000        0.0000        0.0000        0.0000        0.0000        0.0000        0.0000        0.0000        0.0000        0.0000        0.0000        0.0000        0.0000        0.0000        0.0000        0.0000        0.0000        0.0000       16.8767       16.4893       16.5238       17.2517       16.9791       14.6816        7.9012        9.0350        8.1374        6.4362        4.2194        6.6730        4.8697        1.8226        2.3293        3.5883        2.9610        5.1214        5.0301        2.4775        8.9163        6.8348       10.2045       12.3611       10.4661       10.1579       13.7958       14.3469       13.5043       15.5933       14.8152       14.9221        6.5557       10.7670       14.0773       11.8966       10.8058        7.3716        6.7469        6.4544        7.1348        8.5131        8.3693        9.8091        9.6167       10.7703        8.6121       10.7502        9.5970       12.8069       17.9683       18.8934       19.1696       17.2660       18.3987       19.9630       27.0483       28.2014       32.3285       32.4643       43.9819       56.1893       55.1315       49.6224       51.5223       67.4147       79.0489       66.0314       60.1684       48.1185       46.0146       43.3560       49.1995       42.6105       36.3828       33.0621       31.7269       37.2003       28.9665       34.3998       45.8199       41.3847       53.0246       56.7877       53.2733       51.8045       83.1184       88.8527       85.6611       80.8877       84.2978       96.7551       97.2440      106.5944      125.2250      112.1060      122.7268      129.1438      118.7716      104.4839       97.2378       77.7269       69.2071       85.0084       45.0522       38.6785       44.2758       86.1600       47.6595       38.0694       41.6164       43.0275       42.3829       48.5490       51.7508       45.0807       41.3523       46.6274       48.4407       44.6831       57.0148       61.2092       60.5571       63.8313       69.3079       68.8414       80.9333       79.2289       80.2587       70.7566       84.0102       84.8868       75.7604       74.8463       75.9304       68.3609       70.7652       68.5544       79.2400       92.5986       93.4110      100.6985      105.8185      107.1214      108.8838      118.8874       88.8413       84.0089       78.8038       80.8799       68.8304       68.8539       69.5020       63.0165       55.3419       57.5148       65.3323       52.0254       50.5384       52.3318       57.9474       62.3394       49.3836       51.8075       57.7280       69.1665      100.9134       67.4097       67.0213       83.7080       29.5338       43.0377       53.5053       31.6998       36.4500        0.0000        0.0000        0.0000        0.0000        0.0000        0.0000        0.0000        0.0000        0.0000        0.0000        0.0000        0.0000        0.0000        0.0000        0.0000        0.0000        0.0000        0.0000        0.0000        0.0000        0.0000        0.0000        0.0000        0.0000        0.0000        0.0000        0.0000        0.0000        0.0000        0.0000        0.0000        0.0000        0.0000        0.0000        0.0000        0.0000        0.0000        0.0000        0.0000        0.0000        0.0000        0.0000        0.0000        0.0000        0.0000        0.0000        0.0000        0.0000        0.0000        0.0000        0.0000        0.0000        0.0000
        0.0000        0.0000        0.0000        0.0000        0.0000        0.0000        0.0000        0.0000        0.0000        0.0000        0.0000        0.0000        0.0000        0.0000        0.0000        0.0000        0.0000        0.0000        0.0000        0.0000        0.0000       17.2985       13.8619       17.8743       17.4833       12.8415        8.7960        5.6360        4.3468        4.9165       10.4527        8.0317        8.4855        6.6247        5.0075        7.0704        4.0134        6.8393        7.1329        5.5160        4.1515        4.1234        5.7371        7.2183       12.4622       11.2787        8.5785       10.4626        8.0355       11.5422       13.4870       17.2647        7.4751        2.0313        7.9681       10.3198       10.2985       10.1171        7.5707        7.7147        7.9552        9.3296        8.3440        6.3973        6.9865        7.4387        9.2636       16.2802        8.9376       17.1120       14.7012       27.3837       35.0268       25.6833       24.5869       22.2586       33.4247       30.6704       23.7350       25.7970       38.3099       46.8864       51.2409       66.8642       58.1272       60.3423       49.9854       50.6315       46.4958       42.5085       38.9827       43.7716       63.5489       55.1994       40.1332       31.5006       27.3794       26.6641       27.5833       24.2195       25.1882       30.9145       32.9008       40.9845       45.9361       44.9842       41.8596       65.9774       71.6829       71.9997       73.2330       72.5024       84.2891       76.8895       89.1282       95.5671       96.4983      102.3480      111.8687      107.9992      105.5323      130.8610      101.5743       73.2033       42.1039       33.4461       31.8907       41.9439       44.7043       45.6898       45.3698       51.5877       44.5011       42.9478       41.7330       46.5040       47.3707       44.1972       42.3843       48.0615       47.0399       52.6174       59.3873       57.1555       59.4163       74.4707       92.1065       76.3791       80.6144       89.4200       86.6416       91.1682       96.0328      103.4056       93.8175       94.1786       84.1412       88.8780       85.9710      100.4648      101.0850      105.1308      105.2409      102.1069      105.8179      101.3762      102.9803       89.8505       91.7013       85.2956       79.7190       72.1245       75.7370       71.1122       73.2015       68.4458       65.1730       68.3123       66.5837       61.8442       51.7793       48.6621       50.7837       50.9062       60.5191       61.6988       60.7820      115.6011       84.7880       68.1655       92.2490       34.9441       31.4365       28.5228       25.9313        0.0000        0.0000        0.0000        0.0000        0.0000        0.0000        0.0000        0.0000        0.0000        0.0000        0.0000        0.0000        0.0000        0.0000        0.0000        0.0000        0.0000        0.0000        0.0000        0.0000        0.0000        0.0000        0.0000        0.0000        0.0000        0.0000        0.0000        0.0000        0.0000        0.0000        0.0000        0.0000        0.0000        0.0000        0.0000        0.0000        0.0000        0.0000        0.0000        0.0000        0.0000        0.0000        0.0000        0.0000        0.0000        0.0000        0.0000        0.0000        0.0000        0.0000        0.0000        0.0000        0.0000        0.0000
        0.0000        0.0000        0.0000        0.0000        0.0000        0.0000        0.0000        0.0000        0.0000        0.0000        0.0000        0.0000        0.0000        0.0000        0.0000        0.0000        0.0000        0.0000        0.0000        0.0000        0.0000        0.0000       22.8481        7.9574        7.1770        6.8028        8.1704        3.1265        2.2820        2.5405        5.7283        4.7325        5.8777        7.7567       12.5033        7.8809        6.5503        5.1829        5.0924        4.9021        1.1743        3.7203        2.2518        5.0769       10.4074        9.9668       11.7146       12.2998        6.9618        8.5501       11.9816       22.5705        9.5335       10.1331       16.3631        9.5746       11.1494        9.4260       11.6910       16.1426       13.9796       13.8405       14.0095       14.5894       17.2914       14.7666       13.4458       19.3303       19.4351       24.8493       47.2341       55.3892       49.6146       28.0005       46.2608       52.8896       36.7618       32.6425       41.9538       45.1982       48.8727       69.1288       91.0134       98.3135       90.9835       77.6160       61.1289       62.1774       61.2965       52.2315       45.1819       32.0530       33.5419       39.5563       31.3365       20.6005       18.7400       18.5023       17.6665       23.2782       36.4461       52.1665       47.8992       33.8640       34.2877       39.6389       39.0173       50.0099       53.6493       55.6941       57.4606       66.1442       69.6800       78.8874       80.0881       92.2086      100.2499      103.4453      120.4139       97.3985      104.7240      115.7047       97.0059       81.2579       46.9005       40.0811       39.5242       41.1267       84.3166       53.1481       44.2713       42.0852       45.5926       45.9743       42.6998       56.9090       66.3733       51.6320       52.7752       64.3245       76.5582       73.8567       79.9434      104.9137      116.0105      147.8157      152.0512      119.4001      137.6361      136.4374      146.2039      136.3211      170.4258      171.3185      153.4204      127.5169      128.5530      127.4398      127.5019      120.2866      108.2724      109.5919      109.4954      102.6891      103.9138       98.0245      104.9614       97.9281       95.5171       92.3997       85.5261       74.1031       74.9060       68.7316       72.0928       93.1296       75.9237       72.2272       70.6587       75.0817       57.8007       56.5128       58.0745       66.8508       65.7785       61.6638       62.1750       67.0437       75.2441       65.9767       44.3802       30.5019       33.3422       26.6443       22.8297       24.3619       27.3481       28.9683       29.8775        0.0000        0.0000        0.0000        0.0000        0.0000        0.0000        0.0000        0.0000        0.0000        0.0000        0.0000        0.0000        0.0000        0.0000        0.0000        0.0000        0.0000        0.0000        0.0000        0.0000        0.0000        0.0000        0.0000        0.0000        0.0000        0.0000        0.0000        0.0000        0.0000        0.0000        0.0000        0.0000        0.0000        0.0000        0.0000        0.0000        0.0000        0.0000        0.0000        0.0000        0.0000        0.0000        0.0000        0.0000        0.0000        0.0000        0.0000        0.0000        0.0000        0.0000
        0.0000        0.0000        0.0000        0.0000        0.0000        0.0000        0.0000        0.0000        0.0000        0.0000        0.0000        0.0000        0.0000        0.0000        0.0000        0.0000        0.0000        0.0000        0.0000        0.0000        0.0000        0.0000        0.0000        0.0000        0.0000        0.0000        6.6698        2.4517        1.1989        1.8184        3.0373        0.8499        0.1116        4.7799        7.4673        9.7212       13.0092        8.6776        8.1736        5.1279        4.2070        4.7199        2.7176        6.1908       16.2818       18.9724        9.9114       10.0673       11.1115       10.7703        9.0466       10.1087       12.2545       17.5226       19.4504       11.7207       13.1766       13.7243       18.1176       16.1655       16.3783       15.4374       14.3738       15.3819       17.3042       16.4038       20.3637       23.8116       17.4247       25.9122       42.8125       37.8184       31.3764       20.6276       26.1159       26.3371       27.4948       38.3108       38.3361       29.1933       41.4648       55.4367       52.9195       51.3417       60.5453       69.9448       81.9330      117.5904       88.5034       57.7525       56.1588       37.2618       34.2506       30.0373       41.3041       23.2021       19.5834       17.0557       17.2906       18.3698       22.3076       33.6665       31.8939       24.9601       27.9524       32.0747       39.2608       39.1991       39.7273       43.6461       48.8237       69.6732       70.8697       62.9938       72.3806      109.0141      105.8361      106.7103       99.1620      111.2615      125.9570      162.2895       94.1403       81.3303       69.3332       43.5867       40.4723       42.2040       38.3360       41.1424       39.0509       39.5714       43.9546       50.0096       50.4343       57.8547       46.4678       55.6715       61.9213       77.3962       83.3975       77.8431       93.0391      104.1330      134.5278      139.8309      166.2440      160.0530      180.5213      197.8170      187.9321      182.6175      182.3672      163.3222      135.1979      131.9658      124.6163      118.8019      136.1573      127.2399      115.0523      116.4198      110.4431      109.6293      121.6855      122.3357      111.7458       90.7908       96.0010       94.2704       89.1790       78.5953       73.4175       67.6012       68.4450       81.8524       79.0932       75.7072       72.1745       82.7072       60.1550       61.1106       61.5707       71.4722       70.7062       68.3989       49.9085       47.5447       47.6094       49.5165       45.2474       35.4468       33.2834       28.5770       29.2890       29.0242       36.8312       31.3952       28.1418        0.0000        0.0000        0.0000        0.0000        0.0000        0.0000        0.0000        0.0000        0.0000        0.0000        0.0000        0.0000        0.0000        0.0000        0.0000        0.0000        0.0000        0.0000        0.0000        0.0000        0.0000        0.0000        0.0000        0.0000        0.0000        0.0000        0.0000        0.0000        0.0000        0.0000        0.0000        0.0000        0.0000        0.0000        0.0000        0.0000        0.0000        0.0000        0.0000        0.0000        0.0000        0.0000        0.0000        0.0000        0.0000        0.0000        0.0000        0.0000        0.0000        0.0000
        0.0000        0.0000        0.0000        0.0000        0.0000        0.0000        0.0000        0.0000        0.0000        0.0000        0.0000        0.0000        0.0000        0.0000        0.0000        0.0000        0.0000        0.0000        0.0000        0.0000        0.0000        0.0000        0.0000        0.0000        0.0000        0.0000        0.0000        1.6633        1.8039        4.1131        2.5748        2.8641        7.4822       11.0995        4.8427       10.1574       15.8073        6.0645        3.5301        2.9757        5.9063        9.5649        4.6478       14.3333       24.0273       18.1003       11.0783       17.1125       12.3569       10.9304        6.0488        8.6169        6.8683        8.6502       12.4222       10.6755       10.9695       15.6235       13.7761       12.3650       14.1607        7.8642        9.9149       10.6603       12.9882       11.9300       17.2711       22.9946       22.3364       23.3751       19.0286       19.5068       17.1009       17.8003       16.8659       20.6872       24.2147       22.3987       19.0282       28.6855       35.2041       39.2363       40.9703       39.5875       34.6244       34.7826       45.8346       72.8273       73.0459      109.8662       81.2389       34.8846       32.9355       36.9459       33.7920       22.6147       21.4613       14.6571       12.2651       14.7957       15.8509       16.3382       19.0365       19.9602       21.0329       22.0545       28.6220       35.8412       32.3787       34.5131       35.8009       50.5409       53.0062       59.5028       75.4333      109.5311       90.7331       90.8384       97.1115       99.5376      121.9444      112.2392       98.4751       83.5192       63.8267       51.6113       47.4196       44.3703       44.7247       42.9920       38.9859       38.7068       47.3236       47.7425       51.7125       67.9015       37.8694       54.8138       53.6948       69.3673       87.7003      113.4983      112.4468      119.3161      149.6852      156.9958      191.4654      179.7849      181.2038      195.1995      181.6406      186.8335      172.0037      155.5462      151.0571      126.9224      167.6454      127.8364      120.6942      112.0432      103.4498      104.1826      105.4615       98.0280      107.0436      114.6173      104.8576       98.9766       89.1197       88.5455       91.0949       73.1135       71.0548       71.1688       75.2191       77.0027       70.5817       69.6701       69.1415       59.3014       59.1484       67.3916       64.8006       62.8842       60.9813       59.1200       51.9961       42.4737       61.3940       54.6228       42.5699       35.3899       29.5450       27.6182       31.2927       25.4184       26.6709       31.2718       36.4538       30.9000        0.0000        0.0000        0.0000        0.0000        0.0000        0.0000        0.0000        0.0000        0.0000        0.0000        0.0000        0.0000        0.0000        0.0000        0.0000        0.0000        0.0000        0.0000        0.0000        0.0000        0.0000        0.0000        0.0000        0.0000        0.0000        0.0000        0.0000        0.0000        0.0000        0.0000        0.0000        0.0000        0.0000        0.0000        0.0000        0.0000        0.0000        0.0000        0.0000        0.0000        0.0000        0.0000        0.0000        0.0000        0.0000        0.0000        0.0000        0.0000        0.0000
        0.0000        0.0000        0.0000        0.0000        0.0000        0.0000        0.0000        0.0000        0.0000        0.0000        0.0000        0.0000        0.0000        0.0000        0.0000        0.0000        0.0000        0.0000        0.0000        0.0000        0.0000        0.0000        0.0000        0.0000        0.0000        0.0000        0.0000        0.0000        0.0000        0.0000        5.1489        8.0823        6.4423        2.0926        1.3733        3.4933        5.1476        7.6655        2.2687        1.7747        3.9259        5.2257        4.8226       12.9265       17.6369        8.7473        8.2570       15.3415       14.1086       11.2248        9.7025        6.3206       10.9110       11.4274       11.5350       10.0208        8.0905        9.3657       11.4331        9.3739        9.6772        6.9038        9.9215        7.9594       10.0830       10.7619       11.5048       12.3268       11.1144        9.8411        8.3575        9.8569        9.6409       10.2893        9.6543       16.8204       18.2777       15.6717       18.8674       28.6645       33.1939       35.2962       33.9219       43.9776       35.7876       48.2445       52.4060       72.9058       63.8123       48.0877       45.9753       37.1127       33.4789       32.5832       37.4775       19.0708       14.9909       13.2312       12.7670       15.1828       12.1958       16.2085       24.1970       20.0547       19.0535       18.2891       19.6741       31.5167       32.0432       31.0908       36.3051       45.2008       48.2560       56.5991       73.8832       91.7880       86.2749       74.2761       72.3030       69.7892       71.7770       71.4135       72.9695       55.3867       44.2173       40.1307       47.9757       45.0302       44.3267       83.2137       44.0814       42.3386       48.5315       50.6645       50.6223       53.1632       51.0376       72.7057       63.6220       76.9414       99.6097      121.7173      143.1632      135.2737      135.0358      131.6063      141.8424      139.2191      170.1430      180.6839      197.6007      174.6641      167.2290      147.1831      130.9718      116.8638      115.8134      111.1610      116.2477      102.7657      102.1746      106.4054      116.3890      111.1637      115.4595      116.5283      114.3337      110.2877      105.6894       83.9507       87.8515       77.2919       82.4907       81.1610       80.5006       67.2739       66.6769       62.4405       66.2165       61.9104       56.9128       62.0947       61.6290       54.0496       50.6050       52.1623       47.9263       34.1707       33.9058       37.6063       30.0906       24.6257       23.2502       21.9558       22.9063       22.9854       22.2231       24.6962       35.2232       41.1600        0.0000        0.0000        0.0000        0.0000        0.0000        0.0000        0.0000        0.0000        0.0000        0.0000        0.0000        0.0000        0.0000        0.0000        0.0000        0.0000        0.0000        0.0000        0.0000        0.0000        0.0000        0.0000        0.0000        0.0000        0.0000        0.0000        0.0000        0.0000        0.0000        0.0000        0.0000        0.0000        0.0000        0.0000        0.0000        0.0000        0.0000        0.0000        0.0000        0.0000        0.0000        0.0000        0.0000        0.0000        0.0000        0.0000        0.0000        0.0000        0.0000
        0.0000        0.0000        0.0000        0.0000        0.0000        0.0000        0.0000        0.0000        0.0000        0.0000        0.0000        0.0000        0.0000        0.0000        0.0000        0.0000        0.0000        0.0000        0.0000        0.0000        0.0000        0.0000        0.0000        0.0000        0.0000        0.0000        0.0000        0.0000        0.0000        0.0000        0.0000        4.0618        3.2595        0.0000        0.0000        1.0294        0.6849        0.9864        2.6640        3.8905        4.7497        5.4499        5.8017       22.3128       21.0764       20.2361       32.8270       35.0192       27.2772       14.3231       12.9012       24.2714       17.8780       26.4356       23.2475       16.2356       10.2205       18.0687       16.7840       13.0664       13.1565        5.5442        8.6457       11.5127       15.1353       21.5351       23.6588       21.3723       16.7670       15.3094        9.1703       10.1394        7.8686       12.5783       18.6116       28.0915       20.8232       18.0464       25.4664       47.9335       40.0642       37.9874       52.1398       90.4517       78.5290       89.9713       81.0924      111.5813      110.7013      124.2929      127.0623      191.9210      225.0786      139.8361      121.5952       56.5967       30.4536       58.0264       67.9737       19.4597       12.3052        6.1566        5.9951        8.9921       11.7517       17.6787       14.3294       20.5661       20.7462       22.2507       25.0164       34.6096       41.8869       50.7677       77.1640       74.1657       67.5586       73.2679       72.5683       79.3748       72.3242       66.3129       62.1734       62.9743       52.9140       51.5933       53.6087       46.9627       51.0864       56.3361       54.0086       64.6526       71.1745       65.7541       65.4011       74.1234       91.6109       96.9056      112.2030      126.4034      119.3487      127.5489      176.3772      148.2250      137.3435      126.1686      132.7384      124.4517      141.5157      168.6892      164.9329      151.1932      154.4458      137.4292      119.6474      108.3900      108.3372      101.0172       98.1684      104.5625      123.2541       97.6250       90.5899       92.5456       99.5307       99.3762      105.2889       97.2335      109.8520       93.4618       96.0667       85.0768       79.4564       86.1098       77.2391       62.1138       63.6956       61.1092       54.3064       56.0334       46.5820       44.2550       40.8666       40.8344       37.1799       40.0978       38.3809       33.5386       28.7040       27.2856       25.8327       26.1825       23.3352       22.6513       22.7226       23.3396       17.6580       19.7272        0.0000        0.0000        0.0000        0.0000        0.0000        0.0000        0.0000        0.0000        0.0000        0.0000        0.0000        0.0000        0.0000        0.0000        0.0000        0.0000        0.0000        0.0000        0.0000        0.0000        0.0000        0.0000        0.0000        0.0000        0.0000        0.0000        0.0000        0.0000        0.0000        0.0000        0.0000        0.0000        0.0000        0.0000        0.0000        0.0000        0.0000        0.0000        0.0000        0.0000        0.0000        0.0000        0.0000        0.0000        0.0000        0.0000        0.0000        0.0000        0.0000        0.0000        0.0000
        0.0000        0.0000        0.0000        0.0000        0.0000        0.0000        0.0000        0.0000        0.0000        0.0000        0.0000        0.0000        0.0000        0.0000        0.0000        0.0000        0.0000        0.0000        0.0000        0.0000        0.0000        0.0000        0.0000        0.0000        0.0000        0.0000        0.0000        0.0000        0.0000        0.0000        0.0000        0.0000        0.0000        0.0000        0.0000        0.0000        0.0000        3.0239        2.0686        4.3897        9.3241        7.4184        4.7687       18.5293       17.5700       15.4614       15.6360       11.0014       19.0628       19.3095       18.1176       13.5964        7.6950       10.1407        8.2316        8.7653       10.4342        4.1009        4.4121        4.2654        3.3152        3.8626        5.0694        6.3748        6.1503        9.8013       16.5232       11.6036       12.5288       11.3418        3.9820        3.6242       10.0028       10.0544        6.0385       17.5528       21.9813       20.4579       20.7840       34.4561       49.7280       54.6848       34.1038       68.0072       59.6610       50.0858       76.0639      238.1260      156.9822      168.8115      106.3201      184.3255      132.9820      143.1436      116.0719       90.5359       31.6392       41.8419       37.4819       10.1135        4.2962        6.7898        6.3029        5.3171       11.9940        9.0158       12.3693       17.7737       20.3131       25.4138       26.6894       37.1236       40.8225       44.1288       73.7157       65.8123       74.2684       71.7290       63.6086       89.4198       85.0202       71.4693       62.1390       59.3353       59.6916       52.0756       56.0411       45.5158       50.5415       53.0773       49.2262       59.8014       90.5782       71.9289       60.5157       96.0835      112.0493      104.8819      116.5574      127.1543      105.5364      114.6727      149.6826      129.3133      140.3832      130.1555      115.0354      104.7470      120.5192      136.2080      138.8196      134.4413      148.4422      126.5781      115.3429      104.8362      102.0398       98.9769       93.1448       93.0684      102.8950       91.2927       88.2039       87.0926       87.7589       93.6341      101.8882       94.4146       86.0507       82.6113       76.2187       78.4715       65.4760       61.1692       58.1938       55.0564       57.8480       50.4894       44.3711       45.0786       41.1959       39.6758       69.9065       78.7416       37.8688       32.9287       31.3204       33.6168       32.2907       32.2232       29.8757       27.1015       25.6474       26.5704       23.3458       15.3204       13.7165        0.0000        0.0000        0.0000        0.0000        0.0000        0.0000        0.0000        0.0000        0.0000        0.0000        0.0000        0.0000        0.0000        0.0000        0.0000        0.0000        0.0000        0.0000        0.0000        0.0000        0.0000        0.0000        0.0000        0.0000        0.0000        0.0000        0.0000        0.0000        0.0000        0.0000        0.0000        0.0000        0.0000        0.0000        0.0000        0.0000        0.0000        0.0000        0.0000        0.0000        0.0000        0.0000        0.0000        0.0000        0.0000        0.0000        0.0000        0.0000        0.0000        0.0000        0.0000        0.0000
        0.0000        0.0000        0.0000        0.0000        0.0000        0.0000        0.0000        0.0000        0.0000        0.0000        0.0000        0.0000        0.0000        0.0000        0.0000        0.0000        0.0000        0.0000        0.0000        0.0000        0.0000        0.0000        0.0000        0.0000        0.0000        0.0000        0.0000        0.0000        0.0000        0.0000        0.0000        0.0000        0.0000        0.0000        0.0000        0.0000        0.0000        0.0000        0.0000        1.5425        1.6589        1.5602        4.5260       19.8960       12.6876       15.5875       15.3321        7.7700        8.9315        8.0761        8.6049        5.4396        5.7471        3.3336        2.7630        1.5044        3.3173        2.1230        1.8024        2.0366        2.8627        3.2207        3.8278        3.9136        3.7125        3.1758        8.9525        9.0946       11.4199        9.9996        8.1808        1.9807       10.7800        3.6367        2.7822        3.8201        8.1643       14.5800       12.7143       16.0013       20.3578       24.1874       26.1674       33.1266       31.7202       51.2874       83.2173      193.3978      137.2036      115.9786      119.8114      232.0037      209.4424      175.8508      120.5113       89.8444       62.8588       26.8152       14.7869        6.1095        4.1903        6.6992        6.6322        6.4705        6.8267        8.8870        8.3827       23.0376       29.8679       35.5218       33.3644       47.3251       51.7053       56.1900       70.0734       81.7095       82.7724       85.0288       77.7739      116.7897      109.6195      105.5217       84.0479       81.5125       86.7665       84.2363       53.9295       49.2730       47.0753       56.2234       54.7319       60.1103       75.4599       61.9455       57.3703       74.8396       91.5799       96.3288      107.9997      109.0052      124.7936      114.2807      106.9995       92.8250      107.6334       98.2596       95.4098       91.9545       95.5786      101.8483      113.6180      124.1230      133.9820      128.9457      124.0765      109.9008       95.4856       95.2149       99.7784       94.1365       83.9819       89.9356       92.2290       92.2097       89.0153       86.7333       85.0290       75.0956       68.0305       73.7373       70.2220       67.2861       55.5548       54.2269       56.0987       49.2629       50.6184       48.4412       48.0082       43.1428       41.8816       41.7650       57.9682       51.9512       41.6233       35.2791       30.0569       34.7314       34.6051       35.0454       32.4230       28.1837       23.6066       27.0612       20.4887       14.6984       16.0403        0.0000        0.0000        0.0000        0.0000        0.0000        0.0000        0.0000        0.0000        0.0000        0.0000        0.0000        0.0000        0.0000        0.0000        0.0000        0.0000        0.0000        0.0000        0.0000        0.0000        0.0000        0.0000        0.0000        0.0000        0.0000        0.0000        0.0000        0.0000        0.0000        0.0000        0.0000        0.0000        0.0000        0.0000        0.0000        0.0000        0.0000        0.0000        0.0000        0.0000        0.0000        0.0000        0.0000        0.0000        0.0000        0.0000        0.0000        0.0000        0.0000        0.0000        0.0000        0.0000
        0.0000        0.0000        0.0000        0.0000        0.0000        0.0000        0.0000        0.0000        0.0000        0.0000        0.0000        0.0000        0.0000        0.0000        0.0000        0.0000        0.0000        0.0000        0.0000        0.0000        0.0000        0.0000        0.0000        0.0000        0.0000        0.0000        0.0000        0.0000        0.0000        0.0000        0.0000        0.0000        0.0000        0.0000        0.0000        0.0000        0.0000        0.0000        0.0000        0.0000        1.6769        0.9422        1.5509        2.9995        2.2751       10.4178       13.5068        8.8343        5.6640        4.1166        4.2993        2.6475        7.0628        4.4765        5.3061        3.7806        3.8305        1.3069        3.6630        8.2882        5.5766        5.7047        3.3586        2.4906        2.6786        6.0167       10.1795        8.8560       10.9956        7.1911        7.0560       10.7909       16.2587        4.8869        4.3423        2.8212        4.5210       10.8623       13.4824       15.8909       18.8829       21.3213       24.4283       23.6573       26.2102       59.3903      108.1258      146.8828       91.0669      118.6229      119.7481      192.7018      156.1545      139.4244      145.4075       77.2109       51.5149       51.8448       21.9958        7.7258        7.5690        6.9777        6.3198        5.4117        5.5370        5.3665        8.8985       12.6933       24.9730       32.1241       45.7130       64.3107       68.3097       73.5619       83.9375       89.3475       79.1420       77.0425       78.5488      116.0044       86.7380       77.1291       67.0095       74.0917       82.1947       86.9933       70.9105       54.7571       49.8518       52.2991       61.2433       57.6313       63.8460       65.1772       66.7546       86.6123       78.0558       99.3690      102.2956      113.4142       91.9572       69.9821       78.4591       84.8103       84.2025       81.7829       85.4918       89.7216       96.4934      108.6365      122.6347      132.6443      122.7090      118.1612      106.4449      104.3597       98.8825       86.4940       96.8108       81.9560       79.6737       81.2726       85.1398       80.3300       79.4144       77.5768       70.6041       64.0500       62.3384       68.1609       71.1667       73.7670       67.4711       55.7013       55.2674       49.2498       48.4399       48.3763       47.2761       42.8985       39.9631       40.0085       38.8095       41.2641       35.2137       31.4001       29.9440       34.2191       36.1338       35.1299       32.7231       29.4662       25.2110       25.9478       21.9383       16.2108        0.0000        0.0000        0.0000        0.0000        0.0000        0.0000        0.0000        0.0000        0.0000        0.0000        0.0000        0.0000        0.0000        0.0000        0.0000        0.0000        0.0000        0.0000        0.0000        0.0000        0.0000        0.0000        0.0000        0.0000        0.0000        0.0000        0.0000        0.0000        0.0000        0.0000        0.0000        0.0000        0.0000        0.0000        0.0000        0.0000        0.0000        0.0000        0.0000        0.0000        0.0000        0.0000        0.0000        0.0000        0.0000        0.0000        0.0000        0.0000        0.0000        0.0000        0.0000        0.0000        0.0000
        0.0000        0.0000        0.0000        0.0000        0.0000        0.0000        0.0000        0.0000        0.0000        0.0000        0.0000        0.0000        0.0000        0.0000        0.0000        0.0000        0.0000        0.0000        0.0000        0.0000        0.0000        0.0000        0.0000        0.0000        0.0000        0.0000        0.0000        0.0000        0.0000        0.0000        0.0000        0.0000        0.0000        0.0000        0.0000        0.0000        0.0000        0.0000        0.0000        0.0000        0.0000        0.0000        0.0000        6.3351       12.3435        9.2859       10.8351       14.7880       11.3338       13.7021       38.4438       72.7356       61.5452       79.9788       84.0432       80.1784       83.9390       64.4513       46.3990       80.8248       82.4463       89.2951       91.5420       95.1857       85.4338       68.3095       81.4110       93.0846       29.3121       17.2170       17.2913       60.9602      135.4922       96.4868       96.5755      129.9086      186.3726       95.3688       46.5768      104.2781       71.6022       65.6040       47.7923       82.4835       96.6006      115.2190      122.9802      151.9907      145.8666      169.6258      161.8733       99.7363       85.2023       70.0067       79.9085       78.9029       53.6290       47.3324       42.6413       26.0396       25.7087       22.2140       20.8117        5.7831        4.4537        4.0089        8.2032        9.7176       20.7302       34.0881       45.9846       78.1872       83.3239       88.2705      108.4344      110.5621      103.2601       97.1210       97.5535      111.0473       73.4577       63.8902       57.5297       63.3762       80.8960       95.3645       72.6956       59.0549       59.8845       63.7516       81.3619       66.6873       56.4816       62.2496       61.4431       74.5392       71.3983       89.2987       89.8436       84.4722       71.8307       72.7698       69.8748       80.5534       86.7993       85.3853       86.7396       99.6648      106.6265      117.4894      122.8418      122.5359      116.7543      113.0019       99.9926       82.4716       84.9013       85.8728       74.7689       67.9218       71.1381       70.6405       72.4704       71.2848       67.1979       67.1645       65.5496       58.1336       60.1033       62.2645       55.6916       51.7552       51.3456       47.2087       45.8072       51.9704       50.8286       48.0344       46.5304       42.0353       39.9806       37.4205       35.6008       28.0677       25.2325       24.3933       25.1294       34.9765       37.4205       37.2368       35.0304       26.2492       22.4141       21.0378       20.5977        7.3800        0.0000        0.0000        0.0000        0.0000        0.0000        0.0000        0.0000        0.0000        0.0000        0.0000        0.0000        0.0000        0.0000        0.0000        0.0000        0.0000        0.0000        0.0000        0.0000        0.0000        0.0000        0.0000        0.0000        0.0000        0.0000        0.0000        0.0000        0.0000        0.0000        0.0000        0.0000        0.0000        0.0000        0.0000        0.0000        0.0000        0.0000        0.0000        0.0000        0.0000        0.0000        0.0000        0.0000        0.0000        0.0000        0.0000        0.0000        0.0000        0.0000        0.0000        0.0000        0.0000        0.0000
        0.0000        0.0000        0.0000        0.0000        0.0000        0.0000        0.0000        0.0000        0.0000        0.0000        0.0000        0.0000        0.0000        0.0000        0.0000        0.0000        0.0000        0.0000        0.0000        0.0000        0.0000        0.0000        0.0000        0.0000        0.0000        0.0000        0.0000        0.0000        0.0000        0.0000        0.0000        0.0000        0.0000        0.0000        0.0000        0.0000        0.0000        0.0000        0.0000        0.0000        0.0000        0.0000        0.0000        0.0000       10.3177       15.4672       18.9188       30.8263       27.8514       35.8833       49.9307       61.2897       63.0761       65.9288       61.5692       56.8473       60.2182       60.3870       75.9108      133.2562      136.4799       72.0731       61.8112       93.1648       69.1432       59.2363       44.0113       55.1052       27.0436       41.6851       70.6286       93.9104      142.5549      113.2022      116.0880      275.6558      240.2569      154.7330       59.2932       27.8834       37.2390       59.2059       64.6403       92.6810      108.3611      130.4714      120.3716      153.6267      173.0678      164.9353      169.4771      157.2561      165.9392      120.1865       89.4499       88.8270       79.4423       41.1984       55.3610       39.2344       22.9051       54.6283       18.2238        7.1089        9.2120        6.0842        4.3491        9.1122       10.4081       20.2210       34.5068       56.0111       84.0111      101.6678      111.1874      122.7597       98.0804       80.5581       76.9181       76.0835       52.2663       51.9970       56.2744       62.6423       75.9258       74.9877       70.2062       56.7378       56.7775       63.4698       75.6668       68.3232       53.4962       47.0708       57.2569       71.7251       79.2371       84.8207       72.0426       61.6605       73.2632       73.7283       65.6327       81.5105       86.0924       89.0838       87.1592       96.9566      108.9322      116.6038      119.7778      118.6066      115.4485      107.8100       92.8049       73.9471       69.8479       67.2987       65.6230       62.1361       60.5851       60.7381       62.9685       64.3974       63.3683       65.8963       65.8019       57.6145       55.2068       50.8459       45.8206       44.5848       44.8447       38.8121       40.7879       45.3147       46.1099       47.4987       44.8087       40.4371       39.0965       35.9452       31.9652       27.1411       23.7441       25.1240       25.2706       34.8394       38.0865       37.7127       35.7488       26.4577       23.7298       22.0718       21.6594       21.4500        0.0000        0.0000        0.0000        0.0000        0.0000        0.0000        0.0000        0.0000        0.0000        0.0000        0.0000        0.0000        0.0000        0.0000        0.0000        0.0000        0.0000        0.0000        0.0000        0.0000        0.0000        0.0000        0.0000        0.0000        0.0000        0.0000        0.0000        0.0000        0.0000        0.0000        0.0000        0.0000        0.0000        0.0000        0.0000        0.0000        0.0000        0.0000        0.0000        0.0000        0.0000        0.0000        0.0000        0.0000        0.0000        0.0000        0.0000        0.0000        0.0000        0.0000        0.0000        0.0000        0.0000
        0.0000        0.0000        0.0000        0.0000        0.0000        0.0000        0.0000        0.0000        0.0000        0.0000        0.0000        0.0000        0.0000        0.0000        0.0000        0.0000        0.0000        0.0000        0.0000        0.0000        0.0000        0.0000        0.0000        0.0000        0.0000        0.0000        0.0000        0.0000        0.0000        0.0000        0.0000        0.0000        0.0000        0.0000        0.0000        0.0000        0.0000        0.0000        0.0000        0.0000        0.0000        0.0000        0.0000        0.0000        0.0000        0.0000       18.5409       28.4182       23.9679       24.3941       29.3961       54.3578       99.1358       73.9628       51.0699       34.1697       39.3657       54.7502       80.3951      121.1549       84.6894       61.3768       58.2151       43.8851       50.5817       40.0019       41.7970       81.0330       58.6962       51.4053       42.7531       66.7137       60.4964       98.1351       56.8532       28.6818       62.5854       81.5884       50.3078       43.7521       50.3845       63.3506       88.3571      102.6277      114.7820      133.4185      138.1559      174.5413      231.4200      203.8706      206.8164      206.8776      235.0895      183.8908      146.4302       78.6120       95.3979       72.7300       45.9396       29.9314       24.3191      150.4724       43.5042        6.3954        4.8414        3.9234        4.6574        9.1070       23.8027       14.2118       17.5972       28.5104       48.6797       65.7639       67.0640       78.6072       59.6618       68.0569       56.1168       49.6493       57.4661       55.2599       56.3362       67.4386       74.0615       61.6437       58.3858       53.2211       59.3427       58.7306       60.8358       47.3469       46.9067       51.6660       57.9863       60.2967       69.3400       62.2698       59.5299       60.6387       64.2057       69.0708       76.5135       75.6503       76.4694       79.7286       87.5501       97.7203      106.7289      109.7133      111.1234      109.1790      100.6823       94.6970       85.1225       67.1497       63.2712       54.9909       53.3960       55.1629       54.9461       55.7552       59.3518       65.3608       67.7613       70.9064       61.3492       52.2853       51.3273       45.6616       42.4181       38.9299       37.3254       35.1171       35.3846       41.6538       42.4248       43.0885       42.6606       46.2592       43.0706       39.1035       32.5638       26.2386       24.4229       28.1100       27.1397       35.1141       36.4813       35.7235       32.8259       27.2463       22.7978       20.4306       20.3406       20.6700        0.0000        0.0000        0.0000        0.0000        0.0000        0.0000        0.0000        0.0000        0.0000        0.0000        0.0000        0.0000        0.0000        0.0000        0.0000        0.0000        0.0000        0.0000        0.0000        0.0000        0.0000        0.0000        0.0000        0.0000        0.0000        0.0000        0.0000        0.0000        0.0000        0.0000        0.0000        0.0000        0.0000        0.0000        0.0000        0.0000        0.0000        0.0000        0.0000        0.0000        0.0000        0.0000        0.0000        0.0000        0.0000        0.0000        0.0000        0.0000        0.0000        0.0000        0.0000        0.0000        0.0000
        0.0000        0.0000        0.0000        0.0000        0.0000        0.0000        0.0000        0.0000        0.0000        0.0000        0.0000        0.0000        0.0000        0.0000        0.0000        0.0000        0.0000        0.0000        0.0000        0.0000        0.0000        0.0000        0.0000        0.0000        0.0000        0.0000        0.0000        0.0000        0.0000        0.0000        0.0000        0.0000        0.0000        0.0000        0.0000        0.0000        0.0000        0.0000        0.0000        0.0000        0.0000        0.0000        0.0000        0.0000        0.0000        0.0000        0.0000       12.3895       13.4104       18.4638       22.5312       31.8825       45.5971      104.4016      133.6611       91.0791       54.3701       68.5754       59.5170       45.8472       53.2260       52.0683       64.3030       42.5699       52.1914       40.3508       32.8801       61.2881       92.6734       71.2515       41.7327       43.4997       54.1780       46.9538       46.7615       41.9611       24.7971       34.6448       50.7724       61.3123       58.9735       69.3176       95.6913      111.6346      117.2084      138.2082      173.5444      230.5387      250.3742      274.4980      314.3885      310.7696      335.5461      300.8465      147.5723       93.3590      107.1714       60.7183       56.8554       43.9799       44.1506       43.3320       25.3347        8.5960        5.5157        4.7107        5.4444       10.0596       11.2004       12.5530       16.7800       25.2887       27.9282       34.6339       44.4258       60.9147       56.4170       50.0950       49.0962       48.9871       49.8735       38.5565       51.6139       58.8781       50.0079       50.9557       52.9983       49.2356       52.3028       54.1782       51.4552       45.1775       49.7486       50.2974       53.6996       65.0087       66.6528       58.9154       53.1570       54.4337       59.9378       72.4165       78.2154       78.1269       81.4600       80.2056       88.5958       89.2455       95.3129       95.0285       92.1886       91.9807       87.7808       82.6463       79.5513       63.5076       60.1789       52.0678       48.3868       50.6824       52.8686       56.5505       62.5444       67.1880       64.0431       61.4524       59.7390       52.3502       44.5991       39.4811       37.8093       33.4805       31.4104       32.3986       34.2582       41.0587       40.8818       40.2848       37.3987       36.6396       45.3986       46.7297       34.9477       24.8342       21.1113       21.5121       24.9585       33.4300       33.6417       32.8528       29.8241       24.2907       24.3432       22.0265       22.4580        0.0000        0.0000        0.0000        0.0000        0.0000        0.0000        0.0000        0.0000        0.0000        0.0000        0.0000        0.0000        0.0000        0.0000        0.0000        0.0000        0.0000        0.0000        0.0000        0.0000        0.0000        0.0000        0.0000        0.0000        0.0000        0.0000        0.0000        0.0000        0.0000        0.0000        0.0000        0.0000        0.0000        0.0000        0.0000        0.0000        0.0000        0.0000        0.0000        0.0000        0.0000        0.0000        0.0000        0.0000        0.0000        0.0000        0.0000        0.0000        0.0000        0.0000        0.0000        0.0000        0.0000        0.0000
        0.0000        0.0000        0.0000        0.0000        0.0000        0.0000        0.0000        0.0000        0.0000        0.0000        0.0000        0.0000        0.0000        0.0000        0.0000        0.0000        0.0000        0.0000        0.0000        0.0000        0.0000        0.0000        0.0000        0.0000        0.0000        0.0000        0.0000        0.0000        0.0000        0.0000        0.0000        0.0000        0.0000        0.0000        0.0000        0.0000        0.0000        0.0000        0.0000        0.0000        0.0000        0.0000        0.0000        0.0000        0.0000        0.0000        0.0000        0.0000        0.0000        0.0000       18.4195       22.7040       26.0931       47.4950       54.5977       89.2448       63.9757       67.0815       84.5534       83.7611       63.9356       51.5330       67.9029       41.1344       29.4233       29.5398        0.0000        0.0000       54.2848       58.1332       52.2419       51.4815       54.2325       54.9387       48.6318       52.7562       51.5370       60.5879       58.7869       77.3273       85.9128      100.6736      120.5524       96.1615      113.0250      136.0154      167.7037      160.2071      195.6151        0.0000        0.0000        0.0000        0.0000      229.1163      161.1562      117.0725      115.3433      107.2917        0.0000      172.5415      143.4450       92.4506       46.2265       23.3663       16.1180       10.4572       11.0871       13.5429        9.4538        9.8498       11.7682       17.2282       23.8156       26.6168       34.2648       48.8455       50.2746       51.0808       60.6796       44.2713       38.2562       36.8094       37.9190       47.7740       56.8713       48.7622       49.8020       47.6279       54.5692       43.4034       51.2038       45.6640       44.7241       46.3897       57.8131       72.9829       68.1814       60.5354       58.7022       68.7307       66.6826       68.7368       78.1360       75.0075       76.5051       75.7644       81.3221       80.4459       84.7159       87.1884       83.1133       65.5693       62.8288       58.3066       54.6649       47.4115       47.7859       46.3815       43.7872       46.9919       51.7568       55.1814       53.4470       52.1077       52.0835       47.7656       44.6760       41.3069       38.1477       35.9399       34.2038       29.2714       26.9787       26.5051       27.9991       34.3333       36.6732       36.8705       36.6558       37.6104       36.1915       34.8376       30.9396       21.7911       18.8245       19.8220       22.2334       23.2953       24.3969       23.2352       25.0386       23.1867       18.0927        0.0000        0.0000        0.0000        0.0000        0.0000        0.0000        0.0000        0.0000        0.0000        0.0000        0.0000        0.0000        0.0000        0.0000        0.0000        0.0000        0.0000        0.0000        0.0000        0.0000        0.0000        0.0000        0.0000        0.0000        0.0000        0.0000        0.0000        0.0000        0.0000        0.0000        0.0000        0.0000        0.0000        0.0000        0.0000        0.0000        0.0000        0.0000        0.0000        0.0000        0.0000        0.0000        0.0000        0.0000        0.0000        0.0000        0.0000        0.0000        0.0000        0.0000        0.0000        0.0000        0.0000        0.0000        0.0000        0.0000
        0.0000        0.0000        0.0000        0.0000        0.0000        0.0000        0.0000        0.0000        0.0000        0.0000        0.0000        0.0000        0.0000        0.0000        0.0000        0.0000        0.0000        0.0000        0.0000        0.0000        0.0000        0.0000        0.0000        0.0000        0.0000        0.0000        0.0000        0.0000        0.0000        0.0000        0.0000        0.0000        0.0000        0.0000        0.0000        0.0000        0.0000        0.0000        0.0000        0.0000        0.0000        0.0000        0.0000        0.0000        0.0000        0.0000        0.0000        0.0000        0.0000        0.0000        0.0000        0.0000        0.0000        0.0000        0.0000       55.2960       60.1374       67.4675        0.0000        0.0000        0.0000       59.2343       52.2884       35.4759       31.1276        0.0000        0.0000        0.0000        0.0000        0.0000        0.0000        0.0000       56.4186       54.7059       65.0897       76.4540       68.8520       66.4349       75.9179       98.5578      107.4681      121.6561      131.5174      123.1875      143.9297      164.7645      193.9879      172.8881        0.0000        0.0000        0.0000        0.0000        0.0000        0.0000      194.2982      132.0179        0.0000        0.0000        0.0000      223.3237      165.2555       93.5866       54.4938       30.9453       20.9686       10.5565       12.0924       12.6144       10.2317       10.0085       25.8036       15.5520       16.6968       21.8472       30.8286       45.0946       52.3284       49.8376       45.7626       36.0469       30.2675       29.4537       33.1045       40.1586       47.1339       37.3473       35.6574       42.0028       39.1881       41.5168       46.0122       45.7251       53.7424       51.0819       54.5798       61.8730       63.0497       61.1798       58.0866       60.4612       62.0827       64.4772       69.9551       69.9954       63.3894       67.5707       77.5879       74.6908       79.8913       80.5250       76.7731       54.8934       49.1071       46.4431       44.7742       41.0819       40.4209       39.7089       38.7316       39.0341       40.9985       45.0701       45.7166       44.0113       46.2473       42.9909       41.1986       37.5555       34.3665       34.6135       32.9079       26.2435       23.6378       23.9135       26.7853       31.2659       31.8981       34.2748       33.1641       32.6679       32.8596       32.2106       30.1938       21.7551       18.9177       17.7513       19.8254       21.1791       21.0946       20.3975       22.3046       27.0146       21.0733        0.0000        0.0000        0.0000        0.0000        0.0000        0.0000        0.0000        0.0000        0.0000        0.0000        0.0000        0.0000        0.0000        0.0000        0.0000        0.0000        0.0000        0.0000        0.0000        0.0000        0.0000        0.0000        0.0000        0.0000        0.0000        0.0000        0.0000        0.0000        0.0000        0.0000        0.0000        0.0000        0.0000        0.0000        0.0000        0.0000        0.0000        0.0000        0.0000        0.0000        0.0000        0.0000        0.0000        0.0000        0.0000        0.0000        0.0000        0.0000        0.0000        0.0000        0.0000        0.0000        0.0000        0.0000        0.0000        0.0000
        0.0000        0.0000        0.0000        0.0000        0.0000        0.0000        0.0000        0.0000        0.0000        0.0000        0.0000        0.0000        0.0000        0.0000        0.0000        0.0000        0.0000        0.0000        0.0000        0.0000        0.0000        0.0000        0.0000        0.0000        0.0000        0.0000        0.0000        0.0000        0.0000        0.0000        0.0000        0.0000        0.0000        0.0000        0.0000        0.0000        0.0000        0.0000        0.0000        0.0000        0.0000        0.0000        0.0000        0.0000        0.0000        0.0000        0.0000        0.0000        0.0000        0.0000        0.0000        0.0000        0.0000        0.0000        0.0000        0.0000        0.0000        0.0000        0.0000        0.0000        0.0000       70.7738       66.7614       45.7180       44.0889        0.0000        0.0000        0.0000        0.0000        0.0000        0.0000        0.0000        0.0000       70.5499       75.9042       86.3841       79.7128       69.5366       84.4703      117.6544      133.6363      149.4321      160.7111      135.9494      151.2404        0.0000        0.0000        0.0000        0.0000        0.0000        0.0000        0.0000        0.0000        0.0000        0.0000        0.0000        0.0000        0.0000        0.0000        0.0000      120.5703       89.7637       55.0669       25.0337       17.1826       11.7654       10.6892       15.6213       10.2283       10.0734       11.5089       14.6121       13.5845       17.5011       26.3567       46.0494       47.1331       56.9721       46.0931       35.6093       33.0593       26.4829       27.7584       35.7504       33.7597       31.7409       34.3278       35.1471       35.0656       35.9695       41.1019       39.4306       48.1768       47.0910       46.2948       57.8132       57.7909       57.9101       54.5146       59.6466       58.3962       60.4277       65.9736       61.3392       60.9202       76.2906       77.3652       66.1627       67.6400       66.1321       58.1691       44.9590       39.6494       38.9689       37.9011       36.3677       35.9488       34.5495       35.7371       39.4627       42.5756       45.3582       46.1872       42.6218       42.0221       39.7128       37.7592       36.4893       35.0007       32.2832       32.4203       27.5881       25.6450       24.6742       24.9426       29.1751       31.0211       32.3026       30.7079       33.0450       33.6487       32.3108       28.2000       23.0107       19.2692       18.9662       20.4629       19.2944       19.4796       19.2460       20.2130       18.6980        0.0000        0.0000        0.0000        0.0000        0.0000        0.0000        0.0000        0.0000        0.0000        0.0000        0.0000        0.0000        0.0000        0.0000        0.0000        0.0000        0.0000        0.0000        0.0000        0.0000        0.0000        0.0000        0.0000        0.0000        0.0000        0.0000        0.0000        0.0000        0.0000        0.0000        0.0000        0.0000        0.0000        0.0000        0.0000        0.0000        0.0000        0.0000        0.0000        0.0000        0.0000        0.0000        0.0000        0.0000        0.0000        0.0000        0.0000        0.0000        0.0000        0.0000        0.0000        0.0000        0.0000        0.0000        0.0000        0.0000        0.0000
        0.0000        0.0000        0.0000        0.0000        0.0000        0.0000        0.0000        0.0000        0.0000        0.0000        0.0000        0.0000        0.0000        0.0000        0.0000        0.0000        0.0000        0.0000        0.0000        0.0000        0.0000        0.0000        0.0000        0.0000        0.0000        0.0000        0.0000        0.0000        0.0000        0.0000        0.0000        0.0000        0.0000        0.0000        0.0000        0.0000        0.0000        0.0000        0.0000        0.0000        0.0000        0.0000        0.0000        0.0000        0.0000        0.0000        0.0000        0.0000        0.0000        0.0000        0.0000        0.0000        0.0000        0.0000        0.0000        0.0000        0.0000        0.0000        0.0000        0.0000        0.0000        0.0000       76.1667       65.7402        0.0000        0.0000        0.0000        0.0000        0.0000        0.0000        0.0000        0.0000        0.0000        0.0000       91.7603       90.5924       80.1193       79.8982      106.5376      152.2138      161.2757      170.5649      178.5435      151.4583        0.0000        0.0000        0.0000        0.0000        0.0000        0.0000        0.0000        0.0000        0.0000        0.0000        0.0000        0.0000        0.0000        0.0000        0.0000        0.0000        0.0000       88.4535       43.7567       22.3425       15.1277       12.5343       11.4314       55.9549       10.8708       11.1730       18.6450       15.8143       13.1380       18.9781       24.1723       50.5557       53.6764       57.5211       62.5057       54.7043       43.1031       45.3761       38.8596       44.1551       41.0874       37.6861       39.1273       36.4260       36.6319       39.8986       39.3872       39.9553       45.2105       43.9837       44.8997       53.7055       55.6460       63.2484       58.0561       59.8917       64.2945       55.6297       54.3692       61.7730       64.0646       67.1693       63.9879       58.4474       61.1065       59.5674       53.6214       42.4192       40.2008       39.0282       39.2755       37.4349       34.2251       34.9705       34.5039       38.9647       38.5425       40.5688       41.0184       37.7215       39.6200       38.2992       38.4082       38.6117       37.6137       32.6728       32.9414       28.4687       26.3642       25.6916       26.4154       30.9198       31.9077       30.3843       31.8612       32.5091       31.4722       29.3446       27.8986       23.8635       21.6751       20.4572       19.1623       18.5248       17.6967       18.3248       18.5716        0.0000        0.0000        0.0000        0.0000        0.0000        0.0000        0.0000        0.0000        0.0000        0.0000        0.0000        0.0000        0.0000        0.0000        0.0000        0.0000        0.0000        0.0000        0.0000        0.0000        0.0000        0.0000        0.0000        0.0000        0.0000        0.0000        0.0000        0.0000        0.0000        0.0000        0.0000        0.0000        0.0000        0.0000        0.0000        0.0000        0.0000        0.0000        0.0000        0.0000        0.0000        0.0000        0.0000        0.0000        0.0000        0.0000        0.0000        0.0000        0.0000        0.0000        0.0000        0.0000        0.0000        0.0000        0.0000        0.0000        0.0000        0.0000
        0.0000        0.0000        0.0000        0.0000        0.0000        0.0000        0.0000        0.0000        0.0000        0.0000        0.0000        0.0000        0.0000        0.0000        0.0000        0.0000        0.0000        0.0000        0.0000        0.0000        0.0000        0.0000        0.0000        0.0000        0.0000        0.0000        0.0000        0.0000        0.0000        0.0000        0.0000        0.0000        0.0000        0.0000        0.0000        0.0000        0.0000        0.0000        0.0000        0.0000        0.0000        0.0000        0.0000        0.0000        0.0000        0.0000        0.0000        0.0000        0.0000        0.0000        0.0000        0.0000        0.0000        0.0000        0.0000        0.0000        0.0000        0.0000        0.0000        0.0000        0.0000        0.0000        0.0000        0.0000        0.0000        0.0000        0.0000        0.0000        0.0000        0.0000        0.0000        0.0000        0.0000        0.0000      103.8044       97.7097       75.7894       79.8309      104.8000      155.3257      155.6505      171.1423      171.2105        0.0000        0.0000        0.0000        0.0000        0.0000        0.0000        0.0000        0.0000        0.0000        0.0000        0.0000        0.0000        0.0000        0.0000        0.0000        0.0000        0.0000        0.0000       82.7269       47.8487       25.7009       19.5491       16.3314       17.3258       20.9645       18.6953       16.2984       17.6573        9.2229       20.0693       34.7449       33.4137       42.0718       34.2624       33.6356       39.3794       52.8389       46.3086       53.1157       57.8156       66.9650       48.7746       40.5565       44.0418       48.7000       47.8154       43.2998       46.0728       50.6049       52.8200       54.2438       55.4186       54.7508       54.8791       63.9576       62.9383       56.7579       56.9426       53.4748       58.4707       62.3397       62.4941       56.1154       60.6086       62.9703       65.8077       66.2486       58.8632       40.4259       43.2278       43.3578       45.6823       39.5444       33.9814       29.8519       32.9284       29.8458       34.3002       35.0285       37.2968       44.7915       50.5435       49.6859       47.8908       41.7767       40.5718       38.3214       37.3361       32.7026       29.9354       29.3528       30.8143       32.7532       33.5419       33.3196       32.4001       31.2690       31.9318       32.1636       29.7744       30.4013       28.5979       27.6344       25.8969       14.3006       16.1753       19.6761       17.3686        0.0000        0.0000        0.0000        0.0000        0.0000        0.0000        0.0000        0.0000        0.0000        0.0000        0.0000        0.0000        0.0000        0.0000        0.0000        0.0000        0.0000        0.0000        0.0000        0.0000        0.0000        0.0000        0.0000        0.0000        0.0000        0.0000        0.0000        0.0000        0.0000        0.0000        0.0000        0.0000        0.0000        0.0000        0.0000        0.0000        0.0000        0.0000        0.0000        0.0000        0.0000        0.0000        0.0000        0.0000        0.0000        0.0000        0.0000        0.0000        0.0000        0.0000        0.0000        0.0000        0.0000        0.0000        0.0000        0.0000        0.0000        0.0000
        0.0000        0.0000        0.0000        0.0000        0.0000        0.0000        0.0000        0.0000        0.0000        0.0000        0.0000        0.0000        0.0000        0.0000        0.0000        0.0000        0.0000        0.0000        0.0000        0.0000        0.0000        0.0000        0.0000        0.0000        0.0000        0.0000        0.0000        0.0000        0.0000        0.0000        0.0000        0.0000        0.0000        0.0000        0.0000        0.0000        0.0000        0.0000        0.0000        0.0000        0.0000        0.0000        0.0000        0.0000        0.0000        0.0000        0.0000        0.0000        0.0000        0.0000        0.0000        0.0000        0.0000        0.0000        0.0000        0.0000        0.0000        0.0000        0.0000        0.0000        0.0000        0.0000        0.0000        0.0000        0.0000        0.0000        0.0000        0.0000        0.0000        0.0000        0.0000        0.0000        0.0000        0.0000        0.0000        0.0000        0.0000        0.0000        0.0000        0.0000        0.0000        0.0000        0.0000        0.0000        0.0000        0.0000        0.0000        0.0000        0.0000        0.0000        0.0000        0.0000        0.0000        0.0000        0.0000        0.0000        0.0000        0.0000        0.0000        0.0000        0.0000       56.4945       34.6343       25.2707       19.5269       19.0565       17.0773       19.1924       21.9855       29.3022       15.0376        9.8423       35.0951       34.7474       24.5456       28.0318       25.6825       28.1071       24.9530       17.6037       23.0498       25.1927       31.2218       39.9040       41.9439       41.2311       52.7562       55.8392       49.6758       48.9987       50.1893       51.5732       52.0566       53.1992       52.6358       54.4869       56.1169       55.4232       57.3225       52.3424       51.5029       50.4937       61.2944       64.0451       64.5643       63.8866       62.7093       64.7221       63.7019       65.6669       65.7307       43.9902       43.8571       39.3322       41.3563       31.1962       30.3913       30.9981       32.4161       29.5374       32.4361       35.0096       37.1956       45.8522       50.9366       50.0108       49.3004       43.5697       38.1828       34.7858       34.9012       33.1402       32.9077       33.2860       33.2664       34.1970       35.0866       34.9555       32.8332       29.3594       28.9364       28.7916       29.3286       30.3962       30.0924       28.1889       26.2880       13.8929       15.5114       15.3290        0.0000        0.0000        0.0000        0.0000        0.0000        0.0000        0.0000        0.0000        0.0000        0.0000        0.0000        0.0000        0.0000        0.0000        0.0000        0.0000        0.0000        0.0000        0.0000        0.0000        0.0000        0.0000        0.0000        0.0000        0.0000        0.0000        0.0000        0.0000        0.0000        0.0000        0.0000        0.0000        0.0000        0.0000        0.0000        0.0000        0.0000        0.0000        0.0000        0.0000        0.0000        0.0000        0.0000        0.0000        0.0000        0.0000        0.0000        0.0000        0.0000        0.0000        0.0000        0.0000        0.0000        0.0000        0.0000        0.0000        0.0000        0.0000        0.0000
        0.0000        0.0000        0.0000        0.0000        0.0000        0.0000        0.0000        0.0000        0.0000        0.0000        0.0000        0.0000        0.0000        0.0000        0.0000        0.0000        0.0000        0.0000        0.0000        0.0000        0.0000        0.0000        0.0000        0.0000        0.0000        0.0000        0.0000        0.0000        0.0000        0.0000        0.0000        0.0000        0.0000        0.0000        0.0000        0.0000        0.0000        0.0000        0.0000        0.0000        0.0000        0.0000        0.0000        0.0000        0.0000        0.0000        0.0000        0.0000        0.0000        0.0000        0.0000        0.0000        0.0000        0.0000        0.0000        0.0000        0.0000        0.0000        0.0000        0.0000        0.0000        0.0000        0.0000        0.0000        0.0000        0.0000        0.0000        0.0000        0.0000        0.0000        0.0000        0.0000        0.0000        0.0000        0.0000        0.0000        0.0000        0.0000        0.0000        0.0000        0.0000        0.0000        0.0000        0.0000        0.0000        0.0000        0.0000        0.0000        0.0000        0.0000        0.0000        0.0000        0.0000        0.0000        0.0000        0.0000        0.0000        0.0000        0.0000        0.0000        0.0000       46.2135       26.6339       28.7194       20.5591       19.3860       22.2567       24.1714       22.4363       22.9231       23.0539       12.1873       27.2973       20.9359       22.0496       16.4338       26.0568       19.8707       19.3585       18.4984       19.1311       17.8887       24.3839       30.9095       36.4782       38.9789       42.8766       54.0434       51.9497       44.8552       47.9990       50.8461       52.9229       52.3436       55.3083       64.0773       57.3187       53.4619       51.3866       50.2626       49.2504       47.6013       58.7025       61.5988       65.0156       64.7363       70.9296       68.0129       68.1755       69.6389       69.6715       47.9739       46.1809       44.5760       45.9850       34.5816       34.9786       36.4406       35.1409       32.5501       32.5983       32.5910       36.1872       47.3894       52.1266       44.8788       45.6420       39.6522       36.6102       36.8476       35.4500       33.3919       35.8353       37.5547       37.6873       37.5921       37.4067       35.0024       33.2805       30.8334       31.6844       28.3208       27.5312       29.4541       29.6704       28.4821       25.2622       14.8284       16.8105       23.9214        0.0000        0.0000        0.0000        0.0000        0.0000        0.0000        0.0000        0.0000        0.0000        0.0000        0.0000        0.0000        0.0000        0.0000        0.0000        0.0000        0.0000        0.0000        0.0000        0.0000        0.0000        0.0000        0.0000        0.0000        0.0000        0.0000        0.0000        0.0000        0.0000        0.0000        0.0000        0.0000        0.0000        0.0000        0.0000        0.0000        0.0000        0.0000        0.0000        0.0000        0.0000        0.0000        0.0000        0.0000        0.0000        0.0000        0.0000        0.0000        0.0000        0.0000        0.0000        0.0000        0.0000        0.0000        0.0000        0.0000        0.0000        0.0000        0.0000
        0.0000        0.0000        0.0000        0.0000        0.0000        0.0000        0.0000        0.0000        0.0000        0.0000        0.0000        0.0000        0.0000        0.0000        0.0000        0.0000        0.0000        0.0000        0.0000        0.0000        0.0000        0.0000        0.0000        0.0000        0.0000        0.0000        0.0000        0.0000        0.0000        0.0000        0.0000        0.0000        0.0000        0.0000        0.0000        0.0000        0.0000        0.0000        0.0000        0.0000        0.0000        0.0000        0.0000        0.0000        0.0000        0.0000        0.0000        0.0000        0.0000        0.0000        0.0000        0.0000        0.0000        0.0000        0.0000        0.0000        0.0000        0.0000        0.0000        0.0000        0.0000        0.0000        0.0000        0.0000        0.0000        0.0000        0.0000        0.0000        0.0000        0.0000        0.0000        0.0000        0.0000        0.0000        0.0000        0.0000        0.0000        0.0000        0.0000        0.0000        0.0000        0.0000        0.0000        0.0000        0.0000        0.0000        0.0000        0.0000        0.0000        0.0000        0.0000        0.0000        0.0000        0.0000        0.0000        0.0000        0.0000        0.0000        0.0000        0.0000       87.4400       56.9750       55.9419       34.5194       29.0924       26.3049       24.0038       32.0163       26.1537       22.9898       16.9681       11.8477        8.5177       12.0800       22.1923       20.6626       19.4294       20.2682       21.3761       20.2666       20.5913       21.6927       25.6340       38.3094       41.5378       44.8735       44.7659       50.8375       46.3655       49.8670       48.1189       49.5514       47.9825       47.6923       49.0707       53.0340       55.9961       56.9298       52.2201       55.7264       58.8456       52.5450       63.8744       70.9969       69.2902       70.6316       83.3091       70.8825       78.9459       69.0031       64.1577       52.7933       44.0482       44.4643       34.4685       34.3113       36.4717       40.1011       37.2650       34.3115       33.2491       32.5757       31.5569       38.9217       38.6661       42.9069       41.6323       36.4103       33.5474       34.3366       38.9828       39.4771       40.0114       41.2531       40.9850       40.9270       40.1858       37.9390       35.2987       34.0292       34.2091       27.6027       26.0678       26.2653       27.3344       24.4595       24.1226       15.1421        0.0000        0.0000        0.0000        0.0000        0.0000        0.0000        0.0000        0.0000        0.0000        0.0000        0.0000        0.0000        0.0000       46.5900        0.0000        0.0000        0.0000       46.8300        0.0000        0.0000        0.0000        0.0000        0.0000        0.0000        0.0000        0.0000        0.0000        0.0000        0.0000        0.0000        0.0000        0.0000        0.0000        0.0000        0.0000        0.0000        0.0000        0.0000        0.0000        0.0000        0.0000        0.0000        0.0000        0.0000        0.0000        0.0000        0.0000        0.0000        0.0000        0.0000        0.0000        0.0000        0.0000        0.0000        0.0000        0.0000        0.0000        0.0000        0.0000        0.0000        0.0000
        0.0000        0.0000        0.0000        0.0000        0.0000        0.0000        0.0000        0.0000        0.0000        0.0000        0.0000        0.0000        0.0000        0.0000        0.0000        0.0000        0.0000        0.0000        0.0000        0.0000        0.0000        0.0000        0.0000        0.0000        0.0000        0.0000        0.0000        0.0000        0.0000        0.0000        0.0000        0.0000        0.0000        0.0000        0.0000        0.0000        0.0000        0.0000        0.0000        0.0000        0.0000        0.0000        0.0000        0.0000        0.0000        0.0000        0.0000        0.0000        0.0000        0.0000        0.0000        0.0000        0.0000        0.0000        0.0000        0.0000        0.0000        0.0000        0.0000        0.0000        0.0000        0.0000        0.0000        0.0000        0.0000        0.0000        0.0000        0.0000        0.0000        0.0000        0.0000        0.0000        0.0000        0.0000        0.0000        0.0000        0.0000        0.0000        0.0000        0.0000        0.0000        0.0000        0.0000        0.0000        0.0000        0.0000        0.0000        0.0000        0.0000        0.0000        0.0000        0.0000        0.0000        0.0000        0.0000        0.0000        0.0000        0.0000        0.0000        0.0000      104.8749       68.0923       50.2172       42.8961       35.8227       27.4449       28.5384      100.9004       43.5850       21.2941       19.3191       10.1139        8.0412        8.0364       11.1492       16.6598       13.7945       14.4725       17.0321       22.8901       25.2009       29.0258       32.9006       51.3521       52.0512       46.6875       47.3265       49.2081       48.0062       55.0121       47.5415       38.2806       35.2469       37.0171       40.2104       47.6591       43.9885       43.8321       61.7622       70.9842       70.3635       64.2489       81.1259       76.7474       80.2574       79.2886       81.8718       81.4075       75.6962       85.6970       80.3596       77.4882       73.6537       74.5263       77.8030       56.5106       53.6700       55.3024       53.2322       50.8778       45.1156       47.9318       45.9666       31.5655       31.7829       31.0530       32.6557       36.2560       33.2547       37.6834       37.5186       46.5788       50.9079       55.0366       57.3999       55.5586       51.8469       51.1305       48.2292       40.1195       35.0456       29.5436       26.4542       17.5076       16.8501       13.4741       19.5178       17.6533        0.0000        0.0000        0.0000        0.0000        0.0000        0.0000        0.0000        0.0000        0.0000        0.0000        0.0000        0.0000       67.4100       79.3800       82.8600        0.0000       73.8900       75.8100        0.0000        0.0000        0.0000        0.0000        0.0000        0.0000        0.0000        0.0000        0.0000        0.0000        0.0000        0.0000        0.0000        0.0000        0.0000        0.0000        0.0000        0.0000        0.0000        0.0000        0.0000        0.0000        0.0000        0.0000        0.0000        0.0000        0.0000        0.0000        0.0000        0.0000        0.0000        0.0000        0.0000        0.0000        0.0000        0.0000        0.0000        0.0000        0.0000        0.0000        0.0000        0.0000        0.0000
        0.0000        0.0000        0.0000        0.0000        0.0000        0.0000        0.0000        0.0000        0.0000        0.0000        0.0000        0.0000        0.0000        0.0000        0.0000        0.0000        0.0000        0.0000        0.0000        0.0000        0.0000        0.0000        0.0000        0.0000        0.0000        0.0000        0.0000        0.0000        0.0000        0.0000        0.0000        0.0000        0.0000        0.0000        0.0000        0.0000        0.0000        0.0000        0.0000        0.0000        0.0000        0.0000        0.0000        0.0000        0.0000        0.0000        0.0000        0.0000        0.0000        0.0000        0.0000        0.0000        0.0000        0.0000        0.0000        0.0000        0.0000        0.0000        0.0000        0.0000        0.0000        0.0000        0.0000        0.0000        0.0000        0.0000        0.0000        0.0000        0.0000        0.0000        0.0000        0.0000        0.0000        0.0000        0.0000        0.0000        0.0000        0.0000        0.0000        0.0000        0.0000        0.0000        0.0000        0.0000        0.0000        0.0000        0.0000        0.0000        0.0000        0.0000        0.0000        0.0000        0.0000        0.0000        0.0000        0.0000        0.0000        0.0000        0.0000      164.7035      120.9588       82.3760       61.5744       49.8200       40.5337       34.5738       29.4992       81.5826       56.6437       22.4876       16.9202        9.0865        7.1719        4.3111        5.0097        9.6904       13.9255       12.3413       15.5570       22.7945       29.2276       33.8569       37.8268       46.1286       47.1381       48.1167       54.7763       57.3536       57.5544       47.6460       41.8766       33.2221       31.5834       35.6496       35.1589       46.9535       43.0125       52.7696       72.4139       70.4070       75.3995       73.5941       82.8412       74.3264       78.6360       80.6220       79.8330       82.8081       77.3729       80.1586       84.9690       91.7920       82.8918       73.0526       75.7888       53.6017       56.3733       51.4262       53.5717       55.4933       49.0111       48.2507       45.1569       29.5658       29.2646       27.7589       29.6669       29.3534       34.5357       38.8906       35.7635       50.0246       48.8559       49.8627       50.3132       51.6348       50.1600       41.3156       42.5205       36.2374       32.3434       28.7212       25.6081       17.7210       12.0340       11.9116       15.6993       22.2582        0.0000        0.0000        0.0000        0.0000        0.0000        0.0000       94.4206       50.8800        0.0000        0.0000        0.0000        0.0000       70.4400       93.6300        0.0000        0.0000        0.0000        0.0000        0.0000        0.0000        0.0000        0.0000        0.0000        0.0000        0.0000        0.0000        0.0000        0.0000        0.0000        0.0000        0.0000        0.0000        0.0000        0.0000        0.0000        0.0000        0.0000        0.0000        0.0000        0.0000        0.0000        0.0000        0.0000        0.0000        0.0000        0.0000        0.0000        0.0000        0.0000        0.0000        0.0000        0.0000        0.0000        0.0000        0.0000        0.0000        0.0000        0.0000        0.0000        0.0000        0.0000
        0.0000        0.0000        0.0000        0.0000        0.0000        0.0000        0.0000        0.0000        0.0000        0.0000        0.0000        0.0000        0.0000        0.0000        0.0000        0.0000        0.0000        0.0000        0.0000        0.0000        0.0000        0.0000        0.0000        0.0000        0.0000        0.0000        0.0000        0.0000        0.0000        0.0000        0.0000        0.0000        0.0000        0.0000        0.0000        0.0000        0.0000        0.0000        0.0000        0.0000        0.0000        0.0000        0.0000        0.0000        0.0000        0.0000        0.0000        0.0000        0.0000        0.0000        0.0000        0.0000        0.0000        0.0000        0.0000        0.0000        0.0000        0.0000        0.0000        0.0000        0.0000        0.0000        0.0000        0.0000        0.0000        0.0000        0.0000        0.0000        0.0000        0.0000        0.0000        0.0000        0.0000        0.0000        0.0000        0.0000        0.0000        0.0000        0.0000        0.0000        0.0000        0.0000        0.0000        0.0000        0.0000        0.0000        0.0000        0.0000        0.0000        0.0000        0.0000        0.0000        0.0000        0.0000        0.0000        0.0000        0.0000      282.4225      247.7540      147.2264      101.2145       79.8631       62.7629       62.8919       43.6178       35.1971       35.2468       30.4014       27.3965       24.2100       18.9635       10.7934        8.5573        8.2029        6.8541       10.3557       12.5321       13.9365       15.0028       23.6859       30.0810       33.2179       34.6136       43.9656       46.4080       49.3025       52.6812       52.6167       43.5536       43.2651       40.8361       31.2709       32.0100       28.1008       28.6208       43.5185       48.8578       64.9945       73.6051       85.6449       88.1408       88.3018       85.6556       81.8610       78.5859       80.7199       83.3035       88.0675       82.6309       86.3147       89.1424       86.6617       85.6902       76.5909       76.4978       54.2566       55.4637       60.1350       64.0010       58.7194       56.2877       56.4704       48.9351       31.7782       29.1023       30.8882       28.8317       35.6847       37.8659       36.4872       37.0480       45.6508       51.2093       54.5671       49.0663       43.2176       40.0706       38.0775       38.0561       32.2611       28.4899       25.6330       22.5086       12.1900       13.5253       15.2394        9.8339        0.0000        0.0000        0.0000        0.0000        0.0000       78.6609       87.6706       90.0343       65.5800        0.0000        0.0000        0.0000        0.0000        0.0000        0.0000        0.0000        0.0000        0.0000        0.0000        0.0000        0.0000        0.0000        0.0000        0.0000        0.0000        0.0000        0.0000        0.0000        0.0000        0.0000        0.0000        0.0000        0.0000        0.0000        0.0000        0.0000        0.0000        0.0000        0.0000        0.0000        0.0000        0.0000        0.0000        0.0000        0.0000        0.0000        0.0000        0.0000        0.0000        0.0000        0.0000        0.0000        0.0000        0.0000        0.0000        0.0000        0.0000        0.0000        0.0000        0.0000        0.0000        0.0000
        0.0000        0.0000        0.0000        0.0000        0.0000        0.0000        0.0000        0.0000        0.0000        0.0000        0.0000        0.0000        0.0000        0.0000        0.0000        0.0000        0.0000        0.0000        0.0000        0.0000        0.0000        0.0000        0.0000        0.0000        0.0000        0.0000        0.0000        0.0000        0.0000        0.0000        0.0000        0.0000        0.0000        0.0000        0.0000        0.0000        0.0000        0.0000        0.0000        0.0000        0.0000        0.0000        0.0000        0.0000        0.0000        0.0000        0.0000        0.0000        0.0000        0.0000        0.0000        0.0000        0.0000        0.0000        0.0000        0.0000        0.0000        0.0000        0.0000        0.0000        0.0000        0.0000        0.0000        0.0000        0.0000        0.0000        0.0000        0.0000        0.0000        0.0000        0.0000        0.0000        0.0000        0.0000        0.0000        0.0000        0.0000        0.0000        0.0000        0.0000        0.0000        0.0000        0.0000        0.0000        0.0000        0.0000        0.0000        0.0000        0.0000        0.0000        0.0000        0.0000        0.0000        0.0000        0.0000        0.0000        0.0000      236.5415      212.9356      145.5663      114.7036       81.4253       67.6553       45.5969       34.0619       40.5785       33.1552       32.9284       35.0466       28.0926       24.2446        8.6008        7.1051        5.8732        6.7101       10.6685       11.4141       11.3394       14.7242       22.3375       26.1560       33.9449       31.4915       39.0793       46.6393       43.6727       41.9021       37.0837       37.5216       38.0010       37.9211       27.4257       27.1264       27.5015       32.6158       57.0909       77.1980       85.8735       72.0216       78.8872       97.2538       86.7864       97.6287       85.5696       84.8982       89.4843       90.7201       89.6267      101.4310       92.9220       99.8292       87.7546       89.1703       93.6635       99.1442       72.7771       72.6440       68.6223       69.3730       62.4226       66.5028       69.2486       68.6227       38.6444       36.5462       39.3222       33.7727       35.4245       35.5871       35.8759       40.2588       48.5544       50.7495       50.7109       46.1512       39.6424       38.8480       36.8625       33.1871       27.6159       24.3533       19.7567       17.1181       13.1809       13.8362        9.9704       12.4248        0.0000        0.0000        0.0000        8.7600       66.1295       83.9764       95.3490       90.9922       51.3600        0.0000        0.0000        0.0000        0.0000        0.0000        0.0000        0.0000        0.0000        0.0000        0.0000        0.0000        0.0000        0.0000        0.0000        0.0000        0.0000        0.0000        0.0000        0.0000        0.0000        0.0000        0.0000        0.0000        0.0000        0.0000        0.0000        0.0000        0.0000        0.0000        0.0000        0.0000        0.0000        0.0000        0.0000        0.0000        0.0000        0.0000        0.0000        0.0000        0.0000        0.0000        0.0000        0.0000        0.0000        0.0000        0.0000        0.0000        0.0000        0.0000        0.0000        0.0000        0.0000        0.0000
        0.0000        0.0000        0.0000        0.0000        0.0000        0.0000        0.0000        0.0000        0.0000        0.0000        0.0000        0.0000        0.0000        0.0000        0.0000        0.0000        0.0000        0.0000        0.0000        0.0000        0.0000        0.0000        0.0000        0.0000        0.0000        0.0000        0.0000        0.0000        0.0000        0.0000        0.0000        0.0000        0.0000        0.0000        0.0000        0.0000        0.0000        0.0000        0.0000        0.0000        0.0000        0.0000        0.0000        0.0000        0.0000        0.0000        0.0000        0.0000        0.0000        0.0000        0.0000        0.0000        0.0000        0.0000        0.0000        0.0000        0.0000        0.0000        0.0000        0.0000        0.0000        0.0000        0.0000        0.0000        0.0000        0.0000        0.0000        0.0000        0.0000        0.0000        0.0000        0.0000        0.0000        0.0000        0.0000        0.0000        0.0000        0.0000        0.0000        0.0000        0.0000        0.0000        0.0000        0.0000        0.0000        0.0000        0.0000        0.0000        0.0000        0.0000        0.0000        0.0000        0.0000        0.0000        0.0000        0.0000      108.4989      103.6086      124.7309       86.6418       72.3393       60.8536       67.1347       46.4169       36.8434       37.2078       31.8898       35.3248       34.4596       31.3315       26.3997       20.7873       16.3759       13.4143       13.0385       10.5618        9.8597      169.9272      101.6441       23.2078       35.5620       30.3478       32.2013       33.0067       31.6374       29.3920       28.9060       28.1517       28.6842       29.5942       28.2335       31.3231       31.9600       39.4597       43.7984       82.5557       76.8575       98.8744      100.9940      110.1497      117.2569      108.6312      110.1501       82.8977       93.9041       92.7704      101.3912       76.6922       78.4533       76.9785       79.8506       77.4015       78.8867       82.8908       82.7558       74.0646       72.6733       68.1444       68.8897       73.4960       76.2175       70.9522       66.2978       41.0181       34.7247       33.0442       32.2660       42.4811       42.5049       40.0149       43.3296       47.9391       47.9874       45.6346       39.2039       34.8325       37.5212       33.3876       27.1826       14.2262       11.4318       13.1023       12.3779       27.6741       37.4781       41.2137        0.0000        0.0000        0.0000        0.0000       20.3505       85.6505      105.2408      116.6380      118.2923      151.2900        0.0000        0.0000        0.0000        0.0000        0.0000        0.0000        0.0000        0.0000        0.0000        0.0000        0.0000        0.0000        0.0000        0.0000        0.0000        0.0000        0.0000        0.0000        0.0000        0.0000        0.0000        0.0000        0.0000        0.0000        0.0000        0.0000        0.0000        0.0000        0.0000        0.0000        0.0000        0.0000        0.0000        0.0000        0.0000        0.0000        0.0000        0.0000        0.0000        0.0000        0.0000        0.0000        0.0000        0.0000        0.0000        0.0000        0.0000        0.0000        0.0000        0.0000        0.0000        0.0000        0.0000
        0.0000        0.0000        0.0000        0.0000        0.0000        0.0000        0.0000        0.0000        0.0000        0.0000        0.0000        0.0000        0.0000        0.0000        0.0000        0.0000        0.0000        0.0000        0.0000        0.0000        0.0000        0.0000        0.0000        0.0000        0.0000        0.0000        0.0000        0.0000        0.0000        0.0000        0.0000        0.0000        0.0000        0.0000        0.0000        0.0000        0.0000        0.0000        0.0000        0.0000        0.0000        0.0000        0.0000        0.0000        0.0000        0.0000        0.0000        0.0000        0.0000        0.0000        0.0000        0.0000        0.0000        0.0000        0.0000        0.0000        0.0000        0.0000        0.0000        0.0000        0.0000        0.0000        0.0000        0.0000        0.0000        0.0000        0.0000        0.0000        0.0000        0.0000        0.0000        0.0000        0.0000        0.0000        0.0000        0.0000        0.0000        0.0000        0.0000        0.0000        0.0000        0.0000        0.0000        0.0000        0.0000        0.0000        0.0000        0.0000        0.0000        0.0000        0.0000        0.0000        0.0000        0.0000        0.0000        0.0000      108.7756       72.5953       78.4205       66.0170       58.9841       60.5647       58.1045       52.2334       45.8485       39.9358       37.3069       36.6073       35.5175       34.3224       29.9424       28.6149       20.5228       16.2493       16.5772       11.7584        9.9772      146.5487      151.2266       16.6963       28.7640       26.7341       31.3953       36.8480       29.1490       26.8805       26.0286       25.6302       27.6064       26.8970       26.6854       39.9362       44.1552       45.3568       51.3670       62.4598       87.8595      117.1053      120.0910      137.8729      122.2233      110.9309      118.6453      109.8549      109.3398      111.3085      107.3532       89.0258       88.3613       80.4461       84.2963       85.9056       86.2879       87.6910       96.9042       79.0245       84.0094       75.6895       73.5953       74.5877       74.4584       71.1121       64.3440       40.8345       36.1776       34.1403       35.4961       40.3945       44.9764       47.5948       47.2321       50.9834       48.9897       48.5616       41.7704       36.0911       33.4768       28.9090       22.6537       12.7635       12.4822       11.1011       21.3546        0.0000        0.0000        0.0000        0.0000        0.0000        0.0000       29.3962       18.6764       74.7945       94.8554      105.7885      125.3811        0.0000        0.0000        0.0000        0.0000        0.0000        0.0000        0.0000        0.0000        0.0000        0.0000        0.0000        0.0000        0.0000        0.0000        0.0000        0.0000        0.0000        0.0000        0.0000        0.0000        0.0000        0.0000        0.0000        0.0000        0.0000        0.0000        0.0000        0.0000        0.0000        0.0000        0.0000        0.0000        0.0000        0.0000        0.0000        0.0000        0.0000        0.0000        0.0000        0.0000        0.0000        0.0000        0.0000        0.0000        0.0000        0.0000        0.0000        0.0000        0.0000        0.0000        0.0000        0.0000        0.0000        0.0000
        0.0000        0.0000        0.0000        0.0000        0.0000        0.0000        0.0000        0.0000        0.0000        0.0000        0.0000        0.0000        0.0000        0.0000        0.0000        0.0000        0.0000        0.0000        0.0000        0.0000        0.0000        0.0000        0.0000        0.0000        0.0000        0.0000        0.0000        0.0000        0.0000        0.0000        0.0000        0.0000        0.0000        0.0000        0.0000        0.0000        0.0000        0.0000        0.0000        0.0000        0.0000        0.0000        0.0000        0.0000        0.0000        0.0000        0.0000        0.0000        0.0000        0.0000        0.0000        0.0000        0.0000        0.0000        0.0000        0.0000        0.0000        0.0000        0.0000        0.0000        0.0000        0.0000        0.0000        0.0000        0.0000        0.0000        0.0000        0.0000        0.0000        0.0000        0.0000        0.0000        0.0000        0.0000        0.0000        0.0000        0.0000        0.0000        0.0000        0.0000        0.0000        0.0000        0.0000        0.0000        0.0000        0.0000        0.0000        0.0000        0.0000        0.0000        0.0000        0.0000        0.0000        0.0000        0.0000        0.0000       98.7440       72.1340       69.0677       66.0354       56.5649       57.2836       57.2484       46.5065       37.1586       37.3517       40.1726       41.6083       36.7276       37.6264       33.7920       29.7739       29.5410       22.2539       16.8080       16.2692       15.5005       14.1799       70.6417       15.2897       24.1474       37.8230       30.2190       27.8960       30.2689       30.8438       30.5661       27.1982       33.7282       25.8607       40.3395       52.3106       61.5132       51.0666       61.6113       77.5392      101.3709      117.6656      125.1785      139.7926      123.6088      131.0139      126.0956      126.7149      113.6634      112.0455      109.4030       87.9464       82.4039       86.9686       91.9165       91.1578       98.3288       97.9772      105.1807       92.5899       89.5006       80.2349       78.8808       79.0469       82.4527       76.1907       67.5564       42.6170       34.5405       32.7275       35.0111       44.2139       43.6460       46.0825       51.2151       52.9326       50.1915       47.8955       39.4593       32.4803       29.9238       24.7605       22.7905       11.5760       16.8659       10.8071        0.0000        0.0000        0.0000        0.0000        0.0000        0.0000       33.0716        4.5710        1.3108       73.1021       99.8044      100.8994      126.8309        0.0000        0.0000        0.0000        0.0000        0.0000        0.0000        0.0000        0.0000        0.0000        0.0000        0.0000        0.0000        0.0000        0.0000        0.0000        0.0000        0.0000        0.0000        0.0000        0.0000        0.0000        0.0000        0.0000        0.0000        0.0000        0.0000        0.0000        0.0000        0.0000        0.0000        0.0000        0.0000        0.0000        0.0000        0.0000        0.0000        0.0000        0.0000        0.0000        0.0000        0.0000        0.0000        0.0000        0.0000        0.0000        0.0000        0.0000        0.0000        0.0000        0.0000        0.0000        0.0000        0.0000        0.0000
        0.0000        0.0000        0.0000        0.0000        0.0000        0.0000        0.0000        0.0000        0.0000        0.0000        0.0000        0.0000        0.0000        0.0000        0.0000        0.0000        0.0000        0.0000        0.0000        0.0000        0.0000        0.0000        0.0000        0.0000        0.0000        0.0000        0.0000        0.0000        0.0000        0.0000        0.0000        0.0000        0.0000        0.0000        0.0000        0.0000        0.0000        0.0000        0.0000        0.0000        0.0000        0.0000        0.0000        0.0000        0.0000        0.0000        0.0000        0.0000        0.0000        0.0000        0.0000        0.0000        0.0000        0.0000        0.0000        0.0000        0.0000        0.0000        0.0000        0.0000        0.0000        0.0000        0.0000        0.0000        0.0000        0.0000        0.0000        0.0000        0.0000        0.0000        0.0000        0.0000        0.0000        0.0000        0.0000        0.0000        0.0000        0.0000        0.0000        0.0000        0.0000        0.0000        0.0000        0.0000        0.0000        0.0000        0.0000        0.0000        0.0000        0.0000        0.0000        0.0000        0.0000        0.0000        0.0000        0.0000        0.0000       95.6572       67.5327       62.8513       59.7762       51.8218       49.4955       44.9325       42.5509       41.3983       42.7174       45.4602       43.1888       41.6554       39.8010       29.6152       32.6707       23.4107       17.1743       17.6075       17.0743       19.7756       25.1835       25.0972       17.8794       40.2681       27.7730       23.1858       24.1997       27.2400       35.6717       29.3806       27.2956       28.9799       48.2304       52.3923       56.2037       65.4369       65.7568       95.2212      140.3020      140.3978      135.5694      135.9473      147.2167      156.1120      141.1535      137.3310      127.4114      107.7233      107.1507       87.0790       81.9241       78.9433       82.9126       94.5288       95.7844       99.1185      103.8326       94.5556       94.1176       85.5224       80.8910       85.4083       80.4414       74.8417       62.4838       38.9069       32.0587       29.1777       31.6384       39.0527       40.6710       42.5979       43.6511       47.0703       46.0232       42.4266       38.4863       30.9196       24.7512       23.7993       21.8534       13.8542       13.1878        0.0000        0.0000        0.0000        0.0000        0.0000        0.0000        0.0000       18.4786       11.7395       16.7097       66.4364       88.8141       97.4927      138.3070        0.0000        0.0000        0.0000        0.0000        0.0000        0.0000        0.0000        0.0000        0.0000        0.0000        0.0000        0.0000        0.0000        0.0000        0.0000        0.0000        0.0000        0.0000        0.0000        0.0000        0.0000        0.0000        0.0000        0.0000        0.0000        0.0000        0.0000        0.0000        0.0000        0.0000        0.0000        0.0000        0.0000        0.0000        0.0000        0.0000        0.0000        0.0000        0.0000        0.0000        0.0000        0.0000        0.0000        0.0000        0.0000        0.0000        0.0000        0.0000        0.0000        0.0000        0.0000        0.0000        0.0000        0.0000
        0.0000        0.0000        0.0000        0.0000        0.0000        0.0000        0.0000        0.0000        0.0000        0.0000        0.0000        0.0000        0.0000        0.0000        0.0000        0.0000        0.0000        0.0000        0.0000        0.0000        0.0000        0.0000        0.0000        0.0000        0.0000        0.0000        0.0000        0.0000        0.0000        0.0000        0.0000        0.0000        0.0000        0.0000        0.0000        0.0000        0.0000        0.0000        0.0000        0.0000        0.0000        0.0000        0.0000        0.0000        0.0000        0.0000        0.0000        0.0000        0.0000        0.0000        0.0000        0.0000        0.0000        0.0000        0.0000        0.0000        0.0000        0.0000        0.0000        0.0000        0.0000        0.0000        0.0000        0.0000        0.0000        0.0000        0.0000        0.0000        0.0000        0.0000        0.0000        0.0000        0.0000        0.0000        0.0000        0.0000        0.0000        0.0000        0.0000        0.0000        0.0000        0.0000        0.0000        0.0000        0.0000        0.0000        0.0000        0.0000        0.0000        0.0000        0.0000        0.0000        0.0000        0.0000        0.0000        0.0000      143.1138       90.8720       62.7309       60.4524        0.0000       56.7330       54.5071       52.2039       43.7987       45.6683       42.7783       43.2596       46.1633       44.8126       40.1941       30.7557       26.5137       26.6829       13.8974       12.7686       15.4050       16.6384       13.4524       12.3151       13.7359       12.3962       12.6603       24.2628       27.1465       30.0487       43.7296       55.1724       51.1876       46.3097       66.8985       59.8189       63.7607       63.5227       71.8027      121.7324      134.3523      151.0090      148.3478       99.4804      104.8900      105.7542       93.3530       73.3806       62.1027       62.9197       61.8976       70.6045       68.6136       72.0649       69.3461       85.0729       89.9173       94.2963      100.8958       94.8462       91.1150       87.5108       84.2174       78.3829       76.0034       71.4120       61.7573       45.4257       39.1012       38.9268       34.2836       39.6056       43.0617       41.2302       39.4264       31.0118       27.6259       26.6338       20.8336       16.5240       15.7420       18.2811       22.4563        0.0000        0.0000        0.0000        0.0000        0.0000       16.8600       11.5800        0.0000       20.4185        8.0968       13.2208       25.8137       67.9514       86.4106       99.2993        0.0000        0.0000        0.0000        0.0000        0.0000        0.0000        0.0000        0.0000        0.0000        0.0000        0.0000        0.0000        0.0000        0.0000        0.0000        0.0000        0.0000        0.0000        0.0000        0.0000        0.0000        0.0000        0.0000        0.0000        0.0000        0.0000        0.0000        0.0000        0.0000        0.0000        0.0000        0.0000        0.0000        0.0000        0.0000        0.0000        0.0000        0.0000        0.0000        0.0000        0.0000        0.0000        0.0000        0.0000        0.0000        0.0000        0.0000        0.0000        0.0000        0.0000        0.0000        0.0000        0.0000        0.0000        0.0000
        0.0000        0.0000        0.0000        0.0000        0.0000        0.0000        0.0000        0.0000        0.0000        0.0000        0.0000        0.0000        0.0000        0.0000        0.0000        0.0000        0.0000        0.0000        0.0000        0.0000        0.0000        0.0000        0.0000        0.0000        0.0000        0.0000        0.0000        0.0000        0.0000        0.0000        0.0000        0.0000        0.0000        0.0000        0.0000        0.0000        0.0000        0.0000        0.0000        0.0000        0.0000        0.0000        0.0000        0.0000        0.0000        0.0000        0.0000        0.0000        0.0000        0.0000        0.0000        0.0000        0.0000        0.0000        0.0000        0.0000        0.0000        0.0000        0.0000        0.0000        0.0000        0.0000        0.0000        0.0000        0.0000        0.0000        0.0000        0.0000        0.0000        0.0000        0.0000        0.0000        0.0000        0.0000        0.0000        0.0000        0.0000        0.0000        0.0000        0.0000        0.0000        0.0000        0.0000        0.0000        0.0000        0.0000        0.0000        0.0000        0.0000        0.0000        0.0000        0.0000        0.0000        0.0000        0.0000        0.0000        0.0000       97.8778        0.0000        0.0000        0.0000       47.3749       40.7659       49.3270       38.7200       30.3998       35.5758       42.5946       51.7751       48.0825       44.8326       34.5483       20.8500       23.0924       20.6547       13.9213        9.7027       11.6621       10.7658       10.0145       13.2483       10.8077       15.1488       25.5298       28.8527       51.5408       56.1549       70.1616       68.0521       47.5424       66.7654       64.2374       64.2163       66.4671       85.5461      140.5811      134.3482      154.7616      155.1876      109.4766      115.0651      113.8146      101.4398       76.0849       70.4125       67.8359       65.5382       69.3641       71.3404       73.8246       83.1228       96.4538      104.9224      100.9301       98.2626       96.0820       94.6937       90.8250       89.1417       82.6496       76.9456       73.4742       63.7564       47.1277       40.2084       36.1293       33.3747       38.6112       40.2653       40.4662       36.9517       23.6396       22.1556       18.9979       17.1480       15.5239       14.8560       22.0293       23.9683        0.0000        0.0000        0.0000        0.0000        0.0000       18.7500       10.2300       18.2100       14.5552        9.0985       12.5009       20.9649       62.2881       77.8836      102.4016        0.0000        0.0000        0.0000        0.0000        0.0000        0.0000        0.0000        0.0000        0.0000        0.0000        0.0000        0.0000        0.0000        0.0000        0.0000        0.0000        0.0000        0.0000        0.0000        0.0000        0.0000        0.0000        0.0000        0.0000        0.0000        0.0000        0.0000        0.0000        0.0000        0.0000        0.0000        0.0000        0.0000        0.0000        0.0000        0.0000        0.0000        0.0000        0.0000        0.0000        0.0000        0.0000        0.0000        0.0000        0.0000        0.0000        0.0000        0.0000        0.0000        0.0000        0.0000        0.0000        0.0000        0.0000        0.0000
        0.0000        0.0000        0.0000        0.0000        0.0000        0.0000        0.0000        0.0000        0.0000        0.0000        0.0000        0.0000        0.0000        0.0000        0.0000        0.0000        0.0000        0.0000        0.0000        0.0000        0.0000        0.0000        0.0000        0.0000        0.0000        0.0000        0.0000        0.0000        0.0000        0.0000        0.0000        0.0000        0.0000        0.0000        0.0000        0.0000        0.0000        0.0000        0.0000        0.0000        0.0000        0.0000        0.0000        0.0000        0.0000        0.0000        0.0000        0.0000        0.0000        0.0000        0.0000        0.0000        0.0000        0.0000        0.0000        0.0000        0.0000        0.0000        0.0000        0.0000        0.0000        0.0000        0.0000        0.0000        0.0000        0.0000        0.0000        0.0000        0.0000        0.0000        0.0000        0.0000        0.0000        0.0000        0.0000        0.0000        0.0000        0.0000        0.0000        0.0000        0.0000        0.0000        0.0000        0.0000        0.0000        0.0000        0.0000        0.0000        0.0000        0.0000        0.0000        0.0000        0.0000        0.0000        0.0000        0.0000        0.0000        0.0000        0.0000        0.0000        0.0000       47.7602       49.0838       54.2561       38.4241       32.9161       37.9544       46.7010       53.8999       59.1370       66.6251       61.0760       32.2535       20.9858       22.4031       19.5129       14.3222       12.9224       16.6826       16.4376       14.9569       20.4383       21.3916       29.5108       36.4880       62.7225       49.9349       58.2800       55.5620       52.2999       74.1996       60.3419       67.7780       75.6149       88.8049      134.1893      142.3042      148.4187      147.5182      115.8776      120.6316      125.4913      119.4390       90.1608       89.6355       77.2598       71.5259       74.3695       78.6075       86.0519       94.5043      114.2567      111.4724      103.7548       99.4360       97.6281       98.2489       94.8363       87.7504       82.1714       75.0067       67.6969       59.0753       44.1499       36.7933       31.2981       31.7673       38.0446       36.4219       34.2414       30.0329       20.6345       21.2940       20.9269       16.9096       15.3576       16.3998        0.0000        0.0000        0.0000        0.0000        0.0000        0.0000       19.3500        9.5700        9.3600        6.0900       15.2146        5.8981        9.2980       25.7830       62.4208       76.7219       91.4527        0.0000        0.0000        0.0000        0.0000        0.0000        0.0000        0.0000        0.0000        0.0000        0.0000        0.0000        0.0000        0.0000        0.0000        0.0000        0.0000        0.0000        0.0000        0.0000        0.0000        0.0000        0.0000        0.0000        0.0000        0.0000        0.0000        0.0000        0.0000        0.0000        0.0000        0.0000        0.0000        0.0000        0.0000        0.0000        0.0000        0.0000        0.0000        0.0000        0.0000        0.0000        0.0000        0.0000        0.0000        0.0000        0.0000        0.0000        0.0000        0.0000        0.0000        0.0000        0.0000        0.0000        0.0000        0.0000
        0.0000        0.0000        0.0000        0.0000        0.0000        0.0000        0.0000        0.0000        0.0000        0.0000        0.0000        0.0000        0.0000        0.0000        0.0000        0.0000        0.0000        0.0000        0.0000        0.0000        0.0000        0.0000        0.0000        0.0000        0.0000        0.0000        0.0000        0.0000        0.0000        0.0000        0.0000        0.0000        0.0000        0.0000        0.0000        0.0000        0.0000        0.0000        0.0000        0.0000        0.0000        0.0000        0.0000        0.0000        0.0000        0.0000        0.0000        0.0000        0.0000        0.0000        0.0000        0.0000        0.0000        0.0000        0.0000        0.0000        0.0000        0.0000        0.0000        0.0000        0.0000        0.0000        0.0000        0.0000        0.0000        0.0000        0.0000        0.0000        0.0000        0.0000        0.0000        0.0000        0.0000        0.0000        0.0000        0.0000        0.0000        0.0000        0.0000        0.0000        0.0000        0.0000        0.0000        0.0000        0.0000        0.0000        0.0000        0.0000        0.0000        0.0000        0.0000        0.0000        0.0000        0.0000        0.0000        0.0000        0.0000        0.0000        0.0000        0.0000        0.0000        0.0000       57.9122       60.6617       52.0901       45.8793       41.3260       47.9821       49.2951       54.8553       59.5338       52.4432       48.1272       36.3284       38.3271       38.8947       36.2431       28.3164       25.4290       35.5516       36.2270       51.0772       47.2267       50.8009       75.2337       79.1548       51.9311       56.0207       70.4865       72.8317       67.5695       62.6222       65.4151       88.1011       94.4641      130.8799      146.0560      148.8661      170.3542      128.2208      125.0214      131.7314      139.3124      114.0455      110.3581       93.7678       82.9579       86.1768       82.0767       86.3211       92.2414      114.1090      112.1128      104.5700      102.1961      102.0250       98.9696       94.0637       80.4324       77.0181       69.7485       63.3966       52.4665       37.9529       28.7821       27.8193       27.0929       31.9611       32.5151       29.8379       27.0046       20.0727       22.6914       18.7941       18.5232       17.8261       22.6160        0.0000        0.0000        0.0000        0.0000        0.0000        0.0000        0.0000       11.0400       12.9000       14.8200       10.5141        8.0260       10.8492       27.1249       57.7773       72.3954      111.2643        0.0000        0.0000        0.0000        0.0000        0.0000        0.0000        0.0000        0.0000        0.0000        0.0000        0.0000        0.0000        0.0000        0.0000        0.0000        0.0000        0.0000        0.0000        0.0000        0.0000        0.0000        0.0000        0.0000        0.0000        0.0000        0.0000        0.0000        0.0000        0.0000        0.0000        0.0000        0.0000        0.0000        0.0000        0.0000        0.0000        0.0000        0.0000        0.0000        0.0000        0.0000        0.0000        0.0000        0.0000        0.0000        0.0000        0.0000        0.0000        0.0000        0.0000        0.0000        0.0000        0.0000        0.0000        0.0000
        0.0000        0.0000        0.0000        0.0000        0.0000        0.0000        0.0000        0.0000        0.0000        0.0000        0.0000        0.0000        0.0000        0.0000        0.0000        0.0000        0.0000        0.0000        0.0000        0.0000        0.0000        0.0000        0.0000        0.0000        0.0000        0.0000        0.0000        0.0000        0.0000        0.0000        0.0000        0.0000        0.0000        0.0000        0.0000        0.0000        0.0000        0.0000        0.0000        0.0000        0.0000        0.0000        0.0000        0.0000        0.0000        0.0000        0.0000        0.0000        0.0000        0.0000        0.0000        0.0000        0.0000        0.0000        0.0000        0.0000        0.0000        0.0000        0.0000        0.0000        0.0000        0.0000        0.0000        0.0000        0.0000        0.0000        0.0000        0.0000        0.0000        0.0000        0.0000        0.0000        0.0000        0.0000        0.0000        0.0000        0.0000        0.0000        0.0000        0.0000        0.0000        0.0000        0.0000        0.0000        0.0000        0.0000        0.0000        0.0000        0.0000        0.0000        0.0000        0.0000        0.0000        0.0000        0.0000        0.0000        0.0000        0.0000        0.0000        0.0000        0.0000        0.0000        0.0000       61.2021       60.7887       63.9591       62.0792       68.4934       66.3339       71.8503       74.5372       70.3150       71.6053       67.4776       61.7534       80.4382       67.2879       51.2935       48.6845       55.4825       56.2232       60.0863       66.2623       86.2840       91.0762       96.3219       79.9181        0.0000        0.0000       61.0931       65.4090       62.5638       65.6518       75.2347       88.2101      104.6105      108.4937      118.5718      130.5130      126.1718      134.3716      140.9641      132.9019      122.1626      113.0615      102.6791       97.4046       81.5169       71.1100       66.3950       67.9175       99.5304       87.6615       89.3985       94.9394       95.4816       93.4540       89.5616       75.1717       64.2646       56.2476       51.0200       42.5914       18.3109       11.9550       13.6972       15.8234       26.3617       24.0968       22.3258       21.3955       15.8594       14.0645       18.1726        0.0000        0.0000        0.0000        0.0000        0.0000        0.0000        0.0000        0.0000        0.0000        0.0000        0.0000        0.0000        0.0000        4.3173        1.2600        0.8503        3.4987       35.0378       46.5022        0.0000        0.0000        0.0000        0.0000        0.0000        0.0000        0.0000        0.0000        0.0000        0.0000        0.0000        0.0000        0.0000        0.0000        0.0000        0.0000        0.0000        0.0000        0.0000        0.0000        0.0000        0.0000        0.0000        0.0000        0.0000        0.0000        0.0000        0.0000        0.0000        0.0000        0.0000        0.0000        0.0000        0.0000        0.0000        0.0000        0.0000        0.0000        0.0000        0.0000        0.0000        0.0000        0.0000        0.0000        0.0000        0.0000        0.0000        0.0000        0.0000        0.0000        0.0000        0.0000        0.0000        0.0000        0.0000        0.0000
        0.0000        0.0000        0.0000        0.0000        0.0000        0.0000        0.0000        0.0000        0.0000        0.0000        0.0000        0.0000        0.0000        0.0000        0.0000        0.0000        0.0000        0.0000        0.0000        0.0000        0.0000        0.0000        0.0000        0.0000        0.0000        0.0000        0.0000        0.0000        0.0000        0.0000        0.0000        0.0000        0.0000        0.0000        0.0000        0.0000        0.0000        0.0000        0.0000        0.0000        0.0000        0.0000        0.0000        0.0000        0.0000        0.0000        0.0000        0.0000        0.0000        0.0000        0.0000        0.0000        0.0000        0.0000        0.0000        0.0000        0.0000        0.0000        0.0000        0.0000        0.0000        0.0000        0.0000        0.0000        0.0000        0.0000        0.0000        0.0000        0.0000        0.0000        0.0000        0.0000        0.0000        0.0000        0.0000        0.0000        0.0000        0.0000        0.0000        0.0000        0.0000        0.0000        0.0000        0.0000        0.0000        0.0000        0.0000        0.0000        0.0000        0.0000        0.0000        0.0000        0.0000        0.0000        0.0000        0.0000        0.0000        0.0000        0.0000        0.0000        0.0000        0.0000        0.0000       70.7599       67.0931       63.6859       72.4750       82.3908       85.0702       82.8873       81.2850       83.0172       78.9770       74.9720       73.5880       95.7074       74.0333       61.8389       60.6835       76.5628       72.4451       76.1141       74.5892       98.9940      111.1911      110.7432        0.0000        0.0000        0.0000        0.0000        0.0000        0.0000       82.4320       83.5815       94.0770      108.1289      115.8713      120.1889      131.7896      136.1985      138.2012      142.7041      146.0285      130.0045      125.4221      119.2035      108.1434       83.7305       74.1767       67.7166       69.6198       99.0743       91.8948       85.3768       85.6368       90.7670       88.8562       82.7903       75.2010       59.6767       52.6933       49.1363       37.3138       16.4174       12.0521       12.0518       12.1369       22.4057       20.4815       20.6378       19.7874       15.1461        0.0000        0.0000        0.0000        0.0000        0.0000        0.0000        0.0000        0.0000        0.0000        0.0000        0.0000        0.0000        0.0000        0.0000        0.0000        3.3415        1.6543        0.8055        3.4558       29.8150       42.6025       88.3199        0.0000        0.0000        0.0000        0.0000        0.0000        0.0000        0.0000        0.0000        0.0000        0.0000        0.0000        0.0000        0.0000        0.0000        0.0000        0.0000        0.0000        0.0000        0.0000        0.0000        0.0000        0.0000        0.0000        0.0000        0.0000        0.0000        0.0000        0.0000        0.0000        0.0000        0.0000        0.0000        0.0000        0.0000        0.0000        0.0000        0.0000        0.0000        0.0000        0.0000        0.0000        0.0000        0.0000        0.0000        0.0000        0.0000        0.0000        0.0000        0.0000        0.0000        0.0000        0.0000        0.0000        0.0000        0.0000
        0.0000        0.0000        0.0000        0.0000        0.0000        0.0000        0.0000        0.0000        0.0000        0.0000        0.0000        0.0000        0.0000        0.0000        0.0000        0.0000        0.0000        0.0000        0.0000        0.0000        0.0000        0.0000        0.0000        0.0000        0.0000        0.0000        0.0000        0.0000        0.0000        0.0000        0.0000        0.0000        0.0000        0.0000        0.0000        0.0000        0.0000        0.0000        0.0000        0.0000        0.0000        0.0000        0.0000        0.0000        0.0000        0.0000        0.0000        0.0000        0.0000        0.0000        0.0000        0.0000        0.0000        0.0000        0.0000        0.0000        0.0000        0.0000        0.0000        0.0000        0.0000        0.0000        0.0000        0.0000        0.0000        0.0000        0.0000        0.0000        0.0000        0.0000        0.0000        0.0000        0.0000        0.0000        0.0000        0.0000        0.0000        0.0000        0.0000        0.0000        0.0000        0.0000        0.0000        0.0000        0.0000        0.0000        0.0000        0.0000        0.0000        0.0000        0.0000        0.0000        0.0000        0.0000        0.0000        0.0000        0.0000        0.0000        0.0000        0.0000        0.0000        0.0000        0.0000       90.6795       80.0149       77.2518       86.5143      104.8535      118.6519       99.1329       82.3857       76.4598       74.6388       67.2540       65.1587       63.9410       65.1692        0.0000       73.1335       77.1803        0.0000        0.0000       87.0031      104.7451        0.0000        0.0000        0.0000        0.0000        0.0000        0.0000        0.0000        0.0000       90.3208       91.6883       95.0473      112.2725      117.9284      126.2015      140.0742      146.1292      145.8362      149.8065      151.8177      141.6888      138.7599      136.8442      131.8729       91.2180       80.9403       82.9154       77.1424      105.1752       96.2418       91.7588       90.1094       90.8639       85.8987       79.9099       71.9286       61.3846       52.1055       47.2276       38.9620       14.8995       12.5156       11.4800       10.6165        0.0000        0.0000        0.0000        0.0000        0.0000        0.0000        0.0000        0.0000        0.0000        0.0000        0.0000        0.0000        0.0000        0.0000        0.0000        0.0000        0.0000        0.0000        0.0000        0.0000        4.8038        0.6389        0.0860        1.2489       24.0308        0.0000        0.0000        0.0000        0.0000        0.0000        0.0000        0.0000        0.0000        0.0000        0.0000        0.0000        0.0000        0.0000        0.0000        0.0000        0.0000        0.0000        0.0000        0.0000        0.0000        0.0000        0.0000        0.0000        0.0000        0.0000        0.0000        0.0000        0.0000        0.0000        0.0000        0.0000        0.0000        0.0000        0.0000        0.0000        0.0000        0.0000        0.0000        0.0000        0.0000        0.0000        0.0000        0.0000        0.0000        0.0000        0.0000        0.0000        0.0000        0.0000        0.0000        0.0000        0.0000        0.0000        0.0000        0.0000        0.0000        0.0000
        0.0000        0.0000        0.0000        0.0000        0.0000        0.0000        0.0000        0.0000        0.0000        0.0000        0.0000        0.0000        0.0000        0.0000        0.0000        0.0000        0.0000        0.0000        0.0000        0.0000        0.0000        0.0000        0.0000        0.0000        0.0000        0.0000        0.0000        0.0000        0.0000        0.0000        0.0000        0.0000        0.0000        0.0000        0.0000        0.0000        0.0000        0.0000        0.0000        0.0000        0.0000        0.0000        0.0000        0.0000        0.0000        0.0000        0.0000        0.0000        0.0000        0.0000        0.0000        0.0000        0.0000        0.0000        0.0000        0.0000        0.0000        0.0000        0.0000        0.0000        0.0000        0.0000        0.0000        0.0000        0.0000        0.0000        0.0000        0.0000        0.0000        0.0000        0.0000        0.0000        0.0000        0.0000        0.0000        0.0000        0.0000        0.0000        0.0000        0.0000        0.0000        0.0000        0.0000        0.0000        0.0000        0.0000        0.0000        0.0000        0.0000        0.0000        0.0000        0.0000        0.0000        0.0000        0.0000        0.0000        0.0000        0.0000        0.0000        0.0000        0.0000        0.0000        0.0000       80.8478       78.2380       81.0577       88.9139      103.6001      103.4602       94.5581       79.9231       75.0612       67.6815       65.9429        0.0000        0.0000        0.0000        0.0000        0.0000        0.0000        0.0000        0.0000        0.0000        0.0000        0.0000        0.0000        0.0000        0.0000        0.0000        0.0000        0.0000        0.0000        0.0000       97.5744       97.3704      118.4633      121.0983      133.0549      163.6503      160.4644      155.8962      154.1624      153.3854      158.0582      157.5183      153.8097      149.9660      111.6290       97.5576       94.2288       85.7882      100.1885       97.0806       92.6771       95.8368       89.2213       84.5143       81.0340       72.3929       63.9707       56.9650       48.3099       41.1393       17.3398       14.6051        9.6641        0.0000        0.0000        0.0000        0.0000        0.0000        0.0000        0.0000        0.0000        0.0000        0.0000        0.0000        0.0000        0.0000        0.0000        0.0000        0.0000        0.0000        0.0000        0.0000        0.0000        0.0000        0.0000        6.0834        2.7882        3.3792        0.0000       46.1342       44.9357        0.0000        0.0000        0.0000        0.0000        0.0000        0.0000        0.0000        0.0000        0.0000        0.0000        0.0000        0.0000        0.0000        0.0000        0.0000        0.0000        0.0000        0.0000        0.0000        0.0000        0.0000        0.0000        0.0000        0.0000        0.0000        0.0000        0.0000        0.0000        0.0000        0.0000        0.0000        0.0000        0.0000        0.0000        0.0000        0.0000        0.0000        0.0000        0.0000        0.0000        0.0000        0.0000        0.0000        0.0000        0.0000        0.0000        0.0000        0.0000        0.0000        0.0000        0.0000        0.0000        0.0000        0.0000        0.0000
        0.0000        0.0000        0.0000        0.0000        0.0000        0.0000        0.0000        0.0000        0.0000        0.0000        0.0000        0.0000        0.0000        0.0000        0.0000        0.0000        0.0000        0.0000        0.0000        0.0000        0.0000        0.0000        0.0000        0.0000        0.0000        0.0000        0.0000        0.0000        0.0000        0.0000        0.0000        0.0000        0.0000        0.0000        0.0000        0.0000        0.0000        0.0000        0.0000        0.0000        0.0000        0.0000        0.0000        0.0000        0.0000        0.0000        0.0000        0.0000        0.0000        0.0000        0.0000        0.0000        0.0000        0.0000        0.0000        0.0000        0.0000        0.0000        0.0000        0.0000        0.0000        0.0000        0.0000        0.0000        0.0000        0.0000        0.0000        0.0000        0.0000        0.0000        0.0000        0.0000        0.0000        0.0000        0.0000        0.0000        0.0000        0.0000        0.0000        0.0000        0.0000        0.0000        0.0000        0.0000        0.0000        0.0000        0.0000        0.0000        0.0000        0.0000        0.0000        0.0000        0.0000        0.0000        0.0000        0.0000        0.0000        0.0000        0.0000        0.0000        0.0000        0.0000        0.0000        0.0000        0.0000       81.0113       98.3145      106.1697      102.6241       95.8039       87.9260       67.2913       63.5541       59.7929       65.3653        0.0000        0.0000        0.0000        0.0000        0.0000        0.0000        0.0000        0.0000        0.0000        0.0000        0.0000        0.0000        0.0000        0.0000        0.0000        0.0000        0.0000        0.0000      112.4231      113.4045       94.0036       98.5009      109.9375      127.2302      148.7442      176.4087      175.7585      152.3636      163.0982      165.9718      183.8492      181.1093      169.7312      147.5201      124.2355      109.7817      101.2607       93.2109       86.6345       91.3062       91.0529       81.6973       78.0374       70.1487       63.0462       57.1279       51.2425       50.4467       61.1700       51.8400        0.0000        0.0000        0.0000        0.0000        0.0000        0.0000        0.0000        0.0000        0.0000        0.0000        0.0000        0.0000        0.0000        0.0000        0.0000        0.0000        0.0000        0.0000        0.0000        0.0000        0.0000        0.0000        0.0000        0.0000        3.8100        2.8767        0.0000       26.5800       14.0100        0.0000        0.0000        0.0000        0.0000        0.0000        0.0000        0.0000        0.0000        0.0000        0.0000        0.0000        0.0000        0.0000        0.0000        0.0000        0.0000        0.0000        0.0000        0.0000        0.0000        0.0000        0.0000        0.0000        0.0000        0.0000        0.0000        0.0000        0.0000        0.0000        0.0000        0.0000        0.0000        0.0000        0.0000        0.0000        0.0000        0.0000        0.0000        0.0000        0.0000        0.0000        0.0000        0.0000        0.0000        0.0000        0.0000        0.0000        0.0000        0.0000        0.0000        0.0000        0.0000        0.0000        0.0000        0.0000
        0.0000        0.0000        0.0000        0.0000        0.0000        0.0000        0.0000        0.0000        0.0000        0.0000        0.0000        0.0000        0.0000        0.0000        0.0000        0.0000        0.0000        0.0000        0.0000        0.0000        0.0000        0.0000        0.0000        0.0000        0.0000        0.0000        0.0000        0.0000        0.0000        0.0000        0.0000        0.0000        0.0000        0.0000        0.0000        0.0000        0.0000        0.0000        0.0000        0.0000        0.0000        0.0000        0.0000        0.0000        0.0000        0.0000        0.0000        0.0000        0.0000        0.0000        0.0000        0.0000        0.0000        0.0000        0.0000        0.0000        0.0000        0.0000        0.0000        0.0000        0.0000        0.0000        0.0000        0.0000        0.0000        0.0000        0.0000        0.0000        0.0000        0.0000        0.0000        0.0000        0.0000        0.0000        0.0000        0.0000        0.0000        0.0000        0.0000        0.0000        0.0000        0.0000        0.0000        0.0000        0.0000        0.0000        0.0000        0.0000        0.0000        0.0000        0.0000        0.0000        0.0000        0.0000        0.0000        0.0000        0.0000        0.0000        0.0000        0.0000        0.0000        0.0000        0.0000        0.0000        0.0000        0.0000       95.2189      108.1158      108.4346      115.0174       89.2912       67.6539       58.0569       51.8738       59.0313        0.0000        0.0000        0.0000        0.0000        0.0000        0.0000        0.0000        0.0000        0.0000        0.0000        0.0000        0.0000        0.0000        0.0000        0.0000        0.0000        0.0000        0.0000        0.0000        0.0000       98.7464      103.4455      115.3181      130.9563      147.8954      179.1643      190.3665      189.3131      176.9191      188.6145      203.7698      233.3927      189.8850      153.0495      134.7216      121.8693      108.8543      100.4455      103.2240      103.2327      116.4820       94.0460       84.6077       75.3076       69.7508        0.0000        0.0000       59.8036        0.0000        0.0000        0.0000        0.0000        0.0000        0.0000        0.0000        0.0000        0.0000        0.0000        0.0000        0.0000        0.0000        0.0000        0.0000        0.0000        0.0000        0.0000        0.0000        0.0000        0.0000        0.0000        0.0000        0.0000        0.0000        0.0000        3.4061        2.5095        0.0000        0.0000        0.0000        0.0000        0.0000        0.0000        0.0000        0.0000        0.0000        0.0000        0.0000        0.0000        0.0000        0.0000        0.0000        0.0000        0.0000        0.0000        0.0000        0.0000        0.0000        0.0000        0.0000        0.0000        0.0000        0.0000        0.0000        0.0000        0.0000        0.0000        0.0000        0.0000        0.0000        0.0000        0.0000        0.0000        0.0000        0.0000        0.0000        0.0000        0.0000        0.0000        0.0000        0.0000        0.0000        0.0000        0.0000        0.0000        0.0000        0.0000        0.0000        0.0000        0.0000        0.0000        0.0000        0.0000        0.0000        0.0000
[truncated: 212,709 more chars]
