# Supplementary material for: Multidimensional evaluation of the TRMM 3B43V7 satellite-based precipitation product in mainland China from 1998–2016
Source: PeerJ. 2020 Feb 20;8:e8615. doi: 10.7717/peerj.8615 (PMC7036276; doi:10.7717/peerj.8615)
Supplement: Supplemental Information 2 [file peerj-08-8615-s002.zip › TRMM_3B43 data/TRMM 3B43 data-Year-Month/2012-11.txt]

ncols         249
nrows         175
xllcorner     73.250
yllcorner     6.500
cellsize      0.25000
        0.0000        0.0000        0.0000        0.0000        0.0000        0.0000        0.0000        0.0000        0.0000        0.0000        0.0000        0.0000        0.0000        0.0000        0.0000        0.0000        0.0000        0.0000        0.0000        0.0000        0.0000        0.0000        0.0000        0.0000        0.0000        0.0000        0.0000        0.0000        0.0000        0.0000        0.0000        0.0000        0.0000        0.0000        0.0000        0.0000        0.0000        0.0000        0.0000        0.0000        0.0000        0.0000        0.0000        0.0000        0.0000        0.0000        0.0000        0.0000        0.0000        0.0000        0.0000        0.0000        0.0000        0.0000        0.0000        0.0000        0.0000        0.0000        0.0000        0.0000        0.0000        0.0000        0.0000        0.0000        0.0000        0.0000        0.0000        0.0000        0.0000        0.0000        0.0000        0.0000        0.0000        0.0000        0.0000        0.0000        0.0000        0.0000        0.0000        0.0000        0.0000        0.0000        0.0000        0.0000        0.0000        0.0000        0.0000        0.0000        0.0000        0.0000        0.0000        0.0000        0.0000        0.0000        0.0000        0.0000        0.0000        0.0000        0.0000        0.0000        0.0000        0.0000        0.0000        0.0000        0.0000        0.0000        0.0000        0.0000        0.0000        0.0000        0.0000        0.0000        0.0000        0.0000        0.0000        0.0000        0.0000        0.0000        0.0000        0.0000        0.0000        0.0000        0.0000        0.0000        0.0000        0.0000        0.0000        0.0000        0.0000        0.0000        0.0000        0.0000        0.0000        0.0000        0.0000        0.0000        0.0000        0.0000        0.0000        0.0000        0.0000        0.0000        0.0000        0.0000        0.0000        0.0000        0.0000        0.0000        0.0000        0.0000        0.0000        0.0000        0.0000        0.0000        0.0000        0.0000        0.0000        0.0000        0.0000        0.0000        0.0000        0.0000        0.0000        0.0000        0.0000        0.0000        0.0000        0.0000        0.0000        0.0000        0.0000        0.0000        0.0000       18.8047       19.7317       21.2671        0.0000        0.0000        0.0000       20.5265       21.3175       23.3074       26.4907       29.6728       30.7314       29.6576       21.5033       21.8848       23.8020       22.0014       21.3176       33.2211       30.5256       24.4890       26.7834       20.2153       18.4040       16.1194       16.7125       11.3632       17.0303       29.3036       27.4298       30.4907       23.7222       24.7204       21.5026       27.8780       35.2644       40.9160       34.1730       36.3191       38.9527       35.7843       35.4220       38.7012       38.4044       36.7656       33.1990        0.0000        0.0000        0.0000        0.0000        0.0000        0.0000        0.0000        0.0000        0.0000        0.0000        0.0000        0.0000        0.0000        0.0000        0.0000        0.0000        0.0000        0.0000        0.0000        0.0000        0.0000        0.0000        0.0000        0.0000        0.0000        0.0000        0.0000        0.0000        0.0000        0.0000
        0.0000        0.0000        0.0000        0.0000        0.0000        0.0000        0.0000        0.0000        0.0000        0.0000        0.0000        0.0000        0.0000        0.0000        0.0000        0.0000        0.0000        0.0000        0.0000        0.0000        0.0000        0.0000        0.0000        0.0000        0.0000        0.0000        0.0000        0.0000        0.0000        0.0000        0.0000        0.0000        0.0000        0.0000        0.0000        0.0000        0.0000        0.0000        0.0000        0.0000        0.0000        0.0000        0.0000        0.0000        0.0000        0.0000        0.0000        0.0000        0.0000        0.0000        0.0000        0.0000        0.0000        0.0000        0.0000        0.0000        0.0000        0.0000        0.0000        0.0000        0.0000        0.0000        0.0000        0.0000        0.0000        0.0000        0.0000        0.0000        0.0000        0.0000        0.0000        0.0000        0.0000        0.0000        0.0000        0.0000        0.0000        0.0000        0.0000        0.0000        0.0000        0.0000        0.0000        0.0000        0.0000        0.0000        0.0000        0.0000        0.0000        0.0000        0.0000        0.0000        0.0000        0.0000        0.0000        0.0000        0.0000        0.0000        0.0000        0.0000        0.0000        0.0000        0.0000        0.0000        0.0000        0.0000        0.0000        0.0000        0.0000        0.0000        0.0000        0.0000        0.0000        0.0000        0.0000        0.0000        0.0000        0.0000        0.0000        0.0000        0.0000        0.0000        0.0000        0.0000        0.0000        0.0000        0.0000        0.0000        0.0000        0.0000        0.0000        0.0000        0.0000        0.0000        0.0000        0.0000        0.0000        0.0000        0.0000        0.0000        0.0000        0.0000        0.0000        0.0000        0.0000        0.0000        0.0000        0.0000        0.0000        0.0000        0.0000        0.0000        0.0000        0.0000        0.0000        0.0000        0.0000        0.0000        0.0000        0.0000        0.0000        0.0000        0.0000        0.0000        0.0000        0.0000        0.0000        0.0000        0.0000        0.0000        0.0000        0.0000       19.2997       20.1548       21.7088       21.1693       19.9358       20.3322       19.0626       20.1828       21.5376       23.8893       24.4388       19.6759       22.3698       20.5285       19.4022       20.0553       19.6255       19.1764       23.6360       33.4833       32.5467       25.8595       25.8605       21.7421       19.4443       18.2687       17.5176       14.3573       21.0949       25.5129       24.3736       24.2513       21.7713       27.1463       24.2055       28.2290       35.1070       38.0122       34.8906       37.0525       40.0374       37.8128       40.4383       42.4876       44.3737       40.9198       38.5118       39.3565       37.4307       37.1451       33.3171       28.9411       28.0373       28.0860        0.0000        0.0000        0.0000        0.0000        0.0000        0.0000        0.0000        0.0000        0.0000        0.0000        0.0000        0.0000        0.0000        0.0000        0.0000        0.0000        0.0000        0.0000        0.0000        0.0000        0.0000        0.0000        0.0000
        0.0000        0.0000        0.0000        0.0000        0.0000        0.0000        0.0000        0.0000        0.0000        0.0000        0.0000        0.0000        0.0000        0.0000        0.0000        0.0000        0.0000        0.0000        0.0000        0.0000        0.0000        0.0000        0.0000        0.0000        0.0000        0.0000        0.0000        0.0000        0.0000        0.0000        0.0000        0.0000        0.0000        0.0000        0.0000        0.0000        0.0000        0.0000        0.0000        0.0000        0.0000        0.0000        0.0000        0.0000        0.0000        0.0000        0.0000        0.0000        0.0000        0.0000        0.0000        0.0000        0.0000        0.0000        0.0000       29.7285        0.0000       22.4686       16.3573        0.0000        0.0000        0.0000        0.0000        0.0000        0.0000        0.0000        0.0000        0.0000        0.0000        0.0000        0.0000        0.0000        0.0000        0.0000        0.0000        0.0000        0.0000        0.0000        0.0000        0.0000        0.0000        0.0000        0.0000        0.0000        0.0000        0.0000        0.0000        0.0000        0.0000        0.0000        0.0000        0.0000        0.0000        0.0000        0.0000        0.0000        0.0000        0.0000        0.0000        0.0000        0.0000        0.0000        0.0000        0.0000        0.0000        0.0000        0.0000        0.0000        0.0000        0.0000        0.0000        0.0000        0.0000        0.0000        0.0000        0.0000        0.0000        0.0000        0.0000        0.0000        0.0000        0.0000        0.0000        0.0000        0.0000        0.0000        0.0000        0.0000        0.0000        0.0000        0.0000        0.0000        0.0000        0.0000        0.0000        0.0000        0.0000        0.0000        0.0000        0.0000        0.0000        0.0000        0.0000        0.0000        0.0000        0.0000        0.0000        0.0000        0.0000        0.0000        0.0000        0.0000        0.0000        0.0000        0.0000        0.0000        0.0000        0.0000        0.0000        0.0000        0.0000        0.0000        0.0000        0.0000        0.0000        0.0000        0.0000        0.0000        0.0000        0.0000        0.0000       20.2150       21.4194       21.4871       21.5590       18.6528       18.5493       19.1906       18.7246       20.2248       18.6292       17.8938       18.7663       20.4102       20.3140       22.2960       20.5182       20.6733       21.8048       23.1651       25.4317       33.8446       27.8274       26.6770       25.1896       24.0960       21.2638       23.0237       21.2275       18.7385       18.7771       26.8054       34.1876       28.1595       26.4436       29.9769       30.7488       26.5636       34.3180       38.3390       38.3549       34.9244       39.6219       39.8222       41.2464       39.4725       40.2963       40.7384       42.5416       41.4656       39.1090       36.9358       34.1231       38.3144       28.3730       29.9880       31.4863        0.0000        0.0000        0.0000        0.0000        0.0000        0.0000        0.0000        0.0000        0.0000        0.0000        0.0000        0.0000        0.0000        0.0000        0.0000        0.0000        0.0000        0.0000        0.0000        0.0000        0.0000        0.0000
        0.0000        0.0000        0.0000        0.0000        0.0000        0.0000        0.0000        0.0000        0.0000        0.0000        0.0000        0.0000        0.0000        0.0000        0.0000        0.0000        0.0000        0.0000        0.0000        0.0000        0.0000        0.0000        0.0000        0.0000        0.0000        0.0000        0.0000        0.0000        0.0000        0.0000        0.0000        0.0000        0.0000        0.0000        0.0000        0.0000        0.0000        0.0000        0.0000        0.0000        0.0000        0.0000        0.0000        0.0000        0.0000        0.0000        0.0000        0.0000        0.0000        0.0000        0.0000        0.0000        0.0000       38.2096       32.2871       32.6532       27.3508       23.4362       18.6871        9.5044        0.0000        0.0000        0.0000        0.0000        0.0000        0.0000        0.0000        0.0000        0.0000        0.0000        0.0000        0.0000        0.0000        0.0000        0.0000        0.0000        0.0000        0.0000        0.0000        0.0000        0.0000        0.0000        0.0000        0.0000        0.0000        0.0000        0.0000        0.0000        0.0000        0.0000        0.0000        0.0000        0.0000        0.0000        0.0000        0.0000        0.0000        0.0000        0.0000        0.0000        0.0000        0.0000        0.0000        0.0000        0.0000        0.0000        0.0000        0.0000        0.0000        0.0000        0.0000        0.0000        0.0000        0.0000        0.0000        0.0000        0.0000        0.0000        0.0000        0.0000        0.0000        0.0000        0.0000        0.0000        0.0000        0.0000        0.0000        0.0000        0.0000        0.0000        0.0000        0.0000        0.0000        0.0000        0.0000        0.0000        0.0000        0.0000        0.0000        0.0000        0.0000        0.0000        0.0000        0.0000        0.0000        0.0000        0.0000        0.0000        0.0000        0.0000        0.0000        0.0000        0.0000        0.0000        0.0000        0.0000        0.0000        0.0000        0.0000        0.0000        0.0000        0.0000        0.0000        0.0000        0.0000        0.0000        0.0000        0.0000        0.0000        0.0000       16.0506       22.4946       23.3694       23.1974       19.7706       18.0273       18.5504       20.5994       18.5366       19.1478       19.0674       17.5035       19.7519       21.9678       22.5103       21.1960       23.0626       23.5736       23.9519       22.8058       24.7742       28.2802       29.5194       29.2373       25.4861       21.5906       26.1497       29.0864       27.3763       18.2759       23.6864       25.1726       31.9579       28.5543       25.2140       33.7706       36.5059       32.7067       31.3522       34.1017       32.3264       32.9699       40.3772       40.2668       40.9722       39.0377       36.6156       39.1731       37.1408       36.1402       37.7762       39.1479       35.2627       31.1224       30.1871       33.9314       46.6730       30.4084       31.2371        0.0000        0.0000        0.0000        0.0000        0.0000        0.0000        0.0000        0.0000        0.0000        0.0000        0.0000        0.0000        0.0000        0.0000        0.0000        0.0000        0.0000        0.0000        0.0000        0.0000
        0.0000        0.0000        0.0000        0.0000        0.0000        0.0000        0.0000        0.0000        0.0000        0.0000        0.0000        0.0000        0.0000        0.0000        0.0000        0.0000        0.0000        0.0000        0.0000        0.0000        0.0000        0.0000        0.0000        0.0000        0.0000        0.0000        0.0000        0.0000        0.0000        0.0000        0.0000        0.0000        0.0000        0.0000        0.0000        0.0000        0.0000        0.0000        0.0000        0.0000        0.0000        0.0000        0.0000        0.0000        0.0000        0.0000        0.0000        0.0000        0.0000        0.0000        0.0000        0.0000        0.0000       26.9046       28.1946       33.1369       29.4876       26.2646       21.7578       21.1880        0.0000        0.0000        0.0000        0.0000        0.0000        0.0000        0.0000        0.0000        0.0000        0.0000        0.0000        0.0000        0.0000        0.0000        0.0000        0.0000        0.0000        0.0000        0.0000        0.0000        0.0000        0.0000        0.0000        0.0000        0.0000        0.0000        0.0000        0.0000        0.0000        0.0000        0.0000        0.0000        0.0000        0.0000        0.0000        0.0000        0.0000        0.0000        0.0000        0.0000        0.0000        0.0000        0.0000        0.0000        0.0000        0.0000        0.0000        0.0000        0.0000        0.0000        0.0000        0.0000        0.0000        0.0000        0.0000        0.0000        0.0000        0.0000        0.0000        0.0000        0.0000        0.0000        0.0000        0.0000        0.0000        0.0000        0.0000        0.0000        0.0000        0.0000        0.0000        0.0000        0.0000        0.0000        0.0000        0.0000        0.0000        0.0000        0.0000        0.0000        0.0000        0.0000        0.0000        0.0000        0.0000        0.0000        0.0000        0.0000        0.0000        0.0000        0.0000        0.0000        0.0000        0.0000        0.0000        0.0000        0.0000        0.0000        0.0000        0.0000        0.0000        0.0000        0.0000        0.0000        0.0000        0.0000        0.0000        0.0000        0.0000        0.0000       18.0400       22.8234       23.9912       26.8447       16.1395       19.1977       25.1460       22.1410       20.0841       20.8276       21.0590       19.7267       21.5857       23.1546       23.7942       22.7700       21.5673       23.5342       22.7069       24.7879       23.2750       30.0322       37.0253       29.7376       26.8719       25.5555       27.0081       27.6843       27.2188       27.5169       31.1869       32.3985       33.4902       29.3663       25.9030       21.0506       28.3939       26.9023       24.7557       28.8625       32.8483       32.9620       35.8427       37.0387       40.1783       38.5694       37.7257       34.7491       31.5706       29.5259       29.2258       28.4343       28.3440       28.1652       29.8829       34.5823       37.5636       36.8330       39.5054       58.1401       35.7199        0.0000        0.0000        0.0000        0.0000        0.0000        0.0000        0.0000        0.0000        0.0000        0.0000        0.0000        0.0000        0.0000        0.0000        0.0000        0.0000        0.0000        0.0000
        0.0000        0.0000        0.0000        0.0000        0.0000        0.0000        0.0000        0.0000        0.0000        0.0000        0.0000        0.0000        0.0000        0.0000        0.0000        0.0000        0.0000        0.0000        0.0000        0.0000        0.0000        0.0000        0.0000        0.0000        0.0000        0.0000        0.0000        0.0000        0.0000        0.0000        0.0000        0.0000        0.0000        0.0000        0.0000        0.0000        0.0000        0.0000        0.0000        0.0000        0.0000        0.0000        0.0000        0.0000        0.0000        0.0000        0.0000        0.0000        0.0000        0.0000       38.9170       31.1392       31.1604       32.3769       29.9683       34.2785       33.0228       29.3337       26.6572       22.4469       19.5458       15.7296        0.0000        0.0000        0.0000        0.0000        0.0000        0.0000        0.0000        0.0000        0.0000        0.0000        0.0000        0.0000        0.0000        0.0000        0.0000        0.0000        0.0000        0.0000        0.0000        0.0000        0.0000        0.0000        0.0000        0.0000        0.0000        0.0000        0.0000        0.0000        0.0000        0.0000        0.0000        0.0000        0.0000        0.0000        0.0000        0.0000        0.0000        0.0000        0.0000        0.0000        0.0000        0.0000        0.0000        0.0000        0.0000        0.0000        0.0000        0.0000        0.0000        0.0000        0.0000        0.0000        0.0000        0.0000        0.0000        0.0000        0.0000        0.0000        0.0000        0.0000        0.0000        0.0000        0.0000        0.0000        0.0000        0.0000        0.0000        0.0000        0.0000        0.0000        0.0000        0.0000        0.0000        0.0000        0.0000        0.0000        0.0000        0.0000        0.0000        0.0000        0.0000        0.0000        0.0000        0.0000        0.0000        0.0000        0.0000        0.0000        0.0000        0.0000        0.0000        0.0000        0.0000        0.0000        0.0000        0.0000        0.0000        0.0000        0.0000        0.0000        0.0000        0.0000        0.0000        0.0000        0.0000        0.0000        0.0000       18.7153       18.6951       19.6335       20.9099       23.7728       14.2635       18.4460       21.3435       20.7397       22.2924       23.7857       25.3800       21.0450       22.8797       25.1748       27.3198       24.6175       20.7476       20.9589       22.2659       23.3623       21.6178       34.3957       30.1720       19.7473       20.6146       23.0851       26.4352       26.2888       22.5440       21.1273       28.4164       29.6306       34.2150       30.0675       28.1307       21.4654       20.1218       27.4223       26.6003       28.3455       31.9536       30.9486       33.4827       32.9004       34.2073       35.5744       36.4852       29.6530       29.3509       28.9987       29.8527       32.2274       31.9003       28.7467       33.0628       37.3128       41.8679       43.5113       41.0841       49.1606       40.1713        0.0000        0.0000        0.0000        0.0000        0.0000        0.0000        0.0000        0.0000        0.0000        0.0000        0.0000        0.0000        0.0000        0.0000       55.9913       53.7283       46.9598        0.0000
        0.0000        0.0000        0.0000        0.0000        0.0000        0.0000        0.0000        0.0000        0.0000        0.0000        0.0000        0.0000        0.0000        0.0000        0.0000        0.0000        0.0000        0.0000        0.0000        0.0000        0.0000        0.0000        0.0000        0.0000        0.0000        0.0000        0.0000        0.0000        0.0000        0.0000        0.0000        0.0000        0.0000        0.0000        0.0000        0.0000        0.0000        0.0000        0.0000        0.0000        0.0000        0.0000        0.0000        0.0000        0.0000        0.0000        0.0000        0.0000       41.1174       38.8848       36.0156       28.4270       35.4546       33.7521       30.6130       38.4805       37.0911       33.0754       26.7656       24.8981       20.1623       12.1927       12.1915        0.0000        0.0000        0.0000        0.0000        0.0000        0.0000        0.0000        0.0000        0.0000        0.0000        0.0000        0.0000        0.0000        0.0000        0.0000        0.0000        0.0000        0.0000        0.0000        0.0000        0.0000        0.0000        0.0000        0.0000        0.0000        0.0000        0.0000        0.0000        0.0000        0.0000        0.0000        0.0000        0.0000        0.0000        0.0000        0.0000        0.0000        0.0000        0.0000        0.0000        0.0000        0.0000        0.0000        0.0000        0.0000        0.0000        0.0000        0.0000        0.0000        0.0000        0.0000        0.0000        0.0000        0.0000        0.0000        0.0000        0.0000        0.0000        0.0000        0.0000        0.0000        0.0000        0.0000        0.0000        0.0000        0.0000        0.0000        0.0000        0.0000        0.0000        0.0000        0.0000        0.0000        0.0000        0.0000        0.0000        0.0000        0.0000        0.0000        0.0000        0.0000        0.0000        0.0000        0.0000        0.0000        0.0000        0.0000        0.0000        0.0000        0.0000        0.0000        0.0000        0.0000        0.0000        0.0000        0.0000        0.0000        0.0000        0.0000        0.0000        0.0000        0.0000        0.0000        0.0000        0.0000       19.3760       19.5735       19.1509       12.8765       14.4002       16.4530       15.6427       21.1220       22.1802       22.7206       22.9133       24.1666       27.8234       24.9124       24.3998       26.9607       24.5688       27.1382       26.8371       27.3186       28.4219       23.9281       21.9499       26.2503       26.7777       21.8839       22.4945       27.0571       31.6384       24.3754       23.2951       21.9637       26.5363       30.8844       32.1841       29.3630       32.7286       24.0630       24.2619       20.7799       18.2505       23.3931       23.1620       23.4387       26.6504       30.8153       31.7118       31.1222       30.5315       31.4383       32.4438       33.0663       35.8178       36.8304       40.1786       35.3272       35.2083       40.4203       42.0421       38.8017       42.0111       46.0541       50.2471       53.8516        0.0000        0.0000        0.0000        0.0000        0.0000        0.0000        0.0000        0.0000        0.0000       68.1234       72.3403       71.8923       71.5372       68.9459       64.7913       54.2326       50.6467
        0.0000        0.0000        0.0000        0.0000        0.0000        0.0000        0.0000        0.0000        0.0000        0.0000        0.0000        0.0000        0.0000        0.0000        0.0000        0.0000        0.0000        0.0000        0.0000        0.0000        0.0000        0.0000        0.0000        0.0000        0.0000        0.0000        0.0000        0.0000        0.0000        0.0000        0.0000        0.0000        0.0000        0.0000        0.0000        0.0000        0.0000        0.0000        0.0000        0.0000        0.0000        0.0000        0.0000        0.0000        0.0000        0.0000        0.0000        0.0000       40.7552       35.5881       32.5523       27.1323       27.6762       25.4595       27.0564       34.2482       29.2980       29.6575       24.3575       26.4853       19.2637       15.1776       11.1020        6.6764        5.2919        4.5489        4.2432        0.0000        0.0000        0.0000        0.0000        0.0000        0.0000        0.0000        0.0000        0.0000        0.0000        0.0000        0.0000        0.0000        0.0000        0.0000        0.0000        0.0000        0.0000        0.0000        0.0000        0.0000        0.0000        0.0000        0.0000        0.0000        0.0000        0.0000        0.0000        0.0000        0.0000        0.0000        0.0000        0.0000        0.0000        0.0000        0.0000        0.0000        0.0000        0.0000        0.0000        0.0000        0.0000        0.0000        0.0000        0.0000        0.0000        0.0000        0.0000        0.0000        0.0000        0.0000        0.0000        0.0000        0.0000        0.0000        0.0000        0.0000        0.0000        0.0000        0.0000        0.0000        0.0000        0.0000        0.0000        0.0000        0.0000        0.0000        0.0000        0.0000        0.0000        0.0000        0.0000        0.0000        0.0000        0.0000        0.0000        0.0000        0.0000        0.0000        0.0000        0.0000        0.0000        0.0000        0.0000        0.0000        0.0000        0.0000        0.0000        0.0000        0.0000        0.0000        0.0000        0.0000        0.0000        0.0000        0.0000        0.0000        0.0000        0.0000        0.0000        0.0000       17.5476       17.7810       16.0929       12.2017       13.8885       14.6195       15.8964       19.0186       22.1579       22.2757       23.0005       25.9389       28.1488       25.3403       21.9024       20.9804       26.9064       27.4197       26.2541       31.3059       27.5107       23.9558       22.3790       26.4838       26.9371       31.3204       21.6466       24.5290       22.8650       24.6464       27.7825       32.6850       29.0284       30.7268       36.7394       31.9196       31.2943       23.2555       24.0449       21.6674       18.1693       20.7983       21.1076       25.1010       28.5608       30.6153       29.3987       30.1449       33.6787       35.0757       39.5142       39.4337       42.4045       39.6838       38.4969       40.0051       38.9228       43.9356       42.2761       51.3674       49.7817       53.0290       58.4815        0.0000        0.0000        0.0000        0.0000        0.0000        0.0000       62.8706       65.9446       63.8178       64.2710       73.8980       84.0465       73.2718       75.5716       74.7074       70.4615        0.0000        0.0000
        0.0000        0.0000        0.0000        0.0000        0.0000        0.0000        0.0000        0.0000        0.0000        0.0000        0.0000        0.0000        0.0000        0.0000        0.0000        0.0000        0.0000        0.0000        0.0000        0.0000        0.0000        0.0000        0.0000        0.0000        0.0000        0.0000        0.0000        0.0000        0.0000        0.0000        0.0000        0.0000        0.0000        0.0000        0.0000        0.0000        0.0000        0.0000        0.0000        0.0000        0.0000        0.0000        0.0000        0.0000        0.0000        0.0000        0.0000        0.0000       36.9274       33.1120       31.2629       32.5174       29.9733       34.3086       35.4153       36.0219       32.2051       28.5693       17.4506       25.8840       21.6916       19.0581       15.6651       17.7435       16.1870       13.8051       11.9333       10.1635        8.6251        0.0000        0.0000        0.0000        0.0000        0.0000        0.0000        0.0000        0.0000        0.0000        0.0000        0.0000        0.0000        0.0000        0.0000        0.0000        0.0000        0.0000        0.0000        0.0000        0.0000        0.0000        0.0000        0.0000        0.0000        0.0000        0.0000        0.0000        0.0000        0.0000        0.0000        0.0000        0.0000        0.0000        0.0000        0.0000        0.0000        0.0000        0.0000        0.0000        0.0000        0.0000        0.0000        0.0000        0.0000        0.0000        0.0000        0.0000        0.0000        0.0000        0.0000        0.0000        0.0000        0.0000        0.0000        0.0000        0.0000        0.0000        0.0000        0.0000        0.0000        0.0000        0.0000        0.0000        0.0000        0.0000        0.0000        0.0000        0.0000        0.0000        0.0000        0.0000        0.0000        0.0000        0.0000        0.0000        0.0000        0.0000        0.0000        0.0000        0.0000        0.0000        0.0000        0.0000        0.0000        0.0000        0.0000        0.0000        0.0000        0.0000        0.0000        0.0000        0.0000        0.0000        0.0000        0.0000        0.0000        0.0000        0.0000        0.0000       14.9772       13.2486       11.8777       11.8622       12.7505       12.1245       15.2298       22.3712       21.9799       19.1918       20.1036       29.2772       27.9348       24.4469       20.5750       21.7245       28.6895       30.9621       25.6903       26.2272       25.8682       23.2564       24.5710       31.3033       35.8289       39.8588       32.3014       27.2347       25.3844       25.3247       25.4522       32.8070       37.0359       37.1629       35.2288       37.2529       31.5057       28.6430       25.5566       21.9092       22.7231       23.8949       23.9850       27.8488       31.8144       31.2311       28.1997       28.0975       28.7503       31.9344       31.6425       29.0932       40.5156       42.5940       31.8229       34.4022       36.8150       40.8249       43.9449       55.3205       60.9223       65.8796       65.7456       63.9688       63.2966       61.3842       62.1872       59.8599       66.2184       70.8405       69.3772       63.7580       70.6715       76.4814       73.0334       69.2099       75.7839       77.5837       77.8456        0.0000        0.0000
        0.0000        0.0000        0.0000        0.0000        0.0000        0.0000        0.0000        0.0000        0.0000        0.0000        0.0000        0.0000        0.0000        0.0000        0.0000        0.0000        0.0000        0.0000        0.0000        0.0000        0.0000        0.0000        0.0000        0.0000        0.0000        0.0000        0.0000        0.0000        0.0000        0.0000        0.0000        0.0000        0.0000        0.0000        0.0000        0.0000        0.0000        0.0000        0.0000        0.0000        0.0000        0.0000        0.0000        0.0000        0.0000        0.0000        0.0000        0.0000       57.0381       43.9179       40.1018       36.0409       24.8949       29.6283       27.7121       24.0091       21.0840       19.8203       16.6895       21.5438       20.7716       18.7090       17.7446       21.1402       19.9643       18.0599       15.8418       13.4981       11.3754        9.2965        0.0000        0.0000        0.0000        0.0000        0.0000        0.0000        0.0000        0.0000        0.0000        0.0000        0.0000        0.0000        0.0000        0.0000        0.0000        0.0000        0.0000        0.0000        0.0000        0.0000        0.0000        0.0000        0.0000        0.0000        0.0000        0.0000        0.0000        0.0000        0.0000        0.0000        0.0000        0.0000        0.0000        0.0000        0.0000        0.0000        0.0000        0.0000        0.0000        0.0000        0.0000        0.0000        0.0000        0.0000        0.0000        0.0000        0.0000        0.0000        0.0000        0.0000        0.0000        0.0000        0.0000        0.0000        0.0000        0.0000        0.0000        0.0000        0.0000        0.0000        0.0000        0.0000        0.0000        0.0000        0.0000        0.0000        0.0000        0.0000        0.0000        0.0000        0.0000        0.0000        0.0000        0.0000        0.0000        0.0000        0.0000        0.0000        0.0000        0.0000        0.0000        0.0000        0.0000        0.0000        0.0000        0.0000        0.0000        0.0000        0.0000        0.0000        0.0000        0.0000        0.0000        0.0000        0.0000        0.0000        0.0000        0.0000        0.0000        8.5039        8.4801       12.1715       11.2468       14.2016        0.0000       23.9377       21.6019       22.0393        0.0000        0.0000        0.0000       24.9365       20.6719       30.6906       29.0729       26.6195       23.6326       21.8274       20.1227       18.8875       24.1860       32.1054       31.4960       24.3799       28.1041       24.9746       24.8782       24.6005       26.4949       31.2738       34.9776       35.1005       29.8638       31.4348       33.8145       29.8979       25.7216       23.6813       23.7412       26.4412       27.3360       31.2300       33.3505       36.1879       31.7962       27.0882       26.7117       28.0713       32.0805       51.9231       53.9415       47.6141       38.1164       39.9607       41.7961       48.4097       53.9973       64.1770       73.3698       76.0265       76.9126       73.1840       72.7581       66.9578       66.8138       61.5576       71.7867       63.6461       70.0622       67.1748       66.6487       65.6862       63.1015       57.7753       61.8590       65.5565       66.9023        0.0000        0.0000
        0.0000        0.0000        0.0000        0.0000        0.0000        0.0000        0.0000        0.0000        0.0000        0.0000        0.0000        0.0000        0.0000        0.0000        0.0000        0.0000        0.0000        0.0000        0.0000        0.0000        0.0000        0.0000        0.0000        0.0000        0.0000        0.0000        0.0000        0.0000        0.0000        0.0000        0.0000        0.0000        0.0000        0.0000        0.0000        0.0000        0.0000        0.0000       55.6676       56.0344       52.5919        0.0000        0.0000        0.0000        0.0000        0.0000        0.0000        0.0000       55.7095       44.9550       34.6802       32.2261       22.8412       21.8994       12.2911       11.8858       10.5163       10.1802       11.4606       16.6939       19.9172       18.7994       18.1642       22.8556       22.5781       21.5490       20.1711       16.4317       13.1878       10.8490        0.0000        0.0000        0.0000        0.0000        0.0000        0.0000        0.0000        0.0000        0.0000        0.0000        0.0000        0.0000        0.0000        0.0000        0.0000        0.0000        0.0000        0.0000        0.0000        0.0000        0.0000        0.0000        0.0000        0.0000        0.0000        0.0000        0.0000        0.0000        0.0000        0.0000        0.0000        0.0000        0.0000        0.0000        0.0000        0.0000        0.0000        0.0000        0.0000        0.0000        0.0000        0.0000        0.0000        0.0000        0.0000        0.0000        0.0000        0.0000        0.0000        0.0000        0.0000        0.0000        0.0000        0.0000        0.0000        0.0000        0.0000        0.0000        0.0000        0.0000        0.0000        0.0000        0.0000        0.0000        0.0000        0.0000        0.0000        0.0000        0.0000        0.0000        0.0000        0.0000        0.0000        0.0000        0.0000        0.0000        0.0000        0.0000        0.0000        0.0000        0.0000        0.0000        0.0000        0.0000        0.0000        0.0000        0.0000        0.0000        0.0000        0.0000        0.0000        0.0000        0.0000        0.0000        0.0000        0.0000        0.0000        0.0000        0.0000        0.0000        0.0000        0.0000        0.0000        0.0000        0.0000        0.0000        0.0000        0.0000        0.0000        0.0000        0.0000        0.0000        0.0000       26.9308       25.9006       26.7124       23.4841       21.1950       17.6188       17.9470       22.0936       27.5695       25.4135       16.3140       19.8014       21.8542       22.8553       23.0780       24.8634       27.7457       28.5345       30.0916       28.4609       33.2442       34.7159       35.6613       31.7619       27.2980       28.6810       29.5927       35.3892       35.6384       34.5957       33.0009       32.3023       28.6126       28.9680       32.5902       51.1459       63.5211       64.9865       57.7426       49.8903       49.5587       52.6789       53.0532       70.8337       84.4962       88.9670       86.0038       90.1593       75.3331       73.0965       74.3532       70.9955       70.1941       73.4233       72.6793       67.4177       65.4650       68.9905       75.4210       79.5043       71.0368       69.3202       72.5999        0.0000        0.0000        0.0000
        0.0000        0.0000        0.0000        0.0000        0.0000        0.0000        0.0000        0.0000        0.0000        0.0000        0.0000        0.0000        0.0000        0.0000        0.0000        0.0000        0.0000        0.0000        0.0000        0.0000        0.0000        0.0000        0.0000        0.0000        0.0000        0.0000        0.0000        0.0000        0.0000        0.0000        0.0000        0.0000        0.0000        0.0000        0.0000        0.0000        0.0000        0.0000       61.6830       63.8401       81.0353       82.4123       49.6615       54.8154       69.0581       88.7333       80.1011       58.8687       41.4322       30.6172       39.1708       26.7732       33.0196       17.1468       15.3532       11.2066        9.7529       13.8177       11.2860       16.9191       18.8377       17.9259       18.8086       26.9981       26.5681       24.4514       22.7349       18.0359       15.1045       12.3229       10.1229        6.0189        0.0000        0.0000        0.0000        0.0000        0.0000        0.0000        0.0000        0.0000        0.0000        0.0000        0.0000        0.0000        0.0000        0.0000        0.0000        0.0000        0.0000        0.0000        0.0000        0.0000        0.0000        0.0000        0.0000        0.0000        0.0000        0.0000        0.0000        0.0000        0.0000        0.0000        0.0000        0.0000        0.0000        0.0000        0.0000        0.0000        0.0000        0.0000        0.0000        0.0000        0.0000        0.0000        0.0000        0.0000        0.0000        0.0000        0.0000        0.0000        0.0000        0.0000        0.0000        0.0000        0.0000        0.0000        0.0000        0.0000        0.0000        0.0000        0.0000        0.0000        0.0000        0.0000        0.0000        0.0000        0.0000        0.0000        0.0000        0.0000        0.0000        0.0000        0.0000        0.0000        0.0000        0.0000        0.0000        0.0000        0.0000        0.0000        0.0000        0.0000        0.0000        0.0000        0.0000        0.0000        0.0000        0.0000        0.0000        0.0000        0.0000        0.0000        0.0000        0.0000        0.0000        0.0000        0.0000        0.0000        0.0000        0.0000        0.0000        0.0000        0.0000        0.0000        0.0000        0.0000        0.0000        0.0000        0.0000        0.0000        0.0000        0.0000        0.0000        0.0000       25.3460       25.2604       22.6714       24.4944       19.9270       22.7239       25.8174       25.7595       14.8256       11.5287       14.0778       22.1438       23.3257       23.1235       24.8562       27.8827       27.1548       24.3040       27.9851       31.8834       40.1693       40.3468       41.9949       40.2624       42.0724       41.4835       39.6878       35.7332       36.3317       36.5942       35.1944       31.2527       33.2888       36.9644       51.4428       60.2630       69.7841       68.3849       73.5192       66.0954       63.3205       70.1295       83.3271       96.1301       97.0210      102.8213      104.9750       72.5866       72.6797       69.5782       67.5902       67.4752       72.9048       74.2191       76.1383       70.7289       73.5588       73.3103       75.6972       71.6378       71.8760        0.0000        0.0000        0.0000        0.0000
        0.0000        0.0000        0.0000        0.0000        0.0000        0.0000        0.0000        0.0000        0.0000        0.0000        0.0000        0.0000        0.0000        0.0000        0.0000        0.0000        0.0000        0.0000        0.0000        0.0000        0.0000        0.0000        0.0000        0.0000        0.0000        0.0000        0.0000        0.0000        0.0000        0.0000        0.0000        0.0000        0.0000        0.0000        0.0000        0.0000        0.0000       63.1745       46.8991       41.5152       42.1014       50.0225       37.5901       27.6254       29.1559       29.0533       25.2125       23.3877       16.0038        9.2015        7.0428        9.4470        7.5229       10.2826        6.8857       10.8206        7.9422       11.8932       24.2983       30.1429       29.8796       24.5997       24.0838       30.9440       28.7477       27.0110       22.8863       22.3470       17.7693       13.8388       10.9353        6.1510        0.0000        0.0000        0.0000        0.0000        0.0000        0.0000        0.0000        0.0000        0.0000        0.0000        0.0000        0.0000        0.0000        0.0000        0.0000        0.0000        0.0000        0.0000        0.0000        0.0000        0.0000        0.0000        0.0000        0.0000        0.0000        0.0000        0.0000        0.0000        0.0000        0.0000        0.0000        0.0000        0.0000        0.0000        0.0000        0.0000        0.0000        0.0000        0.0000        0.0000        0.0000        0.0000        0.0000        0.0000        0.0000        0.0000        0.0000        0.0000        0.0000        0.0000        0.0000        0.0000        0.0000        0.0000        0.0000        0.0000        0.0000        0.0000        0.0000        0.0000        0.0000        0.0000        0.0000        0.0000        0.0000        0.0000        0.0000        0.0000        0.0000        0.0000        0.0000        0.0000        0.0000        0.0000        0.0000        0.0000        0.0000        0.0000        0.0000        0.0000        0.0000        0.0000        0.0000        0.0000        0.0000        0.0000        0.0000        0.0000        0.0000        0.0000        0.0000        0.0000        0.0000        0.0000        0.0000        0.0000        0.0000        0.0000        0.0000        0.0000        0.0000        0.0000        0.0000        0.0000        0.0000        0.0000        0.0000       22.3741       21.9868       22.1267       22.2966       27.3501        0.0000       28.6850       25.9000       25.9065       24.6967       25.8907       24.8358       25.9153       11.6879       10.1548       12.1073       20.7068       23.6568       22.5122       22.4862       26.8422       29.4305       29.3941       32.5663       32.5619       39.7674       42.9767       38.2584       37.7813       38.8002       41.9036       41.1567       42.0145       44.5044       40.5491       40.1351       38.6238       41.4145       42.2212       53.1121       60.6758       65.9745       66.3467       71.5650       71.4126       65.7873       69.7576       81.6193       82.8216       77.9922       70.2065       77.1441       75.4984       71.7727       63.8571       62.4384       65.9920       66.5424       65.4585       66.3424       67.5600       66.3745       63.6459       76.2821       76.6542       80.1657        0.0000        0.0000        0.0000        0.0000
        0.0000        0.0000        0.0000        0.0000        0.0000        0.0000        0.0000        0.0000        0.0000        0.0000        0.0000        0.0000        0.0000        0.0000        0.0000        0.0000        0.0000        0.0000        0.0000        0.0000        0.0000        0.0000        0.0000        0.0000        0.0000        0.0000        0.0000        0.0000        0.0000        0.0000        0.0000        0.0000        0.0000        0.0000        0.0000        0.0000        0.0000       56.9722       48.1138       44.3152       43.3466       52.7742       39.6199       27.5265       21.2326       16.8190       14.2966        7.9282        5.0071        5.9451        3.7846        3.7974        5.9400        4.5583        5.9122       18.0843       19.6786       33.4451       38.3405       33.0493       25.1868       25.0053       23.9018       28.8053       28.4993       28.1988       25.3494       22.6555       19.4646       16.9709       13.1485        7.2272        5.2136        0.0000        0.0000        0.0000        0.0000        0.0000        0.0000        0.0000        0.0000        0.0000        0.0000        0.0000        0.0000        0.0000        0.0000        0.0000        0.0000        0.0000        0.0000        0.0000        0.0000        0.0000        0.0000        0.0000        0.0000        0.0000        0.0000        0.0000        0.0000        0.0000        0.0000        0.0000        0.0000        0.0000        0.0000        0.0000        0.0000        0.0000        0.0000        0.0000        0.0000        0.0000        0.0000        0.0000        0.0000        0.0000        0.0000        0.0000        0.0000        0.0000        0.0000        0.0000        0.0000        0.0000        0.0000        0.0000        0.0000        0.0000        0.0000        0.0000        0.0000        0.0000        0.0000        0.0000        0.0000        0.0000        0.0000        0.0000        0.0000        0.0000        0.0000        0.0000        0.0000        0.0000        0.0000        0.0000        0.0000        0.0000        0.0000        0.0000        0.0000        0.0000        0.0000        0.0000        0.0000        0.0000        0.0000        0.0000        0.0000        0.0000        0.0000        0.0000        0.0000        0.0000        0.0000        0.0000        0.0000        0.0000        0.0000        0.0000        0.0000        0.0000        0.0000       18.5067       15.6276       16.0240       17.3053       21.0339       21.9653       22.1476       21.2521       28.3993       28.0927       27.5813       25.4656       22.6472       24.5822       19.5502       19.1859       22.3648        8.9520       10.8141       16.7696       26.6713       28.5301       29.0808       29.4741       33.3318       36.2189       36.3497       37.4582       37.0285       41.2922       36.4092       30.8674       31.4779       35.5819       36.6992       41.4902       42.6632       46.5957       50.1224       51.7593       44.4840       48.9979       51.9012       55.6803       58.5431       60.5679       67.5351       62.9919       61.7508       60.5657       63.8890       69.3832       71.2745       67.7445       71.0741       73.8300       71.1784       70.1781       69.4867       73.4102       71.2754       70.8917       71.9314       68.4999       67.5558       71.2736       75.9896       78.6566       78.2844        0.0000        0.0000        0.0000        0.0000        0.0000
        0.0000        0.0000        0.0000        0.0000        0.0000        0.0000        0.0000        0.0000        0.0000        0.0000        0.0000        0.0000        0.0000        0.0000        0.0000        0.0000        0.0000        0.0000        0.0000        0.0000        0.0000        0.0000        0.0000        0.0000        0.0000        0.0000        0.0000        0.0000        0.0000        0.0000        0.0000        0.0000        0.0000        0.0000        0.0000        0.0000       61.2527       49.6489       47.4203       41.7366       39.5953       39.0029       33.5489       19.0488       15.6048       14.2258       12.2066        8.0030        6.4752        4.7231        4.3447        2.2614        2.1973        2.8220        3.5498       10.7139       22.0688       25.4261       26.4674       31.8149       26.4485       24.3301       23.1396       27.8377       26.7122       27.2360       26.6895       22.5913       20.6223       17.1854       14.4885        7.8693        0.0000        0.0000        0.0000        0.0000        0.0000        0.0000        0.0000        0.0000        0.0000        0.0000        0.0000        0.0000        0.0000        0.0000        0.0000        0.0000        0.0000        0.0000        0.0000        0.0000        0.0000        0.0000        0.0000        0.0000        0.0000        0.0000        0.0000        0.0000        0.0000        0.0000        0.0000        0.0000        0.0000        0.0000        0.0000        0.0000        0.0000        0.0000        0.0000        0.0000        0.0000        0.0000        0.0000        0.0000        0.0000        0.0000        0.0000        0.0000        0.0000        0.0000        0.0000        0.0000        0.0000        0.0000        0.0000        0.0000        0.0000        0.0000        0.0000        0.0000        0.0000        0.0000        0.0000        0.0000        0.0000        0.0000        0.0000        0.0000        0.0000        0.0000        0.0000        0.0000        0.0000        0.0000        0.0000        0.0000        0.0000        0.0000        0.0000        0.0000        0.0000        0.0000        0.0000        0.0000        0.0000        0.0000        0.0000        0.0000        0.0000        0.0000        0.0000        0.0000        0.0000        0.0000        0.0000        0.0000        0.0000        0.0000        0.0000        0.0000       20.0785       21.1308       19.4363       19.6090       18.0842       19.6016       19.8392       21.6979       22.0092       22.8426       23.6020       31.3189       28.7207       32.1324       27.8920       27.6908       25.1025       18.5763       21.0427       17.5456        7.2229       12.4372       18.6957       28.8428       30.6200       34.3849       32.7936       32.7664       33.1629       33.8036       36.0219       42.8462       46.6842       39.5867       33.3460       30.9592       34.6944       44.9431       37.7206       40.2860       44.0276       52.6451       59.2330       59.8228       55.5068       56.3032       52.4509       53.5203       49.6337       50.0402       55.1421       52.2657       53.7435       52.0790       61.4163       62.7288       59.9534       69.3930       66.7815       61.8517       62.5109       67.4877       74.6904       73.4934       73.8546       80.2960       82.7237       75.9968       71.3207       77.3700       88.1445       92.5298        0.0000        0.0000        0.0000        0.0000        0.0000
        0.0000        0.0000        0.0000        0.0000        0.0000        0.0000        0.0000        0.0000        0.0000        0.0000        0.0000        0.0000        0.0000        0.0000        0.0000        0.0000        0.0000        0.0000        0.0000        0.0000        0.0000        0.0000        0.0000        0.0000        0.0000        0.0000        0.0000        0.0000        0.0000        0.0000        0.0000        0.0000        0.0000        0.0000        0.0000       53.2308       77.0534       86.0829       88.7959       46.2148       33.0571       31.7971       24.2531       19.1732       14.5043       11.7676        9.7795        6.6469        5.7991        5.0250        4.5633        4.3610        4.5787        4.1166        4.4323        5.7534        9.7774       18.5321       27.5912       34.3310       31.0773       28.8072       20.4442       24.3799       25.6235       28.2347       24.9146       21.3494       19.7088       18.0814       14.7733        8.6520        0.0000        0.0000        0.0000        0.0000        0.0000        0.0000        0.0000        0.0000        0.0000        0.0000        0.0000        0.0000        0.0000        0.0000        0.0000        0.0000        0.0000        0.0000        0.0000        0.0000        0.0000        0.0000        0.0000        0.0000        0.0000        0.0000        0.0000        0.0000        0.0000        0.0000        0.0000        0.0000        0.0000        0.0000        0.0000        0.0000        0.0000        0.0000        0.0000        0.0000        0.0000        0.0000        0.0000        0.0000        0.0000        0.0000        0.0000        0.0000        0.0000        0.0000        0.0000        0.0000        0.0000        0.0000        0.0000        0.0000        0.0000        0.0000        0.0000        0.0000        0.0000        0.0000        0.0000        0.0000        0.0000        0.0000        0.0000        0.0000        0.0000        0.0000        0.0000        0.0000        0.0000        0.0000        0.0000        0.0000        0.0000        0.0000        0.0000        0.0000        0.0000        0.0000        0.0000        0.0000        0.0000        0.0000        0.0000        0.0000        0.0000        0.0000        0.0000        0.0000        0.0000        0.0000        0.0000        0.0000        0.0000        0.0000        0.0000       17.7812       18.5094       19.0186       19.4332       20.3249       19.9609       21.4910       21.4452       19.9589       21.8439       24.9761       26.6810       32.7640       32.1278       33.4597       29.2840       28.0699       23.4813       20.7713       19.1082       20.1965       13.2954       16.6783       26.5732       30.1167       35.6628       36.1561       36.9607       31.1619       34.1387       33.1533       34.8171       37.7300       42.1373       43.2113       40.8936       33.9935       40.2886       44.1149       53.6553       55.8504       50.6156       53.2017       57.8814       56.6851       61.3152       61.7122       56.3258       56.7664       57.1745       56.1637       59.3190       56.9556       53.3954       55.4474       57.7562       62.3196       52.1862       52.0406       52.5708       58.1939       61.8794       61.7485       64.9445       74.5588       78.3046       83.0008       89.7271       83.1983       84.5653       90.8899      106.5222      105.0324        0.0000        0.0000        0.0000        0.0000        0.0000
        0.0000        0.0000        0.0000        0.0000        0.0000        0.0000        0.0000        0.0000        0.0000        0.0000        0.0000        0.0000        0.0000        0.0000        0.0000        0.0000        0.0000        0.0000        0.0000        0.0000        0.0000        0.0000        0.0000        0.0000        0.0000        0.0000        0.0000        0.0000        0.0000        0.0000        0.0000        0.0000        0.0000        0.0000        0.0000       53.0377       66.7751       63.4014       52.5380       39.3029       32.4421       29.8043       22.3240       18.9477       11.2796        8.5573        7.4527        8.6231        5.8328        5.1243        5.5528        8.7959       10.7158       14.4817       19.1460       26.8109       21.8183       17.2305       14.8066       25.0756       37.4625       32.2786       18.2630       21.8068       26.3674       27.6079       20.9415       22.4624       20.6998       19.2033       17.2894       12.0690        0.0000        0.0000        0.0000        0.0000        0.0000        0.0000        0.0000        0.0000        0.0000        0.0000        0.0000        0.0000        0.0000        0.0000        0.0000        0.0000        0.0000        0.0000        0.0000        0.0000        0.0000        0.0000        0.0000        0.0000        0.0000        0.0000        0.0000        0.0000        0.0000        0.0000        0.0000        0.0000        0.0000        0.0000        0.0000        0.0000        0.0000        0.0000        0.0000        0.0000        0.0000        0.0000        0.0000        0.0000        0.0000        0.0000        0.0000        0.0000        0.0000        0.0000        0.0000        0.0000        0.0000        0.0000        0.0000        0.0000        0.0000        0.0000        0.0000        0.0000        0.0000        0.0000        0.0000        0.0000        0.0000        0.0000        0.0000        0.0000        0.0000        0.0000        0.0000        0.0000        0.0000        0.0000        0.0000        0.0000        0.0000        0.0000        0.0000        0.0000        0.0000        0.0000        0.0000        0.0000        0.0000        0.0000        0.0000        0.0000        0.0000        0.0000        0.0000        0.0000        0.0000        0.0000        0.0000        0.0000        0.0000        0.0000       22.9052       19.7313       21.1723       22.5154       21.9628       22.0222       26.6107       26.2667       20.8374       19.3220       21.2285       26.9842       27.7319       34.4615       34.4992       33.4396       28.4403       21.9900       27.7555       21.2488       24.2380       30.2253       27.3331       28.1452       27.0074       27.8787       32.1001       35.4369       33.1566       30.4622       34.0155       35.8248       37.7888       44.3596       47.3860       47.7708       50.7518       47.0470       53.8052       53.3971       56.8112       64.3352       59.8561       48.3434       49.9109       55.8832       66.9867       60.3447       79.6642       65.7347       67.1488       63.8909       64.7686       62.7129       49.5489       48.7062       57.8807       48.2544       50.1900       45.1717       48.8656       44.0207       43.3628       48.3643       52.3794       65.2159       73.1875       85.7904       91.2971       96.3510       96.9299      104.9932      106.5585        0.0000        0.0000        0.0000        0.0000        0.0000        0.0000
        0.0000        0.0000        0.0000        0.0000        0.0000        0.0000        0.0000        0.0000        0.0000        0.0000        0.0000        0.0000        0.0000        0.0000        0.0000        0.0000        0.0000        0.0000        0.0000        0.0000        0.0000        0.0000        0.0000        0.0000        0.0000        0.0000        0.0000        0.0000        0.0000        0.0000        0.0000        0.0000        0.0000        0.0000        0.0000       54.9956       41.6426       38.9629       29.2252       30.9175       27.2516       24.7764       19.1113       12.8142        8.1753        7.0313        7.0017        8.1686        4.9148        5.1142        6.1687       15.9925       17.1719       21.8843       28.4933       54.8284       43.6326       28.7287       18.3092       22.1328       32.1416       35.8904       36.1858       32.2007       24.2276       20.8433       21.3869       22.7835       20.8713       19.6921       17.6975        0.0000        0.0000        0.0000        0.0000        0.0000        0.0000        0.0000        0.0000        0.0000        0.0000        0.0000        0.0000        0.0000        0.0000        0.0000        0.0000        0.0000        0.0000        0.0000        0.0000        0.0000        0.0000        0.0000        0.0000        0.0000        0.0000        0.0000        0.0000        0.0000        0.0000        0.0000        0.0000        0.0000        0.0000        0.0000        0.0000        0.0000        0.0000        0.0000        0.0000        0.0000        0.0000        0.0000        0.0000        0.0000        0.0000        0.0000        0.0000        0.0000        0.0000        0.0000        0.0000        0.0000        0.0000        0.0000        0.0000        0.0000        0.0000        0.0000        0.0000        0.0000        0.0000        0.0000        0.0000        0.0000        0.0000        0.0000        0.0000        0.0000        0.0000        0.0000        0.0000        0.0000        0.0000        0.0000        0.0000        0.0000        0.0000        0.0000        0.0000        0.0000        0.0000        0.0000        0.0000        0.0000        0.0000        0.0000        0.0000        0.0000        0.0000        0.0000        0.0000        0.0000        0.0000       23.4819       24.6182        0.0000       26.8000       28.1499       26.8310       23.0795       21.2862       22.1789       22.1656       21.4851       26.9101       30.5511       22.9696       25.8844       20.2490       21.8276       22.5269       29.9013       24.3716       24.1091       22.4708       28.7656       29.0279       23.0754       24.9308       23.7940       23.3083       19.7242       24.9964       27.8812       29.4582       29.0494       26.3868       30.2325       35.3833       39.1311       41.7682       48.8150       51.3382       53.1107       57.6372       53.5628       52.0631       55.4464       58.6133       54.9344       54.4077       44.5890       46.7741       55.3117       58.0298       58.2185       66.4143       73.9826       70.3573       69.1562       73.3491       62.6058       45.5579       34.8263       38.9033       46.9179       44.2516       48.6877       48.4840       41.6733       41.7089       43.1251       46.7467       63.1057       72.5487       85.2254       88.6706       95.6551       99.5690      102.2235        0.0000        0.0000        0.0000        0.0000        0.0000        0.0000        0.0000
        0.0000        0.0000        0.0000        0.0000        0.0000        0.0000        0.0000        0.0000        0.0000        0.0000        0.0000        0.0000        0.0000        0.0000        0.0000        0.0000        0.0000        0.0000        0.0000        0.0000        0.0000        0.0000        0.0000        0.0000        0.0000        0.0000        0.0000        0.0000        0.0000      108.9814       73.8889       57.1815       42.3969       38.7616       38.0751       48.6756       30.1271       24.1488       27.9783       38.2777       37.9916       25.1899       11.1020        7.1345        7.0340        9.6550       10.2477       11.2206       16.4948       23.9136       16.7857       20.4552       29.6126       31.7271       38.9639       55.8016       69.0452       53.6493       53.8710       37.1520       37.4616       32.3146       30.9505       26.6325       22.0287       19.9958       20.7679       22.9414       22.9703       21.1812       18.9882       13.4029       10.7492        0.0000        0.0000        0.0000        0.0000        0.0000        0.0000        0.0000        0.0000        0.0000        0.0000        0.0000        0.0000        0.0000        0.0000        0.0000        0.0000        0.0000        0.0000        0.0000        0.0000        0.0000        0.0000        0.0000        0.0000        0.0000        0.0000        0.0000        0.0000        0.0000        0.0000        0.0000        0.0000        0.0000        0.0000        0.0000        0.0000        0.0000        0.0000        0.0000        0.0000        0.0000        0.0000        0.0000        0.0000        0.0000        0.0000        0.0000        0.0000        0.0000        0.0000        0.0000        0.0000        0.0000        0.0000        0.0000        0.0000        0.0000        0.0000        0.0000        0.0000        0.0000        0.0000        0.0000        0.0000        0.0000        0.0000        0.0000        0.0000        0.0000        0.0000        0.0000        0.0000        0.0000        0.0000        0.0000        0.0000        0.0000        0.0000        0.0000        0.0000        0.0000        0.0000        0.0000        0.0000        0.0000        0.0000        0.0000        0.0000        0.0000        0.0000        0.0000       21.7123       22.0188       26.0165       26.6077       25.7353       24.9467       25.9992       23.0283       24.3297       24.0358       25.7204       24.2008       37.7336       43.9355       25.8733       29.2294       27.2200       21.6540       22.0304       26.2081       28.9903       30.9735       28.6955       31.0492       24.6909       19.6500       19.8830       22.2177       20.7036       19.3225       57.1773       22.6305       23.7771       23.5748       26.3252       31.2188       38.6861       42.5704       41.3430       47.8566       52.7966       50.5055       56.7064       60.0955       54.9348       59.4291       62.7589       60.1804       59.9705       53.5189       51.2149       53.0765       53.7868       61.0263       61.9790       68.2271       72.7514       70.5595       74.5258       50.2181       39.9284       37.1731       37.8656       43.8401       46.7809       48.4895       48.8242       36.3335       35.8109       38.0819       41.8618       57.1186       67.0462       72.8665       77.7735       83.2064       89.4100        0.0000        0.0000        0.0000        0.0000        0.0000        0.0000        0.0000        0.0000
        0.0000        0.0000        0.0000        0.0000        0.0000        0.0000        0.0000        0.0000        0.0000        0.0000        0.0000        0.0000        0.0000        0.0000        0.0000        0.0000        0.0000        0.0000        0.0000        0.0000        0.0000        0.0000        0.0000        0.0000        0.0000        0.0000      134.2522      128.5301       69.0775       52.1105       44.6666       46.7993       46.2735       32.9667       31.4902       27.0423       25.7049       19.0693       14.5303       13.6853       10.6514        9.2239        7.8537        6.6571        6.5380       10.8077       10.6058       20.2428       19.3328       18.2851       21.2157       49.5820       54.5126       60.1337       36.2023       38.4940       55.4310       53.2597       37.7947       33.4420       37.8564       23.8636       17.8414       19.3969       20.5384       17.4766       18.5150       23.4281       22.8521       21.8994       20.4553       15.7655       13.0819       11.3250        9.5574        5.8923        4.9863        4.7469        4.2689        1.6830        1.5159        1.5655        0.0000        0.0000        0.0000        0.0000        0.0000        0.0000        0.0000        0.0000        0.0000        0.0000        0.0000        0.0000        0.0000        0.0000        0.0000        0.0000        0.0000        0.0000        0.0000        0.0000        0.0000        0.0000        0.0000        0.0000        0.0000        0.0000        0.0000        0.0000        0.0000        0.0000        0.0000        0.0000        0.0000        0.0000        0.0000        0.0000        0.0000        0.0000        0.0000        0.0000        0.0000        0.0000        0.0000        0.0000        0.0000        0.0000        0.0000        0.0000        0.0000        0.0000        0.0000        0.0000        0.0000        0.0000        0.0000        0.0000        0.0000        0.0000        0.0000        0.0000        0.0000        0.0000        0.0000        0.0000        0.0000        0.0000        0.0000        0.0000        0.0000        0.0000        0.0000       10.1721       11.2036       11.0192       13.7796       14.6699        0.0000        0.0000        0.0000        0.0000       16.6980       20.9004       24.0925       24.6411       27.9405       30.0059       25.1145       25.9492       26.5354       23.8921       26.0271       24.4446       24.9473       25.0897       24.9465       28.2613       29.9733       34.4885       35.9214       27.8117       23.2281       24.3568       24.2365       28.6818       23.3506       26.5240       25.2311       20.0642       16.2022       19.2280       17.0320       24.9477       65.4132       20.0798       23.2631       21.1234       25.1734       30.0030       33.4434       39.8888       42.1652       45.6079       52.3415       53.4446       50.5955       39.7598       60.6787       62.9553       51.8694       49.8394       48.3265       49.6293       52.0129       52.7232       61.8389       63.9391       66.4784       68.1561       70.9149       67.5249       63.3923       53.7954       42.2918       40.1351       46.1710       47.1008       52.7943       59.6274       47.2170       36.8205       37.3314       40.3267       44.3448       57.7007       65.6110       71.0542       76.6766       81.1118       80.7490        0.0000        0.0000        0.0000        0.0000        0.0000        0.0000        0.0000        0.0000
        0.0000        0.0000        0.0000        0.0000        0.0000        0.0000        0.0000        0.0000        0.0000        0.0000        0.0000        0.0000        0.0000        0.0000        0.0000        0.0000        0.0000        0.0000        0.0000        0.0000        0.0000        0.0000        0.0000        0.0000        0.0000      155.7146      132.5425       71.8911       42.2465       37.0542       34.8822       37.6721       32.2897       28.9085       31.8270       30.3628       29.8345       22.4189       18.4164       11.6520       15.3693        9.5804        8.5530       26.3922       23.0972       21.0252       15.1104       31.8941       37.8882       20.3239       23.3240       35.1339       30.9600       34.2898       33.9216       40.2090       45.0937       34.5831       24.7951       28.1253       31.6857       25.1030       18.9110       18.2370       20.5842       18.5985       18.0620       20.1534       20.8946       21.1241       20.5395       18.0958       14.6613       11.4093       10.3251        7.9232        6.9384        6.5268        6.9326        8.0747        8.4337        7.1246        4.7023        2.8040        0.0000        0.0000        0.0000        0.0000        0.0000        0.0000        0.0000        0.0000        0.0000        0.0000        0.0000        0.0000        0.0000        0.0000        0.0000        0.0000        0.0000        0.0000        0.0000        0.0000        0.0000        0.0000        0.0000        0.0000        0.0000        0.0000        0.0000        0.0000        0.0000        0.0000        0.0000        0.0000        0.0000        0.0000        0.0000        0.0000        0.0000        0.0000        0.0000        0.0000        0.0000        0.0000        0.0000        0.0000        0.0000        0.0000        0.0000        0.0000        0.0000        0.0000        0.0000        0.0000        0.0000        0.0000        0.0000        0.0000        0.0000        0.0000        0.0000        0.0000        0.0000        0.0000        0.0000        0.0000        0.0000        0.0000        0.0000        0.0000       10.1881       10.7942       11.2665       12.1452       13.6347       15.3509       16.6467       17.1437       17.4963       19.7359       21.6445       16.8676       17.4870       17.7596       24.4189       27.7598       26.4477       23.9286       24.7221       27.7856       28.6603       30.5473       29.6381       32.1640       33.9756       38.2423       42.3111       44.2769       41.5192       39.2003       31.8000       27.6687       24.9144       26.2465       25.6451       23.6508       17.3760       13.9523       12.4217       12.0487       16.6328       20.3944       17.1604       19.3040       22.4477       22.5304       52.7379       26.3866       34.4431       38.9297       40.6298       49.2017       46.2715       51.2416       55.6904       52.7699       53.4759       51.3312       50.6135       51.7169       53.7233       54.7637       53.0831       55.7461       58.2368       57.4743       54.5072       53.7279       60.4259       60.6994       53.0443       43.3755       31.5276       35.6421       44.4619       50.6491       59.6746       65.1523       53.6708       37.8622       36.9511       42.6495        0.0000        0.0000       66.9119       69.1660       71.7834       68.9499        0.0000        0.0000        0.0000        0.0000        0.0000        0.0000        0.0000        0.0000        0.0000
        0.0000        0.0000        0.0000        0.0000        0.0000        0.0000        0.0000        0.0000        0.0000        0.0000        0.0000        0.0000        0.0000        0.0000        0.0000        0.0000        0.0000        0.0000        0.0000        0.0000        0.0000        0.0000        0.0000        0.0000        0.0000        0.0000       61.3240       38.1850       31.9665       26.3376       31.1023       31.2559       27.9384       29.7054       37.0810       40.2826       34.6413       34.5364       18.6070       13.9241       19.9234       11.9776       11.5947       20.3369       14.6286       15.9291       21.4804       46.1032       52.7039       43.5883       36.6652       36.9555       31.6652       30.2956       29.8363       39.7229       30.7375       26.3962       22.7513       27.6350       25.1587       24.2501       22.9557       21.6452       21.5962       18.1749       17.1136       19.6531       22.5061       23.7101       20.3156       16.7918       13.6323       10.3410        9.3666        8.5975        9.2519        8.8061        7.8717        7.8741        7.9751        5.9395        4.1922        2.3446        2.0197        1.7806        0.0000        0.0000        0.0000        0.0000        0.0000        0.0000        0.0000        0.0000        0.0000        0.0000        0.0000        0.0000        0.0000        0.0000        0.0000        0.0000        0.0000        0.0000        0.0000        0.0000        0.0000        0.0000        0.0000        0.0000        0.0000        0.0000        0.0000        0.0000        0.0000        0.0000        0.0000        0.0000        0.0000        0.0000        0.0000        0.0000        0.0000        0.0000        0.0000        0.0000        0.0000        0.0000        0.0000        0.0000        0.0000        0.0000        0.0000        0.0000        0.0000        0.0000        0.0000        0.0000        0.0000        0.0000        0.0000        0.0000        0.0000        0.0000        0.0000        0.0000        0.0000        0.0000        0.0000        0.0000        0.0000        0.0000       10.0226       12.0081       13.2347       12.0795       13.9796       14.1324       14.1322       16.6983       18.5847       20.7004       21.7967       16.8678       16.7780       17.4209       18.5820       23.8432       24.3049       24.3901       24.7432       27.5162       29.6274       30.6251       31.3635       33.9070       35.7004       36.8312       41.1018       45.2671       43.1372       40.1374       33.2657       32.2536       34.4200       40.0277       29.2341       27.4102       22.9267       19.7750       20.0795       23.0788       19.5011       35.3629       13.5492       17.8179       22.7517       27.9045       31.1110       29.6083       38.6476       42.6135       43.2705       47.3885       50.2798       51.6901       54.8715       52.5990       55.1073       57.3623       59.8617       56.9218       50.7200       55.6547       53.9594       57.9304       58.3384       56.7113       52.1399       52.9548       50.7541       47.3188       42.6132       41.2724       40.8176       39.4173       48.2379       60.9110       64.5267       65.1738       54.7552       50.3222       48.8125        0.0000        0.0000        0.0000        0.0000        0.0000        0.0000        0.0000        0.0000        0.0000        0.0000        0.0000        0.0000        0.0000        0.0000        0.0000        0.0000
        0.0000        0.0000        0.0000        0.0000        0.0000        0.0000        0.0000        0.0000        0.0000        0.0000        0.0000        0.0000        0.0000        0.0000        0.0000        0.0000        0.0000        0.0000        0.0000        0.0000        0.0000        0.0000        0.0000        0.0000        0.0000        0.0000        0.0000       27.1098       21.8077       21.1345       24.1280       30.2329       36.0746       39.6096       29.4175       28.7110       28.6632       28.4536       16.3595       10.4873        8.2088        8.3476        7.6444       14.2384       13.7660       21.3643       22.8466       32.6947       40.6461       41.2371       40.5078       48.1848       43.4966       47.2368       45.7850       50.1067       45.2345       26.6990       27.1524       29.0111       28.3440       30.1100       27.1565       23.9418       19.7045       17.5015       16.8245       20.0704       21.9702       22.7680       19.8854       16.3565       11.9787       10.9353       10.2259       11.3590       10.0201        8.5139        8.5832        6.8804        6.1156        4.4393        2.3706        2.3248        2.1438        1.9090        1.8021        0.8862        0.8252        0.7510        0.0000        0.0000        0.0000        0.0000        0.0000        0.0000        0.0000        0.0000        0.0000        0.0000        0.0000        0.0000        0.0000        0.0000        0.0000        0.0000        0.0000        0.0000        0.0000        0.0000        0.0000        0.0000        0.0000        0.0000        0.0000        0.0000        0.0000        0.0000        0.0000        0.0000        0.0000        0.0000        0.0000        0.0000        0.0000        0.0000        0.0000        0.0000        0.0000        0.0000        0.0000        0.0000        0.0000        0.0000        0.0000        0.0000        0.0000        0.0000        0.0000        0.0000        0.0000        0.0000        0.0000        0.0000        0.0000        0.0000        0.0000        0.0000        0.0000        0.0000        0.0000       10.9495       11.3829       12.7440        9.2416        9.7248       14.0624       14.6368       14.9792       16.2521       17.9397       19.0637       20.0342       16.9096       16.9492       17.7659       18.9652       21.6583       21.9601       23.3347       25.2217       27.1886       31.9468       33.7903       37.2389       42.9564       40.5899       42.1846       39.8118       40.3859       35.1315       37.5358       32.4207       35.0986       38.1775       35.2726       30.8033       23.8362       20.4826       21.3305       23.5025       45.6501       57.2994       30.5505       18.7357       26.9313       27.7509       31.8966       34.5910       30.1257       40.1289       42.5308       43.4676       48.2961       53.3222       63.8742       68.5223       53.7908       55.6046       57.7187       59.1052       58.6593       55.6959       53.6158       58.1736       60.9468       62.8577       60.3595       51.0145       48.0594       47.0704       43.3642       48.2737       48.9198       47.4670       50.5425       56.2997       61.3764       57.3027       59.6496       65.2673       57.5007       55.3160        0.0000        0.0000        0.0000        0.0000        0.0000        0.0000        0.0000        0.0000        0.0000        0.0000        0.0000        0.0000        0.0000        0.0000        0.0000        0.0000
        0.0000        0.0000        0.0000        0.0000        0.0000        0.0000        0.0000        0.0000        0.0000        0.0000        0.0000        0.0000        0.0000        0.0000        0.0000        0.0000        0.0000        0.0000        0.0000        0.0000        0.0000        0.0000        0.0000        0.0000        0.0000        0.0000        0.0000       25.2048       21.2110       22.2041       19.4443       29.1298       23.6005       30.1793       36.6136       22.7703       23.5126       22.7212       24.2235       19.3888       10.7888       11.5157        8.7419       12.1346       17.2407       26.9624       29.1368       30.0726       29.9636       40.3483       46.7825       63.3532       68.7486       56.4265       41.5729       32.5043       27.7884       29.8518       28.3436       26.0176       22.6085       20.0152       20.6924       21.3076       19.0941       21.1483       22.1321       20.3706       20.3946       17.7309       15.8534       12.9832       10.5385       10.8189       11.1481       13.0605       12.1191       10.3499        6.9381        6.0823        5.7469        3.9164        3.4062        2.4593        2.1201        2.2112        1.6441        0.8903        0.5954        0.5030        0.0000        0.0000        0.0000        0.0000        0.0000        0.0000        0.0000        0.0000        0.0000        0.0000        0.0000        0.0000        0.0000        0.0000        0.0000        0.0000        0.0000        0.0000        0.0000        0.0000        0.0000        0.0000        0.0000        0.0000        0.0000        0.0000        0.0000        0.0000        0.0000        0.0000        0.0000        0.0000        0.0000        0.0000        0.0000        0.0000        0.0000        0.0000        0.0000        0.0000        0.0000        0.0000        0.0000        0.0000        0.0000        0.0000        0.0000        0.0000        0.0000        0.0000        0.0000        0.0000        0.0000        0.0000        0.0000        0.0000        0.0000        0.0000        0.0000        0.0000        0.0000        0.0000       10.3398        9.5450        9.5913        8.8918       12.2240       13.3234       14.3500       16.0927       18.0441       18.8265       20.6260       16.3392       17.8589       18.9346       19.2370       22.0985       22.5441       23.1764       26.8097       29.6413       32.2953       34.0143       38.0350       44.4999       43.5191       39.6955       36.0048       39.7794       37.3233       33.2195       33.8517       41.2290       44.6893       36.5107       37.2983       39.0697       25.9325       27.1211       28.2779       41.9264       36.6342       25.3780       28.4566       31.2938       30.1255       30.1894       37.9448       40.0961       47.7297       51.0826       45.0875       47.9135       50.6631       52.1396       85.7109       59.6019       62.5916       63.3114       60.3996       60.9954       61.1520       57.9836       58.4829       63.2395       61.4511       60.7809       51.9475       44.2555       45.8847       49.6357       53.4990       37.8466       38.8849       48.9057       58.8240       57.2538       56.4573       60.1508       67.5726       60.5872       66.2785        0.0000        0.0000        0.0000        0.0000        0.0000        0.0000        0.0000        0.0000        0.0000        0.0000        0.0000        0.0000        0.0000        0.0000        0.0000        0.0000
        0.0000        0.0000        0.0000        0.0000        0.0000        0.0000        0.0000        0.0000        0.0000        0.0000        0.0000        0.0000        0.0000        0.0000        0.0000        0.0000        0.0000        0.0000        0.0000        0.0000        0.0000        0.0000        0.0000        0.0000        0.0000        0.0000        0.0000        0.0000       35.8540       40.6086       33.1524       34.3380       29.6999       36.1375       34.1790       24.6219       24.4837       31.0122       32.5204       40.8764       52.5016       39.2945       16.3865       19.9922       14.1456       15.7379       16.9229       15.2904       17.5704       18.4591       22.8379       35.4678       52.8945       59.4414       52.0317       48.2275       35.3510       28.2505       26.8782       19.3920       18.4291       18.5481       22.3979       24.0919       27.9570       38.6446       45.8178       30.5474       23.4937       17.9059       16.1510       11.9238        8.7584        8.0897        5.6551        7.0793        7.1224        7.4627        8.5507       10.1811        9.9090        6.8421        4.6819        3.8654        3.1695        2.4718        2.0797        2.1419        2.3203        2.3040        1.5405        0.0000        0.0000        0.0000        0.0000        0.0000        0.0000        0.0000        0.0000        0.0000        0.0000        0.0000        0.0000        0.0000        0.0000        0.0000        0.0000        0.0000        0.0000        0.0000        0.0000        0.0000        0.0000        0.0000        0.0000        0.0000        0.0000        0.0000        0.0000        0.0000        0.0000        0.0000        0.0000        0.0000        0.0000        0.0000        0.0000        0.0000        0.0000        0.0000        0.0000        0.0000        0.0000        0.0000        0.0000        0.0000        0.0000        0.0000        0.0000        0.0000        0.0000        0.0000        0.0000        0.0000        0.0000        0.0000        0.0000        0.0000        0.0000        0.0000        0.0000        0.0000        0.0000        9.0596        9.3230        8.1236       12.5906       12.2068       14.7637       17.5347       15.4908       16.8901       19.2620       22.4570       25.0134       26.3381       23.4305       22.7339       25.1462       25.9004       28.3827       30.9629       35.9192       37.2432       34.1919       40.3937       44.9330       45.5712       41.9271       41.6587       44.0821       42.9394       46.8286       47.4483       45.3287       42.5580       47.8989       44.2845       28.7142       31.9845       31.8859       30.6017       30.7244       27.9435       30.3948       40.8127       42.8901       46.5230       53.8782       51.6804       50.0126       46.1046       48.5827       52.6052       55.8642       59.0611       70.3052       71.3975       74.2095       65.1199       62.8655       60.8695       66.8443       59.7450       58.1993       49.7818       52.2607       56.3603       54.1647       43.8911       37.7882       37.3585       48.5609       42.8434       41.0739       43.8885       50.8746       55.7046       58.3263       65.3302       71.4757       70.8556       80.2471        0.0000        0.0000        0.0000        0.0000        0.0000        0.0000        0.0000        0.0000        0.0000        0.0000        0.0000        0.0000        0.0000        0.0000        0.0000        0.0000
        0.0000        0.0000        0.0000        0.0000        0.0000        0.0000        0.0000        0.0000        0.0000        0.0000        0.0000        0.0000        0.0000        0.0000        0.0000        0.0000        0.0000        0.0000        0.0000        0.0000        0.0000        0.0000        0.0000        0.0000        0.0000        0.0000        0.0000        0.0000       57.7918       53.3644       54.3269       54.2803       51.9507       41.0245       31.4474       28.3343       21.2648       16.5770       25.5885       22.6499       23.5951       24.6096       20.6042       13.3145        7.4094        7.4547       14.3082       12.7214       11.4902       14.2887       15.5632       18.2044       23.0892       32.6025       49.7930       55.0237       45.3703       28.9005       22.0625       19.7537       19.7038       17.2189       16.6077       15.9799       14.4749       18.5609       18.8165       17.4654       18.7036       12.8191       10.6149        8.2032        7.2585        6.8651        7.0970       10.3151       12.0782        9.4159        8.6614        8.7770        7.4039        7.1029        6.6012        4.5649        4.1837        3.6169        3.0210        3.3132        3.2635        2.8939        1.5469        0.0000        0.0000        0.0000        0.0000        0.0000        0.0000        0.0000        0.0000        0.0000        0.0000        0.0000        0.0000        0.0000        0.0000        0.0000        0.0000        0.0000        0.0000        0.0000        0.0000        0.0000        0.0000        0.0000        0.0000        0.0000        0.0000        0.0000        0.0000        0.0000        0.0000        0.0000        0.0000        0.0000        0.0000        0.0000        0.0000        0.0000        0.0000        0.0000        0.0000        0.0000        0.0000        0.0000        0.0000        0.0000        0.0000        0.0000        0.0000        0.0000        0.0000        0.0000        0.0000        0.0000        0.0000        0.0000        0.0000        0.0000        0.0000        0.0000        0.0000        8.2955        9.0460       10.2647       10.4075       10.7118       13.0238       14.2021       14.4327       17.2371       14.8043       16.9023       18.6567       22.8584       27.6698       27.0263       25.3036       24.2900       27.1433       29.7628       28.8634       32.3299       34.3979       37.0231       37.2314       46.3253       53.0819       49.9626       42.7186       46.9041       44.9237       47.6542       49.5435       52.8893       51.7626       45.8966       49.8614       37.1774       33.1404       32.7496       34.9236       38.6428       39.0238       63.0726       70.0473       47.7784       46.1947       50.7519       58.4624       50.0822       49.9444       51.7934       54.6722       56.9517       61.5180       67.9889       73.6362       73.1520       70.6912       59.8849       60.0931       58.7952       63.9507       59.1197       48.5880       47.8108       51.2224       48.5024       51.0985       40.7602       35.9744       38.1500       41.6356       44.0138       44.0349       42.7142       48.0020       61.6502       64.4361       67.0372       72.6809       74.4182       85.6588        0.0000        0.0000        0.0000        0.0000        0.0000        0.0000        0.0000        0.0000        0.0000        0.0000        0.0000        0.0000        0.0000        0.0000        0.0000        0.0000
        0.0000        0.0000        0.0000        0.0000        0.0000        0.0000        0.0000        0.0000        0.0000        0.0000        0.0000        0.0000        0.0000        0.0000        0.0000        0.0000        0.0000        0.0000        0.0000        0.0000        0.0000        0.0000        0.0000        0.0000        0.0000        0.0000        0.0000        0.0000      108.0504      111.3152       89.6382       81.7775       65.9951       47.6793       35.8139       21.1413       18.0951       17.1282       15.8916       16.5227       15.3705       14.6272       15.2515       16.4407       11.0236        6.9612        6.5983       10.8346       12.4121       11.8667       14.0139       17.1586       16.7959       17.1356       24.2300       36.1363       36.9242       24.4470       18.5134       16.7372       15.8348       13.6776       12.9598        9.8247       10.2363       10.8643       10.4569       11.0618       12.1159       11.0633        9.3720        6.0775        1.8643        1.7872        4.4017        5.3322        7.5687        7.4033        6.2993        8.8279        7.8145        5.2777        5.1023        4.5131        3.8515        3.6248        3.4049        2.9033        2.4605        1.5565        2.0588        1.4448        0.0000        0.0000        0.0000        0.0000        0.0000        0.0000        0.0000        0.0000        0.0000        0.0000        0.0000        0.0000        0.0000        0.0000        0.0000        0.0000        0.0000        0.0000        0.0000        0.0000        0.0000        0.0000        0.0000        0.0000        0.0000        0.0000        0.0000        0.0000        0.0000        0.0000        0.0000        0.0000        0.0000        0.0000        0.0000        0.0000        0.0000        0.0000        0.0000        0.0000        0.0000        0.0000        0.0000        0.0000        0.0000        0.0000        0.0000        0.0000        0.0000        0.0000        0.0000        0.0000        0.0000        0.0000        0.0000        0.0000        0.0000        0.0000        9.3158        8.9927        9.3004       10.0646       10.4795        9.5533       10.1286       10.6170       13.8246       14.1232       14.6519       17.0662       21.2719       45.2098       25.1725       27.9235       26.4675       23.8117       26.1170       27.4520       30.6250       34.6421       30.1041       46.3092       40.4721       43.3865       42.3587       40.4371       40.9810       40.3255       42.6117       44.5856       52.9456       58.3545       53.5622       59.7903       49.1737       44.1358       46.5800       54.1570       64.2468       49.7649       57.0344       51.6698       62.7691       62.7958       57.2347       62.2432       71.4893       62.8464       57.1927       55.3454       53.2874       52.8854       55.7280       59.5465       68.6884       68.0160       70.2711       63.4429       60.9386       61.8634       59.7313       55.8312       53.7044       45.1776       53.5186       54.9925       53.1681       41.4499       38.8740       45.9655       48.9054       51.6408       52.1890       58.1190       61.9990       72.9884       71.2939       76.4694       79.8425       78.7411       78.5764       82.6000        0.0000        0.0000        0.0000        0.0000        0.0000        0.0000        0.0000        0.0000        0.0000        0.0000        0.0000        0.0000        0.0000        0.0000        0.0000
        0.0000        0.0000        0.0000        0.0000        0.0000        0.0000        0.0000        0.0000        0.0000        0.0000        0.0000        0.0000        0.0000        0.0000        0.0000        0.0000        0.0000        0.0000        0.0000        0.0000        0.0000        0.0000        0.0000        0.0000        0.0000        0.0000        0.0000       56.2487       78.6634       63.9834       48.3953       43.0025       48.1679       40.5274       26.9224       23.8937       45.6448       37.9940       37.8394       24.2415       18.2120       11.5565        7.6602        8.6947        6.3882        3.7465        8.4404       11.6131       11.9824        8.7479       12.0092       11.9721       11.8424       12.3353       14.4232       16.2570       17.2286       16.2519       15.0489       13.7754       11.5961       10.1796       10.0189        8.5337        9.2632        8.6414        7.7684        9.0384        8.7855        7.3334        5.8120        3.5483        3.2475        3.1822        2.0411        4.0151        4.7905        6.7481        6.6835        8.6376        7.2804        5.6501        4.7603        4.0073        3.3317        2.9597        3.4332        2.9030        2.7292        1.7344        2.0339        2.3122        1.5269        0.0000        0.0000        0.0000        0.0000        0.0000        0.0000        0.0000        0.0000        0.0000        0.0000        0.0000        0.0000        0.0000        0.0000        0.0000        0.0000        0.0000        0.0000        0.0000        0.0000        0.0000        0.0000        0.0000        0.0000        0.0000        0.0000        0.0000        0.0000        0.0000        0.0000        0.0000        0.0000        0.0000        0.0000        0.0000        0.0000        0.0000        0.0000        0.0000        0.0000        0.0000        0.0000        0.0000        0.0000        0.0000        0.0000        0.0000        0.0000        0.0000        0.0000        0.0000        0.0000        0.0000        0.0000        0.0000        0.0000        8.7031        9.4814        9.8492       10.4425       11.0664       11.8105       10.6056       10.9260       11.4336       10.1394       15.7252       16.7524       18.1550       19.5113       40.8589       22.5746       25.0584       23.0887       22.7855       22.8690       27.0192       29.4777       36.2040       34.7345       47.5101       35.1362       40.6808       40.4254       41.2004       44.9176       42.1649       40.4002       43.4193       59.0111       53.3190       59.2162       64.5473       64.9935       66.0521       65.7304       67.5926       60.7905       56.4832       57.0627       61.6074       72.9885       70.6253       62.9134       57.5929       59.6264       59.9652       55.1561       56.3322       57.7887       55.4600       60.3670       63.9791       86.8858       71.5151       70.0583       64.9968       60.1942       59.3641       62.8200       65.9041       63.4452       60.6193       59.6775       62.7074       66.9050       58.0774       63.1651       52.6856       60.7569       64.7511       68.6778       68.1123       64.0305       74.0879       81.0202       87.1155       79.5928       87.5536       96.0346        0.0000        0.0000        0.0000        0.0000        0.0000        0.0000        0.0000        0.0000        0.0000        0.0000        0.0000        0.0000        0.0000        0.0000        0.0000        0.0000
        0.0000        0.0000        0.0000        0.0000        0.0000        0.0000        0.0000        0.0000        0.0000        0.0000        0.0000        0.0000        0.0000        0.0000        0.0000        0.0000        0.0000        0.0000        0.0000        0.0000        0.0000        0.0000        0.0000        0.0000        0.0000        0.0000        0.0000       60.8011       50.6477       40.4181       40.5241       38.2037       39.3948       33.4671       23.3657       15.0587       12.3642       10.7210       16.4317       19.7457        7.4847        8.5222        7.0755        8.5993        4.9584        5.7016        6.3115        6.0513        7.6621        6.9497        7.1294        7.4536        6.6505        7.0241        7.4783       11.1514       14.4182       12.3531       10.4499        8.7671        6.6464        5.1028        4.2677        2.9772        3.2579        4.8836        5.9489        5.9955        5.1233        4.0346        3.7689        3.9191        3.5955        3.4414        4.7428        2.8671        4.5811        4.7812        5.8477        6.5243        3.9720        4.3229        4.3330        4.6093        3.9736        3.4504        4.2268        5.6626        2.9960        2.5084        3.1403        2.8707        2.5306        2.7815        2.5933        2.2653        2.1727        3.1203        4.7034        3.9904        3.2762        0.0000        0.0000        0.0000        0.0000        0.0000        0.0000        2.9073        3.3249        2.8673        3.5551        0.0000        0.0000        0.0000        0.0000        0.0000        0.0000        0.0000        0.0000        0.0000        0.0000        0.0000        0.0000        0.0000        0.0000        0.0000        0.0000        0.0000        0.0000        0.0000        0.0000        0.0000        0.0000        0.0000        0.0000        0.0000        0.0000        0.0000        0.0000        0.0000        0.0000        0.0000        0.0000        0.0000        0.0000        0.0000        0.0000        8.4318        9.4109       10.0016       10.5149       12.2528       13.8637       15.5081       15.5395       16.5589       15.8711       15.1005       15.0091       15.3697       17.5827       21.1136       22.0229       21.9960       24.1086       25.2132       20.7334       21.1590       23.6088       27.9880       29.2065       32.6632       32.5800       35.7926       41.2599       43.9184       37.2895       39.1707       40.0403       45.6655       41.8428       45.4641       62.7522       71.8071       67.1461       73.4287       73.7404       67.8082       67.5420       57.1968       60.5614       63.7179       57.1846       55.5232       63.9631       66.0745       62.4022       57.6492       52.7803       52.2680       51.9246       51.1353       56.4771       64.1597       65.9204       67.9652       61.5601       62.5348       64.9625       62.9888       62.5729       66.5728       67.2144       61.0628       63.2922       70.5399       74.3631       73.3641       73.7864       71.0388       65.7871       68.4372       69.4862       72.8750       66.8793       62.8537       65.0119       69.6070       76.2103       71.9829       71.4940       83.9248      107.4159        0.0000        0.0000        0.0000        0.0000        0.0000        0.0000        0.0000        0.0000        0.0000        0.0000        0.0000        0.0000        0.0000        0.0000        0.0000        0.0000
        0.0000        0.0000        0.0000        0.0000        0.0000        0.0000        0.0000        0.0000        0.0000        0.0000        0.0000        0.0000        0.0000        0.0000        0.0000        0.0000        0.0000        0.0000        0.0000        0.0000        0.0000        0.0000        0.0000        0.0000        0.0000        0.0000       41.2095       44.0487       29.9166       24.1899       20.5496       20.0367       15.5253       20.9034       12.6633       10.8814       10.2694        8.6431        6.4005        6.8338        8.5369       12.4589        9.6793       13.3446        8.5838       10.8407       10.1808        5.7973        3.8997        4.4782        4.0377        9.8643        7.4451       10.1570       12.4813       13.5570       15.9597       17.5858       15.6777       15.4194       10.2497        5.9818        5.2808        4.3058        4.2376        4.1843        4.6907        3.7658        5.1582        4.4917        3.9063        6.7130        7.0860        3.5969        3.4526        4.0758        3.8413        3.7426        2.8968        5.0290        4.1532        4.2500        3.7112        4.5664        4.1793        4.3118        3.7700        4.6753        3.5930        3.5245        2.9008        2.6832        2.3719        2.5234        2.6804        2.4483        2.4195        3.7108        3.8192        3.3451        4.3605        5.1649        2.6547        1.7314        1.8129        3.2375        3.1911        2.6850        2.1168        2.1014        2.7021        1.8366        1.9060        2.2496        3.5433        0.0000        0.0000        0.0000        0.0000        0.0000        0.0000        0.0000        0.0000        0.0000        0.0000        0.0000        0.0000        0.0000        0.0000        0.0000        0.0000        0.0000        0.0000        0.0000        0.0000        0.0000        7.9849        8.0891        8.9296        8.0933        7.5998        8.3410        7.6016        8.4059        9.2978        7.9539        8.6993        9.4331       10.4987       11.3474       12.4937       16.3420       17.6691       19.2961       19.4492       20.1673       19.7033       19.3594       17.7913       19.4731       22.3042       22.4294       21.3167       22.0909       23.0481       20.6404       21.5162       23.1263       34.3610       27.3527       32.3350       27.8473       26.9477       32.5505       38.3433       35.7764       34.4960       36.1453       38.0571       49.2497       45.4040       56.0766       59.8004       59.2492       60.7898       69.8416       70.0764       71.6906       64.2557       58.8861       62.2340       64.1786       62.1071       55.4355       58.1661       68.0122       71.2803       61.1632       53.7830       59.1259       64.1241       59.2876       63.8129       74.2443       77.0680       83.6564       73.8802       67.5376       64.0511       59.7889       60.8128       63.6291       69.7040       70.8999       76.2047       72.6284       77.2677       78.3116       78.6721       72.5214       69.5314       71.3372       72.7646       70.4444       72.1333       67.7979       67.0500       77.7826       73.8486       67.3203       64.8675        0.0000        0.0000        0.0000        0.0000        0.0000        0.0000        0.0000        0.0000        0.0000        0.0000        0.0000        0.0000        0.0000        0.0000        0.0000        0.0000        0.0000        0.0000
        0.0000        0.0000        0.0000        0.0000        0.0000        0.0000        0.0000        0.0000        0.0000        0.0000        0.0000        0.0000        0.0000        0.0000        0.0000        0.0000        0.0000        0.0000        0.0000        0.0000        0.0000        0.0000        0.0000        0.0000        0.0000        0.0000       26.8598       29.9915       24.0545       14.8245       12.2070       15.9482       14.1184       10.6195        9.8570        8.6832        9.8132        8.6537       11.2834        5.7488        5.2601        6.8288        4.7291        4.9260        3.4736        2.2629        2.8121        2.5176        2.3260        2.7843        2.8306        5.3638        3.5133        5.0814        6.0796        5.8124        5.2513        4.1412        3.7043        2.4968        2.4225        2.3592        2.2419        3.8766        5.6667        5.0476        4.5215        4.1426        4.5844        4.6743        4.9294        9.5732        3.6490        1.7987        2.1572        3.0656        3.2169        3.3967        3.4601        3.9725        4.0009        3.9185        3.9635        4.5607        4.5072        4.0974        3.6440        3.8148        3.4646        4.0767        4.4851        3.5305        2.5701        2.5771        3.1778        2.9954        2.7980        3.1514        3.3082        2.8583        3.0473        2.6769        2.2562        1.6008        0.9367        1.2701        2.1250        2.4776        1.9884        1.8046        2.2091        1.9473        1.3492        1.3323        2.0925        2.8801        2.7381        3.0518        0.0000        0.0000        0.0000        0.0000        0.0000        0.0000        0.0000        0.0000        0.0000        0.0000        0.0000        0.0000        7.1640        6.4859        6.4301        7.1849        8.1771        7.2796        8.1087        8.1090        8.7279        9.0930       10.4632        8.6252        8.0475        8.2026        8.5013        8.1912        9.0054        9.9108       11.0227       12.3647       14.6474       19.5149       21.6893       24.0580       23.6527       23.3415       21.9338       21.4581       21.4886       22.5095       24.0631       23.3717       20.1915       19.6724       19.1735       20.9780       22.5613       21.6952       26.5680       24.4548       25.4446       30.3916       29.2713       32.8507       35.9996       36.0281       30.2829       32.3768       38.6983       51.5731       50.2171       48.8639       54.3335       56.0302       57.9525       60.5150       66.9099       73.2626       64.5009       64.8061       64.9346       63.1010       56.9787       58.8388       58.8964       63.3392       65.1534       66.3868       60.0316       52.8712       52.3603       56.9278       66.8646       76.7788       76.3555       75.8767       74.5683       64.5715       60.4959       57.7849       57.0313       60.1442       70.0822       74.8482       69.2235       68.9763       74.3745       81.2835       69.9590       69.8506       68.6188       70.6298       72.2922       74.0370       71.9177       73.2311       72.2634        0.0000       70.5190       68.0578       72.8473        0.0000        0.0000        0.0000        0.0000        0.0000        0.0000        0.0000        0.0000        0.0000        0.0000        0.0000        0.0000        0.0000        0.0000        0.0000        0.0000        0.0000        0.0000
        0.0000        0.0000        0.0000        0.0000        0.0000        0.0000        0.0000        0.0000        0.0000        0.0000        0.0000        0.0000        0.0000        0.0000        0.0000        0.0000        0.0000        0.0000        0.0000        0.0000        0.0000        0.0000        0.0000        0.0000        0.0000       17.6706       21.9635       20.0321       15.2222       12.9700       12.8922       11.3448       11.3280        9.9502       12.8201        7.6216        5.8702        5.5689        6.2923        5.6408        5.3454        4.5916        4.3796        3.6989        2.5276        2.6849        3.2073        3.3930        3.3673        4.2978        3.3527        3.9287        3.7331        2.8238        3.1081        4.2346        3.8014        4.0463        3.3334        4.2871        4.9064        2.9806        2.9253        3.1760        2.7102        2.1757        2.0071        2.1699        1.7134        1.7018        1.8380        3.9278        1.9247        1.8424        2.8733        3.1684        3.3906        3.2602        3.3767        3.7322        3.1395        3.2702        3.4080        3.8597        3.5423        3.1804        2.9902        2.7520        3.0206        3.3836        3.5529        3.3764        3.4083        2.7171        2.8115        2.5165        3.0490        2.7455        2.5963        3.2089        3.6338        2.6211        2.4473        1.5991        0.7132        1.7783        1.9634        1.9614        1.9750        2.1965        2.5050        1.8689        1.5372        2.4098        2.4288        2.3479        2.0438        2.3077        2.7124        3.8669        4.3064        0.0000        0.0000        0.0000        0.0000        0.0000        0.0000        0.0000        0.0000        7.3824        6.6720        6.2491        6.5417        7.2083        8.5054        7.6323        8.3767        8.9946        9.4372       11.4332       13.2811       12.0727       12.0015       10.7933       10.8790        9.7595       10.9480       11.5699       12.0671       13.8853       16.5079       21.0236       22.6922       24.2192       26.0618       26.2706       26.0683       23.5427       22.8460       24.5646       23.8524       19.7631       19.5872       20.3026       21.3066       21.4822       24.2757       24.3342       21.8268       20.8558       23.0022       26.5001       24.8140       24.9482       33.0924       39.1917       33.9484       34.8164       41.3916       60.5041       52.8167       49.6937       46.7256       51.6402       56.0887       63.3005       66.3522       71.5108       68.0595       67.1819       65.1071       67.8338       62.2938       54.5708       51.7384       52.1636       59.4515       68.4822       57.6707       63.8345       68.2429       69.1398       69.0992       70.9060       71.7817       77.6589       72.4516       66.8408       67.2422       63.4418       63.0050       63.4639       63.4872       62.9915       68.8847       69.9313       74.0034       78.2578       74.6662       79.6845       72.8368       73.1672       75.2836       79.3911       85.4787        0.0000        0.0000        0.0000        0.0000        0.0000        0.0000        0.0000        0.0000        0.0000        0.0000        0.0000        0.0000        0.0000        0.0000        0.0000        0.0000        0.0000        0.0000        0.0000        0.0000        0.0000        0.0000        0.0000        0.0000
        0.0000        0.0000        0.0000        0.0000        0.0000        0.0000        0.0000        0.0000        0.0000        0.0000        0.0000        0.0000        0.0000        0.0000        0.0000        0.0000        0.0000        0.0000        0.0000        0.0000        0.0000        0.0000       11.9392        7.8269        6.9934        6.9777       12.4745       19.0989       17.8120       10.7403        5.1949        7.9337        7.1930        7.0236        5.4217        7.3400        6.1876        5.3485        6.3475        6.2144       10.5034        8.3823        7.6540        4.3133        6.9123        4.2779        3.4378        4.8880        5.0428        3.8781        4.1144        5.2649        4.7482        3.8475        4.3452        5.2388        3.1798        2.8644        3.9483        8.3041       11.7384       10.9925       10.6325        5.3776        2.1618        1.7824        1.7802        1.4919        1.1730        1.5115        1.9721        2.7746        2.6476        2.8495        3.6340        3.1747        3.0170        3.3329        3.4183        3.2998        3.0893        3.3085        3.0249        3.1877        2.9055        2.7042        2.5550        2.0394        2.2142        2.9134        3.0335        3.3671        3.0135        2.9520        2.8976        2.6790        3.2990        3.1367        2.9949        3.4307        3.4247        2.7845        2.4025        1.8899        1.4749        1.4527        3.0704        2.6332        2.4179        2.8739        2.8456        2.1189        2.1873        2.3830        3.1336        2.5431        1.7643        1.5852        1.6943        2.3822        2.7725        2.2427        2.3526        3.1289        4.2797        5.3812        5.5667        6.7308        7.1583        8.0991        7.6433        7.5232        7.7862        8.6572        8.1392        7.3927        9.2892       11.3925       12.9508       14.1509       17.7568       18.0092       16.4114       11.7557       12.1587       13.8320       13.5453       16.1283       16.8548       19.9408       22.5832       25.7739       26.2618       27.1306       26.3190       26.1155       26.4849       26.7308       27.5764       30.1533       28.4807       23.2772       18.5942       16.6012       16.5986       16.9085       18.5816       24.6840       24.7686       27.9238       29.2304       32.9763       34.9117       35.0642       39.5441       43.2246       40.0200       42.5155       39.9114       50.3893       47.0636       43.0117       37.9102       50.8608       53.0931       63.9081       66.6717       65.0737       71.0193       74.8533       62.0953       68.3363       69.6116       50.3402       50.4670       51.7843       59.3063       60.7568       58.3900       59.2013       55.8902       54.7578       55.4999       65.8164       74.4073       72.2249       70.0219       68.7586       69.3048       61.8995       56.9824       51.7673       50.9283       53.0004       56.7101       62.6609       66.6481       73.5626       79.0094       82.7571       75.7895       77.2116       78.6379       91.8384        0.0000        0.0000        0.0000        0.0000        0.0000        0.0000        0.0000        0.0000        0.0000        0.0000        0.0000        0.0000        0.0000        0.0000        0.0000        0.0000        0.0000        0.0000        0.0000        0.0000        0.0000        0.0000        0.0000        0.0000        0.0000
        0.0000        0.0000        0.0000        0.0000        0.0000        0.0000        0.0000        0.0000        0.0000        0.0000        0.0000        0.0000        0.0000        0.0000        0.0000        0.0000        0.0000        0.0000       10.4719        7.9974        8.5097       10.3825       10.2955        7.0085        5.4840        6.6426        8.2205       12.1787        6.6328        6.1992        5.3332        6.7266        7.5987        7.3999        7.4637        9.8124        7.9272        4.9146        3.9287        4.1282        4.6122        4.4501        2.5489        1.1818        7.0307        2.0472        0.6485        4.1841        4.4790        4.3554        4.3728        4.7951        3.8217        3.5174        3.6788        3.0310        2.2082        2.4003        3.6646        3.3284        9.4413       10.7356        5.0566        5.1534        6.9672        7.3180        2.4198        0.9036        1.0828        1.2399        1.5938        3.0834        2.4487        2.9330        2.7056        2.7355        2.9199        3.1879        3.0655        2.6336        2.7413        2.7254        2.6210        2.2458        2.0622        1.9552        1.9241        1.6584        1.8562        2.1271        2.5018        3.2845        3.2659        2.9860        3.0562        3.0500        2.9661        2.8153        3.6733        3.8431        2.4938        2.8177        2.5318        1.4065        1.7837        1.6937        2.2450        3.8119        2.2546        1.9579        2.4800        1.5253        0.9802        0.9921        1.4821        1.3754        1.2276        1.4177        1.7711        1.5394        1.8455        2.7188        3.0034        3.3437        3.7878        4.3994        6.1337        6.8564        7.4127        8.2183        8.1053        8.5151        9.6132       11.0655       10.4677        9.2011        8.8243        8.2587        9.3133        8.9451       10.8429       12.8628       11.3765        9.9667       10.5343       12.5825       14.7175       16.4973       17.8159       22.8198       26.5874       26.7869       26.6289       27.0763       27.4275       27.8264       25.9737       25.7554       26.0929       25.5638       22.4876       23.4808       23.5064       21.8086       19.7128       19.4540       19.4416       29.8818       28.4241       30.5055       34.8387       39.3976       40.2324       44.4658       46.6589       49.8969       47.0396       39.1601       36.5257       41.1484       38.3776       36.7527       38.8689       48.5425       53.8809       63.3153       66.9932       66.6295       68.8536       64.3748       54.3287       58.8893       62.7033       59.9127       56.4914       51.9540       57.0978       60.6798       64.2262       57.8439       51.1525       55.2238       61.4822       66.8885       73.7981       75.3935       69.2961       60.1612       59.1465       56.2752       55.7735       50.1076       46.3160       42.0562       47.4087       54.1071       58.6286       70.0339       70.1179       76.0410       75.4491        0.0000        0.0000        0.0000        0.0000        0.0000        0.0000        0.0000        0.0000        0.0000        0.0000        0.0000        0.0000        0.0000        0.0000        0.0000        0.0000        0.0000        0.0000        0.0000        0.0000        0.0000        0.0000        0.0000        0.0000        0.0000        0.0000        0.0000        0.0000
        0.0000        0.0000        0.0000        0.0000        0.0000        0.0000        0.0000        0.0000        0.0000        0.0000        0.0000        0.0000        0.0000        0.0000        0.0000        7.2502        8.4674        7.3301        6.5039        6.0258        5.0793       11.5076       10.2627        4.9314        5.2847        6.5793        7.3547        5.3207        5.3786        5.2544        5.3784        9.3571        6.6753        5.7124        8.7750        9.6360        7.9883        7.9983        7.6769        3.4290        2.8252        2.6095        2.3035        2.9978        8.4539        4.4056        2.3542        2.9474        3.7186        3.3728        2.8439        4.2232        3.2856        3.0700        2.7094        1.8516        2.2399        2.2901        4.0591        3.3296        2.9509        2.8344        1.9000        1.7772        1.5977        1.4321        1.1769        1.0694        0.9643        1.0395        1.0538        1.6275        2.0285        1.5372        1.7290        1.9411        2.1588        2.2844        2.1831        2.4875        2.5954        2.6394        2.5189        1.6902        1.5792        1.6600        1.7709        1.5225        1.6800        1.6666        1.9296        2.8156        3.0307        3.2747        3.3916        3.0219        3.1488        2.7516        3.2324        3.5920        3.2014        3.0939        2.4412        1.7528        1.9030        1.9375        2.2845        2.4023        3.1419        3.4988        2.4841        1.2084        1.1469        1.5917        0.8538        0.6216        1.1649        1.1939        1.8241        1.7945        2.0586        2.6807        3.4717        4.1312        3.6475        4.2444        5.5628        7.1888        7.5983        7.5229        7.8034        8.9905       11.9393       14.7769       10.3138        6.5250        5.4192        6.0207        6.6216        7.2230        7.6672       11.4088       13.5804       11.6481       12.6892       14.5592       17.1114       21.5268       24.0220       23.0585       22.6835       26.1516       28.9753       31.7140       36.0046       36.0191       34.2844       33.2164       26.1347       27.7571       28.4611       27.2110       28.5897       30.7098       27.3264       22.2595       22.5960       30.3652       31.8504       32.9761       39.0403       44.2217       46.7709       47.4812       50.4759       53.1511       49.0297       43.1741       36.1558       37.3739       39.8449       39.4244       46.4654       54.3280       54.8559       66.1481       72.5434       67.0951       72.9000       70.5647       63.9782       64.5246       62.5287       57.8231       47.9349       47.2113       47.5898       50.8476       53.1198       50.9350       49.1304       58.1772       64.3739       65.3453       61.0944       72.4849       71.1612       61.5113       58.8657       56.7653       55.1226       49.9551       45.5588       47.7681        0.0000       54.1337       60.0570       67.0303       72.7107       79.6007       83.3774        0.0000        0.0000        0.0000        0.0000        0.0000        0.0000        0.0000        0.0000        0.0000        0.0000        0.0000        0.0000        0.0000        0.0000        0.0000        0.0000        0.0000        0.0000        0.0000        0.0000        0.0000        0.0000        0.0000        0.0000        0.0000        0.0000        0.0000        0.0000
        0.0000        0.0000        0.0000        0.0000        0.0000        0.0000        0.0000        0.0000        0.0000        0.0000        0.0000        0.0000        0.0000        7.4954        9.1616        8.0122        6.8062        4.7382        4.8709        4.9239        6.4777       10.7584        5.8832        4.6646        3.1545        2.4290        5.1611        8.8808        4.8266        5.7421        6.1661        9.0502        3.6247        3.4404        3.2186        4.4179        4.5800        4.3694        3.0682        2.1929        2.1917        3.2080        3.6720        4.0896        2.7120        1.0866        0.5210        2.6370        3.3498        2.5131        2.4277        3.5977        2.9210        2.5806        2.2321        1.4870        1.2118        1.0253        0.9272        0.7807        1.0149        1.0840        1.5210        1.2841        1.0890        1.0630        1.1662        1.0625        1.0533        1.0852        0.9312        1.1805        1.3390        1.2915        1.5145        1.5345        1.7545        2.0652        2.4610        3.2396        2.3375        1.8097        1.6304        2.2598        1.6195        1.4917        1.5665        1.2801        1.4805        1.9182        2.2088        3.1149        3.2695        3.2144        3.3503        2.9765        3.0128        2.6175        3.0469        3.2531        2.9395        2.7808        2.5726        1.5581        1.9780        2.0387        3.2672        2.9208        3.6205        3.1580        2.6785        1.5293        1.3897        1.5526        2.5650        1.8678        1.2277        1.6558        1.6704        1.3451        2.2969        2.5932        3.9372        5.1071        5.5298        5.3310        4.7371        4.9163        5.6773        6.3568        8.3063       10.3707       12.5510        9.2868        7.1246        6.5689        4.7259        4.7114        5.3655        5.6783        7.0448        8.1761       11.5517       11.0550       14.3326       15.8775       18.0786       21.0015       23.9601       24.5922       24.1322       26.8174       30.1979       33.6507       34.5417       33.0453       29.9198       28.1592       24.7015       23.4485       25.9503       26.4622       27.9456       25.9727       24.6805       26.2520       24.8399       28.5265       32.2035       35.1455       38.5999       45.2870       50.7558       48.8403       48.5965       48.8574       52.7575       46.2940       41.5738       38.7587       41.4647       44.7526       49.8184       63.2413       66.5533       69.7593       77.9076       76.8178       69.3229       67.6573       65.1869       63.9332       58.4718       50.6917       50.0637       47.9457       47.1929       46.3193       48.5189       54.0663       57.2810       58.5133       62.4829       63.6538       58.5852       66.8106       70.7533       66.3015       65.6598       64.5512       61.8681       52.9529       48.4618        0.0000        0.0000        0.0000        0.0000        0.0000        0.0000        0.0000        0.0000        0.0000        0.0000        0.0000        0.0000        0.0000        0.0000        0.0000        0.0000        0.0000        0.0000        0.0000        0.0000        0.0000        0.0000        0.0000        0.0000        0.0000        0.0000        0.0000        0.0000        0.0000        0.0000        0.0000        0.0000        0.0000        0.0000        0.0000        0.0000
        0.0000        0.0000        0.0000        0.0000        0.0000        0.0000        0.0000        0.0000        0.0000       14.1924        0.0000        0.0000        7.5246        9.3080        5.9266        6.0706        7.2999        5.6849        7.4762        6.7045        8.6604        7.3574        5.3730        3.5512        1.0369        0.8310        0.8329        0.4889        0.7666        1.6566        1.2724        1.2217        2.6940        1.6734        1.5090        2.2616        2.3743        2.4794        2.5007        1.8531        3.1961        3.7342        4.0370        8.2097        4.1841        6.2205        0.4357        1.6193        2.8540        1.5361        1.4511        1.8083        1.7901        1.6649        2.2799        1.0024        1.7043        2.1253        1.3954        0.6675        0.5270        0.6500        1.0516        1.3013        1.0794        1.2488        1.2487        1.2875        1.6278        1.8049        0.4694        1.3099        1.0741        1.1549        1.4623        1.2443        1.4417        2.3164        2.3471        1.5034        1.2154        0.9833        1.1167        1.5242        1.1809        0.8380        0.9143        1.2949        1.7034        1.7061        2.2787        3.2878        3.5483        3.7511        3.4411        3.6283        3.4544        3.4281        4.0168        3.3394        3.1615        3.3607        2.9740        2.3522        2.3261        2.5482        2.7314        2.9310        2.9026        2.8402        1.9635        1.4714        1.4906        2.8773        2.6901        1.2619        1.3223        1.0929        2.4121        1.8697        1.9002        2.7024        3.2461        3.6469        4.0508        4.6368        4.3789        3.3716        3.4877        3.8832        5.1716        4.7865        4.5918        4.9032        4.8719        3.1719        2.7609        3.3459        3.9981        5.0869        7.0228        8.3187       11.5995       16.1756       19.6702       19.5008       20.1751       21.4794       24.8729       26.9543       27.8501       27.2992       30.1047       30.9399       28.8630       30.5251       29.8773       28.1069       26.8621       26.4167       27.8078       28.9731       28.2086       29.7353       29.9835       31.0738       30.9522       33.2120       36.4535       40.3456       45.3270       53.6042       59.0193       58.4141       58.0187       62.6880       61.8338       54.5030       51.6739       54.0634       55.4490       62.2905       66.8952       74.1814       75.3064       70.7908       66.2200       73.5261       75.0405       63.4125       54.2468       47.5148       49.1109       46.3614       42.4591       47.4253       46.8658       48.1589       52.7349       61.6692       65.0673       68.9908       67.8631       66.0129       66.9266       69.4189       73.2722       79.2823       77.4267       72.5839       70.2035       62.4867        0.0000        0.0000        0.0000        0.0000        0.0000        0.0000        0.0000        0.0000        0.0000        0.0000        0.0000        0.0000        0.0000        0.0000        0.0000        0.0000        0.0000        0.0000        0.0000        0.0000        0.0000        0.0000        0.0000        0.0000        0.0000        0.0000        0.0000        0.0000        0.0000        0.0000        0.0000        0.0000        0.0000        0.0000        0.0000        0.0000        0.0000
        0.0000        0.0000        0.0000        0.0000        0.0000       21.9977       20.5279       16.3965       13.8946       15.8844       17.3981        8.8438        8.1203        7.2049        6.2738        4.5445        6.3717        4.4445        5.4807        3.2955        2.3194        1.1803        0.9188        0.5790        0.5072        0.4671        0.4624        0.2711        0.2660        0.2853        0.7058        0.6825        0.7697        0.9053        1.4384        2.9980        4.1232        4.1623        2.2398        1.5589        1.7148        1.7161        3.1748        5.5736        3.1063        5.2846        0.3906        1.4454        1.4148        1.3483        1.2496        1.4962        1.3627        1.1855        0.9936        1.2587        2.6438        1.9714        1.4431        1.3288        1.4226        0.8830        0.6154        0.9081        2.2427        2.7305        2.8271        5.8158        3.1976        0.9029        0.4493        1.3880        1.0677        0.9642        1.0931        1.5197        2.5253        1.8951        1.6890        0.6799        0.6577        0.9028        1.5591        1.8307        1.1133        0.8154        1.0409        1.0429        1.1081        2.3094        2.4739        3.7685        3.9115        4.0446        4.2168        4.4451        4.0456        3.7818        3.7412        3.3373        3.4103        3.1295        2.9708        2.6230        3.1698        2.9078        3.2685        3.4232        4.2290        2.9244        1.9096        1.3516        1.8567        2.5423        2.0600        0.9553        1.2797        1.5643        2.0330        1.6509        2.4209        3.0595        3.8912        3.2845        3.2019        3.9127        3.6753        2.7626        3.4733        2.6401        2.8424        3.3791        2.8454        3.4936        3.3905        2.3585        2.9527        2.8648        3.0575        5.2228        5.9102       12.7177       16.9774       23.8711       24.3975       19.8617       17.4617       20.6088       23.0091       23.5590       25.3837       27.5400       31.0122       31.7160       29.4337       32.8962       30.9125       28.4793       27.1302       25.1832       27.3868       31.9990       33.5602       34.5194       32.5504       32.9729       34.9020       34.1207       37.0400       43.5468       46.6822       57.0539       67.8162       64.8961       65.5766       69.3455       66.1724       59.8260       59.2228       59.3592       60.5914       72.6333       71.1138       77.0995       81.8394       87.6965       74.7960       56.9122       50.8175       46.0873       47.5258       49.4573        0.0000        0.0000       45.1672       48.9523       49.8238       52.8971       58.8977       67.3942       63.7519       65.0840       63.8542       65.9297       66.2475       66.7656       80.7025       75.3960       77.3785       75.4809       72.2919        0.0000        0.0000        0.0000        0.0000        0.0000        0.0000        0.0000        0.0000        0.0000        0.0000        0.0000        0.0000        0.0000        0.0000        0.0000        0.0000        0.0000        0.0000        0.0000        0.0000        0.0000        0.0000        0.0000        0.0000        0.0000        0.0000        0.0000        0.0000        0.0000        0.0000        0.0000        0.0000        0.0000        0.0000        0.0000        0.0000        0.0000        0.0000
        0.0000        0.0000        0.0000        0.0000       31.0187       27.5211       23.8512       16.5840       15.9857       11.1995       11.4150        9.1369        9.5022        3.5896        7.7737        4.9748        3.6417        2.9898        2.3754        0.9595        0.8333        0.6141        0.5337        0.3591        0.2971        0.2652        0.2613        0.1511        0.1472        0.1635        0.2005        1.9651        1.1460        2.3986        2.9189        4.1774        4.6952        4.4171        2.7690        3.3000        4.0769        1.5824        3.5092        3.3474        2.4591        0.3321        0.3263        1.2739        1.1721        1.1114        1.6295        1.9536        1.7853        2.5456        1.8711        1.0062        0.8249        1.0776        0.9042        2.2330        2.3457        2.4275        1.3411        0.9410        0.5168        0.7550        1.7784        6.0503        3.0134        1.3681        1.3663        2.4473        2.6383        2.6550        1.6140        1.6243        4.1667        5.3553        4.2744        2.4658        1.2109        1.7246        1.5628        1.5045        0.9811        1.6018        0.8993        1.0861        1.9351        2.5383        3.2002        4.1053        4.6767        5.8451        6.5591        5.6958        4.1345        4.3636        4.3849        3.2506        2.9813        2.9691        2.8662        3.1193        3.6152        4.0245        4.2703        3.5800        3.6689        3.0729        2.2672        1.8397        1.9117        2.2081        1.7493        0.8076        0.9416        1.6666        2.6349        2.5058        1.6992        1.5642        2.0521        2.6348        3.0437        4.5350        3.8885        3.4331        2.8553        2.3389        2.1482        2.6923        2.4542        2.2187        2.6336        3.1911        3.0857        3.8028        2.5980        7.3422       17.4270       18.3362       18.1938       21.2030       21.4957       20.1166       20.3098       21.4094       21.2791       22.2017       24.2712       28.4466       36.7178       39.2287       35.4155       30.0833       27.0584       32.8087       30.3637       25.5412       25.0941       27.0589       30.2332       32.7415       35.7464       36.8673       39.0134       37.4931       40.6133       49.1808       50.3349       63.2844       71.7845       77.1045       77.5579       76.5679       72.5307       65.1307       63.6436       61.0821       60.3268       62.4650       63.4088       66.0394       69.7138       70.8773       59.7576       47.5482       42.1762       43.7722       53.3938        0.0000        0.0000        0.0000       47.3787       48.3346       52.4818       55.1019       58.7620       61.2113       60.0601       59.7933       61.9062       68.5839       75.3124       70.7269       72.7452       73.7514        0.0000        0.0000        0.0000        0.0000        0.0000        0.0000        0.0000        0.0000        0.0000        0.0000        0.0000        0.0000        0.0000        0.0000        0.0000        0.0000        0.0000        0.0000        0.0000        0.0000        0.0000        0.0000        0.0000        0.0000        0.0000        0.0000        0.0000        0.0000        0.0000        0.0000        0.0000        0.0000        0.0000        0.0000        0.0000        0.0000        0.0000        0.0000        0.0000        0.0000        0.0000
        0.0000        0.0000       35.3854       22.6754       26.7254       26.3367       20.4088       15.2363       10.3610       11.2254       15.5421       13.0341        7.2807        4.4189        6.1386        5.2024        3.3657        1.7657        1.2025        0.7065        0.5670        0.4741        0.4188        0.2865        0.2463        0.2244        0.2236        0.1291        0.5935        1.6248        1.2482        3.2345        2.8141        1.8646        1.9018        4.4828        2.7566        2.0307        1.2523        3.8589        3.7354        2.0883        1.7894        4.2756        2.1353        0.5473        0.2419        1.2977        0.9340        0.8990        1.8470        2.0988        2.1691        2.8312        2.1813        1.1241        0.6425        0.3998        0.2496        0.2791        0.1702        0.3643        0.7496        1.1953        1.3046        1.1259        1.4188        2.6869        1.1561        1.3572        1.4360        1.9429        2.7360        2.1924        3.1833        2.9049        3.6583        3.6436        3.2104        2.3149        2.9426        3.1489        2.4160        2.5876        2.2781        2.8568        1.8950        2.0185        2.9115        3.7116        4.1293        4.6439        4.7795        4.6975        6.0463        5.3498        4.3519        4.0517        4.1690        3.4310        3.1229        3.7374        4.1917        5.6050        5.4536        5.5633        5.7517        3.6595        2.5427        2.6508        2.3864        2.7386        2.2251        1.7106        1.4753        1.2791        0.9617        1.6587        2.2923        1.4897        2.5518        1.5626        2.6747        3.2029        4.0901        4.3318        3.4738        3.6440        3.4659        2.4309        2.6053        2.3313        2.6377        2.7909        2.8083        3.2755        3.6360        2.8171        4.3491       10.4925       13.1161       16.3629       19.0245       19.8092       18.9531       21.1509       21.8413       24.4271       24.2647       23.9406       24.9717       27.8902       33.5466       35.6067       31.0456       27.8428       26.4328       27.3742       24.7540       23.2700       24.3768       26.4803       28.5279       35.4347       37.7714       41.1906       44.6298       43.2557       44.3289       48.1906       52.3557       64.7427       73.7661       77.5024       77.2897       71.3948       80.5129       78.0408       68.5946       63.9089       63.0879       62.1372       59.5042       61.2504       69.3154       69.9953       65.0867       52.4306       45.4362       56.2167        0.0000        0.0000        0.0000       44.6949       43.4911       51.1172       55.5287       55.4446       57.6442       63.3799       61.7174       59.9909       62.0333       68.0069       71.5031       74.3492       71.1073        0.0000        0.0000        0.0000        0.0000        0.0000        0.0000        0.0000        0.0000        0.0000        0.0000        0.0000        0.0000        0.0000        0.0000        0.0000        0.0000        0.0000        0.0000        0.0000        0.0000        0.0000        0.0000        0.0000        0.0000        0.0000        0.0000        0.0000        0.0000        0.0000        0.0000        0.0000        0.0000        0.0000        0.0000        0.0000        0.0000        0.0000        0.0000        0.0000        0.0000        0.0000        0.0000
        0.0000       23.7001       20.5700       20.9937       21.1821       21.0216       15.8218        6.1206        5.2813        6.5819        9.3635        6.2964        6.9835        4.9265        6.9285        5.0600        5.3791        1.5588        1.2172        1.4294        1.3551        1.4740        0.4353        0.2836        1.1761        0.3248        0.2427        1.7087        4.9056        1.3876        4.1053        7.0761        2.8523        2.9614        0.3994        0.2240        0.3489        0.2153        0.4780        2.4347        2.3936        4.9746        5.2223        3.9799        2.4383        2.4809        1.4766        2.0160        2.8720        0.1971        0.3855        0.9435        0.9453        0.7335        0.3011        0.7463        0.5928        0.4205        0.4866        1.1610        0.8340        0.8046        0.7173        1.3740        0.9377        0.4902        1.2173        1.4467        1.0150        1.3420        1.8407        2.1129        1.1750        1.7581        1.8708        1.6788        2.0836        1.7607        2.6118        2.5050        2.9113        3.5919        3.2091        3.8918        3.3351        2.9468        2.5783        3.3542        4.8831        4.1036        5.2038        6.1559        7.5730        7.5715        6.4909        4.9661        4.9545        4.4370        4.1921        4.0861        4.2097        4.7876        5.1155        4.8006        4.6693        4.4995        4.5135        4.0410        3.7218        3.1598        2.1559        2.2278        2.3290        2.6557        2.1102        1.4933        1.9467        2.1414        1.8806        1.9054        2.5173        1.8634        3.1266        3.9823        3.1008        2.4130        2.3681        1.9190        2.0217        3.9246        5.2171        2.2153        2.1871        3.2999        2.9831        4.4685        5.3996        8.7253       11.9496       12.2632       10.9700       12.1643       16.2834       18.3128       15.7066       17.3515       17.8487       21.2674       23.7648       24.5192       26.4964       26.9222       30.3955       37.0568       32.3948       22.7881       20.7896       21.3739       22.3254       22.7068       26.6454       28.6320       36.7428       40.2078       45.2613       52.1647       53.6257       53.5841       52.7134       52.7273       58.6340       72.9934       69.0608       71.9126       76.4058       75.1705       75.2329       76.6569       73.8653       79.6860       78.4828       74.1954       80.7841       77.4172       86.7007       81.5411       70.9208       96.2650        0.0000        0.0000        0.0000        0.0000       45.7577       39.8223       38.9315       41.8764       42.3888       49.0135       55.7338       67.6405       69.9328       68.5943       67.1108       73.9177       76.5623       82.5474        0.0000        0.0000        0.0000        0.0000        0.0000        0.0000        0.0000        0.0000        0.0000        0.0000        0.0000        0.0000        0.0000        0.0000        0.0000        0.0000        0.0000        0.0000        0.0000        0.0000        0.0000        0.0000        0.0000        0.0000        0.0000        0.0000        0.0000        0.0000        0.0000        0.0000        0.0000        0.0000        0.0000        0.0000        0.0000        0.0000        0.0000        0.0000        0.0000        0.0000        0.0000        0.0000        0.0000
        0.0000       21.0975       19.5694       17.6707       25.4989       23.1550       13.9377        3.1968        5.7750       10.6059       10.8732        4.7370        1.9977        4.1256        5.0713        4.1165        2.5795        2.2299        1.7896        1.1782        0.7545        0.2237        0.1640        0.4366        1.5226        0.7822        1.4699        7.7064        5.3892        1.6787        4.7626        3.8202        2.6950        2.9328        2.7028        1.9257        1.6909        1.0733        0.9266        1.6259        1.7353        4.1612        4.5199        5.0929        4.9349        4.3526        3.0727        4.3514        3.8290        0.3052        0.4977        1.1292        1.2319        0.9108        0.2028        0.3539        0.1889        0.8980        2.3027        1.9602        0.6498        0.5859        0.7118        0.5169        0.6439        0.8329        0.6514        1.5439        1.6978        1.8274        1.1761        1.4356        1.0688        1.3230        1.4903        2.8961        1.8796        1.2452        0.7931        1.4833        1.9374        2.6994        3.1916        3.1000        3.0846        3.2528        4.3731        6.6340        5.9222        3.9610        6.1196        6.2331        6.9175        7.4802        7.4694        4.8961        4.8708        4.0889        3.6854        4.0201        4.7099        4.5579        4.7136        4.2122        4.0889        4.8759        4.7428        4.3515        4.4022        3.7399        2.6266        2.1295        2.6152        2.7532        2.3397        2.5760        2.7278        2.2392        2.2955        2.0610        2.0502        1.8044        1.8501        3.5940        4.4673        3.9113        3.6982        1.1982        1.8154        4.8077        5.4243        2.3415        2.5248        3.2552        3.6030        4.0433        6.3324       11.6984       16.6494       16.8261       15.1448       16.1144       15.9826       14.1393       13.2072       12.0640       13.1824       19.4838       22.8013       23.5515       23.2305       25.6623       26.7504       30.6705       28.1444       20.2652       17.4671       17.3848       17.9501       24.1140       27.9943       32.8954       36.9510       44.8140       48.7739       50.7204       49.8979       51.6342       52.7398       54.0778       61.2311       76.3407       76.0707       73.6719       70.1869       76.0485       72.8402       75.3812       76.7405       76.9877       71.8616       72.8375       69.6882       64.5245       62.9922       78.6766        0.0000        0.0000        0.0000        0.0000        0.0000       45.8556       42.3785       42.3233       43.2790       47.7672       57.5120       55.3780       46.9802       60.8399       65.8831       67.6554       74.9141       81.6026        0.0000        0.0000        0.0000        0.0000        0.0000        0.0000        0.0000        0.0000        0.0000        0.0000        0.0000        0.0000        0.0000        0.0000        0.0000        0.0000        0.0000        0.0000        0.0000        0.0000        0.0000        0.0000        0.0000        0.0000        0.0000        0.0000        0.0000        0.0000        0.0000        0.0000        0.0000        0.0000        0.0000        0.0000        0.0000        0.0000        0.0000        0.0000        0.0000        0.0000        0.0000        0.0000        0.0000        0.0000        0.0000
       15.5956       18.3640       18.5810       14.8843       12.3821       13.2153       11.4321        4.6029        5.4841        7.5981        8.8200        4.5966        1.6155        0.3417        0.8561        1.8407        0.3992        1.0368        1.8249        1.0132        0.9477        0.7985        0.6614        0.3560        1.4075        0.6874        0.3715        0.3452        2.0463        0.6414        3.7934        3.2164        3.1875        2.4256        1.3479        0.8594        1.0468        2.5945        3.1552        3.3566        2.4886        2.2067        1.8828        3.7497        4.1034        3.0227        2.1604        2.8399        1.8758        1.7255        1.7270        0.5811        0.5039        0.2947        0.1227        0.7239        1.5107        1.6193        2.0577        2.2773        1.1735        0.7929        1.1576        1.2864        1.0265        0.5873        1.3449        0.9426        0.9993        0.7069        1.2972        1.7340        1.7404        2.2232        2.7198        2.3709        0.8804        2.5064        5.6175        3.4001        3.8649        3.4207        1.9976        3.5264        2.5794        3.2327        3.4169        5.5687        5.2096        4.0548        3.4261        4.8695        4.7902        4.7499        5.2259        4.1786        4.8543        4.0428        3.7878        3.8593        4.5897        5.6044        5.1055        4.9628        5.3050        5.4703        4.6042        4.9276        4.7423        3.8817        2.5734        2.5090        3.0332        2.9118        3.3562        2.9352        3.1739        4.1314        4.5820        2.5551        2.6596        2.8773        2.9270        2.7913        2.5615        2.6312        2.6222        2.6657        2.6456        1.3936        1.2636        1.9585        4.9665        6.2329        4.4516        3.5492        5.9166       11.2685       14.9392       13.3072       19.9937       13.0140       14.1844       13.6952       13.4307       13.3036       12.9702       18.9696       24.7572       23.6328       24.2904       26.7277       26.0641       28.3274       26.5561       20.4247       17.2996       16.7605       17.6517       26.0171       32.7881       31.8135       34.5460       42.1259       44.9166       50.1387       49.7938       52.0782       52.2662       52.8301       55.8187       77.6293       80.6982       63.9945       61.2417       67.6861       71.8710       71.4307       73.7388       76.9333       68.2761       64.7770       60.7193       53.8569       70.8654        0.0000        0.0000        0.0000        0.0000        0.0000        0.0000       44.5321       40.5770       39.8653       40.9534       44.3910       52.4719       55.2437       72.5597       67.3562       67.2882        0.0000        0.0000        0.0000        0.0000        0.0000        0.0000        0.0000        0.0000        0.0000        0.0000        0.0000        0.0000        0.0000        0.0000        0.0000        0.0000        0.0000        0.0000        0.0000        0.0000        0.0000        0.0000        0.0000        0.0000        0.0000        0.0000        0.0000        0.0000        0.0000        0.0000        0.0000        0.0000        0.0000        0.0000        0.0000        0.0000        0.0000        0.0000        0.0000        0.0000        0.0000        0.0000        0.0000        0.0000        0.0000        0.0000        0.0000        0.0000
       11.5607       15.3614       15.1269       13.1375       13.8226       15.9062       11.6916        5.9380        8.0584        8.0476        8.2676        1.1516        0.1941        0.0827        0.2961        1.2590        1.5974        0.8943        1.8402        0.8761        0.9064        0.1548        0.0762        0.3044        0.7994        0.1116        0.1347        0.0983        0.1048        0.9722        2.3148        1.6583        2.2626        1.2071        0.9588        0.9971        2.1791        1.9524        1.7311        2.5675        2.7434        2.2594        2.5524        3.0952        3.6639        3.3389        2.5198        4.5281        2.8755        1.2806        1.4558        0.1948        0.2739        0.9929        0.7804        0.7224        1.2969        1.4333        2.1434        1.3911        1.8381        1.7628        1.7842        1.4773        1.2954        1.8933        2.6041        4.7994        4.8536        4.5825        3.6616        2.6664        4.1411        4.7529        7.6582        2.6719        1.7314        2.1612        2.4612        1.4280        1.1590        1.6408        1.6033        1.7929        1.5738        2.6786        2.9071        3.5996        3.9888        4.0889        5.4059        5.3360        4.5007        4.1163        5.1294        4.9619        5.5879        5.8060        5.4562        4.4938        4.0046        3.7939        3.9828        5.0566        5.7229        4.7122        3.8846        4.2415        6.4371        5.2770        4.2655        3.8463        3.8260        3.2790        2.8031        2.5413        2.5977        2.3340        3.1388        2.8769        3.3038        6.3872        6.0427        2.4297        2.3192        2.4919        3.1626        5.0409        6.2527        3.5193        4.3176        4.3604        4.1363        2.0903        2.6922        4.5131        4.8393        8.2817        9.9013       11.2719       30.3657       10.9031       12.1916       15.1206       17.5941       13.6787       13.6509       18.4118       21.2716       23.2092       24.2701       26.4783       28.0086       24.8054       24.7795       22.4399       18.2388       17.0363       16.6145       21.7249       27.6800       32.0603       32.7085       39.1184       45.4682       45.9729       45.6595       46.9729       47.3773       48.4167       47.5196       56.8351       58.8769       54.3683       57.4979       61.8481       63.2623       62.1376       64.2616       66.1370       65.4074       64.8104       66.4503       61.6347        0.0000        0.0000        0.0000        0.0000        0.0000        0.0000       20.9700       42.8806       43.1549       43.1277       38.3350       37.9496       40.6106       53.5692       56.7248       61.1060       61.7161        0.0000        0.0000        0.0000        0.0000        0.0000        0.0000        0.0000        0.0000        0.0000        0.0000        0.0000        0.0000        0.0000        0.0000        0.0000        0.0000        0.0000        0.0000        0.0000        0.0000        0.0000        0.0000        0.0000        0.0000        0.0000        0.0000        0.0000        0.0000        0.0000        0.0000        0.0000        0.0000        0.0000        0.0000        0.0000        0.0000        0.0000        0.0000        0.0000        0.0000        0.0000        0.0000        0.0000        0.0000        0.0000        0.0000        0.0000        0.0000
        9.5638       14.5044        5.5302        2.4231        2.5339        3.6677        4.2843        4.4944        5.2212        7.8001        4.3028        0.3318        0.5755        0.3826        2.3274        2.3817        0.4503        0.1767        0.7408        0.0704        0.0613        0.0125        0.0135        0.1787        0.1639        0.0623        0.0399        0.2558        0.1730        0.0779        0.7202        0.2480        0.2736        0.0614        0.0000        0.1160        0.6799        1.0933        0.6075        1.1603        1.8029        1.6466        2.9210        4.6361        3.4439        2.6493        2.4645        1.0395        2.2541        1.5739        2.4920        1.4716        0.6725        0.2627        1.2724        1.4456        1.0248        1.3656        1.3958        1.6312        2.6841        4.5434        4.9918        4.9306        4.7673        3.5202        1.5247        1.9793        1.3782        1.8614        1.1802        2.2522        2.6321        3.5723        3.5237        3.3596        1.9431        0.5675        0.5289        1.0704        1.2733        1.5902        1.4936        1.5112        2.5860        2.1840        2.3561        3.4484        3.7844        3.6638        3.1730        2.7220        3.1648        3.6709        3.8939        3.2149        4.0798        4.2703        4.9283        7.0810        6.0292        5.9722        4.2933        4.0557        4.0930        4.2606        3.6356        3.7240        4.1460        3.6042        3.5155        3.5027        3.1388        3.5324        3.2899        2.8082        2.9108        3.3021        3.1238        2.4021        1.4859        1.7343        1.9417        1.8810        1.6083        1.3191        2.3314        2.9278        2.0971        2.6491        5.2261        2.7130        0.9210        1.0280        1.7943        4.1923        5.5179       10.2281       11.3939        7.9791        7.3380        8.9190       11.2037       15.4032       18.3828       20.0381       20.6378       20.5456       20.3208       20.5776       21.6106       23.4865       25.7935       25.2925       24.2378       17.7109       14.7892       13.8955       14.6654       22.8185       29.1958       32.4165       30.3873       34.3692       37.8929       42.3715       42.2159       47.8998       45.2878       47.3846       51.6090       49.5059       45.9006       41.3725       44.0094       49.4666       52.0806       51.9916       55.8440       52.1502       55.6547       63.6800        0.0000        0.0000        0.0000        0.0000        0.0000        0.0000        0.0000        0.0000       26.0700       53.1334       52.6696       53.6273       54.3421       12.3000        0.0000       29.3400       66.9300       66.7800       65.8200        0.0000        0.0000        0.0000        0.0000        0.0000        0.0000        0.0000        0.0000        0.0000        0.0000        0.0000        0.0000        0.0000        0.0000        0.0000        0.0000        0.0000        0.0000        0.0000        0.0000        0.0000        0.0000        0.0000        0.0000        0.0000        0.0000        0.0000        0.0000        0.0000        0.0000        0.0000        0.0000        0.0000        0.0000        0.0000        0.0000        0.0000        0.0000        0.0000        0.0000        0.0000        0.0000        0.0000        0.0000        0.0000        0.0000        0.0000        0.0000
       14.1725        7.7633        1.1501        0.1349        0.9679        0.8624        1.3111        3.0943        4.8668        5.9628        7.9556        2.4600        0.8104        2.1173        1.1321        1.1856        0.1673        0.2494        0.4555        0.0108        0.0068        0.1718        0.5218        0.5657        1.0677        0.6165        0.1286        0.8652        1.2470        0.4654        0.3210        0.1211        0.2059        0.0466        0.0000        0.1590        0.7278        0.1168        0.4251        1.7007        1.1132        1.0629        1.4393        2.8879        2.6351        2.7255        3.5529        5.0048        3.6558        3.2286        3.5629        1.5190        0.5437        1.0126        3.0086        3.6743        2.4784        1.1944        1.0622        3.4383        6.5031        5.4141        3.1555        1.2949        1.1866        1.3657        2.4756        2.6714        0.7726        0.4878        1.1418        1.9312        3.2004        3.6547        3.7092        4.3194        2.6697        0.9731        1.1851        2.0347        2.5432        1.3635        1.3173        1.5992        2.2743        4.3241        5.6428        5.4841        4.8257        4.5332        4.2119        2.8709        2.8266        3.2298        3.1014        2.7806        2.9653        3.0418        4.7310        6.4591        4.6408        4.4038        4.3703        3.9937        3.9042        3.9809        3.7478        3.7993        3.8840        3.8945        3.6883        3.8237        4.0074        3.5569        3.3594        2.6047        3.5897        4.0792        3.3785        2.1020        1.2479        1.0432        1.0794        2.2564        1.7212        1.4207        1.3172        1.2407        1.4277        2.7802        3.9563        1.8050        0.9781        1.4332        1.7711        3.1654        4.9887        9.1393       11.1258        7.6090        7.1242        9.4544       12.0755       18.0111       24.8715       26.0849       19.3253       18.2360       18.1847       19.1617       21.6668       21.8216       22.9381       21.4397       19.6930       14.6345       13.4693       13.1518       17.4975       25.2337       30.2051       31.4139       32.2758       35.0776       37.2276       41.0255       40.3163       52.7195       46.0011       46.1227       47.0821       42.0661       37.5139       34.6989       33.7298       38.8842       42.5072       43.8541       44.9158        0.0000        0.0000        0.0000        0.0000        0.0000        0.0000        0.0000        0.0000        0.0000        0.0000        0.0000       27.8100       57.4418       62.9444       63.5642        0.0000        0.0000        0.0000        0.0000        0.0000        0.0000        0.0000        0.0000        0.0000        0.0000        0.0000        0.0000        0.0000        0.0000        0.0000        0.0000        0.0000        0.0000        0.0000        0.0000        0.0000        0.0000        0.0000        0.0000        0.0000        0.0000        0.0000        0.0000        0.0000        0.0000        0.0000        0.0000        0.0000        0.0000        0.0000        0.0000        0.0000        0.0000        0.0000        0.0000        0.0000        0.0000        0.0000        0.0000        0.0000        0.0000        0.0000        0.0000        0.0000        0.0000        0.0000        0.0000        0.0000        0.0000        0.0000
        0.0000        0.0000        0.0000        2.1468        0.0000        4.7398        4.0038        1.8585        5.4614        6.6334        6.0162        3.9616        4.8198        1.7260        0.9875        0.2330        0.1365        0.2732        0.2309        0.0069        0.0029        0.0013        0.0020        0.1055        0.2524        0.0819        0.1043        0.6411        0.7308        0.3422        0.3147        0.3026        0.0847        0.1847        0.1271        0.3866        0.3269        0.3674        0.5255        3.0620        1.5116        1.5348        0.9338        1.3008        2.1907        3.9776        2.4961        4.0875        2.6743        3.7964        3.8180        1.5985        3.9738        5.9846        2.3173        1.5692        1.3170        1.6063        3.0083        3.7497        2.4409        3.2445        2.3459        1.0704        0.6897        1.9788        2.5684        3.5721        3.4127        3.8583        4.7287        7.7670        6.0462        3.8473        3.1690        2.7214        1.6574        2.2920        4.1930        5.3240        5.1513        2.7357        1.7944        2.0554        2.7990        3.5448        3.8282        5.1680        4.0835        2.9580        2.4197        2.4783        2.8842        2.8997        2.8623        2.9756        3.0952        3.1855        3.7784        4.4358        4.9916        4.6134        3.9938        3.9720        4.0138        3.4215        3.2930        3.1625        3.9731        4.8700        4.9111        4.3259        3.5874        3.2976        3.3137        2.8648        3.1361        3.4563        2.5606        1.9284        1.4891        1.0457        1.0753        2.6638        2.6727        1.7503        1.4561        1.0148        1.0782        2.1907        2.9074        0.9940        1.1745        1.2167        2.0150        3.6797        6.9879        7.3416        6.5355        6.7152        7.6917        8.4065        9.7001       14.1419       21.7730       19.4284       15.7584       19.4560       20.6915       18.6585       19.7644       21.3132       20.6830       19.4540       18.7568       14.9782       13.4781       12.3035       18.0388       29.1599       30.1465       29.3291       28.1116       33.0920       37.0191       39.2026       37.6236       39.6937       48.7556       52.1321       47.9000       43.2314       45.4590       34.0619       31.9926       34.3448       35.4874       34.4813       37.4809       38.3802        0.0000        0.0000       64.6915        0.0000        0.0000        0.0000        0.0000        0.0000        0.0000       42.6300       37.5900       54.2573        0.0000        0.0000        0.0000        0.0000        0.0000        0.0000        0.0000        0.0000        0.0000        0.0000        0.0000        0.0000        0.0000        0.0000        0.0000        0.0000        0.0000        0.0000        0.0000        0.0000        0.0000        0.0000        0.0000        0.0000        0.0000        0.0000        0.0000        0.0000        0.0000        0.0000        0.0000        0.0000        0.0000        0.0000        0.0000        0.0000        0.0000        0.0000        0.0000        0.0000        0.0000        0.0000        0.0000        0.0000        0.0000        0.0000        0.0000        0.0000        0.0000        0.0000        0.0000        0.0000        0.0000        0.0000        0.0000        0.0000        0.0000
        0.0000        0.0000        0.0000        0.0000        0.0000        2.0022        5.0489       10.2398       11.5246       12.5987       17.1103        5.7789        6.5788        2.2220        1.3299        1.0983        0.9101        0.6680        2.1116        0.0185        0.0021        0.0011        0.0020        0.0895        0.2533        0.2577        0.1164        1.1536        1.2136        0.2854        0.3571        0.4911        0.4693        0.7046        0.6500        0.6482        0.6482        0.7393        0.9508        1.9132        2.6763        1.8699        1.2624        1.8887        2.6886        2.9058        2.4167        1.9151        1.4789        2.6453        3.3487        3.4971        3.7948        2.6704        5.2216        4.2044        4.4194        3.9264        3.6550        4.1331        1.8480        2.0933        2.0756        1.1494        2.4463        3.1302        2.4237        3.1967        4.0398        5.5094        5.4297        9.9112        9.9593        7.2227        2.7046        1.6845        1.0641        1.0087        2.5332        3.6572        3.7644        2.7929        3.1131        3.2094        4.2641        5.2763        5.9201        5.5708        3.1856        2.5269        2.5143        2.1808        2.6696        2.5343        2.6071        2.5465        3.4819        3.6442        4.9800        4.2668        3.6428        3.3501        3.2944        3.6307        4.0099        3.5018        3.4150        3.2485        3.1531        3.1695        4.3107        3.8453        3.4801        3.9100        3.7705        3.6048        3.3527        3.3859        3.2839        2.7143        2.7571        1.8340        1.5196        2.1676        2.1766        1.7033        1.1765        1.5748        1.4719        2.3976        2.6767        1.3411        1.2606        1.7860        2.7769        5.9847        8.6831        8.7183        9.7769        8.8315        7.4980        8.2114        9.2058       11.5192       16.6131       17.8112       16.4297       19.5260       21.2917       21.3168       19.8757       21.2210       19.9411       21.4769       23.5894       18.2414       14.8345       14.1918       18.8694       24.9442       26.0089       25.9216       26.8639       30.2072       37.1688       40.5045       36.4109       36.5097       44.0165       40.8879       43.7805       46.2136       42.1782       29.9004       29.0734       30.5752       30.6562       32.3245       31.2415       34.3480       41.0858       48.8134       53.9016       72.3583        0.0000        0.0000        0.0000        0.0000       51.7800       32.6700       24.4500       48.8185        0.0000        0.0000        0.0000        0.0000        0.0000        0.0000        0.0000        0.0000        0.0000        0.0000        0.0000        0.0000        0.0000        0.0000        0.0000        0.0000        0.0000        0.0000        0.0000        0.0000        0.0000        0.0000        0.0000        0.0000        0.0000        0.0000        0.0000        0.0000        0.0000        0.0000        0.0000        0.0000        0.0000        0.0000        0.0000        0.0000        0.0000        0.0000        0.0000        0.0000        0.0000        0.0000        0.0000        0.0000        0.0000        0.0000        0.0000        0.0000        0.0000        0.0000        0.0000        0.0000        0.0000        0.0000        0.0000        0.0000        0.0000
        0.0000        0.0000        0.0000        0.0000        0.0000        6.7964        9.9921       10.6260       12.3375        9.7704        8.0324        6.9751        8.6242        5.1770        2.2460        1.7752        0.5580        0.1655        0.5479        0.0134        0.0000        0.0250        0.0276        0.0099        0.0133        0.0371        0.2513        0.3620        0.4469        0.4501        0.1930        1.3585        0.3211        0.1188        0.0514        0.0235        0.7300        1.0496        1.5251        0.9505        1.3550        1.0063        0.9584        0.9957        1.1227        1.6845        1.2107        1.6547        1.0309        4.6019        4.2731        3.9687        4.6710        4.6100        4.7591        2.9348        2.9649        4.5457        6.0031        5.7411        2.6998        3.1471        2.8526        2.2260        4.2760        5.2864        4.8333        6.3832        7.7344       10.0490        9.7574       10.0758        6.7722        6.5513        8.6729        8.6503        3.0569        2.2398        2.1523        1.7676        2.0898        2.2652        4.3724        4.6497        6.0305        7.4978        6.5662        6.5439        4.9622        4.1054        3.2814        3.0673        3.4079        4.2394        4.4288        4.2963        4.7688        5.8384        5.7237        4.9672        4.6157        4.3878        3.3846        3.1477        2.9827        3.1905        2.9067        3.2973        3.5811        3.7106        3.0279        3.6543        3.7713        3.9429        4.1781        4.7021        4.8555        4.3718        4.0472        3.6585        3.4014        2.9234        2.4469        2.4641        2.8149        2.8448        3.0427        2.2542        2.2992        1.7017        2.0424        1.3683        1.5579        2.6109        3.3402        6.8288        6.8141       10.2200       16.1994       12.0733       12.1010       12.1907       10.2221       10.9667       15.6989       17.6079       14.3991       16.9798       18.9275       17.4427       16.8881       17.8173       19.4936       21.7602       19.5935       15.4497       14.2986       15.6090       17.8881       24.0252       22.6004       24.1124       27.5139       39.6425       42.5480       44.4481       42.5228       39.5285       41.0642       42.7489       46.6140       43.6530       36.8507       29.8677       26.5152       25.0919       25.3045       25.5358       28.3566       31.7792       34.6342       37.3264       43.5970       55.5942        0.0000        0.0000        0.0000       61.5042       51.2865       45.1202       48.6964       43.8748       43.9635        0.0000        0.0000        0.0000        0.0000        0.0000        0.0000        0.0000        0.0000        0.0000        0.0000        0.0000        0.0000        0.0000        0.0000        0.0000        0.0000        0.0000        0.0000        0.0000        0.0000        0.0000        0.0000        0.0000        0.0000        0.0000        0.0000        0.0000        0.0000        0.0000        0.0000        0.0000        0.0000        0.0000        0.0000        0.0000        0.0000        0.0000        0.0000        0.0000        0.0000        0.0000        0.0000        0.0000        0.0000        0.0000        0.0000        0.0000        0.0000        0.0000        0.0000        0.0000        0.0000        0.0000        0.0000        0.0000        0.0000
        0.0000        0.0000        0.0000        0.0000        0.0000       11.9936        8.9320        2.7512        6.5611        4.7081        5.2194        2.2355        0.6554        5.2726        3.5980        2.2503        0.7837        0.0443        0.0000        0.0000        0.2831        0.0729        0.0724        0.5667        0.5625        0.1718        0.4746        0.3855        0.1780        0.4111        0.3593        0.0784        0.0539        0.0580        0.0797        0.0353        0.2988        0.5228        1.5098        1.0566        0.2672        0.1156        0.2455        0.6040        1.4935        1.2744        0.7085        0.8773        1.4825        2.3003        2.7596        5.1990        2.0781        4.6703        4.0898        5.4125        5.5403        5.6592        3.8331        3.6941        2.9408        2.5548        3.7877        1.0010        1.2638        1.8400        3.1218        3.5216        3.5900        5.2460        5.2236        5.1862        6.1134        8.4724        7.0301        8.7687        7.7464        3.7422        3.2463        2.5788        2.5707        3.2417        3.4572        3.1425        5.6380        5.9278        6.2406        6.2055        5.5750        6.4986        6.8373        4.4483        3.1807        3.6173        4.3678        3.7512        4.6318        4.3503        3.8609        3.3599        3.5275        2.7172        2.3415        2.4068        2.0871        2.1893        2.5441        3.4208        3.1643        3.4131        3.6643        3.7539        3.7857        4.1477        4.4597        4.8665        5.9593        6.0056        5.4835        4.8233        3.9238        3.4574        2.8967        2.3665        2.2210        2.5514        1.7707        0.7631        0.6958        1.9367        2.4078        1.8631        3.0972        4.3834        3.2094        8.3876       10.1803       11.1005       10.8761       11.6634       12.4000       13.6549       10.9186        9.0254       14.8760       21.6337       14.5250       16.8503       20.2051       19.0392       14.4717       16.3200       19.6994       21.0316       18.1856       15.2061       13.1130       12.3872       14.0740       19.3528       20.9057       23.6825       27.9664       40.9148       41.9784       40.3657       38.6804       36.7124       39.9764       44.6454       45.3217       43.3309       36.5511       24.7313       22.8774       22.7281       26.9044       22.9040       22.1998       26.1996       31.4196       41.9668       48.4203       52.7077        0.0000        0.0000       55.4766       57.0892       48.9578       44.2542       46.6040       40.6347       38.5557       39.1103       38.6982       32.9858       31.9084       30.3964        0.0000        0.0000        0.0000        0.0000        0.0000        0.0000        0.0000        0.0000        0.0000        0.0000        0.0000        0.0000        0.0000        0.0000        0.0000        0.0000        0.0000        0.0000        0.0000        0.0000        0.0000        0.0000        0.0000        0.0000        0.0000        0.0000        0.0000        0.0000        0.0000        0.0000        0.0000        0.0000        0.0000        0.0000        0.0000        0.0000        0.0000        0.0000        0.0000        0.0000        0.0000        0.0000        0.0000        0.0000        0.0000        0.0000        0.0000        0.0000        0.0000        0.0000        0.0000
        0.0000        0.0000        0.0000        0.0000        9.7616        7.3685        5.4793        2.4684        5.2480       11.6451        2.5041        1.6133        4.9912        5.0358        3.2524        0.8804        0.0000        0.1760        0.0605        0.0000        0.0000        0.0225        0.2644        0.1038        0.1329        0.5194        0.6968        0.7180        0.6640        0.1372        0.1407        0.1687        0.4566        0.0537        0.1308        0.0578        0.0571        0.0456        0.8779        1.0546        0.3430        0.1063        0.2916        1.8865        1.1684        1.0621        1.0081        1.8360        2.3668        3.1145        2.0908        4.7555        4.8657        4.5546        2.2470        2.7663        2.1590        2.2720        1.8960        3.2035        2.9837        2.1901        2.1608        2.3816        4.9325        5.7376        7.9218        6.1445        2.8765        2.1585        2.5165        3.1757        3.3131        1.7634        3.0111        6.1469       12.0639        9.3981        8.1732        6.8613        4.1857        5.4624        4.1910        3.8331        4.8629        6.5618        8.4215        7.4379        4.9257        5.7552        5.6629        4.6161        4.2681        3.1704        3.2821        3.8259        4.6171        3.6167        3.2068        2.8569        2.6762        2.1705        1.9853        1.6576        1.7498        1.7044        2.2992        3.3497        3.4361        3.5487        3.7245        3.9027        4.0935        4.4912        4.8054        4.8669        5.6102        6.5621        6.8458        6.1606        5.0280        4.2839        3.2199        2.4351        2.7008        3.0057        4.7826        3.9424        1.9323        0.7881        0.6697        2.7838        3.3755        2.9959        2.8796        4.8932        9.9900       15.3310       12.3719       16.0338       15.2882       15.6064       16.0011       20.1283       21.8233       16.2514       15.1155       14.5142       17.6859       19.4494       15.8776       15.5832       19.9936       17.3695       14.5238       14.1039       12.2663       12.5777       12.4049       17.5618       19.2296       18.4475       27.2435       33.2764       37.4110       37.1731       35.3782       38.1110       39.5663       42.4072       42.4217       37.7085       21.3491       19.9760       18.8049       19.2088       18.4708       17.2687       18.9823       26.3659       34.2231       42.8783       47.6420       52.2603        0.0000       47.2620       47.0256       46.2444       54.2757       51.8007       44.4910       39.3447       36.6054       36.0577       36.5471       32.0364       30.8874       28.1502       29.4143        0.0000        0.0000        0.0000        0.0000        0.0000        0.0000        0.0000        0.0000        0.0000        0.0000        0.0000        0.0000        0.0000        0.0000        0.0000        0.0000        0.0000        0.0000        0.0000        0.0000        0.0000        0.0000        0.0000        0.0000        0.0000        0.0000        0.0000        0.0000        0.0000        0.0000        0.0000        0.0000        0.0000        0.0000        0.0000        0.0000        0.0000        0.0000        0.0000        0.0000        0.0000        0.0000        0.0000        0.0000        0.0000        0.0000        0.0000        0.0000        0.0000        0.0000
        0.0000        0.0000        0.0000        0.0000        1.9478        0.3587        0.4301        2.7256        7.6970        7.5117        4.3695        2.0468        3.4687        3.8138        4.0965        0.7937        0.7996        0.7523        1.5030        0.0000        0.0000        0.0212        0.0000        0.0747        0.5828        0.1229        0.0703        0.1396        0.3962        0.6683        0.5226        0.4018        0.1129        0.4123        1.4765        1.9426        1.3787        1.0264        0.7574        0.7651        0.8301        0.0000        0.0000        1.1652        1.2364        1.4029        2.0237        5.6596        3.0060        2.8068        2.0185        3.0607        2.6990        2.4099        2.9726        6.8888        5.5794        2.2466        4.4290        4.6566        3.4875        1.6677        5.8196        3.9287        6.7219        8.6630       10.7887        6.9844        6.1558        5.6001        2.1984        1.3506        0.9079        0.6139        2.1085        5.6020        8.0820        8.8346        7.1904        4.3875        4.9065        5.5816        6.0252        4.2242        3.2105        3.5079        3.6149        4.0955        3.7825        3.3348        2.2003        2.4799        2.1918        1.6915        1.3958        3.9247        5.7483        5.1054        4.0787        2.9651        2.8891        2.5822        1.9956        1.5748        1.6056        1.7943        2.3084        3.0403        3.1418        3.3933        3.2123        3.5364        3.4913        3.8039        4.3667        5.1761        5.6906        5.9352        5.3134        4.2037        4.0468        3.7325        3.6536        3.7900        3.8076        1.9973        2.8112        1.6095        0.8885        0.5913        1.0597        3.1584        2.4128        2.7751        3.5939        3.5998        8.2610       10.8870       12.4637       17.3886       16.0571       12.6356        9.7781       13.2807       22.4613       15.7922       11.9696       14.2097       22.6511       18.8213       18.6547       18.4494       19.7153       18.7147       16.3440       14.5391       12.6124       11.9050       11.8664       15.8739       16.7563       17.9233       20.3836       28.8834       30.7033       28.6507       28.7900       31.2887       31.6985       30.8209       34.2449       33.5849       23.0894       24.0440       21.1203       16.9504       18.7605       17.9454       21.7558       30.9335       35.6309       41.2883       48.5601       50.1577       40.3114       40.7501       41.3966       42.1557       50.2740       52.4518       45.5333       40.8109       40.1241       38.7452       37.7439       33.3356       30.0497       30.0589       35.0216        0.0000        0.0000        0.0000        0.0000        0.0000        0.0000        0.0000        0.0000        0.0000        0.0000        0.0000        0.0000        0.0000        0.0000        0.0000        0.0000        0.0000        0.0000        0.0000        0.0000        0.0000        0.0000        0.0000        0.0000        0.0000        0.0000        0.0000        0.0000        0.0000        0.0000        0.0000        0.0000        0.0000        0.0000        0.0000        0.0000        0.0000        0.0000        0.0000        0.0000        0.0000        0.0000        0.0000        0.0000        0.0000        0.0000        0.0000        0.0000        0.0000        0.0000
        0.0000        0.0000        0.0000        0.0000        1.4908        2.3880        9.2275        7.3735        3.8277        3.2471        4.1936        6.8885        6.3294        5.8542        2.6095        1.3593        1.2726        1.3141        1.4597        1.0452        1.5807        2.6757        1.6488        1.4643        2.1557        0.4083        0.8359        0.6137        0.3371        0.2010        0.1314        0.4559        0.7661        1.0639        2.4276        4.5806        1.6396        1.8237        0.9020        3.6968        4.6701        4.1567        4.0837        4.1631        4.6805        1.0689        1.6741        2.8050        1.8407        2.4747        2.2031        3.1837        2.4625        2.1161        1.0675        2.4637        3.0323        2.8034        3.8656        6.7197        5.7724        4.4801        5.6547        6.3980        9.2500       11.7422       17.3668       11.6526        5.5449        8.6129        9.0109        3.0184        3.3386        2.3995        2.3297        4.5371        8.9108        7.1092        5.4658        5.5532        6.1228        3.9411        3.9520        3.0820        3.2128        3.5611        3.1043        2.3111        2.0203        2.1912        2.3665        2.2277        3.2239        3.9690        5.5799        5.8151        4.4902        4.3612        2.9250        3.1309        2.8081        2.9431        2.4198        1.1818        1.4553        1.2945        1.3393        1.7988        1.9045        2.4946        2.4289        2.9906        2.8567        2.9211        3.0839        3.4198        3.9977        3.6695        3.5906        2.8847        2.7743        2.5954        2.3172        1.7953        1.4128        1.0165        1.2206        2.1700        1.8142        1.9402        2.1196        2.6208        3.6395        4.2117        4.5803        4.9373        6.9992        7.7300       13.0832       18.1756       13.9698       13.5730       13.9349       15.1260       13.4528        8.1659        8.2598       13.8384       16.8370       16.7087       16.9823       13.6511       13.2908       15.0555       15.6210       17.8833       15.8105       11.8756       12.8371       16.9599       17.4525       16.5775       18.6019       27.9457       30.0567       26.0505       24.3688       30.3690       29.2860       26.0597       31.6546       33.0430       25.4200       26.1680       23.4917       21.7915       22.2455       25.1922       29.0793       36.6625       40.0359       45.3000       53.3114       46.9225       40.3098       45.5943       44.5096       47.2232       53.9549       56.9198       54.4855       40.8826       41.1925       37.7506       38.2093       36.0012       30.7471       30.0464       50.0987        0.0000        0.0000        0.0000        0.0000        0.0000        0.0000        0.0000        0.0000        0.0000        0.0000        0.0000        0.0000        0.0000        0.0000        0.0000        0.0000        0.0000        0.0000        0.0000        0.0000        0.0000        0.0000        0.0000        0.0000        0.0000        0.0000        0.0000        0.0000        0.0000        0.0000        0.0000        0.0000        0.0000        0.0000        0.0000        0.0000        0.0000        0.0000        0.0000        0.0000        0.0000        0.0000        0.0000        0.0000        0.0000        0.0000        0.0000        0.0000        0.0000        0.0000
        0.0000        0.0000        0.0000        0.0000        0.0000        0.0000        0.0000        0.0000        5.2092        5.0648        4.2372        4.2837        2.9742        1.5712        0.9649        0.4029        0.5602        0.2713        0.5088        0.3409        1.2052        1.4761        2.4814        1.2578        1.5480        2.2918        1.8655        1.3030        3.5740        0.3734        0.8364        1.9418        2.0235        1.5394        1.4705        1.4559        1.2636        1.3892        1.6084        4.1618        4.0497        2.7229        2.1804        3.1273        2.0795        1.6916        1.8680        3.8054        1.3735        0.9995        0.5220        1.4767        1.8391        1.2865        1.4701        2.2905        2.7328        2.3995        6.9806        9.7718        6.3071        3.3868        2.1615        2.4635        2.9386        3.0563        5.8594        4.6623        4.2592        3.1458        2.1589        2.7075        3.0384        2.3796        3.6245        4.9229        5.7738        5.5411        5.5283        3.7302        3.5562        3.6716        3.4327        3.5778        3.9015        4.2026        3.5116        2.9015        2.6893        2.6969        3.2476        5.0675        5.7422        6.6833        7.3216        6.7180        6.0827        3.3945        2.4340        4.1654        3.4820        2.4904        2.5964        2.5354        1.9866        1.8424        1.5169        1.5130        1.6376        1.9166        3.2904        2.3322        2.3603        2.6204        2.7757        2.8402        3.2068        3.5843        3.5042        2.7627        2.6693        2.5649        2.3095        1.4786        1.2030        1.0430        1.1666        2.6143        2.4168        2.9846        3.0227        3.1549        3.8710        5.5813        4.9732        5.6895        7.3235        9.4754       20.9145       24.5587       16.8180       12.5056       15.3390       16.1394       15.3127       10.5766       13.8569       17.2832       13.7822       14.3636       13.8198       12.5949       11.7295       13.9936       14.5004       15.5846       13.4938       12.7475       12.5536       14.8646       14.7989       14.8070       14.4626       24.0177       27.4628       22.7106       19.3649       21.1786       25.1316       25.5479       25.8787       30.3205       27.1435       28.2514       26.0307       23.4393       23.1623       25.9934       30.9052       36.4916       37.7986       42.2023       50.3943       47.3945       41.0543       45.9525       45.8227       51.9292       66.4027       68.7866       69.9832       45.8924       43.1399       47.3771       47.8279       47.8006       47.5768        0.0000        0.0000        0.0000        0.0000        0.0000        0.0000        0.0000        0.0000        0.0000        0.0000        0.0000        0.0000        0.0000        0.0000        0.0000        0.0000        0.0000        0.0000        0.0000        0.0000        0.0000        0.0000        0.0000        0.0000        0.0000        0.0000        0.0000        0.0000        0.0000        0.0000        0.0000        0.0000        0.0000        0.0000        0.0000        0.0000        0.0000        0.0000        0.0000        0.0000        0.0000        0.0000        0.0000        0.0000        0.0000        0.0000        0.0000        0.0000        0.0000        0.0000        0.0000        0.0000
        0.0000        0.0000        0.0000        0.0000        0.0000        0.0000        0.0000        0.0000        0.0000        0.0000        4.7015        2.2649        1.7791        0.7990        1.1924        0.6011        0.8812        0.7342        0.4364        0.3171        0.1037        0.0870        1.1391        1.3128        1.0403        0.7666        1.0472        1.4461        0.7380        0.9185        0.8182        2.0895        1.3148        1.0835        0.6050        0.7757        0.7469        1.1206        0.9074        2.0673        1.0976        0.6690        0.7219        1.1919        0.4578        1.2389        1.8210        2.1984        1.2352        1.1030        1.2295        3.4571        3.3574        3.5822        2.8483        2.3141        2.3531        1.8290        4.9459        7.6144        3.1353        1.6733        3.9897        2.9638        2.8946        2.0923        3.1060        1.8370        2.4344        4.0455        3.7720        2.6157        2.1564        3.5659        3.4715        2.8636        4.3887        2.6561        1.9084        1.7507        3.2084        4.1782        4.0186        5.5783        4.9835        4.6988        5.0058        6.1935        5.3565        4.6666        6.6593        6.0981        4.0202        4.6659        6.9589        6.0753        7.1257        5.9808        4.1613        3.9085        3.6984        2.5945        2.3201        2.3108        1.8896        1.3589        1.3662        1.1217        1.3251        1.5840        2.8638        2.3833        2.0201        2.1205        2.4327        2.5103        3.0354        3.2154        3.1854        2.6111        2.6954        2.6368        2.2889        1.8262        1.3466        1.3000        1.3587        3.4915        3.4391        7.6418        3.7886        3.6459        4.7964        6.4918        5.2852        8.3452       11.2936       22.5375       26.2585       20.7244       15.0247       15.5220       18.3810       16.4053       16.6389       15.9328       16.4780       17.1389       15.7720       14.9013       13.9566       12.0945       12.5506       11.3307       12.0882       12.0291       11.4223       10.6748       10.1831       14.0137       13.5253       14.4960       13.0841       17.3178       19.5497       15.7142       19.1157       15.6627       21.9197       27.7809       37.3951       36.1366       30.9162       32.9721       23.7442       24.3393       26.6568       29.1212       34.9127       35.5828       42.8541       94.5203       48.5349       44.4646       73.3787       56.2478       59.2374       66.5691       65.7649       66.7024       64.6693       50.2873       44.5300       49.2865        0.0000        0.0000        0.0000        0.0000        0.0000        0.0000        0.0000        0.0000        0.0000        0.0000        0.0000        0.0000        0.0000        0.0000        0.0000        0.0000        0.0000        0.0000        0.0000        0.0000        0.0000        0.0000        0.0000        0.0000        0.0000        0.0000        0.0000        0.0000        0.0000        0.0000        0.0000        0.0000        0.0000        0.0000        0.0000        0.0000        0.0000        0.0000        0.0000        0.0000        0.0000        0.0000        0.0000        0.0000        0.0000        0.0000        0.0000        0.0000        0.0000        0.0000        0.0000        0.0000        0.0000        0.0000        0.0000
        0.0000        0.0000        0.0000        0.0000        0.0000        0.0000        0.0000        0.0000        0.0000        0.0000        0.2631        1.4822        0.3103        0.1084        1.7164        1.3379        1.1375        0.4024        0.4126        0.5332        0.0571        0.0000        0.0000        0.1785        0.3836        0.5653        0.7375        0.7872        1.5246        1.0677        1.0409        1.1414        0.8695        0.3021        0.1645        0.8233        0.3394        0.5523        0.2070        1.5520        0.6992        0.4817        1.4992        1.3758        1.0818        0.6524        1.0641        0.5642        0.1093        0.5700        1.4004        1.4182        3.0762        5.4413        6.3190        6.7402        6.2200        5.9226       10.2215       11.0682        5.5591        5.3997        9.7278        3.5545        1.5016        1.7900        1.7433        1.6756        1.4174        2.9154        4.2501        2.9115        2.0064        2.8552        2.9537        2.6283        2.2148        0.7338        1.3278        1.0827        1.3121        1.6197        2.5042        2.9568        4.6755        5.3018        4.0312        4.5338        5.1834        4.0412        3.9647        4.3310        5.2536        6.5263        6.0480        5.8567        5.4361        4.3346        2.9255        3.0939        3.2782        3.4169        3.0139        2.1365        2.3699        2.1200        2.4301        1.1728        1.7183        1.5306        1.7640        1.6172        1.3486        1.7138        2.0279        2.4230        3.6538        3.5569        4.3541        2.9337        2.7282        2.5998        2.5871        2.3048        2.0925        1.8187        2.0059        3.4036        4.0645        3.6776        3.6605        4.1246        3.8871        5.0523        7.2467       11.8333       23.1506       30.9867       18.1671       14.7930       21.9084       20.9306       17.9281       12.9045       15.0332       18.7914       19.1664       16.2780       16.5100       13.4451       14.6116       13.6773       12.8517       10.1099        9.8707       11.0337       10.0708        8.6882        9.7966       11.8792       10.1559       14.1003       12.1398        8.9657        8.9609        9.0942       21.9863       14.8138       16.1045       22.4960       23.0768       92.0049       51.9190       22.8475       20.3766       27.5005       30.1191       38.2098       44.4624       48.1464       50.9812       49.5415       52.8159       50.8498       51.0948       52.5663       61.5353       68.9346       66.2860       69.1595       64.6897       57.8959       55.6661        0.0000        0.0000        0.0000        0.0000        0.0000        0.0000        0.0000        0.0000        0.0000        0.0000        0.0000        0.0000        0.0000        0.0000        0.0000        0.0000        0.0000        0.0000        0.0000        0.0000        0.0000        0.0000        0.0000        0.0000        0.0000        0.0000        0.0000        0.0000        0.0000        0.0000        0.0000        0.0000        0.0000        0.0000        0.0000        0.0000        0.0000        0.0000        0.0000        0.0000        0.0000        0.0000        0.0000        0.0000        0.0000        0.0000        0.0000        0.0000        0.0000        0.0000        0.0000        0.0000        0.0000        0.0000        0.0000        0.0000
        0.0000        0.0000        0.0000        0.0000        0.0000        0.0000        0.0000        0.0000        0.0000        0.0000        2.8227        0.2690        0.8754        3.8402        1.9763        1.4621        0.6147        2.1942        2.1088        1.1462        0.7085        0.8937        0.8527        1.4991        1.3711        1.6258        1.5651        0.8405        1.1350        0.8761        1.4908        2.1877        0.2794        0.0175        0.6268        0.3091        0.3185        0.2556        0.1026        0.1556        0.2939        0.0000        0.0403        0.1529        0.0000        0.0000        0.6705        2.6434        4.6137        4.7850        2.2305        3.1915        3.3214        7.0053        7.1943        6.1333        8.5800        5.4266        4.4531        4.0288        4.8031        5.0865        5.8309        3.5563        1.2159        2.1006        2.3083        1.7883        1.6595        2.1155        1.5855        0.9224        1.3003        1.6041        1.7197        1.5626        1.5295        0.3624        0.3637        0.4823        0.6086        0.8401        1.1325        1.8847        3.1087        3.4428        2.8090        2.0165        2.1711        2.2620        2.7076        2.8935        3.6111        3.9503        3.6201        2.5908        2.2612        2.2732        3.0354        2.6747        2.8798        2.3670        2.3290        1.7012        1.5929        1.7031        1.6068        0.7633        1.2357        1.1602        1.4803        1.1732        1.0945        1.1566        1.3671        1.6050        1.8289        2.0264        2.1669        2.5215        2.5148        2.5810        2.6168        3.1999        3.2693        3.4984        3.5524        4.6746        4.5133        5.0556        4.5808        5.7363        4.2966        4.3184        6.1836       13.2034       23.6855       15.9000       12.8609       13.4271       15.4270       16.2691       14.5003       14.5473       14.2326       15.5703       16.9623       15.5134       13.9282       13.2356       17.2929       15.6369       13.0187        9.9860        8.8567       10.2600        8.5605        9.0320        9.5525        8.9241       10.8033        8.1351        8.4539        8.9744        9.8943       11.0125       12.2778       11.7350       13.9459       17.0662       23.1762      101.5879      107.0371       19.7078       42.9739       73.0711       34.4230       36.9292       39.1745       55.9289       55.4537       52.3762       54.8924       44.4813       42.9759       43.8755       50.7763       73.3207       73.7310       73.8020        0.0000        0.0000        0.0000        0.0000        0.0000        0.0000        0.0000        0.0000        0.0000        0.0000        0.0000        0.0000        0.0000        0.0000        0.0000        0.0000        0.0000        0.0000        0.0000        0.0000        0.0000        0.0000        0.0000        0.0000        0.0000        0.0000        0.0000        0.0000        0.0000        0.0000        0.0000        0.0000        0.0000        0.0000        0.0000        0.0000        0.0000        0.0000        0.0000        0.0000        0.0000        0.0000        0.0000        0.0000        0.0000        0.0000        0.0000        0.0000        0.0000        0.0000        0.0000        0.0000        0.0000        0.0000        0.0000        0.0000        0.0000        0.0000        0.0000
        0.0000        0.0000        0.0000        0.0000        0.0000        0.0000        0.0000        0.0000        0.0000        0.0000        0.0000        0.1946        1.3044        1.0543        1.7409        0.9858        1.6809        1.8350        0.1360        0.1496        0.2136        1.0434        0.9045        1.1895        1.0644        1.2893        1.2359        0.2152        0.5605        0.1488        0.2025        0.3633        0.4236        0.0174        0.0138        0.8129        0.0033        0.0021        0.2163        0.0403        0.4844        0.4095        0.0404        0.2235        0.0000        0.0412        0.4765        1.2064        1.3537        1.3185        0.5823        1.5839        1.2189        0.6660        0.6316        2.7425        2.4781        1.5305        0.7179        0.5350        1.9610        2.2376        2.1786        1.4965        0.8892        0.6986        1.3226        1.5490        1.3705        1.7434        1.2024        1.0974        1.3212        1.5323        1.4539        1.6176        2.5945        1.0339        1.2488        1.1445        0.5823        0.5338        0.8996        1.4409        1.5637        1.7051        1.7244        1.3248        1.4702        2.4308        2.5934        2.7486        3.0938        1.4946        1.2442        2.0248        2.0493        2.2924        2.7319        2.7667        3.6411        2.4911        2.2330        1.4400        1.2451        1.2638        1.8649        0.8200        0.7098        0.2523        0.2604        1.0752        1.2418        1.3600        1.4571        1.3800        1.5933        1.8243        2.0353        2.4310        2.6150        2.6676        2.8172        3.7764        3.8716        4.2171        4.2688        5.4053        5.5651        5.6126        6.2049        5.8344        4.8734        4.2264        5.1615        8.4848        9.4421       10.2413       10.9719       12.4731       11.5957       11.7733       12.6111       15.2335       15.3626       15.9634       16.2640       15.4050       15.5376       14.8261       14.5824       13.0445       10.1150        9.7502        8.8803       11.4886       12.8145        9.9345        8.9281       12.7600       10.9962       11.5773        9.5899       10.2338       12.5358       12.9500       12.4322       11.3111       15.1881       17.7606       18.6395       20.2287       18.8222       25.1499       27.1373       35.8457       43.5798       45.6228       59.3407       56.2493       52.9694       50.9929       53.3751       43.6711       43.4221       44.2935       52.8069       71.5880       76.5401        0.0000        0.0000        0.0000        0.0000        0.0000        0.0000        0.0000        0.0000        0.0000        0.0000        0.0000        0.0000        0.0000        0.0000        0.0000        0.0000        0.0000        0.0000        0.0000        0.0000        0.0000        0.0000        0.0000        0.0000        0.0000        0.0000        0.0000        0.0000        0.0000        0.0000        0.0000        0.0000        0.0000        0.0000        0.0000        0.0000        0.0000        0.0000        0.0000        0.0000        0.0000        0.0000        0.0000        0.0000        0.0000        0.0000        0.0000        0.0000        0.0000        0.0000        0.0000        0.0000        0.0000        0.0000        0.0000        0.0000        0.0000        0.0000        0.0000        0.0000
        0.0000        0.0000        0.0000        0.0000        0.0000        0.0000        0.0000        0.0000        0.0000        0.0000        0.0000        0.0000        0.0000        0.0000        1.4969        2.2912        2.0378        0.7931        0.1132        0.1967        0.8681        0.8894        0.9372        1.9331        0.5426        0.0685        0.4548        0.0821        0.2450        0.5218        0.3139        0.3713        0.5363        0.1184        0.0157        0.0458        0.1459        0.1448        1.3689        1.8553        2.6563        1.5262        1.5436        1.2009        0.1118        0.1530        0.0823        1.5483        0.0823        0.0470        0.0823        1.1248        0.8070        0.6138        0.0732        0.6109        0.8887        0.3772        1.3198        1.9972        1.8559        2.3808        3.6610        4.0280        3.2557        2.5654        3.3597        3.4932        2.3772        2.0915        2.3809        1.6762        0.9090        0.8079        1.5980        3.3366        3.7154        1.6796        4.3852        2.6328        1.9513        1.3823        0.8405        1.7088        3.0402        3.3244        2.2226        1.8294        1.9349        2.4824        2.7249        3.1736        3.9445        3.4683        1.8609        1.8407        2.0790        2.1393        2.3953        2.5434        2.3672        2.2800        2.1088        1.4427        1.2427        1.6733        2.0280        0.9718        0.7903        0.3814        0.3805        1.2275        1.4249        1.8967        2.0311        1.4640        1.6973        1.9294        2.1257        3.0173        2.7023        2.8259        3.0357        4.2263        4.3263        4.6251        4.9656        5.9253        6.4387       11.4386        7.4700        5.2541        5.1854        5.5360        5.7692        9.3404        9.6164       13.2306       11.7219       10.6528       10.2677       11.1363       13.2035       14.4484       17.0045       16.0989       15.4910       16.3830       43.2519       16.2643       14.3075       12.6555       10.7903       11.0903       11.5802       13.2428       12.1593        9.4696        8.5152       12.1428       16.2859       14.7431        7.3939       12.4705       13.3168       10.5103       23.8633       11.4729       14.9985       15.1899       22.0020       21.5467       27.3258       28.0482       31.4042       41.7226       45.0815       40.4633       60.4819       53.8094       60.8806       54.9691       56.3693       46.2651       46.9475       54.6146        0.0000        0.0000        0.0000        0.0000        0.0000        0.0000        0.0000        0.0000        0.0000        0.0000        0.0000        0.0000        0.0000        0.0000        0.0000        0.0000        0.0000        0.0000        0.0000        0.0000        0.0000        0.0000        0.0000        0.0000        0.0000        0.0000        0.0000        0.0000        0.0000        0.0000        0.0000        0.0000        0.0000        0.0000        0.0000        0.0000        0.0000        0.0000        0.0000        0.0000        0.0000        0.0000        0.0000        0.0000        0.0000        0.0000        0.0000        0.0000        0.0000        0.0000        0.0000        0.0000        0.0000        0.0000        0.0000        0.0000        0.0000        0.0000        0.0000        0.0000        0.0000        0.0000        0.0000
        0.0000        0.0000        0.0000        0.0000        0.0000        0.0000        0.0000        0.0000        0.0000        0.0000        0.0000        0.0000        0.0000        0.0000        0.0000        0.0000        0.0000        0.0000        0.3250        0.3558        1.0962        1.7075        1.1567        0.3242        0.1277        0.0884        0.0727        0.0504        0.0365        0.2130        0.7719        0.6425        0.3288        0.0324        0.1074        1.2932        1.7637        0.6565        0.8610        1.5778        2.8250        2.2741        1.1272        0.0412        0.5179        0.1118        0.2588        0.8416        0.1176        0.8475        0.7238        1.4369        2.0443        1.3862        1.7525        1.8374        1.7503        1.7276        1.9345        2.2646        3.6693        3.2205        4.2888        5.5570        4.2424        4.2305        6.0907        2.8970        2.7946        2.9567        2.2769        2.0508        1.5875        2.0160        2.6885        4.4278        1.6207        0.9857        0.8213        1.6700        1.7767        1.1874        1.3992        2.5072        3.1563        4.8905        3.1428        2.3556        2.9207        3.7283        3.8434        3.8326        3.7538        2.9595        2.4358        2.9960        3.2399        3.0764        2.4530        2.1626        1.9683        2.0449        2.7817        1.7723        2.1041        2.3748        1.8299        1.6865        0.7276        0.4335        0.9664        1.8460        1.8684        2.1912        2.5226        1.8747        2.1432        2.3660        2.4995        3.0954        3.1198        3.9359        3.6033        4.4530        4.6091        4.9441        5.7699        8.1335        9.5282       10.5988        8.4980        6.2573        7.8025       10.1521        7.5118        9.8321       13.4445       11.1198       12.5626        9.8858        9.4229       10.3286       14.0847       15.6305       17.3889       17.4881       17.4188       18.2927       17.8261       17.5002       15.2614       14.2874       12.9736       12.0972       11.9918       13.6381       12.2082       10.7861        9.6533       12.5359       12.7807       13.5844        6.7853        9.2498       16.1320       23.9423       38.4788       14.2826       15.4898       13.6959       16.8121       19.0414       22.0593       38.6738       36.7853       38.7563       45.1978       47.9425       58.2691       57.7897       93.0642       71.4135       58.3763       49.7930       47.7539       64.2683        0.0000        0.0000        0.0000        0.0000        0.0000        0.0000        0.0000        0.0000        0.0000        0.0000        0.0000        0.0000        0.0000        0.0000        0.0000        0.0000        0.0000        0.0000        0.0000        0.0000        0.0000        0.0000        0.0000        0.0000        0.0000        0.0000        0.0000        0.0000        0.0000        0.0000        0.0000        0.0000        0.0000        0.0000        0.0000        0.0000        0.0000        0.0000        0.0000        0.0000        0.0000        0.0000        0.0000        0.0000        0.0000        0.0000        0.0000        0.0000        0.0000        0.0000        0.0000        0.0000        0.0000        0.0000        0.0000        0.0000        0.0000        0.0000        0.0000        0.0000        0.0000        0.0000        0.0000
        0.0000        0.0000        0.0000        0.0000        0.0000        0.0000        0.0000        0.0000        0.0000        0.0000        0.0000        0.0000        0.0000        0.0000        0.0000        0.0000        0.0000        0.0000        0.0000        3.1329        2.6900        1.4371        1.4595        1.2050        0.2395        0.1059        0.1335        0.2338        1.1881        2.0944        4.0646        2.9863        1.7250        2.3140        3.1224        1.9333        2.4653        2.5979        0.6316        3.6003        1.6122        0.7632        0.4739        0.5760        1.2060        1.3860        1.6020        0.5940        0.0360        0.6000        0.4920        0.5460        0.8100        2.9220        2.9880        2.5349        3.3272        3.1866        5.2545        5.2262        3.7370        5.1492       11.7201        8.3519        4.5516        5.3151        6.7926       10.7722        8.8887        4.7000        3.2840        2.1740        1.3765        1.0830        0.9831        1.5041        1.4741        1.2730        1.3008        2.7922        3.0232        2.7272        2.0656        3.4183        4.1818        6.4632        7.5854        4.0942        4.3340        4.5889        2.6726        2.3502        2.2811        4.0804        5.1683        4.0548        3.4896        1.8401        2.2170        3.1302        2.4674        2.8951        3.0754        4.0336        4.3529        3.9879        3.3001        2.8230        1.5990        1.4670        1.8615        1.5437        2.0359        2.5171        2.6976        2.9912        3.4043        3.7327        3.8624        3.7757        4.2482        5.3200        4.9131        4.9081        4.4869        5.3259        5.9784        9.0473        9.6197       10.4047       10.1702        9.8155       13.0242       11.7558        9.7856        7.7915        7.8425        9.1868        9.7369        8.7426        8.2772        8.5603       12.1459       17.1227       16.8818       18.1957       19.1743       43.0206       43.4349       24.4247       20.0281       14.6627       13.6710       11.9566       10.6746       12.9043       10.3667       21.1804       19.9622       20.1683       22.3895       29.2853       34.4643        9.9940       10.8156       15.1513       13.2101       14.2929       16.1605       14.3317       15.1487       21.6387       25.0976       28.0516       38.2491       46.1188       56.4614       57.0475       74.1241       62.9934      134.3601       64.1446       64.4535       53.5505       55.7416       78.8346        0.0000        0.0000        0.0000        0.0000        0.0000        0.0000        0.0000        0.0000        0.0000        0.0000        0.0000        0.0000        0.0000        0.0000        0.0000        0.0000        0.0000        0.0000        0.0000        0.0000        0.0000        0.0000        0.0000        0.0000        0.0000        0.0000        0.0000        0.0000        0.0000        0.0000        0.0000        0.0000        0.0000        0.0000        0.0000        0.0000        0.0000        0.0000        0.0000        0.0000        0.0000        0.0000        0.0000        0.0000        0.0000        0.0000        0.0000        0.0000        0.0000        0.0000        0.0000        0.0000        0.0000        0.0000        0.0000        0.0000        0.0000        0.0000        0.0000        0.0000        0.0000        0.0000        0.0000
        0.0000        0.0000        0.0000        0.0000        0.0000        0.0000        0.0000        0.0000        0.0000        0.0000        0.0000        0.0000        0.0000        0.0000        0.0000        0.0000        0.0000        0.0000        0.0000        4.0064        0.9241        0.1529        0.2094        0.2424        0.1737        0.6103        0.8448        1.0761        1.6163        1.7986        1.9484        1.0281        0.9163        1.8791        2.0322        2.5903        2.9148        2.3464        1.5478        1.7078        2.6988        0.3583        1.6477        1.7400        2.2740        2.5920        1.5180        1.0200        0.9600        1.2660        1.3380        2.4360        2.6760        1.6440        2.8020        4.8337        3.8130        2.6506        5.7761        4.5482        2.7410        2.5229        5.0511        4.7118        4.8760        5.0507        3.8793        7.9436        9.6338       12.5996        4.8525        4.5030        6.0395        4.4096        4.5210        2.2527        1.2679        1.0787        0.7347        1.2414        1.9756        3.3420        5.3080        4.7597        7.0411        6.0466        5.5814        6.8510        6.7497        4.8494        2.7236        2.1740        2.5932        3.3409        3.9679        4.7909        2.6858        2.2853        2.2772        3.2385        2.6384        2.5361        3.2522        4.3283        4.3779        4.6020        3.7930        2.7632        2.0821        1.9887        2.4928        2.1183        2.8345        2.7043        2.9386        3.3897        4.0644        4.3433        4.3999        4.2181        4.1627        4.3486        4.4321        4.4518        4.6964        5.3157        6.1469        9.7371       11.2126       12.5463       11.9219       11.4594       11.7369       10.8952        9.9814        9.0838        9.3190        8.9286       11.2658        7.9866        8.0598        8.4420       12.5899       15.0362       15.7421       18.1178       18.1069       32.6842       35.5921       26.4241       18.1527       16.6031       14.6632       14.3896       13.8919       15.1288       13.6557       18.8298       20.2093       18.2829       16.7867       15.1061       13.1965       12.7985       11.2651       12.3512       14.3383       15.7659       16.2992       14.2832       15.1842       20.3965       27.3380       32.9034       42.1226       79.0230       91.3239       60.4871       69.0152       63.2537       55.3577       64.3339       70.9346       63.4259       62.2038       74.9569       89.9156       89.6742        0.0000        0.0000        0.0000        0.0000        0.0000        0.0000        0.0000        0.0000        0.0000        0.0000        0.0000        0.0000        0.0000        0.0000        0.0000        0.0000        0.0000        0.0000        0.0000        0.0000        0.0000        0.0000        0.0000        0.0000        0.0000        0.0000        0.0000        0.0000        0.0000        0.0000        0.0000        0.0000        0.0000        0.0000        0.0000        0.0000        0.0000        0.0000        0.0000        0.0000        0.0000        0.0000        0.0000        0.0000        0.0000        0.0000        0.0000        0.0000        0.0000        0.0000        0.0000        0.0000        0.0000        0.0000        0.0000        0.0000        0.0000        0.0000        0.0000        0.0000        0.0000
        0.0000        0.0000        0.0000        0.0000        0.0000        0.0000        0.0000        0.0000        0.0000        0.0000        0.0000        0.0000        0.0000        0.0000        0.0000        0.0000        0.0000        0.0000        0.0000        0.0000        0.6652        0.7648        0.2164        0.9812        0.9911        1.0758        0.5620        0.2438        1.0606        0.8006        1.0916        1.3878        1.0714        1.4272        0.8305        2.1176        2.7260        2.9992        3.3134        3.0305        3.9051        1.9464        0.4908        0.6600        2.4300        2.6280        0.6720        0.5640        1.0200        2.4720        3.3960        2.7660        1.1700        0.8520        1.3200        3.4363        7.4874        8.8438        8.6067        7.7188        6.2163       11.0157        8.7665       10.9333        5.8026        4.3352        1.6699        3.6547        5.1152        8.4005        6.8680        2.8475        1.6533        3.6452        5.5338        1.6824        1.4241        3.5547        2.9590        4.7050        5.5690        8.1185        7.8514        7.9062        3.6298        2.6457        2.6507        3.2278        4.6765        4.7614        2.1256        1.3709        1.8541        2.6272        2.6890        2.8241        2.7643        3.7575        4.3556        2.4123        2.3879        3.4508        3.2945        4.0778        4.3069        4.3820        4.1822        3.0682        2.4720        2.6355        2.6404        2.4451        2.7709        3.3726        3.4406        3.9666        4.5627        4.7433        5.0829        4.6642        4.5952        4.6818        4.7291        4.7023        4.8551        5.5177        6.3937       10.1114       12.8718       13.5820       12.3655       12.5366       12.1786       11.7766       11.9649       10.6803        9.3618        9.0854        7.9805        8.3565        8.5889        9.1269       10.5271       14.1204       16.8056       18.0851       18.8266       24.3980       23.0736       21.7843       19.4187       19.4539       15.4871       15.4348       12.7432       13.6327       14.0591       13.7292       14.9008       17.4130       16.9319       15.4290       14.4735       12.6931       12.9586       13.9646       13.5168       15.9482       14.9361       15.8332       17.4936       21.8612       28.8033       40.2080       43.1455       60.2314       76.7518       62.2560       69.9277       62.7384       52.5256       60.6107       60.7835       63.4802       63.6287       71.0001       77.2751       85.5836       84.3553        0.0000        0.0000        0.0000        0.0000        0.0000        0.0000        0.0000        0.0000        0.0000        0.0000        0.0000        0.0000        0.0000        0.0000        0.0000        0.0000        0.0000        0.0000        0.0000        0.0000        0.0000        0.0000        0.0000        0.0000        0.0000        0.0000        0.0000        0.0000        0.0000        0.0000        0.0000        0.0000        0.0000        0.0000        0.0000        0.0000        0.0000        0.0000        0.0000        0.0000        0.0000        0.0000        0.0000        0.0000        0.0000        0.0000        0.0000        0.0000        0.0000        0.0000        0.0000        0.0000        0.0000        0.0000        0.0000        0.0000        0.0000        0.0000        0.0000        0.0000
        0.0000        0.0000        0.0000        0.0000        0.0000        0.0000        0.0000        0.0000        0.0000        0.0000        0.0000        0.0000        0.0000        0.0000        0.0000        0.0000        0.0000        0.0000        0.0000        0.0000        0.0000        0.1831        0.7641        1.1539        0.3553        0.1672        0.7021        0.3038        0.1311        0.0323        1.2431        0.0772        0.1314        0.0737        0.4305        0.5584        0.5066        0.6339        0.5417        2.3895        2.1011        0.0499        0.7276        1.9620        2.5680        1.9920        2.1000        2.1540        2.8980        3.0420        3.5100        3.0600        2.7000        3.6840        1.6680        4.7375        5.9735        8.2412       12.9099        9.0001        4.8813        6.4636        4.6197        3.4482        2.7707        3.0469        1.7624        3.8614        3.6680        2.0727        3.2564        4.7742        4.8437        2.9363        3.7507        4.2465        3.0592        2.2836        4.4442        5.9702        7.0766        6.2248        4.8999        3.0154        1.7835        1.6285        2.7641        2.0712        2.7713        4.7722        3.5372        1.7151        1.8062        1.9787        1.4498        2.1678        2.0360        2.4013        3.1674        3.0543        3.5516        3.6459        3.5176        4.1694        4.3754        4.6500        4.4198        3.6738        3.2360        2.9170        3.6867        3.4403        3.6854        3.8766        4.0789        4.5367        4.9120        5.2352        5.2956        5.1388        5.2782        5.4491        5.2266        4.9816        4.9523        5.5148        6.2975       10.3245       12.8085       12.8059       12.0913       11.9964       13.1969       13.0897       12.7209        9.4544        8.8037        7.8566        8.4075       10.4031       11.0182       10.7518       11.0783       15.1804       18.4339       20.9161       19.9217       22.6092       23.1066       23.0106       22.0340       23.0140       17.4176       15.7731       15.2663       19.9974       18.0062       17.2287       17.5213       21.1430       18.4504       18.0167       16.4160       17.1973       16.7431       17.2036       17.0898       18.3672       21.6058       20.7965       21.0703       25.6198       29.1189       35.9642       40.4327       45.4937       54.2052       60.2051       79.7845      106.4368       85.6307       61.8788       64.5256       62.9243       72.0323       67.2342       66.1632       71.5014       68.3746       66.1521        0.0000        0.0000        0.0000        0.0000        0.0000        0.0000        0.0000        0.0000        0.0000        0.0000        0.0000        0.0000        0.0000        0.0000        0.0000        0.0000        0.0000        0.0000        0.0000        0.0000        0.0000        0.0000        0.0000        0.0000        0.0000        0.0000        0.0000        0.0000        0.0000        0.0000        0.0000        0.0000        0.0000        0.0000        0.0000        0.0000        0.0000        0.0000        0.0000        0.0000        0.0000        0.0000        0.0000        0.0000        0.0000        0.0000        0.0000        0.0000        0.0000        0.0000        0.0000        0.0000        0.0000        0.0000        0.0000        0.0000        0.0000        0.0000        0.0000
        0.0000        0.0000        0.0000        0.0000        0.0000        0.0000        0.0000        0.0000        0.0000        0.0000        0.0000        0.0000        0.0000        0.0000        0.0000        0.0000        0.0000        0.0000        0.0000        0.0000        0.0000        2.1123        1.4509        1.6483        2.2288        1.6769        1.2742        0.8556        0.5078        0.4139        0.6652        0.8044        0.9033        0.3730        0.3404        0.2163        0.4520        0.5935        0.1992        0.0520        0.1639        0.3229        0.4524        2.1060        2.6700        2.4660        5.2380        4.7656        3.9087        3.6840        3.3353        2.8502        3.7415        7.7026        5.8236       11.4142       12.2791       13.1057        8.4061        4.5982        1.8306        1.4712        2.0635        1.8217        1.3863        1.9100        3.7020        6.1879        5.3452        1.3296        0.4653        0.8880        1.3743        4.4719        4.3035        6.1587        3.6490        1.0715        1.2352        3.8959        4.8903        6.3175        5.5451        4.7424        2.8564        2.8384        2.2616        1.8710        0.8017        1.0960        0.3703        0.8728        1.0434        1.1168        1.6706        2.0810        2.3396        3.0829        3.3625        3.5251        3.8444        4.7502        4.6772        4.7717        4.8427        5.0308        4.8838        5.2720        5.2916        5.0578        5.5421        5.9254        6.1528        6.0897        6.3740        7.2616        6.9417        6.2945        6.2454        6.2699        6.4606        7.0503        7.9961        5.1668        5.7392        5.1582        5.8619        7.6795       10.6145       10.4430        8.1706       10.0328       11.3316       12.0627       11.2677       13.1365       13.2109       14.5722       13.0337       13.9176       13.6182       14.7079       15.1473       19.8553       21.0915       24.9139       27.5580       27.1169       26.6582       26.2237       26.0164       24.4487       23.0610       21.1975       22.1069       26.6608       27.6452       26.7832       23.9416       23.2896       22.1875       22.5381       20.8578       19.9921       20.2645       21.2383       23.2754       30.0632       27.4759       29.2659       26.3242       32.8192       29.4808       35.0272       39.0125       42.7718       53.4849       57.3765       81.6465       75.5485       56.8387       72.7859       77.5041       81.3021       76.9678       64.5736       64.0867       58.1825       64.2183       80.1835        0.0000        0.0000        0.0000        0.0000        0.0000        0.0000        0.0000        0.0000        0.0000        0.0000        0.0000        0.0000        0.0000        0.0000        0.0000        0.0000        0.0000        0.0000        0.0000        0.0000        0.0000        0.0000        0.0000        0.0000        0.0000        0.0000        0.0000        0.0000        0.0000        0.0000        0.0000        0.0000        0.0000        0.0000        0.0000        0.0000        0.0000        0.0000        0.0000        0.0000        0.0000        0.0000        0.0000        0.0000        0.0000        0.0000        0.0000        0.0000        0.0000        0.0000        0.0000        0.0000        0.0000        0.0000        0.0000        0.0000        0.0000        0.0000        0.0000
        0.0000        0.0000        0.0000        0.0000        0.0000        0.0000        0.0000        0.0000        0.0000        0.0000        0.0000        0.0000        0.0000        0.0000        0.0000        0.0000        0.0000        0.0000        0.0000        0.0000        0.0000        0.6251        0.1462        0.6489        0.7387        0.6923        0.9236        0.7039        0.3609        0.3944        0.2409        0.2426        1.6204        0.3122        0.6638        0.2001        0.0126        0.0129        0.1598        0.2658        0.1599        0.0478        0.5596        2.3640        2.6040        1.8000        0.8640        1.6084        2.2684        0.7242        0.7767        3.4047        5.1114        9.3885        7.2772       25.0002       20.3811       25.1115       16.6095        7.2542        4.6946        3.3552        2.5844        3.8030        4.8923        4.2927        4.0642        5.9351        2.8330        1.6965        0.3991        1.8152        2.6035        2.4021        4.2985        7.7301        5.0402        1.6712        4.5801        5.4391        5.8380        9.0841        4.4809        2.4006        2.1721        1.7521        1.3640        1.1369        0.9685        1.0765        0.5139        0.8136        0.9959        1.2220        1.6220        2.1487        3.6778        3.7558        3.8557        4.4333        4.7688        4.7711        4.8084        4.8361        5.2677        5.1962        5.2197        6.0253        6.2902        6.3003        6.3270        6.6600        6.7958        6.6781        6.9021        7.3065        7.5277        7.6962        7.1141        7.1702        7.3762        7.9017        7.3968        5.5853        5.1420        6.2495        5.8743        8.3887       13.6792       10.5219        8.9915       10.4298       11.2067       12.2966       12.8688       14.1946       13.7683       12.9857       13.7052       15.3431       14.0469       14.8159       17.5821       23.3607       25.8528       32.1431       36.7094       35.6149       35.6690       30.1780       27.7722       23.9452       24.5694       25.5249       28.3041       31.5279       30.9831       31.2019       29.9701       27.5070       25.0061       25.2298       27.0878       24.4669       25.1067       25.4580       25.4029       35.8555       31.0413       35.0548       33.0649       35.6632       36.8793       38.2249       40.3750       48.7668       57.7018       77.0262       70.9760       62.5133       63.5193       82.6499       88.9966       75.0675       67.6079       62.6142       62.2904       68.3463       74.1922       92.5117        0.0000        0.0000        0.0000        0.0000        0.0000        0.0000        0.0000        0.0000        0.0000        0.0000        0.0000        0.0000        0.0000        0.0000        0.0000        0.0000        0.0000        0.0000        0.0000        0.0000        0.0000        0.0000        0.0000        0.0000        0.0000        0.0000        0.0000        0.0000        0.0000        0.0000        0.0000        0.0000        0.0000        0.0000        0.0000        0.0000        0.0000        0.0000        0.0000        0.0000        0.0000        0.0000        0.0000        0.0000        0.0000        0.0000        0.0000        0.0000        0.0000        0.0000        0.0000        0.0000        0.0000        0.0000        0.0000        0.0000        0.0000        0.0000        0.0000
        0.0000        0.0000        0.0000        0.0000        0.0000        0.0000        0.0000        0.0000        0.0000        0.0000        0.0000        0.0000        0.0000        0.0000        0.0000        0.0000        0.0000        0.0000        0.0000        0.0000        0.0000        5.1764        0.5020        3.2437        2.3937        1.5124        1.1253        2.5922        2.5412        1.9296        0.9461        0.7424        0.5992        0.4678        0.5373        0.4536        0.2836        0.3076        0.0959        0.0901        0.8324        1.3631        0.3965        0.9780        1.5480        1.7220        1.7820        2.4768        2.2165        1.3669        1.7377        2.2552        3.7367        4.4518       11.0976       15.5322       16.5477       18.8789       13.0014       16.9045       17.9052       12.4788       11.7425        7.0046        5.8245        4.6777        3.9595        1.9768        0.9338        1.6809        1.1430        1.9847        1.9721        1.8508        3.7957        2.0160        4.3199        3.3284        2.3775        6.1341        5.1462        3.5639        5.0328        3.3444        4.3158        2.7817        2.5438        1.2196        1.2878        1.3017        0.7808        1.1192        1.0173        1.2740        2.1352        3.1628        4.1676        4.2932        4.4141        4.4258        4.7245        4.4218        4.6666        5.0258        5.4127        5.2561        5.3963        5.9528        6.4381        6.6595        6.9500        7.9057        7.7690        7.8747        7.3848        8.0100        9.4225        9.7654       11.1216       11.0015        8.3374        8.9047        8.0653        5.4584        5.1443        5.2605        6.0089        7.2134        8.8975        9.7855       10.0950       11.3786       17.7922       19.1405       17.4756       18.6959       14.4018       15.8621       17.1540       19.1420       16.3014       18.8213       21.4666       28.4388       28.7640       33.4283       36.5934       38.5305       39.8944       37.8228       33.7685       29.9621       28.2432       29.5844       36.4607       40.7014       36.0077       37.7980       34.0193       32.4775       29.2963       31.9917       33.0328       29.0570       26.0550       30.8661       27.9828       25.4364       31.1177       28.7475       33.9930       45.3667       49.7117       45.2761       43.5538       44.4274       48.9190       59.4084       69.0259       57.1651       55.1140       73.9836       80.6182       70.2035       66.6076       61.3364       65.7944       59.1190       79.4266       87.1636      110.2665        0.0000        0.0000        0.0000        0.0000        0.0000        0.0000        0.0000        0.0000        0.0000        0.0000        0.0000        0.0000        0.0000        0.0000        0.0000        0.0000        0.0000        0.0000        0.0000        0.0000        0.0000        0.0000        0.0000        0.0000        0.0000        0.0000        0.0000        0.0000        0.0000        0.0000        0.0000        0.0000        0.0000        0.0000        0.0000        0.0000        0.0000        0.0000        0.0000        0.0000        0.0000        0.0000        0.0000        0.0000        0.0000        0.0000        0.0000        0.0000        0.0000        0.0000        0.0000        0.0000        0.0000        0.0000        0.0000        0.0000        0.0000        0.0000
        0.0000        0.0000        0.0000        0.0000        0.0000        0.0000        0.0000        0.0000        0.0000        0.0000        0.0000        0.0000        0.0000        0.0000        0.0000        0.0000        0.0000        0.0000        0.0000        0.0000        0.0000        0.0000        4.3635        9.0739        6.3074        7.3060        5.6327        5.5073        4.2059        3.4533        3.1839        6.6946        8.6311        7.6495        4.9762        3.6483        2.4636        1.5739        3.7984       11.9138        8.2168        3.1864        0.6382        0.7500        0.8820        2.5200        1.6680        2.8897        2.5416        1.1729        0.2121        0.5405        1.1532        5.0030        6.1690        8.1999        6.8339       11.3664       15.7199       12.9522       11.7041        9.1228       11.8680       12.2502        9.0023        9.4395        8.7820        6.7977       10.4758        2.1030        2.7799        3.7906        2.5271        2.4168        9.0210        2.9281        5.3886        4.4192        4.1093        2.1980        2.7716        4.0353        5.4968        4.5376        2.6902        2.3272        2.2582        1.5017        1.0313        0.8812        0.6908        0.8455        0.9680        1.2591        2.0117        3.3274        3.5878        4.2344        4.7200        4.7327        4.6723        4.5317        4.1733        4.5169        4.6119        5.1028        5.1787        6.0451        6.7041        6.6148        6.8654        7.1419        6.8112        7.4655        8.4399        8.4595       11.4165       13.7698       14.5459       14.1670       12.0489        8.9326        8.7835        6.0219        5.2253        5.0472        5.3838        6.3016        7.0327        7.8076        9.9699       12.3247       16.4315       17.2207       13.5983       16.0510       16.7852       18.3729       17.0846       19.2296       17.0032       18.6896       19.9124       28.4400       31.2697       35.2980       40.6502       41.0007       39.7105       41.7724       37.3393       31.8556       30.1476       35.6635       43.2800       47.2374       44.6353       41.3243       38.5326       37.0632       38.0040       40.2560       38.9238       41.3054       31.2767       30.1016       27.6534       31.0236       30.1173       28.8269       32.0981       50.2936       48.3158       42.3310       40.4908       48.6396       49.1937       46.8750       44.8660       43.6219       46.3367       52.3001       56.0858       53.7094       57.0627       54.4692       59.4104       53.5890       63.6248       63.5954       70.8285        0.0000        0.0000        0.0000        0.0000        0.0000        0.0000        0.0000        0.0000        0.0000        0.0000        0.0000        0.0000        0.0000        0.0000        0.0000        0.0000        0.0000        0.0000        0.0000        0.0000        0.0000        0.0000        0.0000        0.0000        0.0000        0.0000        0.0000        0.0000        0.0000        0.0000        0.0000        0.0000        0.0000        0.0000        0.0000        0.0000        0.0000        0.0000        0.0000        0.0000        0.0000        0.0000        0.0000        0.0000        0.0000        0.0000        0.0000        0.0000        0.0000        0.0000        0.0000        0.0000        0.0000        0.0000        0.0000        0.0000        0.0000        0.0000
        0.0000        0.0000        0.0000        0.0000        0.0000        0.0000        0.0000        0.0000        0.0000        0.0000        0.0000        0.0000        0.0000        0.0000        0.0000        0.0000        0.0000        0.0000        0.0000        0.0000        0.0000        3.8910        7.9895        7.8321        5.3782        6.1676        6.4453        7.4017        6.0889        6.9626        5.8887        5.2607        8.4894        8.9333       10.9867       14.0604       12.7760       12.8448       10.7471       17.6768       15.6014        7.8794        3.9889        2.6760        1.9440        2.4840        1.4340        3.3560        3.8737        6.4705        4.9140        3.4511        4.9644        4.6816        4.8035        6.4220       11.1226       12.1469        7.9371        7.9635       10.2675       11.1169       10.6215        8.4557        4.7634        3.3236        8.1341        9.3461        9.9585       10.3061        7.2973        5.3205        2.9808        1.7074        3.8778        3.3892        1.8382        1.2765        3.1066        3.0649        3.6091        2.9321        3.3903        3.2159        2.7518        1.8722        2.3326        3.3433        1.8695        1.3616        1.5807        1.4286        1.1485        1.0607        1.5247        3.0809        3.3604        3.6006        3.7836        4.1531        3.9403        4.0852        3.8250        5.0325        4.9672        5.0713        5.2565        7.0567        8.8864        7.9798        7.7345        8.2564        7.4533        8.8692       10.9702       22.5123       23.8012       28.4193       34.5248       27.0300       22.8933       17.3807       22.4159       17.1119       16.1654        8.4893        8.2434        5.6011        5.7253        6.6527        7.3843        9.1385        9.4687        9.9761       10.4575       13.9056       15.4579       18.4509       15.8445       16.9013       18.8547       22.4538       23.1389       24.8033       29.7966       33.8283       34.0254       31.2974       36.5277       41.9451       38.4195       37.5696       41.6638       48.7910       63.7675       64.5465       56.1532       52.4542       46.6590       41.5565       39.0952       38.2341       35.9762       39.2732       31.0066       27.3335       31.5125       31.8101       31.6283       25.8938       30.8289       38.9781       37.9526       34.4562       38.0591       44.2280       50.2793       45.1065       43.9389       43.6375       45.4563       43.6856       52.7823       49.5776       47.9501       49.6134       52.1257       54.2217       60.4812       64.1360       69.3476       83.3378        0.0000        0.0000        0.0000        0.0000        0.0000        0.0000        0.0000        0.0000        0.0000        0.0000        0.0000        0.0000        0.0000        0.0000        0.0000        0.0000        0.0000        0.0000        0.0000        0.0000        0.0000        0.0000        0.0000        0.0000        0.0000        0.0000        0.0000        0.0000        0.0000        0.0000        0.0000        0.0000        0.0000        0.0000        0.0000        0.0000        0.0000        0.0000        0.0000        0.0000        0.0000        0.0000        0.0000        0.0000        0.0000        0.0000        0.0000        0.0000        0.0000        0.0000        0.0000        0.0000        0.0000        0.0000        0.0000        0.0000        0.0000
        0.0000        0.0000        0.0000        0.0000        0.0000        0.0000        0.0000        0.0000        0.0000        0.0000        0.0000        0.0000        0.0000        0.0000        0.0000        0.0000        0.0000        0.0000        0.0000        0.0000        2.1440        2.3184        2.6763        1.9690        4.1192        8.3171       11.5882        9.4093       10.7114        7.0012        2.5315        2.6917        4.0743        7.8422       10.3956       19.6618       16.0956       15.3341        9.4173        6.5369        8.9180        9.8784       10.6122       12.0060       11.5860        4.8600        1.2120        0.1373        0.5426        1.3707        1.6893        2.7133        2.4519        4.0336        6.4187        8.6786        8.8882        6.5217        7.8909       11.7125       14.9833       16.8818        9.4767        6.9395        8.1871        6.3326        5.5949        3.7142        5.2412       11.6129       11.3449        3.5639        1.5941        5.6118        9.3486        3.0387        1.4729        1.4167        2.2627        2.2318        2.5941        3.4140        3.9806        3.0756        1.9578        1.1031        1.2895        1.4237        1.4812        1.6141        1.5835        2.3506        2.6515        1.5887        1.5736        2.5882        2.8673        3.4345        3.3258        3.3795        3.6025        4.1485        3.5413        4.6546        5.1264        5.1090        5.3620        9.4099        8.9773        7.9628        7.5227        7.9837        7.8248        7.4503        8.8779       18.5699       24.7005       28.2765       29.3251       16.8512       18.4812       20.6289       24.4849       21.4384       18.9938       10.5698        8.2128        5.1276        5.8594        8.3095        9.2351        8.2581        8.7534        9.4358       10.0475       13.7477       14.6515       17.0440       13.8784       16.8460       25.0764       30.8435       26.2431       26.8770       29.9031       32.0125       33.2804       29.7486       38.1033       41.8401       43.7940       46.2871       46.5596       51.7766       65.3625       60.1361       54.1054       50.4394       47.6220       45.2077       40.8109       37.1589       36.8159       32.9772       31.3860       30.3165       31.0868       28.2911       34.0863       29.8939       31.4406       35.5266       37.0301       40.6928       37.9421       42.8626       47.2360       32.2068       34.5084       41.7178       40.4873       47.4285       46.3072       49.6256       47.6775       49.1524       46.1187       51.2462       58.3945       62.8735       70.0003       78.6812      103.9799        0.0000        0.0000        0.0000        0.0000        0.0000        0.0000        0.0000        0.0000        0.0000        0.0000        0.0000        0.0000        0.0000        0.0000        0.0000        0.0000        0.0000        0.0000        0.0000        0.0000        0.0000        0.0000        0.0000        0.0000        0.0000        0.0000        0.0000        0.0000        0.0000        0.0000        0.0000        0.0000        0.0000        0.0000        0.0000        0.0000        0.0000        0.0000        0.0000        0.0000        0.0000        0.0000        0.0000        0.0000        0.0000        0.0000        0.0000        0.0000        0.0000        0.0000        0.0000        0.0000        0.0000        0.0000        0.0000        0.0000
        0.0000        0.0000        0.0000        0.0000        0.0000        0.0000        0.0000        0.0000        0.0000        0.0000        0.0000        0.0000        0.0000        0.0000        0.0000        0.0000        0.0000        0.0000        0.0000        0.0000        3.0356        5.0610        4.9635        8.3874        9.5312       14.8458       18.5773       12.6515       10.4980       12.2276        6.2935        8.8913       14.1794        9.0570       12.1687       13.6828       14.8088       11.9929        5.4175        4.8327        8.9878        7.9842       10.1203       18.3960       25.8240       16.4340        6.3360        2.0093        7.1116        8.7639        7.6734       12.8975       15.0748       15.9788        7.0932        3.1959        1.4814        5.8792       12.2622       12.9511       18.9052       20.4496       15.5741       13.5069       20.2719       12.5629        8.6352       20.8827       21.7164       16.4086       15.5458       12.4504        9.3525        7.9548        3.3893        2.5809        1.7290        3.0595        2.6823        1.9027        2.3845        2.4606        2.2030        1.2376        1.1368        1.1695        1.0167        1.0151        1.5268        1.7719        1.7677        1.4823        1.5249        1.8094        1.4582        2.2531        2.3627        2.4711        2.3127        2.6316        3.2022        3.2607        3.3025        4.0689        4.4681        4.2977        5.0046        8.0703        9.9450        9.8054        7.7488        7.9505        8.6356        7.3298        7.9071       19.4473       27.1138       32.2071       32.7794       19.5688       22.1177       21.6980       24.4044       22.2740       20.0501       10.9704        8.1080        6.0826        6.3079        6.2676        8.3340       10.0092        9.8705        9.8216       10.7242       18.6938       15.8096       14.8712       15.6867       20.3721       26.6633       28.3339       23.9070       26.9821       28.8438       31.4840       33.3111       36.4505       37.6519       38.1734       41.1175       43.9821       48.1801       47.6371       47.6347       41.8505       43.4779       44.4356       43.9082       37.1256       37.2375       35.0605       34.9849       32.8585       32.3014       29.6114       28.7437       27.0225       39.8652       34.1965       33.4230       54.4081       52.8980       50.0678       56.9115       42.0730       45.3278       31.6568       35.6809       36.4473       38.9353       44.3868       44.6521       45.9280       42.6106       43.6401       53.4924       56.6766       60.7972       63.5511       71.7221       83.2062       93.3069       86.4988        0.0000        0.0000        0.0000        0.0000        0.0000        0.0000        0.0000        0.0000        0.0000        0.0000        0.0000        0.0000        0.0000        0.0000        0.0000        0.0000        0.0000        0.0000        0.0000        0.0000        0.0000        0.0000        0.0000        0.0000        0.0000        0.0000        0.0000        0.0000        0.0000        0.0000        0.0000        0.0000        0.0000        0.0000        0.0000        0.0000        0.0000        0.0000        0.0000        0.0000        0.0000        0.0000        0.0000        0.0000        0.0000        0.0000        0.0000        0.0000        0.0000        0.0000        0.0000        0.0000        0.0000        0.0000        0.0000
        0.0000        0.0000        0.0000        0.0000        0.0000        0.0000        0.0000        0.0000        0.0000        0.0000        0.0000        0.0000        0.0000        0.0000        0.0000        0.0000        0.0000        0.0000        0.0000        0.0000        7.3178        8.4829        9.2510       11.7682       21.6616       17.7920        8.9608        8.4909        6.5580        7.4047       12.6890       21.9622       13.0999        7.3430        7.0277        6.2567        4.7782        1.5880        0.5028        1.5589        1.6845        2.5849        4.4740        3.2340        4.9260        4.1880       13.5780       15.1930       14.4247       13.2574       16.7599       21.7742       16.5354       17.3107       20.5304       23.4431       23.2197       19.4748       26.0704       15.5546       14.7570       14.5498       12.4624        6.1679       10.9595       10.5892       13.0441       18.8747       20.3795       14.9492        5.4212        4.7979        5.6282        3.0123        2.0415        1.5542        1.1397        1.2538        2.5045        2.0495        2.1725        2.0309        1.8137        1.2525        1.4224        1.5087        1.6840        1.7702        1.6940        1.5916        1.3651        1.4952        1.3931        1.5207        1.3155        2.0928        2.4288        2.1477        2.5310        3.0151        2.8950        2.9364        2.9319        2.8456        3.3298        3.9714        4.4955        8.0744        8.2588        8.1201        6.7287        7.5094        5.8228        5.5458        6.2152       13.2187       15.3884       18.0422       21.5815       19.6414       20.6279       20.1713       18.5322       14.2866        9.6173        9.1009        9.5840        6.5701        5.8281        6.6361        8.4666       10.3896       11.2486       12.5660       11.0874       12.3309       12.7390       14.8095       16.2394       19.5114       20.3774       22.0347       23.5186       27.9615       29.0736       26.8979       28.9460       33.8017       35.1976       34.9584       35.8607       37.6717       35.6447       35.6495       35.3376       37.2131       34.9761       35.7409       35.8089       36.6734       36.8076       36.4915       72.1539       33.4890       32.0246       28.8455       26.7832       27.6994       27.3179       25.0190       34.2615       45.8568       46.1303       42.0462       37.7993       39.6307       34.2174       30.3847       33.0469       42.2034       47.8585       47.0514       46.9758       45.9984       43.5261       45.1811       54.2132       59.5364       63.0974       71.1083       79.2303       92.9832       98.0714       86.6799       93.4492        0.0000        0.0000        0.0000        0.0000        0.0000        0.0000        0.0000        0.0000        0.0000        0.0000        0.0000        0.0000        0.0000        0.0000        0.0000        0.0000        0.0000        0.0000        0.0000        0.0000        0.0000        0.0000        0.0000        0.0000        0.0000        0.0000        0.0000        0.0000        0.0000        0.0000        0.0000        0.0000        0.0000        0.0000        0.0000        0.0000        0.0000        0.0000        0.0000        0.0000        0.0000        0.0000        0.0000        0.0000        0.0000        0.0000        0.0000        0.0000        0.0000        0.0000        0.0000        0.0000        0.0000        0.0000
        0.0000        0.0000        0.0000        0.0000        0.0000        0.0000        0.0000        0.0000        0.0000        0.0000        0.0000        0.0000        0.0000        0.0000        0.0000        0.0000        0.0000        0.0000        0.0000        0.0000        0.0000        7.9880        7.4886       14.0513       17.7012       21.7821       18.0026       11.1879       11.0859       13.4328       17.1805       19.1205       15.4663       15.0486       19.3878       20.2630        7.9371        3.8521        7.7742       13.3417       19.2488       21.2505       16.6227        7.3217       16.8765       26.2210       15.1602       14.3542       13.1376       14.5793       12.2286       11.7899       14.0153       14.3414       19.0143       13.3783        4.7827        2.7904        9.6179        6.8937        2.5092        1.4214        1.4882        0.9640        3.2504        5.4258        4.2730        3.4925        4.6745       13.4207       18.0494       10.8137       11.8549        3.1383        1.7488        2.0331        2.0597        4.2272        3.4469        2.7450        2.7495        2.2827        2.3996        2.5960        2.5129        2.5344        2.9989        3.2258        3.2099        2.6837        2.4098        1.9426        1.6227        2.4620        2.1984        1.7836        2.0314        2.3978        2.3271        3.0632        2.4282        2.5138        2.3901        2.3308        3.0172        3.5814        4.1556        3.9521        3.7880        3.9745        3.9046        4.8415        4.8006        5.5551        5.9617       11.9965       16.1068       17.0297       23.4778       24.9684       37.8505       31.9319       29.5086       12.7907       10.8660        6.7782       10.1977       10.4458        9.6904        6.8526        7.5820        9.1564        9.9181       10.7753       11.7026       13.8667       17.3245       31.1246       24.5847       19.9517       22.4712       22.0588       20.9723       23.5470       24.0213       26.8363       34.8145       35.6251       38.3027       34.3339       36.0403       35.1296       34.3682       37.3555       38.1812       44.5048       35.5652       35.5908       35.8116       32.2639       29.2670       29.6761       32.9647       32.7840       31.1214       27.0267       27.5439       28.4769       29.1627       34.6712       40.3438       46.1045       42.0276       39.6002       40.3962       38.4233       36.8342       37.5677       41.6315       40.6619       48.0638       53.4746       52.9488       48.2137       45.4105       51.1934       62.8102       70.7327       70.3056       80.8558      104.4300       98.7223      103.8667       93.4364       94.4051       47.5800        0.0000        0.0000        0.0000        0.0000        0.0000        0.0000        0.0000        0.0000        0.0000        0.0000        0.0000        0.0000        0.0000        0.0000        0.0000        0.0000        0.0000        0.0000        0.0000        0.0000        0.0000        0.0000        0.0000        0.0000        0.0000        0.0000        0.0000        0.0000        0.0000        0.0000        0.0000        0.0000        0.0000        0.0000        0.0000        0.0000        0.0000        0.0000        0.0000        0.0000        0.0000        0.0000        0.0000        0.0000        0.0000        0.0000        0.0000        0.0000        0.0000        0.0000        0.0000        0.0000        0.0000
        0.0000        0.0000        0.0000        0.0000        0.0000        0.0000        0.0000        0.0000        0.0000        0.0000        0.0000        0.0000        0.0000        0.0000        0.0000        0.0000        0.0000        0.0000        0.0000        0.0000        0.0000       10.5142        8.3919       14.3558       17.6371       19.0823       23.0096       15.1924       18.9204       13.8642       10.5658       13.2132        9.8375        6.5826        8.1921       14.2268       19.4648       16.2258        7.7766        2.4373        4.6151       18.5093       29.5304       15.6533       21.5272       24.7913        6.7944        4.5362        3.3676        2.5337        2.2787        2.9128        2.2185        4.2299        5.7317        7.7885        5.6169        3.8883        2.0946        1.4886        2.7837        1.3080        2.2053        2.6134        3.0391        2.9158        0.8951        0.9612        6.3343       20.1639       11.8368        6.8377        9.0374        3.3954        1.7440        2.9249        4.2850        2.6208        3.7095        3.3601        2.5090        2.3935        2.5131        3.2648        3.1340        3.1767        3.0934        3.2186        3.1309        2.9381        2.6325        1.4888        1.0580        1.5509        1.4883        1.6768        1.3635        1.7648        1.9374        1.6984        1.5751        2.1917        2.7964        2.3871        2.0836        2.1013        2.2115        2.3995        2.6927        3.0373        2.7581        5.0850        6.2248        6.2346        6.0148       16.9805       19.4493       19.3069       20.6599       31.7768       35.3873       32.8646       46.0176       17.9253       11.3644       10.6267        8.1122        5.4407        5.0960        5.5137        6.1249        8.1231        9.0692       10.7174       11.0026       14.1193       16.5707       25.2409       26.3923       28.2715       33.3317       33.1997       30.4736       30.0512       25.3848       33.8103       35.3990       36.6818       34.9028       30.6515       33.4200       36.0627       46.5395       55.3218       50.6457       38.1890       35.9691       33.7144       31.8397       34.3546       28.1293       48.6806       27.6525       29.1012       29.2362       27.0579       29.9768       33.5382       42.1585       47.4272       46.8633       82.2545       46.6437       72.7329       44.2724       43.9439       41.6126       46.3176       41.5440       43.0087       47.9244       51.7011       53.5515       58.1337       63.4175       72.5321       76.7817       68.3151       72.5449       77.7316       88.7609       93.9454      105.2754      104.3100       95.5423       44.5200        0.0000        0.0000        0.0000        0.0000        0.0000        0.0000        0.0000        0.0000        0.0000        0.0000        0.0000        0.0000        0.0000        0.0000        0.0000        0.0000        0.0000        0.0000        0.0000        0.0000        0.0000        0.0000        0.0000        0.0000        0.0000        0.0000        0.0000        0.0000        0.0000        0.0000        0.0000        0.0000        0.0000        0.0000        0.0000        0.0000        0.0000        0.0000        0.0000        0.0000        0.0000        0.0000        0.0000        0.0000        0.0000        0.0000        0.0000        0.0000        0.0000        0.0000        0.0000        0.0000        0.0000
        0.0000        0.0000        0.0000        0.0000        0.0000        0.0000        0.0000        0.0000        0.0000        0.0000        0.0000        0.0000        0.0000        0.0000        0.0000        0.0000        0.0000        0.0000        0.0000        0.0000        0.0000        7.4481        7.5284       14.7795       18.2539       18.9113       18.8886       22.1539       28.9592       23.3929       13.6151        9.3314        6.3274        6.3858        6.6203       12.7073       17.2569       16.4675       16.9362        8.1240        5.5105       18.7089       25.7819       11.0293       11.2736       13.3475       24.2780       31.3354       34.3169       26.7298       21.6848       17.3216       13.6858        4.9904        6.9223       18.1506       16.6010       13.8335        8.5731        4.5779        2.6875        1.5552        1.7170        1.2899        5.7004        3.0849        2.0235        1.5742        7.3509       13.3985       17.8101       13.6943       12.9044        7.0951        2.5984        3.3450        3.4874        5.3318        3.6244        2.6248        2.7186        3.1197        2.8566        2.9195        3.4842        3.4415        3.2360        3.1960        3.1725        3.0781        2.6646        1.6499        1.2805        0.9724        1.5243        1.9326        1.9767        2.1768        1.2918        1.2552        1.5840        1.6651        2.5876        2.4299        2.0635        1.8586        2.1929        2.0952        2.7558        2.5647        2.7413        4.6578        6.4623        7.5612        5.8846       14.0177       15.7020       19.3709       20.0701       28.8459       37.8283       26.8973       55.1050       10.9468       10.3869       10.7582        6.6356        4.8016        4.9649        8.4220       13.7923       17.0973       10.5644       12.4428       11.6439       12.7252       14.5318       16.6877       22.2897       27.8033       31.5189       34.6391       38.4390       53.0540       49.5102       59.1082       43.3106       33.0845       32.5107       44.1962       53.0855       54.1115       55.7745       62.9582       54.6065       38.4553       39.9860       29.7129       31.1948       28.7242       30.9052       27.2723       25.7622       32.1417       32.8555       28.2462       32.6388       38.4275       44.7794       45.8337       49.1866       65.5661       61.9082       54.3979       51.6462       45.0247       49.9387       54.2358       48.8519       48.5765       63.7782       62.8253       61.9788       57.5330       72.1863       74.1422       83.0693       77.2670       81.5253       82.6514       93.8668       93.6123      105.5506      109.9750      101.4358       42.1200        0.0000        0.0000        0.0000        0.0000        0.0000        0.0000        0.0000        0.0000        0.0000        0.0000        0.0000        0.0000        0.0000        0.0000        0.0000        0.0000        0.0000        0.0000        0.0000        0.0000        0.0000        0.0000        0.0000        0.0000        0.0000        0.0000        0.0000        0.0000        0.0000        0.0000        0.0000        0.0000        0.0000        0.0000        0.0000        0.0000        0.0000        0.0000        0.0000        0.0000        0.0000        0.0000        0.0000        0.0000        0.0000        0.0000        0.0000        0.0000        0.0000        0.0000        0.0000        0.0000        0.0000
        0.0000        0.0000        0.0000        0.0000        0.0000        0.0000        0.0000        0.0000        0.0000        0.0000        0.0000        0.0000        0.0000        0.0000        0.0000        0.0000        0.0000        0.0000        0.0000        0.0000        0.0000        7.7837        6.8571       13.5285       16.3076       15.7595       14.6263       12.5146       19.7264       23.5340       23.0017        8.9909        3.7113        4.0893        6.1819        7.1662        6.0229        9.9926       18.7633       18.0373       14.7356       11.5916        5.7032        2.5075       13.0868       19.7431       19.4832       24.4029       26.8645       18.5298       12.9440       18.1904       14.6918        4.8698        8.2033        5.3055       13.7832       13.5459        9.7516        5.2496        3.2530        4.1278        3.7535        3.5652        8.1264        5.8021        6.3997       10.5975       15.7508       15.4926        8.2924        6.6459        6.3830        4.8482        2.3750        3.0536        3.9540        5.6626        5.1294        5.2375        3.9974        3.7673        3.6846        3.5088        2.8342        3.0055        3.0455        3.5835        3.8215        3.7846        3.5218        1.9315        2.5610        2.6813        2.2997        1.8825        3.0170        4.5635        1.7227        1.5470        1.7961        1.3108        2.1495        1.7840        1.8033        2.0210        2.6441        2.2846        2.3012        2.1751        2.1304        4.0285        5.8319        5.6231        4.8820       10.9787       13.4163       17.0815       21.2058       25.5639       23.6582       20.0901       13.3955        7.9450        6.3208        4.2769        5.6390        5.5179        5.6745        7.6963       11.5232       16.1057       10.9707       11.9507       14.4031       13.9126       17.8284       25.7766       21.6489       25.0158       28.7133       36.0616       57.8937       62.9961       60.2668       64.3574       50.1116       44.1828       43.1774       47.3450       49.4973       45.2326       43.7871       44.7504       48.4511       34.9124       29.1046       27.7744       33.7378       33.7434       30.1198       27.8956       27.1671       31.3292       27.4253       26.3343       33.4812       39.9741       49.7392       63.6992       62.5716       73.0933       64.2480       66.0388       52.7298       56.7553       61.8328       61.9490       58.8613       58.3506       69.1152       65.1851       70.7471       60.1568       66.3170       74.3151       81.3566       87.8605       85.9137       81.4338       88.8282       95.6469      105.6325      109.4089      103.3166        0.0000        0.0000        0.0000        0.0000        0.0000        0.0000        0.0000        0.0000        0.0000        0.0000        0.0000        0.0000        0.0000        0.0000        0.0000        0.0000        0.0000        0.0000        0.0000        0.0000        0.0000        0.0000        0.0000        0.0000        0.0000        0.0000        0.0000        0.0000        0.0000        0.0000        0.0000        0.0000        0.0000        0.0000        0.0000        0.0000        0.0000        0.0000        0.0000        0.0000        0.0000        0.0000        0.0000        0.0000        0.0000        0.0000        0.0000        0.0000        0.0000        0.0000        0.0000        0.0000        0.0000        0.0000
        0.0000        0.0000        0.0000        0.0000        0.0000        0.0000        0.0000        0.0000        0.0000        0.0000        0.0000        0.0000        0.0000        0.0000        0.0000        0.0000        0.0000        0.0000        0.0000        0.0000        0.0000        0.0000       12.7267       14.6731       16.0448       18.4667       14.9044       12.7795       14.3385       18.5888       19.2925        8.8879       11.3953       13.7350       13.2767        9.5588        5.4892        6.8810       17.2305       19.9286        8.4108        9.4921       11.0634       15.5896       20.7276       16.9905       17.0022       23.5985        4.1417        2.6748        5.0660       13.7222       10.0668       10.2961       12.7098        7.6109        8.0249        8.1174        8.0983        6.0084       10.4818       11.3551        8.3566        9.9165       11.9853        7.1931        7.0011        8.3296        3.5285        2.8075        4.1518        5.8443        4.0012        2.9101        3.9772        4.5776        6.4636        9.8182        7.9244        6.9597        6.2575        5.6765        5.1662        4.0040        3.7754        4.3950        4.1225        6.6470        6.4352        6.0038        5.5870        6.3967        8.6810       16.4407       16.6979        4.6962        2.7273        2.9868        4.8028        0.0209        0.0137        0.0065        0.0060        0.2247        0.4199        0.4909        0.4527        4.5705        3.6897        3.2050        4.3290        4.3072        6.6816        5.5798        5.7311       10.6028       13.4186       15.8106       16.5683       18.8206       18.9410       14.1194       11.9853       10.9715        9.1228        6.7958        6.7055        7.2735       13.7208        7.5134        8.6580       11.8396       13.8730       13.3190       19.8192       30.9931       32.7160       50.3528       39.1076       45.1939       45.2443       53.3674       71.8092       66.5585       67.4793       72.9530       60.7929       50.4160       51.5613       51.7488       50.3349       40.3912       35.3296       30.3185       29.2198       38.1577       35.7258       30.4614       35.9435       34.9580       39.5409       34.2555       34.8148       35.7096       32.2138       29.9514       39.5517       48.2837       72.5240       72.3541       74.6090       79.9300       80.9295       54.5295       58.9039       84.9130       73.2312       71.9955       73.4917       76.1837       75.9483       75.6888       70.0377       93.2243       79.7821       78.4736       77.4167       79.3693       81.7563       83.8767       84.1135       95.5654      104.8688      111.0418      114.4625      102.2706      118.3190      134.9435      144.2311        0.0000        0.0000        0.0000        0.0000        0.0000        0.0000        0.0000        0.0000        0.0000        0.0000        0.0000        0.0000        0.0000        0.0000        0.0000        0.0000        0.0000        0.0000        0.0000        0.0000        0.0000        0.0000        0.0000        0.0000        0.0000        0.0000        0.0000        0.0000        0.0000        0.0000        0.0000        0.0000        0.0000        0.0000        0.0000        0.0000        0.0000        0.0000        0.0000        0.0000        0.0000        0.0000        0.0000        0.0000        0.0000        0.0000        0.0000        0.0000        0.0000        0.0000
        0.0000        0.0000        0.0000        0.0000        0.0000        0.0000        0.0000        0.0000        0.0000        0.0000        0.0000        0.0000        0.0000        0.0000        0.0000        0.0000        0.0000        0.0000        0.0000        0.0000        0.0000        0.0000        0.0000        0.0000        0.0000        0.0000       17.0962        8.1423        6.9003        8.0696       11.6229        1.4660        0.9368        9.2774       22.2163       22.8504       18.3355       15.7264       19.6672       20.6645       16.9752       20.5621       11.4713       17.6272       29.2827       26.6552       22.1827       18.3004       12.2969        7.1707       11.0003       10.8422       10.6307       11.2731       10.7480        7.1686        9.9503        9.0233        9.4329        9.4217        7.8882       11.3243        6.6352        4.8478        6.6889        5.0327        3.1816        2.0327        1.5968        3.2037        3.9471        5.8105        5.1285        4.8835        3.1729        5.9336        8.4394        8.3027        7.4097        5.6443        5.6604        5.5083        5.1041        4.0328        3.4509        5.4208        7.6548       13.7451       11.8287       12.0439       12.2310       11.2984       11.0082       15.5896       23.1365        9.4233        4.3877        1.8335        2.7771        0.0039        0.0000        0.0177        0.0195        0.1207        0.4946        0.9863        0.6237        2.3427        2.0613        2.0650        2.0328        3.0580        4.0389        4.8751        5.5900       11.3522       11.0619       13.6900       14.4234       13.8941       13.2728       10.8614       10.4129        8.9009       11.8531        6.0631        7.0691        9.0677       11.3039       11.9231       11.1552       11.2878       12.4346       14.5602       15.7292       25.5881       53.4073       44.1381       48.1833       64.3170       56.1628       61.5205       57.9127       50.2075       50.6085       42.7918       55.6467       50.2542       50.9917       47.1536       45.1280       36.1054       28.8291       23.2263       23.8716       22.5018       23.6646       23.1527       23.5972       32.2512       45.0534       40.2275       36.0562       37.8270       43.2197       41.7032       40.9417       64.7655       61.4809       60.3340       77.9876       92.4607       86.1414       76.2368       75.9772       87.7527       82.1742       82.5300       88.6913      101.4329      114.7232      101.9659      105.8008       89.6481       89.1161       75.7933       76.1220       75.1922       78.9775       84.2979       92.5465       93.6929      105.4664      109.6622      125.0741      103.4114      117.5761      128.6571      136.3833        0.0000        0.0000        0.0000        0.0000        0.0000        0.0000        0.0000        0.0000        0.0000        0.0000        0.0000        0.0000        0.0000        0.0000        0.0000        0.0000        0.0000        0.0000        0.0000        0.0000        0.0000        0.0000        0.0000        0.0000        0.0000        0.0000        0.0000        0.0000        0.0000        0.0000        0.0000        0.0000        0.0000        0.0000        0.0000        0.0000        0.0000        0.0000        0.0000        0.0000        0.0000        0.0000        0.0000        0.0000        0.0000        0.0000        0.0000        0.0000        0.0000        0.0000
        0.0000        0.0000        0.0000        0.0000        0.0000        0.0000        0.0000        0.0000        0.0000        0.0000        0.0000        0.0000        0.0000        0.0000        0.0000        0.0000        0.0000        0.0000        0.0000        0.0000        0.0000        0.0000        0.0000        0.0000        0.0000        0.0000        0.0000        6.4500        6.4909        6.7131        5.5406        5.0307       10.0490       23.2075       15.6726       15.5452       25.9350       14.4930        9.0107       11.0897       19.8377       17.8932       11.4708       16.9174       23.5722       15.7005       14.6744       17.5599       10.6196        7.1378        6.4780        5.7347        4.0445       12.1131       17.7945        6.7967        3.3862        3.6396        5.7296        8.4641        7.5533        9.4944        4.3104        4.7195        5.1119        6.5014        3.6826        7.4687        9.3389       12.4205        5.0971        2.2799        1.8523        2.5789        4.9146        4.9115        6.4629        9.0542        7.9296        5.0817        4.8238        4.6945        4.4088        3.2939        3.1383        3.4779        4.7774        7.6322        7.4619       12.7768       20.3290       10.2332        7.9921       12.5102       19.5877        7.4420        2.9548        3.5163        2.5751        0.1077        0.2962        0.0230        0.0348        0.1111        0.0474        0.2903        0.1747        1.1600        1.4477        1.4147        1.8737        2.1603        1.7992        2.5693        3.6704        5.6294        7.7320        6.0343        7.1526        9.3797       12.0283       10.1870        8.7382        6.0501        6.8262        5.1561        5.9297        7.8542       10.7529       10.1174       11.5995       12.8863       14.4411       15.5131       20.2148       41.3883       54.9504       61.2632       58.6390       66.8854       63.3939       80.7295       62.0984       47.7363       41.0231       47.8190       51.6878       51.5401       53.3724       51.0810       42.0314       35.5260       29.5944       48.2978       41.9190       26.2405       73.4020       27.8565       28.9458       36.9635       44.1393       45.1077       49.4053       49.1147       45.4361       47.5734       56.8117       80.6268       66.7409       77.4376       81.8668       87.1559       89.4139       82.0723       80.5178       89.7519       87.8718      103.8996       97.2141       99.1219      105.1351       97.7333      100.3461       97.6212      101.0546       89.0083       85.3164       76.4865       82.7619       87.2673       98.2832      100.2547      107.1210      126.2850      131.0253      107.8532      122.2493      133.6450      141.5731      142.8300        0.0000        0.0000        0.0000        0.0000        0.0000        0.0000        0.0000        0.0000        0.0000        0.0000        0.0000        0.0000        0.0000        0.0000        0.0000        0.0000        0.0000        0.0000        0.0000        0.0000        0.0000        0.0000        0.0000        0.0000        0.0000        0.0000        0.0000        0.0000        0.0000        0.0000        0.0000        0.0000        0.0000        0.0000        0.0000        0.0000        0.0000        0.0000        0.0000        0.0000        0.0000        0.0000        0.0000        0.0000        0.0000        0.0000        0.0000        0.0000        0.0000
        0.0000        0.0000        0.0000        0.0000        0.0000        0.0000        0.0000        0.0000        0.0000        0.0000        0.0000        0.0000        0.0000        0.0000        0.0000        0.0000        0.0000        0.0000        0.0000        0.0000        0.0000        0.0000        0.0000        0.0000        0.0000        0.0000        0.0000        0.0000        0.0000        0.0000        7.5692        6.3564       10.8678        6.8142        4.6867        4.5162        9.0785       13.7281       10.1482        9.3593        6.1293        7.3387       15.5578       24.3198       27.3731       14.4665        3.4748        9.2674       13.2884       10.9905       16.1853        7.5719       12.1740       12.6769       12.8758        6.9403        2.6392        2.5973        3.3615        6.8250        9.2047        4.4258        1.2578        1.0525        1.2375        1.8602        4.9216        4.7108        8.4776        2.5885        1.4381        1.1677        0.9192        1.0812        1.7142        2.4867        4.1945        4.3124        3.2891        3.2931        3.5284        3.7300        3.4133        2.6329        2.4811        2.8416        4.2806        5.4961        5.5097        7.0690        5.9559        5.4437        4.9678        6.8206        6.3539        3.5417        2.3391        3.9339        1.0968        0.0844        0.0089        0.0000        0.0037        0.0226        0.0347        0.0308        0.0656        1.1275        1.1554        1.0245        1.1545        1.3123        1.3020        1.9152        3.3874        6.5204        5.7344        3.7509        5.0214        7.8333       10.3538        9.9002        8.7387        4.8990        4.0966        4.1602        5.0789        7.1239        8.2363        9.6123       11.3243       13.8650       16.3436       19.5145       22.5263       39.4541       53.3310       72.4240       71.4616       72.8854       75.5849       61.9438       55.7709       66.7681       49.9667       62.4324       59.4614       57.0309       54.0497       55.3758       46.3648       41.6444       39.4964       36.9042       40.9508       35.5043       38.0790       43.7879       48.5732       54.2394       64.7050       71.2603       71.7148       58.6248       62.0741       66.6410       61.5235       76.4705       86.4095       93.0089       95.9781      100.0325      109.3665      100.7171       97.8530       93.6102       99.6437      109.9148      110.0784       99.9168      103.2280      109.3906      118.0589      109.4912      102.4382       98.7463       95.9221       87.1804       90.0141      114.5008      103.3075      101.2598      101.5585      117.0360      126.8540      103.4089      117.0779      125.5390      142.2702      150.0600        0.0000        0.0000        0.0000        0.0000        0.0000        0.0000        0.0000        0.0000        0.0000        0.0000        0.0000        0.0000        0.0000        0.0000        0.0000        0.0000        0.0000        0.0000        0.0000        0.0000        0.0000        0.0000        0.0000        0.0000        0.0000        0.0000        0.0000        0.0000        0.0000        0.0000        0.0000        0.0000        0.0000        0.0000        0.0000        0.0000        0.0000        0.0000        0.0000        0.0000        0.0000        0.0000        0.0000        0.0000        0.0000        0.0000        0.0000        0.0000        0.0000
        0.0000        0.0000        0.0000        0.0000        0.0000        0.0000        0.0000        0.0000        0.0000        0.0000        0.0000        0.0000        0.0000        0.0000        0.0000        0.0000        0.0000        0.0000        0.0000        0.0000        0.0000        0.0000        0.0000        0.0000        0.0000        0.0000        0.0000        0.0000        0.0000        0.0000        0.0000        3.7918        3.2347        0.0000        0.0000        2.9492        3.7181        5.2896       11.3949       13.4385        9.6220       17.1203       25.5584       24.3604       18.1680       10.6892       21.4366       23.2573       16.1077        8.8600        8.1633        8.8405       12.2648        9.6051        5.3171        2.3567        1.3374        1.3494        1.6267        3.8429        5.5466        4.7041        2.5361        0.9531        0.7162        2.4428        4.0726        5.5365        3.1394        1.6700        0.7473        1.2148        1.3587        1.0219        0.9921        1.0682        0.6444        1.4820        4.6472        5.1278        6.3572        4.4793        3.7140        1.2328        1.1365        0.8021        2.8318        4.2891        5.8090        5.5863        5.9792       15.6902       12.2802        8.6418        9.9198       12.2512       11.1068        8.6624        5.1330        0.0937        0.6102        0.9237        2.0927        0.6977        0.7184        2.4675        2.0300        0.1871        0.2901        0.2532        0.1365        0.8754        0.7263        1.1642        3.6121        1.8230        0.8689        0.9271        1.4125        7.2109        9.1784       10.5671        9.1097        5.4999        4.7735        4.9583        6.0867        7.5970        8.6030       10.1400       12.1880       15.8037       18.0964       20.5588       28.4269       47.6153       61.6773       74.8908       76.7875       71.7181       70.6537       52.2829       54.8304       66.9694       64.3082       66.6113       63.7680       63.2471       62.6426       71.2278       69.7021       76.0789       71.1410       71.4975       70.5271       74.6449       67.4349       77.1925       80.6694       80.8733      105.0484      102.9508       92.8101      101.6442      121.4073      131.7894      116.6861      115.2041      141.4960      148.0569      139.4245      125.6834      137.8734      121.6936      127.2139       96.1193       94.5779       91.3943       91.3676       99.9748      105.2436      113.7499      124.3286      134.4814      118.1263      118.7086      108.5391       98.5185       93.1511       99.4996      123.0538      111.1999      106.0798      111.0040      123.0243      105.0489      112.6732      126.7896        0.0000        0.0000        0.0000        0.0000        0.0000        0.0000        0.0000        0.0000        0.0000        0.0000        0.0000        0.0000        0.0000        0.0000        0.0000        0.0000        0.0000        0.0000        0.0000        0.0000        0.0000        0.0000        0.0000        0.0000        0.0000        0.0000        0.0000        0.0000        0.0000        0.0000        0.0000        0.0000        0.0000        0.0000        0.0000        0.0000        0.0000        0.0000        0.0000        0.0000        0.0000        0.0000        0.0000        0.0000        0.0000        0.0000        0.0000        0.0000        0.0000        0.0000        0.0000
        0.0000        0.0000        0.0000        0.0000        0.0000        0.0000        0.0000        0.0000        0.0000        0.0000        0.0000        0.0000        0.0000        0.0000        0.0000        0.0000        0.0000        0.0000        0.0000        0.0000        0.0000        0.0000        0.0000        0.0000        0.0000        0.0000        0.0000        0.0000        0.0000        0.0000        0.0000        0.0000        0.0000        0.0000        0.0000        0.0000        0.0000        7.9322        3.8366        6.8930       20.1996       23.0321       19.6415       10.9485       11.8427       11.6117       18.7916       12.1409       12.8686       13.7657       13.3639        9.3570        8.2240        4.3209        4.6149        2.7688        1.6934        1.0777        2.4531        4.3999        3.1499        2.6341        0.5216        0.0052        0.0078        0.4990        0.4175        0.5817        1.9889        1.6028        0.5366        1.9883        2.4686        1.4224        1.2344        0.5801        0.6229        2.9119        7.1141        6.1647        4.0318        4.2148        0.8782        0.7530        0.9698        2.6277        2.8830        4.1562        5.7009        5.9859        5.7573        8.5962        4.9954        6.7238        7.0544        9.4311        8.9852        6.0742        2.5149        1.8035        2.2300        2.6848        2.1419        0.4845        0.4383        1.4739        1.1498        0.3480        0.4104        0.5590        0.3821        0.7342        1.3294        1.7029        2.8541        1.6470        0.4429        0.9950        1.4155        6.6393        8.7240        9.3633        8.5768        5.6483        5.0666        5.3950        7.5209        9.3434       12.3786       14.2464       14.0753       18.4688       20.3509       23.3231       39.9178       60.6734       70.3894       72.4964       77.2752       50.6493       53.1194       61.8775       58.2743       70.5443       79.3839       73.4154       66.0203       75.8940       79.6611       84.9391       81.2420       93.5695      101.2957       88.5315       85.5979       87.8176       82.5217       79.2194       91.5967      109.2155      107.6634      110.6548      128.8081      153.2212      144.8170      137.0557      137.8248      134.6108      144.1858      146.7371      131.8228      127.7457      122.4853      118.1441      125.3674      128.0281      105.1282      114.9434      120.9902      114.3373      111.5437      123.4870      216.5032      209.5564      147.1147      123.5312      120.5030      105.7414      104.2085      113.1975      124.3936      115.6426      118.9076      125.5230      133.2462      109.6732      116.4552        0.0000        0.0000        0.0000        0.0000        0.0000        0.0000        0.0000        0.0000        0.0000        0.0000        0.0000        0.0000        0.0000        0.0000        0.0000        0.0000        0.0000        0.0000        0.0000        0.0000        0.0000        0.0000        0.0000        0.0000        0.0000        0.0000        0.0000        0.0000        0.0000        0.0000        0.0000        0.0000        0.0000        0.0000        0.0000        0.0000        0.0000        0.0000        0.0000        0.0000        0.0000        0.0000        0.0000        0.0000        0.0000        0.0000        0.0000        0.0000        0.0000        0.0000        0.0000        0.0000
        0.0000        0.0000        0.0000        0.0000        0.0000        0.0000        0.0000        0.0000        0.0000        0.0000        0.0000        0.0000        0.0000        0.0000        0.0000        0.0000        0.0000        0.0000        0.0000        0.0000        0.0000        0.0000        0.0000        0.0000        0.0000        0.0000        0.0000        0.0000        0.0000        0.0000        0.0000        0.0000        0.0000        0.0000        0.0000        0.0000        0.0000        0.0000        0.0000        4.5112        6.2887        5.9466        8.3107       12.6872       10.3387       10.0725        8.7481        6.0019        8.8729       11.8595       13.5455        6.0058        3.5223        1.7161        1.5100        1.0853        1.1326        0.7687        0.6455        0.9218        0.3588        0.2497        0.3419        0.3035        0.0138        0.0263        0.4243        2.3391        1.9385        0.2709        0.8489        1.8070        4.6605        1.4858        0.8381        1.0093        0.2737        1.9111        5.2648        7.8100        3.1755        3.8638        3.8444        3.4985        2.7138        5.6507       10.6149        7.5699        7.1343        9.8642       13.7108        4.2328        3.8036        4.4039        6.1311       10.0353       10.6570       10.0904        3.2403        5.2485        2.4917        2.3376        1.7339        0.3926        0.1491        0.6457        0.3202        0.1305        0.4398        0.2396        0.1636        0.4580        1.3703        0.8126        1.6179        0.3089        0.3249        0.6204        1.1658        6.5236        8.0735        8.8234        8.9121        6.9436        6.7415        7.0628        7.3253       11.9687       14.0701       20.7595       25.0145       23.7034       40.2308       37.0852       51.4775       61.0323       57.8940       48.2505       46.9349       50.0905       64.5638       77.2489       91.8724       74.2495       73.9551       75.8695       83.4320       95.0841      106.0878      114.2580      114.0902      125.9819      114.7914      106.8407      102.9434      114.2333      117.0040      103.7335      125.0204      129.7366      146.2806      171.0342      186.9153      166.0767      159.0421      149.5048      154.0686      154.7570      141.8475      155.3689      154.4668      137.5093      124.3034      124.8587      129.7693      123.5426      131.6314      147.1103      144.5373      135.2465      131.9030      178.7968      181.7574      159.9910      160.3080      152.8458      159.7574      140.0532      121.5552      148.3815      167.0275      137.5298      139.1644      134.4140      127.3736      110.7474      133.3344        0.0000        0.0000        0.0000        0.0000        0.0000        0.0000        0.0000        0.0000        0.0000        0.0000        0.0000        0.0000        0.0000        0.0000        0.0000        0.0000        0.0000        0.0000        0.0000        0.0000        0.0000        0.0000        0.0000        0.0000        0.0000        0.0000        0.0000        0.0000        0.0000        0.0000        0.0000        0.0000        0.0000        0.0000        0.0000        0.0000        0.0000        0.0000        0.0000        0.0000        0.0000        0.0000        0.0000        0.0000        0.0000        0.0000        0.0000        0.0000        0.0000        0.0000        0.0000        0.0000
        0.0000        0.0000        0.0000        0.0000        0.0000        0.0000        0.0000        0.0000        0.0000        0.0000        0.0000        0.0000        0.0000        0.0000        0.0000        0.0000        0.0000        0.0000        0.0000        0.0000        0.0000        0.0000        0.0000        0.0000        0.0000        0.0000        0.0000        0.0000        0.0000        0.0000        0.0000        0.0000        0.0000        0.0000        0.0000        0.0000        0.0000        0.0000        0.0000        0.0000        2.6992        4.5712        4.5649        2.6448        2.9304        5.7920        9.8526        7.3524        7.7649        5.4926        5.3364        1.4414        2.5252        2.4489        1.5176        1.3602        1.4789        1.0372        1.1656        1.9603        0.5547        0.1322        0.3267        0.4967        1.2629        2.1248        2.0175        2.2743        1.1100        0.8984        1.5875        3.6438        5.5512        3.2517        3.3186        0.6562        0.1875        0.3509        0.4304        1.5216        1.0784        5.9992        5.2204       10.0884        4.0764        4.8460        4.1572        6.4684        5.8590        9.3151       11.2922        2.9247        4.6789        5.3943        4.1705        6.3571        6.8476        7.2036        2.7661        1.5332        5.8243        0.5898        1.3214        0.0000        0.0000        0.1234        0.0363        0.0315        0.0181        0.0047        0.0155        0.5028        0.6286        1.1039        2.7487        1.7753        1.6862        0.9359        1.1919        5.7342        7.0749        7.8982        8.1859        6.1512        6.5200        8.7875       10.5812       12.1164       14.3392       19.3468       24.6324       32.0065       31.5382       48.8777       70.6586       62.0640       60.5489       60.7015       51.9752       60.9768       69.6853       77.3248       88.7974       78.1770       80.9898       87.6215       86.9587       96.5559      113.4578      123.0956      131.4958      131.6390      139.6384      127.6953      119.4098      158.0313      147.6008      156.3906      150.1466      137.6660      155.5513      209.1920      205.6831      212.7448      200.0167      193.0006      201.8590      220.2894      192.4066      161.9054      164.8326      189.6570      192.1448      147.9794      152.4080      133.6568      162.0908      160.3997      159.2474      163.5415      189.6577      181.6959      165.5803      153.3454      154.2745      163.3675      164.7568      144.4403      138.5323      156.9511      173.5496      130.9096      131.1142      134.6003      125.2763      118.9771        0.0000        0.0000        0.0000        0.0000        0.0000        0.0000        0.0000        0.0000        0.0000        0.0000        0.0000        0.0000        0.0000        0.0000        0.0000        0.0000        0.0000        0.0000        0.0000        0.0000        0.0000        0.0000        0.0000        0.0000        0.0000        0.0000        0.0000        0.0000        0.0000        0.0000        0.0000        0.0000        0.0000        0.0000        0.0000        0.0000        0.0000        0.0000        0.0000        0.0000        0.0000        0.0000        0.0000        0.0000        0.0000        0.0000        0.0000        0.0000        0.0000        0.0000        0.0000        0.0000        0.0000
        0.0000        0.0000        0.0000        0.0000        0.0000        0.0000        0.0000        0.0000        0.0000        0.0000        0.0000        0.0000        0.0000        0.0000        0.0000        0.0000        0.0000        0.0000        0.0000        0.0000        0.0000        0.0000        0.0000        0.0000        0.0000        0.0000        0.0000        0.0000        0.0000        0.0000        0.0000        0.0000        0.0000        0.0000        0.0000        0.0000        0.0000        0.0000        0.0000        0.0000        0.0000        0.0000        0.0000        3.9508        4.5237        4.8590        5.5046        4.2475        4.4247        4.1502        3.3095        2.7759        1.5933        1.3739        2.3624       11.1790       11.9157       10.1639       10.0533       11.7182       11.3454        9.7061        6.5292        9.7120       12.1655        9.0582        8.7186        6.9606        4.2452        3.2996        3.4497        9.1223       10.2737       13.1994       12.4673       21.9752       20.2071        8.8690        2.9948       42.5788       19.4049       15.4600       12.9554       15.1778       17.0382       18.4502       17.9975       15.6825       19.5897       13.2978       14.4942       46.4470       66.6733       63.0124       69.8296       62.9972       54.0106       41.5746       25.6691        7.5311        6.3293        3.8137        1.9119        0.2843        0.0000        0.0073        0.0000        0.0201        0.0000        0.0000        0.0220        0.0000        0.0123        0.0396        0.1221        2.4635        3.7235        4.0574        5.0371        3.7366        4.3399        4.9826        5.6384        8.8336        9.7574       12.4942       14.5969       15.3535       17.4312       20.5027       19.5405       25.2952       33.5467       45.2261       58.2799       78.5451       80.0604       69.6970       83.3874       67.5680       70.7952      103.1932      112.8851      109.1541      114.7250      119.3209      120.4856      121.8795      131.4751      134.5876      118.5299      129.9123      124.1632      128.1976      130.1370      160.5451      164.6692      137.7924      157.9031      147.9782      169.3445      210.9348      222.6081      220.5044      224.8777      239.7411      229.3750      221.0504      211.5372      198.6989      182.9613      173.0186      209.7996      189.7349      165.8874      166.6006      177.9551      197.2565      194.9070      195.0459      214.3679      205.2890      183.5344      153.5861      160.6309      155.2261      150.9899      149.2204      160.2209      160.8319      148.4572      136.4187      137.4763      135.7446      151.0672      114.7500        0.0000        0.0000        0.0000        0.0000        0.0000        0.0000        0.0000        0.0000        0.0000        0.0000        0.0000        0.0000        0.0000        0.0000        0.0000        0.0000        0.0000        0.0000        0.0000        0.0000        0.0000        0.0000        0.0000        0.0000        0.0000        0.0000        0.0000        0.0000        0.0000        0.0000        0.0000        0.0000        0.0000        0.0000        0.0000        0.0000        0.0000        0.0000        0.0000        0.0000        0.0000        0.0000        0.0000        0.0000        0.0000        0.0000        0.0000        0.0000        0.0000        0.0000        0.0000        0.0000        0.0000
        0.0000        0.0000        0.0000        0.0000        0.0000        0.0000        0.0000        0.0000        0.0000        0.0000        0.0000        0.0000        0.0000        0.0000        0.0000        0.0000        0.0000        0.0000        0.0000        0.0000        0.0000        0.0000        0.0000        0.0000        0.0000        0.0000        0.0000        0.0000        0.0000        0.0000        0.0000        0.0000        0.0000        0.0000        0.0000        0.0000        0.0000        0.0000        0.0000        0.0000        0.0000        0.0000        0.0000        0.0000        6.4784        7.0695        9.0847        4.1784        4.0394        4.1099        3.0395        2.6279        1.8433        1.7720        2.2963       15.3612       16.7982       16.2612       13.2488       12.0099        9.7234        7.4345        7.0129       14.4315        9.3229        4.4190        6.6983        4.8575        4.4584        5.4586       10.8352       12.3413       16.2198       20.4000       26.5215       67.3427       49.1569       33.7101       26.4510       19.0134       18.0205       29.9174       14.3317       19.9519       22.6436       24.6281       27.5159       19.9755       18.1655       17.0005       16.8208       25.3786       51.0854       53.5067       31.3082       26.3668       28.5773       31.2455       32.3759       12.0186        4.5398        4.6072        3.9186        0.0000        0.0043        0.0243        0.2451        0.0038        0.0000        0.0080        0.0000        0.0485        0.0142        0.0000        0.0435        5.0909        6.7150        4.7893        5.1233        3.3978        3.6084        4.2895        5.4317        9.2025       10.7439       12.6772       15.5209       15.6953       19.5684       21.3901       22.0008       19.2553       19.5494       30.4259       40.6945       60.9236       58.7316       60.3717       77.6144       69.2325       98.8392      110.9607      113.5809      117.9286      112.7078      113.6898      124.2481      143.8318      160.7906      144.5000      131.8943      122.8660      132.6966      157.8183      145.7438      160.5112      152.5578      153.1531      146.0783      169.2784      196.7345      229.6214      235.5365      226.8493      224.1038      242.9219      246.8340      221.3968      207.1892      185.8346      187.2010      212.8792      218.8516      199.8611      239.2054      216.1142      222.8896      256.4084      252.8532      230.6483      220.6150      213.0831      192.0490      170.2822      184.9233      161.7174      157.4567      163.0680      175.8431      175.3877      156.6811      141.3960      157.4255      179.5058      144.1297      154.5000        0.0000        0.0000        0.0000        0.0000        0.0000        0.0000        0.0000        0.0000        0.0000        0.0000        0.0000        0.0000        0.0000        0.0000        0.0000        0.0000        0.0000        0.0000        0.0000        0.0000        0.0000        0.0000        0.0000        0.0000        0.0000        0.0000        0.0000        0.0000        0.0000        0.0000        0.0000        0.0000        0.0000        0.0000        0.0000        0.0000        0.0000        0.0000        0.0000        0.0000        0.0000        0.0000        0.0000        0.0000        0.0000        0.0000        0.0000        0.0000        0.0000        0.0000        0.0000        0.0000        0.0000
        0.0000        0.0000        0.0000        0.0000        0.0000        0.0000        0.0000        0.0000        0.0000        0.0000        0.0000        0.0000        0.0000        0.0000        0.0000        0.0000        0.0000        0.0000        0.0000        0.0000        0.0000        0.0000        0.0000        0.0000        0.0000        0.0000        0.0000        0.0000        0.0000        0.0000        0.0000        0.0000        0.0000        0.0000        0.0000        0.0000        0.0000        0.0000        0.0000        0.0000        0.0000        0.0000        0.0000        0.0000        0.0000        0.0000        7.1436        3.8859        3.5365        3.3699        2.8987        2.9655        2.3852        2.2222        2.8978        7.9059        9.4203       11.0531       14.1663       16.7940       14.3572       13.3504        9.5111        8.2395        9.2542        8.3070        3.4784        5.3461        8.0901        6.0534        5.2850        5.2239        6.4461       13.9644       10.3647       23.2866       24.8405       23.1446       14.2657       13.9142        4.4491        8.3121        9.2388       20.1499       27.3474       29.9883       34.8228       22.3041       20.1510       28.7859       22.1120       21.2101       33.0620       24.9029       30.8982       17.5168       34.1717       30.7853       27.5972       11.0668        8.5303       27.6653        4.9377        0.1555        0.2796        0.0090        0.0130        0.0084        0.2199        0.0000        0.0000        0.0049        0.0372        0.1100        0.0061        3.0620        4.2452        4.8624        4.9308        3.1926        3.7091        3.8272        5.1125        8.9530       10.6967       12.7070       14.9634       17.2752       17.6286       19.1944       21.0419       17.0495       18.9778       20.3123       24.6509       32.8334       60.9294       77.3398       71.5344       60.2221       82.5592      102.2118       99.0659      106.5198      105.2918      105.3387      101.8252      112.3156      146.4721      132.7536      145.8871      153.6911      154.2837      183.8016      180.2999      190.3600      186.2538      197.3481      195.5225      184.8650      185.3147      218.2192      237.1329      239.4026      218.8531      245.8194      256.1076      229.8664      216.4021      204.5765      199.4567      217.1598      224.3941      235.2742      254.2893      232.7726      257.2355      263.2235      249.6045      229.7170      220.9373      206.9254      193.4948      169.8621      177.1902      167.5476      168.8621      171.8956      173.8654      172.8488      160.5286      162.8294      154.7194      158.5135      160.4478      185.9700        0.0000        0.0000        0.0000        0.0000        0.0000        0.0000        0.0000        0.0000        0.0000        0.0000        0.0000        0.0000        0.0000        0.0000        0.0000        0.0000        0.0000        0.0000        0.0000        0.0000        0.0000        0.0000        0.0000        0.0000        0.0000        0.0000        0.0000        0.0000        0.0000        0.0000        0.0000        0.0000        0.0000        0.0000        0.0000        0.0000        0.0000        0.0000        0.0000        0.0000        0.0000        0.0000        0.0000        0.0000        0.0000        0.0000        0.0000        0.0000        0.0000        0.0000        0.0000        0.0000        0.0000
        0.0000        0.0000        0.0000        0.0000        0.0000        0.0000        0.0000        0.0000        0.0000        0.0000        0.0000        0.0000        0.0000        0.0000        0.0000        0.0000        0.0000        0.0000        0.0000        0.0000        0.0000        0.0000        0.0000        0.0000        0.0000        0.0000        0.0000        0.0000        0.0000        0.0000        0.0000        0.0000        0.0000        0.0000        0.0000        0.0000        0.0000        0.0000        0.0000        0.0000        0.0000        0.0000        0.0000        0.0000        0.0000        0.0000        0.0000        3.0626        2.9990        2.9780        2.8105        2.9933        2.8844        3.2590        4.4126        8.9509       11.7304        8.0693        6.7529        4.8725        4.0868        7.0571        8.0816       12.2639       15.8423        7.8365        1.2620        4.1337        3.3149        3.5460        5.5041        5.8538        4.9917        5.3386        3.9539       14.8884        0.5915        0.0000        0.3162        4.1224        5.2604        6.9253       13.7836       21.8143       25.1657       31.9082       25.9663       22.2804       25.9616       17.9021       14.7617       13.4174       18.7015       10.7571       12.1956       11.6174       23.3071       15.6803       17.2195       12.1561       11.9126        7.5578        4.9831        0.0763        0.0000        0.0204        0.3178        0.0195        0.0000        0.0000        0.0108        0.0000        0.0184        0.0000        0.0917        2.6659        3.7137        4.2742        4.4566        2.8761        3.0558        3.5957        4.6939        8.1103        9.6157       11.4599       13.6181       14.3853       16.3425       17.9730       19.3458       15.8920       16.9433       18.9803       22.0738       39.5454       51.5918       53.3969       65.6725       64.1673       58.6425       82.8097       90.6293       97.4786      105.4759      105.4638       98.3901      114.4435      134.0316      137.9023      127.0249      153.7394      166.0822      198.2317      203.5185      201.0985      173.8700      193.1730      175.0750      167.0334      197.7283      215.4554      219.0995      222.1229      210.0939      216.2703      237.0021      220.2758      207.9526      207.9115      230.7560      239.1204      264.0953      286.9382      266.3830      229.5980      267.2953      273.7122      237.6850      219.1369      216.9113      206.1927      200.5873      186.1454      192.3905      191.1435      176.9050      186.1784      184.6609      170.5692      162.0254      158.1132      179.2215      164.0255      181.9930        0.0000        0.0000        0.0000        0.0000        0.0000        0.0000        0.0000        0.0000        0.0000        0.0000        0.0000        0.0000        0.0000        0.0000        0.0000        0.0000        0.0000        0.0000        0.0000        0.0000        0.0000        0.0000        0.0000        0.0000        0.0000        0.0000        0.0000        0.0000        0.0000        0.0000        0.0000        0.0000        0.0000        0.0000        0.0000        0.0000        0.0000        0.0000        0.0000        0.0000        0.0000        0.0000        0.0000        0.0000        0.0000        0.0000        0.0000        0.0000        0.0000        0.0000        0.0000        0.0000        0.0000        0.0000
        0.0000        0.0000        0.0000        0.0000        0.0000        0.0000        0.0000        0.0000        0.0000        0.0000        0.0000        0.0000        0.0000        0.0000        0.0000        0.0000        0.0000        0.0000        0.0000        0.0000        0.0000        0.0000        0.0000        0.0000        0.0000        0.0000        0.0000        0.0000        0.0000        0.0000        0.0000        0.0000        0.0000        0.0000        0.0000        0.0000        0.0000        0.0000        0.0000        0.0000        0.0000        0.0000        0.0000        0.0000        0.0000        0.0000        0.0000        0.0000        0.0000        0.0000        2.4251        4.6303       10.4301       11.3593        5.9518       11.3612       14.1033       13.0143        9.6336        9.5321        4.5573        2.6924        4.6469       16.7126        9.8454        3.8461        0.0000        0.0000        3.7438        0.5991        1.3867        5.7015        6.7272        5.2749        9.1465        3.5043        2.9075        3.5843        5.0683        7.2824        7.7436        9.6952       11.9598       15.5962       17.6906       18.3076       14.0449       17.1931       14.9412        0.0000        0.0000        0.0000        0.0000        5.7137        6.4056        4.9865        6.5663        8.2525        0.0000       15.7438       19.4773       11.5622        9.6869        2.9256        1.1597        0.5440        0.3781        0.0000        0.0000        0.0179        0.6693        0.1109        0.0748        0.0000        0.0256        2.5394        6.5836        4.4789        3.1306        3.2703        3.5580        4.1734        5.2955        5.8404        6.8503        8.1978       10.3653       11.6215       13.2805       14.8640       16.3839       15.5065       16.8048       25.2944       38.7013       47.6040       51.5947       47.8562       53.0603       65.4785       62.4505       66.4123       71.8763       95.6529      112.6647       95.3679       99.3369      127.1324      165.9984      148.4423      162.7992      142.3830      148.0937      169.7583      208.3744      186.1090      196.4150      247.1525      208.6985      185.5340      203.8725      214.7025      208.0276      233.4829      242.4675      232.1353      235.8329      210.5607      218.6206      253.8441      280.2349      294.3310      320.9286      322.7364      282.2135      239.4127      243.2278      227.9659      211.2094      208.2154      219.0763      214.1148      211.3176      187.6542      174.5891      181.0751      179.5941      194.1266      194.7045      187.9633      205.3025      238.7890      218.3102        0.0000        0.0000        0.0000        0.0000        0.0000        0.0000        0.0000        0.0000        0.0000        0.0000        0.0000        0.0000        0.0000        0.0000        0.0000        0.0000        0.0000        0.0000        0.0000        0.0000        0.0000        0.0000        0.0000        0.0000        0.0000        0.0000        0.0000        0.0000        0.0000        0.0000        0.0000        0.0000        0.0000        0.0000        0.0000        0.0000        0.0000        0.0000        0.0000        0.0000        0.0000        0.0000        0.0000        0.0000        0.0000        0.0000        0.0000        0.0000        0.0000        0.0000        0.0000        0.0000        0.0000        0.0000        0.0000        0.0000
        0.0000        0.0000        0.0000        0.0000        0.0000        0.0000        0.0000        0.0000        0.0000        0.0000        0.0000        0.0000        0.0000        0.0000        0.0000        0.0000        0.0000        0.0000        0.0000        0.0000        0.0000        0.0000        0.0000        0.0000        0.0000        0.0000        0.0000        0.0000        0.0000        0.0000        0.0000        0.0000        0.0000        0.0000        0.0000        0.0000        0.0000        0.0000        0.0000        0.0000        0.0000        0.0000        0.0000        0.0000        0.0000        0.0000        0.0000        0.0000        0.0000        0.0000        0.0000        0.0000        0.0000        0.0000        0.0000       11.5116       13.3974       14.1949        0.0000        0.0000        0.0000        3.1850        3.5467        1.4168        3.4301        0.0000        0.0000        0.0000        0.0000        0.0000        0.0000        0.0000        1.3315        1.6745        2.1701        3.0854        3.4783        4.4910        6.1580       12.1620        8.7435       10.3601       15.0645       16.1573       13.4661       14.0154       29.0080       16.1003        0.0000        0.0000        0.0000        0.0000        0.0000        0.0000       55.0680        3.5355        0.0000        0.0000        0.0000        9.2243       10.6655       10.4903        8.6152        2.8557        1.6331        0.8605        0.7018        0.0191        0.0000        0.0106        0.8103        0.0164        0.0089        2.6939        5.4878        2.3423        2.9734        2.4306        2.7450        2.9816        3.2860        3.8879        4.7792        5.1533        5.9515        7.1737        8.7765       10.4697       12.7402       15.4725       20.2286       19.9212       24.9930       31.0260       34.7429       46.0640       54.3761       59.3803       42.0244       52.3765       56.7394       74.1601       76.5551      101.2629       98.4003       95.5811       99.5955      142.5998      158.8580      161.3842      178.0606      173.4098      151.2919      168.0063      197.2735      214.0820      195.1523      203.8281      156.6520      189.2390      185.3274      197.1948      215.7892      230.5842      248.3200      267.3597      253.8203      232.3047      245.8876      300.6485      327.8026      296.3971      296.2586      301.0775      292.3648      252.7045      243.5809      229.5357      224.4859      213.4239      209.8201      209.2603      204.2967      184.9148      180.9936      181.4247      188.6402      210.7963      196.2277      199.6237      262.8188      315.3108      205.4370        0.0000        0.0000        0.0000        0.0000        0.0000        0.0000        0.0000        0.0000        0.0000        0.0000        0.0000        0.0000        0.0000        0.0000        0.0000        0.0000        0.0000        0.0000        0.0000        0.0000        0.0000        0.0000        0.0000        0.0000        0.0000        0.0000        0.0000        0.0000        0.0000        0.0000        0.0000        0.0000        0.0000        0.0000        0.0000        0.0000        0.0000        0.0000        0.0000        0.0000        0.0000        0.0000        0.0000        0.0000        0.0000        0.0000        0.0000        0.0000        0.0000        0.0000        0.0000        0.0000        0.0000        0.0000        0.0000        0.0000
        0.0000        0.0000        0.0000        0.0000        0.0000        0.0000        0.0000        0.0000        0.0000        0.0000        0.0000        0.0000        0.0000        0.0000        0.0000        0.0000        0.0000        0.0000        0.0000        0.0000        0.0000        0.0000        0.0000        0.0000        0.0000        0.0000        0.0000        0.0000        0.0000        0.0000        0.0000        0.0000        0.0000        0.0000        0.0000        0.0000        0.0000        0.0000        0.0000        0.0000        0.0000        0.0000        0.0000        0.0000        0.0000        0.0000        0.0000        0.0000        0.0000        0.0000        0.0000        0.0000        0.0000        0.0000        0.0000        0.0000        0.0000        0.0000        0.0000        0.0000        0.0000        2.7503        2.4655        0.9029        1.0381        0.0000        0.0000        0.0000        0.0000        0.0000        0.0000        0.0000        0.0000        2.6170        3.6073        4.8043        3.4981        4.5793        6.2253        8.3677       10.0078       10.3644       15.9923       11.4002       12.6996        0.0000        0.0000        0.0000        0.0000        0.0000        0.0000        0.0000        0.0000        0.0000        0.0000        0.0000        0.0000        0.0000        0.0000        0.0000       11.2821       13.4588        7.5329        3.7935        1.8814        0.9798        0.7037        0.1462        0.0217        0.0000        0.0000        0.0000        0.0000        0.0502        0.0000        1.1363        1.5949        1.9834        2.3379        3.3488        3.0063        3.5387        4.3541        4.6995        5.4387        6.6543        8.3198       10.0597       12.8867       19.7009       24.0590       27.9390       34.8710       37.1236       41.0467       44.4599       49.2156       55.1495       54.9650       57.8114       59.7345       77.8406       86.1734       92.6721      101.9483      109.4230      111.8230      135.1917      144.9882      149.5542      162.3869      158.1651      147.7991      154.4501      166.4387      193.2200      176.9187      171.2248      179.2065      170.3122      194.2427      231.2455      233.2800      270.9128      276.9159      289.3367      256.8333      259.0425      274.1851      280.6117      291.7971      278.6508      292.0119      292.3950      308.5654      263.5993      256.3060      245.2647      234.8783      219.0018      227.8065      221.7589      205.5351      189.3648      186.8845      187.9197      176.9664      188.8887      198.8341      201.9134      273.0904      250.5730        0.0000        0.0000        0.0000        0.0000        0.0000        0.0000        0.0000        0.0000        0.0000        0.0000        0.0000        0.0000        0.0000        0.0000        0.0000        0.0000        0.0000        0.0000        0.0000        0.0000        0.0000        0.0000        0.0000        0.0000        0.0000        0.0000        0.0000        0.0000        0.0000        0.0000        0.0000        0.0000        0.0000        0.0000        0.0000        0.0000        0.0000        0.0000        0.0000        0.0000        0.0000        0.0000        0.0000        0.0000        0.0000        0.0000        0.0000        0.0000        0.0000        0.0000        0.0000        0.0000        0.0000        0.0000        0.0000        0.0000        0.0000
        0.0000        0.0000        0.0000        0.0000        0.0000        0.0000        0.0000        0.0000        0.0000        0.0000        0.0000        0.0000        0.0000        0.0000        0.0000        0.0000        0.0000        0.0000        0.0000        0.0000        0.0000        0.0000        0.0000        0.0000        0.0000        0.0000        0.0000        0.0000        0.0000        0.0000        0.0000        0.0000        0.0000        0.0000        0.0000        0.0000        0.0000        0.0000        0.0000        0.0000        0.0000        0.0000        0.0000        0.0000        0.0000        0.0000        0.0000        0.0000        0.0000        0.0000        0.0000        0.0000        0.0000        0.0000        0.0000        0.0000        0.0000        0.0000        0.0000        0.0000        0.0000        0.0000        1.7565        0.2777        0.0000        0.0000        0.0000        0.0000        0.0000        0.0000        0.0000        0.0000        0.0000        0.0000        1.4670        2.5816        3.8628        4.0062        5.4318       10.7951       20.3940       14.7272       22.3247       15.3950        0.0000        0.0000        0.0000        0.0000        0.0000        0.0000        0.0000        0.0000        0.0000        0.0000        0.0000        0.0000        0.0000        0.0000        0.0000        0.0000        0.0000       21.4785       17.4289        4.1136        2.5938        1.3110        1.9679        2.2955        0.0856        0.4048        0.0000        0.0000        0.0000        0.0000        0.0000        0.8772        1.2230        1.5651        4.0537        2.1751        2.5123        3.1188        4.0274        4.4812        5.2981        7.7589        8.5127       16.8312       21.3868       24.6941       30.0388       35.6177       37.0732       38.1629       45.7798       47.5814       55.1040       67.0556       67.3934       48.5455       57.9499       72.2369       77.5207       94.4579      108.6317      121.7215      120.8885      146.7743      149.1060      135.0645      143.1959      147.2657      183.8692      177.2838      178.8440      194.8954      177.8234      166.8144      184.0732      201.9140      240.2198      231.8230      275.6820      281.4875      284.1981      252.9016      272.4567      260.8387      249.0532      248.5451      240.4918      249.6653      279.1187      322.6173      331.2075      269.0540      251.2198      236.6647      239.9903      240.1833      255.5689      253.5826      236.3589      203.6011      194.0293      186.9349      180.8967      177.0752      177.8253      208.1663      204.9272        0.0000        0.0000        0.0000        0.0000        0.0000        0.0000        0.0000        0.0000        0.0000        0.0000        0.0000        0.0000        0.0000        0.0000        0.0000        0.0000        0.0000        0.0000        0.0000        0.0000        0.0000        0.0000        0.0000        0.0000        0.0000        0.0000        0.0000        0.0000        0.0000        0.0000        0.0000        0.0000        0.0000        0.0000        0.0000        0.0000        0.0000        0.0000        0.0000        0.0000        0.0000        0.0000        0.0000        0.0000        0.0000        0.0000        0.0000        0.0000        0.0000        0.0000        0.0000        0.0000        0.0000        0.0000        0.0000        0.0000        0.0000        0.0000
        0.0000        0.0000        0.0000        0.0000        0.0000        0.0000        0.0000        0.0000        0.0000        0.0000        0.0000        0.0000        0.0000        0.0000        0.0000        0.0000        0.0000        0.0000        0.0000        0.0000        0.0000        0.0000        0.0000        0.0000        0.0000        0.0000        0.0000        0.0000        0.0000        0.0000        0.0000        0.0000        0.0000        0.0000        0.0000        0.0000        0.0000        0.0000        0.0000        0.0000        0.0000        0.0000        0.0000        0.0000        0.0000        0.0000        0.0000        0.0000        0.0000        0.0000        0.0000        0.0000        0.0000        0.0000        0.0000        0.0000        0.0000        0.0000        0.0000        0.0000        0.0000        0.0000        0.0000        0.0000        0.0000        0.0000        0.0000        0.0000        0.0000        0.0000        0.0000        0.0000        0.0000        0.0000        0.0000        0.1476        0.1834        0.3043        0.7404        4.6542        4.7463        5.5801        6.1180        0.0000        0.0000        0.0000        0.0000        0.0000        0.0000        0.0000        0.0000        0.0000        0.0000        0.0000        0.0000        0.0000        0.0000        0.0000        0.0000        0.0000        0.0000       18.1123       29.8017        8.4661        4.5531        3.2813        2.2538        0.0000        0.0000        0.0000        0.0815        0.0000        0.0000        0.0000        0.0000        0.2850        0.3195        0.4258        0.5651        1.0692        1.2630        1.6708        3.8691       13.3101       15.9493       10.4954       10.7677       15.0734       20.2281       27.3703       34.0678       47.8882       48.2538       48.7625       47.1270       43.8571       55.7213       60.6780       73.6259       72.7502       60.4425       62.9574       71.6878       84.5338      104.0798      113.1316      126.8868      122.9718      146.8340      146.1779      144.9677      139.2759      165.9152      175.0068      168.9167      148.2725      147.3746      155.4095      183.4561      220.2545      215.7935      218.2810      221.2178      224.3880      244.1995      233.5411      259.7898      256.1697      257.1714      257.7534      263.9855      277.9377      292.2178      317.4972      307.8862      265.5761      261.4081      277.6133      296.4291      280.5529      281.1211      273.7871      257.6582      224.4973      200.6875      200.1974      198.9665      174.9097      189.0272      225.2192      226.6473        0.0000        0.0000        0.0000        0.0000        0.0000        0.0000        0.0000        0.0000        0.0000        0.0000        0.0000        0.0000        0.0000        0.0000        0.0000        0.0000        0.0000        0.0000        0.0000        0.0000        0.0000        0.0000        0.0000        0.0000        0.0000        0.0000        0.0000        0.0000        0.0000        0.0000        0.0000        0.0000        0.0000        0.0000        0.0000        0.0000        0.0000        0.0000        0.0000        0.0000        0.0000        0.0000        0.0000        0.0000        0.0000        0.0000        0.0000        0.0000        0.0000        0.0000        0.0000        0.0000        0.0000        0.0000        0.0000        0.0000        0.0000        0.0000
        0.0000        0.0000        0.0000        0.0000        0.0000        0.0000        0.0000        0.0000        0.0000        0.0000        0.0000        0.0000        0.0000        0.0000        0.0000        0.0000        0.0000        0.0000        0.0000        0.0000        0.0000        0.0000        0.0000        0.0000        0.0000        0.0000        0.0000        0.0000        0.0000        0.0000        0.0000        0.0000        0.0000        0.0000        0.0000        0.0000        0.0000        0.0000        0.0000        0.0000        0.0000        0.0000        0.0000        0.0000        0.0000        0.0000        0.0000        0.0000        0.0000        0.0000        0.0000        0.0000        0.0000        0.0000        0.0000        0.0000        0.0000        0.0000        0.0000        0.0000        0.0000        0.0000        0.0000        0.0000        0.0000        0.0000        0.0000        0.0000        0.0000        0.0000        0.0000        0.0000        0.0000        0.0000        0.0000        0.0000        0.0000        0.0000        0.0000        0.0000        0.0000        0.0000        0.0000        0.0000        0.0000        0.0000        0.0000        0.0000        0.0000        0.0000        0.0000        0.0000        0.0000        0.0000        0.0000        0.0000        0.0000        0.0000        0.0000        0.0000        0.0000       17.2621       11.5318        7.2821        7.5651        4.0714        2.5648        0.0514        0.2348        0.0278        0.0385        0.0000        0.0000        0.0000        0.0000        0.1298        0.1818        0.2653        0.3804        2.5305        4.4813        6.6253        7.7059        9.0626        9.5084        9.6485       10.9748       19.8717       22.7201       26.1815       35.1113       38.3062       37.1759       41.3625       41.8794       43.6573       52.5215       61.0461       63.9471       69.7716       68.9190       76.7557       74.7794       85.3214      103.4703      115.8700      117.4297      119.2044      134.0982      150.1674      145.4368      136.3167      139.0665      154.8219      167.0502      170.5901      172.5577      197.5892      195.8905      192.6615      190.2796      193.1075      188.1788      195.6953      190.0206      211.7306      210.6823      248.5189      280.3043      302.3864      314.5272      316.5636      308.8005      296.8620      289.4809      285.6146      286.2700      287.7523      282.9400      286.8271      296.9542      297.6802      273.7556      247.3715      220.7779      212.2949      216.3086      201.6298      198.6199      196.1311        0.0000        0.0000        0.0000        0.0000        0.0000        0.0000        0.0000        0.0000        0.0000        0.0000        0.0000        0.0000        0.0000        0.0000        0.0000        0.0000        0.0000        0.0000        0.0000        0.0000        0.0000        0.0000        0.0000        0.0000        0.0000        0.0000        0.0000        0.0000        0.0000        0.0000        0.0000        0.0000        0.0000        0.0000        0.0000        0.0000        0.0000        0.0000        0.0000        0.0000        0.0000        0.0000        0.0000        0.0000        0.0000        0.0000        0.0000        0.0000        0.0000        0.0000        0.0000        0.0000        0.0000        0.0000        0.0000        0.0000        0.0000        0.0000        0.0000
        0.0000        0.0000        0.0000        0.0000        0.0000        0.0000        0.0000        0.0000        0.0000        0.0000        0.0000        0.0000        0.0000        0.0000        0.0000        0.0000        0.0000        0.0000        0.0000        0.0000        0.0000        0.0000        0.0000        0.0000        0.0000        0.0000        0.0000        0.0000        0.0000        0.0000        0.0000        0.0000        0.0000        0.0000        0.0000        0.0000        0.0000        0.0000        0.0000        0.0000        0.0000        0.0000        0.0000        0.0000        0.0000        0.0000        0.0000        0.0000        0.0000        0.0000        0.0000        0.0000        0.0000        0.0000        0.0000        0.0000        0.0000        0.0000        0.0000        0.0000        0.0000        0.0000        0.0000        0.0000        0.0000        0.0000        0.0000        0.0000        0.0000        0.0000        0.0000        0.0000        0.0000        0.0000        0.0000        0.0000        0.0000        0.0000        0.0000        0.0000        0.0000        0.0000        0.0000        0.0000        0.0000        0.0000        0.0000        0.0000        0.0000        0.0000        0.0000        0.0000        0.0000        0.0000        0.0000        0.0000        0.0000        0.0000        0.0000        0.0000        0.0000       12.5884        8.4462        6.6648        6.1986        5.8446        3.3060        0.0000        0.0830        0.2427        0.0198        0.0000        0.0000        0.0000        0.0000        0.1820        0.2468        0.3376        2.3679       11.9347        9.7791       15.9735        9.6837       10.9953       11.3753       13.9424       24.7887       32.5373       36.8243       34.3517       32.5584       35.1665       31.5473       41.4398       47.3837       61.3005       62.5459       75.6047       66.1159       71.7309       81.2907       85.1867       84.8886       82.2167      102.7618      101.1346      112.4998      112.6228      131.1522      150.0277      153.9927      163.3547      161.4309      167.7807      168.3347      181.3345      156.4818      145.0665      170.1164      184.2401      173.2159      201.0408      195.4686      190.3953      203.8141      220.8221      228.0326      251.6792      261.2756      314.8254      357.9045      344.1289      353.7392      329.1126      332.4656      316.5357      299.4821      290.1060      286.5228      290.7241      282.0320      283.9109      289.1280      251.8997      225.3146      212.6182      210.4238      181.1836      221.4950      204.4591        0.0000        0.0000        0.0000        0.0000        0.0000        0.0000        0.0000        0.0000        0.0000        0.0000        0.0000        0.0000        0.0000        0.0000        0.0000        0.0000        0.0000        0.0000        0.0000        0.0000        0.0000        0.0000        0.0000        0.0000        0.0000        0.0000        0.0000        0.0000        0.0000        0.0000        0.0000        0.0000        0.0000        0.0000        0.0000        0.0000        0.0000        0.0000        0.0000        0.0000        0.0000        0.0000        0.0000        0.0000        0.0000        0.0000        0.0000        0.0000        0.0000        0.0000        0.0000        0.0000        0.0000        0.0000        0.0000        0.0000        0.0000        0.0000        0.0000
        0.0000        0.0000        0.0000        0.0000        0.0000        0.0000        0.0000        0.0000        0.0000        0.0000        0.0000        0.0000        0.0000        0.0000        0.0000        0.0000        0.0000        0.0000        0.0000        0.0000        0.0000        0.0000        0.0000        0.0000        0.0000        0.0000        0.0000        0.0000        0.0000        0.0000        0.0000        0.0000        0.0000        0.0000        0.0000        0.0000        0.0000        0.0000        0.0000        0.0000        0.0000        0.0000        0.0000        0.0000        0.0000        0.0000        0.0000        0.0000        0.0000        0.0000        0.0000        0.0000        0.0000        0.0000        0.0000        0.0000        0.0000        0.0000        0.0000        0.0000        0.0000        0.0000        0.0000        0.0000        0.0000        0.0000        0.0000        0.0000        0.0000        0.0000        0.0000        0.0000        0.0000        0.0000        0.0000        0.0000        0.0000        0.0000        0.0000        0.0000        0.0000        0.0000        0.0000        0.0000        0.0000        0.0000        0.0000        0.0000        0.0000        0.0000        0.0000        0.0000        0.0000        0.0000        0.0000        0.0000        0.0000        0.0000        0.0000        0.0000       14.4180       12.1201       12.2930        7.7073        6.9426        5.3379        4.4985        0.0185        0.0385        0.1311        0.0000        0.0086        0.0000        0.0000        0.0000        4.4032        4.8877        0.7071       12.8491       10.5474       17.2009       15.5561       17.5865       15.8174       20.3371       28.9822       36.2299       40.4700       35.3873       33.1080       30.3575       32.1973       36.6176       46.7425       51.5779       64.4359       61.5592       71.5165       72.5074       69.5801       83.6651       81.5444       89.0381      119.2608      123.5917      125.0597      118.2099      126.6575      143.5712      159.7842      155.4769      170.0422      163.1242      151.7531      148.5749      143.7027      142.8252      170.9424      166.8379      175.7235      161.6476      181.8113      183.3662      201.4546      227.1844      223.3302      227.9442      236.1992      256.7286      280.5853      304.4312      308.2371      326.5908      333.7894      318.0546      267.9568      281.9513      282.1914      267.3774      260.6267      259.6997      273.2114      256.5382      226.0557      211.9375      203.8177      227.3000      198.6410        0.0000        0.0000        0.0000        0.0000        0.0000        0.0000        0.0000        0.0000        0.0000        0.0000        0.0000        0.0000        0.0000      198.3300        0.0000        0.0000        0.0000      273.2100        0.0000        0.0000        0.0000        0.0000        0.0000        0.0000        0.0000        0.0000        0.0000        0.0000        0.0000        0.0000        0.0000        0.0000        0.0000        0.0000        0.0000        0.0000        0.0000        0.0000        0.0000        0.0000        0.0000        0.0000        0.0000        0.0000        0.0000        0.0000        0.0000        0.0000        0.0000        0.0000        0.0000        0.0000        0.0000        0.0000        0.0000        0.0000        0.0000        0.0000        0.0000        0.0000        0.0000
        0.0000        0.0000        0.0000        0.0000        0.0000        0.0000        0.0000        0.0000        0.0000        0.0000        0.0000        0.0000        0.0000        0.0000        0.0000        0.0000        0.0000        0.0000        0.0000        0.0000        0.0000        0.0000        0.0000        0.0000        0.0000        0.0000        0.0000        0.0000        0.0000        0.0000        0.0000        0.0000        0.0000        0.0000        0.0000        0.0000        0.0000        0.0000        0.0000        0.0000        0.0000        0.0000        0.0000        0.0000        0.0000        0.0000        0.0000        0.0000        0.0000        0.0000        0.0000        0.0000        0.0000        0.0000        0.0000        0.0000        0.0000        0.0000        0.0000        0.0000        0.0000        0.0000        0.0000        0.0000        0.0000        0.0000        0.0000        0.0000        0.0000        0.0000        0.0000        0.0000        0.0000        0.0000        0.0000        0.0000        0.0000        0.0000        0.0000        0.0000        0.0000        0.0000        0.0000        0.0000        0.0000        0.0000        0.0000        0.0000        0.0000        0.0000        0.0000        0.0000        0.0000        0.0000        0.0000        0.0000        0.0000        0.0000        0.0000        0.0000       20.0281       18.4671       16.0314        9.7283        7.0718        5.3669        4.5952       30.2637       10.4626        2.8163        2.1802        0.2614        0.1543        0.7638        0.5092        1.7663        2.2354        2.7789        5.4783        4.8764        3.5546        3.9072        5.6426       17.1378       27.7572       34.9459       35.7224       36.5545       35.2079       32.9696       32.0707       30.4725       38.9392       48.1414       53.2084       66.4224       76.5873       85.9172       82.2213       85.1411       88.4848       85.5111      101.4631      125.8881      116.0227      133.3993      140.8036      138.1548      140.8224      136.1688      143.8285      154.8636      151.3528      150.1546      167.6072      148.3230      152.9298      162.1637      157.2310      156.6257      154.7520      163.8097      180.8343      205.1169      223.7597      215.9749      224.6926      240.9121      241.3802      277.5488      276.4751      272.1140      271.6960      259.8822      274.5088      246.0186      259.6631      264.0476      246.8622      216.0335      225.2418      240.6309      238.4278      197.8053      188.5047      181.0483      205.9616      208.3346        0.0000        0.0000        0.0000        0.0000        0.0000        0.0000        0.0000        0.0000        0.0000        0.0000        0.0000        0.0000      220.2300      269.9700      297.2400        0.0000      303.9000      260.3400        0.0000        0.0000        0.0000        0.0000        0.0000        0.0000        0.0000        0.0000        0.0000        0.0000        0.0000        0.0000        0.0000        0.0000        0.0000        0.0000        0.0000        0.0000        0.0000        0.0000        0.0000        0.0000        0.0000        0.0000        0.0000        0.0000        0.0000        0.0000        0.0000        0.0000        0.0000        0.0000        0.0000        0.0000        0.0000        0.0000        0.0000        0.0000        0.0000        0.0000        0.0000        0.0000        0.0000
        0.0000        0.0000        0.0000        0.0000        0.0000        0.0000        0.0000        0.0000        0.0000        0.0000        0.0000        0.0000        0.0000        0.0000        0.0000        0.0000        0.0000        0.0000        0.0000        0.0000        0.0000        0.0000        0.0000        0.0000        0.0000        0.0000        0.0000        0.0000        0.0000        0.0000        0.0000        0.0000        0.0000        0.0000        0.0000        0.0000        0.0000        0.0000        0.0000        0.0000        0.0000        0.0000        0.0000        0.0000        0.0000        0.0000        0.0000        0.0000        0.0000        0.0000        0.0000        0.0000        0.0000        0.0000        0.0000        0.0000        0.0000        0.0000        0.0000        0.0000        0.0000        0.0000        0.0000        0.0000        0.0000        0.0000        0.0000        0.0000        0.0000        0.0000        0.0000        0.0000        0.0000        0.0000        0.0000        0.0000        0.0000        0.0000        0.0000        0.0000        0.0000        0.0000        0.0000        0.0000        0.0000        0.0000        0.0000        0.0000        0.0000        0.0000        0.0000        0.0000        0.0000        0.0000        0.0000        0.0000        0.0000        0.0000        0.0000       24.3736       22.4675       18.7648       15.1954       12.1459        9.9471        8.9798        6.0527       28.9755       14.0329        4.0645        3.0637        0.2961        0.1709        0.2292        1.0798        2.8973        6.0096        7.8316        4.4382        3.5837        3.9398        4.8658        6.5839       21.5357       29.8653       31.1522       33.4437       35.2132       37.2189       35.2365       35.5291       36.5023       41.5831       48.4907       54.9007       74.9453       81.3425       80.7807       80.3939       89.9928       88.3620       92.5167      106.1526      125.7222      119.9336      131.1914      138.1121      135.6048      149.9850      154.2996      149.2781      153.1708      156.9309      164.3914      177.9719      161.0830      166.5291      161.1226      152.3240      160.9281      168.9709      179.7411      195.1944      211.5338      213.8089      233.3518      230.6307      260.9073      260.6143      277.3232      273.4113      259.8933      268.2588      250.7072      247.5642      233.4042      238.8044      227.3244      225.1499      198.1823      196.7821      208.3125      199.1987      183.4332      184.2957      181.1224      192.4324      216.8202        0.0000        0.0000        0.0000        0.0000        0.0000        0.0000      268.2212      176.6700        0.0000        0.0000        0.0000        0.0000      248.7000      247.3200        0.0000        0.0000        0.0000        0.0000        0.0000        0.0000        0.0000        0.0000        0.0000        0.0000        0.0000        0.0000        0.0000        0.0000        0.0000        0.0000        0.0000        0.0000        0.0000        0.0000        0.0000        0.0000        0.0000        0.0000        0.0000        0.0000        0.0000        0.0000        0.0000        0.0000        0.0000        0.0000        0.0000        0.0000        0.0000        0.0000        0.0000        0.0000        0.0000        0.0000        0.0000        0.0000        0.0000        0.0000        0.0000        0.0000        0.0000
        0.0000        0.0000        0.0000        0.0000        0.0000        0.0000        0.0000        0.0000        0.0000        0.0000        0.0000        0.0000        0.0000        0.0000        0.0000        0.0000        0.0000        0.0000        0.0000        0.0000        0.0000        0.0000        0.0000        0.0000        0.0000        0.0000        0.0000        0.0000        0.0000        0.0000        0.0000        0.0000        0.0000        0.0000        0.0000        0.0000        0.0000        0.0000        0.0000        0.0000        0.0000        0.0000        0.0000        0.0000        0.0000        0.0000        0.0000        0.0000        0.0000        0.0000        0.0000        0.0000        0.0000        0.0000        0.0000        0.0000        0.0000        0.0000        0.0000        0.0000        0.0000        0.0000        0.0000        0.0000        0.0000        0.0000        0.0000        0.0000        0.0000        0.0000        0.0000        0.0000        0.0000        0.0000        0.0000        0.0000        0.0000        0.0000        0.0000        0.0000        0.0000        0.0000        0.0000        0.0000        0.0000        0.0000        0.0000        0.0000        0.0000        0.0000        0.0000        0.0000        0.0000        0.0000        0.0000        0.0000        0.0000       42.3011       35.3549       27.3701       30.4504       25.4894       19.3731       12.5599       12.6440       10.3375        8.0989        8.0883        9.1933        8.9048        6.3051        0.8458        0.4324        0.5945        0.9885        5.3755        8.2969        9.4035        8.6174        4.7516        5.1905        6.1424        7.7177       16.5861       28.0868       27.4767       27.7246       32.8351       37.8257       41.8284       37.8641       39.0799       47.4587       53.2315       56.5348       68.5691       67.5253       71.2585       80.1857       81.1312       81.7042       84.9688      101.4678      127.2672      129.0466      140.3733      135.8215      125.7985      137.9862      151.0581      164.1055      152.1055      167.7266      176.8375      180.1371      164.7825      165.0037      163.6865      165.5499      165.5986      186.2959      187.8462      219.9898      230.7398      238.4883      251.2853      242.7793      259.9653      274.1126      274.7967      254.1184      242.9680      242.7122      245.9239      248.2283      243.0744      233.3729      228.8584      222.1684      194.4280      185.3279      193.6574      194.7363      188.8129      215.2440      192.2916      191.4397        0.0000        0.0000        0.0000        0.0000        0.0000      271.5999      288.2119      274.0643      169.5900        0.0000        0.0000        0.0000        0.0000        0.0000        0.0000        0.0000        0.0000        0.0000        0.0000        0.0000        0.0000        0.0000        0.0000        0.0000        0.0000        0.0000        0.0000        0.0000        0.0000        0.0000        0.0000        0.0000        0.0000        0.0000        0.0000        0.0000        0.0000        0.0000        0.0000        0.0000        0.0000        0.0000        0.0000        0.0000        0.0000        0.0000        0.0000        0.0000        0.0000        0.0000        0.0000        0.0000        0.0000        0.0000        0.0000        0.0000        0.0000        0.0000        0.0000        0.0000        0.0000        0.0000
        0.0000        0.0000        0.0000        0.0000        0.0000        0.0000        0.0000        0.0000        0.0000        0.0000        0.0000        0.0000        0.0000        0.0000        0.0000        0.0000        0.0000        0.0000        0.0000        0.0000        0.0000        0.0000        0.0000        0.0000        0.0000        0.0000        0.0000        0.0000        0.0000        0.0000        0.0000        0.0000        0.0000        0.0000        0.0000        0.0000        0.0000        0.0000        0.0000        0.0000        0.0000        0.0000        0.0000        0.0000        0.0000        0.0000        0.0000        0.0000        0.0000        0.0000        0.0000        0.0000        0.0000        0.0000        0.0000        0.0000        0.0000        0.0000        0.0000        0.0000        0.0000        0.0000        0.0000        0.0000        0.0000        0.0000        0.0000        0.0000        0.0000        0.0000        0.0000        0.0000        0.0000        0.0000        0.0000        0.0000        0.0000        0.0000        0.0000        0.0000        0.0000        0.0000        0.0000        0.0000        0.0000        0.0000        0.0000        0.0000        0.0000        0.0000        0.0000        0.0000        0.0000        0.0000        0.0000        0.0000        0.0000       64.0743       51.4784       36.8822       32.1861       28.0354       24.9048       13.2210       13.5530       14.0581       12.3782       12.8759       13.6194       13.0501       11.3411        1.7942        1.5156        1.8217        2.2678        6.2691       10.3539       11.4481       11.7139       12.2648        7.3936        8.9132       10.6167       15.7082       19.3192       18.3467       23.6154       27.6027       33.3785       36.6127       35.9046       43.1022       48.1474       47.8531       53.0543       62.4174       64.0870       68.6193       81.2350       91.4809       78.4442       77.7235       95.5408      124.0017      133.5620      130.3011      126.9619      117.5216      133.5172      153.5062      173.2254      182.6043      172.0755      158.5664      165.8626      165.1959      163.4621      160.4594      165.3345      200.6508      231.0046      238.6257      242.3575      244.1313      232.5200      208.3517      218.9103      228.1118      256.8985      262.8589      253.0218      247.9001      254.2458      241.4686      253.6046      208.4308      231.2146      228.8137      219.3442      189.8777      180.3471      178.7902      188.1838      191.4004      237.1841      220.7917      208.6284        0.0000        0.0000        0.0000      165.7800      199.0162      224.0853      208.8294      199.9803      128.1600        0.0000        0.0000        0.0000        0.0000        0.0000        0.0000        0.0000        0.0000        0.0000        0.0000        0.0000        0.0000        0.0000        0.0000        0.0000        0.0000        0.0000        0.0000        0.0000        0.0000        0.0000        0.0000        0.0000        0.0000        0.0000        0.0000        0.0000        0.0000        0.0000        0.0000        0.0000        0.0000        0.0000        0.0000        0.0000        0.0000        0.0000        0.0000        0.0000        0.0000        0.0000        0.0000        0.0000        0.0000        0.0000        0.0000        0.0000        0.0000        0.0000        0.0000        0.0000        0.0000        0.0000
        0.0000        0.0000        0.0000        0.0000        0.0000        0.0000        0.0000        0.0000        0.0000        0.0000        0.0000        0.0000        0.0000        0.0000        0.0000        0.0000        0.0000        0.0000        0.0000        0.0000        0.0000        0.0000        0.0000        0.0000        0.0000        0.0000        0.0000        0.0000        0.0000        0.0000        0.0000        0.0000        0.0000        0.0000        0.0000        0.0000        0.0000        0.0000        0.0000        0.0000        0.0000        0.0000        0.0000        0.0000        0.0000        0.0000        0.0000        0.0000        0.0000        0.0000        0.0000        0.0000        0.0000        0.0000        0.0000        0.0000        0.0000        0.0000        0.0000        0.0000        0.0000        0.0000        0.0000        0.0000        0.0000        0.0000        0.0000        0.0000        0.0000        0.0000        0.0000        0.0000        0.0000        0.0000        0.0000        0.0000        0.0000        0.0000        0.0000        0.0000        0.0000        0.0000        0.0000        0.0000        0.0000        0.0000        0.0000        0.0000        0.0000        0.0000        0.0000        0.0000        0.0000        0.0000        0.0000        0.0000       39.5229       56.2032       51.6465       40.4315       39.6743       38.8097       28.2649       23.7065       23.3528       23.1245       23.0357       31.4412       34.2176       33.0051       29.1713       16.3051       14.4464       13.5377       12.5617       11.4780       16.1580       71.2604       47.1714       14.4905        9.6555       10.5903       11.3054       16.0243       17.4381       20.1421       21.3138       22.3581       23.5695       33.4738       39.1426       40.6667       39.2225       42.9110       46.8782       55.0400       64.9256       72.1532       74.6541       93.0693       62.9622       89.9538      109.6149      108.9726      106.6572      109.7381      121.5113      122.6695      121.9700      152.1418      166.8921      148.5323      139.9829      153.9469      145.4263      159.4971      166.3022      168.7580      176.2567      195.1694      219.9100      230.8269      221.4254      217.0085      197.5827      202.2720      214.3637      233.5134      239.8916      222.3174      229.7864      225.4159      226.6528      221.3715      211.1418      206.7936      205.2525      200.7986      187.0091      154.3028      156.6644      161.3980      166.8652      143.4743      209.9024      207.0820        0.0000        0.0000        0.0000        0.0000      171.4440      185.8293      193.8623      195.1674      196.0983      109.9800        0.0000        0.0000        0.0000        0.0000        0.0000        0.0000        0.0000        0.0000        0.0000        0.0000        0.0000        0.0000        0.0000        0.0000        0.0000        0.0000        0.0000        0.0000        0.0000        0.0000        0.0000        0.0000        0.0000        0.0000        0.0000        0.0000        0.0000        0.0000        0.0000        0.0000        0.0000        0.0000        0.0000        0.0000        0.0000        0.0000        0.0000        0.0000        0.0000        0.0000        0.0000        0.0000        0.0000        0.0000        0.0000        0.0000        0.0000        0.0000        0.0000        0.0000        0.0000        0.0000        0.0000
        0.0000        0.0000        0.0000        0.0000        0.0000        0.0000        0.0000        0.0000        0.0000        0.0000        0.0000        0.0000        0.0000        0.0000        0.0000        0.0000        0.0000        0.0000        0.0000        0.0000        0.0000        0.0000        0.0000        0.0000        0.0000        0.0000        0.0000        0.0000        0.0000        0.0000        0.0000        0.0000        0.0000        0.0000        0.0000        0.0000        0.0000        0.0000        0.0000        0.0000        0.0000        0.0000        0.0000        0.0000        0.0000        0.0000        0.0000        0.0000        0.0000        0.0000        0.0000        0.0000        0.0000        0.0000        0.0000        0.0000        0.0000        0.0000        0.0000        0.0000        0.0000        0.0000        0.0000        0.0000        0.0000        0.0000        0.0000        0.0000        0.0000        0.0000        0.0000        0.0000        0.0000        0.0000        0.0000        0.0000        0.0000        0.0000        0.0000        0.0000        0.0000        0.0000        0.0000        0.0000        0.0000        0.0000        0.0000        0.0000        0.0000        0.0000        0.0000        0.0000        0.0000        0.0000        0.0000        0.0000       30.8515       29.3551       25.2398       35.1597       36.5349       33.4767       32.3733       27.9804       24.6592       26.9691       29.7604       40.4360       42.2598       40.8424       36.8684       23.3945       19.3542       17.6584       16.7067       18.2918       21.4807       60.2527       59.4551       15.7482       13.4260       12.3741       12.4989       17.5573       17.9690       19.0085       20.8989       21.5172       25.7848       32.4656       35.1340       38.7640       44.1388       48.3086       44.2220       53.2679       68.3760       69.6301       73.6173       77.5201       92.0607      107.6062       99.0600       92.8204       91.7544       91.2723      109.2285      123.0663      124.7565      147.0765      148.6993      127.6952      124.5927      126.1352      148.3840      163.5948      170.3572      168.1328      179.5497      215.2626      231.1975      230.4924      221.9578      207.7563      191.8541      199.8083      208.9530      214.2549      221.2949      224.0265      209.5324      194.6505      197.0871      203.5142      208.5015      198.0047      191.0444      181.7682      167.5866      147.9830      158.8971      157.4609      163.3813        0.0000        0.0000        0.0000        0.0000        0.0000        0.0000      138.4226      145.6529      175.7535      189.0084      183.5045      182.4675        0.0000        0.0000        0.0000        0.0000        0.0000        0.0000        0.0000        0.0000        0.0000        0.0000        0.0000        0.0000        0.0000        0.0000        0.0000        0.0000        0.0000        0.0000        0.0000        0.0000        0.0000        0.0000        0.0000        0.0000        0.0000        0.0000        0.0000        0.0000        0.0000        0.0000        0.0000        0.0000        0.0000        0.0000        0.0000        0.0000        0.0000        0.0000        0.0000        0.0000        0.0000        0.0000        0.0000        0.0000        0.0000        0.0000        0.0000        0.0000        0.0000        0.0000        0.0000        0.0000        0.0000        0.0000
        0.0000        0.0000        0.0000        0.0000        0.0000        0.0000        0.0000        0.0000        0.0000        0.0000        0.0000        0.0000        0.0000        0.0000        0.0000        0.0000        0.0000        0.0000        0.0000        0.0000        0.0000        0.0000        0.0000        0.0000        0.0000        0.0000        0.0000        0.0000        0.0000        0.0000        0.0000        0.0000        0.0000        0.0000        0.0000        0.0000        0.0000        0.0000        0.0000        0.0000        0.0000        0.0000        0.0000        0.0000        0.0000        0.0000        0.0000        0.0000        0.0000        0.0000        0.0000        0.0000        0.0000        0.0000        0.0000        0.0000        0.0000        0.0000        0.0000        0.0000        0.0000        0.0000        0.0000        0.0000        0.0000        0.0000        0.0000        0.0000        0.0000        0.0000        0.0000        0.0000        0.0000        0.0000        0.0000        0.0000        0.0000        0.0000        0.0000        0.0000        0.0000        0.0000        0.0000        0.0000        0.0000        0.0000        0.0000        0.0000        0.0000        0.0000        0.0000        0.0000        0.0000        0.0000        0.0000        0.0000       17.4619       23.6766       34.8336       29.6741       26.2557       26.7683       28.2193       28.5345       28.6061       34.8821       34.3281       46.0050       45.1468       44.6666       47.0532       32.8558       26.0388       25.2482       29.4163       26.6227       30.8586       20.4878       48.5261       27.5375       17.0114       12.9086       13.4529       19.7148       20.3645       20.1311       22.2952       24.0482       27.9234       35.8500       40.3869       42.7456       47.6473       46.7245       45.9779       49.2188       59.5339       62.4558       68.5998       82.4357       96.8221      106.0093      102.8384       89.8543       89.1588       95.7243      107.4733      126.7118      124.5844      116.1340      127.7349      129.4331      134.7357      154.1113      174.8494      178.2723      176.9827      179.2811      202.6555      216.4971      199.9502      207.2622      203.7212      212.5224      215.5494      207.8820      202.8821      197.1767      198.2605      213.5732      205.6878      191.3164      197.0545      194.1505      197.0109      187.3181      181.3928      166.7515      164.1076      161.2285      162.7856      161.5638        0.0000        0.0000        0.0000        0.0000        0.0000        0.0000      114.6339      116.7676      128.7729      155.4583      166.0230      158.8439      154.9900        0.0000        0.0000        0.0000        0.0000        0.0000        0.0000        0.0000        0.0000        0.0000        0.0000        0.0000        0.0000        0.0000        0.0000        0.0000        0.0000        0.0000        0.0000        0.0000        0.0000        0.0000        0.0000        0.0000        0.0000        0.0000        0.0000        0.0000        0.0000        0.0000        0.0000        0.0000        0.0000        0.0000        0.0000        0.0000        0.0000        0.0000        0.0000        0.0000        0.0000        0.0000        0.0000        0.0000        0.0000        0.0000        0.0000        0.0000        0.0000        0.0000        0.0000        0.0000        0.0000        0.0000        0.0000
        0.0000        0.0000        0.0000        0.0000        0.0000        0.0000        0.0000        0.0000        0.0000        0.0000        0.0000        0.0000        0.0000        0.0000        0.0000        0.0000        0.0000        0.0000        0.0000        0.0000        0.0000        0.0000        0.0000        0.0000        0.0000        0.0000        0.0000        0.0000        0.0000        0.0000        0.0000        0.0000        0.0000        0.0000        0.0000        0.0000        0.0000        0.0000        0.0000        0.0000        0.0000        0.0000        0.0000        0.0000        0.0000        0.0000        0.0000        0.0000        0.0000        0.0000        0.0000        0.0000        0.0000        0.0000        0.0000        0.0000        0.0000        0.0000        0.0000        0.0000        0.0000        0.0000        0.0000        0.0000        0.0000        0.0000        0.0000        0.0000        0.0000        0.0000        0.0000        0.0000        0.0000        0.0000        0.0000        0.0000        0.0000        0.0000        0.0000        0.0000        0.0000        0.0000        0.0000        0.0000        0.0000        0.0000        0.0000        0.0000        0.0000        0.0000        0.0000        0.0000        0.0000        0.0000        0.0000        0.0000        0.0000       16.8461       26.6920       29.0368       29.5716       27.2958       25.2074       33.3074       43.3477       57.5874       51.5366       55.9157       56.7320       58.1881       55.4321       36.5644       31.2158       28.2348       35.0956       31.8777       28.6376       29.5402       33.1454       35.2685       17.7784       14.4974       15.6841       24.8540       24.8954       26.0027       30.3018       32.7905       38.6308       37.5785       39.6596       42.1062       43.9760       45.2068       49.7044       58.9635       57.7156       59.0207       65.8694       69.8891       89.1650       96.8734      112.7429      102.5111       90.8940      104.1497      120.7224      128.4473      144.5704      129.7009      143.4524      154.4656      145.3210      158.9310      173.8756      188.6582      184.8810      180.6776      185.1634      199.1411      209.1341      223.3464      204.9626      209.0046      212.4795      205.2466      200.5129      219.9797      236.1011      263.4505      241.9453      203.3772      195.0333      185.6776      177.8445      175.8126      172.1232      161.2985      172.4996      167.1410      184.5069        0.0000        0.0000        0.0000        0.0000        0.0000        0.0000        0.0000      109.8215      109.2632      116.1902      142.9840      143.6377      139.8963      158.6009        0.0000        0.0000        0.0000        0.0000        0.0000        0.0000        0.0000        0.0000        0.0000        0.0000        0.0000        0.0000        0.0000        0.0000        0.0000        0.0000        0.0000        0.0000        0.0000        0.0000        0.0000        0.0000        0.0000        0.0000        0.0000        0.0000        0.0000        0.0000        0.0000        0.0000        0.0000        0.0000        0.0000        0.0000        0.0000        0.0000        0.0000        0.0000        0.0000        0.0000        0.0000        0.0000        0.0000        0.0000        0.0000        0.0000        0.0000        0.0000        0.0000        0.0000        0.0000        0.0000        0.0000        0.0000
        0.0000        0.0000        0.0000        0.0000        0.0000        0.0000        0.0000        0.0000        0.0000        0.0000        0.0000        0.0000        0.0000        0.0000        0.0000        0.0000        0.0000        0.0000        0.0000        0.0000        0.0000        0.0000        0.0000        0.0000        0.0000        0.0000        0.0000        0.0000        0.0000        0.0000        0.0000        0.0000        0.0000        0.0000        0.0000        0.0000        0.0000        0.0000        0.0000        0.0000        0.0000        0.0000        0.0000        0.0000        0.0000        0.0000        0.0000        0.0000        0.0000        0.0000        0.0000        0.0000        0.0000        0.0000        0.0000        0.0000        0.0000        0.0000        0.0000        0.0000        0.0000        0.0000        0.0000        0.0000        0.0000        0.0000        0.0000        0.0000        0.0000        0.0000        0.0000        0.0000        0.0000        0.0000        0.0000        0.0000        0.0000        0.0000        0.0000        0.0000        0.0000        0.0000        0.0000        0.0000        0.0000        0.0000        0.0000        0.0000        0.0000        0.0000        0.0000        0.0000        0.0000        0.0000        0.0000        0.0000       13.4042       19.7764       19.5906       29.3280        0.0000       33.8173       35.8433       47.9053       60.6618       65.1143       64.3332       83.5846       68.3872       64.7803       85.0866       84.6519       62.0342       52.4099       55.2838       55.4203       62.9724       63.9997       60.2976       41.3878       26.0488       23.5641       25.0284       29.4102       31.5972       38.1785       39.4609       40.8457       44.5943       43.2649       40.0021       39.5348       41.5162       42.8786       49.0802       47.5537       50.6161       47.8910       52.4970       56.6640       75.8873       69.8281       73.1770       91.0897       94.1934      113.2479      111.7552      112.2303      137.4245      136.2982      145.2371      145.5154      134.6734      151.2219      167.9988      176.4022      173.6125      175.5462      171.1666      205.7697      214.8629      205.0476      206.5947      185.2699      200.1404      206.3045      188.3587      190.7688      203.1675      229.0848      211.6731      211.2308      190.6822      179.6755      171.5060      151.6283      153.8159      147.6407      194.7366        0.0000        0.0000        0.0000        0.0000        0.0000      138.4500      124.6800        0.0000      109.0967      103.9782      106.7789      115.2230      126.6189      131.5637      137.3564        0.0000        0.0000        0.0000        0.0000        0.0000        0.0000        0.0000        0.0000        0.0000        0.0000        0.0000        0.0000        0.0000        0.0000        0.0000        0.0000        0.0000        0.0000        0.0000        0.0000        0.0000        0.0000        0.0000        0.0000        0.0000        0.0000        0.0000        0.0000        0.0000        0.0000        0.0000        0.0000        0.0000        0.0000        0.0000        0.0000        0.0000        0.0000        0.0000        0.0000        0.0000        0.0000        0.0000        0.0000        0.0000        0.0000        0.0000        0.0000        0.0000        0.0000        0.0000        0.0000        0.0000        0.0000        0.0000
        0.0000        0.0000        0.0000        0.0000        0.0000        0.0000        0.0000        0.0000        0.0000        0.0000        0.0000        0.0000        0.0000        0.0000        0.0000        0.0000        0.0000        0.0000        0.0000        0.0000        0.0000        0.0000        0.0000        0.0000        0.0000        0.0000        0.0000        0.0000        0.0000        0.0000        0.0000        0.0000        0.0000        0.0000        0.0000        0.0000        0.0000        0.0000        0.0000        0.0000        0.0000        0.0000        0.0000        0.0000        0.0000        0.0000        0.0000        0.0000        0.0000        0.0000        0.0000        0.0000        0.0000        0.0000        0.0000        0.0000        0.0000        0.0000        0.0000        0.0000        0.0000        0.0000        0.0000        0.0000        0.0000        0.0000        0.0000        0.0000        0.0000        0.0000        0.0000        0.0000        0.0000        0.0000        0.0000        0.0000        0.0000        0.0000        0.0000        0.0000        0.0000        0.0000        0.0000        0.0000        0.0000        0.0000        0.0000        0.0000        0.0000        0.0000        0.0000        0.0000        0.0000        0.0000        0.0000        0.0000        0.0000       25.1195        0.0000        0.0000        0.0000       40.1142       49.6480       57.5834       59.2008       47.8448       55.6190       76.2296       63.2703       68.1263       68.3413       66.4513       52.5156       41.6408       53.3445       54.2171       66.2960       52.6029       45.6355       30.8284       25.9728       26.2003       24.8151       29.8264       32.0619       42.4878       44.0064       43.1419       43.6551       43.3283       42.8380       44.9443       44.2756       49.0376       50.2092       48.3738       51.6269       47.3176       56.2518       55.5270       62.4537       67.8523       83.0304       84.8301       94.2448      102.3177      114.3654      127.3285      150.4788      158.8402      163.5366      161.2760      149.6449      148.9275      157.7654      171.1205      177.1119      181.6919      194.7683      212.8449      206.0562      227.8513      243.1709      191.7985      173.7219      171.5947      183.6767      186.0576      197.8899      201.6949      192.0921      178.2585      172.3214      178.4096      185.0508      149.1239      153.9403      182.5965      183.5954        0.0000        0.0000        0.0000        0.0000        0.0000      110.6400       92.4000       67.0500       94.8400       97.8955       98.0463      107.3948      113.5278      119.1192      133.3172        0.0000        0.0000        0.0000        0.0000        0.0000        0.0000        0.0000        0.0000        0.0000        0.0000        0.0000        0.0000        0.0000        0.0000        0.0000        0.0000        0.0000        0.0000        0.0000        0.0000        0.0000        0.0000        0.0000        0.0000        0.0000        0.0000        0.0000        0.0000        0.0000        0.0000        0.0000        0.0000        0.0000        0.0000        0.0000        0.0000        0.0000        0.0000        0.0000        0.0000        0.0000        0.0000        0.0000        0.0000        0.0000        0.0000        0.0000        0.0000        0.0000        0.0000        0.0000        0.0000        0.0000        0.0000        0.0000
        0.0000        0.0000        0.0000        0.0000        0.0000        0.0000        0.0000        0.0000        0.0000        0.0000        0.0000        0.0000        0.0000        0.0000        0.0000        0.0000        0.0000        0.0000        0.0000        0.0000        0.0000        0.0000        0.0000        0.0000        0.0000        0.0000        0.0000        0.0000        0.0000        0.0000        0.0000        0.0000        0.0000        0.0000        0.0000        0.0000        0.0000        0.0000        0.0000        0.0000        0.0000        0.0000        0.0000        0.0000        0.0000        0.0000        0.0000        0.0000        0.0000        0.0000        0.0000        0.0000        0.0000        0.0000        0.0000        0.0000        0.0000        0.0000        0.0000        0.0000        0.0000        0.0000        0.0000        0.0000        0.0000        0.0000        0.0000        0.0000        0.0000        0.0000        0.0000        0.0000        0.0000        0.0000        0.0000        0.0000        0.0000        0.0000        0.0000        0.0000        0.0000        0.0000        0.0000        0.0000        0.0000        0.0000        0.0000        0.0000        0.0000        0.0000        0.0000        0.0000        0.0000        0.0000        0.0000        0.0000        0.0000        0.0000        0.0000        0.0000        0.0000       60.5010       74.6105       71.8979       54.8818       50.3986       51.4846       66.8274       69.5107       58.6928       56.7838       40.6819       42.9366       42.9478       40.0200       45.2644       45.6222       37.7310       34.5608       30.8445       27.8518       30.6903       29.1359       38.8349       43.7825       46.6362       42.8342       42.9542       40.4637       39.5827       43.4158       48.8672       52.3663       57.3545       55.6516       52.3174       52.2482       48.8223       51.4966       55.9759       59.0577       70.9273       78.7671       88.5936       98.3229      115.6997      120.5581      134.1930      151.6315      173.8817      185.6618      162.8910      154.5024      159.6530      161.1855      170.9890      149.1800      160.7584      176.4571      163.8909      169.7938      180.5726      186.3027      162.7905      150.8031      178.3071      187.0585      197.9237      179.2944      161.3898      164.1726      159.2646      174.4621      174.7529      194.8788      196.5133      184.3738        0.0000        0.0000        0.0000        0.0000        0.0000        0.0000      111.0300      109.6200       70.8000       62.7000       82.7862       85.8255       90.7893       97.6094      107.1447      112.5209      122.9258        0.0000        0.0000        0.0000        0.0000        0.0000        0.0000        0.0000        0.0000        0.0000        0.0000        0.0000        0.0000        0.0000        0.0000        0.0000        0.0000        0.0000        0.0000        0.0000        0.0000        0.0000        0.0000        0.0000        0.0000        0.0000        0.0000        0.0000        0.0000        0.0000        0.0000        0.0000        0.0000        0.0000        0.0000        0.0000        0.0000        0.0000        0.0000        0.0000        0.0000        0.0000        0.0000        0.0000        0.0000        0.0000        0.0000        0.0000        0.0000        0.0000        0.0000        0.0000        0.0000        0.0000        0.0000        0.0000
        0.0000        0.0000        0.0000        0.0000        0.0000        0.0000        0.0000        0.0000        0.0000        0.0000        0.0000        0.0000        0.0000        0.0000        0.0000        0.0000        0.0000        0.0000        0.0000        0.0000        0.0000        0.0000        0.0000        0.0000        0.0000        0.0000        0.0000        0.0000        0.0000        0.0000        0.0000        0.0000        0.0000        0.0000        0.0000        0.0000        0.0000        0.0000        0.0000        0.0000        0.0000        0.0000        0.0000        0.0000        0.0000        0.0000        0.0000        0.0000        0.0000        0.0000        0.0000        0.0000        0.0000        0.0000        0.0000        0.0000        0.0000        0.0000        0.0000        0.0000        0.0000        0.0000        0.0000        0.0000        0.0000        0.0000        0.0000        0.0000        0.0000        0.0000        0.0000        0.0000        0.0000        0.0000        0.0000        0.0000        0.0000        0.0000        0.0000        0.0000        0.0000        0.0000        0.0000        0.0000        0.0000        0.0000        0.0000        0.0000        0.0000        0.0000        0.0000        0.0000        0.0000        0.0000        0.0000        0.0000        0.0000        0.0000        0.0000        0.0000        0.0000        0.0000       54.5273       50.4614       46.6498       52.2053       58.0271       72.0718       72.1729       63.4768       54.8996       38.2194       42.4824       50.1579       51.5030       52.4561       44.6079       42.7037       41.3357       35.7648       35.6982       39.6220       43.2108       54.1882       58.3689       54.4000       49.4812       44.3786       50.0495       49.7880       55.4694       56.7425       54.9937       52.7977       57.5941       53.1311       53.7898       54.0590       61.2437       64.6892       58.2066       65.1241       75.4344       96.3796      105.6640      114.1505      151.7457      162.9767      170.0685      165.0511      189.8733      186.7023      198.2460      191.3710      180.7817      155.5279      153.9062      144.7617      135.2668      149.8020      153.0175      152.9242      148.9016      142.7439      144.5969      163.8799      165.0376      164.8426      148.2354      149.3265      154.9059      147.5428      152.6349      153.9590      198.9557      167.3551      175.1889        0.0000        0.0000        0.0000        0.0000        0.0000        0.0000        0.0000       78.4500       74.6400       50.9100       73.1944       74.5192       78.7847       86.8602       97.8143      108.4169      121.7914        0.0000        0.0000        0.0000        0.0000        0.0000        0.0000        0.0000        0.0000        0.0000        0.0000        0.0000        0.0000        0.0000        0.0000        0.0000        0.0000        0.0000        0.0000        0.0000        0.0000        0.0000        0.0000        0.0000        0.0000        0.0000        0.0000        0.0000        0.0000        0.0000        0.0000        0.0000        0.0000        0.0000        0.0000        0.0000        0.0000        0.0000        0.0000        0.0000        0.0000        0.0000        0.0000        0.0000        0.0000        0.0000        0.0000        0.0000        0.0000        0.0000        0.0000        0.0000        0.0000        0.0000        0.0000        0.0000
        0.0000        0.0000        0.0000        0.0000        0.0000        0.0000        0.0000        0.0000        0.0000        0.0000        0.0000        0.0000        0.0000        0.0000        0.0000        0.0000        0.0000        0.0000        0.0000        0.0000        0.0000        0.0000        0.0000        0.0000        0.0000        0.0000        0.0000        0.0000        0.0000        0.0000        0.0000        0.0000        0.0000        0.0000        0.0000        0.0000        0.0000        0.0000        0.0000        0.0000        0.0000        0.0000        0.0000        0.0000        0.0000        0.0000        0.0000        0.0000        0.0000        0.0000        0.0000        0.0000        0.0000        0.0000        0.0000        0.0000        0.0000        0.0000        0.0000        0.0000        0.0000        0.0000        0.0000        0.0000        0.0000        0.0000        0.0000        0.0000        0.0000        0.0000        0.0000        0.0000        0.0000        0.0000        0.0000        0.0000        0.0000        0.0000        0.0000        0.0000        0.0000        0.0000        0.0000        0.0000        0.0000        0.0000        0.0000        0.0000        0.0000        0.0000        0.0000        0.0000        0.0000        0.0000        0.0000        0.0000        0.0000        0.0000        0.0000        0.0000        0.0000        0.0000        0.0000       49.7907       48.3069       51.4680       63.6507       59.1925       52.9048       56.9517       61.4555       54.9187       60.2251       58.8985       64.0008       65.4054       66.0726       65.9770       63.0669       54.9984       60.8938       63.4714       80.2356       90.9052       76.3880       64.6760       68.4931        0.0000        0.0000       72.5128       78.7230       70.4018       70.0780       69.5762       68.5934       82.3803       78.1668       65.4511       56.0721       87.5447       87.8156       80.7310       89.2887      108.7080      113.2272      145.1462      186.5189      180.0970      202.5082      204.4716      217.6330      215.1212      245.2534      203.2587      185.2139      156.6846      157.6133      129.0371      122.4115      124.2276      118.0992      118.7013      116.0306      112.0643      103.9417      110.5577      116.8017      117.2283      129.5215      126.4096      160.3537      123.4521      129.4263      121.0692        0.0000        0.0000        0.0000        0.0000        0.0000        0.0000        0.0000        0.0000        0.0000        0.0000        0.0000        0.0000        0.0000       69.0677       70.7720       75.7035       79.3491       93.7874      109.7807        0.0000        0.0000        0.0000        0.0000        0.0000        0.0000        0.0000        0.0000        0.0000        0.0000        0.0000        0.0000        0.0000        0.0000        0.0000        0.0000        0.0000        0.0000        0.0000        0.0000        0.0000        0.0000        0.0000        0.0000        0.0000        0.0000        0.0000        0.0000        0.0000        0.0000        0.0000        0.0000        0.0000        0.0000        0.0000        0.0000        0.0000        0.0000        0.0000        0.0000        0.0000        0.0000        0.0000        0.0000        0.0000        0.0000        0.0000        0.0000        0.0000        0.0000        0.0000        0.0000        0.0000        0.0000        0.0000        0.0000
        0.0000        0.0000        0.0000        0.0000        0.0000        0.0000        0.0000        0.0000        0.0000        0.0000        0.0000        0.0000        0.0000        0.0000        0.0000        0.0000        0.0000        0.0000        0.0000        0.0000        0.0000        0.0000        0.0000        0.0000        0.0000        0.0000        0.0000        0.0000        0.0000        0.0000        0.0000        0.0000        0.0000        0.0000        0.0000        0.0000        0.0000        0.0000        0.0000        0.0000        0.0000        0.0000        0.0000        0.0000        0.0000        0.0000        0.0000        0.0000        0.0000        0.0000        0.0000        0.0000        0.0000        0.0000        0.0000        0.0000        0.0000        0.0000        0.0000        0.0000        0.0000        0.0000        0.0000        0.0000        0.0000        0.0000        0.0000        0.0000        0.0000        0.0000        0.0000        0.0000        0.0000        0.0000        0.0000        0.0000        0.0000        0.0000        0.0000        0.0000        0.0000        0.0000        0.0000        0.0000        0.0000        0.0000        0.0000        0.0000        0.0000        0.0000        0.0000        0.0000        0.0000        0.0000        0.0000        0.0000        0.0000        0.0000        0.0000        0.0000        0.0000        0.0000        0.0000       50.2287       48.8938       50.9308       57.7749       51.0401       48.1655       49.5832       46.9172       54.0361       64.0719       72.1798       66.1360       74.6708       79.4501       80.1871       75.7891       73.3730       74.2488       87.8279       96.0055       94.9596       76.4583       75.4602        0.0000        0.0000        0.0000        0.0000        0.0000        0.0000       71.0522       78.0243       80.5490      113.8974       99.6077       73.0697       55.5997       62.9692       77.3605       83.6488      113.6572      116.0559      143.8836      161.8601      170.9536      181.8378      215.6133      215.2636      234.8902      240.5346      252.9491      230.1798      191.5745      162.0650      141.8932      127.1994      126.8224      119.3574      111.6603      132.7956       98.9278       94.6909       95.0120      104.5562       95.1002      106.0543      106.3645      104.7403      135.4953      109.4901        0.0000        0.0000        0.0000        0.0000        0.0000        0.0000        0.0000        0.0000        0.0000        0.0000        0.0000        0.0000        0.0000        0.0000        0.0000       73.5183       70.0830       72.2643       77.6494       96.4325      109.5381      167.2688        0.0000        0.0000        0.0000        0.0000        0.0000        0.0000        0.0000        0.0000        0.0000        0.0000        0.0000        0.0000        0.0000        0.0000        0.0000        0.0000        0.0000        0.0000        0.0000        0.0000        0.0000        0.0000        0.0000        0.0000        0.0000        0.0000        0.0000        0.0000        0.0000        0.0000        0.0000        0.0000        0.0000        0.0000        0.0000        0.0000        0.0000        0.0000        0.0000        0.0000        0.0000        0.0000        0.0000        0.0000        0.0000        0.0000        0.0000        0.0000        0.0000        0.0000        0.0000        0.0000        0.0000        0.0000        0.0000
        0.0000        0.0000        0.0000        0.0000        0.0000        0.0000        0.0000        0.0000        0.0000        0.0000        0.0000        0.0000        0.0000        0.0000        0.0000        0.0000        0.0000        0.0000        0.0000        0.0000        0.0000        0.0000        0.0000        0.0000        0.0000        0.0000        0.0000        0.0000        0.0000        0.0000        0.0000        0.0000        0.0000        0.0000        0.0000        0.0000        0.0000        0.0000        0.0000        0.0000        0.0000        0.0000        0.0000        0.0000        0.0000        0.0000        0.0000        0.0000        0.0000        0.0000        0.0000        0.0000        0.0000        0.0000        0.0000        0.0000        0.0000        0.0000        0.0000        0.0000        0.0000        0.0000        0.0000        0.0000        0.0000        0.0000        0.0000        0.0000        0.0000        0.0000        0.0000        0.0000        0.0000        0.0000        0.0000        0.0000        0.0000        0.0000        0.0000        0.0000        0.0000        0.0000        0.0000        0.0000        0.0000        0.0000        0.0000        0.0000        0.0000        0.0000        0.0000        0.0000        0.0000        0.0000        0.0000        0.0000        0.0000        0.0000        0.0000        0.0000        0.0000        0.0000        0.0000       56.4036       59.4502       56.0607       50.5602       48.7388       44.7783       48.9810       52.0195       57.3603       65.5619       68.9366       75.6236       85.8186       86.1949        0.0000       86.1889       91.4165        0.0000        0.0000       93.9220       90.4245        0.0000        0.0000        0.0000        0.0000        0.0000        0.0000        0.0000        0.0000       59.3798       65.0407       78.1444      106.1344       91.2006       69.8906       59.3565       78.4613       90.5785       91.2296       90.5475      115.2063      145.8501      150.5834      172.7427      181.8099      199.0364      233.5054      223.5534      246.1745      253.9634      210.6127      206.1089      154.0773      144.0818      153.7675      134.8730      120.2277       97.5315       96.8241      110.6338       94.7002       96.8069      100.3659      109.0305        0.0000        0.0000        0.0000        0.0000        0.0000        0.0000        0.0000        0.0000        0.0000        0.0000        0.0000        0.0000        0.0000        0.0000        0.0000        0.0000        0.0000        0.0000        0.0000        0.0000       60.7207       60.5432       60.9723       68.8229       91.4239        0.0000        0.0000        0.0000        0.0000        0.0000        0.0000        0.0000        0.0000        0.0000        0.0000        0.0000        0.0000        0.0000        0.0000        0.0000        0.0000        0.0000        0.0000        0.0000        0.0000        0.0000        0.0000        0.0000        0.0000        0.0000        0.0000        0.0000        0.0000        0.0000        0.0000        0.0000        0.0000        0.0000        0.0000        0.0000        0.0000        0.0000        0.0000        0.0000        0.0000        0.0000        0.0000        0.0000        0.0000        0.0000        0.0000        0.0000        0.0000        0.0000        0.0000        0.0000        0.0000        0.0000        0.0000        0.0000        0.0000        0.0000
        0.0000        0.0000        0.0000        0.0000        0.0000        0.0000        0.0000        0.0000        0.0000        0.0000        0.0000        0.0000        0.0000        0.0000        0.0000        0.0000        0.0000        0.0000        0.0000        0.0000        0.0000        0.0000        0.0000        0.0000        0.0000        0.0000        0.0000        0.0000        0.0000        0.0000        0.0000        0.0000        0.0000        0.0000        0.0000        0.0000        0.0000        0.0000        0.0000        0.0000        0.0000        0.0000        0.0000        0.0000        0.0000        0.0000        0.0000        0.0000        0.0000        0.0000        0.0000        0.0000        0.0000        0.0000        0.0000        0.0000        0.0000        0.0000        0.0000        0.0000        0.0000        0.0000        0.0000        0.0000        0.0000        0.0000        0.0000        0.0000        0.0000        0.0000        0.0000        0.0000        0.0000        0.0000        0.0000        0.0000        0.0000        0.0000        0.0000        0.0000        0.0000        0.0000        0.0000        0.0000        0.0000        0.0000        0.0000        0.0000        0.0000        0.0000        0.0000        0.0000        0.0000        0.0000        0.0000        0.0000        0.0000        0.0000        0.0000        0.0000        0.0000        0.0000        0.0000       59.5046       69.8070       51.2864       53.7487       53.4948       53.1041       50.6591       52.9413       66.7443       65.4202       73.3674        0.0000        0.0000        0.0000        0.0000        0.0000        0.0000        0.0000        0.0000        0.0000        0.0000        0.0000        0.0000        0.0000        0.0000        0.0000        0.0000        0.0000        0.0000        0.0000       56.0279       69.8647       60.8233       52.0232       55.3420       76.5947       80.9688       95.6273      107.9750      115.1486      120.8846      145.6182      178.3734      218.1067      199.4422      212.5266      225.4539      231.0209      208.7454      212.7877      196.5191      195.2941      145.7848      132.4439      118.7985      110.0951       92.8713      113.6038      113.1826      103.7601       91.4514       96.2657       99.2743        0.0000        0.0000        0.0000        0.0000        0.0000        0.0000        0.0000        0.0000        0.0000        0.0000        0.0000        0.0000        0.0000        0.0000        0.0000        0.0000        0.0000        0.0000        0.0000        0.0000        0.0000        0.0000       60.1671       55.5440       59.7445        0.0000      101.4948      136.7235        0.0000        0.0000        0.0000        0.0000        0.0000        0.0000        0.0000        0.0000        0.0000        0.0000        0.0000        0.0000        0.0000        0.0000        0.0000        0.0000        0.0000        0.0000        0.0000        0.0000        0.0000        0.0000        0.0000        0.0000        0.0000        0.0000        0.0000        0.0000        0.0000        0.0000        0.0000        0.0000        0.0000        0.0000        0.0000        0.0000        0.0000        0.0000        0.0000        0.0000        0.0000        0.0000        0.0000        0.0000        0.0000        0.0000        0.0000        0.0000        0.0000        0.0000        0.0000        0.0000        0.0000        0.0000        0.0000
        0.0000        0.0000        0.0000        0.0000        0.0000        0.0000        0.0000        0.0000        0.0000        0.0000        0.0000        0.0000        0.0000        0.0000        0.0000        0.0000        0.0000        0.0000        0.0000        0.0000        0.0000        0.0000        0.0000        0.0000        0.0000        0.0000        0.0000        0.0000        0.0000        0.0000        0.0000        0.0000        0.0000        0.0000        0.0000        0.0000        0.0000        0.0000        0.0000        0.0000        0.0000        0.0000        0.0000        0.0000        0.0000        0.0000        0.0000        0.0000        0.0000        0.0000        0.0000        0.0000        0.0000        0.0000        0.0000        0.0000        0.0000        0.0000        0.0000        0.0000        0.0000        0.0000        0.0000        0.0000        0.0000        0.0000        0.0000        0.0000        0.0000        0.0000        0.0000        0.0000        0.0000        0.0000        0.0000        0.0000        0.0000        0.0000        0.0000        0.0000        0.0000        0.0000        0.0000        0.0000        0.0000        0.0000        0.0000        0.0000        0.0000        0.0000        0.0000        0.0000        0.0000        0.0000        0.0000        0.0000        0.0000        0.0000        0.0000        0.0000        0.0000        0.0000        0.0000        0.0000        0.0000       64.7989       61.8317       61.0561       66.5359       67.3750       61.1879       72.6243       74.2570       92.0718       94.3554        0.0000        0.0000        0.0000        0.0000        0.0000        0.0000        0.0000        0.0000        0.0000        0.0000        0.0000        0.0000        0.0000        0.0000        0.0000        0.0000        0.0000        0.0000       63.9467       57.6952       54.5616       57.7189       55.1983       50.8305       70.9100       87.8836      131.5836      148.9682      136.6041      176.3010      226.8432      199.4423      157.7389      193.4049      214.9301      191.1521      163.1398      154.0224      178.6600      203.6755      159.6261      158.0707      138.6698      126.3093      109.0259      115.7930      106.4873       93.5553      100.6500      148.5000        0.0000        0.0000        0.0000        0.0000        0.0000        0.0000        0.0000        0.0000        0.0000        0.0000        0.0000        0.0000        0.0000        0.0000        0.0000        0.0000        0.0000        0.0000        0.0000        0.0000        0.0000        0.0000        0.0000        0.0000       59.2234       66.8387        0.0000      103.2000      110.4900        0.0000        0.0000        0.0000        0.0000        0.0000        0.0000        0.0000        0.0000        0.0000        0.0000        0.0000        0.0000        0.0000        0.0000        0.0000        0.0000        0.0000        0.0000        0.0000        0.0000        0.0000        0.0000        0.0000        0.0000        0.0000        0.0000        0.0000        0.0000        0.0000        0.0000        0.0000        0.0000        0.0000        0.0000        0.0000        0.0000        0.0000        0.0000        0.0000        0.0000        0.0000        0.0000        0.0000        0.0000        0.0000        0.0000        0.0000        0.0000        0.0000        0.0000        0.0000        0.0000        0.0000        0.0000        0.0000
        0.0000        0.0000        0.0000        0.0000        0.0000        0.0000        0.0000        0.0000        0.0000        0.0000        0.0000        0.0000        0.0000        0.0000        0.0000        0.0000        0.0000        0.0000        0.0000        0.0000        0.0000        0.0000        0.0000        0.0000        0.0000        0.0000        0.0000        0.0000        0.0000        0.0000        0.0000        0.0000        0.0000        0.0000        0.0000        0.0000        0.0000        0.0000        0.0000        0.0000        0.0000        0.0000        0.0000        0.0000        0.0000        0.0000        0.0000        0.0000        0.0000        0.0000        0.0000        0.0000        0.0000        0.0000        0.0000        0.0000        0.0000        0.0000        0.0000        0.0000        0.0000        0.0000        0.0000        0.0000        0.0000        0.0000        0.0000        0.0000        0.0000        0.0000        0.0000        0.0000        0.0000        0.0000        0.0000        0.0000        0.0000        0.0000        0.0000        0.0000        0.0000        0.0000        0.0000        0.0000        0.0000        0.0000        0.0000        0.0000        0.0000        0.0000        0.0000        0.0000        0.0000        0.0000        0.0000        0.0000        0.0000        0.0000        0.0000        0.0000        0.0000        0.0000        0.0000        0.0000        0.0000        0.0000       67.8398       72.9735       81.8519       74.4261       73.4968       87.8930       91.2329       90.8910       90.0565        0.0000        0.0000        0.0000        0.0000        0.0000        0.0000        0.0000        0.0000        0.0000        0.0000        0.0000        0.0000        0.0000        0.0000        0.0000        0.0000        0.0000        0.0000        0.0000        0.0000       76.3010       62.9625       60.9204       60.2340       92.1271      119.3253      169.6880      137.1113      109.2984      112.1290      138.3421      109.0300      115.4901      140.7725      129.2076      152.7762      140.2482      154.4113      210.1435      165.2545      171.7684      156.8829      133.9289      164.3427      116.8750        0.0000        0.0000      138.9617        0.0000        0.0000        0.0000        0.0000        0.0000        0.0000        0.0000        0.0000        0.0000        0.0000        0.0000        0.0000        0.0000        0.0000        0.0000        0.0000        0.0000        0.0000        0.0000        0.0000        0.0000        0.0000        0.0000        0.0000        0.0000        0.0000       56.3104       66.3671        0.0000        0.0000        0.0000        0.0000        0.0000        0.0000        0.0000        0.0000        0.0000        0.0000        0.0000        0.0000        0.0000        0.0000        0.0000        0.0000        0.0000        0.0000        0.0000        0.0000        0.0000        0.0000        0.0000        0.0000        0.0000        0.0000        0.0000        0.0000        0.0000        0.0000        0.0000        0.0000        0.0000        0.0000        0.0000        0.0000        0.0000        0.0000        0.0000        0.0000        0.0000        0.0000        0.0000        0.0000        0.0000        0.0000        0.0000        0.0000        0.0000        0.0000        0.0000        0.0000        0.0000        0.0000        0.0000        0.0000        0.0000        0.0000
[truncated: 212,709 more chars]
