# Supplementary material for: Multidimensional evaluation of the TRMM 3B43V7 satellite-based precipitation product in mainland China from 1998–2016
Source: PeerJ. 2020 Feb 20;8:e8615. doi: 10.7717/peerj.8615 (PMC7036276; doi:10.7717/peerj.8615)
Supplement: Supplemental Information 2 [file peerj-08-8615-s002.zip › TRMM_3B43 data/TRMM 3B43 data-Year-Month/2012-12.txt]

ncols         249
nrows         175
xllcorner     73.250
yllcorner     6.500
cellsize      0.25000
        0.0000        0.0000        0.0000        0.0000        0.0000        0.0000        0.0000        0.0000        0.0000        0.0000        0.0000        0.0000        0.0000        0.0000        0.0000        0.0000        0.0000        0.0000        0.0000        0.0000        0.0000        0.0000        0.0000        0.0000        0.0000        0.0000        0.0000        0.0000        0.0000        0.0000        0.0000        0.0000        0.0000        0.0000        0.0000        0.0000        0.0000        0.0000        0.0000        0.0000        0.0000        0.0000        0.0000        0.0000        0.0000        0.0000        0.0000        0.0000        0.0000        0.0000        0.0000        0.0000        0.0000        0.0000        0.0000        0.0000        0.0000        0.0000        0.0000        0.0000        0.0000        0.0000        0.0000        0.0000        0.0000        0.0000        0.0000        0.0000        0.0000        0.0000        0.0000        0.0000        0.0000        0.0000        0.0000        0.0000        0.0000        0.0000        0.0000        0.0000        0.0000        0.0000        0.0000        0.0000        0.0000        0.0000        0.0000        0.0000        0.0000        0.0000        0.0000        0.0000        0.0000        0.0000        0.0000        0.0000        0.0000        0.0000        0.0000        0.0000        0.0000        0.0000        0.0000        0.0000        0.0000        0.0000        0.0000        0.0000        0.0000        0.0000        0.0000        0.0000        0.0000        0.0000        0.0000        0.0000        0.0000        0.0000        0.0000        0.0000        0.0000        0.0000        0.0000        0.0000        0.0000        0.0000        0.0000        0.0000        0.0000        0.0000        0.0000        0.0000        0.0000        0.0000        0.0000        0.0000        0.0000        0.0000        0.0000        0.0000        0.0000        0.0000        0.0000        0.0000        0.0000        0.0000        0.0000        0.0000        0.0000        0.0000        0.0000        0.0000        0.0000        0.0000        0.0000        0.0000        0.0000        0.0000        0.0000        0.0000        0.0000        0.0000        0.0000        0.0000        0.0000        0.0000        0.0000        0.0000        0.0000        0.0000        0.0000        0.0000        0.0000       11.9602       12.0471       12.0647        0.0000        0.0000        0.0000       14.7598       15.3791       13.1911       12.6264       10.5723       10.6858       11.0867       12.2250       12.5770       12.9442       12.3547       13.3884       14.6884       15.1900       18.1789       16.0639       14.4261       14.4559       14.3349       13.8461       12.7436       16.0069       13.5778       13.4530       15.3542       15.8946       17.0045       14.8085       14.2244       14.1442       16.5650       18.4518       19.9481       20.0822       20.0269       20.9272       23.2905       23.2230       23.7314       24.9816        0.0000        0.0000        0.0000        0.0000        0.0000        0.0000        0.0000        0.0000        0.0000        0.0000        0.0000        0.0000        0.0000        0.0000        0.0000        0.0000        0.0000        0.0000        0.0000        0.0000        0.0000        0.0000        0.0000        0.0000        0.0000        0.0000        0.0000        0.0000        0.0000        0.0000
        0.0000        0.0000        0.0000        0.0000        0.0000        0.0000        0.0000        0.0000        0.0000        0.0000        0.0000        0.0000        0.0000        0.0000        0.0000        0.0000        0.0000        0.0000        0.0000        0.0000        0.0000        0.0000        0.0000        0.0000        0.0000        0.0000        0.0000        0.0000        0.0000        0.0000        0.0000        0.0000        0.0000        0.0000        0.0000        0.0000        0.0000        0.0000        0.0000        0.0000        0.0000        0.0000        0.0000        0.0000        0.0000        0.0000        0.0000        0.0000        0.0000        0.0000        0.0000        0.0000        0.0000        0.0000        0.0000        0.0000        0.0000        0.0000        0.0000        0.0000        0.0000        0.0000        0.0000        0.0000        0.0000        0.0000        0.0000        0.0000        0.0000        0.0000        0.0000        0.0000        0.0000        0.0000        0.0000        0.0000        0.0000        0.0000        0.0000        0.0000        0.0000        0.0000        0.0000        0.0000        0.0000        0.0000        0.0000        0.0000        0.0000        0.0000        0.0000        0.0000        0.0000        0.0000        0.0000        0.0000        0.0000        0.0000        0.0000        0.0000        0.0000        0.0000        0.0000        0.0000        0.0000        0.0000        0.0000        0.0000        0.0000        0.0000        0.0000        0.0000        0.0000        0.0000        0.0000        0.0000        0.0000        0.0000        0.0000        0.0000        0.0000        0.0000        0.0000        0.0000        0.0000        0.0000        0.0000        0.0000        0.0000        0.0000        0.0000        0.0000        0.0000        0.0000        0.0000        0.0000        0.0000        0.0000        0.0000        0.0000        0.0000        0.0000        0.0000        0.0000        0.0000        0.0000        0.0000        0.0000        0.0000        0.0000        0.0000        0.0000        0.0000        0.0000        0.0000        0.0000        0.0000        0.0000        0.0000        0.0000        0.0000        0.0000        0.0000        0.0000        0.0000        0.0000        0.0000        0.0000        0.0000        0.0000        0.0000        0.0000       11.8251       11.8156       11.6192       10.7205       11.2394       12.0155       12.4048       13.9963       14.0811       13.1819       12.0316       11.3980       11.1354       10.6614       11.1913       12.9400       13.6289       13.1308       14.4523       16.0675       17.7461       17.7910       15.9534       15.4267       14.7973       14.3671       14.4267       12.5884       14.9803       19.3037       16.5002       16.5694       15.6484       15.9161       16.0854       18.5647       19.5117       18.2423       19.0099       19.4910       20.3469       20.7434       20.5365       23.0490       23.7355       24.7841       27.1284       28.2240       27.0795       26.7174       26.7336       26.5247       28.0716       28.1831        0.0000        0.0000        0.0000        0.0000        0.0000        0.0000        0.0000        0.0000        0.0000        0.0000        0.0000        0.0000        0.0000        0.0000        0.0000        0.0000        0.0000        0.0000        0.0000        0.0000        0.0000        0.0000        0.0000
        0.0000        0.0000        0.0000        0.0000        0.0000        0.0000        0.0000        0.0000        0.0000        0.0000        0.0000        0.0000        0.0000        0.0000        0.0000        0.0000        0.0000        0.0000        0.0000        0.0000        0.0000        0.0000        0.0000        0.0000        0.0000        0.0000        0.0000        0.0000        0.0000        0.0000        0.0000        0.0000        0.0000        0.0000        0.0000        0.0000        0.0000        0.0000        0.0000        0.0000        0.0000        0.0000        0.0000        0.0000        0.0000        0.0000        0.0000        0.0000        0.0000        0.0000        0.0000        0.0000        0.0000        0.0000        0.0000       35.3126        0.0000       26.2221       21.5504        0.0000        0.0000        0.0000        0.0000        0.0000        0.0000        0.0000        0.0000        0.0000        0.0000        0.0000        0.0000        0.0000        0.0000        0.0000        0.0000        0.0000        0.0000        0.0000        0.0000        0.0000        0.0000        0.0000        0.0000        0.0000        0.0000        0.0000        0.0000        0.0000        0.0000        0.0000        0.0000        0.0000        0.0000        0.0000        0.0000        0.0000        0.0000        0.0000        0.0000        0.0000        0.0000        0.0000        0.0000        0.0000        0.0000        0.0000        0.0000        0.0000        0.0000        0.0000        0.0000        0.0000        0.0000        0.0000        0.0000        0.0000        0.0000        0.0000        0.0000        0.0000        0.0000        0.0000        0.0000        0.0000        0.0000        0.0000        0.0000        0.0000        0.0000        0.0000        0.0000        0.0000        0.0000        0.0000        0.0000        0.0000        0.0000        0.0000        0.0000        0.0000        0.0000        0.0000        0.0000        0.0000        0.0000        0.0000        0.0000        0.0000        0.0000        0.0000        0.0000        0.0000        0.0000        0.0000        0.0000        0.0000        0.0000        0.0000        0.0000        0.0000        0.0000        0.0000        0.0000        0.0000        0.0000        0.0000        0.0000        0.0000        0.0000        0.0000        0.0000       11.2799       11.5328       11.8132       11.5882       11.4780       11.9173       12.6839       12.7337       13.7365       14.7267       14.5026       13.8137       10.7563       11.0634       11.2082       11.9625       13.0901       15.1220       17.7337       18.5546       19.6362       19.0775       19.6591       19.5199       17.4221       16.2097       15.5709       15.4337       13.7386       14.4376       19.5789       18.6779       15.8148       15.0637       15.4407       18.1622       22.3223       21.5768       21.0064       18.7959       19.5096       19.7620       19.9829       20.9649       23.9159       24.5500       24.4982       25.3996       26.2132       26.2722       26.0545       26.2850       25.2249       25.9318       27.6923       27.9617        0.0000        0.0000        0.0000        0.0000        0.0000        0.0000        0.0000        0.0000        0.0000        0.0000        0.0000        0.0000        0.0000        0.0000        0.0000        0.0000        0.0000        0.0000        0.0000        0.0000        0.0000        0.0000
        0.0000        0.0000        0.0000        0.0000        0.0000        0.0000        0.0000        0.0000        0.0000        0.0000        0.0000        0.0000        0.0000        0.0000        0.0000        0.0000        0.0000        0.0000        0.0000        0.0000        0.0000        0.0000        0.0000        0.0000        0.0000        0.0000        0.0000        0.0000        0.0000        0.0000        0.0000        0.0000        0.0000        0.0000        0.0000        0.0000        0.0000        0.0000        0.0000        0.0000        0.0000        0.0000        0.0000        0.0000        0.0000        0.0000        0.0000        0.0000        0.0000        0.0000        0.0000        0.0000        0.0000       47.1767       42.3836       36.2438       32.8534       31.9972       25.6324       14.7711        0.0000        0.0000        0.0000        0.0000        0.0000        0.0000        0.0000        0.0000        0.0000        0.0000        0.0000        0.0000        0.0000        0.0000        0.0000        0.0000        0.0000        0.0000        0.0000        0.0000        0.0000        0.0000        0.0000        0.0000        0.0000        0.0000        0.0000        0.0000        0.0000        0.0000        0.0000        0.0000        0.0000        0.0000        0.0000        0.0000        0.0000        0.0000        0.0000        0.0000        0.0000        0.0000        0.0000        0.0000        0.0000        0.0000        0.0000        0.0000        0.0000        0.0000        0.0000        0.0000        0.0000        0.0000        0.0000        0.0000        0.0000        0.0000        0.0000        0.0000        0.0000        0.0000        0.0000        0.0000        0.0000        0.0000        0.0000        0.0000        0.0000        0.0000        0.0000        0.0000        0.0000        0.0000        0.0000        0.0000        0.0000        0.0000        0.0000        0.0000        0.0000        0.0000        0.0000        0.0000        0.0000        0.0000        0.0000        0.0000        0.0000        0.0000        0.0000        0.0000        0.0000        0.0000        0.0000        0.0000        0.0000        0.0000        0.0000        0.0000        0.0000        0.0000        0.0000        0.0000        0.0000        0.0000        0.0000        0.0000        0.0000        0.0000       10.9560       11.5842       11.3362       11.8041       13.2071       13.6387       13.0886       13.3748       12.8244       13.2577       14.1097       14.9904       15.9206       11.3928       11.4473       11.4048       11.9930       13.4482       14.7269       17.9943       18.8267       20.8204       20.8254       21.0779       22.4396       21.4367       19.4545       18.5153       17.8141       16.2367       17.3460       17.9803       16.1556       15.2761       14.2620       15.6378       17.1415       21.0586       22.3187       21.4873       19.4903       18.6836       18.2046       19.4915       20.4918       23.6660       24.3397       25.5126       24.8883       25.4058       26.0151       25.5629       25.2707       24.0316       25.5594       28.0563       27.9575       27.4943       27.7435        0.0000        0.0000        0.0000        0.0000        0.0000        0.0000        0.0000        0.0000        0.0000        0.0000        0.0000        0.0000        0.0000        0.0000        0.0000        0.0000        0.0000        0.0000        0.0000        0.0000
        0.0000        0.0000        0.0000        0.0000        0.0000        0.0000        0.0000        0.0000        0.0000        0.0000        0.0000        0.0000        0.0000        0.0000        0.0000        0.0000        0.0000        0.0000        0.0000        0.0000        0.0000        0.0000        0.0000        0.0000        0.0000        0.0000        0.0000        0.0000        0.0000        0.0000        0.0000        0.0000        0.0000        0.0000        0.0000        0.0000        0.0000        0.0000        0.0000        0.0000        0.0000        0.0000        0.0000        0.0000        0.0000        0.0000        0.0000        0.0000        0.0000        0.0000        0.0000        0.0000        0.0000       35.6930       34.1449       40.9249       39.3018       36.7480       30.7391       23.9845        0.0000        0.0000        0.0000        0.0000        0.0000        0.0000        0.0000        0.0000        0.0000        0.0000        0.0000        0.0000        0.0000        0.0000        0.0000        0.0000        0.0000        0.0000        0.0000        0.0000        0.0000        0.0000        0.0000        0.0000        0.0000        0.0000        0.0000        0.0000        0.0000        0.0000        0.0000        0.0000        0.0000        0.0000        0.0000        0.0000        0.0000        0.0000        0.0000        0.0000        0.0000        0.0000        0.0000        0.0000        0.0000        0.0000        0.0000        0.0000        0.0000        0.0000        0.0000        0.0000        0.0000        0.0000        0.0000        0.0000        0.0000        0.0000        0.0000        0.0000        0.0000        0.0000        0.0000        0.0000        0.0000        0.0000        0.0000        0.0000        0.0000        0.0000        0.0000        0.0000        0.0000        0.0000        0.0000        0.0000        0.0000        0.0000        0.0000        0.0000        0.0000        0.0000        0.0000        0.0000        0.0000        0.0000        0.0000        0.0000        0.0000        0.0000        0.0000        0.0000        0.0000        0.0000        0.0000        0.0000        0.0000        0.0000        0.0000        0.0000        0.0000        0.0000        0.0000        0.0000        0.0000        0.0000        0.0000        0.0000        0.0000        0.0000       11.5912       10.3857       10.3502       10.7773       13.2029       14.3108       14.1834       13.0628       12.7861       13.5718       14.3567       15.8310       16.2654       13.9906       13.8585       13.0626       13.9425       14.4126       14.6389       16.5680       18.3306       19.1346       20.8613       21.5137       22.4316       20.9132       21.3210       22.2424       21.6323       19.7451       19.2266       19.7434       17.3199       15.6223       15.7245       17.2584       18.4611       19.4094       19.5602       19.0776       18.9169       19.4100       17.1298       16.7995       17.8002       19.0022       19.5194       20.8245       21.8216       23.7773       25.8353       25.1218       26.3161       23.0780       22.6524       23.5396       25.0693       23.7214       24.1146       23.7267       23.9015        0.0000        0.0000        0.0000        0.0000        0.0000        0.0000        0.0000        0.0000        0.0000        0.0000        0.0000        0.0000        0.0000        0.0000        0.0000        0.0000        0.0000        0.0000
        0.0000        0.0000        0.0000        0.0000        0.0000        0.0000        0.0000        0.0000        0.0000        0.0000        0.0000        0.0000        0.0000        0.0000        0.0000        0.0000        0.0000        0.0000        0.0000        0.0000        0.0000        0.0000        0.0000        0.0000        0.0000        0.0000        0.0000        0.0000        0.0000        0.0000        0.0000        0.0000        0.0000        0.0000        0.0000        0.0000        0.0000        0.0000        0.0000        0.0000        0.0000        0.0000        0.0000        0.0000        0.0000        0.0000        0.0000        0.0000        0.0000        0.0000       52.6014       42.1314       42.0601       40.7677       40.8269       50.3600       50.0651       48.2837       42.2358       34.0887       32.2509       27.9253        0.0000        0.0000        0.0000        0.0000        0.0000        0.0000        0.0000        0.0000        0.0000        0.0000        0.0000        0.0000        0.0000        0.0000        0.0000        0.0000        0.0000        0.0000        0.0000        0.0000        0.0000        0.0000        0.0000        0.0000        0.0000        0.0000        0.0000        0.0000        0.0000        0.0000        0.0000        0.0000        0.0000        0.0000        0.0000        0.0000        0.0000        0.0000        0.0000        0.0000        0.0000        0.0000        0.0000        0.0000        0.0000        0.0000        0.0000        0.0000        0.0000        0.0000        0.0000        0.0000        0.0000        0.0000        0.0000        0.0000        0.0000        0.0000        0.0000        0.0000        0.0000        0.0000        0.0000        0.0000        0.0000        0.0000        0.0000        0.0000        0.0000        0.0000        0.0000        0.0000        0.0000        0.0000        0.0000        0.0000        0.0000        0.0000        0.0000        0.0000        0.0000        0.0000        0.0000        0.0000        0.0000        0.0000        0.0000        0.0000        0.0000        0.0000        0.0000        0.0000        0.0000        0.0000        0.0000        0.0000        0.0000        0.0000        0.0000        0.0000        0.0000        0.0000        0.0000        0.0000        0.0000        0.0000        0.0000       12.1939       12.0824       11.0229       10.5769       12.3614       12.7665       14.4431       13.7359       13.9169       13.8250       15.2591       16.3322       17.5079       18.2926       15.9972       14.3085       14.9795       14.8777       16.1647       16.7985       17.5943       19.0081       20.4398       20.7359       22.0908       19.3060       20.9541       21.8734       23.1110       24.4896       21.7024       19.5088       17.8391       16.5486       16.0850       16.4998       16.0746       16.5664       17.7322       17.4263       18.1827       16.8400       16.5844       16.9844       16.6135       17.4628       18.2139       18.7636       19.3897       19.8139       22.6029       22.6254       24.0030       24.6539       21.8963       22.2621       22.5600       23.9100       23.1194       22.1920       22.8661       23.1780        0.0000        0.0000        0.0000        0.0000        0.0000        0.0000        0.0000        0.0000        0.0000        0.0000        0.0000        0.0000        0.0000        0.0000       39.2967       41.8564       39.3050        0.0000
        0.0000        0.0000        0.0000        0.0000        0.0000        0.0000        0.0000        0.0000        0.0000        0.0000        0.0000        0.0000        0.0000        0.0000        0.0000        0.0000        0.0000        0.0000        0.0000        0.0000        0.0000        0.0000        0.0000        0.0000        0.0000        0.0000        0.0000        0.0000        0.0000        0.0000        0.0000        0.0000        0.0000        0.0000        0.0000        0.0000        0.0000        0.0000        0.0000        0.0000        0.0000        0.0000        0.0000        0.0000        0.0000        0.0000        0.0000        0.0000       51.4091       52.7701       54.5692       43.4757       42.5234       43.0671       45.3843       53.4933       57.7864       58.0851       54.8450       38.8859       34.5111       33.6204       24.9227        0.0000        0.0000        0.0000        0.0000        0.0000        0.0000        0.0000        0.0000        0.0000        0.0000        0.0000        0.0000        0.0000        0.0000        0.0000        0.0000        0.0000        0.0000        0.0000        0.0000        0.0000        0.0000        0.0000        0.0000        0.0000        0.0000        0.0000        0.0000        0.0000        0.0000        0.0000        0.0000        0.0000        0.0000        0.0000        0.0000        0.0000        0.0000        0.0000        0.0000        0.0000        0.0000        0.0000        0.0000        0.0000        0.0000        0.0000        0.0000        0.0000        0.0000        0.0000        0.0000        0.0000        0.0000        0.0000        0.0000        0.0000        0.0000        0.0000        0.0000        0.0000        0.0000        0.0000        0.0000        0.0000        0.0000        0.0000        0.0000        0.0000        0.0000        0.0000        0.0000        0.0000        0.0000        0.0000        0.0000        0.0000        0.0000        0.0000        0.0000        0.0000        0.0000        0.0000        0.0000        0.0000        0.0000        0.0000        0.0000        0.0000        0.0000        0.0000        0.0000        0.0000        0.0000        0.0000        0.0000        0.0000        0.0000        0.0000        0.0000        0.0000        0.0000        0.0000        0.0000        0.0000       12.4448       12.5406       12.6817       12.1545       12.5347       13.9831       13.1404       14.5781       14.4517       14.3698       14.7249       16.9875       17.5285       19.1203       19.3266       16.9838       16.2813       15.8886       16.3285       17.9669       18.6016       20.1461       21.0526       21.0240       21.3741       20.3580       17.7299       19.9357       20.6492       22.3051       24.2343       24.8333       22.4888       19.0612       17.7609       17.2838       16.8269       15.8534       16.2430       17.8084       17.8788       18.0257       17.5240       17.2404       16.7283       16.8483       17.2772       18.9178       18.6075       19.0406       20.2856       25.7949       25.2711       25.0466       24.5791       22.0406       23.3518       23.7029       25.3216       23.5219       22.5667       22.3738       23.1164       22.3307        0.0000        0.0000        0.0000        0.0000        0.0000        0.0000        0.0000        0.0000        0.0000       29.8252       33.1722       29.7126       31.6647       34.0832       35.3207       37.7541       43.3108
        0.0000        0.0000        0.0000        0.0000        0.0000        0.0000        0.0000        0.0000        0.0000        0.0000        0.0000        0.0000        0.0000        0.0000        0.0000        0.0000        0.0000        0.0000        0.0000        0.0000        0.0000        0.0000        0.0000        0.0000        0.0000        0.0000        0.0000        0.0000        0.0000        0.0000        0.0000        0.0000        0.0000        0.0000        0.0000        0.0000        0.0000        0.0000        0.0000        0.0000        0.0000        0.0000        0.0000        0.0000        0.0000        0.0000        0.0000        0.0000       50.2914       56.3990       59.7277       46.7999       51.3566       52.8131       54.0748       61.6168       63.5530       59.6606       52.5264       45.1495       43.5138       31.0412       27.3412       19.7199       16.2253       14.9313       11.4093        0.0000        0.0000        0.0000        0.0000        0.0000        0.0000        0.0000        0.0000        0.0000        0.0000        0.0000        0.0000        0.0000        0.0000        0.0000        0.0000        0.0000        0.0000        0.0000        0.0000        0.0000        0.0000        0.0000        0.0000        0.0000        0.0000        0.0000        0.0000        0.0000        0.0000        0.0000        0.0000        0.0000        0.0000        0.0000        0.0000        0.0000        0.0000        0.0000        0.0000        0.0000        0.0000        0.0000        0.0000        0.0000        0.0000        0.0000        0.0000        0.0000        0.0000        0.0000        0.0000        0.0000        0.0000        0.0000        0.0000        0.0000        0.0000        0.0000        0.0000        0.0000        0.0000        0.0000        0.0000        0.0000        0.0000        0.0000        0.0000        0.0000        0.0000        0.0000        0.0000        0.0000        0.0000        0.0000        0.0000        0.0000        0.0000        0.0000        0.0000        0.0000        0.0000        0.0000        0.0000        0.0000        0.0000        0.0000        0.0000        0.0000        0.0000        0.0000        0.0000        0.0000        0.0000        0.0000        0.0000        0.0000        0.0000        0.0000        0.0000        0.0000       12.3195       12.9103       13.0477       13.0837       13.2029       12.3084       13.5860       14.2134       15.5615       15.9080       15.7636       17.5987       19.9188       20.0292       20.0704       18.3792       18.0249       16.8580       17.6701       19.4886       20.2675       20.7406       20.3294       21.3718       20.1112       18.4336       17.5463       19.3745       20.3112       21.5944       21.9409       21.3815       21.1624       19.4879       18.9369       17.8621       18.2061       17.0127       16.0079       16.4431       17.6395       17.4366       18.1132       18.3435       17.2056       16.9799       18.3434       20.1201       20.5239       19.7859       21.4080       24.4527       24.8416       24.6247       24.3790       22.4523       23.0859       23.9341       24.8384       24.2225       22.8655       23.0067       24.4755        0.0000        0.0000        0.0000        0.0000        0.0000        0.0000       21.8591       24.5264       25.8142       28.2290       30.8810       36.4199       33.8620       34.2678       33.5921       36.0255        0.0000        0.0000
        0.0000        0.0000        0.0000        0.0000        0.0000        0.0000        0.0000        0.0000        0.0000        0.0000        0.0000        0.0000        0.0000        0.0000        0.0000        0.0000        0.0000        0.0000        0.0000        0.0000        0.0000        0.0000        0.0000        0.0000        0.0000        0.0000        0.0000        0.0000        0.0000        0.0000        0.0000        0.0000        0.0000        0.0000        0.0000        0.0000        0.0000        0.0000        0.0000        0.0000        0.0000        0.0000        0.0000        0.0000        0.0000        0.0000        0.0000        0.0000       51.1938       52.4441       55.8977       48.0513       50.3256       51.3095       57.7867       63.5918       64.3997       55.4311       45.4404       47.7836       43.8228       42.2207       36.2458       37.3059       31.4447       28.2753       23.1332       18.3169       14.6465        0.0000        0.0000        0.0000        0.0000        0.0000        0.0000        0.0000        0.0000        0.0000        0.0000        0.0000        0.0000        0.0000        0.0000        0.0000        0.0000        0.0000        0.0000        0.0000        0.0000        0.0000        0.0000        0.0000        0.0000        0.0000        0.0000        0.0000        0.0000        0.0000        0.0000        0.0000        0.0000        0.0000        0.0000        0.0000        0.0000        0.0000        0.0000        0.0000        0.0000        0.0000        0.0000        0.0000        0.0000        0.0000        0.0000        0.0000        0.0000        0.0000        0.0000        0.0000        0.0000        0.0000        0.0000        0.0000        0.0000        0.0000        0.0000        0.0000        0.0000        0.0000        0.0000        0.0000        0.0000        0.0000        0.0000        0.0000        0.0000        0.0000        0.0000        0.0000        0.0000        0.0000        0.0000        0.0000        0.0000        0.0000        0.0000        0.0000        0.0000        0.0000        0.0000        0.0000        0.0000        0.0000        0.0000        0.0000        0.0000        0.0000        0.0000        0.0000        0.0000        0.0000        0.0000        0.0000        0.0000        0.0000        0.0000        0.0000        9.5976        9.4863        9.3988       10.9004       10.8871       10.6374       11.2475       13.0733       13.9008       14.0785       15.1307       17.1436       18.9692       19.5902       18.5983       20.2016       20.0030       17.4764       18.9093       20.3363       21.1817       18.2427       18.4376       16.3908       13.5925       13.5512       14.8969       17.9414       18.2321       18.8209       19.7092       21.6767       22.0891       19.5406       17.1132       19.2896       20.2299       18.1538       17.8921       19.5913       18.3689       20.1924       19.5705       18.7908       18.1425       17.4941       18.7946       21.1927       20.9610       20.5521       21.7047       22.4829       24.3223       22.7075       23.2547       20.3349       20.6049       21.6152       23.2543       24.5016       25.2007       26.2827       27.9658       26.1636       25.3747       24.5520       26.5532       21.3253       20.5908       22.6223       24.5331       27.0397       31.6259       36.8284       37.8611       34.3834       40.0309       37.7872       36.7343        0.0000        0.0000
        0.0000        0.0000        0.0000        0.0000        0.0000        0.0000        0.0000        0.0000        0.0000        0.0000        0.0000        0.0000        0.0000        0.0000        0.0000        0.0000        0.0000        0.0000        0.0000        0.0000        0.0000        0.0000        0.0000        0.0000        0.0000        0.0000        0.0000        0.0000        0.0000        0.0000        0.0000        0.0000        0.0000        0.0000        0.0000        0.0000        0.0000        0.0000        0.0000        0.0000        0.0000        0.0000        0.0000        0.0000        0.0000        0.0000        0.0000        0.0000       55.3508       51.9107       49.9633       47.9332       48.7473       43.0944       42.7181       60.1871       57.8357       48.7269       42.2450       43.0520       44.3971       44.4054       39.4823       41.0398       33.9383       28.9335       25.1611       20.8429       17.1066       13.5014        0.0000        0.0000        0.0000        0.0000        0.0000        0.0000        0.0000        0.0000        0.0000        0.0000        0.0000        0.0000        0.0000        0.0000        0.0000        0.0000        0.0000        0.0000        0.0000        0.0000        0.0000        0.0000        0.0000        0.0000        0.0000        0.0000        0.0000        0.0000        0.0000        0.0000        0.0000        0.0000        0.0000        0.0000        0.0000        0.0000        0.0000        0.0000        0.0000        0.0000        0.0000        0.0000        0.0000        0.0000        0.0000        0.0000        0.0000        0.0000        0.0000        0.0000        0.0000        0.0000        0.0000        0.0000        0.0000        0.0000        0.0000        0.0000        0.0000        0.0000        0.0000        0.0000        0.0000        0.0000        0.0000        0.0000        0.0000        0.0000        0.0000        0.0000        0.0000        0.0000        0.0000        0.0000        0.0000        0.0000        0.0000        0.0000        0.0000        0.0000        0.0000        0.0000        0.0000        0.0000        0.0000        0.0000        0.0000        0.0000        0.0000        0.0000        0.0000        0.0000        0.0000        0.0000        0.0000        0.0000        0.0000        0.0000        0.0000        8.5594        8.7106       10.9829       12.5024       12.3110        0.0000       12.6119       13.5828       14.4310        0.0000        0.0000        0.0000       19.0698       21.1665       21.4521       20.3703       19.7445       19.7711       21.9405       21.6967       20.2622       19.7001       17.6277       16.3556       13.8500       14.6087       16.2786       17.9203       18.6438       17.2121       18.7835       21.4115       20.6447       17.7848       20.3984       19.3752       18.2410       17.1101       19.5218       18.3874       19.8173       19.1208       20.8237       20.6665       20.5800       21.4579       22.9819       22.5427       20.1052       21.2521       20.6038       22.0524       22.0933       22.7796       21.3701       20.9918       22.5512       24.8382       25.0990       25.9955       27.5471       27.7974       25.8612       27.7144       29.2135       31.6671       23.6317       23.4576       23.6743       27.3048       30.9803       35.1491       39.1511       40.7531       35.2418       37.2004       40.5716       41.1215        0.0000        0.0000
        0.0000        0.0000        0.0000        0.0000        0.0000        0.0000        0.0000        0.0000        0.0000        0.0000        0.0000        0.0000        0.0000        0.0000        0.0000        0.0000        0.0000        0.0000        0.0000        0.0000        0.0000        0.0000        0.0000        0.0000        0.0000        0.0000        0.0000        0.0000        0.0000        0.0000        0.0000        0.0000        0.0000        0.0000        0.0000        0.0000        0.0000        0.0000       86.1222       80.6162       80.7994        0.0000        0.0000        0.0000        0.0000        0.0000        0.0000        0.0000       55.7134       42.6967       46.4799       47.5386       43.9306       36.4986       34.7616       43.9720       45.7009       38.8306       34.5287       40.9715       42.1127       42.1348       38.9830       40.9755       36.0858       31.8684       26.2244       21.5313       17.5751       14.8284        0.0000        0.0000        0.0000        0.0000        0.0000        0.0000        0.0000        0.0000        0.0000        0.0000        0.0000        0.0000        0.0000        0.0000        0.0000        0.0000        0.0000        0.0000        0.0000        0.0000        0.0000        0.0000        0.0000        0.0000        0.0000        0.0000        0.0000        0.0000        0.0000        0.0000        0.0000        0.0000        0.0000        0.0000        0.0000        0.0000        0.0000        0.0000        0.0000        0.0000        0.0000        0.0000        0.0000        0.0000        0.0000        0.0000        0.0000        0.0000        0.0000        0.0000        0.0000        0.0000        0.0000        0.0000        0.0000        0.0000        0.0000        0.0000        0.0000        0.0000        0.0000        0.0000        0.0000        0.0000        0.0000        0.0000        0.0000        0.0000        0.0000        0.0000        0.0000        0.0000        0.0000        0.0000        0.0000        0.0000        0.0000        0.0000        0.0000        0.0000        0.0000        0.0000        0.0000        0.0000        0.0000        0.0000        0.0000        0.0000        0.0000        0.0000        0.0000        0.0000        0.0000        0.0000        0.0000        0.0000        0.0000        0.0000        0.0000        0.0000        0.0000        0.0000        0.0000        0.0000        0.0000        0.0000        0.0000        0.0000        0.0000        0.0000        0.0000        0.0000        0.0000       18.9310       19.3939       20.2838       19.3668       20.0144       19.7750       19.6359       19.9351       17.9851       18.1230       13.9450       14.2265       15.5740       17.3738       17.8848       16.5972       17.1903       19.5877       20.5259       19.8748       21.0088       19.1722       18.0655       17.2076       18.1918       18.0965       17.3529       19.1873       20.8004       22.5805       22.3906       23.1663       22.0888       22.6479       19.7570       19.1811       16.5803       16.5040       19.4593       21.0748       20.1867       20.5596       23.1511       24.9437       24.6721       25.6957       27.3224       28.8010       26.1787       26.9021       28.8513       29.9853       27.0800       24.8154       26.5653       29.1868       30.7557       33.7349       38.0978       38.9327       37.4331       42.3876       47.1417        0.0000        0.0000        0.0000
        0.0000        0.0000        0.0000        0.0000        0.0000        0.0000        0.0000        0.0000        0.0000        0.0000        0.0000        0.0000        0.0000        0.0000        0.0000        0.0000        0.0000        0.0000        0.0000        0.0000        0.0000        0.0000        0.0000        0.0000        0.0000        0.0000        0.0000        0.0000        0.0000        0.0000        0.0000        0.0000        0.0000        0.0000        0.0000        0.0000        0.0000        0.0000       61.6612       53.7151       48.6597       58.3127       78.5366       71.0612       74.9971       73.4633       75.3045       56.7141       58.8190       50.5399       38.7973       31.7409       33.4623       36.8102       28.0926       33.9125       32.5818       29.7866       31.1875       37.6379       39.4106       40.3182       37.4100       39.6335       36.0390       31.6063       26.7378       22.7764       18.5795       15.0636       14.3871       10.0091        0.0000        0.0000        0.0000        0.0000        0.0000        0.0000        0.0000        0.0000        0.0000        0.0000        0.0000        0.0000        0.0000        0.0000        0.0000        0.0000        0.0000        0.0000        0.0000        0.0000        0.0000        0.0000        0.0000        0.0000        0.0000        0.0000        0.0000        0.0000        0.0000        0.0000        0.0000        0.0000        0.0000        0.0000        0.0000        0.0000        0.0000        0.0000        0.0000        0.0000        0.0000        0.0000        0.0000        0.0000        0.0000        0.0000        0.0000        0.0000        0.0000        0.0000        0.0000        0.0000        0.0000        0.0000        0.0000        0.0000        0.0000        0.0000        0.0000        0.0000        0.0000        0.0000        0.0000        0.0000        0.0000        0.0000        0.0000        0.0000        0.0000        0.0000        0.0000        0.0000        0.0000        0.0000        0.0000        0.0000        0.0000        0.0000        0.0000        0.0000        0.0000        0.0000        0.0000        0.0000        0.0000        0.0000        0.0000        0.0000        0.0000        0.0000        0.0000        0.0000        0.0000        0.0000        0.0000        0.0000        0.0000        0.0000        0.0000        0.0000        0.0000        0.0000        0.0000        0.0000        0.0000        0.0000        0.0000        0.0000        0.0000        0.0000        0.0000        0.0000       19.0062       20.0302       18.7483       17.6825       17.6854       18.0591       18.6104       17.1739       15.4859       12.6180       11.7028       14.6753       17.2388       17.5938       17.9088       17.4741       17.6640       19.7366       18.7729       20.1727       18.8570       16.8609       16.4094       16.8986       16.3070       17.6603       17.8885       20.0642       21.9338       21.4159       21.4252       21.1682       21.0322       19.3910       19.3516       19.3136       19.7519       21.4590       22.9731       21.6750       22.0532       24.6768       26.5996       25.8219       24.9090       26.5741       26.4450       24.0191       24.8949       26.3053       28.0420       27.1168       28.4470       29.2634       31.6061       33.7353       35.2260       37.6283       43.0063       39.0121       41.4479        0.0000        0.0000        0.0000        0.0000
        0.0000        0.0000        0.0000        0.0000        0.0000        0.0000        0.0000        0.0000        0.0000        0.0000        0.0000        0.0000        0.0000        0.0000        0.0000        0.0000        0.0000        0.0000        0.0000        0.0000        0.0000        0.0000        0.0000        0.0000        0.0000        0.0000        0.0000        0.0000        0.0000        0.0000        0.0000        0.0000        0.0000        0.0000        0.0000        0.0000        0.0000       64.3705       57.1316       45.6517       35.9443       32.7153       30.8679       25.4140       24.6346       34.7564       48.9239       46.4547       38.0568       33.2820       32.1151       31.4756       29.0939       37.6585       27.9853       29.6532       23.0996       18.2457       18.9473       30.3822       35.6438       37.5968       33.3232       37.6857       39.4561       37.7934       30.7154       25.5489       21.5688       18.2698       14.8265       14.3174        0.0000        0.0000        0.0000        0.0000        0.0000        0.0000        0.0000        0.0000        0.0000        0.0000        0.0000        0.0000        0.0000        0.0000        0.0000        0.0000        0.0000        0.0000        0.0000        0.0000        0.0000        0.0000        0.0000        0.0000        0.0000        0.0000        0.0000        0.0000        0.0000        0.0000        0.0000        0.0000        0.0000        0.0000        0.0000        0.0000        0.0000        0.0000        0.0000        0.0000        0.0000        0.0000        0.0000        0.0000        0.0000        0.0000        0.0000        0.0000        0.0000        0.0000        0.0000        0.0000        0.0000        0.0000        0.0000        0.0000        0.0000        0.0000        0.0000        0.0000        0.0000        0.0000        0.0000        0.0000        0.0000        0.0000        0.0000        0.0000        0.0000        0.0000        0.0000        0.0000        0.0000        0.0000        0.0000        0.0000        0.0000        0.0000        0.0000        0.0000        0.0000        0.0000        0.0000        0.0000        0.0000        0.0000        0.0000        0.0000        0.0000        0.0000        0.0000        0.0000        0.0000        0.0000        0.0000        0.0000        0.0000        0.0000        0.0000        0.0000        0.0000        0.0000        0.0000        0.0000        0.0000        0.0000        0.0000       16.1343       17.7725       19.4502       19.1202       22.2373        0.0000       20.6567       19.2336       16.2087       16.0459       17.6165       20.4198       17.2509       18.3386       18.1273       13.0477       15.4965       19.0511       21.1083       18.6158       17.2923       18.1182       18.8022       16.9034       17.7576       17.0411       16.2661       16.6152       16.5196       14.9132       15.4622       16.3456       17.9093       19.2488       19.4506       19.5124       19.6147       21.0263       21.6659       21.3859       23.0751       21.1942       22.3021       23.9000       21.9138       22.6946       21.6746       21.7433       21.9860       22.9271       23.7516       24.8766       23.4111       23.0499       23.7402       26.4388       25.5153       29.1713       30.6032       31.2087       34.9248       40.7812       45.6971       47.6897       50.0498       53.1696        0.0000        0.0000        0.0000        0.0000
        0.0000        0.0000        0.0000        0.0000        0.0000        0.0000        0.0000        0.0000        0.0000        0.0000        0.0000        0.0000        0.0000        0.0000        0.0000        0.0000        0.0000        0.0000        0.0000        0.0000        0.0000        0.0000        0.0000        0.0000        0.0000        0.0000        0.0000        0.0000        0.0000        0.0000        0.0000        0.0000        0.0000        0.0000        0.0000        0.0000        0.0000       59.8963       50.3842       38.7465       37.6508       31.2823       30.2463       26.4226       25.3696       26.4278       25.4812       18.2943       14.4870       12.1221       13.7802       22.3602       20.2963       15.4469       14.3079       18.4046       19.0976       17.1685       17.9110       27.0242       28.8048       31.1425       30.7813       36.9649       41.6118       39.2341       33.1360       26.9715       22.7886       19.9331       16.7955       13.2383       13.9858        0.0000        0.0000        0.0000        0.0000        0.0000        0.0000        0.0000        0.0000        0.0000        0.0000        0.0000        0.0000        0.0000        0.0000        0.0000        0.0000        0.0000        0.0000        0.0000        0.0000        0.0000        0.0000        0.0000        0.0000        0.0000        0.0000        0.0000        0.0000        0.0000        0.0000        0.0000        0.0000        0.0000        0.0000        0.0000        0.0000        0.0000        0.0000        0.0000        0.0000        0.0000        0.0000        0.0000        0.0000        0.0000        0.0000        0.0000        0.0000        0.0000        0.0000        0.0000        0.0000        0.0000        0.0000        0.0000        0.0000        0.0000        0.0000        0.0000        0.0000        0.0000        0.0000        0.0000        0.0000        0.0000        0.0000        0.0000        0.0000        0.0000        0.0000        0.0000        0.0000        0.0000        0.0000        0.0000        0.0000        0.0000        0.0000        0.0000        0.0000        0.0000        0.0000        0.0000        0.0000        0.0000        0.0000        0.0000        0.0000        0.0000        0.0000        0.0000        0.0000        0.0000        0.0000        0.0000        0.0000        0.0000        0.0000        0.0000        0.0000        0.0000        0.0000       15.1623       14.1751       13.8217       13.8520       15.5158       16.2841       18.6388       19.8790       22.7078       24.9187       24.1904       17.5692       15.8745       15.3516       14.8676       15.6806       14.3383       15.0101       16.2739       14.4688       16.4268       20.0987       22.4189       19.4076       17.1231       15.9988       17.4300       16.4550       15.9816       14.8455       14.6108       14.5873       14.6026       14.3222       14.2392       15.7352       17.8100       18.7738       18.6918       19.9009       19.9317       20.6406       20.7171       21.9699       21.6741       22.1981       22.3871       23.8799       22.6700       21.9483       21.4996       21.9453       21.8576       22.6971       23.6388       25.6482       24.7969       23.4971       24.2622       25.9905       26.1227       27.6097       29.7180       32.6897       37.5608       43.7037       49.4097       50.1654       46.4679        0.0000        0.0000        0.0000        0.0000        0.0000
        0.0000        0.0000        0.0000        0.0000        0.0000        0.0000        0.0000        0.0000        0.0000        0.0000        0.0000        0.0000        0.0000        0.0000        0.0000        0.0000        0.0000        0.0000        0.0000        0.0000        0.0000        0.0000        0.0000        0.0000        0.0000        0.0000        0.0000        0.0000        0.0000        0.0000        0.0000        0.0000        0.0000        0.0000        0.0000        0.0000       54.9471       55.6045       48.5648       39.1598       40.9248       33.0052       30.8569       24.0522       26.4031       26.8295       24.8989       17.8735       11.0770       11.2793        9.5803       12.1340       15.3102       15.7400       23.8237       27.5884       20.0282       18.6758       18.3194       25.3111       26.4943       27.3611       29.2388       34.8106       38.8629       36.1735       32.2281       26.4833       23.6473       20.4152       16.2236       12.3650        0.0000        0.0000        0.0000        0.0000        0.0000        0.0000        0.0000        0.0000        0.0000        0.0000        0.0000        0.0000        0.0000        0.0000        0.0000        0.0000        0.0000        0.0000        0.0000        0.0000        0.0000        0.0000        0.0000        0.0000        0.0000        0.0000        0.0000        0.0000        0.0000        0.0000        0.0000        0.0000        0.0000        0.0000        0.0000        0.0000        0.0000        0.0000        0.0000        0.0000        0.0000        0.0000        0.0000        0.0000        0.0000        0.0000        0.0000        0.0000        0.0000        0.0000        0.0000        0.0000        0.0000        0.0000        0.0000        0.0000        0.0000        0.0000        0.0000        0.0000        0.0000        0.0000        0.0000        0.0000        0.0000        0.0000        0.0000        0.0000        0.0000        0.0000        0.0000        0.0000        0.0000        0.0000        0.0000        0.0000        0.0000        0.0000        0.0000        0.0000        0.0000        0.0000        0.0000        0.0000        0.0000        0.0000        0.0000        0.0000        0.0000        0.0000        0.0000        0.0000        0.0000        0.0000        0.0000        0.0000        0.0000        0.0000        0.0000        0.0000       12.6600       13.5399       14.5326       15.1056       13.8228       14.0727       12.6744       15.8603       16.9355       17.8463       19.1906       18.8109       18.0317       19.4846       18.5679       15.1838       13.2049       11.9181       12.7810       13.9120       13.3168       13.7244       16.3543       16.9964       18.9247       20.9179       18.4929       16.7850       15.7637       15.3601       15.3555       14.8397       14.0353       14.4088       13.5731       14.2249       13.6219       14.5586       16.5764       18.6391       19.0500       19.4464       20.7522       20.7681       21.7824       21.1453       21.9305       23.4912       23.8312       23.8995       23.3355       22.2442       22.4114       23.1513       22.5542       22.7857       22.8588       23.6889       26.8936       24.4601       24.9020       23.2899       24.7033       24.7276       26.2666       28.8249       33.3488       39.3246       46.2988       51.5868       52.9650       48.0675        0.0000        0.0000        0.0000        0.0000        0.0000
        0.0000        0.0000        0.0000        0.0000        0.0000        0.0000        0.0000        0.0000        0.0000        0.0000        0.0000        0.0000        0.0000        0.0000        0.0000        0.0000        0.0000        0.0000        0.0000        0.0000        0.0000        0.0000        0.0000        0.0000        0.0000        0.0000        0.0000        0.0000        0.0000        0.0000        0.0000        0.0000        0.0000        0.0000        0.0000       51.7075       47.2519       44.0699       39.3763       33.4505       31.8016       34.3762       29.1401       27.3758       24.8364       26.2018       20.0119       15.3739       15.6607       10.4095        7.8479        6.6467       14.6268       21.7916       24.2513       26.9059       25.9549       20.7444       21.0477       23.8935       24.4144       26.5759       26.9924       31.9357       30.3219       32.1532       32.4265       29.2809       22.7075       17.7662       13.3603        9.7760        0.0000        0.0000        0.0000        0.0000        0.0000        0.0000        0.0000        0.0000        0.0000        0.0000        0.0000        0.0000        0.0000        0.0000        0.0000        0.0000        0.0000        0.0000        0.0000        0.0000        0.0000        0.0000        0.0000        0.0000        0.0000        0.0000        0.0000        0.0000        0.0000        0.0000        0.0000        0.0000        0.0000        0.0000        0.0000        0.0000        0.0000        0.0000        0.0000        0.0000        0.0000        0.0000        0.0000        0.0000        0.0000        0.0000        0.0000        0.0000        0.0000        0.0000        0.0000        0.0000        0.0000        0.0000        0.0000        0.0000        0.0000        0.0000        0.0000        0.0000        0.0000        0.0000        0.0000        0.0000        0.0000        0.0000        0.0000        0.0000        0.0000        0.0000        0.0000        0.0000        0.0000        0.0000        0.0000        0.0000        0.0000        0.0000        0.0000        0.0000        0.0000        0.0000        0.0000        0.0000        0.0000        0.0000        0.0000        0.0000        0.0000        0.0000        0.0000        0.0000        0.0000        0.0000        0.0000        0.0000        0.0000        0.0000        0.0000       11.4597       11.7574       12.1463       12.3408       17.0621       13.2291       13.3112       12.8830       13.2577       12.9333       13.4741       14.8824       16.8806       15.5608       16.5974       15.5276       13.9255       11.6888       10.9522       10.6665       11.1076       11.7551       14.0802       17.4039       14.6419       16.3545       17.1760       16.0972       14.9041       13.9870       14.0574       13.8994       13.2866       13.2502       13.2821       13.7154       13.6483       14.2356       15.2697       16.3669       18.6878       19.9556       20.5264       21.5571       21.7854       23.2219       23.3484       24.2884       23.7158       25.7730       24.6515       24.1971       23.5299       24.3614       24.9559       24.3462       24.4804       27.1845       26.7027       27.5162       24.0923       21.4315       21.5970       23.4621       23.5815       25.7240       29.6132       35.4209       43.2836       49.5001       57.7799       58.7098       50.7853        0.0000        0.0000        0.0000        0.0000        0.0000
        0.0000        0.0000        0.0000        0.0000        0.0000        0.0000        0.0000        0.0000        0.0000        0.0000        0.0000        0.0000        0.0000        0.0000        0.0000        0.0000        0.0000        0.0000        0.0000        0.0000        0.0000        0.0000        0.0000        0.0000        0.0000        0.0000        0.0000        0.0000        0.0000        0.0000        0.0000        0.0000        0.0000        0.0000        0.0000       39.3285       42.1866       38.2984       39.3170       28.0044       24.5147       27.4390       27.9473       29.7948       34.6340       40.3092       34.4170       26.9659       20.6116       16.6886       10.9054        9.2504       15.5470       31.6492       40.2509       60.6730       43.2187       28.0837       18.0947       22.7490       24.1839       25.0415       28.7086       23.2426       24.1501       23.7381       25.8410       21.7299       18.3856       14.8372       12.6947       11.9451        0.0000        0.0000        0.0000        0.0000        0.0000        0.0000        0.0000        0.0000        0.0000        0.0000        0.0000        0.0000        0.0000        0.0000        0.0000        0.0000        0.0000        0.0000        0.0000        0.0000        0.0000        0.0000        0.0000        0.0000        0.0000        0.0000        0.0000        0.0000        0.0000        0.0000        0.0000        0.0000        0.0000        0.0000        0.0000        0.0000        0.0000        0.0000        0.0000        0.0000        0.0000        0.0000        0.0000        0.0000        0.0000        0.0000        0.0000        0.0000        0.0000        0.0000        0.0000        0.0000        0.0000        0.0000        0.0000        0.0000        0.0000        0.0000        0.0000        0.0000        0.0000        0.0000        0.0000        0.0000        0.0000        0.0000        0.0000        0.0000        0.0000        0.0000        0.0000        0.0000        0.0000        0.0000        0.0000        0.0000        0.0000        0.0000        0.0000        0.0000        0.0000        0.0000        0.0000        0.0000        0.0000        0.0000        0.0000        0.0000        0.0000        0.0000        0.0000        0.0000        0.0000        0.0000        0.0000        0.0000        0.0000        0.0000        9.7664       11.0023       12.8877       11.5457       11.7952       12.9145       13.7902       13.4856       12.0625        9.4964        9.2294        9.9202        9.7290       12.0563       11.5430       14.3902       15.4385       13.5238       11.4155        9.7477       10.1255       10.3131       10.9752       10.9672       11.1058       13.2636       13.4868       13.7428       13.2000       13.1176       12.7447       12.8754       13.2257       12.5475       12.1334       11.9180       13.7604       14.8991       15.2617       16.1051       16.5886       16.8095       19.0418       19.8778       20.8729       23.1576       26.0410       26.2913       26.4015       25.9514       27.5254       25.9799       26.1788       24.7779       25.4989       28.1282       27.8338       23.3618       23.5420       22.7108       19.8247       15.0752       15.2549       16.6236       18.6592       22.7179       24.4338       28.8699       35.4931       44.6668       50.2952       56.2397       62.4707        0.0000        0.0000        0.0000        0.0000        0.0000        0.0000
        0.0000        0.0000        0.0000        0.0000        0.0000        0.0000        0.0000        0.0000        0.0000        0.0000        0.0000        0.0000        0.0000        0.0000        0.0000        0.0000        0.0000        0.0000        0.0000        0.0000        0.0000        0.0000        0.0000        0.0000        0.0000        0.0000        0.0000        0.0000        0.0000        0.0000        0.0000        0.0000        0.0000        0.0000        0.0000       35.5154       37.5094       31.5624       30.6060       20.5590       17.7504       19.5339       23.0431       21.3451       24.1552       28.2337       29.8646       26.6162       17.4005       14.0174       15.1512       24.8637       24.1023       26.0352       35.2935       53.8232       40.1703       28.8693       22.7626       21.1596       20.5957       21.4217       21.8627       20.3374       21.1787       20.5798       20.3768       16.6351       13.5263       11.6864       10.8909        0.0000        0.0000        0.0000        0.0000        0.0000        0.0000        0.0000        0.0000        0.0000        0.0000        0.0000        0.0000        0.0000        0.0000        0.0000        0.0000        0.0000        0.0000        0.0000        0.0000        0.0000        0.0000        0.0000        0.0000        0.0000        0.0000        0.0000        0.0000        0.0000        0.0000        0.0000        0.0000        0.0000        0.0000        0.0000        0.0000        0.0000        0.0000        0.0000        0.0000        0.0000        0.0000        0.0000        0.0000        0.0000        0.0000        0.0000        0.0000        0.0000        0.0000        0.0000        0.0000        0.0000        0.0000        0.0000        0.0000        0.0000        0.0000        0.0000        0.0000        0.0000        0.0000        0.0000        0.0000        0.0000        0.0000        0.0000        0.0000        0.0000        0.0000        0.0000        0.0000        0.0000        0.0000        0.0000        0.0000        0.0000        0.0000        0.0000        0.0000        0.0000        0.0000        0.0000        0.0000        0.0000        0.0000        0.0000        0.0000        0.0000        0.0000        0.0000        0.0000        0.0000        0.0000        6.9867        7.8662        0.0000        9.0993        9.4827       10.0961       10.5198       10.6130       11.8774       12.1707       12.4113       12.1004       10.3232        9.7072        7.6162        7.0880        7.7094        8.2297        9.6111       11.2588       10.8691       11.0094        9.4230        9.0943        8.1586        9.2014        8.2110        8.6638       10.6512       10.5130       11.5396       11.6189       10.5958       11.1592       12.2803       11.7920       11.7399       11.7058       11.7281       12.7544       12.9242       13.1073       15.9995       17.2143       17.9472       18.1328       17.8661       19.8675       21.0628       21.8684       24.7389       26.5273       27.1981       27.1670       27.4025       27.6595       26.8540       26.8872       25.9687       27.2002       25.1943       25.4024       22.2082       22.5934       22.3584       19.7095       16.0323       14.1464       14.9659       17.2489       22.4371       26.0600       30.6773       37.8674       46.9092       52.5534       54.9756        0.0000        0.0000        0.0000        0.0000        0.0000        0.0000        0.0000
        0.0000        0.0000        0.0000        0.0000        0.0000        0.0000        0.0000        0.0000        0.0000        0.0000        0.0000        0.0000        0.0000        0.0000        0.0000        0.0000        0.0000        0.0000        0.0000        0.0000        0.0000        0.0000        0.0000        0.0000        0.0000        0.0000        0.0000        0.0000        0.0000       63.7219       55.1939       56.5738       52.8646       43.4941       38.7844       32.5876       27.5594       28.3166       28.7650       19.7772       16.8828       16.9130       18.9790       15.0609       15.7526       20.5908       20.5477       18.9215       19.5008       15.8393       14.9922       20.9043       21.9493       19.2629       21.3073       31.4384       29.8667       31.7908       18.3648       18.4837       18.8482       27.8168       22.7419       19.4200       19.4695       18.5632       14.9034       14.0070       13.2804       11.1304        9.9990        9.8520        7.1251        0.0000        0.0000        0.0000        0.0000        0.0000        0.0000        0.0000        0.0000        0.0000        0.0000        0.0000        0.0000        0.0000        0.0000        0.0000        0.0000        0.0000        0.0000        0.0000        0.0000        0.0000        0.0000        0.0000        0.0000        0.0000        0.0000        0.0000        0.0000        0.0000        0.0000        0.0000        0.0000        0.0000        0.0000        0.0000        0.0000        0.0000        0.0000        0.0000        0.0000        0.0000        0.0000        0.0000        0.0000        0.0000        0.0000        0.0000        0.0000        0.0000        0.0000        0.0000        0.0000        0.0000        0.0000        0.0000        0.0000        0.0000        0.0000        0.0000        0.0000        0.0000        0.0000        0.0000        0.0000        0.0000        0.0000        0.0000        0.0000        0.0000        0.0000        0.0000        0.0000        0.0000        0.0000        0.0000        0.0000        0.0000        0.0000        0.0000        0.0000        0.0000        0.0000        0.0000        0.0000        0.0000        0.0000        0.0000        0.0000        0.0000        0.0000        0.0000        7.9697        8.2900        8.3568        8.7665        8.8332        8.1448        9.0913       10.2285        9.6669        9.2739        9.8355       10.5682       10.6178        9.0410        8.5801        7.0419        6.5104        6.3598        6.7051        7.2395        9.2887        9.5685        8.3288        8.2625        7.5285        6.1713        6.9470        7.1908        7.3113        9.3146       10.1556       10.4526       10.1219       10.2581       10.6502       11.6760       12.0150       11.9199       11.4662       11.4553       11.5022       12.3125       13.6389       14.8318       15.2580       17.0474       18.5952       19.5259       20.7185       22.0248       22.5756       25.6014       27.5698       29.3264       29.7808       28.4741       28.7014       27.8480       26.9359       23.8054       23.7530       24.8573       26.1071       23.1262       22.7473       21.2128       20.2777       15.9573       15.2257       16.2228       17.7026       23.3204       27.3799       32.9276       37.8235       46.6808       52.8082        0.0000        0.0000        0.0000        0.0000        0.0000        0.0000        0.0000        0.0000
        0.0000        0.0000        0.0000        0.0000        0.0000        0.0000        0.0000        0.0000        0.0000        0.0000        0.0000        0.0000        0.0000        0.0000        0.0000        0.0000        0.0000        0.0000        0.0000        0.0000        0.0000        0.0000        0.0000        0.0000        0.0000        0.0000       62.8048       61.9590       51.2991       44.9819       50.3870       46.1949       47.4666       43.9550       40.0301       30.4100       24.6295       19.4309       19.9227       20.4675       19.7969       18.0017       14.6708       12.6536       15.0084       18.7632       20.5716       20.0003       17.2136       17.3613       15.3752       15.3273       18.2903       20.0706       16.3240       16.4750       12.8629       21.3061       24.5205       18.4429       22.6090       23.2407       21.9510       18.4875       17.3619       16.3546       13.1416       13.2387       11.8114       10.3798        9.0085        8.5225        6.9952        5.8422        4.9320        4.3526        4.8057        5.7975        3.8689        1.7763        1.4076        1.4811        0.0000        0.0000        0.0000        0.0000        0.0000        0.0000        0.0000        0.0000        0.0000        0.0000        0.0000        0.0000        0.0000        0.0000        0.0000        0.0000        0.0000        0.0000        0.0000        0.0000        0.0000        0.0000        0.0000        0.0000        0.0000        0.0000        0.0000        0.0000        0.0000        0.0000        0.0000        0.0000        0.0000        0.0000        0.0000        0.0000        0.0000        0.0000        0.0000        0.0000        0.0000        0.0000        0.0000        0.0000        0.0000        0.0000        0.0000        0.0000        0.0000        0.0000        0.0000        0.0000        0.0000        0.0000        0.0000        0.0000        0.0000        0.0000        0.0000        0.0000        0.0000        0.0000        0.0000        0.0000        0.0000        0.0000        0.0000        0.0000        0.0000        0.0000        0.0000        5.5190        5.3738        7.6916        5.7742        4.8299        0.0000        0.0000        0.0000        0.0000        7.1016        8.4388        9.1959        9.4537       10.1869        9.0223        8.0090        7.7132        7.7675        8.6378        8.0469        7.9491        8.6325        8.6479        8.1984        7.5683        7.9349        7.3601        6.6608        5.6718        5.7273        6.6386        7.2457        8.4860        6.5908        7.4461        8.1593        5.4301        5.3763        5.0949        5.9447        7.9248       11.0225        8.9920        9.5827       10.2552       10.1735       11.4314       11.4657       11.9867       12.4194       12.0399       11.9983       12.8197       14.0867       15.4552       16.3319       17.3857       19.1792       20.5401       22.2560       24.7281       24.6384       27.3096       27.6498       28.4184       30.1241       28.3052       28.6057       28.2973       28.7870       24.7149       24.5142       25.6784       26.6773       24.6840       25.3035       24.3806       23.3509       18.4915       17.8087       18.6045       21.0822       26.6289       30.8156       35.8120       40.4250       47.0498       51.8708        0.0000        0.0000        0.0000        0.0000        0.0000        0.0000        0.0000        0.0000
        0.0000        0.0000        0.0000        0.0000        0.0000        0.0000        0.0000        0.0000        0.0000        0.0000        0.0000        0.0000        0.0000        0.0000        0.0000        0.0000        0.0000        0.0000        0.0000        0.0000        0.0000        0.0000        0.0000        0.0000        0.0000       63.3081       63.2273       45.9424       42.6589       44.3231       44.5199       52.0043       49.8367       48.0962       38.1301       23.4139       15.8477       17.5575       22.8657       20.7185       25.7252       26.9939       19.3724       23.6240       27.0586       30.3401       27.5049       26.0989       28.2017       34.2299       32.1767       31.3039       19.7057       21.6462       27.2671       19.9067       18.8775       17.9480       25.0017       34.9035       32.1607       21.0304       20.2507       18.4592       15.0068       12.7706       11.4637       13.7604       11.9311       10.3148        9.2099        7.2453        6.4398        6.2758        5.3324        4.1219        6.2525        4.8021        4.4273        1.2585        1.0902        1.6615        2.4511        2.1321        0.0000        0.0000        0.0000        0.0000        0.0000        0.0000        0.0000        0.0000        0.0000        0.0000        0.0000        0.0000        0.0000        0.0000        0.0000        0.0000        0.0000        0.0000        0.0000        0.0000        0.0000        0.0000        0.0000        0.0000        0.0000        0.0000        0.0000        0.0000        0.0000        0.0000        0.0000        0.0000        0.0000        0.0000        0.0000        0.0000        0.0000        0.0000        0.0000        0.0000        0.0000        0.0000        0.0000        0.0000        0.0000        0.0000        0.0000        0.0000        0.0000        0.0000        0.0000        0.0000        0.0000        0.0000        0.0000        0.0000        0.0000        0.0000        0.0000        0.0000        0.0000        0.0000        0.0000        0.0000        0.0000        0.0000        0.0000        0.0000        6.1277        5.8132        5.2444        7.6277        5.9954        5.4924        4.9798        5.0748        5.4730        6.5946        6.7239        7.9966        8.3921        8.3053        9.0128        8.1970        7.7980        7.4368        8.1012        8.9783        7.9978        7.4968        7.7979        9.1160        8.1120        7.5897        7.9124        7.1245        6.7260        6.6426        5.8048        6.2221        7.0005        7.1195        8.2541        7.4446        7.8631        6.7058        6.3064        5.6944        6.0666        7.4028        8.5284        9.6035       10.0381       11.0916       11.5697       11.3765       11.6466       11.9192       11.6170       11.6279       11.6143       12.6403       13.8840       14.5609       15.9192       17.1049       17.8871       18.2591       20.6117       22.0515       21.9816       26.4062       27.4690       28.0391       26.3451       25.7856       26.6631       26.9211       26.5402       24.8006       25.5918       26.0238       25.9907       27.7191       30.3878       29.4290       28.8351       23.0482       20.3909       20.7259        0.0000        0.0000       38.0560       42.3903       46.0788       45.4825        0.0000        0.0000        0.0000        0.0000        0.0000        0.0000        0.0000        0.0000        0.0000
        0.0000        0.0000        0.0000        0.0000        0.0000        0.0000        0.0000        0.0000        0.0000        0.0000        0.0000        0.0000        0.0000        0.0000        0.0000        0.0000        0.0000        0.0000        0.0000        0.0000        0.0000        0.0000        0.0000        0.0000        0.0000        0.0000       59.9934       51.4348       46.7897       39.6815       37.1399       42.7575       36.9191       31.6886       26.0249       18.3096       19.2801       24.3007       25.7685       21.0047       22.8156       20.4859       19.9324       24.9523       20.3279       22.9850       22.7230       20.0032       18.1753       25.9668       28.2293       19.4893       20.0916       19.5859       19.0242       16.1423       24.8340       22.6416       21.4324       35.7630       25.1698       18.3332       16.4504       16.6934       13.6994       12.6049       12.0085       12.9135       11.3129       10.2921        9.2635        7.2672        8.8592        5.7143        5.2322        4.3739        6.2626        5.0444        4.7365        1.8228        1.2470        2.8512        3.6927        3.6326        2.3619        1.5240        0.0000        0.0000        0.0000        0.0000        0.0000        0.0000        0.0000        0.0000        0.0000        0.0000        0.0000        0.0000        0.0000        0.0000        0.0000        0.0000        0.0000        0.0000        0.0000        0.0000        0.0000        0.0000        0.0000        0.0000        0.0000        0.0000        0.0000        0.0000        0.0000        0.0000        0.0000        0.0000        0.0000        0.0000        0.0000        0.0000        0.0000        0.0000        0.0000        0.0000        0.0000        0.0000        0.0000        0.0000        0.0000        0.0000        0.0000        0.0000        0.0000        0.0000        0.0000        0.0000        0.0000        0.0000        0.0000        0.0000        0.0000        0.0000        0.0000        0.0000        0.0000        0.0000        0.0000        0.0000        0.0000        0.0000        3.7757        3.9074        4.5912        6.8708        4.9086        4.4010        4.5682        5.1259        5.3192        6.2858        7.0683        7.4474        6.6427        7.1284        8.2274        8.2206        7.8844        7.0130        6.7164        6.8352        6.9739        6.7494        7.3016        7.8661        6.7718        6.5928        6.9221        6.1971        5.9364        5.9629        4.7721        5.4216        7.1559        9.0176        8.1799        6.6226        7.1441        6.7247        6.1144        5.9281        6.2524        6.8518        7.7170        8.8258        9.5996       11.4805       12.5414       11.8184       13.0960       12.9081       12.7569       12.6654       12.6719       13.4963       14.6968       16.2390       16.8413       17.3778       18.5167       18.8791       20.2765       21.4067       21.6707       25.6981       26.6686       27.1487       26.7505       26.2564       26.1030       27.5907       28.3134       25.7152       26.7862       26.7189       27.4602       29.2952       32.6038       33.6019       32.2034       26.4166       24.3492        0.0000        0.0000        0.0000        0.0000        0.0000        0.0000        0.0000        0.0000        0.0000        0.0000        0.0000        0.0000        0.0000        0.0000        0.0000        0.0000
        0.0000        0.0000        0.0000        0.0000        0.0000        0.0000        0.0000        0.0000        0.0000        0.0000        0.0000        0.0000        0.0000        0.0000        0.0000        0.0000        0.0000        0.0000        0.0000        0.0000        0.0000        0.0000        0.0000        0.0000        0.0000        0.0000        0.0000       47.9433       43.0087       39.6661       32.1895       35.6299       35.7133       33.7445       27.5146       17.6938       23.2174       20.2600       24.1255       26.7405       15.1675       15.8016       20.0556       19.9769       19.9408       21.3820       20.0808       18.6671       16.0162       17.5719       23.2819       17.1617       16.4576       16.6937       15.4747       20.0427       24.6813       27.4018       24.1213       31.1146       23.3225       19.1765       15.4809       15.4492       14.6452       12.9551       11.9334       13.2094       11.5973       10.3322        9.3533        7.4709        7.2894        5.3156        5.4090        5.3221        6.3010        7.1164        7.5063        3.8136        3.1843        7.6944        4.4356        4.0932        3.1730        2.2397        2.0119        1.5733        0.8075        0.6046        0.0000        0.0000        0.0000        0.0000        0.0000        0.0000        0.0000        0.0000        0.0000        0.0000        0.0000        0.0000        0.0000        0.0000        0.0000        0.0000        0.0000        0.0000        0.0000        0.0000        0.0000        0.0000        0.0000        0.0000        0.0000        0.0000        0.0000        0.0000        0.0000        0.0000        0.0000        0.0000        0.0000        0.0000        0.0000        0.0000        0.0000        0.0000        0.0000        0.0000        0.0000        0.0000        0.0000        0.0000        0.0000        0.0000        0.0000        0.0000        0.0000        0.0000        0.0000        0.0000        0.0000        0.0000        0.0000        0.0000        0.0000        0.0000        0.0000        0.0000        0.0000        4.9136        3.6076        3.7510        4.4617        6.7341        4.8253        4.3075        4.5633        5.6403        6.7305        6.5207        6.7980        6.8383        6.2887        6.6270        8.2881        8.0364        7.7035        7.3860        6.9267        6.7922        6.8147        6.7146        6.6545        6.3973        6.1737        5.6953        5.6064        5.7044        5.2644        5.8304        5.2225        6.5771        8.4769        6.3708        5.7144        6.1499        6.3579        6.0606        5.3679        5.0941        6.1330        7.3804        7.7588        9.0803       10.0109       11.7384       13.3496       11.8593       13.4002       13.6924       13.4349       14.3966       14.4709       14.1751       14.7815       17.0336       18.2251       18.8959       20.2457       20.3614       21.3797       21.7858       22.7211       25.5751       25.9465       26.2326       24.4912       23.1327       23.5182       24.4243       24.8922       23.1526       22.5617       23.8188       25.2925       29.6322       32.9331       34.0055       34.0104       28.3379       26.4137        0.0000        0.0000        0.0000        0.0000        0.0000        0.0000        0.0000        0.0000        0.0000        0.0000        0.0000        0.0000        0.0000        0.0000        0.0000        0.0000
        0.0000        0.0000        0.0000        0.0000        0.0000        0.0000        0.0000        0.0000        0.0000        0.0000        0.0000        0.0000        0.0000        0.0000        0.0000        0.0000        0.0000        0.0000        0.0000        0.0000        0.0000        0.0000        0.0000        0.0000        0.0000        0.0000        0.0000       52.7846       42.4440       31.2360       29.1704       33.0236       31.7687       31.9517       32.9826       21.8537       19.7804       23.6530       29.8758       26.7114       16.4884        8.7781       13.4276       10.9865       13.5164       13.5398       16.3388       17.7533       13.5314       15.4213       18.3226       11.8067       12.9098       14.4553       17.1275       19.7797       16.9818       17.3352       14.9384       22.2291       17.7622       17.9068       17.5814       16.4743       17.1728       16.4292       12.3578       13.1154       12.4306       15.1541       13.6642        8.8054        5.7726        5.1833        6.7250        7.5395        9.1535       12.6559        9.9821       16.7799       14.9492       11.5566        7.4580        3.0820        3.0043        2.7895        1.9453        2.2502        1.1060        0.6582        0.0000        0.0000        0.0000        0.0000        0.0000        0.0000        0.0000        0.0000        0.0000        0.0000        0.0000        0.0000        0.0000        0.0000        0.0000        0.0000        0.0000        0.0000        0.0000        0.0000        0.0000        0.0000        0.0000        0.0000        0.0000        0.0000        0.0000        0.0000        0.0000        0.0000        0.0000        0.0000        0.0000        0.0000        0.0000        0.0000        0.0000        0.0000        0.0000        0.0000        0.0000        0.0000        0.0000        0.0000        0.0000        0.0000        0.0000        0.0000        0.0000        0.0000        0.0000        0.0000        0.0000        0.0000        0.0000        0.0000        0.0000        0.0000        0.0000        0.0000        0.0000        0.0000        4.1351        3.8497        4.2712        6.2499        4.6465        4.7170        5.0366        5.6132        7.4463        6.9702        6.8322        5.9097        6.4785        6.7605        6.4558        6.9449        7.1624        7.0285        6.3005        6.2594        6.2138        6.2201        6.2784        6.1444        6.0542        5.5085        5.1541        5.7441        5.9795        5.2811        5.0383        5.3743        6.6911        6.3655        5.8279        5.2942        5.5737        5.9031        5.9678        6.1089        6.8734        7.4376        8.4724        9.9834       11.8487       13.0969       15.3508       13.3999       13.7935       15.1119       15.1299       14.8887       15.9187       16.3115       16.8630       19.6849       21.3889       22.3041       23.1365       23.3345       24.0549       23.4765       23.1361       25.6078       26.0091       24.9824       23.5987       22.0303       21.7566       22.0311       23.4205       22.1083       22.3759       23.8503       27.0629       32.6544       35.5572       37.4156       37.8794       32.0573       32.0640        0.0000        0.0000        0.0000        0.0000        0.0000        0.0000        0.0000        0.0000        0.0000        0.0000        0.0000        0.0000        0.0000        0.0000        0.0000        0.0000
        0.0000        0.0000        0.0000        0.0000        0.0000        0.0000        0.0000        0.0000        0.0000        0.0000        0.0000        0.0000        0.0000        0.0000        0.0000        0.0000        0.0000        0.0000        0.0000        0.0000        0.0000        0.0000        0.0000        0.0000        0.0000        0.0000        0.0000        0.0000       46.2583       36.4840       35.0985       38.8416       43.6167       45.1045       40.7522       34.3096       30.2100       32.2624       37.2948       26.8701       19.7231       16.8717       12.7960        9.4699       11.5418       12.1688       17.6847       26.3921       18.4193       18.8107       19.5820       15.8007       16.4051       19.1146       20.2687       19.7559       20.6061       25.8274       26.1672       25.8841       20.0873       21.0664       25.2027       21.7776       18.3599       15.1647       13.7673       12.9531       12.0217       16.6308       18.3682        6.3136        3.2713        3.1091        3.0423        4.6315        4.6187        9.0114       10.0869       10.9658        7.3249        4.4107        4.0099        3.0802        2.5430        2.1525        1.8507        1.1163        0.8355        0.7348        0.7730        0.0000        0.0000        0.0000        0.0000        0.0000        0.0000        0.0000        0.0000        0.0000        0.0000        0.0000        0.0000        0.0000        0.0000        0.0000        0.0000        0.0000        0.0000        0.0000        0.0000        0.0000        0.0000        0.0000        0.0000        0.0000        0.0000        0.0000        0.0000        0.0000        0.0000        0.0000        0.0000        0.0000        0.0000        0.0000        0.0000        0.0000        0.0000        0.0000        0.0000        0.0000        0.0000        0.0000        0.0000        0.0000        0.0000        0.0000        0.0000        0.0000        0.0000        0.0000        0.0000        0.0000        0.0000        0.0000        0.0000        0.0000        0.0000        0.0000        0.0000        0.0000        0.0000        3.9168        4.4003        6.2659        4.8460        5.1133        5.5711        6.1160        7.3505        7.6355        7.4728        6.3713        6.8171        6.8053        5.9529        6.9909        6.9206        6.8592        6.5702        6.3520        6.0484        6.2102        6.2909        5.3320        5.3364        5.1337        4.7105        4.4649        4.4932        4.4683        4.2876        4.8430        5.1971        5.4024        5.4386        5.0689        5.2944        5.5044        5.9565        6.0786        6.2632        6.5602        7.1920        8.1529       10.3565       11.7146       12.3794       12.5072       13.5533       14.7252       15.9785       17.5631       19.0380       20.5973       21.6747       24.3772       25.4780       24.1153       24.1074       28.0943       26.8143       27.4206       25.8514       25.6805       24.3574       22.9686       20.4671       15.3024       13.3832       14.3064       17.9852       18.1969       19.2303       22.4138       25.4527       35.5727       40.0944       43.2246       45.1234       46.5802       48.0711        0.0000        0.0000        0.0000        0.0000        0.0000        0.0000        0.0000        0.0000        0.0000        0.0000        0.0000        0.0000        0.0000        0.0000        0.0000        0.0000
        0.0000        0.0000        0.0000        0.0000        0.0000        0.0000        0.0000        0.0000        0.0000        0.0000        0.0000        0.0000        0.0000        0.0000        0.0000        0.0000        0.0000        0.0000        0.0000        0.0000        0.0000        0.0000        0.0000        0.0000        0.0000        0.0000        0.0000        0.0000       46.7125       41.7396       37.5463       40.4982       43.1647       43.1837       40.8909       34.0502       30.2530       32.9638       30.2289       22.8848       18.1967       14.8059       13.3981        9.6955        9.1000        7.9706       10.6308       11.0918       11.3892       12.5264       14.3111       13.9602       13.2053       14.0660       17.8979       17.7336       20.7506       29.4502       30.8535       23.9973       20.9703       18.5579       17.7643       17.8502       19.9509       17.8336       16.7418       13.7426       11.5976       16.5346       15.9286       11.8774        5.5866        4.7071        3.6028        5.3433        5.8873        7.4643       10.7501       12.6454        8.8324        5.9165        4.8666        4.4951        3.1527        2.5478        2.4226        1.4590        1.0921        2.2306        2.4068        0.0000        0.0000        0.0000        0.0000        0.0000        0.0000        0.0000        0.0000        0.0000        0.0000        0.0000        0.0000        0.0000        0.0000        0.0000        0.0000        0.0000        0.0000        0.0000        0.0000        0.0000        0.0000        0.0000        0.0000        0.0000        0.0000        0.0000        0.0000        0.0000        0.0000        0.0000        0.0000        0.0000        0.0000        0.0000        0.0000        0.0000        0.0000        0.0000        0.0000        0.0000        0.0000        0.0000        0.0000        0.0000        0.0000        0.0000        0.0000        0.0000        0.0000        0.0000        0.0000        0.0000        0.0000        0.0000        0.0000        0.0000        0.0000        0.0000        0.0000        4.1368        4.0249        3.9675        4.3396        6.2683        5.5559        4.4687        5.0853        6.1303        6.4381        7.3555        7.7265        6.9095        6.6885        6.2999        5.4744        6.2621        6.3900        6.3184        6.5098        6.3411        5.9910        5.5894        5.7463        5.0764        4.4665        4.1381        3.7836        3.5130        3.4704        4.0801        4.2650        4.6400        5.4081        5.6031        5.5029        5.6440        6.3207        7.1788        7.6039        6.7958        7.0138        7.0693        7.7926        9.1231        8.7112        9.9513       11.9490       13.3428       14.6339       16.5231       17.9768       20.6498       22.5615       24.2609       25.1382       25.4196       24.3426       25.4519       25.5052       28.6954       27.6653       27.7122       27.9609       27.9175       26.1883       23.3610       19.6470       13.6609       11.7160       11.6376       14.5166       15.2653       17.8739       21.0718       24.3223       36.4054       42.9662       46.3308       49.6258       52.7330       54.0762        0.0000        0.0000        0.0000        0.0000        0.0000        0.0000        0.0000        0.0000        0.0000        0.0000        0.0000        0.0000        0.0000        0.0000        0.0000        0.0000
        0.0000        0.0000        0.0000        0.0000        0.0000        0.0000        0.0000        0.0000        0.0000        0.0000        0.0000        0.0000        0.0000        0.0000        0.0000        0.0000        0.0000        0.0000        0.0000        0.0000        0.0000        0.0000        0.0000        0.0000        0.0000        0.0000        0.0000        0.0000       42.4170       32.7930       32.8246       36.0970       35.7801       33.6124       35.9110       34.2507       25.3008       31.0832       25.2389       16.6138       14.0374       12.4647       11.6754       10.7126        8.2715        7.1424        8.5002        9.1557        9.9954        8.8857        8.5220        9.3968       10.2415       11.1665       12.2480       18.9185       19.6335       25.5439       23.9555       17.3290       17.4413       20.6049       16.0307       14.5230       14.6770       16.8365       15.7715       13.0679       12.7795       18.4895       13.9963        9.2729        9.8740       10.0811        6.2186        4.9756        7.1021        7.7859        7.8385        9.5959        7.7828        6.2535        4.8288        4.0261        3.5906        4.4371        3.9047        4.5543        5.2058        6.5263        8.6525       11.0011        0.0000        0.0000        0.0000        0.0000        0.0000        0.0000        0.0000        0.0000        0.0000        0.0000        0.0000        0.0000        0.0000        0.0000        0.0000        0.0000        0.0000        0.0000        0.0000        0.0000        0.0000        0.0000        0.0000        0.0000        0.0000        0.0000        0.0000        0.0000        0.0000        0.0000        0.0000        0.0000        0.0000        0.0000        0.0000        0.0000        0.0000        0.0000        0.0000        0.0000        0.0000        0.0000        0.0000        0.0000        0.0000        0.0000        0.0000        0.0000        0.0000        0.0000        0.0000        0.0000        0.0000        0.0000        0.0000        0.0000        0.0000        0.0000        4.5364        4.1366        4.1041        4.2003        4.8422        5.5797        4.2457        4.6394        5.2797        6.2130        6.1843        6.4688        7.5081        7.9663        6.9502        5.8857        5.3124        6.3181        5.9536        6.1486        6.8246        5.9744        5.6534        5.5100        5.6717        5.4429        4.4595        3.9422        3.8138        3.5527        3.8189        3.8514        4.3273        5.0992        5.8039        5.9781        6.1435        6.8682        7.6505        8.2105        7.7363        6.9056        6.9114        7.6523        7.7477        8.4574        9.3730       11.3882       13.1698       15.2924       16.8855       18.6600       19.6566       23.5320       24.6743       24.7763       24.4444       25.3452       25.5127       26.8121       27.5970       29.9169       31.7261       31.5010       30.7214       29.2618       26.9252       22.7797       18.5990       12.2524       10.9392       10.7854       13.1439       14.9032       16.8106       20.9879       25.5843       37.5555       43.5362       47.6756       51.5537       55.2755       58.5883       59.6224        0.0000        0.0000        0.0000        0.0000        0.0000        0.0000        0.0000        0.0000        0.0000        0.0000        0.0000        0.0000        0.0000        0.0000        0.0000
        0.0000        0.0000        0.0000        0.0000        0.0000        0.0000        0.0000        0.0000        0.0000        0.0000        0.0000        0.0000        0.0000        0.0000        0.0000        0.0000        0.0000        0.0000        0.0000        0.0000        0.0000        0.0000        0.0000        0.0000        0.0000        0.0000        0.0000       34.1449       31.4574       30.9768       33.6984       32.7547       33.5778       31.0394       30.7356       26.5371       21.5056       24.3540       22.4521       15.7440       13.3683       11.4582       10.2394        7.8782        8.5010        6.3966        5.7821        6.8348        7.2291        7.4602        7.1565        7.6900        8.1423        9.6092       12.2130       12.3583       14.6802       15.0511       15.1699       16.9411       20.3180       24.7855       18.6963       12.7333       13.1650       12.8321        9.2222        9.5344        9.9627        9.7628        9.3191        9.9383        7.7177        6.0717        4.8797        5.7542        6.4727        7.2629        6.5513        5.4942        6.9791        6.6675        6.0750        5.3940        4.4332        4.7214        4.8929        6.1939        9.7205       12.6944       14.1013       13.9471       12.6226        0.0000        0.0000        0.0000        0.0000        0.0000        0.0000        0.0000        0.0000        0.0000        0.0000        0.0000        0.0000        0.0000        0.0000        0.0000        0.0000        0.0000        0.0000        0.0000        0.0000        0.0000        0.0000        0.0000        0.0000        0.0000        0.0000        0.0000        0.0000        0.0000        0.0000        0.0000        0.0000        0.0000        0.0000        0.0000        0.0000        0.0000        0.0000        0.0000        0.0000        0.0000        0.0000        0.0000        0.0000        0.0000        0.0000        0.0000        0.0000        0.0000        0.0000        0.0000        0.0000        0.0000        0.0000        0.0000        0.0000        4.8594        4.7536        4.3372        4.3438        4.8233        5.5005        5.6272        4.0129        4.4568        4.6880        6.0542        6.1313        6.8715        7.1662        7.2576        5.7756        4.9162        5.4730        6.3299        6.0802        5.9874        6.5174        5.7694        5.6195        5.9779        6.3679        6.0362        4.4357        3.7324        3.7704        3.8115        3.9009        4.2140        4.7925        6.1750        6.8634        6.8565        7.1255        7.2940        8.1026        8.4441        8.8429        8.2520        7.6262        8.0661        8.6799        9.7224       12.0890       12.6327       14.3559       15.7193       18.9687       21.2974       21.9802       23.7505       24.1868       26.1537       26.6401       26.9613       25.9640       27.3513       28.3536       30.7233       31.9150       32.3575       30.5517       28.4229       24.3601       21.1425       16.7433       12.5782       11.6428       12.3662       14.6720       16.1436       17.4136       21.3234       27.1010       38.9320       45.2314       49.6019       53.1848       56.8681       61.3935        0.0000        0.0000        0.0000        0.0000        0.0000        0.0000        0.0000        0.0000        0.0000        0.0000        0.0000        0.0000        0.0000        0.0000        0.0000        0.0000
        0.0000        0.0000        0.0000        0.0000        0.0000        0.0000        0.0000        0.0000        0.0000        0.0000        0.0000        0.0000        0.0000        0.0000        0.0000        0.0000        0.0000        0.0000        0.0000        0.0000        0.0000        0.0000        0.0000        0.0000        0.0000        0.0000        0.0000       30.8196       27.6599       28.0447       30.1977       33.6460       31.4592       29.9544       28.8410       22.8201       18.4293       21.0936       18.2171       17.4693       16.3600       17.4913       21.3524       27.1052       22.6760       14.3284       10.3531        8.1172        7.3818        6.2960        6.1552        6.2711        8.7492        8.2448        9.7709        8.9146       10.0962       11.2470       10.8046       13.0264       17.2605       14.5591       14.4051       12.0899        9.6226        6.9288        6.2887        6.4520        5.7522        4.9105        5.0470        9.9207        7.4023        5.2848        3.9806        5.2359        4.9940        5.9261        5.7508        5.5897        6.6959        7.0261        7.3515        6.8866        4.7661        4.1397        4.1435        6.3002        6.9791        7.9820        9.2435        6.2436        7.1919        6.2926        5.2791        5.1847        5.5755        6.9026        4.4133        2.9097        1.8405        0.0000        0.0000        0.0000        0.0000        0.0000        0.0000        2.2144        1.5599        2.3425        2.0647        0.0000        0.0000        0.0000        0.0000        0.0000        0.0000        0.0000        0.0000        0.0000        0.0000        0.0000        0.0000        0.0000        0.0000        0.0000        0.0000        0.0000        0.0000        0.0000        0.0000        0.0000        0.0000        0.0000        0.0000        0.0000        0.0000        0.0000        0.0000        0.0000        0.0000        0.0000        0.0000        0.0000        0.0000        0.0000        0.0000        6.1859        5.4943        4.3941        4.1459        4.7021        4.9941        5.3408        5.9875        6.3284        4.8857        5.0556        5.1924        5.5844        5.5389        5.9032        6.7350        5.3793        4.2366        4.1322        4.7693        5.1798        5.4688        5.4478        5.2319        5.4212        5.4717        5.4723        5.3133        4.9770        4.4873        4.3359        4.4770        4.8701        5.0032        6.1232        6.5170        6.1151        6.2792        6.3031        6.2090        5.7524        6.4414        6.9060        7.6814        6.5571        6.7230        7.7627        8.5763        8.6868        9.6650        9.6253       10.4155       16.3486       18.7784       21.0746       21.7002       23.9477       25.4735       27.2695       27.3538       28.6965       29.4075       30.2468       30.7913       32.0056       33.2589       33.1337       31.7023       31.3608       27.4245       24.1367       20.9952       16.6598       15.6847       15.9419       18.5817       20.3158       21.3276       24.3812       30.4564       41.3214       47.7247       50.8452       53.2001       55.6108       59.6818        0.0000        0.0000        0.0000        0.0000        0.0000        0.0000        0.0000        0.0000        0.0000        0.0000        0.0000        0.0000        0.0000        0.0000        0.0000        0.0000
        0.0000        0.0000        0.0000        0.0000        0.0000        0.0000        0.0000        0.0000        0.0000        0.0000        0.0000        0.0000        0.0000        0.0000        0.0000        0.0000        0.0000        0.0000        0.0000        0.0000        0.0000        0.0000        0.0000        0.0000        0.0000        0.0000       22.3610       28.8069       27.3734       27.8023       24.0045       27.8249       27.0668       30.6560       27.1673       21.6087       17.6351       14.2011       15.1048       18.6788       20.9373       24.3237       23.4735       25.9458       18.1880       12.4694        9.3679        7.3918        6.0954        4.8585        4.6681        5.5168        6.6632        4.5855        7.0349        6.4515        7.1644        8.1813        7.6853       10.8130       13.6381       13.2593       11.7427       10.9619        7.6315        6.0144        5.8254        5.6813        5.0939        4.9522        4.6109        6.3959        8.9796       10.2132        9.9012        6.1746        6.2090        7.4670        7.6734        9.7983        9.7567        9.4444        8.8586        7.1655        6.0141        4.8842        4.9212        6.2154        6.0069        5.4497        3.9092        3.9821        5.2241        5.0347        4.1700        4.9326        5.7000        4.3424        2.6952        2.0477        1.7994        1.7204        2.0518        3.2321        3.0773        3.3958        2.9366        1.8077        2.0126        2.5622        1.8537        2.4260        2.4893        2.3373        1.9698        0.0000        0.0000        0.0000        0.0000        0.0000        0.0000        0.0000        0.0000        0.0000        0.0000        0.0000        0.0000        0.0000        0.0000        0.0000        0.0000        0.0000        0.0000        0.0000        0.0000        0.0000        5.0491        4.9254        4.4293        4.3008        3.8772        4.1099        3.9994        4.2299        4.5624        5.4551        5.4509        7.1389        5.0957        4.6251        4.4809        4.8995        5.0367        5.3657        6.0810        7.0028        5.1785        4.8444        4.9799        5.8030        5.5509        6.1804        6.3210        6.0445        5.1145        3.9292        4.1974        4.9830        5.5729        5.0357        4.7097        4.7253        5.5123        5.3877        5.5419        5.2394        4.8143        4.8314        5.1392        5.8860        6.5973        7.5641        7.9104        7.0031        6.9663        6.9598        6.7311        6.6024        6.7327        7.2079        7.8928        7.6303        8.4084        8.5337        9.5352        8.8897        8.0473        8.8624       10.6602       16.3535       18.6433       20.6553       22.4310       25.0648       27.2004       29.3600       29.9100       31.5462       31.8089       32.2068       32.4221       33.6884       33.8131       33.6271       31.8305       30.8244       27.9044       25.5543       23.2016       19.2513       17.6571       17.2273       19.2480       20.0878       22.6588       26.2694       30.9599       43.8121       49.4827       54.6329       56.4223        0.0000        0.0000        0.0000        0.0000        0.0000        0.0000        0.0000        0.0000        0.0000        0.0000        0.0000        0.0000        0.0000        0.0000        0.0000        0.0000        0.0000        0.0000
        0.0000        0.0000        0.0000        0.0000        0.0000        0.0000        0.0000        0.0000        0.0000        0.0000        0.0000        0.0000        0.0000        0.0000        0.0000        0.0000        0.0000        0.0000        0.0000        0.0000        0.0000        0.0000        0.0000        0.0000        0.0000        0.0000       17.6186       19.7398       27.2781       28.6142       27.9478       22.9249       23.9692       26.4533       22.8350       18.1153       17.5804       12.5454       15.2950       18.5619       19.8828       16.7327       14.3095       17.0885       15.2831       12.2548       11.8863        9.7838        6.4690        3.8988        5.2031        5.6268        4.4547        5.0676        9.8586        5.6215        5.5740        5.9233        6.3083        6.9179        8.6588        9.9791       10.1285        9.0517        6.2161        5.2660        5.3844        5.2542        5.5429        5.4933        5.8262        8.0265       11.4452       12.7902       11.0354        7.3505        6.3823        6.7084        7.6708        9.3489        8.8451        9.1818        9.5009        7.1464        6.2112        5.0846        4.9156        6.2012        6.4635        4.1384        2.7775        3.6920        3.9714        4.6837        4.3513        4.8136        5.5359        3.2948        2.6212        2.1240        1.8615        1.9586        2.0109        2.9223        3.1634        4.9812        2.1371        1.7752        1.5141        1.5804        2.1332        1.5218        2.4264        2.8105        2.2726        2.7822        3.7124        2.0807        0.0000        0.0000        0.0000        0.0000        0.0000        0.0000        0.0000        0.0000        0.0000        0.0000        0.0000        0.0000        3.9958        3.6938        4.3835        4.3503        4.7547        5.3567        4.5153        4.3753        4.7222        4.0895        3.8400        3.7637        3.3631        3.7527        4.0198        5.2478        5.8294        5.7941        4.7053        4.8383        4.7861        4.8679        5.0671        5.5571        5.9197        6.5479        5.4443        5.1355        5.3061        5.3924        5.4392        5.7566        6.5629        7.0230        7.0154        4.2744        4.0329        5.0922        6.2200        5.4677        4.5956        4.8160        5.4398        5.9033        6.6700        6.0128        5.0798        5.2827        5.5764        6.7216        7.5554        8.8538        8.8136        8.5041        8.4366        7.7390        7.8502        7.8149        7.2771        8.2167        9.7260        9.6314        9.3036        9.0866        9.3520        9.8400        9.4142       11.1270       12.8786       18.0811       19.8091       21.7992       23.9814       27.6045       29.7626       31.2166       31.4552       32.2865       33.3416       33.3083       32.9859       32.3982       32.4102       31.7731       31.4953       30.2273       28.5236       25.6722       23.7069       19.6599       18.6089       17.7864       19.7630       20.5617       22.4057       28.3032       33.3173        0.0000       48.0632       56.6145       58.0354        0.0000        0.0000        0.0000        0.0000        0.0000        0.0000        0.0000        0.0000        0.0000        0.0000        0.0000        0.0000        0.0000        0.0000        0.0000        0.0000        0.0000        0.0000
        0.0000        0.0000        0.0000        0.0000        0.0000        0.0000        0.0000        0.0000        0.0000        0.0000        0.0000        0.0000        0.0000        0.0000        0.0000        0.0000        0.0000        0.0000        0.0000        0.0000        0.0000        0.0000        0.0000        0.0000        0.0000       15.0360       19.3250       19.5917       24.8815       26.8029       28.2476       21.2743       24.2378       22.7906       22.2308       18.2222       16.3839       12.8574       12.8741       13.7977       14.0307       12.3871       11.9036       12.7808       11.8159       11.4987       13.0420        8.1408        4.9475        4.3984        4.6382        4.3372        4.1203       10.6996       10.4706        5.6876        5.1041        5.0465        5.6107        9.5398       10.6654       13.8065       16.4679       10.7348        8.5761        9.4299        6.5866        5.7805        6.0226        7.3157       10.2742        7.0891        8.2058       14.6602       11.6508        7.7318        7.3521        6.6428        6.1329        6.5306        9.2136        7.5496        6.2488        7.7709        6.3861        5.1097        4.9251        5.3769        4.9077        3.6825        3.0115        3.7734        3.7533        3.7739        3.8709        3.8327        4.4786        3.3543        3.2283        2.1685        2.1750        2.5884        2.5454        2.7545        3.6883        2.5024        4.3337        1.3860        1.2504        1.5947        1.9963        1.3243        1.8115        1.6155        1.6547        2.8816        2.1038        1.4003        1.7819        1.4937        1.6862        0.0000        0.0000        0.0000        0.0000        0.0000        0.0000        0.0000        0.0000        3.8934        3.7204        3.7698        4.6303        4.6416        4.6528        4.4727        4.6886        5.0602        4.4943        3.8062        3.4615        3.5827        3.0387        3.7674        3.8707        4.9391        5.5004        4.7941        5.0907        5.1447        5.3553        5.6867        5.6824        5.7349        5.8934        6.4572        5.6052        6.0620        4.8875        4.8891        5.5030        6.3123        7.0059        7.6783        7.9526        6.1000        5.0437        5.8852        6.2248        5.3544        5.5230        6.3063        6.5883        6.8263        7.0503        5.9231        5.5012        5.9135        6.6264        8.0136        8.4753        8.7832        9.5780        8.9810        8.7497        8.5195        9.4583        8.2486        8.3216        8.4766        9.7854       10.0515        8.8020        9.4306       10.2602       11.3814       11.7453       14.0137       14.9754       21.6274       23.5180       25.3514       26.4574       29.5519       30.8642       31.4833       31.4526       32.7018       33.1895       32.4988       31.4766       31.6300       29.9600       29.1340       29.2682       28.0663       26.6910       25.5779       24.2157       20.6360       20.1349       20.3325       23.3283       24.0021       25.9182        0.0000        0.0000        0.0000        0.0000        0.0000        0.0000        0.0000        0.0000        0.0000        0.0000        0.0000        0.0000        0.0000        0.0000        0.0000        0.0000        0.0000        0.0000        0.0000        0.0000        0.0000        0.0000        0.0000        0.0000
        0.0000        0.0000        0.0000        0.0000        0.0000        0.0000        0.0000        0.0000        0.0000        0.0000        0.0000        0.0000        0.0000        0.0000        0.0000        0.0000        0.0000        0.0000        0.0000        0.0000        0.0000        0.0000       12.9780        5.1890        5.2476        7.2753       13.8338       18.8195       17.8695       21.3061       20.8884       16.6161       16.4392       15.1066       13.7006       11.8664       11.1351       10.4033        7.3093       12.0706       15.1236       21.3983       18.3221       21.1443        6.1958        1.3139        1.5273        6.2811        6.6830        9.0967        9.5324        7.9907        7.3503        9.9140       12.1185        9.4633        6.8028        4.8874        6.0503        7.7448       10.2930       16.1678       17.7532       27.8209       24.0732       17.8516        9.4312        8.8684       11.2151       13.4120       12.1568        8.6194        5.9565       11.4872       13.1687       10.3483        6.4319        6.1475        4.3804        6.6169        8.3713        7.8802        8.1703        7.9947        7.3558        5.8204        5.5913        6.3863        5.5449        4.3340        3.9640        4.1038        3.8965        3.7133        3.6020        4.6816        5.2485        5.9556        4.1186        3.5393        3.3124        3.4707        4.3361        8.2036        6.1743        1.7030        1.7023        1.3498        1.1187        1.2837        1.6345        1.5222        2.0068        3.2360        2.8900        3.9236        1.9912        0.7192        0.9921        1.1485        0.9950        1.4436        1.8320        2.6106        3.2786        3.5529        3.4037        4.1879        3.9606        3.9504        3.7428        4.2111        4.6750        4.6255        4.5876        4.3767        4.2776        4.1209        3.8427        3.2072        2.4033        2.3131        2.1013        3.0495        3.3791        4.0911        4.5965        5.3061        5.4555        5.7795        6.0006        6.8232        6.6097        6.5739        6.4317        5.9503        5.9061        5.5315        4.7281        4.3291        4.9421        5.2956        5.6744        5.4655        4.8943        4.7439        4.5130        5.6256        5.7319        6.1464        5.9982        5.0646        6.1408        6.1386        5.7576        5.7804        5.9016        6.2282        6.4369        6.8190        7.0081        7.7182        8.1442        7.6811        7.2825        7.4503        9.0789        7.3207        7.9968        8.3546        9.7906       11.8748       12.2143       13.3160       12.6242       14.7797       16.0914       17.5209       19.9188       24.3146       26.9701       28.0224       29.7709       31.2770       32.9357       33.6934       31.7570       31.7563       31.8212       31.2661       29.6201       27.8775       26.3119       25.2005       24.8994       22.1057       21.7527       21.5850       20.9822       20.0029       20.1293       21.1099       26.3138       33.4419        0.0000        0.0000        0.0000        0.0000        0.0000        0.0000        0.0000        0.0000        0.0000        0.0000        0.0000        0.0000        0.0000        0.0000        0.0000        0.0000        0.0000        0.0000        0.0000        0.0000        0.0000        0.0000        0.0000        0.0000        0.0000
        0.0000        0.0000        0.0000        0.0000        0.0000        0.0000        0.0000        0.0000        0.0000        0.0000        0.0000        0.0000        0.0000        0.0000        0.0000        0.0000        0.0000        0.0000        3.1719        6.0530        6.0133        4.4987        3.9994        2.2072        2.1015        4.5886        8.1028       12.8638       12.7288       11.1615        7.6855        4.7590        6.6344        4.7367        8.4343        8.0706        6.8282        4.6536        4.1804        7.6152       11.0851       18.1719        8.7797        5.1274        4.3655        3.4396        3.8543       11.9375       14.5387        8.8475        8.9119        9.3671        8.9095        7.3602       11.3120       10.6137       10.2429        8.5139        7.8968        5.5789        5.8499        7.0396        7.7135       12.3853       16.6686       16.1727        9.8055        7.8904       12.4168       10.7181        8.4403        5.4318        4.1893        5.9878        5.9728        7.4787        6.3378        7.3783        6.1797        7.8701        8.6439        7.6117        8.2155        8.2428        7.3648        6.1433        5.1623        4.9178        4.7285        3.6682        3.1873        4.1310        3.8488        3.7132        4.1321        3.6108        4.3113        4.7500        4.1695        3.8171        3.5858        3.5693        4.5657       10.5167        8.1722        2.3751        0.7346        0.8838        1.2563        1.5316        2.4012        1.0240        2.9782        3.2346        2.1394        2.1634        1.6916        1.5652        1.0203        1.1255        0.9040        1.1360        1.7981        2.5715        4.3057        4.3530        3.3904        4.2398        4.3711        3.9750        3.7832        4.2415        4.5699        4.6634        4.6842        4.3577        4.5678        4.1609        3.6011        3.1296        2.3806        1.8941        2.0947        2.9958        3.4006        4.1700        4.3118        5.4288        6.0069        6.5031        6.3505        7.0935        7.1981        7.3502        6.6789        6.1026        6.4016        5.6296        4.8797        4.4559        4.7323        5.2796        5.7561        5.7482        4.9791        3.9213        4.5274        5.9113        6.7466        6.9095        6.2928        5.7838        6.7624        6.6616        6.2194        6.6953        6.7303        6.9514        7.2331        7.7488        7.9652        8.6051        8.8379        8.6027        7.4897        8.4418        9.0843        7.8423        8.2975        9.5552       11.1738       12.7180       13.0332       13.7604       14.8853       16.7021       18.5363       20.0051       21.8503       25.7423       28.3572       28.9256       30.1202       31.7140       32.7543       33.8163       33.2468       32.1139       31.3865       30.1557       28.4692       26.3055       24.4141       22.4655       21.5765       19.9675       20.0718       20.0801       20.1999       20.6406       21.2902        0.0000        0.0000        0.0000        0.0000        0.0000        0.0000        0.0000        0.0000        0.0000        0.0000        0.0000        0.0000        0.0000        0.0000        0.0000        0.0000        0.0000        0.0000        0.0000        0.0000        0.0000        0.0000        0.0000        0.0000        0.0000        0.0000        0.0000        0.0000
        0.0000        0.0000        0.0000        0.0000        0.0000        0.0000        0.0000        0.0000        0.0000        0.0000        0.0000        0.0000        0.0000        0.0000        0.0000        3.8172        3.0602        3.9647        3.8757        2.0750        1.3487        1.1017        1.7395        1.0655        1.8193        3.3482        4.9290        9.8677        9.5328        8.2008        8.0918        3.6762        4.6642        5.0491        4.1424        3.9857        3.3819        2.4445        3.3961        5.6387        9.1862        2.6205        3.0094        4.0110        5.6068        2.3389        2.8992        5.5835        6.2041        6.5703        7.3525        6.5185        8.2385        8.5621        9.8934        7.7080       11.1274       12.0754        6.2728        7.7220        6.3454        6.4372        6.7867        6.5032        7.2649       10.7035        9.2143        8.2989        5.7926        6.9065        6.2323        2.7079        3.3865        3.5747        2.1853        4.0640        5.6529        4.8614        5.4007        6.6547        5.9525        5.9037        5.6911        6.5074        6.9754        5.8435        4.9285        4.7801        4.3616        3.4852        3.2874        4.1912        4.1328        3.7879        3.6432        3.5211        3.8166        3.4455        4.1429        3.9273        3.6924        3.9720        4.4532        6.6260        4.4886        0.7157        0.4529        1.1303        1.3460        0.9124        1.9126        1.0778        3.1166        4.6622        3.1798        1.7177        1.3002        1.2136        0.9719        1.0445        1.0633        1.5214        1.5277        2.5675        5.1675        5.4627        4.3694        4.8030        5.2533        5.2665        4.5629        4.2941        5.2306        5.1273        4.3904        4.0160        4.0005        3.7304        3.3094        2.8135        2.4239        1.8683        1.9859        3.0959        3.9738        3.9065        3.8504        5.1018        6.4228        6.7942        6.7634        7.3762        7.6167        7.5192        7.0850        6.8296        6.8260        5.9019        4.8573        4.3424        4.4751        5.3900        6.1790        5.8893        5.6313        4.0524        4.8209        6.0666        6.8110        7.8936        7.1317        6.6642        7.9799        7.9106        7.3340        7.6357        8.1444        8.9824        8.5900        8.9351        9.5052       10.2120        9.9406       10.2170        9.8032        9.2388        8.6597        8.4763        8.9467       10.0400       10.9200       12.4015       13.7889       15.5084       16.7151       19.2046       19.7257       21.8048       23.4088       27.4328       28.4398       29.2659       30.5462       32.1119       33.2795       34.7327       33.9089       32.3893       31.3494       30.1693       28.3670       26.1673       23.0066       21.6064        0.0000       19.9289       19.7752       20.5327       21.1995       22.7098       23.8364        0.0000        0.0000        0.0000        0.0000        0.0000        0.0000        0.0000        0.0000        0.0000        0.0000        0.0000        0.0000        0.0000        0.0000        0.0000        0.0000        0.0000        0.0000        0.0000        0.0000        0.0000        0.0000        0.0000        0.0000        0.0000        0.0000        0.0000        0.0000
        0.0000        0.0000        0.0000        0.0000        0.0000        0.0000        0.0000        0.0000        0.0000        0.0000        0.0000        0.0000        0.0000        6.6545        5.1640        2.2879        1.7770        1.4526        1.1077        1.5759        0.5802        0.5207        1.5259        1.5835        1.1795        3.8549        5.2173        6.0425        5.8174        4.9945        6.6477        2.9679        2.0159        1.1669        1.2069        2.1732        4.5660        6.7384        7.8438        6.5443        4.5405        2.6658        3.1406        3.6896        4.0328        2.0782        3.7673        6.2700        6.1673        5.4835        6.0810        6.9409        7.7694        7.5600        9.4253        5.2186        5.2035        6.4263        5.2567        4.9616        5.3488        5.4931        4.2417        3.1986        4.9672        4.6225        6.0548        6.8822        4.5065        3.7120        4.7075        2.7589        2.6384        2.6013        2.6143        2.7200        2.7368        3.2984        3.2643        5.6766        4.5222        4.2695        4.4806        5.4350        5.7533        4.6554        4.0773        4.5161        3.4599        3.5762        3.2213        3.8659        3.8528        3.7675        3.6074        4.0367        4.1992        4.2450        4.5126        4.8733        4.8026        4.4291        4.2043        6.8931        4.3014        0.5686        0.4072        1.5630        1.3224        0.8008        0.9140        1.0851        2.5234        3.6900        1.8938        1.6311        1.2581        1.1518        1.0196        0.9224        1.0837        1.1380        1.6380        3.1197        3.5476        5.0842        5.7869        5.5387        4.8541        4.3427        3.7555        3.8766        4.7780        3.6626        3.5572        3.5913        4.1697        3.3898        2.5837        2.6118        2.1811        2.3531        2.0360        3.5722        4.0861        4.1484        3.8569        4.9845        6.1134        7.0001        7.3804        7.5281        7.3284        7.4464        7.5863        7.9539        7.8031        5.7325        5.0852        4.3739        5.0916        5.4580        6.5920        6.6320        6.0955        5.2027        5.4746        6.2596        7.0119        7.7181        7.8794        7.9845        8.3540        9.1121        8.8722        9.2210       10.0112       10.7453       11.3504       11.5738        9.7106       10.2525        8.9552        9.1335        9.2615        7.2779        7.1845        7.0122       11.0898       10.3618       12.4746       15.2035       16.8203       17.4905       19.1578       21.6649       22.1768       23.6580       25.0099       28.9737       28.6918       29.7358       30.3018       31.2546       33.0770       34.5145       33.8016       32.6430       32.7167       31.2943       29.5255       26.5713       23.1793        0.0000        0.0000        0.0000        0.0000        0.0000        0.0000        0.0000        0.0000        0.0000        0.0000        0.0000        0.0000        0.0000        0.0000        0.0000        0.0000        0.0000        0.0000        0.0000        0.0000        0.0000        0.0000        0.0000        0.0000        0.0000        0.0000        0.0000        0.0000        0.0000        0.0000        0.0000        0.0000        0.0000        0.0000        0.0000        0.0000
        0.0000        0.0000        0.0000        0.0000        0.0000        0.0000        0.0000        0.0000        0.0000        8.1196        0.0000        0.0000       14.2676       12.0902        7.5262        3.9931        2.9153        1.9053        2.3682        1.9189        0.5243        0.4367        1.8266        2.0435        2.8953        4.6031        4.9022        7.3945        6.8805        4.5838        2.5568        1.3703        1.9695        2.8143        0.7708        1.1488        1.2359        1.2530        1.5706        3.0475        1.1671        1.4652        1.4253        0.4600        0.6127        0.6514        0.8183        3.0225        2.6733        2.6842        4.7096        4.9688        6.4548        9.6281       10.8494        4.1610        5.2406        5.3024        5.6113        5.2739        5.1348        4.4078        3.0955        3.6401        4.4908        4.0605        3.5192        5.4609        5.6276        3.9343        4.4934        2.8687        2.8142        3.7332        3.2568        2.6435        2.3734        2.5635        3.4100        3.7259        3.4477        2.6145        4.1721        4.6327        5.8046        5.4383        6.1775        3.5557        3.4120        4.3320        3.1551        4.1571        4.0742        4.1127        3.8703        5.3818        5.3533        5.6806        6.3424        4.9605        4.1551        4.8358        4.2983        3.2534        2.2061        2.3884        1.7398        1.5545        1.4630        1.3236        1.7936        1.2656        1.3504        1.7388        2.3980        1.5799        2.7737        1.4268        1.0156        0.6370        0.7522        0.9033        1.3649        1.7412        2.2537        3.3125        3.8158        3.0690        3.0215        2.6757        2.4958        2.5236        2.5189        2.5824        2.4293        2.5311        2.4601        1.7018        1.4936        2.0621        2.1634        2.1165        2.2648        3.4067        4.2770        3.8943        3.8604        4.4646        5.3708        6.0298        6.4274        6.8540        6.9593        6.5687        7.1932        6.6118        6.5367        5.2101        5.0695        4.6499        4.8929        5.6049        6.0195        5.9587        5.4806        4.9415        5.1408        4.9202        5.2490        6.0731        6.5311        8.2095        8.6749        8.1512        9.2408       11.8579       11.6524       11.2961       11.2365       10.9834       10.1261        9.7907        9.1675        9.5847       10.0194        7.3259        8.5402       14.4211       15.4261       13.3700       14.5377       18.5156       21.6854       22.0271       23.3876       26.0097       26.4331       26.4642       28.8845       28.8936       28.1707       28.1812       28.5108       30.9267       32.0895       34.0559       33.4302       34.0230       34.8741       32.8274       30.9483       26.8044        0.0000        0.0000        0.0000        0.0000        0.0000        0.0000        0.0000        0.0000        0.0000        0.0000        0.0000        0.0000        0.0000        0.0000        0.0000        0.0000        0.0000        0.0000        0.0000        0.0000        0.0000        0.0000        0.0000        0.0000        0.0000        0.0000        0.0000        0.0000        0.0000        0.0000        0.0000        0.0000        0.0000        0.0000        0.0000        0.0000        0.0000
        0.0000        0.0000        0.0000        0.0000        0.0000       17.9530       16.5541       11.5459        9.2975        7.0144        6.6378       10.6430       11.6984        7.0042        6.1698        3.8565        2.7344        2.5553        2.1995        0.5823        0.7561        1.5896        1.1795        0.5210        1.3838        1.7490        3.3240        5.8444        4.2146        2.9592        0.7322        0.6699        1.4835        2.6448        1.7214        0.8403        0.8444        0.9563        1.1862        1.0384        2.5973        2.2015        2.7661        1.9105        3.7435        6.5513        4.4922        3.6074        3.1925        3.6870        4.5694        4.7675        6.5470        7.8927        7.1066        4.6046        4.3981        4.8342        4.8603        4.3232        4.0860        3.1802        2.7588        3.1671        4.3763        2.5029        3.5364        6.9105        6.8748        4.3046        5.6276        2.5062        2.5387        3.2269        1.5828        1.8951        1.8291        2.0925        2.2262        2.4828        2.4804        2.2226        2.2639        2.1592        3.1682        6.7597        4.9068        3.4698        3.2899        3.4129        2.9068        4.0597        4.0887        4.3714        4.1372        5.4224        4.2531        4.5891        5.3234        3.9515        3.2693        3.3410        2.7516        2.4255        2.4075        2.9850        2.3702        1.7464        1.6825        1.5360        1.4428        1.2965        1.8490        2.4306        2.7711        2.6618        1.7736        1.4072        0.8837        1.9706        0.6733        0.9933        1.8307        1.5788        1.9321        2.8581        3.6768        2.9175        2.2747        1.6663        1.6453        1.9620        2.1599        1.9724        1.8875        1.6689        1.7616        1.4736        1.3237        1.9838        1.8855        1.8599        2.5937        4.0588        4.6586        4.0676        3.7288        4.4946        5.2392        5.9101        6.1003        7.6111        7.7858        8.0287        7.1512        6.3760        6.3736        5.1455        5.1311        4.7508        4.8670        5.7535        6.0223        6.1192        5.7011        5.3043        5.8292        5.5952        6.7250        6.6117        7.3506        9.1874       10.1242       10.1508       10.8528       11.1043       12.3342       11.6222       11.2518       11.7875       11.3841       10.3078       12.0303       12.4077       11.9968       10.3280       11.3135       17.1832       16.6751       16.3057       17.0613       19.9398        0.0000        0.0000       25.9977       28.7844       28.6691       28.4823       28.2757       29.0185       28.5924       28.0788       29.2441       30.7981       32.1049       32.6589       31.9737       33.6362       33.8738       32.7840       31.2321        0.0000        0.0000        0.0000        0.0000        0.0000        0.0000        0.0000        0.0000        0.0000        0.0000        0.0000        0.0000        0.0000        0.0000        0.0000        0.0000        0.0000        0.0000        0.0000        0.0000        0.0000        0.0000        0.0000        0.0000        0.0000        0.0000        0.0000        0.0000        0.0000        0.0000        0.0000        0.0000        0.0000        0.0000        0.0000        0.0000        0.0000        0.0000
        0.0000        0.0000        0.0000        0.0000       33.6147       22.9017       16.7242       10.7570        6.8019        7.9567        7.8061       12.6873       11.0179        7.3907        6.2951        3.8409        2.4567        2.0117        1.6853        2.6649        5.2477        6.2382        4.6345        3.1989        3.6533        4.3607        4.6388        7.2082        3.6687        3.0400        2.4029        0.7916        1.6372        2.7599        2.3825        1.3801        0.8064        0.7302        0.8315        1.5061        1.4576        2.2653        2.3203        4.1634        4.2446        4.5285        9.5531        5.1233        4.2796        4.5798        3.0332        2.8183        4.4546        2.3931        4.0775        2.8863        2.6850        1.4284        4.0718        3.3592        2.6063        1.8877        1.9021        2.2637        2.0084        3.0131        3.6781        6.7246        5.2156        4.1866        4.8584        2.6107        2.2776        1.1067        1.2440        1.8202        1.3432        1.2721        1.5635        2.4166        1.9062        1.7791        1.7306        1.7941        2.3148        3.3343        3.2442        3.9807        3.5381        2.6479        2.6222        3.7228        3.8369        3.9458        4.0656        4.2969        3.7341        3.5717        3.7375        2.9716        2.7886        3.1297        2.8073        2.5513        2.8611        2.9252        3.0681        2.2328        1.9904        2.2347        2.0677        1.6617        1.9693        2.1741        2.3870        2.1018        1.3695        0.7227        0.5886        0.7442        0.6986        0.9689        1.5782        1.7556        2.3043        2.3200        3.0844        2.4944        1.4524        1.3865        1.5973        1.6574        1.6621        1.7020        1.6399        1.4934        1.7585        1.4956        1.1511        2.0963        2.6858        2.3043        3.2431        4.6874        4.8273        3.8681        3.4313        4.1151        4.4975        5.7784        5.6924        7.1769        8.0363        8.8774        6.4164        5.6854        5.9502        5.3201        5.9191        4.7670        4.8925        5.5190        6.0758        6.8227        6.2443        5.8852        7.2284        7.0530        6.8578        7.4315        8.2781        9.3756       10.4703       11.5473        9.8810       10.8135       11.8432       12.1539       12.1434       12.6654       12.9449       11.8496       13.5682       13.7714       10.5785       10.0081       13.9507       17.6418       17.1685       14.8498       17.0557        0.0000        0.0000        0.0000       25.6062       29.9871       30.5964       29.1999       28.6182       29.2838       28.9903       29.0507       29.4044       31.5297       31.9859       32.3865       32.1033       33.0821        0.0000        0.0000        0.0000        0.0000        0.0000        0.0000        0.0000        0.0000        0.0000        0.0000        0.0000        0.0000        0.0000        0.0000        0.0000        0.0000        0.0000        0.0000        0.0000        0.0000        0.0000        0.0000        0.0000        0.0000        0.0000        0.0000        0.0000        0.0000        0.0000        0.0000        0.0000        0.0000        0.0000        0.0000        0.0000        0.0000        0.0000        0.0000        0.0000        0.0000        0.0000
        0.0000        0.0000       39.8655       29.8460       27.9874       21.0043       19.2252       14.5123        9.4350        9.4491        9.2965       11.6259       10.9198        7.3305        7.8110        3.8848        5.0863        2.9307        1.9011        3.8855        7.1323        8.1800        2.8593        1.9778        1.1540        1.3009        2.0813        2.2206        3.2193        2.3061        1.6803        2.7281        4.3340        2.3220        2.1875        1.1372        1.9858        1.4543        1.4372        1.8437        1.5565        2.9400        4.9655        6.3710        6.2234        5.5443        2.2819        2.3180        3.0389        2.4403        2.0897        1.7174        1.3459        1.3119        1.4601        0.5937        0.3950        0.3192        0.3099        0.2439        0.2381        0.7782        1.5445        1.6558        1.5923        1.8381        1.6124        1.7799        1.4276        1.9935        2.5272        1.0517        0.9690        0.7854        0.8188        0.5025        1.9778        3.2087        4.3112        1.8003        1.9868        1.9311        2.0639        1.6981        1.7669        2.5303        2.1133        2.3181        2.3170        2.3970        2.3974        3.3672        3.5010        3.4541        3.3902        3.5965        3.4694        3.3381        3.2439        2.9564        2.7637        2.6305        2.8753        2.9822        3.1931        3.6859        4.1177        2.6479        2.8941        3.6975        2.8498        2.5052        2.5335        2.4943        1.8590        1.5554        0.9410        0.8946        0.6795        0.8316        0.9841        1.3380        1.5535        1.1611        1.0776        2.0094        2.8670        1.5292        1.1827        1.3475        1.3009        1.8207        1.6268        1.5555        1.5495        1.8487        1.7135        1.4745        1.4763        3.0262        2.6312        3.0518        3.1772        5.3033        4.5941        3.3057        3.6062        4.3019        4.1815        5.1153        5.9734        7.6662        8.2699        8.2717        6.0563        5.2711        5.7766        5.2756        5.3682        5.3715        5.5719        6.2515        6.7885        7.6451        7.2254        8.5546        8.5616        8.4828        9.7747        9.0811        8.6872        9.9793       10.0414       10.6751       10.2114       11.9080       12.1851       13.9005       12.9036       14.1117       12.9011       12.1300       12.8167       12.9524       11.5233       12.9757       12.6037       18.5134        9.5609       12.7314        0.0000        0.0000        0.0000       25.9319       27.7703       30.9548       32.6658       32.0858       31.5444       32.2577       30.5546       29.7512       30.2800       31.5598       31.1609       32.0410       33.1240        0.0000        0.0000        0.0000        0.0000        0.0000        0.0000        0.0000        0.0000        0.0000        0.0000        0.0000        0.0000        0.0000        0.0000        0.0000        0.0000        0.0000        0.0000        0.0000        0.0000        0.0000        0.0000        0.0000        0.0000        0.0000        0.0000        0.0000        0.0000        0.0000        0.0000        0.0000        0.0000        0.0000        0.0000        0.0000        0.0000        0.0000        0.0000        0.0000        0.0000        0.0000        0.0000
        0.0000       25.7066       23.8971       28.4828       26.8078       19.6382       17.0245       15.4448        9.8644       10.9854        9.8685        9.0092        7.8931        6.9857        6.6787        2.9316        2.5402        1.4824        1.2117        1.1586        0.8745        0.9250        0.9785        0.8658        0.9860        1.2124        1.1887        1.5357        2.8686        2.6067        2.9797        4.9521        5.9400        5.3808        3.9812        0.9278        0.7589        1.0333        1.1227        1.0178        1.1215        3.2339        2.2735        1.6554        1.1140        1.8268        1.2222        0.5283        0.9036        0.5313        0.5212        0.7904        0.6175        0.5290        0.5452        0.5752        0.4597        0.4579        0.3989        0.4248        0.4245        0.4489        0.5271        1.2030        2.1453        2.3098        2.0495        1.9375        2.1800        2.2753        2.7917        2.8921        2.3287        2.2287        2.3885        3.0094        3.0345        3.5190        4.2603        3.1349        3.0564        3.2268        3.8103        4.3218        3.5615        3.8964        3.3953        2.4246        2.1531        2.3983        2.9058        3.2741        2.8985        2.8421        3.5272        3.2004        3.4988        3.7149        3.1525        2.4187        2.2769        2.3608        2.4622        3.1861        3.6973        4.1152        3.3992        3.9277        4.6884        3.3396        2.5812        1.9377        1.6015        1.4013        1.2440        0.8939        0.8167        0.6799        0.6704        0.9059        0.8461        0.7258        0.8097        1.0909        1.1190        0.9974        1.2529        1.1797        1.6138        1.1922        1.2271        2.0232        1.7290        1.2056        1.0947        3.4582        2.4762        2.9354        3.5153        3.3427        3.2977        2.7549        3.1898        4.2171        4.0416        3.1033        3.2160        3.4650        3.2683        3.7429        4.1408        5.0170        5.0455        3.8848        3.5946        4.0349        4.1397        4.3145        4.5936        6.1094        6.8193        7.1298        7.4718        7.1181        7.1696        7.8967        8.0000        8.1894        9.3057       10.5923        9.3263       10.6757       11.0857       11.4151       11.0120       11.8849       12.2899       13.9848       12.4316       14.6683       15.7688       15.7417       15.1517       15.0485       13.3166        8.9659        8.4544       12.1894        0.0000        0.0000        0.0000        0.0000       23.7119       29.3487       31.8788       32.0040       34.3246       31.6755       34.4607       34.7277       33.7208       32.0240       32.3962       31.2934       30.0069       30.7272        0.0000        0.0000        0.0000        0.0000        0.0000        0.0000        0.0000        0.0000        0.0000        0.0000        0.0000        0.0000        0.0000        0.0000        0.0000        0.0000        0.0000        0.0000        0.0000        0.0000        0.0000        0.0000        0.0000        0.0000        0.0000        0.0000        0.0000        0.0000        0.0000        0.0000        0.0000        0.0000        0.0000        0.0000        0.0000        0.0000        0.0000        0.0000        0.0000        0.0000        0.0000        0.0000        0.0000
        0.0000       22.4351       21.5452       22.0393       22.4258       17.0152       13.5670       11.7448       14.2848       10.5869        7.1827        8.2992        6.8039        3.7956        2.0672        1.7632        1.7515        1.4446        1.3266        0.7022        0.5518        0.5655        0.9032        0.4846        0.3340        0.3063        0.6390        2.0981        2.5165        2.1534        2.7752        5.5198        2.7734        2.4984        2.5908        1.0973        1.2442        1.5550        0.6631        1.0727        1.5998        2.1863        0.9624        0.9659        1.3290        0.7504        1.0762        0.1699        0.2324        0.4524        0.4098        0.7144        0.6973        0.3956        0.4752        0.4792        0.4064        0.3936        0.7939        1.2324        1.3620        1.5127        1.6727        1.6965        1.3738        1.2874        1.1769        0.7002        1.5264        2.7858        3.9174        3.1695        3.7163        5.3639        2.7633        1.1982        0.7154        0.9210        1.5681        1.7026        1.2834        1.9965        2.9189        2.4842        3.4788        2.9893        2.7509        2.9439        2.6593        2.6430        3.0682        3.3633        2.5522        2.6216        2.9901        3.0304        3.0294        3.6414        2.8146        2.6683        2.4696        2.3265        2.7688        3.7107        4.0959        4.3751        4.0493        3.9869        4.0143        4.5051        4.2014        2.5315        2.0312        1.5962        1.3966        1.1000        0.9131        0.9500        0.8512        0.9164        0.8065        1.1104        0.9407        1.1307        1.2545        1.2317        1.0521        1.2781        1.3681        1.2626        1.1377        2.0193        1.9082        1.7484        0.9211        3.6320        4.0364        2.2866        3.8942        3.8646        3.7768        3.2781        2.8251        2.7769        2.8304        2.6464        3.1786        3.0449        3.3447        3.8020        3.5551        4.7730        4.7333        3.1396        3.2087        4.1235        4.5817        4.7078        5.2426        6.9823        7.9827        8.8167        9.3302        9.4981        9.6790       10.5305        9.2529        9.2070        9.5968       10.7255       11.3158       12.2680       10.0904        9.7224        9.9488       11.5859       13.1078       13.4639       13.5198       15.1862       14.6467       12.1770       12.7912       16.6549       13.5395       10.4566        0.0000        0.0000        0.0000        0.0000        0.0000       26.3154       28.8788       36.3665       36.1818       36.1203       31.2806       34.7606       36.8751       34.5430       35.1750       33.8168       32.4954       31.2092        0.0000        0.0000        0.0000        0.0000        0.0000        0.0000        0.0000        0.0000        0.0000        0.0000        0.0000        0.0000        0.0000        0.0000        0.0000        0.0000        0.0000        0.0000        0.0000        0.0000        0.0000        0.0000        0.0000        0.0000        0.0000        0.0000        0.0000        0.0000        0.0000        0.0000        0.0000        0.0000        0.0000        0.0000        0.0000        0.0000        0.0000        0.0000        0.0000        0.0000        0.0000        0.0000        0.0000        0.0000        0.0000
       19.5108       22.2093       23.4310       27.8052       25.6313       18.7997       17.4468       13.4519        8.3750        9.5040        6.8745        6.9378        6.2045        5.0107        2.6869        4.2796        3.7971        4.3418        2.6702        1.7765        1.2896        1.5375        1.4848        0.6346        0.3336        0.3100        0.3435        0.3210        0.9919        1.7272        1.5129        2.9666        2.9560        2.1689        2.1364        1.4766        1.2126        1.0793        0.4832        1.2826        1.3652        1.1167        1.0392        0.9350        0.5461        0.4703        0.3845        0.1971        0.0453        0.2445        0.0451        0.5604        0.5974        0.2737        0.2342        0.3930        1.0852        1.0232        1.0048        0.7807        1.0931        1.0611        1.1326        1.2357        1.0115        1.0672        1.0018        2.0068        4.4985        5.5800        4.2265        1.6362        3.2747        1.5174        0.6650        0.3018        0.2989        0.4101        0.7754        0.7810        0.8472        0.7716        0.9997        1.8155        1.9531        1.9372        2.0420        2.3128        2.8610        3.5512        3.6041        3.3793        3.0896        3.2214        3.1541        3.6743        3.3149        2.8097        3.1366        2.6352        2.5042        3.0467        3.3245        4.3543        4.2888        4.6118        4.8947        4.4155        5.5667        4.8719        4.2755        3.6328        3.7354        2.4620        2.0118        1.3124        1.0356        1.0031        0.9594        1.1864        1.4214        1.1768        1.3160        1.2151        1.1317        1.5079        1.8331        1.2049        1.7298        1.3802        1.1348        1.6397        2.0911        1.7435        1.0272        1.6970        3.9769        4.0208        3.4834        3.6948        3.3081        3.2830        2.4236        1.9431        1.9735        2.1010        2.2066        3.2248        2.9397        3.8921        3.6466        4.1684        4.7773        3.3486        3.5926        4.1038        4.3962        5.1906        6.5203        8.5380        8.8413        9.6869       10.3475       11.4521       11.8853       11.6820        9.8790       10.2947       10.2841       12.0053       12.5505       12.5233       12.1941       10.8448       10.6613       12.6865       12.5264       12.3744       13.1586       15.3439       11.8554       12.3055       10.1117       10.2974       13.5110        0.0000        0.0000        0.0000        0.0000        0.0000        0.0000       32.7738       30.1644       30.7462       30.8401       32.7413       32.2723       37.5453       35.1302       32.0254       33.6104        0.0000        0.0000        0.0000        0.0000        0.0000        0.0000        0.0000        0.0000        0.0000        0.0000        0.0000        0.0000        0.0000        0.0000        0.0000        0.0000        0.0000        0.0000        0.0000        0.0000        0.0000        0.0000        0.0000        0.0000        0.0000        0.0000        0.0000        0.0000        0.0000        0.0000        0.0000        0.0000        0.0000        0.0000        0.0000        0.0000        0.0000        0.0000        0.0000        0.0000        0.0000        0.0000        0.0000        0.0000        0.0000        0.0000        0.0000        0.0000
       13.7364       14.2787       21.8272       25.2943       22.9757       18.8350       10.6022        9.0182        8.6028       12.3610        8.1706        5.2288        5.1033        4.0386        2.3005        2.0947        3.1278        3.8032        2.9390        1.6400        1.5389        1.4747        1.3747        0.8469        0.6520        0.8200        0.8060        0.8592        0.8511        0.9814        1.5956        1.5068        2.1011        1.9384        1.8788        1.1102        1.1447        0.8759        0.8473        0.7406        0.8643        0.7932        1.0150        0.4887        0.3306        0.2138        0.4393        0.7843        0.5496        0.5240        1.3592        0.5409        0.4620        0.5045        0.2808        1.0447        0.8914        0.8042        1.0200        1.1627        1.0403        0.9096        1.2258        0.9088        0.9203        1.7034        2.0726        2.7085        3.0443        2.3092        1.3169        1.9843        1.1660        1.4895        1.1428        0.8692        0.6542        0.7608        0.4178        0.5595        0.7859        0.7445        0.8258        1.1474        1.4316        2.1100        2.5735        2.8411        2.7736        3.2297        3.4132        4.0408        3.6090        3.5320        3.4839        3.3255        3.3618        3.2380        3.2618        2.9283        2.8794        3.0047        3.2750        5.4843        9.0414        8.3494        5.5290        5.9109        5.6908        5.6243        5.3902        5.3459        3.9312        2.7194        2.4518        2.0595        2.4039        1.0444        1.0087        1.4757        1.0758        1.3602        1.1804        1.1481        1.1439        1.3572        2.2141        2.6641        3.1781        2.2761        1.2570        1.0692        1.4592        0.8106        1.5089        1.0830        2.4276        3.0425        2.8773        2.9783        5.5917        3.0646        2.2857        2.1012        2.2556        2.3902        2.4128        2.3946        2.8594        3.3641        3.2827        4.3664        4.6187        3.5620        3.7419        4.6591        5.0209        6.5940        6.8350        8.9132        9.2283        9.7005       11.9428       11.4514       10.9027       10.9201       10.6290       11.9545       11.5149       11.2077       12.1248       13.5707       13.0646       11.7336       10.9045       12.3744       13.0257       13.1511       14.0530       17.5393       16.1008       13.5645       14.6010       11.5402        0.0000        0.0000        0.0000        0.0000        0.0000        0.0000       20.5200       33.4445       28.1660       28.8873       31.6243       31.4695       28.3719       34.9063       32.0597       32.8260       34.3357        0.0000        0.0000        0.0000        0.0000        0.0000        0.0000        0.0000        0.0000        0.0000        0.0000        0.0000        0.0000        0.0000        0.0000        0.0000        0.0000        0.0000        0.0000        0.0000        0.0000        0.0000        0.0000        0.0000        0.0000        0.0000        0.0000        0.0000        0.0000        0.0000        0.0000        0.0000        0.0000        0.0000        0.0000        0.0000        0.0000        0.0000        0.0000        0.0000        0.0000        0.0000        0.0000        0.0000        0.0000        0.0000        0.0000        0.0000        0.0000
       23.9278       25.3556       25.2772       17.7199       13.8028       13.5764       20.7302       15.9628       12.8060       22.3860       10.1017        6.2853        5.8441        1.8754        2.6930        1.4493        1.9442        2.3682        1.9615        1.6350        1.4682        1.2806        1.5053        1.1324        1.0936        1.2607        1.2548        0.7494        0.5849        0.5591        0.8323        0.4473        0.5072        1.3465        0.4278        0.3363        0.1455        0.1858        0.4046        0.6202        0.5325        0.5112        0.9078        0.7663        0.3182        0.1785        0.1836        0.1563        1.1387        1.4802        2.2403        0.7454        0.9330        1.2010        1.6206        0.8991        1.0882        1.2209        1.9038        2.4770        2.0708        2.1704        1.7762        1.7637        1.9653        1.4222        1.4044        2.1696        1.9610        1.1048        0.9131        0.7841        0.5251        0.7951        0.8907        0.6356        1.0250        1.8060        2.0902        1.6296        1.1102        1.1593        1.1691        1.4459        1.9192        2.7940        2.7317        3.3861        4.0389        3.3590        3.7579        3.1273        2.6436        2.6886        2.9310        2.4717        2.2959        2.3807        2.3811        3.2490        3.4859        4.6504        4.0762        4.2064        4.3172        4.8361        4.7677        4.9339        5.4176        5.2829        4.7355        4.4589        4.1446        3.6653        3.0516        2.0181        1.7834        1.2189        1.1494        1.0672        1.0074        2.2062        1.2589        1.2112        1.2018        1.1962        1.1616        1.2965        1.6499        1.2218        1.4202        0.7231        0.6309        0.6261        0.7310        0.8872        0.9310        1.1825        1.4246        2.2364        2.2100        2.0706        2.0916        1.9231        2.1147        2.5480        2.3012        2.9978        3.1946        3.2967        3.4152        4.1378        4.7761        4.5854        4.7437        4.5659        4.7830        5.2122        5.7914        7.9342        8.5030        8.3323        9.2859        9.7351        9.8913        9.5966       10.7991       10.6316       11.5070       12.0804       12.8360       10.1258       10.8140       11.3575       11.8201       12.7882       13.7902       14.8856       16.6940       20.0277       19.0711       21.4207        0.0000        0.0000        0.0000        0.0000        0.0000        0.0000        0.0000        0.0000        6.0600       31.0964       31.5618       31.4779       32.8059       18.3900        0.0000       33.8400       42.0600       45.5400       42.4800        0.0000        0.0000        0.0000        0.0000        0.0000        0.0000        0.0000        0.0000        0.0000        0.0000        0.0000        0.0000        0.0000        0.0000        0.0000        0.0000        0.0000        0.0000        0.0000        0.0000        0.0000        0.0000        0.0000        0.0000        0.0000        0.0000        0.0000        0.0000        0.0000        0.0000        0.0000        0.0000        0.0000        0.0000        0.0000        0.0000        0.0000        0.0000        0.0000        0.0000        0.0000        0.0000        0.0000        0.0000        0.0000        0.0000        0.0000        0.0000
       10.0912       11.5840        9.8348       17.5597       14.8163       16.2420       13.5647        9.3315       15.6768       12.0820       11.1757        5.6384        8.2269        5.7097        5.1547        2.3895        2.2627        2.2099        1.7800        1.3846        1.3248        1.3484        1.4393        1.3994        1.5412        1.0603        1.0635        0.7201        0.7763        1.0470        0.9784        0.2551        0.1757        0.3704        1.0317        1.6491        0.1662        0.2315        0.3873        0.5711        0.3997        0.4571        0.3707        0.2151        0.1801        0.3527        0.7864        0.2797        0.1738        0.4956        0.7912        0.9151        1.1234        1.4377        1.0355        1.2504        1.3930        1.3231        2.1304        2.7411        6.6448        6.3998        2.0259        1.1461        1.1227        0.8763        0.7932        0.5762        0.6013        1.1054        1.0702        1.0285        0.8559        0.8140        0.8845        0.9316        2.0739        2.7882        2.6613        1.4614        1.4043        1.6070        1.8935        1.4824        1.6372        2.2200        2.5504        3.2944        3.3927        3.8713        3.5286        2.7852        2.6880        2.1758        2.1842        2.3025        2.2283        2.2513        2.7221        3.0611        3.1595        4.2051        4.9364        3.9837        4.3835        4.3092        3.9768        4.0593        4.5169        4.3685        4.4952        3.9984        3.7946        3.5937        3.3715        2.1571        1.8790        1.7991        1.7924        1.1532        1.0364        1.5621        0.9290        1.1582        1.1083        1.3690        1.0841        1.2041        1.3168        1.2520        0.9645        0.7673        0.6287        0.6371        0.7338        0.8093        0.9666        1.1039        1.2530        1.6384        1.9627        2.1166        2.0954        2.0206        2.1393        2.6754        2.8042        3.1046        3.1511        3.4632        3.7555        5.6469        6.1212        6.3184        5.8633        5.3462        5.6498        5.5657        6.0423        7.7279        8.6418        8.2555        8.6949        9.0113       10.0751       11.1466       10.1663       10.5909       12.4949       11.5510       10.7144       11.0977       11.3540       12.3479       12.7452       14.0256       15.1024       16.3722       18.0689        0.0000        0.0000        0.0000        0.0000        0.0000        0.0000        0.0000        0.0000        0.0000        0.0000        0.0000        9.8700       32.3282       32.3427       34.0215        0.0000        0.0000        0.0000        0.0000        0.0000        0.0000        0.0000        0.0000        0.0000        0.0000        0.0000        0.0000        0.0000        0.0000        0.0000        0.0000        0.0000        0.0000        0.0000        0.0000        0.0000        0.0000        0.0000        0.0000        0.0000        0.0000        0.0000        0.0000        0.0000        0.0000        0.0000        0.0000        0.0000        0.0000        0.0000        0.0000        0.0000        0.0000        0.0000        0.0000        0.0000        0.0000        0.0000        0.0000        0.0000        0.0000        0.0000        0.0000        0.0000        0.0000        0.0000        0.0000        0.0000        0.0000        0.0000
        0.0000        0.0000        8.6020       10.9738        0.0000       18.8741       10.8878       11.2192       13.2298        6.9622        7.0044        6.8227       11.1616        8.8637        6.9748        3.0513        2.0139        1.9085        1.8032        1.5500        1.3390        1.4532        1.5482        1.3063        1.2239        1.2199        1.4369        1.1865        1.1998        1.2322        1.6682        0.4916        1.0458        1.3109        1.2309        0.7590        0.2060        0.1757        0.2441        0.5759        0.5374        0.1746        0.2646        0.1799        0.9346        1.3591        1.4951        1.1458        0.8441        0.9311        1.1880        1.8799        1.3819        1.0574        1.3826        2.3319        2.3589        2.4685        2.5181        2.0927        1.5335        0.9671        0.7717        0.9847        0.8443        0.7952        0.7546        0.8068        0.6865        1.1395        1.8690        2.1607        1.5599        1.3107        1.3459        1.2887        1.3985        1.7469        1.6582        1.4351        1.5232        1.3951        1.4101        1.2196        1.6607        2.2742        2.6273        3.1961        2.9589        2.8121        2.7025        2.1821        2.2935        1.7237        1.6111        1.7112        1.7093        1.6832        1.8290        2.0901        2.2463        2.6872        3.1791        3.2826        3.1780        3.1767        3.3765        3.1524        3.6012        3.8051        4.7167        5.2975        4.5866        4.0132        3.5794        2.2855        2.4140        2.6700        1.8438        1.4740        1.4653        0.9783        0.9157        1.1515        1.1178        1.0805        1.0426        1.0841        1.0604        0.9933        0.9171        0.7404        0.6311        0.6182        0.7296        0.8136        0.9320        1.0611        1.1812        1.5404        1.8249        2.0995        2.2316        2.2533        3.4454        4.3047        3.8867        3.9352        4.2581        4.4294        4.4676        5.6629        5.9346        6.4645        6.2104        6.0285        5.6848        5.6304        6.0230        7.6863        7.6391        8.5481        8.7364        9.3122       10.5089       11.9516       10.8045       10.6956       11.8601       12.6201       11.3418       11.7673       12.7338       13.0278       13.6024       15.7241       17.4752       18.0672       20.3664       24.9352        0.0000        0.0000       26.5474        0.0000        0.0000        0.0000        0.0000        0.0000        0.0000       17.7900       13.5900       37.1071        0.0000        0.0000        0.0000        0.0000        0.0000        0.0000        0.0000        0.0000        0.0000        0.0000        0.0000        0.0000        0.0000        0.0000        0.0000        0.0000        0.0000        0.0000        0.0000        0.0000        0.0000        0.0000        0.0000        0.0000        0.0000        0.0000        0.0000        0.0000        0.0000        0.0000        0.0000        0.0000        0.0000        0.0000        0.0000        0.0000        0.0000        0.0000        0.0000        0.0000        0.0000        0.0000        0.0000        0.0000        0.0000        0.0000        0.0000        0.0000        0.0000        0.0000        0.0000        0.0000        0.0000        0.0000        0.0000        0.0000        0.0000
        0.0000        0.0000        0.0000        0.0000        0.0000        7.8938       10.6895       15.7099       13.4961       11.7648        8.5815        7.2285        9.2558        7.2294        7.5932        3.8132        3.0186        3.6374        4.0112        1.4835        1.3990        1.6607        1.4804        1.2608        1.3567        1.5057        1.4633        1.3765        1.6965        2.3363        2.4703        1.0439        0.9640        1.3331        1.3946        0.8861        0.4733        0.3691        0.3380        0.8479        1.5664        1.3459        2.0678        2.1737        1.6422        1.4242        1.4620        1.0296        0.8662        1.3891        1.2848        2.0745        1.8661        2.6569        4.4395        3.6748        3.3945        2.3931        1.5449        0.8655        0.9651        0.9623        1.0043        1.2291        1.4210        1.5321        1.5156        1.8655        1.6098        1.5191        2.6935        4.3389        3.4621        1.6410        1.4202        1.0359        1.1440        1.5986        1.7611        0.9373        0.6611        0.4527        1.2924        1.2642        1.7203        2.0063        1.9617        2.0922        2.1686        1.9598        1.8923        1.6558        1.6541        1.4916        1.4884        1.1286        1.2411        1.2189        1.2993        1.5683        1.7001        1.6753        1.9283        2.6091        2.6293        2.8332        2.9225        2.7570        3.0548        2.8923        3.0798        3.1876        3.2086        3.2234        3.2581        2.7385        3.1495        3.7581        3.0506        2.7561        1.7854        1.1185        1.0198        1.2196        1.0987        1.0226        0.9926        0.9890        1.0080        0.9579        0.8874        0.7063        0.6181        0.6290        0.7009        0.7870        0.8077        0.9193        1.0789        1.4579        1.7073        1.9303        2.0190        2.1031        2.7615        4.5429        5.1794        4.4089        3.8201        4.2313        4.1925        5.0994        5.8219        6.2066        6.0734        5.2477        5.5372        4.9160        5.2071        6.7561        7.2567        8.5510        8.6320        8.3448        8.0544        9.7506        8.7392        9.7444       10.5577       11.9859       12.0725       12.5431       13.3832       13.9946       15.1172       16.8007       20.9428       20.7605       21.9559       30.5233       29.9480       31.2441       34.0354       36.7580        0.0000        0.0000        0.0000        0.0000       16.7100       16.7700       11.8200       35.9624        0.0000        0.0000        0.0000        0.0000        0.0000        0.0000        0.0000        0.0000        0.0000        0.0000        0.0000        0.0000        0.0000        0.0000        0.0000        0.0000        0.0000        0.0000        0.0000        0.0000        0.0000        0.0000        0.0000        0.0000        0.0000        0.0000        0.0000        0.0000        0.0000        0.0000        0.0000        0.0000        0.0000        0.0000        0.0000        0.0000        0.0000        0.0000        0.0000        0.0000        0.0000        0.0000        0.0000        0.0000        0.0000        0.0000        0.0000        0.0000        0.0000        0.0000        0.0000        0.0000        0.0000        0.0000        0.0000        0.0000        0.0000
        0.0000        0.0000        0.0000        0.0000        0.0000        8.7999       18.1489        5.4695       10.3426        7.7340        7.6219        5.5152        8.2816        8.7005        6.3133        3.7841        6.9748        5.7385        4.8061        5.6206        1.7552        2.4140        2.3441        1.1828        1.2245        1.2928        1.3778        1.1817        2.2004        2.0544        2.1596        1.5805        0.5049        1.2263        1.5550        1.0834        1.0698        2.2676        2.8111        3.4843        3.2846        2.8520        3.9058        2.8747        1.7855        0.8541        1.2024        1.8746        2.5258        1.4370        1.2595        4.4241        4.7733        3.6171        2.6365        3.2428        3.1016        1.4104        0.7779        0.8430        1.4195        1.9290        2.3821        2.5382        2.9316        2.6448        2.1430        2.7152        2.6223        3.4858        3.6045        3.1015        2.2383        3.3903        3.4893        2.2743        1.2613        0.8751        1.0411        0.9788        1.2128        1.5524        2.7313        2.9163        2.4921        1.9874        2.2104        1.7821        1.8885        1.7778        1.6371        1.0208        1.3241        1.1449        1.1673        0.6302        0.6495        0.5855        0.6123        0.7611        0.9086        0.8496        0.8828        1.1789        1.4217        1.6570        1.6503        1.6667        1.7386        1.7842        1.8124        2.0964        2.1380        2.1624        2.1850        2.7596        2.8947        3.0457        3.0786        2.2972        1.9556        1.7117        1.4743        1.0434        0.8575        0.7698        0.7342        0.6195        0.5920        0.6002        0.6212        0.7079        0.6262        0.6415        0.6916        0.6062        0.6562        0.7748        0.9349        1.3031        1.5026        1.6458        1.7775        2.0164        2.6420        2.0524        2.2760        2.1030        2.3721        2.2336        2.9262        3.5361        4.0156        4.7516        5.1156        6.3238        6.1168        5.1714        5.5765        6.5588        7.2451        8.4415        8.2549        8.8738        8.9333        8.1319        9.0121       10.5750       11.5382       13.2129       14.2146       14.7505       15.8693       16.2964       17.0322       21.1901       23.9936       25.6976       24.1371       33.5037       35.9314       30.6425       32.8652       32.2803        0.0000        0.0000        0.0000       37.5927       41.6469       38.8337       39.1893       39.4153       37.1959        0.0000        0.0000        0.0000        0.0000        0.0000        0.0000        0.0000        0.0000        0.0000        0.0000        0.0000        0.0000        0.0000        0.0000        0.0000        0.0000        0.0000        0.0000        0.0000        0.0000        0.0000        0.0000        0.0000        0.0000        0.0000        0.0000        0.0000        0.0000        0.0000        0.0000        0.0000        0.0000        0.0000        0.0000        0.0000        0.0000        0.0000        0.0000        0.0000        0.0000        0.0000        0.0000        0.0000        0.0000        0.0000        0.0000        0.0000        0.0000        0.0000        0.0000        0.0000        0.0000        0.0000        0.0000        0.0000        0.0000
        0.0000        0.0000        0.0000        0.0000        0.0000       12.2023       14.6944       16.5172        8.9691       15.9791       17.3253        9.0796       10.0147        8.6920       12.7944        9.0290        8.6169        7.6132        7.4159        6.7719        7.5041        6.7211        5.0922        2.5208        1.7110        2.5529        2.8804        1.3507        2.1654        2.9289        2.5491        0.8356        0.2322        0.1416        0.1895        0.6332        1.0625        1.3988        2.7452        2.2254        1.1169        0.6291        2.0366        2.3784        2.2000        1.4336        1.1889        2.1922        1.9485        1.4078        3.7965        4.9576        5.7917        3.5226        1.5067        3.0732        2.6406        2.1764        1.9933        2.3967        2.8178        2.5894        4.2674        3.4127        2.8962        1.5503        1.5161        2.3255        1.9971        1.4707        2.1397        2.4979        3.1688        2.7818        2.4980        2.1576        1.4465        0.6781        1.6469        1.5085        1.8843        1.6892        1.8182        2.2699        3.5410        2.3049        1.7543        1.6385        1.7469        1.4659        1.2125        0.8000        0.8697        0.8920        0.7628        0.4497        0.5442        0.6289        0.4826        0.5746        0.6148        0.8048        0.7428        0.9774        1.0614        1.4213        1.1805        1.0583        1.1040        1.1351        1.2393        1.5151        1.5971        1.7236        1.9024        2.4392        2.6426        2.7045        2.9178        2.9542        3.2009        2.0399        1.6791        1.0776        0.8733        0.7295        0.6984        0.6185        0.5737        0.5381        0.5973        0.7176        0.7219        1.0112        1.4228        1.5401        0.6527        0.8006        0.8926        1.7198        1.5902        1.7626        2.0138        1.9922        2.4443        2.1581        1.9131        1.8407        1.8706        2.0881        2.2433        3.8685        3.8761        4.5206        5.3832        6.5593        6.4901        6.1916        5.5288        6.4279        7.3032        7.6664        7.8077       10.0847       10.3580        8.8308        9.3668       11.7931       13.3391       14.1304       14.9986       15.6710       16.6831       17.6459       18.4796       21.3623       25.4366       31.1805       30.6072       32.6276       34.7461       31.6177       36.1514       34.0112        0.0000        0.0000       33.9655       37.1076       39.0893       37.5057       39.9287       38.5081       38.2068       40.4603       41.8907       43.3371       48.9546       49.7027        0.0000        0.0000        0.0000        0.0000        0.0000        0.0000        0.0000        0.0000        0.0000        0.0000        0.0000        0.0000        0.0000        0.0000        0.0000        0.0000        0.0000        0.0000        0.0000        0.0000        0.0000        0.0000        0.0000        0.0000        0.0000        0.0000        0.0000        0.0000        0.0000        0.0000        0.0000        0.0000        0.0000        0.0000        0.0000        0.0000        0.0000        0.0000        0.0000        0.0000        0.0000        0.0000        0.0000        0.0000        0.0000        0.0000        0.0000        0.0000        0.0000        0.0000        0.0000
        0.0000        0.0000        0.0000        0.0000        1.3947        1.0269        4.8059        8.1615       11.2009       11.8642        6.2939        6.7492        6.6369       13.1395       14.0867        9.7925        7.0964        5.2211        7.1174        6.2099        4.9619        3.4187        4.1865        2.4415        2.5417        2.6572        3.1019        3.9871        3.6166        3.2784        3.7506        1.4033        0.8278        0.1555        0.2280        0.7208        1.0834        2.8850        4.1218        3.0024        1.5871        2.1437        1.2605        1.2502        1.6277        1.6598        1.3606        1.6858        1.5372        2.3492        3.5423        3.6621        3.1159        2.9791        2.9622        2.8789        0.7131        1.5159        1.9533        3.2447        2.3836        2.9066        4.1941        2.4811        1.3975        1.0235        1.5977        2.2927        1.3266        0.8878        0.9479        1.0969        1.2217        1.4720        0.9875        0.9812        2.1235        3.9740        4.7597        4.0075        3.1859        3.5379        2.7483        2.0686        2.7651        2.9162        2.0986        1.4323        1.8383        1.3529        1.2655        0.8186        0.7930        0.6356        0.6565        0.4142        0.4113        0.3054        0.3551        0.4733        0.5635        0.6308        0.7862        0.9088        0.9401        0.9738        1.1507        1.0609        0.9543        0.9870        1.1099        1.2374        1.4318        1.5494        1.8586        2.4713        2.7398        2.7812        2.8354        3.2776        2.9284        2.4680        1.8507        1.1135        0.8645        0.6975        0.6445        0.5740        0.5308        0.4904        0.5866        0.9951        1.3914        1.4641        0.6678        0.5731        0.5746        0.9034        1.1020        1.7358        1.9248        1.5287        2.5135        2.6931        2.2800        1.8034        1.8292        1.8122        1.7602        2.0300        2.1105        2.2200        2.3625        2.6263        3.8228        5.0087        5.5242        5.0942        5.5408        6.1371        6.9739        7.3830        7.6233       13.6338       17.2960       12.2807       13.7721       17.4243       15.3074       15.2020       15.9780       16.5827       18.1761       21.4805       22.3935       25.0987       27.5178       26.8381       32.4954       28.8961       30.1497       35.3144       31.8290       34.8301        0.0000       35.1772       36.3221       36.5341       42.5528       41.5806       40.2176       37.9987       38.5545       39.0013       40.2946       38.1170       40.0297       40.3076       49.8060        0.0000        0.0000        0.0000        0.0000        0.0000        0.0000        0.0000        0.0000        0.0000        0.0000        0.0000        0.0000        0.0000        0.0000        0.0000        0.0000        0.0000        0.0000        0.0000        0.0000        0.0000        0.0000        0.0000        0.0000        0.0000        0.0000        0.0000        0.0000        0.0000        0.0000        0.0000        0.0000        0.0000        0.0000        0.0000        0.0000        0.0000        0.0000        0.0000        0.0000        0.0000        0.0000        0.0000        0.0000        0.0000        0.0000        0.0000        0.0000        0.0000        0.0000
        0.0000        0.0000        0.0000        0.0000        2.7802        2.7063        8.8081        7.2777        6.5423        7.5765       13.6842        4.9607        8.3457       16.2046       14.5863       10.6469        8.3422        5.5257        4.5814        3.7320        3.3193        3.5685        4.4804        3.1345        3.2229        3.1194        3.3307        2.9990        2.8795        1.9195        3.2828        2.1035        0.6542        1.9029        2.8075        3.7557        4.2848        4.4993        4.3025        3.1167        1.3808        0.7477        0.8294        1.2512        0.7622        0.6980        0.8191        1.0758        2.6983        4.6255        4.1834        3.0238        3.0699        3.1352        3.9047        3.5842        2.4186        1.6335        1.2824        1.6519        1.4134        2.4085        2.6756        0.8176        0.9862        1.2515        2.8849        1.9955        1.7081        1.7814        1.1639        1.0193        1.1765        0.7624        0.5924        0.6239        1.1757        2.3147        4.0524        3.0543        3.5572        2.5324        2.7244        2.1064        1.7765        1.6856        2.0076        3.0290        2.2830        1.4099        1.1218        0.7239        0.6988        0.6893        0.6530        0.3385        0.3510        0.4846        0.5568        0.8587        0.9121        1.0539        1.1643        1.1210        0.7756        0.5228        0.7064        0.7482        1.5645        1.2207        1.1177        1.1691        1.3061        1.6266        1.8130        2.5305        2.6491        2.8300        2.9694        2.6775        2.6894        1.9281        1.6349        1.3202        1.3041        0.8827        0.6662        0.6386        0.6237        1.1241        1.2679        1.4876        1.4846        1.4756        0.6090        0.4809        0.4947        0.6071        0.7632        1.1372        1.9165        1.7186        2.3400        2.2636        1.8629        1.8188        1.7810        1.8878        8.3227        1.8895        2.5693        3.0385        2.8780        3.1166        3.9976        5.1624        5.7170        5.2408        5.5953        6.9067        6.8374        8.3156        8.6986       11.1258       15.0219       13.2480       16.0217       18.5687       18.5286       16.1491       17.0988       18.8074       21.8533       22.8764       25.0460       29.0371       29.5098       29.9789       30.9481       35.1198       47.9348       50.6541       37.0547       36.0259       35.3228       35.9055       42.9948       40.6760       45.9667       43.1912       39.1817       38.7782       38.8718       38.3177       39.5538       36.4106       38.3787       36.8342       41.3843        0.0000        0.0000        0.0000        0.0000        0.0000        0.0000        0.0000        0.0000        0.0000        0.0000        0.0000        0.0000        0.0000        0.0000        0.0000        0.0000        0.0000        0.0000        0.0000        0.0000        0.0000        0.0000        0.0000        0.0000        0.0000        0.0000        0.0000        0.0000        0.0000        0.0000        0.0000        0.0000        0.0000        0.0000        0.0000        0.0000        0.0000        0.0000        0.0000        0.0000        0.0000        0.0000        0.0000        0.0000        0.0000        0.0000        0.0000        0.0000        0.0000        0.0000
        0.0000        0.0000        0.0000        0.0000        4.5091        6.3344       21.6244       10.9153       20.1469       22.7668       25.8965       13.6815        9.8258       23.7386       20.0571       14.7657       18.0317       14.5460       18.6379        7.4750        9.4319        7.9232        6.8876        5.0684        5.8728        6.2049        6.4123        3.9439        3.0651        2.9427        5.1976        6.3901        2.2578        2.3168        3.0232        2.2801        2.4245        0.9124        1.7740        2.9463        2.5949        2.7031        1.6875        3.1883        1.2042        0.9323        0.9608        1.4760        3.6065        3.6231        2.6322        2.6055        2.9227        3.9507        3.9539        4.1671        3.4551        1.1492        0.8932        0.8610        2.0939        1.8766        1.2559        0.5416        1.1042        1.8309        2.0851        2.2735        1.6489        0.8404        1.0396        1.3153        0.7472        0.2752        0.1705        0.6202        1.2132        1.1880        3.4732        4.3123        4.7680        3.9991        3.3918        3.3119        4.2929        4.1014        2.6031        1.3383        1.0237        1.0477        0.7953        0.9046        1.3086        1.0696        1.9794        2.5074        1.9901        1.8587        1.5730        1.6193        1.6844        1.7251        1.5301        0.7803        0.6436        0.5979        0.5292        0.6126        0.9526        1.2621        0.5851        0.8914        1.1090        1.5267        1.5610        2.6892        2.9272        2.7801        2.3999        2.2386        2.2264        1.6175        2.1912        0.9426        0.7537        0.6574        0.6547        0.9116        0.9042        0.8573        0.7756        0.6055        0.5500        0.5109        0.5111        0.3463        0.3474        0.4122        0.5439        1.0680        1.2766        1.4620        1.6391        1.5828        1.7308        1.6974        1.5914        2.3520        2.8400        2.3718        2.4753        2.9102        3.1765        3.4067        3.8762        4.0572        5.8731        6.7106        6.5749        7.8630        7.2979        7.8893        8.4003       10.2264       10.0489       10.2889        9.9049       13.3914       15.7305       14.6896       15.2707       20.1117       22.4811       25.0856       27.9374       32.1089       36.2931       38.1590       39.3286       46.3423       50.4070       53.1429       45.5340       46.7147       41.8919       40.9356       45.0312       48.7082       44.2949       49.7221       45.4684       42.4342       42.4632       42.5968       40.3276       39.4789       40.3165       43.6313       55.1053        0.0000        0.0000        0.0000        0.0000        0.0000        0.0000        0.0000        0.0000        0.0000        0.0000        0.0000        0.0000        0.0000        0.0000        0.0000        0.0000        0.0000        0.0000        0.0000        0.0000        0.0000        0.0000        0.0000        0.0000        0.0000        0.0000        0.0000        0.0000        0.0000        0.0000        0.0000        0.0000        0.0000        0.0000        0.0000        0.0000        0.0000        0.0000        0.0000        0.0000        0.0000        0.0000        0.0000        0.0000        0.0000        0.0000        0.0000        0.0000        0.0000        0.0000
        0.0000        0.0000        0.0000        0.0000        0.0000        0.0000        0.0000        0.0000       31.4648       49.4864       42.2578        8.3682       17.4509       26.8105       28.4035       18.2961       20.3607       24.3762       20.6900        6.8320        7.3511        3.2405        3.8609        5.0476        6.0764        7.2413        5.9517        6.7902        6.4948        4.7752        3.0988        4.6114        7.7696        5.3909        3.8152        1.1063        1.6085        2.1210        0.2433        1.6058        1.4552        2.1861        4.8415        3.5539        2.8629        1.8203        1.4375        1.5177        1.4638        1.6297        2.1598        3.4477        3.4244        4.1011        3.2446        2.7012        2.0714        0.6492        0.4912        0.8377        1.5009        0.3655        0.7386        1.1137        0.5971        1.1930        1.1702        3.9837        2.8520        1.3386        0.4847        0.6469        0.3916        0.3832        0.5110        0.5954        0.4307        0.5157        0.9994        1.0152        1.2527        2.0883        2.1258        2.5125        3.6179        3.9800        3.4142        1.8910        2.0085        1.2471        1.1599        3.0893        4.3733        4.6341        4.5553        3.7663        4.3703        3.9464        2.8296        2.1340        2.1028        1.9708        1.6404        0.8998        0.9358        1.0132        0.6385        0.8813        1.4721        0.9502        1.2963        0.4450        0.4964        0.7798        1.2698        2.0274        1.4421        1.5731        1.6057        1.6853        2.1135        1.6323        1.5149        0.8789        0.7090        0.6347        0.6569        0.9510        0.9575        1.0155        0.8176        1.0507        0.9173        0.4900        0.4623        0.3035        0.2929        0.3543        0.4934        1.0895        1.2030        1.3631        1.6055        1.6148        1.7881        1.8098        1.6559        2.5536        2.5394        2.7594        2.7169        3.7081        3.5411        3.5930        4.3105        4.7860        6.9567        8.3503        7.6328        8.5999        8.8810        9.1959        8.8287        9.0516        9.5210        9.5921       10.5436       10.2167       10.7329       12.1873       14.8864       24.2000       25.4993       29.0079       30.2217       33.7144       38.8678       38.2247       39.3740       41.7529       43.7280       48.0527       48.5943       48.0698       39.6046       45.2257       38.8022       41.0243       40.4172       45.0990       41.8976       41.0168       42.5905       43.0290       50.4063       51.6979       60.9036        0.0000        0.0000        0.0000        0.0000        0.0000        0.0000        0.0000        0.0000        0.0000        0.0000        0.0000        0.0000        0.0000        0.0000        0.0000        0.0000        0.0000        0.0000        0.0000        0.0000        0.0000        0.0000        0.0000        0.0000        0.0000        0.0000        0.0000        0.0000        0.0000        0.0000        0.0000        0.0000        0.0000        0.0000        0.0000        0.0000        0.0000        0.0000        0.0000        0.0000        0.0000        0.0000        0.0000        0.0000        0.0000        0.0000        0.0000        0.0000        0.0000        0.0000        0.0000        0.0000
        0.0000        0.0000        0.0000        0.0000        0.0000        0.0000        0.0000        0.0000        0.0000        0.0000       30.0797       15.4487       17.2299       14.5228       11.8569       10.2578       20.4755       16.9658        8.0873        3.2542        4.3069        5.3308        6.7989        7.5277        8.2129        5.8704        6.2693        5.6715        7.7019        5.7644        3.4127        3.9115        4.2489        5.4202        5.0186        3.1157        2.9599        2.8843        3.8061        4.3364        4.0447        2.8293        3.5726        2.7971        3.4409        1.9865        1.5738        0.9735        1.3041        1.7054        2.9670        5.1007        3.8526        1.6863        1.1317        0.4706        0.3763        0.3794        0.1876        1.0967        0.3652        0.7512        0.8948        1.5772        1.5495        1.7917        1.2222        1.6319        0.7285        0.7997        0.8140        0.8640        0.3073        0.7254        1.4149        0.3733        0.3055        0.2700        0.2787        0.4086        0.5839        0.7827        0.9741        1.0411        1.1846        1.4788        1.9776        3.5893        2.5765        2.1567        1.9497        2.8711        1.5815        1.7119        3.3423        6.3122        5.5028        3.5554        4.1622        2.7527        2.4631        2.1820        2.0151        1.2822        0.8689        0.6951        0.7855        0.8706        1.5214        1.9370        1.6326        0.5592        0.4098        0.4750        0.6927        1.0130        1.2024        1.3380        1.5878        1.3281        1.3721        2.0672        1.7135        0.8503        0.7377        0.6705        0.7373        1.0272        1.0636        1.2354        0.9333        0.7489        0.8834        0.4942        0.4734        0.3112        0.3013        0.3640        1.1510        1.1895        1.1845        1.4439        1.6326        1.7776        2.0777        2.1687        2.1002        2.9197        2.9242        2.7897        2.8005        3.3626        3.9216        4.3779        4.3120        5.5970        5.1088        5.8439        7.3043        9.0163        9.0580       10.1619        9.7256       14.5835       15.7500       10.2140       11.6940       10.6414       11.3304       13.3397       16.0265       23.6507       27.5641       33.1181       33.3995       36.3652       43.8304       39.2099       39.6732       48.2421       44.0351       63.0718       50.7257       44.0120       50.5378       38.3882       36.8159       38.5977       47.3768       43.1268       43.6504       37.5312       45.5781       53.5885        0.0000        0.0000        0.0000        0.0000        0.0000        0.0000        0.0000        0.0000        0.0000        0.0000        0.0000        0.0000        0.0000        0.0000        0.0000        0.0000        0.0000        0.0000        0.0000        0.0000        0.0000        0.0000        0.0000        0.0000        0.0000        0.0000        0.0000        0.0000        0.0000        0.0000        0.0000        0.0000        0.0000        0.0000        0.0000        0.0000        0.0000        0.0000        0.0000        0.0000        0.0000        0.0000        0.0000        0.0000        0.0000        0.0000        0.0000        0.0000        0.0000        0.0000        0.0000        0.0000        0.0000        0.0000        0.0000
        0.0000        0.0000        0.0000        0.0000        0.0000        0.0000        0.0000        0.0000        0.0000        0.0000       13.1937       10.3897        3.6951        2.1804       10.4055        9.1258        5.7485        6.9073        9.3078        3.9886        3.4787        3.8474        6.9689        6.5081        5.8295        5.5183        4.9075        6.1160        8.2222        5.5495        6.2586        7.6841        9.2995        9.9566        7.3773        5.4978        6.5500        7.8522        6.0093        5.3441        5.8953        4.3596        3.6787        2.9904        3.1466        3.9456        3.1548        2.6341        2.9890        2.1379        2.4325        1.5328        1.2443        0.9862        0.4537        0.5270        0.0988        0.2283        0.3010        1.0526        1.0100        1.8536        1.4274        0.7584        0.5729        0.7308        0.4365        0.2075        0.2123        0.2032        0.4995        1.0052        0.6619        1.0161        0.4736        0.4293        0.4201        0.8081        0.2963        0.5050        0.6202        0.6677        0.8806        0.9669        1.0179        1.0568        1.3763        1.1605        1.1990        1.4171        1.6938        1.1171        1.2559        1.3878        1.8946        3.9406        5.7822        3.6802        2.9829        3.8938        4.0389        3.2342        2.2706        1.1675        1.8332        1.5535        0.9971        2.4740        1.9459        1.1556        2.0166        0.8488        0.3923        0.3988        0.8965        0.7484        0.9305        1.0689        1.1686        1.1106        1.9373        1.8688        1.6941        1.5109        0.8064        0.7599        0.7977        1.1631        1.2096        1.1637        1.0106        0.7454        0.6380        0.6415        0.8298        0.5151        0.3988        0.5460        0.5646        1.2040        1.5075        1.6175        1.6515        2.1255        2.5579        3.2049        2.4458        2.6215        2.4996        2.6480        2.8692        2.8031        3.3524        4.8142        4.6590        4.4437        5.0261        5.0992        7.0978        7.8447        9.3908        9.3150       10.2397       15.7488       17.9067       11.4030       17.7387       12.4603       12.9544       14.9346       17.6052       29.2954       32.5339       34.4297       36.8730       38.2989       39.3849       41.0304       40.8644       44.5870       45.7046       53.1357       49.5808       50.2015       51.6719       45.6307       38.2653       54.2564       52.4735       52.8509       53.1453       48.0370       46.3816        0.0000        0.0000        0.0000        0.0000        0.0000        0.0000        0.0000        0.0000        0.0000        0.0000        0.0000        0.0000        0.0000        0.0000        0.0000        0.0000        0.0000        0.0000        0.0000        0.0000        0.0000        0.0000        0.0000        0.0000        0.0000        0.0000        0.0000        0.0000        0.0000        0.0000        0.0000        0.0000        0.0000        0.0000        0.0000        0.0000        0.0000        0.0000        0.0000        0.0000        0.0000        0.0000        0.0000        0.0000        0.0000        0.0000        0.0000        0.0000        0.0000        0.0000        0.0000        0.0000        0.0000        0.0000        0.0000        0.0000
        0.0000        0.0000        0.0000        0.0000        0.0000        0.0000        0.0000        0.0000        0.0000        0.0000       17.6356        5.5426       15.0852       38.3739       59.5698       24.8668       14.3341       13.4785        7.9570        2.4424        4.9478       12.2929       16.6211        7.1985        9.9270        9.1696        9.8371        5.8840        9.0634        6.2760        8.3099        7.5687        7.1440        7.7589        8.5443        6.4423        6.9058        6.6062        5.2157        4.1610        3.5878        3.3100        2.7893        2.1414        3.2932        2.6130        0.5744        0.6942        0.8980        0.8499        0.2793        0.3606        1.1603        1.1844        1.0092        0.6938        0.6423        0.8028        1.5285        1.6736        1.4696        1.8474        3.1259        1.5748        0.2544        0.1739        0.1735        0.4600        0.7861        0.6719        0.4395        0.5833        1.0538        0.7824        0.8968        0.5846        0.8318        0.4577        0.5129        0.4226        1.2325        0.4632        0.4905        0.7206        0.9247        1.0471        1.2195        1.1751        1.4327        1.4805        1.4766        1.1537        1.7928        1.7411        1.6266        1.7865        2.2938        2.2960        2.3391        2.5439        2.7158        2.4286        2.3083        2.3717        2.2694        2.5388        2.0644        1.2552        1.1585        0.6424        1.0605        0.1779        0.0978        0.0181        0.0245        0.3445        0.4489        0.5233        0.6218        0.9078        1.2095        0.9389        0.9145        1.1588        1.1158        1.1430        1.1882        2.0033        1.5016        1.4272        1.2358        1.0699        0.6328        0.5705        0.9084        2.1258        2.1676        1.7678        0.9154        1.5956        1.6105        2.0220        3.8210        5.2456        4.9769        3.2847        3.4812        2.4698        5.9047        3.0786        3.0619        2.5046        2.5061        5.9055        6.4609        3.4488        4.0787        4.6940        7.6546       10.3854       14.7954       13.2575       15.7202       17.2467       10.8134       25.3580       48.1156       15.9859       15.7070       17.4008       21.5044       31.2938       32.4973       40.3742       42.2885       43.8963       40.2113       40.3716       39.0717       43.8867       46.4495       45.3860       49.0261       46.4848       49.8377       44.2384       64.2585       60.5214       58.8560       54.0309        0.0000        0.0000        0.0000        0.0000        0.0000        0.0000        0.0000        0.0000        0.0000        0.0000        0.0000        0.0000        0.0000        0.0000        0.0000        0.0000        0.0000        0.0000        0.0000        0.0000        0.0000        0.0000        0.0000        0.0000        0.0000        0.0000        0.0000        0.0000        0.0000        0.0000        0.0000        0.0000        0.0000        0.0000        0.0000        0.0000        0.0000        0.0000        0.0000        0.0000        0.0000        0.0000        0.0000        0.0000        0.0000        0.0000        0.0000        0.0000        0.0000        0.0000        0.0000        0.0000        0.0000        0.0000        0.0000        0.0000        0.0000        0.0000        0.0000
        0.0000        0.0000        0.0000        0.0000        0.0000        0.0000        0.0000        0.0000        0.0000        0.0000        0.0000        0.5666        8.8065       24.4558       65.8378       23.6404       18.4592        8.4265        1.2109        0.7807        1.6205        2.0937        2.7223        2.0115        1.8544        1.4597        2.8340        3.2632        2.7568        1.8212        1.2105        1.9110        1.8229        4.2600        4.7779        4.4526        6.3644        4.2779        3.7015        2.7325        2.2711        1.9886        1.6017        2.1495        2.7006        1.4257        1.0288        1.2602        0.5460        0.2329        0.1266        1.2905        2.0911        1.3906        0.7150        0.6583        0.6597        1.9272        2.5896        1.5037        1.4354        1.3014        1.3782        0.1060        0.1354        0.1066        0.1174        0.8859        1.0014        0.8424        0.9267        0.9958        0.8200        0.7778        1.0560        0.5779        0.4316        0.3995        0.5155        0.3722        0.4162        0.4353        0.5983        0.8963        1.0031        1.0314        1.2241        1.3892        1.5218        1.7195        1.7380        2.1170        1.7822        1.4375        1.4403        1.8679        2.4467        2.5354        2.5584        2.9479        2.6852        2.8643        3.4602        3.4418        2.3651        1.4311        1.0182        0.7442        0.8341        0.2974        0.4047        0.1088        0.0741        0.0536        0.0000        0.2156        0.2807        0.3793        0.7244        0.6692        0.7721        0.8500        0.8759        1.1623        1.2031        1.2564        1.3228        1.9780        2.5211        1.9156        1.3552        0.8517        0.6837        0.6173        0.6466        0.7867        0.8236        0.8902        0.9614        1.4641        5.1978        5.2383        3.5350        4.8109        3.3131        4.7068        9.8608        1.2900        1.2647        1.3124        1.4238        1.5533        4.8718        5.2658        4.8830        3.2399        4.9920        5.1155        5.4643        7.2292        5.9504        6.5851        7.7074       10.3670       12.7335       21.2328       26.8301       17.2851       18.7128       21.1096       25.0756       32.5477       36.1790       40.3482       38.5921       36.7718       39.9990       43.5357       42.0050       43.9248       44.8666       48.8459       49.4568       47.7153       44.4283       65.5319       69.5554       83.4895       69.0496        0.0000        0.0000        0.0000        0.0000        0.0000        0.0000        0.0000        0.0000        0.0000        0.0000        0.0000        0.0000        0.0000        0.0000        0.0000        0.0000        0.0000        0.0000        0.0000        0.0000        0.0000        0.0000        0.0000        0.0000        0.0000        0.0000        0.0000        0.0000        0.0000        0.0000        0.0000        0.0000        0.0000        0.0000        0.0000        0.0000        0.0000        0.0000        0.0000        0.0000        0.0000        0.0000        0.0000        0.0000        0.0000        0.0000        0.0000        0.0000        0.0000        0.0000        0.0000        0.0000        0.0000        0.0000        0.0000        0.0000        0.0000        0.0000        0.0000        0.0000
        0.0000        0.0000        0.0000        0.0000        0.0000        0.0000        0.0000        0.0000        0.0000        0.0000        0.0000        0.0000        0.0000        0.0000       20.1287       12.9504       10.1329        3.3759        0.7261        1.7657        3.2579        2.2844        5.1599        1.0795        0.5162        0.3324        0.2923        0.2768        0.2304        0.3267        1.8062        1.3783        0.2566        0.2429        1.3228        0.9575        1.3931        1.5420        0.8001        0.8412        0.6530        1.4980        1.4182        2.1802        1.9305        2.5809        2.6730        1.3023        0.9293        0.2919        0.2325        1.2611        1.6376        0.8553        0.5859        1.6596        1.8554        1.7396        0.8058        0.7750        0.8367        1.6273        1.0800        0.0520        0.0529        0.3179        0.1268        0.3758        0.4131        0.8548        1.2851        1.3299        0.7787        0.7234        0.4336        0.4397        0.4484        0.5643        0.8151        0.4908        0.3755        0.6696        1.1321        1.3416        1.3249        3.2746        1.6226        2.0432        2.0976        2.3091        3.3057        1.8343        1.4027        3.3237        1.7314        2.2000        2.7427        2.6251        2.7261        2.9602        3.1009        3.7143        3.0317        1.9227        1.5661        0.8200        0.7632        0.4775        0.2596        0.2386        0.0164        0.0000        0.1535        0.2740        0.0178        0.2180        0.3328        0.6763        0.7767        0.6100        0.7095        0.7840        0.8429        1.1388        1.2067        1.2899        1.3625        1.6503        1.7365        2.5910        1.9466        2.4905        1.5777        1.5896        0.7606        0.9104        2.1947        3.8462        5.9891        6.3884        3.6204        1.5292        1.2721        1.8364        1.9570        1.6376        1.6989        1.7854       45.4574        1.3038        1.4369        3.1034        4.2921        2.8828        2.6850        3.4615        4.0208        4.6452        5.8614        6.0764        6.3487        7.1485        9.5762       12.9817       22.2294       22.3366       30.9985       20.4155       21.2434       24.4804       30.2467       35.6244       38.8725       40.1946       40.6254       40.3155       45.2986       43.5210       42.7340       43.0842       46.1367       51.5098       45.9004       47.1270       71.1069       73.0069        0.0000        0.0000        0.0000        0.0000        0.0000        0.0000        0.0000        0.0000        0.0000        0.0000        0.0000        0.0000        0.0000        0.0000        0.0000        0.0000        0.0000        0.0000        0.0000        0.0000        0.0000        0.0000        0.0000        0.0000        0.0000        0.0000        0.0000        0.0000        0.0000        0.0000        0.0000        0.0000        0.0000        0.0000        0.0000        0.0000        0.0000        0.0000        0.0000        0.0000        0.0000        0.0000        0.0000        0.0000        0.0000        0.0000        0.0000        0.0000        0.0000        0.0000        0.0000        0.0000        0.0000        0.0000        0.0000        0.0000        0.0000        0.0000        0.0000        0.0000        0.0000        0.0000        0.0000
        0.0000        0.0000        0.0000        0.0000        0.0000        0.0000        0.0000        0.0000        0.0000        0.0000        0.0000        0.0000        0.0000        0.0000        0.0000        0.0000        0.0000        0.0000        1.3042       11.6508       10.9631        7.1736        5.8439        1.1435        0.3883        0.7001        0.3099        0.2900        0.2356        0.2023        0.3163        0.9855        1.9616        2.9619        1.8683        1.1336        1.3080        0.7289        0.9010        1.2185        0.6556        0.9299        0.5630        0.7143        1.3367        0.9660        2.6375        1.8033        1.1069        0.7683        0.5737        0.5020        0.6959        0.5857        1.3110        2.1146        0.7314        0.8394        1.0721        1.1654        1.0214        1.6475        0.3294        0.1549        0.6866        0.9291        0.1141        0.1352        0.3383        0.3465        0.1271        0.9232        0.6346        0.5851        0.5185        0.5433        0.5333        0.5024        0.5278        0.6305        0.8224        1.1583        1.4090        1.1936        1.5255        2.4098        2.0972        3.1212        3.4098        2.5277        1.9927        1.6552        2.2179        1.9554        3.4779        2.5631        2.6558        3.3368        3.6396        3.6658        3.8301        3.2043        2.4003        1.6345        1.2620        0.8397        0.6701        0.1535        0.0602        0.2861        0.0377        0.0000        0.0279        0.0282        0.0869        0.3024        0.4019        0.3832        0.4402        0.6446        0.7660        0.7857        0.8434        1.0692        1.1360        1.2590        1.8237        2.9535        1.7145        2.1567        1.5776        2.6898        3.2305        1.8128        0.9222        1.0655        1.7416        4.1874        5.4373        2.4749        3.4619        1.0805        1.0401        0.9956        1.6198        1.8379        1.4760        1.2273        1.5494        3.9109        6.0264        3.7229        2.8782        3.7280        4.1024        4.3625        5.5600        6.3285        6.2789        6.1964        6.7178        7.8641        9.8268       12.8261       16.4208       28.2763       41.0967       20.2633       22.9201       31.2689       34.4464       37.9218       41.6135       43.8925       45.9824       42.5937       45.8688       48.8327       42.5912       45.7659       45.4860       47.5186       48.3017       48.7591       77.4949       83.0250        0.0000        0.0000        0.0000        0.0000        0.0000        0.0000        0.0000        0.0000        0.0000        0.0000        0.0000        0.0000        0.0000        0.0000        0.0000        0.0000        0.0000        0.0000        0.0000        0.0000        0.0000        0.0000        0.0000        0.0000        0.0000        0.0000        0.0000        0.0000        0.0000        0.0000        0.0000        0.0000        0.0000        0.0000        0.0000        0.0000        0.0000        0.0000        0.0000        0.0000        0.0000        0.0000        0.0000        0.0000        0.0000        0.0000        0.0000        0.0000        0.0000        0.0000        0.0000        0.0000        0.0000        0.0000        0.0000        0.0000        0.0000        0.0000        0.0000        0.0000        0.0000        0.0000        0.0000
        0.0000        0.0000        0.0000        0.0000        0.0000        0.0000        0.0000        0.0000        0.0000        0.0000        0.0000        0.0000        0.0000        0.0000        0.0000        0.0000        0.0000        0.0000        0.0000       13.1282       22.5180       20.3084       17.1387        4.6645        2.1629        4.0463        4.6514        1.5343        0.4062        0.3820        0.7175        0.4099        0.3109        1.5111        4.6664        2.4078        1.9551        2.1459        1.5942        0.8417        1.2352        1.2696        0.5326        1.5540        0.7980        1.8660        4.0980        4.0320        3.6360        2.6460        2.0700        0.9180        0.8520        0.8280        1.8300        3.4250        1.4569        0.4934        0.3498        0.4984        1.1206        0.5341        0.1171        0.4701        1.1581        0.7097        0.8208        1.0797        0.3330        0.1935        0.1901        0.7691        0.8053        0.7926        0.6848        0.8777        0.8371        1.3138        1.3365        0.9614        1.0385        1.2943        1.2630        2.0982        2.4798        3.0816        3.2769        3.9667        2.9573        2.4176        2.0394        2.2637        2.3121        2.2976        3.9239        3.5177        4.6877        5.9459        3.4754        3.5621        2.8142        2.8672        2.1054        2.2360        1.8417        1.6062        1.3238        1.1872        1.2922        1.1292        1.0584        0.7477        0.5029        0.4474        0.4492        0.5438        0.6189        0.6830        0.7432        0.8300        0.8861        0.9245        0.9738        0.9393        1.6919        2.2202        2.3953        6.3331        7.7066        8.4577        9.3008        6.3570        6.3751        4.8390        4.9198        1.8464        2.4605        4.8348        4.1665        0.8403        0.7681        0.7245        0.6973        0.2513        0.2408        0.2782        0.3736       37.0990       33.2488        8.0506        2.5990        2.7401        3.5631        4.5213        5.6457        7.2400        7.5667       13.0514       12.9814       11.9718        7.7405        8.7194        9.7478       12.1452       18.5625       24.5388       30.7467       33.6762       36.3557       40.6406       45.6600       52.5655       56.0476       52.7866       51.9584       48.5923       48.0829       45.5897       46.7437       49.7330       47.8135       50.8642       46.0080       45.3372       67.8774       79.2580        0.0000        0.0000        0.0000        0.0000        0.0000        0.0000        0.0000        0.0000        0.0000        0.0000        0.0000        0.0000        0.0000        0.0000        0.0000        0.0000        0.0000        0.0000        0.0000        0.0000        0.0000        0.0000        0.0000        0.0000        0.0000        0.0000        0.0000        0.0000        0.0000        0.0000        0.0000        0.0000        0.0000        0.0000        0.0000        0.0000        0.0000        0.0000        0.0000        0.0000        0.0000        0.0000        0.0000        0.0000        0.0000        0.0000        0.0000        0.0000        0.0000        0.0000        0.0000        0.0000        0.0000        0.0000        0.0000        0.0000        0.0000        0.0000        0.0000        0.0000        0.0000        0.0000        0.0000
        0.0000        0.0000        0.0000        0.0000        0.0000        0.0000        0.0000        0.0000        0.0000        0.0000        0.0000        0.0000        0.0000        0.0000        0.0000        0.0000        0.0000        0.0000        0.0000        2.1166        3.5556        4.9032        8.1786        1.4308        1.3573        2.7363        0.4885        0.5328        0.4505        1.5525        0.6323        0.6082        4.4319        5.5698        6.9522        4.0084        3.3576        2.9595        1.3739        2.2420        2.3536        1.7637        1.9520        1.4460        2.0340        5.0700        3.7920        2.5500        2.3100        2.3880        2.4540        2.5980        0.3120        0.4080        0.9780        2.8066        1.6463        0.3943        0.1393        0.2767        0.8816        0.8488        0.9024        0.6816        0.8876        0.9897        0.1709        0.1826        0.1789        0.2030        0.2816        0.9069        1.0359        0.9845        0.8585        1.2301        1.4744        1.7018        2.1063        1.3269        1.3788        1.8146        1.6156        1.9321        4.2167        5.3861        4.0409        3.4773        4.2540        3.6235        2.3635        2.7700        2.3989        3.2157        3.3033        4.2206        4.0927        3.3589        2.6050        2.9153        2.6821        2.4152        1.8775        2.5615        2.0193        1.8192        1.7368        1.6024        1.2433        1.1397        0.9392        0.6018        0.5162        0.9983        1.1015        0.6708        0.7412        0.7875        0.8722        0.9124        0.9200        0.9516        0.9873        1.2337        1.6751        1.7931        1.0891        5.6750        6.4871        5.7786        5.6910        4.7757        5.1647        6.2011        4.9348        2.7225        2.7559        1.3116        1.1778        0.8687        0.7036        0.6197        0.5908        0.1838        0.1589        0.3309        0.6079       23.2277       22.6151        7.2573        2.1395        3.4735        5.3941        6.3652        5.3973        6.6871        7.5132       21.9882       12.1389        8.5890        7.0249       17.6617       21.8240       16.0479       21.1122       21.9713       29.2160       30.7235       40.7210       56.9740       58.6860       52.7030       48.9819       49.3814       48.1794       47.0345       49.7768       47.6297       45.4192       47.4017       44.8735       45.7154       47.4974       44.7554       44.7507       51.0760       58.2529       78.7298        0.0000        0.0000        0.0000        0.0000        0.0000        0.0000        0.0000        0.0000        0.0000        0.0000        0.0000        0.0000        0.0000        0.0000        0.0000        0.0000        0.0000        0.0000        0.0000        0.0000        0.0000        0.0000        0.0000        0.0000        0.0000        0.0000        0.0000        0.0000        0.0000        0.0000        0.0000        0.0000        0.0000        0.0000        0.0000        0.0000        0.0000        0.0000        0.0000        0.0000        0.0000        0.0000        0.0000        0.0000        0.0000        0.0000        0.0000        0.0000        0.0000        0.0000        0.0000        0.0000        0.0000        0.0000        0.0000        0.0000        0.0000        0.0000        0.0000        0.0000        0.0000
        0.0000        0.0000        0.0000        0.0000        0.0000        0.0000        0.0000        0.0000        0.0000        0.0000        0.0000        0.0000        0.0000        0.0000        0.0000        0.0000        0.0000        0.0000        0.0000        0.0000       10.4007        6.7276        5.3185        1.2552        0.3704        0.7647        0.6857        0.6766        0.6034        1.0123        1.0945        0.2825        5.2913        5.5850        5.1173        3.4186        3.6624        4.0291        3.1373        2.6699        1.6920        1.8270        3.3776        2.6880        2.1240        1.5720        0.6360        1.5660        3.0600        3.4740        1.2600        0.1560        0.1320        0.0360        0.9840        1.3800        1.1396        0.8889        1.2933        0.8300        0.7813        0.9317        0.9681        0.3107        0.1444        0.5977        0.4816        1.7199        0.8482        0.4458        0.7435        1.3022        1.3792        1.0683        1.3793        1.6176        1.9568        2.0209        2.2632        1.6989        1.2519        2.0411        2.8640        3.9873        3.1962        3.1902        2.6886        2.0521        4.1888        4.1352        2.8463        2.8571        2.7968        3.2851        2.6370        4.1808        3.8804        2.6110        2.3472        2.4775        2.6497        1.9486        2.4144        2.8252        2.1502        2.0979        1.9671        1.7003        1.4102        1.3591        0.9870        0.7510        0.6659        0.9573        0.8312        0.8290        1.1313        0.9918        1.3852        1.0547        1.0701        1.3640        1.7175        1.6247        0.7740        0.8270        0.9579        2.5702        3.4108        2.3309        5.5283        4.5479        4.4870        6.2494        4.1436        4.7148        1.5786        1.4465        1.2796        0.8602        0.7482        0.6332        0.6741        0.4408        0.5211        0.7500        1.0487        3.7577        5.7344        9.0097        3.8561        4.7338        4.8431        4.9231        4.9943        7.7266        8.5499        9.1318       10.4407        8.6346        7.9205        8.2914       10.7284       18.5905       25.1688       32.2194       35.8565       27.2570       37.9141       37.6817       37.7697       42.2929       44.8345       47.5771       48.4147       49.2936       50.1733       46.7622       41.3293       44.4745       44.8854       42.3146       42.3782       42.2261       44.7829       45.9899       48.9152       75.7866       79.2782        0.0000        0.0000        0.0000        0.0000        0.0000        0.0000        0.0000        0.0000        0.0000        0.0000        0.0000        0.0000        0.0000        0.0000        0.0000        0.0000        0.0000        0.0000        0.0000        0.0000        0.0000        0.0000        0.0000        0.0000        0.0000        0.0000        0.0000        0.0000        0.0000        0.0000        0.0000        0.0000        0.0000        0.0000        0.0000        0.0000        0.0000        0.0000        0.0000        0.0000        0.0000        0.0000        0.0000        0.0000        0.0000        0.0000        0.0000        0.0000        0.0000        0.0000        0.0000        0.0000        0.0000        0.0000        0.0000        0.0000        0.0000        0.0000        0.0000        0.0000
        0.0000        0.0000        0.0000        0.0000        0.0000        0.0000        0.0000        0.0000        0.0000        0.0000        0.0000        0.0000        0.0000        0.0000        0.0000        0.0000        0.0000        0.0000        0.0000        0.0000        0.0000        0.7773        0.3430        1.2941        0.8116        3.2260       10.9390        6.9262        6.1653        6.7611        7.3536        3.4975        7.2592        7.2464        4.8286        5.2057        2.9669        4.7571        2.7967        0.6659        0.9939        1.0476        0.6350        0.4500        0.3960        0.2880        0.5940        0.6900        0.7800        1.5000        1.4040        0.0000        0.0360        0.4080        0.6060        0.7135        0.7325        1.0767        2.0174        2.6445        0.8913        1.2364        1.0850        1.0708        1.0644        1.8622        1.4109        1.6489        1.5250        0.5447        0.9237        1.5924        1.4680        1.9285        4.3126        2.9208        2.7698        2.9550        2.2175        1.2593        1.4108        1.9472        2.7778        3.0139        2.4496        2.6924        2.4294        2.5247        3.4144        3.4941        3.3593        2.9695        3.0116        3.0862        3.1045        3.4732        2.9013        2.3348        2.0157        2.3291        2.7291        1.9506        2.0621        2.3085        2.2633        2.2171        2.0286        1.8476        1.4574        1.2982        1.1118        0.9768        0.8212        0.8433        0.9230        1.0638        1.4064        1.1667        1.8154        1.5463        1.5647        1.5524        1.8521        0.7949        0.6283        0.6446        0.8152        2.4741        3.1600        2.2956        1.7918        1.9742        4.9411        5.3177        6.1931        4.2748        1.7462        1.6274        1.4543        0.9889        0.9416        0.9753        1.0838        6.8098        9.3632        1.2691        4.3355        2.7963        3.2787        3.8880       10.5922        8.4013        6.2396        6.3793       13.5975       10.4651        9.5698       11.2853       11.1003        9.2023        8.5113        9.8586       14.8752       19.4808       24.0683       28.1863       28.2502       27.4391       29.2981       32.5827       34.2959       38.9809       43.3195       58.2671       61.8941       57.9694       47.4423       42.8819       42.9536       52.0166       49.2784       43.9624       43.0751       42.2088       44.6136       48.9373       53.1497       81.0404       96.6508       68.0319        0.0000        0.0000        0.0000        0.0000        0.0000        0.0000        0.0000        0.0000        0.0000        0.0000        0.0000        0.0000        0.0000        0.0000        0.0000        0.0000        0.0000        0.0000        0.0000        0.0000        0.0000        0.0000        0.0000        0.0000        0.0000        0.0000        0.0000        0.0000        0.0000        0.0000        0.0000        0.0000        0.0000        0.0000        0.0000        0.0000        0.0000        0.0000        0.0000        0.0000        0.0000        0.0000        0.0000        0.0000        0.0000        0.0000        0.0000        0.0000        0.0000        0.0000        0.0000        0.0000        0.0000        0.0000        0.0000        0.0000        0.0000        0.0000        0.0000
        0.0000        0.0000        0.0000        0.0000        0.0000        0.0000        0.0000        0.0000        0.0000        0.0000        0.0000        0.0000        0.0000        0.0000        0.0000        0.0000        0.0000        0.0000        0.0000        0.0000        0.0000        4.4176       12.7054        8.7041       15.2340       14.7416       14.8634       12.9588        8.8864        8.7863       13.7625        9.1383        8.0362        3.8058        2.9909        1.0529        4.0788        2.7760        1.1288        1.3947        1.8625        2.3024        1.5454        0.7740        0.6720        0.8820        0.7920        1.3209        2.0574        1.7990        0.7626        0.0571        0.1460        2.1647        2.9686        2.6694        3.0972        2.4637        2.8646        2.9309        3.2742        3.9708        3.7548        1.8166        1.2553        1.0251        0.9000        1.6117        1.0586        1.3450        1.9667        1.7700        2.1654        3.5765        5.5926        4.5157        4.9701        4.2674        2.9729        1.6360        2.1082        3.4383        3.6053        3.3918        2.7967        2.8018        2.9373        3.2489        3.3437        3.2583        3.6187        3.0334        3.0979        3.1990        3.0052        3.1634        3.0066        2.8923        3.0647        3.1676        2.8335        2.6678        3.3655        2.6217        2.4439        2.4235        1.9692        2.7287        2.5250        1.8777        1.2834        1.3124        1.3545        1.3946        1.6886        2.1370        2.2656        2.2044        2.9122        2.5358        1.6839        2.1318        1.9259        8.6905        7.8446        1.8075        2.0290        5.1332        5.5266        3.7773        1.1755        1.7355        3.2514        6.3447        2.6447        3.5819        2.4977        2.2060        1.6832        1.5242        1.5235        1.5103        2.0562        7.4147        3.6753        2.1275        4.8736        7.2005        4.5706        5.5112       14.1104        7.7744        9.9467       10.1215        8.6200        7.9688        8.6403        9.5381        9.1298       10.0943       10.8050       11.4707       13.4268       17.8709       28.9440       24.6284       25.6697       28.4910       30.9934       37.6694       44.8524       60.8622       57.8142       57.1339       63.4912       65.8664       63.1689       46.2752       49.0156       50.7573       46.5293       46.5231       45.7156       47.5461       45.1833       49.6222       49.1221       64.2852       77.8082       77.5971        0.0000        0.0000        0.0000        0.0000        0.0000        0.0000        0.0000        0.0000        0.0000        0.0000        0.0000        0.0000        0.0000        0.0000        0.0000        0.0000        0.0000        0.0000        0.0000        0.0000        0.0000        0.0000        0.0000        0.0000        0.0000        0.0000        0.0000        0.0000        0.0000        0.0000        0.0000        0.0000        0.0000        0.0000        0.0000        0.0000        0.0000        0.0000        0.0000        0.0000        0.0000        0.0000        0.0000        0.0000        0.0000        0.0000        0.0000        0.0000        0.0000        0.0000        0.0000        0.0000        0.0000        0.0000        0.0000        0.0000        0.0000        0.0000        0.0000
        0.0000        0.0000        0.0000        0.0000        0.0000        0.0000        0.0000        0.0000        0.0000        0.0000        0.0000        0.0000        0.0000        0.0000        0.0000        0.0000        0.0000        0.0000        0.0000        0.0000        0.0000        9.4765        2.1432        3.0212        4.4603       11.5231       14.9677        9.4068        6.9890        6.3453        7.2374        5.5440        7.2674        7.4117        5.8930        1.3754        0.3778        1.1840        2.2589        1.9180        1.6427        1.3617        1.0827        1.0680        0.4740        0.6060        2.0040        2.3929        2.0685        1.2502        0.4445        0.3868        1.1058        2.3515        1.4634        1.2132        1.8361        4.4999        2.3864        1.9997        2.0175        1.8906        0.7511        0.5450        0.5179        2.5843        1.8605        1.4631        1.5804        1.5327        3.0254        1.7087        1.8663        2.9511        6.3169        5.8533        4.6901        2.9346        2.3693        3.0792        3.0386        3.6355        3.7934        3.0265        3.5119        3.7497        2.9307        2.9204        3.3550        3.3195        2.8747        3.0557        2.9762        3.2637        2.8687        2.8959        3.0092        3.0404        3.2017        2.8457        2.8251        2.9184        2.5037        2.3744        2.4161        2.2718        2.0288        2.5768        1.9502        1.9219        2.4474        1.8402        1.5930        1.5982        2.1599        1.9476        2.4480        2.6041        2.3794        1.9706        1.9327        1.6986        1.4448        5.4036        7.5791        9.1124        4.3641        6.6552        6.9350        7.5048        1.7197        1.7695        1.9757        2.1862        2.0410        2.1214        2.0491        2.0298        2.1152        1.9246        1.8818        3.8858        4.9289        7.9404        2.2309        2.7436        5.0867        4.7666       10.6819       10.0808        8.6248        9.3009       11.3861        9.7286        9.9143        9.1171        9.2724        9.6292        9.9787       11.2775       11.5746       12.8189       14.3269       19.5244       21.9501       32.3678       32.7605       29.7390       36.3420       38.0072       40.9769       56.5241       55.4973       50.8299       62.8472       66.9215       68.0168       52.8667       46.7728       54.5865       53.2182       53.3818       51.5750       47.7144       48.5787       47.5823       49.9203       65.9492       79.2281       81.5548        0.0000        0.0000        0.0000        0.0000        0.0000        0.0000        0.0000        0.0000        0.0000        0.0000        0.0000        0.0000        0.0000        0.0000        0.0000        0.0000        0.0000        0.0000        0.0000        0.0000        0.0000        0.0000        0.0000        0.0000        0.0000        0.0000        0.0000        0.0000        0.0000        0.0000        0.0000        0.0000        0.0000        0.0000        0.0000        0.0000        0.0000        0.0000        0.0000        0.0000        0.0000        0.0000        0.0000        0.0000        0.0000        0.0000        0.0000        0.0000        0.0000        0.0000        0.0000        0.0000        0.0000        0.0000        0.0000        0.0000        0.0000        0.0000        0.0000
        0.0000        0.0000        0.0000        0.0000        0.0000        0.0000        0.0000        0.0000        0.0000        0.0000        0.0000        0.0000        0.0000        0.0000        0.0000        0.0000        0.0000        0.0000        0.0000        0.0000        0.0000        0.6057        1.1275        3.3683        3.9245        1.3898        5.7523        5.1105        7.0073        8.1306       11.3182        8.3577        5.7797        4.7318        5.3215        3.2369        1.4468        1.5234        1.5320        0.7609        1.0103        1.5688        1.4015        1.0464        0.3360        0.1620        0.6300        2.6642        1.4379        1.1203        2.0225        1.1165        1.4176        0.8951        0.6203        1.7087        2.0950        3.4738        2.3139        2.9758        1.0019        0.6385        0.3506        1.5730        3.0312        1.8275        1.5416        1.7117        2.0136        1.2727        1.7374        1.2188        1.4952        1.6394        3.8434        2.5310        2.5837        2.1605        2.0252        2.6219        2.3318        2.1534        4.3966        2.4506        2.8485        3.1027        2.9072        2.9318        3.2300        2.9075        2.6618        2.6544        2.3983        2.5939        2.6426        2.9229        2.9965        2.9205        2.9383        2.9836        2.8342        2.0701        2.0373        1.9959        1.9695        1.7688        1.8483        2.7632        1.8776        2.0883        2.5758        2.5500        1.7785        1.6787        1.8209        2.2224        2.4502        2.8273        3.9668        6.6121        2.9940        1.8048        1.4699        2.2184        4.4936        6.5611        4.9658        7.0731        8.7915        5.3874        1.1168        1.7808        2.0278        2.1689        2.1570        2.2819        2.4108        2.4885        2.4276        2.2568        2.2266        2.3519        2.6598        5.1578        7.3548        6.0574        7.7211        5.8213        6.7877        9.3208       10.1599       10.9152       15.1450       16.8718       11.8705       10.9008       11.0709       15.1212       11.3436       12.4893       13.0795       15.2423       15.7639       20.5499       25.0226       34.9909       28.7385       36.6307       39.4640       38.9904       35.9081       40.1089       47.8496       54.5617       70.9974       64.8809       70.0061       59.3106       54.1286       56.7175       58.9760       63.6540       63.0848       56.7834       51.3526       52.7289       50.6385       62.4503       71.6725       81.3572       73.2427        0.0000        0.0000        0.0000        0.0000        0.0000        0.0000        0.0000        0.0000        0.0000        0.0000        0.0000        0.0000        0.0000        0.0000        0.0000        0.0000        0.0000        0.0000        0.0000        0.0000        0.0000        0.0000        0.0000        0.0000        0.0000        0.0000        0.0000        0.0000        0.0000        0.0000        0.0000        0.0000        0.0000        0.0000        0.0000        0.0000        0.0000        0.0000        0.0000        0.0000        0.0000        0.0000        0.0000        0.0000        0.0000        0.0000        0.0000        0.0000        0.0000        0.0000        0.0000        0.0000        0.0000        0.0000        0.0000        0.0000        0.0000        0.0000
        0.0000        0.0000        0.0000        0.0000        0.0000        0.0000        0.0000        0.0000        0.0000        0.0000        0.0000        0.0000        0.0000        0.0000        0.0000        0.0000        0.0000        0.0000        0.0000        0.0000        0.0000        0.0000        1.0123        2.9518        1.6936        2.8095        4.6029        1.2745        1.6008        2.4071        4.1402        5.8971        6.5207        5.4702        3.9119        2.3163        1.7703        0.7761        1.3456        0.7706        0.6952        1.0767        1.0722        0.3353        0.4980        0.6300        0.4560        0.4247        0.9429        1.1435        1.1738        1.1514        0.9167        0.7061        0.3312        2.1012        2.4636        2.2880        2.5776        3.0130        0.5419        0.2944        1.4566        1.5220        1.5417        0.9738        1.6590        1.7095        0.7671        0.4705        0.8404        1.0738        0.8994        1.0690        1.3269        1.3059        1.6730        2.7783        2.4190        1.2752        1.2854        1.5323        1.5150        2.2215        2.6407        2.9402        2.7884        2.7751        2.7813        2.6946        2.5926        2.4527        2.2162        2.2758        2.1487        2.3787        2.3664        2.1927        2.2654        2.1377        1.7538        1.8904        1.7499        1.6276        1.4818        1.4459        1.7633        1.7265        1.1903        1.0606        1.1959        1.4653        1.4360        1.6024        2.0774        2.1625        3.5283        4.7656        5.6098       10.9828       13.5282        2.3488        1.4460        6.7413        5.5912        3.2848        4.8299        6.8961        5.4184        0.8072        1.0803        1.7131        2.0453        2.2457        2.3241        2.6169        2.8029        2.8516        2.8295        2.5809        2.5291        2.6585        2.9937        3.0229        7.6664       10.0268       12.3047        6.9561        9.7244       10.9249       10.5343       12.6830       13.9377       14.4201       14.4021       13.1276       13.1433       13.1349       13.3107       14.6225       15.7745       25.3858       28.8815       24.4063       29.2038       38.0637       36.4571       30.5877       35.4751       39.1214       43.0403       44.6782       49.1625       45.9043       47.1674       49.7605       61.7230       53.3983       63.2582       64.4509       66.1957       59.9508       61.0393       61.5467       51.7367       52.2316       52.4673       65.5243       70.0502       75.7769       69.8704        0.0000        0.0000        0.0000        0.0000        0.0000        0.0000        0.0000        0.0000        0.0000        0.0000        0.0000        0.0000        0.0000        0.0000        0.0000        0.0000        0.0000        0.0000        0.0000        0.0000        0.0000        0.0000        0.0000        0.0000        0.0000        0.0000        0.0000        0.0000        0.0000        0.0000        0.0000        0.0000        0.0000        0.0000        0.0000        0.0000        0.0000        0.0000        0.0000        0.0000        0.0000        0.0000        0.0000        0.0000        0.0000        0.0000        0.0000        0.0000        0.0000        0.0000        0.0000        0.0000        0.0000        0.0000        0.0000        0.0000        0.0000        0.0000
        0.0000        0.0000        0.0000        0.0000        0.0000        0.0000        0.0000        0.0000        0.0000        0.0000        0.0000        0.0000        0.0000        0.0000        0.0000        0.0000        0.0000        0.0000        0.0000        0.0000        0.0000       11.1767        2.4536       11.0976       12.9624       38.8621        7.5703        9.3826        9.3314        0.4520        1.8429        2.3528       12.0067        4.0801        6.0630       12.1861        3.2206        9.2235        6.8416       10.1751       10.2152        6.1626        1.3394        0.9488        0.7785        1.1160        1.0560        1.4505        1.3058        0.7392        0.7797        0.7045        0.8219        1.2232        1.0472        2.0236        3.6873        2.0557        2.6447        2.1935        2.7630        0.5197        0.6222        1.0477        1.2818        1.6277        2.1228        1.6508        1.2795        1.4979        1.5032        1.0734        1.0268        0.7944        0.9728        0.9327        1.0673        0.9381        0.9358        1.6008        1.8746        1.6929        2.2127        2.3248        2.1866        2.3456        2.5323        2.8338        3.2734        3.0604        3.1505        2.6390        2.2712        1.8236        1.7463        1.9128        2.0473        1.6240        1.4594        1.2982        1.4607        2.0724        1.5219        1.6034        1.4534        1.1916        1.0763        0.8696        0.9378        0.8536        1.1876        1.1313        1.5596        1.4850        1.7291        7.3282        5.8259       11.1189       10.4295        4.3732        3.9603        5.2818        2.1872        6.9148        6.6040        4.2812        0.3961        0.3031        0.3342        0.4852        0.6627        1.4841        1.7956        2.2018        2.3515        3.1293        2.9222        3.0355        3.1534        2.8438        2.6094        2.5715        2.9308        3.4327        3.7320        5.4004        8.5377       12.9767        9.8612       13.6523       17.4627       19.5159       19.3203       17.7061       17.9171       19.2492       19.5633       18.9576       17.2473       18.8784       21.7382       34.8649       26.1168       32.5020       39.7776       39.5666       49.3071       49.1658       43.5658       61.3871       65.6199       52.3374       67.5528       63.1523       58.3839       55.0679       56.8001       61.1788       54.2970       62.0055       56.3175       61.0404       66.5765       73.8328       64.6143       67.0732       61.7504       72.4520       80.7020       79.8834       83.4253      113.8811        0.0000        0.0000        0.0000        0.0000        0.0000        0.0000        0.0000        0.0000        0.0000        0.0000        0.0000        0.0000        0.0000        0.0000        0.0000        0.0000        0.0000        0.0000        0.0000        0.0000        0.0000        0.0000        0.0000        0.0000        0.0000        0.0000        0.0000        0.0000        0.0000        0.0000        0.0000        0.0000        0.0000        0.0000        0.0000        0.0000        0.0000        0.0000        0.0000        0.0000        0.0000        0.0000        0.0000        0.0000        0.0000        0.0000        0.0000        0.0000        0.0000        0.0000        0.0000        0.0000        0.0000        0.0000        0.0000        0.0000        0.0000
        0.0000        0.0000        0.0000        0.0000        0.0000        0.0000        0.0000        0.0000        0.0000        0.0000        0.0000        0.0000        0.0000        0.0000        0.0000        0.0000        0.0000        0.0000        0.0000        0.0000       11.4980        9.1576        6.9398        6.2796        6.0499       45.9997       44.0915        6.6972       11.8923       11.4530        4.6801        5.0005       12.5024        6.5376        5.2504       12.8722        1.2209        3.4863        1.4843        4.2623        4.2561        2.3636        4.1989        1.8025        2.3017        2.1798        2.1060        0.8202        0.5079        0.2423        0.3750        0.7613        1.0406        1.0255        0.5889        2.3562        1.1601        1.3191        0.8831        1.6393        2.7904        2.8027        1.3391        0.9484        1.1148        1.3944        1.9427        1.9250        2.3908        1.3395        0.9756        0.8402        0.8052        0.7826        1.1019        0.8730        0.4375        0.5463        0.6811        1.7149        1.7213        1.5662        1.5364        1.8596        2.0524        2.1657        2.2761        2.5904        2.6995        2.8426        2.6560        2.1450        1.7719        1.6144        1.5243        1.6649        1.5535        1.5301        1.2119        1.1116        1.1541        1.8187        1.1565        1.0062        1.1587        1.5635        1.3647        1.6776        1.0351        0.7695        0.8626        0.9104        1.0957        1.2408        1.4979        6.4164        7.2438       10.5110        6.8134        2.9848        4.2608        3.3864        3.2525        1.0403        2.2896        0.8565        0.6655        0.3427        0.4521        0.5222        0.6853        1.4949        2.0809        2.5367        2.7342        3.1108        3.4119        3.5473        3.5457        2.7570        2.7766        2.9448        3.3644        4.0097        6.1255        6.9338        7.9092       16.5891       20.3199       16.8123       17.1465       19.1435       19.0586       19.9136       19.8901       18.1784       18.4453       19.9667       19.7452       22.1914       27.7902       32.7380       33.0841       41.2546       47.7239       46.1746       48.0091       41.8509       44.3057       51.0874       59.1669       46.7271       61.1643       55.0525       59.7464       51.1202       58.9323       53.4209       53.1490       67.4002       61.3617       59.3168       57.8816       61.5663       64.6856       66.1236       63.4507       69.5916       75.3368       78.8597       85.9267       95.8643      108.6969        0.0000        0.0000        0.0000        0.0000        0.0000        0.0000        0.0000        0.0000        0.0000        0.0000        0.0000        0.0000        0.0000        0.0000        0.0000        0.0000        0.0000        0.0000        0.0000        0.0000        0.0000        0.0000        0.0000        0.0000        0.0000        0.0000        0.0000        0.0000        0.0000        0.0000        0.0000        0.0000        0.0000        0.0000        0.0000        0.0000        0.0000        0.0000        0.0000        0.0000        0.0000        0.0000        0.0000        0.0000        0.0000        0.0000        0.0000        0.0000        0.0000        0.0000        0.0000        0.0000        0.0000        0.0000        0.0000        0.0000
        0.0000        0.0000        0.0000        0.0000        0.0000        0.0000        0.0000        0.0000        0.0000        0.0000        0.0000        0.0000        0.0000        0.0000        0.0000        0.0000        0.0000        0.0000        0.0000        0.0000       33.9931       27.4293       19.1134       12.8929        9.1238       13.3633       42.2106        9.9119       12.7607       15.8846       11.0619       10.2933       14.5870        7.7868        8.3481        8.3019        8.9989       10.4075       12.2500       12.0548        6.4030        2.9293        3.3053        3.2247        1.5101        3.4410        2.1935        0.7571        2.8479        1.5089        0.9821        2.0863        2.7132        1.5857        1.0789        1.8871        0.9633        1.1563        2.1582        5.4730        3.9978        3.3516        4.5962        3.6668        3.7723        3.0769        2.5078        3.6314        4.4164        3.6464        3.0362        0.9234        0.6619        0.6920        0.6434        0.4557        0.4403        0.4085        0.7998        4.3596        1.5456        1.3363        1.3203        1.7509        1.9868        2.2076        2.3430        2.6232        2.7968        2.7172        2.4498        1.9264        1.5389        1.3142        1.3616        1.5370        1.3124        1.0334        0.8363        0.8327        0.8134        1.0395        0.6843        0.7133        0.9177        0.8768        0.8568        1.2657        1.1665        1.0287        0.6420        0.7687        1.1395        1.8873        1.1855        7.3836       10.6497       11.3339       11.0448        5.6144        5.4272        5.6058        3.4414        1.9378        1.6451        0.9354        0.6846        0.6596        0.6606        0.7289        1.0054        2.4375        2.9754        3.1850        3.4821        3.9380        4.3824        4.4859        4.4523        3.4935        3.5013        3.7810        4.2412        5.1578        7.3991        8.0123        9.3684       11.1279       12.7269       14.2682       15.6063       18.8831       20.7579       21.6913       24.4078       23.4271       22.9889       23.1526       26.6963       26.4558       36.7673       46.8526       40.1948       38.4169       35.5395       33.5982       35.5907       45.9880       60.0924       57.0947       61.0320       66.4501       99.7814       66.3897       59.6677       51.5450       58.4373       52.0725       51.2289       56.4253       61.7917       58.8025       62.0076       63.9221       60.4201       62.5370       63.2118       68.4542       71.9180       78.8198       80.1687      112.0217      104.8538       85.4874        0.0000        0.0000        0.0000        0.0000        0.0000        0.0000        0.0000        0.0000        0.0000        0.0000        0.0000        0.0000        0.0000        0.0000        0.0000        0.0000        0.0000        0.0000        0.0000        0.0000        0.0000        0.0000        0.0000        0.0000        0.0000        0.0000        0.0000        0.0000        0.0000        0.0000        0.0000        0.0000        0.0000        0.0000        0.0000        0.0000        0.0000        0.0000        0.0000        0.0000        0.0000        0.0000        0.0000        0.0000        0.0000        0.0000        0.0000        0.0000        0.0000        0.0000        0.0000        0.0000        0.0000        0.0000        0.0000
        0.0000        0.0000        0.0000        0.0000        0.0000        0.0000        0.0000        0.0000        0.0000        0.0000        0.0000        0.0000        0.0000        0.0000        0.0000        0.0000        0.0000        0.0000        0.0000        0.0000       33.2284       26.8729       27.8080       17.0737       11.4394       10.7049       12.1234        5.8344        5.1502        6.3627        7.0619       15.7321        3.5381        9.5847       13.0005       25.1780       16.9433       10.5963        3.3640        2.3426        0.2677        2.8552        3.6092        2.3103        0.7297        1.8048        5.0273        5.1907        3.4293        3.2328        4.3191        4.1515        2.8225        2.8956        4.4832        5.4344        6.3313        8.2915        6.3641        6.0654        5.0297        4.2780        4.8226        3.1834        3.3581        3.6907        3.2152        2.3989        4.6480        3.5579        1.4739        0.8162        0.6963        0.7527        0.7542        0.6204        0.6263        0.6321        0.6294        1.6811        1.5925        2.0619        1.5106        1.7474        1.9736        2.1819        2.3564        2.6600        2.6775        2.5849        2.2984        1.8460        1.4259        1.4320        1.4279        1.5412        1.1074        1.1184        1.1387        1.0530        0.9605        0.7281        0.6320        0.5360        0.6575        1.0289        1.1546        1.3234        1.0058        0.7290        0.5882        0.8367        1.1051        1.2038        1.2114        4.2943        6.2513        7.9643        8.7851        4.7395        5.1331        4.6709        2.6920        1.4142        1.1831        0.9988        1.0464        0.8111        0.8498        0.9760        1.5381        2.9953        3.6392        4.1251        4.4464        5.0853        5.4897        5.7012        5.7618        4.5849        4.6788        4.8585        5.4346        7.9260        6.6742        9.3592        8.9099       12.6488       14.1329       15.5069       16.6772       22.5999       26.9318       29.7408       31.0250       30.8625       31.1665       38.5771       36.6217       35.7205       32.8240       46.0874      120.8450       34.6577       35.7725       32.6270       38.5090       49.6357       54.5028       63.8140       71.1135       61.2856       51.7316       50.0753       45.9561       49.1863       55.9239       56.1087       53.1097       57.5648       56.7471       67.7315       62.2645       59.5957       61.9434       66.5519       65.6390       70.1119       72.5696       79.9967       79.4472       98.8210      103.5790       83.6906       85.5377        0.0000        0.0000        0.0000        0.0000        0.0000        0.0000        0.0000        0.0000        0.0000        0.0000        0.0000        0.0000        0.0000        0.0000        0.0000        0.0000        0.0000        0.0000        0.0000        0.0000        0.0000        0.0000        0.0000        0.0000        0.0000        0.0000        0.0000        0.0000        0.0000        0.0000        0.0000        0.0000        0.0000        0.0000        0.0000        0.0000        0.0000        0.0000        0.0000        0.0000        0.0000        0.0000        0.0000        0.0000        0.0000        0.0000        0.0000        0.0000        0.0000        0.0000        0.0000        0.0000        0.0000        0.0000
        0.0000        0.0000        0.0000        0.0000        0.0000        0.0000        0.0000        0.0000        0.0000        0.0000        0.0000        0.0000        0.0000        0.0000        0.0000        0.0000        0.0000        0.0000        0.0000        0.0000        0.0000       31.9229       24.3256       36.7824       35.4997       31.7729       23.2185       18.0318       13.1462       22.2704       30.0689       29.5081       16.7448        9.3722       24.4059       27.7588        1.8936        2.8664       18.9279        9.1256        7.0467       10.6069       16.2904        5.6740       14.9293       15.7283       14.0080        9.9407        6.7321        2.8129        5.2744        5.1019        4.6156        2.9288        5.7805        6.9794        7.1484        3.6032        4.3713        3.9076        2.1963        0.5707        0.6018        1.0172        2.8093        2.4406        1.8552        2.5020        2.1765        3.7326        6.1940        4.8734        2.4110        0.7922        0.8808        1.1703        0.9820        1.4283        2.1502        2.6185        2.0078        3.5853        3.3281        1.9208        1.9940        2.0758        2.3461        2.7345        2.6733        2.7377        2.6841        3.0784        2.6915        3.3602        2.8530        2.2265        1.6157        2.0023        1.0351        1.3667        2.1313        3.0037        2.7869        1.0421        0.5553        1.0141        0.8707        1.0555        1.2454        0.5428        0.2882        0.2802        0.6999        1.3147        1.5345        4.3163        5.8866        7.3923        6.9456        9.3486        9.3437       11.3221        9.2469        5.6374        3.1558        1.8959        2.0228        2.2560        2.5042        2.9157        4.9981        6.2298        9.7970        9.2578        5.8402        6.5395        7.0742        7.3380        7.3553        6.7310        6.9511        7.1638        8.5688        8.5207       10.7973       10.3430       11.9396       13.6535       15.1253       20.5436       17.5527       23.6002       21.2075       26.6644       26.9792       38.3390       35.3827       45.2178       45.4082       33.1209       33.7024       35.1938       33.0319       47.4070       77.2017       55.6075       39.3337       46.1678       69.8679      101.4308       86.6807       91.8206       92.2018       76.6449       80.3905       69.5772       68.8326       64.6907       76.5288       77.5851       63.0585       60.9638       61.9774       61.8204       65.1654       77.2435       80.2146       79.3945       82.6636      102.0849       87.4131      103.6185      103.9411       86.5252       87.6521       86.6700        0.0000        0.0000        0.0000        0.0000        0.0000        0.0000        0.0000        0.0000        0.0000        0.0000        0.0000        0.0000        0.0000        0.0000        0.0000        0.0000        0.0000        0.0000        0.0000        0.0000        0.0000        0.0000        0.0000        0.0000        0.0000        0.0000        0.0000        0.0000        0.0000        0.0000        0.0000        0.0000        0.0000        0.0000        0.0000        0.0000        0.0000        0.0000        0.0000        0.0000        0.0000        0.0000        0.0000        0.0000        0.0000        0.0000        0.0000        0.0000        0.0000        0.0000        0.0000        0.0000        0.0000
        0.0000        0.0000        0.0000        0.0000        0.0000        0.0000        0.0000        0.0000        0.0000        0.0000        0.0000        0.0000        0.0000        0.0000        0.0000        0.0000        0.0000        0.0000        0.0000        0.0000        0.0000       43.6238       24.1809       37.1391       38.9066       34.8349       26.9520       16.8224       25.8514       26.9125       35.1526       17.7270       25.8827       12.7829       15.9567       31.6634       30.9045       45.1850       44.0636       11.7068        2.6968        8.4011        9.5587       12.6078       19.4242       14.3813        6.7730        3.9977        4.1479        0.6132        1.5242        0.7387        1.7293        2.0091        2.5851        7.6337        8.5459        4.7060        0.6046        1.6084        3.2070        2.3670        2.8671        1.3694        2.0183        2.0592        2.0603        1.3657        1.9250        5.4529        6.1894        5.4640        3.9892        2.7716        1.3778        1.1140        1.5116        1.8066        3.4658        3.4214        2.6368        2.2532        2.9283        1.8387        2.0853        2.0388        2.1777        3.0113        2.8298        3.0082        2.9487        2.7352        2.3312        2.6181        2.7141        2.2740        1.9520        4.1433        0.7738        1.1598        2.3885        3.7670        1.4015        0.9520        0.4317        0.2958        0.6953        1.5336        1.3646        0.2966        0.5090        0.5092        0.9435        1.0683        1.9915        5.2620        8.3604        8.5967        7.6193        6.8347       12.3420       10.3894        9.5614        6.0561        4.1246       10.1531       13.6907        3.0867        3.4983        3.9355        4.5530        5.0944        5.7028        6.2959        9.3529       12.2157       12.5073       12.4219       10.2226       10.1451        8.2960        8.5351       12.4107       14.5676       11.2566       12.3142       13.6541       15.1445       20.6051       17.7203       18.6509       20.4748       25.9504       22.6744       23.2102       27.5441       33.3098       40.9727       45.0408       23.4048       23.4712       78.3613       27.3194       32.0623       60.8058      107.8360       42.8930       68.7804      115.8539      109.3935       94.1561      111.5099      121.4735      117.7033       82.8562       77.9957       75.5720       93.4291       85.7241       79.8668       66.4184       68.4815       67.7583       66.5448       67.3061       69.0153       84.9457       98.6529       96.4116       80.4668       84.0485       97.7681      103.4160      105.9509       83.6382       66.3600        0.0000        0.0000        0.0000        0.0000        0.0000        0.0000        0.0000        0.0000        0.0000        0.0000        0.0000        0.0000        0.0000        0.0000        0.0000        0.0000        0.0000        0.0000        0.0000        0.0000        0.0000        0.0000        0.0000        0.0000        0.0000        0.0000        0.0000        0.0000        0.0000        0.0000        0.0000        0.0000        0.0000        0.0000        0.0000        0.0000        0.0000        0.0000        0.0000        0.0000        0.0000        0.0000        0.0000        0.0000        0.0000        0.0000        0.0000        0.0000        0.0000        0.0000        0.0000        0.0000        0.0000
        0.0000        0.0000        0.0000        0.0000        0.0000        0.0000        0.0000        0.0000        0.0000        0.0000        0.0000        0.0000        0.0000        0.0000        0.0000        0.0000        0.0000        0.0000        0.0000        0.0000        0.0000       19.7619       21.8008       28.8685       36.0640       44.8714       44.6365       43.6865       38.6555       38.5410       13.8959       10.5708       12.4228       28.0374       30.9616       34.5910       31.9144       27.5664       36.4372        5.0047        3.0703        6.4918       14.0082        8.8680        5.3904        8.3839        9.2213        7.1192       16.4044       11.1345        7.2345        4.1047        3.1423        1.9191        1.8684        6.2839        7.5935        9.0745       10.7534        4.3384        5.0050        1.7535        4.0047        5.1911        3.1408        4.7650        2.6509        1.6210        2.9764        3.7767        7.7814        6.1363        2.8194        2.9208        1.5721        1.8624        2.1906        1.8774        3.0811        2.7597        2.7750        2.4555        2.4191        2.3551        2.6451        2.5639        2.6809        3.2887        3.2564        3.3673        2.4990        2.0594        1.6777        1.4433        1.3860        1.8753        3.8910        4.3868        0.9452        0.9661        0.5549        0.8199        1.0620        0.0973        0.1038        0.1494        0.4789        0.3734        0.1554        0.1689        0.1848        0.9171        2.7325        2.4784        2.4125        6.4010        7.5082        7.6405        1.9304        6.9974       15.6165        7.3341       21.4017        4.3962        2.8819        2.7595        5.4382        3.7019        4.1557        4.6242        5.2910        5.8087        8.3952       10.6299        9.0118       10.4485        9.6513       10.1002       10.2760       13.4189       13.7690       13.5861       10.9754       12.0496       12.8618       14.1651       15.6305       17.1648       25.0334       19.8658       20.5495       22.4587       23.4333       23.9459       24.3106       26.9629       38.2440       40.0178       45.1266       25.2712       28.1270       46.3047       33.2301       46.8997       57.3856       56.4344       57.2592       76.9055      110.5796      133.9370      129.0482      152.0072      130.4873      121.8551      139.1075       86.1440       87.2119      104.8845       90.9391       68.1317       83.5787       86.0928       77.7608       71.6606       73.2916       73.9294       75.7785       84.8131      103.1930       91.4217       90.7920      101.1009      101.0258      102.5480       84.5336       56.5200        0.0000        0.0000        0.0000        0.0000        0.0000        0.0000        0.0000        0.0000        0.0000        0.0000        0.0000        0.0000        0.0000        0.0000        0.0000        0.0000        0.0000        0.0000        0.0000        0.0000        0.0000        0.0000        0.0000        0.0000        0.0000        0.0000        0.0000        0.0000        0.0000        0.0000        0.0000        0.0000        0.0000        0.0000        0.0000        0.0000        0.0000        0.0000        0.0000        0.0000        0.0000        0.0000        0.0000        0.0000        0.0000        0.0000        0.0000        0.0000        0.0000        0.0000        0.0000        0.0000        0.0000
        0.0000        0.0000        0.0000        0.0000        0.0000        0.0000        0.0000        0.0000        0.0000        0.0000        0.0000        0.0000        0.0000        0.0000        0.0000        0.0000        0.0000        0.0000        0.0000        0.0000        0.0000       18.6537       20.3930       33.0400       38.1894       38.3324       35.6627       38.2323       43.6632       32.5197       27.2534       10.7773        5.5651       12.3341       18.3969        5.6179        7.2550       14.5886       14.9032       12.7992        9.9526        5.0314        2.7334        2.2105        4.8316       11.3463       10.5578        7.8003        6.4156        4.4635        4.5210        6.3425        5.8580        0.3581        4.2256       10.8011        7.8354        6.6901        9.3778        5.3129        3.1563        1.5202        3.3619        6.0224        5.9099        4.8370        2.8752        3.5637        5.1133        4.0768        7.0908        6.9588        4.6815        3.7163        3.6299        3.0792        2.3978        2.9453        3.4493        3.2863        3.4120        3.1331        3.1583        3.1022        2.9871        2.9594        2.7163        3.4650        3.2845        2.8110        2.4092        2.2993        2.0856        1.9168        1.4834        1.3158        1.3123        1.2451        0.9172        1.1790        0.5855        0.0808        0.7706        0.8527        0.6051        0.2833        0.5107        0.1448        0.6221        0.8569        0.3355        0.7616        2.7244        1.3562        2.0090        6.8574        5.1383        2.7222        4.1251       10.9695       10.4666        6.6090        5.7179        3.7992        3.2709        3.2148        5.1337        4.2262        4.6990        5.2142        5.9351        6.5153        7.1968        8.0693        9.0746       10.3359       11.3305       11.9506       12.2226       14.0205       16.0840       15.8957       13.2221       14.3955       15.3085       16.6917       18.4892       20.3145       25.7281       26.6468       23.2318       25.0759       25.9816       26.3257       26.6864       26.2621       28.3123       26.9953       33.8776       29.3287       34.9818       31.8103       35.0145       37.5496       45.3601       45.7566       44.2690       83.0963       90.6280      111.5637      154.3697      180.5636      172.4761      141.7114      137.3947       91.1129       90.4866      102.2531       90.4367       91.7606       90.6323       85.0103       83.0425       81.2938       80.4996       81.7618       78.4845       87.2862       98.4678       94.1569       94.5618       99.7514       98.2549      104.3945       84.5447        0.0000        0.0000        0.0000        0.0000        0.0000        0.0000        0.0000        0.0000        0.0000        0.0000        0.0000        0.0000        0.0000        0.0000        0.0000        0.0000        0.0000        0.0000        0.0000        0.0000        0.0000        0.0000        0.0000        0.0000        0.0000        0.0000        0.0000        0.0000        0.0000        0.0000        0.0000        0.0000        0.0000        0.0000        0.0000        0.0000        0.0000        0.0000        0.0000        0.0000        0.0000        0.0000        0.0000        0.0000        0.0000        0.0000        0.0000        0.0000        0.0000        0.0000        0.0000        0.0000        0.0000        0.0000
        0.0000        0.0000        0.0000        0.0000        0.0000        0.0000        0.0000        0.0000        0.0000        0.0000        0.0000        0.0000        0.0000        0.0000        0.0000        0.0000        0.0000        0.0000        0.0000        0.0000        0.0000        0.0000       26.0858       38.8390       38.9075       38.5869       29.5719       39.6710       36.6759       54.2592       38.9440       30.1438       13.2242       25.3619       22.7824       15.1254       17.6346       12.4052        7.2746        5.3771        3.6330        8.1411        6.3249       32.6650       23.8122       14.8051       20.4276       21.6724        8.2120        8.6341        8.0877       10.0034        3.2725        4.4235       10.9275        6.5290        5.8674        6.6743        6.6346        5.0333        5.9837        6.3047        6.7671        7.0498        5.9134        4.8880        4.9677        4.0101        2.6887        2.5121        3.1143        4.6150        4.7996        4.0111        3.4950        3.7138        3.5537        3.2721        4.5614        3.9007        5.5879        3.7573        3.9464        3.3010        3.4297        3.0890        2.7427        3.8706        3.6565        3.7518        3.2797        3.4951        3.8341        3.2029        2.4910        2.5544        2.4891        1.7120        1.4296        0.6103        1.4352        0.4367        1.2191        0.6337        1.4018        0.4187        0.2745        0.3263        0.2772        0.1642        0.2256        0.7320        2.2893        0.7035        1.8411       10.9354        9.4798        9.2938       11.4428        9.7185        7.8769        7.6838        6.5953        3.7568        3.1891        3.0906        3.4037        4.1172        4.5429        5.0317        5.7307        6.6662        7.3632        8.2912        9.4842       11.9733       13.2251       14.0269       14.3963       14.0390       35.1013       37.5364       21.3484       17.8212       21.5818       25.1294       27.2313       30.6719       31.5642       26.7745       27.2285       30.5286       26.5224       27.8960       28.3131       27.8667       28.0431       33.9470       29.8719       33.1347       36.3346       36.7515       45.3894       42.2464       40.0488       50.4981       53.3835      120.4145      101.8936      130.2972      107.9548      108.7659      139.9076      121.9347      108.1215      111.9257      128.5887      122.5120      106.0440      116.3917      111.4194      111.4002      101.4248       96.7702      108.7568      106.7411      104.2767      106.2171      106.1180      109.3513      105.2850      106.1083      117.1988      127.3619      134.8748       91.2613      101.2811      118.9678      130.5534        0.0000        0.0000        0.0000        0.0000        0.0000        0.0000        0.0000        0.0000        0.0000        0.0000        0.0000        0.0000        0.0000        0.0000        0.0000        0.0000        0.0000        0.0000        0.0000        0.0000        0.0000        0.0000        0.0000        0.0000        0.0000        0.0000        0.0000        0.0000        0.0000        0.0000        0.0000        0.0000        0.0000        0.0000        0.0000        0.0000        0.0000        0.0000        0.0000        0.0000        0.0000        0.0000        0.0000        0.0000        0.0000        0.0000        0.0000        0.0000        0.0000        0.0000
        0.0000        0.0000        0.0000        0.0000        0.0000        0.0000        0.0000        0.0000        0.0000        0.0000        0.0000        0.0000        0.0000        0.0000        0.0000        0.0000        0.0000        0.0000        0.0000        0.0000        0.0000        0.0000        0.0000        0.0000        0.0000        0.0000       35.8356       35.2707       28.7878       45.7462       49.0629       19.6727        4.2456       45.3150       45.4485       27.5834       38.4344       18.1754        7.7861        4.0034        2.1167        6.3238       10.2253       31.2598       36.1062       32.0050       29.6374       24.4052       22.2382       21.5121       11.6247       13.4072        7.0415       12.8983       11.5058        7.6238        6.4154        6.3118        8.5183        4.5692        6.9152        9.7894        3.7099        5.4829        3.9311        5.8033        4.8950        3.5720        2.4316        2.4324        3.0273        4.7590        3.3076        3.3991        4.4028        5.8930        5.8826        4.2509        4.3066        3.8895        3.8096        3.8010        4.6025        4.0026        3.2475        2.7572        2.7450        3.7772        4.1234        3.7518        3.5416        3.8441        3.9896        5.9096        4.5565        4.5603        1.9788        2.3552        2.7259        0.6574        0.3132        0.2175        0.1846        0.1611        3.0351        4.2429        2.7648        0.0590        0.0857        0.1888        0.2700        1.0709        0.9626        1.5217        3.4271        9.9420       11.1682       10.6418        8.8904        8.3864        9.2074        8.2554        7.1747        4.1285        3.9328        3.3737        4.6167        5.3579        5.4700        5.4259        6.1899        7.1355        7.9066        8.9884       10.3812       13.1903       14.6557       15.6140       16.0791       15.7192       24.0412       17.1082       18.3675       22.0425       24.8887       27.1911       26.6065       34.5857       33.8041       39.2222       29.8220       27.5943       27.7665       28.4044       29.5573       30.0028       30.4895       30.9892       32.1278       36.5252       40.4283       42.2442       42.7707       40.5146       42.0008       45.2530       55.6028      122.7425      131.9363      118.3415       90.1586      140.8209      134.0516      144.7926      154.6965      132.6883      119.0527      108.0394      118.7516      133.2891      140.7839      128.4799      122.2398      123.7371      125.3745      115.8809      104.8355      102.3463      108.5530      104.7134      105.0047      107.4717      114.4361      127.5559      138.7210       94.4907      101.9742      118.7885      120.3616        0.0000        0.0000        0.0000        0.0000        0.0000        0.0000        0.0000        0.0000        0.0000        0.0000        0.0000        0.0000        0.0000        0.0000        0.0000        0.0000        0.0000        0.0000        0.0000        0.0000        0.0000        0.0000        0.0000        0.0000        0.0000        0.0000        0.0000        0.0000        0.0000        0.0000        0.0000        0.0000        0.0000        0.0000        0.0000        0.0000        0.0000        0.0000        0.0000        0.0000        0.0000        0.0000        0.0000        0.0000        0.0000        0.0000        0.0000        0.0000        0.0000        0.0000
        0.0000        0.0000        0.0000        0.0000        0.0000        0.0000        0.0000        0.0000        0.0000        0.0000        0.0000        0.0000        0.0000        0.0000        0.0000        0.0000        0.0000        0.0000        0.0000        0.0000        0.0000        0.0000        0.0000        0.0000        0.0000        0.0000        0.0000       35.4324       29.4947       24.1045       18.1465        7.8272       15.0790        9.8451        2.8569        5.9738       18.4024       13.1239        3.2408        4.3089        7.0324       13.0634       10.6873       14.9682       25.6590       24.7978       19.7219       15.2917       16.1313       15.1193       14.9852        8.7863        5.6687       19.2358       19.4480        4.7074        2.0836        3.0832        3.0501        3.1377        4.2688        7.4741        3.5488        2.9892        3.8958        3.3940        3.2364        5.0328        4.7117        3.2431        2.6184        1.8952        2.7128        2.6571        3.4650        2.9011        4.1541        4.3820        4.3806        3.2930        3.8887        4.7582        4.2712        3.2200        2.5961        2.3408        2.6306        3.7807        3.5949        3.5314        2.7486        2.7575        2.5121        2.7603        3.3480        3.9536        3.6064        3.0029        2.8610        1.4992        1.5092        0.3728        0.5008        0.0928        0.7033        0.9906        0.3165        0.0670        0.1961        0.2278        0.3836        0.3463        1.4260        2.0781        2.1865        5.0439        8.4228        9.1005       10.1006        8.1455        8.7953        8.5624        7.7627        4.6454        4.1786        4.1044        4.4295        5.2581        5.7026        6.2452        7.0168        7.9882        8.7544        9.8514       11.2942       14.2409       15.7641       16.8344       18.3908       29.1198       23.3537       18.7908       20.0468       21.6373       24.9993       26.5263       30.1747       28.7775       34.9659       31.0790       31.4745       29.4726       30.1862       39.0190       31.9821       32.5027       33.8669       35.1294       36.2099       41.3589       44.2121       45.9137       46.7704       44.9457       69.5072       50.8929       61.6763       77.7891      104.5869      109.6349      122.7630      103.4551      120.9597      145.2921      161.5915      117.0552      115.1068      109.9348      117.6939      113.3973      121.0597      126.5624      127.8487      116.8826      127.9883      133.4193      146.2697      129.1677      122.9221      114.4148      112.4147      111.3370      112.2554      122.2738      133.8655      101.4952      103.7903      118.0997      133.3006      175.4700        0.0000        0.0000        0.0000        0.0000        0.0000        0.0000        0.0000        0.0000        0.0000        0.0000        0.0000        0.0000        0.0000        0.0000        0.0000        0.0000        0.0000        0.0000        0.0000        0.0000        0.0000        0.0000        0.0000        0.0000        0.0000        0.0000        0.0000        0.0000        0.0000        0.0000        0.0000        0.0000        0.0000        0.0000        0.0000        0.0000        0.0000        0.0000        0.0000        0.0000        0.0000        0.0000        0.0000        0.0000        0.0000        0.0000        0.0000        0.0000        0.0000
        0.0000        0.0000        0.0000        0.0000        0.0000        0.0000        0.0000        0.0000        0.0000        0.0000        0.0000        0.0000        0.0000        0.0000        0.0000        0.0000        0.0000        0.0000        0.0000        0.0000        0.0000        0.0000        0.0000        0.0000        0.0000        0.0000        0.0000        0.0000        0.0000        0.0000       21.2057       13.6301       14.6327       15.3322        6.5831        4.3532        2.1965        1.8593        5.1310        2.9418        0.8774        2.0586       11.8368       20.4325       25.4044       15.1870        6.4414       12.8547       14.0491       17.3280       13.5211        7.6713        9.6163       13.1645       16.7528        3.8788        2.6335        2.0185        2.2430        2.1596        6.2396        1.1668        0.7971        1.4082        1.9108        2.2745        3.8340        3.5372        2.4587        2.0289        1.7827        1.4333        1.4999        2.0365        2.2145        2.0631        3.4098        3.7700        3.1996        4.4179        3.2663        4.0400        3.1829        2.5226        2.1714        2.0142        2.3871        3.3150        5.5274        4.2154        2.9228        2.6695        2.5515        3.0779        3.7215        2.2892        2.1004        2.0372        1.1379        2.2241        1.1955        0.3727        1.4182        1.0129        2.3722        0.1417        0.8159        0.1386        0.1025        0.2719        0.3372        0.3019        1.3550        1.7217        1.6753        5.7928        7.9136        9.5139        7.6712        7.9725        8.6781        8.7210        8.4099        5.4277        5.2737        5.3564        5.6768        6.6024        7.0484        7.5674        8.2826        9.2547        9.9466       10.9525       12.2765       15.2142       16.6287       17.7255       27.8473       18.3159       19.1834       20.1432       21.3094       22.7496       24.1244       25.1829       28.7849       31.5040       30.4610       31.4635       32.7858       30.9143       32.2083       33.6174       36.3124       37.2476       39.2247       40.9599       44.3271       48.7989       51.4497       53.1995       59.9125       90.4632       58.8727       61.7731       65.1038      105.1482      167.3273      115.8071      133.4051      125.9053      151.8398       94.6932      103.5030      115.9052      118.0462      117.4119      130.9980      141.4520      134.6817      141.1917      148.4966      151.4238      161.0780      151.0620      128.6688      122.0684      106.2543      115.2411      108.8504      108.0840      107.6860      111.0398      118.1195       95.0520       90.3984      110.7998      139.9074      185.4600        0.0000        0.0000        0.0000        0.0000        0.0000        0.0000        0.0000        0.0000        0.0000        0.0000        0.0000        0.0000        0.0000        0.0000        0.0000        0.0000        0.0000        0.0000        0.0000        0.0000        0.0000        0.0000        0.0000        0.0000        0.0000        0.0000        0.0000        0.0000        0.0000        0.0000        0.0000        0.0000        0.0000        0.0000        0.0000        0.0000        0.0000        0.0000        0.0000        0.0000        0.0000        0.0000        0.0000        0.0000        0.0000        0.0000        0.0000        0.0000        0.0000
        0.0000        0.0000        0.0000        0.0000        0.0000        0.0000        0.0000        0.0000        0.0000        0.0000        0.0000        0.0000        0.0000        0.0000        0.0000        0.0000        0.0000        0.0000        0.0000        0.0000        0.0000        0.0000        0.0000        0.0000        0.0000        0.0000        0.0000        0.0000        0.0000        0.0000        0.0000        6.2255       10.2781        0.0000        0.0000        4.5668        2.8016        2.5708        6.7017        3.2385        2.1995        6.8868       26.9666       47.4556       26.8485       10.3018       24.8618       24.5713        8.7184        9.5339       12.9035       11.3480       11.5562       10.4468        8.2131        1.0812        0.5713        0.7431        0.9850        2.3677        2.4147        2.3867        1.6840        1.0547        1.1945        1.2093        1.9076        1.5175        1.1162        1.0012        1.1519        0.8031        0.8392        0.8615        1.0211        3.1871        2.7671        3.1425        3.5167        4.2857        9.8612       10.7966        5.0359        5.0852        3.8160        2.1805        2.5282        6.1170        5.6367        5.3164        3.1415        8.1893        9.4322        8.2316        6.3956        5.8824        4.5290        8.2340        4.4992        0.4354        0.0000        0.0000        0.1991        0.1913        0.0843        0.1153        0.6038        1.5688        0.7823        0.4673        0.2252        0.3096        0.5058        0.9001        4.3016        3.0838        4.5675        4.7703        5.5759        6.2135        7.0365        7.6070        7.8161        8.1118        8.2442        8.4998        8.8400        8.5653        9.0295        9.5449       10.2256       10.8399       11.4924       12.4307       13.6803       15.2259       16.4629       17.5496       18.4819       19.5430       20.5935       21.5948       22.6418       22.8567       23.7364       24.9960       26.2763       26.2501       27.0523       28.0423       29.2103       32.9974       34.9759       37.7126       41.3491       45.3405       49.1311       57.2639       54.6699       62.4202       65.2532       66.3380       66.1092       65.4713       82.4564       62.9532       80.8874       77.5207       83.9930      113.5158      130.3315      155.1208      128.9781      116.2770      171.7722      151.8064      157.5863      135.9929      166.2119      211.2445      170.4892      161.3827      176.2105      161.3237      148.3100      152.9377      135.6173      122.7562      126.4082      129.9587      140.1663      121.5322      122.9422      137.2287      143.7732      103.7126      100.2059      106.0181        0.0000        0.0000        0.0000        0.0000        0.0000        0.0000        0.0000        0.0000        0.0000        0.0000        0.0000        0.0000        0.0000        0.0000        0.0000        0.0000        0.0000        0.0000        0.0000        0.0000        0.0000        0.0000        0.0000        0.0000        0.0000        0.0000        0.0000        0.0000        0.0000        0.0000        0.0000        0.0000        0.0000        0.0000        0.0000        0.0000        0.0000        0.0000        0.0000        0.0000        0.0000        0.0000        0.0000        0.0000        0.0000        0.0000        0.0000        0.0000        0.0000        0.0000        0.0000
        0.0000        0.0000        0.0000        0.0000        0.0000        0.0000        0.0000        0.0000        0.0000        0.0000        0.0000        0.0000        0.0000        0.0000        0.0000        0.0000        0.0000        0.0000        0.0000        0.0000        0.0000        0.0000        0.0000        0.0000        0.0000        0.0000        0.0000        0.0000        0.0000        0.0000        0.0000        0.0000        0.0000        0.0000        0.0000        0.0000        0.0000        7.0435       11.0307        2.8330        4.8300       11.8173       32.5461       14.2590       27.5682       22.2328       34.3744       15.4597       14.3502       10.7403       13.6986       11.5600        9.6161        6.9415        2.8346        0.7583        0.5328        0.7104        1.0951        2.4960        2.2419        1.6906        1.0024        1.2433        1.1664        1.3889        2.5771        0.7505        0.7252        1.3517        0.8324        1.7852        0.5088        0.3340        1.0789        0.4664        0.7818        4.2908        3.7723        3.8653        4.5340        2.9394        2.0669        4.3666        2.7524        4.5603        3.4552        7.2413        3.8401        6.7561        2.1134        2.9326        3.1022        3.8682        9.1286        5.5707        7.6938        4.3780        2.7500        0.3039        0.0000        0.0000        0.3947        0.7320        0.6538        0.4643        0.0771        1.2538        0.1528        0.1490        0.1951        0.2901        0.5346        1.2580        2.6565        3.7102        3.4688        4.3023        5.1855        5.9500        7.0197        7.8346        8.4021        9.1050        9.6353       10.0570       10.4052        9.9836       10.4526       10.9475       11.5814       12.1268       12.7302       13.5383       14.6560       16.1059       17.2494       18.3720       19.4398       26.9545       23.9213       22.9501       23.9557       23.8715       24.6592       25.7256       29.0972       26.6462       27.2908       28.4774       30.2115       34.7677       37.3168       40.5004       44.3890       50.3548       59.8389       62.3961       68.9142       73.9157       75.3860       73.2677       80.2009      101.7308      109.2408      124.5477      104.8318      136.0301      112.3091      107.8335      115.6842      102.3559      133.2079      152.3515      179.5606      141.5065      160.7503      159.9388      167.5667      164.5091      143.7952      137.5295      246.2287      207.4264      150.0641      135.8896      163.7268      134.2141      117.6921      122.0516      123.9102      118.1215      127.0888      128.1327      138.7223      101.7378      103.3899        0.0000        0.0000        0.0000        0.0000        0.0000        0.0000        0.0000        0.0000        0.0000        0.0000        0.0000        0.0000        0.0000        0.0000        0.0000        0.0000        0.0000        0.0000        0.0000        0.0000        0.0000        0.0000        0.0000        0.0000        0.0000        0.0000        0.0000        0.0000        0.0000        0.0000        0.0000        0.0000        0.0000        0.0000        0.0000        0.0000        0.0000        0.0000        0.0000        0.0000        0.0000        0.0000        0.0000        0.0000        0.0000        0.0000        0.0000        0.0000        0.0000        0.0000        0.0000        0.0000
        0.0000        0.0000        0.0000        0.0000        0.0000        0.0000        0.0000        0.0000        0.0000        0.0000        0.0000        0.0000        0.0000        0.0000        0.0000        0.0000        0.0000        0.0000        0.0000        0.0000        0.0000        0.0000        0.0000        0.0000        0.0000        0.0000        0.0000        0.0000        0.0000        0.0000        0.0000        0.0000        0.0000        0.0000        0.0000        0.0000        0.0000        0.0000        0.0000        7.7265        7.6996        5.0874       17.7788       12.8103       14.0328       32.8483       20.9863        9.1571       15.3904       13.3049        9.1406        6.7582        3.7540        3.5023        0.5885        0.5345        0.6129        0.6212        0.7354        0.4721        0.4801        0.5064        0.4766        0.1498        0.1744        1.4901        3.3981        3.4481        1.8048        0.8031        0.8423        0.5100        1.0033        0.2313        0.2551        0.2083        2.1964        6.9054        7.5268       10.0948        7.2598        3.5770        4.9340        5.3323        1.1859        6.2287       12.0897        6.0005        2.8529       11.0311        6.9324        2.0585        2.5918        4.2409        3.3161        2.6545        4.0263        5.6223        7.6388        1.4360        0.0000        1.1683        0.0000        0.7316        0.0000        0.0214        0.6911        0.5232        0.7311        0.6188        0.1160        0.2660        0.3622        2.3363        2.1651        2.6307        3.0118        4.6930        4.7513        5.7532        6.8721        7.9162        8.8971       10.0314       10.9565       11.6635       12.1655       11.7398       12.3277       12.8051       13.2645       13.6209       13.9980       14.6761       15.6881       17.0548       18.1444       19.2478       20.3361       21.5180       22.7449       23.8368       24.8424       25.0588       25.9057       27.0895       33.2189       28.2050       28.9898       30.3263       32.3714       37.6287       40.8207       43.9677       48.2027       54.1679       57.4669       60.7427       70.3804       73.1174       84.8773       88.6273       92.8669      102.7811      165.1650      153.4685      162.4208      157.7632      134.9294      124.7859       97.0355      166.5415      202.6408      179.6113      191.4790      138.9288      188.5987      170.8720      167.3626      159.2511      159.3688      170.5829      217.0444      183.4918      157.1206      148.8402      149.8592      140.6263      151.0114      124.4873      123.2902      112.1536      113.3937      120.2715      123.9737       98.7374      112.1452        0.0000        0.0000        0.0000        0.0000        0.0000        0.0000        0.0000        0.0000        0.0000        0.0000        0.0000        0.0000        0.0000        0.0000        0.0000        0.0000        0.0000        0.0000        0.0000        0.0000        0.0000        0.0000        0.0000        0.0000        0.0000        0.0000        0.0000        0.0000        0.0000        0.0000        0.0000        0.0000        0.0000        0.0000        0.0000        0.0000        0.0000        0.0000        0.0000        0.0000        0.0000        0.0000        0.0000        0.0000        0.0000        0.0000        0.0000        0.0000        0.0000        0.0000        0.0000        0.0000
        0.0000        0.0000        0.0000        0.0000        0.0000        0.0000        0.0000        0.0000        0.0000        0.0000        0.0000        0.0000        0.0000        0.0000        0.0000        0.0000        0.0000        0.0000        0.0000        0.0000        0.0000        0.0000        0.0000        0.0000        0.0000        0.0000        0.0000        0.0000        0.0000        0.0000        0.0000        0.0000        0.0000        0.0000        0.0000        0.0000        0.0000        0.0000        0.0000        0.0000       23.8006        2.3469       13.9765        8.9203       10.6575       14.3617       17.0093        6.6890        8.3547        8.7221        4.1584        4.6056        3.3948        3.9162        2.3359        0.6708        0.5848        1.0973        0.4086        1.9509        1.2486        1.4609        1.0086        1.0822        1.4826        2.9678        4.1358        2.6804        1.2842        1.1742        0.8274        2.0176        1.7691        0.9105        0.8170        0.7980        1.0842        0.1961        1.4060        2.9991        3.2142        2.2472        9.5118        9.3496        7.5540       10.7795        2.3543        4.7371        8.3328       11.7492        7.2623        5.4383        6.1463        5.5765        3.7482        3.5158        2.4964        2.2178        6.9188        3.1114        0.7133        0.0000        0.8092        0.0131        0.0000        0.0000        0.0221        0.4774        0.3709        0.2708        0.1034        0.3093        0.8958        1.6587        1.0058        2.0095        2.5634        3.3499        4.5336        5.5069        6.5982        7.8734        9.2783       10.8341       12.1991       13.2710       14.0812       13.7263       14.6061       15.0714       15.2291       15.2788       15.3852       15.8397       16.8223       18.2182       19.3207       20.3872       21.3913       22.4133       23.6196       24.8618       26.1685       26.7197       27.8673       29.3492       30.8637       32.5305       32.1509       33.7286       35.8275       41.6741       54.7708       48.6047       57.3771       70.4581       61.0254       66.7473       71.1308       76.3269       81.7855       95.7664      105.5867      127.0079      144.1522       84.5121      107.8309      163.9735      136.7189      141.8172      173.7894      207.8045      299.4182      190.8268      146.0813      134.6238      155.5628      170.0708      179.1633      164.6684      149.9639      153.8438      181.1301      168.8962      170.7658      149.4849      133.7436      122.3491      138.5998      149.7234      124.1619      112.8638      123.0792      132.3467      107.7978       92.6489        0.0000        0.0000        0.0000        0.0000        0.0000        0.0000        0.0000        0.0000        0.0000        0.0000        0.0000        0.0000        0.0000        0.0000        0.0000        0.0000        0.0000        0.0000        0.0000        0.0000        0.0000        0.0000        0.0000        0.0000        0.0000        0.0000        0.0000        0.0000        0.0000        0.0000        0.0000        0.0000        0.0000        0.0000        0.0000        0.0000        0.0000        0.0000        0.0000        0.0000        0.0000        0.0000        0.0000        0.0000        0.0000        0.0000        0.0000        0.0000        0.0000        0.0000        0.0000        0.0000        0.0000
        0.0000        0.0000        0.0000        0.0000        0.0000        0.0000        0.0000        0.0000        0.0000        0.0000        0.0000        0.0000        0.0000        0.0000        0.0000        0.0000        0.0000        0.0000        0.0000        0.0000        0.0000        0.0000        0.0000        0.0000        0.0000        0.0000        0.0000        0.0000        0.0000        0.0000        0.0000        0.0000        0.0000        0.0000        0.0000        0.0000        0.0000        0.0000        0.0000        0.0000        0.0000        0.0000        0.0000       10.7543        5.8733        6.2291        7.7369        8.8044        6.2130        6.1470       12.5338       14.4582       21.6594       16.5132       14.2911        9.8448        6.7132        3.9832        6.1989        3.8805        2.7713        1.8668        1.6120        2.6371        3.6712        5.4332        8.2664        6.0783        4.2501        3.5822        3.3675        4.8907        6.4632        5.7252        4.1941        3.3483        1.8220        2.1504        4.9781       19.8781       18.8628       17.0253       30.5216       20.5290       13.8002       14.5273       15.6235       16.3597       22.0212       16.3089       14.8173       26.4353       28.4803       28.5438       22.4275       19.9433        9.5947        9.2491        4.5241        7.2394        6.8858        4.3043        3.2602        0.4137        0.2026        0.5900        0.4666        0.1353        0.0268        0.0489        0.0847        0.2073        0.2197        0.3917        0.8149        1.4080        1.7914        2.5583        3.4852        7.2113        6.0779        7.4082        9.1790       13.4549       15.5658       17.2297       18.4833       18.7138       19.9632       20.4820       20.2351       16.9097       16.7114       17.1767       18.1890       19.6288       20.7207       21.7844       22.7393       22.9621       24.1239       25.4904       27.0916       30.2621       37.7099       33.6756       40.0441       41.6960       40.5159       43.6983       48.4352       53.0585       55.6446       55.5645       71.7451       73.4793       66.0689       69.8720       65.3215       71.3578       73.5814       96.9714      121.2116      128.6983      112.1512      110.8519      119.1180      125.9866      141.3568      138.3617      144.9505      165.0556      225.5518      183.6254      158.7635      158.3099      182.8082      192.4119      190.6803      186.9236      158.2560      175.9036      168.1185      148.2091      153.1521      123.0273      122.4547      104.9727      106.3721      114.4353      116.7181      123.1214      131.3308      135.6650      110.6485       70.0500        0.0000        0.0000        0.0000        0.0000        0.0000        0.0000        0.0000        0.0000        0.0000        0.0000        0.0000        0.0000        0.0000        0.0000        0.0000        0.0000        0.0000        0.0000        0.0000        0.0000        0.0000        0.0000        0.0000        0.0000        0.0000        0.0000        0.0000        0.0000        0.0000        0.0000        0.0000        0.0000        0.0000        0.0000        0.0000        0.0000        0.0000        0.0000        0.0000        0.0000        0.0000        0.0000        0.0000        0.0000        0.0000        0.0000        0.0000        0.0000        0.0000        0.0000        0.0000        0.0000        0.0000
        0.0000        0.0000        0.0000        0.0000        0.0000        0.0000        0.0000        0.0000        0.0000        0.0000        0.0000        0.0000        0.0000        0.0000        0.0000        0.0000        0.0000        0.0000        0.0000        0.0000        0.0000        0.0000        0.0000        0.0000        0.0000        0.0000        0.0000        0.0000        0.0000        0.0000        0.0000        0.0000        0.0000        0.0000        0.0000        0.0000        0.0000        0.0000        0.0000        0.0000        0.0000        0.0000        0.0000        0.0000       14.2099       10.4875       14.8918       11.6045        9.0812       11.3781       24.1146       22.3308       20.4383       23.9644       22.5931       16.0154        9.0060        7.8521        7.7574        6.0977        7.2162        6.3898        3.5229        6.3866        7.5598        5.6092        5.0646        4.3005        4.6312        7.8573       10.1360        6.6674        5.8459        6.7076        6.9982        4.8511        3.9917        3.2826        5.4561       14.0380       12.2122       19.2228       13.6211       15.3105       18.2472       20.3599       20.8687       18.4088       22.0433       23.4391       22.9859       13.4686       31.1628       32.3255       13.8342       13.0142       11.5199        5.5702        3.8197       14.1786        7.4426        4.9846        3.7665        0.1702        0.2568        0.1778        0.0646        0.0876        0.0293        0.0466        0.1273        0.2019        0.2608        0.3266        0.5481        1.1404        1.9112        2.3313        3.2912        8.0276       10.6316        7.3309        9.4930       14.2658       16.8424       18.8969       20.4510       20.6958       22.2265       22.7270       22.0953       17.9535       17.4752       17.7046       18.6567       20.2192       21.3130       22.3071       23.1995       23.2850       24.3724       25.8427       27.7142       31.6076       33.5561       48.8820       38.0525       45.0125       48.3707       51.0007       57.7423       68.2897       69.5931       82.0992       73.0566       91.1809       76.1876       73.7848       75.5167       77.3759       82.3854       93.7272      115.6562      115.8131      122.0598      125.9011      142.2567      124.9816      118.2058      132.4439      148.5372      167.0310      183.4895      155.5245      163.1490      162.8554      167.1561      186.6749      177.2662      182.6259      194.4417      204.5585      178.1194      132.7257      121.7804      123.5948      114.2628      100.0549      103.2720      110.0124      117.9624      119.6423      134.0846      137.0195      109.6201       98.6400        0.0000        0.0000        0.0000        0.0000        0.0000        0.0000        0.0000        0.0000        0.0000        0.0000        0.0000        0.0000        0.0000        0.0000        0.0000        0.0000        0.0000        0.0000        0.0000        0.0000        0.0000        0.0000        0.0000        0.0000        0.0000        0.0000        0.0000        0.0000        0.0000        0.0000        0.0000        0.0000        0.0000        0.0000        0.0000        0.0000        0.0000        0.0000        0.0000        0.0000        0.0000        0.0000        0.0000        0.0000        0.0000        0.0000        0.0000        0.0000        0.0000        0.0000        0.0000        0.0000        0.0000
        0.0000        0.0000        0.0000        0.0000        0.0000        0.0000        0.0000        0.0000        0.0000        0.0000        0.0000        0.0000        0.0000        0.0000        0.0000        0.0000        0.0000        0.0000        0.0000        0.0000        0.0000        0.0000        0.0000        0.0000        0.0000        0.0000        0.0000        0.0000        0.0000        0.0000        0.0000        0.0000        0.0000        0.0000        0.0000        0.0000        0.0000        0.0000        0.0000        0.0000        0.0000        0.0000        0.0000        0.0000        0.0000        0.0000        8.8853        7.6497        5.4084        7.9270        7.9203       11.5601       10.6594       13.0171       10.2251        6.8581        5.3619        6.7075       11.7305        9.9275        7.4709        8.8167        7.5456        8.6553        7.7546        5.2597        2.2931        5.5097        6.0607        7.6983        7.0230        5.3703        7.3612       12.4711        6.8503        6.0525        5.2034        2.9925        3.0060        6.3447        5.4072        7.0506        9.4154       17.7581       20.6125       23.0056       22.1204       18.4734       20.7529       19.2014       17.7417       11.4573       21.3110       20.9823       21.4690        6.3185        8.1887        7.8546        4.8304       12.6383        8.7927        8.1548        6.6850        0.3362        0.1772        0.0466        0.1000        0.1490        0.8973        0.0600        0.0728        0.1212        0.1517        0.2448        0.5036        0.9121        1.3566        2.1394        2.8693        4.1410        5.1677        6.7002        8.8984       13.5061       16.1216       18.2858       20.0038       20.3984       22.0485       22.6311       21.9887       17.7638       17.3643       17.6575       18.5976       20.2114       21.2967       22.2843       23.1240       23.1964       24.3140       25.9296       28.0339       32.8025       35.0229       42.3015       46.6558       56.3916       53.2847       68.0735       79.0812       72.1257       79.5135       73.3118       68.3652       77.2152       80.3573       75.9173       73.0885       81.1953       78.9529       86.4818      117.7674      125.3675      126.6177      126.3615      140.5127      132.0530      128.6041      131.8515      140.1154      159.1743      163.3306      153.0256      143.6437      141.6253      139.5509      170.5690      178.9016      185.4180      200.2086      177.4346      177.1772      130.2644      128.9784      125.6264      119.0157      102.8940      101.7103      104.2234      113.7845      124.6071      132.6464      134.1657      128.0827      129.1800        0.0000        0.0000        0.0000        0.0000        0.0000        0.0000        0.0000        0.0000        0.0000        0.0000        0.0000        0.0000        0.0000        0.0000        0.0000        0.0000        0.0000        0.0000        0.0000        0.0000        0.0000        0.0000        0.0000        0.0000        0.0000        0.0000        0.0000        0.0000        0.0000        0.0000        0.0000        0.0000        0.0000        0.0000        0.0000        0.0000        0.0000        0.0000        0.0000        0.0000        0.0000        0.0000        0.0000        0.0000        0.0000        0.0000        0.0000        0.0000        0.0000        0.0000        0.0000        0.0000        0.0000
        0.0000        0.0000        0.0000        0.0000        0.0000        0.0000        0.0000        0.0000        0.0000        0.0000        0.0000        0.0000        0.0000        0.0000        0.0000        0.0000        0.0000        0.0000        0.0000        0.0000        0.0000        0.0000        0.0000        0.0000        0.0000        0.0000        0.0000        0.0000        0.0000        0.0000        0.0000        0.0000        0.0000        0.0000        0.0000        0.0000        0.0000        0.0000        0.0000        0.0000        0.0000        0.0000        0.0000        0.0000        0.0000        0.0000        0.0000        3.9178        4.9620        6.3985        5.8627        8.3482        9.8719        7.6168        6.8061        4.9098        6.8792        4.2289        3.3364        4.0365        3.1471        2.4819        3.1498        6.8717        9.6572        3.8303        1.7447        3.5053        3.5737        4.7797        4.9773        6.4901        3.3822        2.7195        3.0130        3.6435        0.8773        0.3304        0.2644        5.8770        5.7558        7.4711        9.5169       16.7230       19.6863       19.8991       22.2600       17.9147       17.1866       17.2305       15.2535        7.7712        7.3821        6.8789       14.9470        8.4019        7.4329        7.5571        8.0760       13.8755        9.4865        7.4187        6.5470        0.3563        0.0870        0.0719        0.0428        0.3148        0.2246        0.1063        0.0847        0.1145        0.1220        0.1877        0.3676        0.7955        1.1834        1.7408        2.4432        3.4640        4.2238        6.5259        7.4511       11.3330       13.6232       15.6624       17.3698       18.0101       19.6134       20.3696       20.0697       16.4639       16.3690       16.8571       17.8482       19.4819       20.6348       21.6775       22.5823       22.7372       23.9825       26.0183       28.9026       36.3112       36.5423       41.7882       45.1535       54.4967       63.1531       64.3615       75.7028       79.4908       72.0270       69.4478       72.3809       78.2427       81.4786       80.6285       95.6468       81.2316       79.3821       96.8192      115.9278      139.4070      135.9636      124.4523      122.5749      117.4377      117.5670      128.2042      139.8271      151.0125      151.3825      143.6969      130.4225      133.0220      148.5588      164.1862      170.2880      163.8962      162.6015      158.9547      164.1101      143.3138      132.6035      131.0283      139.7694      103.9977      103.1260       97.7958      109.2432      127.8776      132.2036      116.9854      138.5219        0.0000        0.0000        0.0000        0.0000        0.0000        0.0000        0.0000        0.0000        0.0000        0.0000        0.0000        0.0000        0.0000        0.0000        0.0000        0.0000        0.0000        0.0000        0.0000        0.0000        0.0000        0.0000        0.0000        0.0000        0.0000        0.0000        0.0000        0.0000        0.0000        0.0000        0.0000        0.0000        0.0000        0.0000        0.0000        0.0000        0.0000        0.0000        0.0000        0.0000        0.0000        0.0000        0.0000        0.0000        0.0000        0.0000        0.0000        0.0000        0.0000        0.0000        0.0000        0.0000        0.0000        0.0000
        0.0000        0.0000        0.0000        0.0000        0.0000        0.0000        0.0000        0.0000        0.0000        0.0000        0.0000        0.0000        0.0000        0.0000        0.0000        0.0000        0.0000        0.0000        0.0000        0.0000        0.0000        0.0000        0.0000        0.0000        0.0000        0.0000        0.0000        0.0000        0.0000        0.0000        0.0000        0.0000        0.0000        0.0000        0.0000        0.0000        0.0000        0.0000        0.0000        0.0000        0.0000        0.0000        0.0000        0.0000        0.0000        0.0000        0.0000        0.0000        0.0000        0.0000        2.5988        4.4227        7.0551        8.4743        5.5882        8.2595        8.9762        7.5444        5.2705       22.6082       11.9800        7.5925       10.3737       21.8067       16.9840        4.8263        0.0000        0.0000        9.8550        6.6592        4.7437        4.2866        3.6561        4.6317        7.3587       11.6750        9.2857        6.0404        3.6648        7.8226       10.5511       11.0116       13.5280       13.6100       16.2693       17.4723       16.7568       14.0683       19.0331        0.0000        0.0000        0.0000        0.0000       16.2047       17.3091       14.1639       15.7192       12.0486        0.0000       10.2038       12.1857        9.1521        9.7250        4.3214        2.4920        1.6965        1.3776        1.0181        0.5078        0.1419        0.7391        0.0000        0.0742        0.0172        0.0447        0.7420        1.1501        1.6608        2.0656        2.0987        2.3954        3.1767        4.2909        7.1117        8.5887       10.0130       11.3322       13.8938       15.3381       16.1614       16.2019       14.6321       14.8129       15.4538       16.4635       18.9556       20.1834       21.2781       22.2982       23.7106       30.0415       27.0375       34.6272       38.4211       37.7020       40.7670       46.1114       58.3770       60.7199       70.2539       73.7066       67.3451       75.4124       78.2692       86.7563       85.9150       89.2758       90.4152       94.1817       81.3470       97.0621      124.5574      131.1342      137.5342      141.0959      162.6463      165.0332      118.0688      105.2749      122.5713      142.6586      151.6294      150.6276      132.6031      135.0965      139.7687      138.9725      128.2229      129.8663      138.5113      127.5553      141.1192      149.5065      124.7559      125.8840      126.0557      125.7937      110.0812      114.8106      113.4519      112.2552      129.3922      110.3777        0.0000        0.0000        0.0000        0.0000        0.0000        0.0000        0.0000        0.0000        0.0000        0.0000        0.0000        0.0000        0.0000        0.0000        0.0000        0.0000        0.0000        0.0000        0.0000        0.0000        0.0000        0.0000        0.0000        0.0000        0.0000        0.0000        0.0000        0.0000        0.0000        0.0000        0.0000        0.0000        0.0000        0.0000        0.0000        0.0000        0.0000        0.0000        0.0000        0.0000        0.0000        0.0000        0.0000        0.0000        0.0000        0.0000        0.0000        0.0000        0.0000        0.0000        0.0000        0.0000        0.0000        0.0000        0.0000        0.0000
        0.0000        0.0000        0.0000        0.0000        0.0000        0.0000        0.0000        0.0000        0.0000        0.0000        0.0000        0.0000        0.0000        0.0000        0.0000        0.0000        0.0000        0.0000        0.0000        0.0000        0.0000        0.0000        0.0000        0.0000        0.0000        0.0000        0.0000        0.0000        0.0000        0.0000        0.0000        0.0000        0.0000        0.0000        0.0000        0.0000        0.0000        0.0000        0.0000        0.0000        0.0000        0.0000        0.0000        0.0000        0.0000        0.0000        0.0000        0.0000        0.0000        0.0000        0.0000        0.0000        0.0000        0.0000        0.0000        6.7534        7.6058        7.4182        0.0000        0.0000        0.0000        4.2165        4.0729        6.5706        2.9931        0.0000        0.0000        0.0000        0.0000        0.0000        0.0000        0.0000        2.0856        2.0164        2.1484        4.4047        3.1780        2.2706        3.4696        9.7921       11.8419       11.7598       16.1726       13.5725       15.8684       15.8729       25.8274       22.2451        0.0000        0.0000        0.0000        0.0000        0.0000        0.0000       17.2083        8.1219        0.0000        0.0000        0.0000        8.5315       11.3526        9.4167        7.6575        5.0180        3.2315        2.3756        1.8071        1.1436        0.8088        0.9129        2.5731        0.0000        0.0000        0.0021        0.1718        0.6807        0.9767        1.3086        1.6575        1.5734        1.9322        2.6267        3.4230        5.5910        6.8205        8.1300        9.4677       11.8883       13.3427       14.3143       14.6725       13.6556       14.0986       14.8894       15.9798       18.4047       19.6616       20.8005       21.9290       23.4750       24.8747       26.9662       29.8159       35.3619       37.9639       41.3257       48.3970       57.2395       50.4520       53.1758       60.9677       65.8902       67.4563       77.1971       84.7317       88.1150       84.9238       86.7620       95.9240       90.7283       89.5799      127.6448      134.8150      151.8031      138.9605      163.8272      137.8467      121.5578      116.6429      123.8425      134.4942      127.5425      140.9923      123.6076      134.0936      144.1470      138.9150      151.3740      149.1390      136.3657      122.8842      123.9099      119.4141      115.1010      125.8028      121.4424      123.1465      110.4527      107.5903      115.0504      128.3601      180.7644      140.8294        0.0000        0.0000        0.0000        0.0000        0.0000        0.0000        0.0000        0.0000        0.0000        0.0000        0.0000        0.0000        0.0000        0.0000        0.0000        0.0000        0.0000        0.0000        0.0000        0.0000        0.0000        0.0000        0.0000        0.0000        0.0000        0.0000        0.0000        0.0000        0.0000        0.0000        0.0000        0.0000        0.0000        0.0000        0.0000        0.0000        0.0000        0.0000        0.0000        0.0000        0.0000        0.0000        0.0000        0.0000        0.0000        0.0000        0.0000        0.0000        0.0000        0.0000        0.0000        0.0000        0.0000        0.0000        0.0000        0.0000
        0.0000        0.0000        0.0000        0.0000        0.0000        0.0000        0.0000        0.0000        0.0000        0.0000        0.0000        0.0000        0.0000        0.0000        0.0000        0.0000        0.0000        0.0000        0.0000        0.0000        0.0000        0.0000        0.0000        0.0000        0.0000        0.0000        0.0000        0.0000        0.0000        0.0000        0.0000        0.0000        0.0000        0.0000        0.0000        0.0000        0.0000        0.0000        0.0000        0.0000        0.0000        0.0000        0.0000        0.0000        0.0000        0.0000        0.0000        0.0000        0.0000        0.0000        0.0000        0.0000        0.0000        0.0000        0.0000        0.0000        0.0000        0.0000        0.0000        0.0000        0.0000        3.1859        2.8969        2.5296        2.2934        0.0000        0.0000        0.0000        0.0000        0.0000        0.0000        0.0000        0.0000        1.6501        1.7925        1.5352        1.2695        2.0705        3.7941        7.4096        9.3249       11.0938       12.7079       12.9140       13.0709        0.0000        0.0000        0.0000        0.0000        0.0000        0.0000        0.0000        0.0000        0.0000        0.0000        0.0000        0.0000        0.0000        0.0000        0.0000        8.0872        9.1588        7.3477        4.9610        3.5313        2.5413        1.9863        1.5768        1.1680        0.8692        0.1213        0.0000        0.0000        0.0875        0.2480        0.6185        0.8753        1.1673        1.3534        1.2964        3.2118        2.0567        2.8685        4.6043        5.7245        6.8739        8.2187       10.5171       11.9660       13.0268       13.5973       12.9359       13.5683       14.4604       15.5642       17.9963       19.2804       20.4666       21.6597       23.2918       24.7751       26.9525       29.8440       35.7344       38.6114       42.1503       45.7400       54.2196       58.5862       63.1438       63.0250       68.2109       83.4410       75.1352       78.0126       74.3836       80.6947       89.3207      100.5779       89.1579      110.3682      129.3229      122.5666      132.0630      143.8421      127.8332      112.9539      119.4740      119.4949      128.9754      120.4906      118.1159      116.1132      131.9067      169.6599      130.1144      137.3971      154.7403      158.6078      133.7717      116.7777      130.1136      125.9400      116.2427      112.9850      111.2187      114.3398      113.1079      121.5395      108.3697      134.9142      143.9269        0.0000        0.0000        0.0000        0.0000        0.0000        0.0000        0.0000        0.0000        0.0000        0.0000        0.0000        0.0000        0.0000        0.0000        0.0000        0.0000        0.0000        0.0000        0.0000        0.0000        0.0000        0.0000        0.0000        0.0000        0.0000        0.0000        0.0000        0.0000        0.0000        0.0000        0.0000        0.0000        0.0000        0.0000        0.0000        0.0000        0.0000        0.0000        0.0000        0.0000        0.0000        0.0000        0.0000        0.0000        0.0000        0.0000        0.0000        0.0000        0.0000        0.0000        0.0000        0.0000        0.0000        0.0000        0.0000        0.0000        0.0000
        0.0000        0.0000        0.0000        0.0000        0.0000        0.0000        0.0000        0.0000        0.0000        0.0000        0.0000        0.0000        0.0000        0.0000        0.0000        0.0000        0.0000        0.0000        0.0000        0.0000        0.0000        0.0000        0.0000        0.0000        0.0000        0.0000        0.0000        0.0000        0.0000        0.0000        0.0000        0.0000        0.0000        0.0000        0.0000        0.0000        0.0000        0.0000        0.0000        0.0000        0.0000        0.0000        0.0000        0.0000        0.0000        0.0000        0.0000        0.0000        0.0000        0.0000        0.0000        0.0000        0.0000        0.0000        0.0000        0.0000        0.0000        0.0000        0.0000        0.0000        0.0000        0.0000        2.6179        2.3343        0.0000        0.0000        0.0000        0.0000        0.0000        0.0000        0.0000        0.0000        0.0000        0.0000        1.0478        0.7380        0.6951        1.3766        2.3477        5.6464        9.3511        8.7925       10.0388        9.2898        0.0000        0.0000        0.0000        0.0000        0.0000        0.0000        0.0000        0.0000        0.0000        0.0000        0.0000        0.0000        0.0000        0.0000        0.0000        0.0000        0.0000        7.1136        6.1493        4.4788        3.2850        2.2786        1.8404        6.1862        0.9896        0.5831        0.4081        0.0000        0.0000        0.1351        0.2908        0.5739        0.8005        1.0216        1.2074        1.1653        1.4273        1.8793        2.6154        4.1451        5.1163        6.2791        7.5993        9.8198       11.2455       12.3254       12.9764       12.4435       13.1371       14.0737       15.2132       17.6248       18.9003       20.1098       21.2989       22.9544       24.4630       26.7031       29.9122       35.5062       39.0337       45.7655       57.6853       54.8107       64.3587       69.2557       71.4046       72.9844       83.3095       80.0504       75.6031       74.7029       73.9510       85.5643       97.3288       99.1677      115.3975      113.9138      125.6083      134.1416      132.9197      124.6933      129.1172      123.7439      129.1770      131.0298      123.8556      116.5169      111.9114      102.8867      117.6452      119.1182      135.3626      152.0765      141.8151      119.4845      130.4668      127.8838      135.9960      105.3488       99.3133      100.2422      106.5106      110.9886      115.7537      131.5826      123.1580        0.0000        0.0000        0.0000        0.0000        0.0000        0.0000        0.0000        0.0000        0.0000        0.0000        0.0000        0.0000        0.0000        0.0000        0.0000        0.0000        0.0000        0.0000        0.0000        0.0000        0.0000        0.0000        0.0000        0.0000        0.0000        0.0000        0.0000        0.0000        0.0000        0.0000        0.0000        0.0000        0.0000        0.0000        0.0000        0.0000        0.0000        0.0000        0.0000        0.0000        0.0000        0.0000        0.0000        0.0000        0.0000        0.0000        0.0000        0.0000        0.0000        0.0000        0.0000        0.0000        0.0000        0.0000        0.0000        0.0000        0.0000        0.0000
        0.0000        0.0000        0.0000        0.0000        0.0000        0.0000        0.0000        0.0000        0.0000        0.0000        0.0000        0.0000        0.0000        0.0000        0.0000        0.0000        0.0000        0.0000        0.0000        0.0000        0.0000        0.0000        0.0000        0.0000        0.0000        0.0000        0.0000        0.0000        0.0000        0.0000        0.0000        0.0000        0.0000        0.0000        0.0000        0.0000        0.0000        0.0000        0.0000        0.0000        0.0000        0.0000        0.0000        0.0000        0.0000        0.0000        0.0000        0.0000        0.0000        0.0000        0.0000        0.0000        0.0000        0.0000        0.0000        0.0000        0.0000        0.0000        0.0000        0.0000        0.0000        0.0000        0.0000        0.0000        0.0000        0.0000        0.0000        0.0000        0.0000        0.0000        0.0000        0.0000        0.0000        0.0000        0.7988        0.0087        0.0000        0.0000        0.0000        2.0470        2.7045        6.2751       13.4655        0.0000        0.0000        0.0000        0.0000        0.0000        0.0000        0.0000        0.0000        0.0000        0.0000        0.0000        0.0000        0.0000        0.0000        0.0000        0.0000        0.0000        0.0000        7.0245        6.5455        5.4229        4.0882        3.2153        2.2789        0.2391        0.5887        0.6309        0.4042        0.0000        0.0042        0.1176        0.2252        0.2964        0.4049        0.5038        0.5715        0.7500        0.8782        1.0690        1.2757        3.6706        4.5688        5.4130        6.6308        9.0833       10.4859       11.5876       12.3109       13.0394       13.8534       14.9697       16.3079       18.1347       19.4976       20.8110       22.1135       22.4712       23.9574       26.2295       29.7637       34.6111       46.0504       56.6211       58.3494       60.2161       56.4129       74.2114       69.7440       60.7354       64.0656       63.9529       66.9896       79.0227       85.9872       93.1138       98.3471       93.8531      109.5551      127.5115      133.4717      135.9930      120.8959      121.4069      127.6026      121.1011      115.3713      113.2761      109.1892      104.2197      105.7595      104.6721      111.6728      111.5294      111.6170      117.6327      114.2575      108.1344      110.1542      112.3644      106.5406       87.5511       90.0968       96.4469      106.9981      106.9297      124.0270      166.9078      131.7843        0.0000        0.0000        0.0000        0.0000        0.0000        0.0000        0.0000        0.0000        0.0000        0.0000        0.0000        0.0000        0.0000        0.0000        0.0000        0.0000        0.0000        0.0000        0.0000        0.0000        0.0000        0.0000        0.0000        0.0000        0.0000        0.0000        0.0000        0.0000        0.0000        0.0000        0.0000        0.0000        0.0000        0.0000        0.0000        0.0000        0.0000        0.0000        0.0000        0.0000        0.0000        0.0000        0.0000        0.0000        0.0000        0.0000        0.0000        0.0000        0.0000        0.0000        0.0000        0.0000        0.0000        0.0000        0.0000        0.0000        0.0000        0.0000
        0.0000        0.0000        0.0000        0.0000        0.0000        0.0000        0.0000        0.0000        0.0000        0.0000        0.0000        0.0000        0.0000        0.0000        0.0000        0.0000        0.0000        0.0000        0.0000        0.0000        0.0000        0.0000        0.0000        0.0000        0.0000        0.0000        0.0000        0.0000        0.0000        0.0000        0.0000        0.0000        0.0000        0.0000        0.0000        0.0000        0.0000        0.0000        0.0000        0.0000        0.0000        0.0000        0.0000        0.0000        0.0000        0.0000        0.0000        0.0000        0.0000        0.0000        0.0000        0.0000        0.0000        0.0000        0.0000        0.0000        0.0000        0.0000        0.0000        0.0000        0.0000        0.0000        0.0000        0.0000        0.0000        0.0000        0.0000        0.0000        0.0000        0.0000        0.0000        0.0000        0.0000        0.0000        0.0000        0.0000        0.0000        0.0000        0.0000        0.0000        0.0000        0.0000        0.0000        0.0000        0.0000        0.0000        0.0000        0.0000        0.0000        0.0000        0.0000        0.0000        0.0000        0.0000        0.0000        0.0000        0.0000        0.0000        0.0000        0.0000        0.0000        4.7857        4.2806        4.3030        3.6381        3.2127        2.4482        0.3124        0.2207        0.9736        0.5326        0.0360        0.0193        0.1248        0.2243        0.2920        0.3994        0.5010        0.5708        0.7219        0.8468        1.0311        1.2165        3.0401        3.8031        4.8112        6.0110        8.3161        9.6663       10.7592       11.5543       12.3541       13.2551       14.4106       15.7603       17.5696       18.9001       20.1915       21.4533       22.0132       23.3578       25.5865       28.8697       40.4405       47.9449       61.6244       67.2616       61.8594       70.6985       71.5570       71.1524       77.7662       69.7267       63.6042       75.2632       72.0344       79.4885       93.9085       96.5989       96.1663      112.8658      122.8326      108.1488      124.3161      107.4531       96.6242       97.1033      105.7267      102.7187       97.1989       94.7081      102.2782      111.7609      103.9421      107.9176      107.1407      104.2692      100.6368      107.0179      100.3654      102.1553      102.4020       98.6597       88.4526       91.0041       99.8108      105.8465      109.7333      120.8985      123.1918        0.0000        0.0000        0.0000        0.0000        0.0000        0.0000        0.0000        0.0000        0.0000        0.0000        0.0000        0.0000        0.0000        0.0000        0.0000        0.0000        0.0000        0.0000        0.0000        0.0000        0.0000        0.0000        0.0000        0.0000        0.0000        0.0000        0.0000        0.0000        0.0000        0.0000        0.0000        0.0000        0.0000        0.0000        0.0000        0.0000        0.0000        0.0000        0.0000        0.0000        0.0000        0.0000        0.0000        0.0000        0.0000        0.0000        0.0000        0.0000        0.0000        0.0000        0.0000        0.0000        0.0000        0.0000        0.0000        0.0000        0.0000        0.0000        0.0000
        0.0000        0.0000        0.0000        0.0000        0.0000        0.0000        0.0000        0.0000        0.0000        0.0000        0.0000        0.0000        0.0000        0.0000        0.0000        0.0000        0.0000        0.0000        0.0000        0.0000        0.0000        0.0000        0.0000        0.0000        0.0000        0.0000        0.0000        0.0000        0.0000        0.0000        0.0000        0.0000        0.0000        0.0000        0.0000        0.0000        0.0000        0.0000        0.0000        0.0000        0.0000        0.0000        0.0000        0.0000        0.0000        0.0000        0.0000        0.0000        0.0000        0.0000        0.0000        0.0000        0.0000        0.0000        0.0000        0.0000        0.0000        0.0000        0.0000        0.0000        0.0000        0.0000        0.0000        0.0000        0.0000        0.0000        0.0000        0.0000        0.0000        0.0000        0.0000        0.0000        0.0000        0.0000        0.0000        0.0000        0.0000        0.0000        0.0000        0.0000        0.0000        0.0000        0.0000        0.0000        0.0000        0.0000        0.0000        0.0000        0.0000        0.0000        0.0000        0.0000        0.0000        0.0000        0.0000        0.0000        0.0000        0.0000        0.0000        0.0000        0.0000        3.7627        3.5032        3.6217        3.4357        3.0143        2.2966        0.0405        0.0332        0.1750        0.1657        0.0486        0.0819        0.0976        0.1851        0.2596        0.3677        0.4642        0.5933        0.6580        0.7758        0.9544        1.1020        2.7489        3.4892        4.4643        5.6237        7.8294        9.1302       10.1752       10.9356       11.6897       12.5140       13.6766       15.0931       16.9630       18.3679       19.7805       22.2252       22.9843       23.2575       25.5623       28.8822       38.6441       52.2352       60.4740       74.4666       71.1552       68.0290       64.5767       63.3743       57.1147       63.0498       66.8907       73.3900       78.5585       83.2180       82.1895       86.1713       90.7726      107.4565      127.2076      123.0967      120.8265      125.2054       88.5465       86.6197       94.9204       93.5358       97.0753       94.0874      116.2019      110.5351      108.9512      109.6893      107.0411      109.3016      105.9883      103.1348       95.9694       88.1269       94.4576      103.8043       82.8293       78.6973       85.2207       98.4170      118.2460      167.4141      146.4552        0.0000        0.0000        0.0000        0.0000        0.0000        0.0000        0.0000        0.0000        0.0000        0.0000        0.0000        0.0000        0.0000        0.0000        0.0000        0.0000        0.0000        0.0000        0.0000        0.0000        0.0000        0.0000        0.0000        0.0000        0.0000        0.0000        0.0000        0.0000        0.0000        0.0000        0.0000        0.0000        0.0000        0.0000        0.0000        0.0000        0.0000        0.0000        0.0000        0.0000        0.0000        0.0000        0.0000        0.0000        0.0000        0.0000        0.0000        0.0000        0.0000        0.0000        0.0000        0.0000        0.0000        0.0000        0.0000        0.0000        0.0000        0.0000        0.0000
        0.0000        0.0000        0.0000        0.0000        0.0000        0.0000        0.0000        0.0000        0.0000        0.0000        0.0000        0.0000        0.0000        0.0000        0.0000        0.0000        0.0000        0.0000        0.0000        0.0000        0.0000        0.0000        0.0000        0.0000        0.0000        0.0000        0.0000        0.0000        0.0000        0.0000        0.0000        0.0000        0.0000        0.0000        0.0000        0.0000        0.0000        0.0000        0.0000        0.0000        0.0000        0.0000        0.0000        0.0000        0.0000        0.0000        0.0000        0.0000        0.0000        0.0000        0.0000        0.0000        0.0000        0.0000        0.0000        0.0000        0.0000        0.0000        0.0000        0.0000        0.0000        0.0000        0.0000        0.0000        0.0000        0.0000        0.0000        0.0000        0.0000        0.0000        0.0000        0.0000        0.0000        0.0000        0.0000        0.0000        0.0000        0.0000        0.0000        0.0000        0.0000        0.0000        0.0000        0.0000        0.0000        0.0000        0.0000        0.0000        0.0000        0.0000        0.0000        0.0000        0.0000        0.0000        0.0000        0.0000        0.0000        0.0000        0.0000        0.0000        2.8275        3.0857        2.9323        3.0736        2.8212        2.6001        1.9742        0.0000        0.0000        0.0545        0.1356        0.1860        0.1133        0.1265        0.2147        0.2904        0.3952        0.4984        0.5887        0.6939        0.8200        0.9759        1.1230        2.8914        3.6438        4.6032        5.7080        7.8755        9.1187       10.0342       10.6168       11.1734       11.7807       12.9007       14.4284       16.4625       18.0252       19.5570       21.2491       21.8933       23.6963       26.2148       29.4700       35.3072       50.9832       60.2971       66.8636       73.7874       70.0613       75.2599       63.5383       71.5146       73.7482       77.3139       76.3958       82.2912       92.9726       93.0786       92.3179      114.1416      124.0139      127.2254      112.8145      106.6270       89.7632       78.4985       83.5323       89.4934       94.3028       90.7124       92.5711       99.3397       97.5198       96.9999      103.4493      104.4894      113.3851      110.4676      104.0310       95.7142       88.4734       97.0549       94.3976       82.2194       81.5573       83.7723       90.8096      127.8423        0.0000        0.0000        0.0000        0.0000        0.0000        0.0000        0.0000        0.0000        0.0000        0.0000        0.0000        0.0000        0.0000      205.4701        0.0000        0.0000        0.0000      140.6100        0.0000        0.0000        0.0000        0.0000        0.0000        0.0000        0.0000        0.0000        0.0000        0.0000        0.0000        0.0000        0.0000        0.0000        0.0000        0.0000        0.0000        0.0000        0.0000        0.0000        0.0000        0.0000        0.0000        0.0000        0.0000        0.0000        0.0000        0.0000        0.0000        0.0000        0.0000        0.0000        0.0000        0.0000        0.0000        0.0000        0.0000        0.0000        0.0000        0.0000        0.0000        0.0000        0.0000
        0.0000        0.0000        0.0000        0.0000        0.0000        0.0000        0.0000        0.0000        0.0000        0.0000        0.0000        0.0000        0.0000        0.0000        0.0000        0.0000        0.0000        0.0000        0.0000        0.0000        0.0000        0.0000        0.0000        0.0000        0.0000        0.0000        0.0000        0.0000        0.0000        0.0000        0.0000        0.0000        0.0000        0.0000        0.0000        0.0000        0.0000        0.0000        0.0000        0.0000        0.0000        0.0000        0.0000        0.0000        0.0000        0.0000        0.0000        0.0000        0.0000        0.0000        0.0000        0.0000        0.0000        0.0000        0.0000        0.0000        0.0000        0.0000        0.0000        0.0000        0.0000        0.0000        0.0000        0.0000        0.0000        0.0000        0.0000        0.0000        0.0000        0.0000        0.0000        0.0000        0.0000        0.0000        0.0000        0.0000        0.0000        0.0000        0.0000        0.0000        0.0000        0.0000        0.0000        0.0000        0.0000        0.0000        0.0000        0.0000        0.0000        0.0000        0.0000        0.0000        0.0000        0.0000        0.0000        0.0000        0.0000        0.0000        0.0000        0.0000        2.1646        3.0559        2.2096        2.6316        2.3097        2.0519        1.6821       12.3279        2.7426        1.5661        2.2580        1.6621        1.2115        0.2118        0.3156        0.5522        0.7354        0.8786        0.9629        1.0139        1.1451        1.5214        2.0231        3.7288        4.7112        5.8937        7.2140        8.3968        9.6386       10.4610       10.8683        8.9017        9.2608       10.1477       11.4713       15.3170       16.9581       18.5693       20.3905       23.3150       25.1632       27.9038       40.5519       53.8120       71.2556       79.7731       90.8887       94.3835       88.3120       85.6535       80.2798       95.4598       88.7349       83.9957       79.8249       85.3966       92.0915       99.7697      101.6874      100.2391      100.6102      103.2844      104.3011       91.1752       79.8405       81.0883       76.7773       84.4275       78.4631       78.9116       78.8217       80.8646       92.1341       91.9044       93.5768       91.8055      105.9396      107.2262       89.0558       83.8656       81.6620       82.9255       89.0110       73.0675       69.2975       75.6551      100.6101      226.4172        0.0000        0.0000        0.0000        0.0000        0.0000        0.0000        0.0000        0.0000        0.0000        0.0000        0.0000        0.0000      253.5000      267.6900      242.8499        0.0000      173.2500      163.4100        0.0000        0.0000        0.0000        0.0000        0.0000        0.0000        0.0000        0.0000        0.0000        0.0000        0.0000        0.0000        0.0000        0.0000        0.0000        0.0000        0.0000        0.0000        0.0000        0.0000        0.0000        0.0000        0.0000        0.0000        0.0000        0.0000        0.0000        0.0000        0.0000        0.0000        0.0000        0.0000        0.0000        0.0000        0.0000        0.0000        0.0000        0.0000        0.0000        0.0000        0.0000        0.0000        0.0000
        0.0000        0.0000        0.0000        0.0000        0.0000        0.0000        0.0000        0.0000        0.0000        0.0000        0.0000        0.0000        0.0000        0.0000        0.0000        0.0000        0.0000        0.0000        0.0000        0.0000        0.0000        0.0000        0.0000        0.0000        0.0000        0.0000        0.0000        0.0000        0.0000        0.0000        0.0000        0.0000        0.0000        0.0000        0.0000        0.0000        0.0000        0.0000        0.0000        0.0000        0.0000        0.0000        0.0000        0.0000        0.0000        0.0000        0.0000        0.0000        0.0000        0.0000        0.0000        0.0000        0.0000        0.0000        0.0000        0.0000        0.0000        0.0000        0.0000        0.0000        0.0000        0.0000        0.0000        0.0000        0.0000        0.0000        0.0000        0.0000        0.0000        0.0000        0.0000        0.0000        0.0000        0.0000        0.0000        0.0000        0.0000        0.0000        0.0000        0.0000        0.0000        0.0000        0.0000        0.0000        0.0000        0.0000        0.0000        0.0000        0.0000        0.0000        0.0000        0.0000        0.0000        0.0000        0.0000        0.0000        0.0000        0.0000        0.0000        1.4362        1.3581        1.3530        2.0450        2.0710        1.7806        1.7590        1.7685        7.0642        3.6216        2.2022        2.2693        1.0857        1.2317        1.2978        0.3352        0.6362        0.8565        1.0041        1.0893        1.1077        1.2411        1.6257        2.1503        3.9858        5.0093        6.1772        7.4298        8.5564        9.7251       10.4218       10.6358        8.5918        8.8031        9.7020       11.1781       15.1067       16.8842       18.7954       20.9391       23.8278       26.2258       33.7626       50.6023       60.5597       74.9020       86.7904       90.1272       88.2966       85.3900       79.7686       71.3385       91.5374       91.4522       87.8360       67.1176       65.8233       88.3916      112.9708       92.7203      112.7535      126.0128      106.9986       99.2128       79.2717       76.1870       81.2016       82.8889       89.6018       88.8299       88.1258       84.7417       76.5202       84.8952       91.5071       91.7558       88.6537       83.8055       92.1170       76.3192       64.5535       61.5093       61.1895       61.2275       60.8683       72.4787       79.3631       95.9311      262.4329        0.0000        0.0000        0.0000        0.0000        0.0000        0.0000      250.9766      249.7200        0.0000        0.0000        0.0000        0.0000      260.3400      247.9200        0.0000        0.0000        0.0000        0.0000        0.0000        0.0000        0.0000        0.0000        0.0000        0.0000        0.0000        0.0000        0.0000        0.0000        0.0000        0.0000        0.0000        0.0000        0.0000        0.0000        0.0000        0.0000        0.0000        0.0000        0.0000        0.0000        0.0000        0.0000        0.0000        0.0000        0.0000        0.0000        0.0000        0.0000        0.0000        0.0000        0.0000        0.0000        0.0000        0.0000        0.0000        0.0000        0.0000        0.0000        0.0000        0.0000        0.0000
        0.0000        0.0000        0.0000        0.0000        0.0000        0.0000        0.0000        0.0000        0.0000        0.0000        0.0000        0.0000        0.0000        0.0000        0.0000        0.0000        0.0000        0.0000        0.0000        0.0000        0.0000        0.0000        0.0000        0.0000        0.0000        0.0000        0.0000        0.0000        0.0000        0.0000        0.0000        0.0000        0.0000        0.0000        0.0000        0.0000        0.0000        0.0000        0.0000        0.0000        0.0000        0.0000        0.0000        0.0000        0.0000        0.0000        0.0000        0.0000        0.0000        0.0000        0.0000        0.0000        0.0000        0.0000        0.0000        0.0000        0.0000        0.0000        0.0000        0.0000        0.0000        0.0000        0.0000        0.0000        0.0000        0.0000        0.0000        0.0000        0.0000        0.0000        0.0000        0.0000        0.0000        0.0000        0.0000        0.0000        0.0000        0.0000        0.0000        0.0000        0.0000        0.0000        0.0000        0.0000        0.0000        0.0000        0.0000        0.0000        0.0000        0.0000        0.0000        0.0000        0.0000        0.0000        0.0000        0.0000        0.0000        0.3436        0.9408        1.1033        0.7938        1.0146        1.1724        1.5729        1.1137        0.8453        0.6856        1.3746        1.4815        1.4651        1.0466        0.7407        0.3249        1.1582        0.3077        0.8023        1.0154        1.1690        1.2262        1.1518        1.2654        1.6304        2.1247        3.9441        4.9225        6.0983        7.3582        8.4948        9.6817       10.5262       10.9860        9.0256        9.4399       10.6019       12.1434       16.1908       17.9894       25.2524       22.1274       31.8404       46.7173       73.6863       77.4821       66.6263       82.5512       88.7745       88.8077       88.1989       80.4435       82.8668       86.5285       98.5749       82.3435       79.7913       77.6124       71.5598       75.0674       98.2185      123.6838      134.9825      129.4866      110.4166      107.2759       82.7687       75.3126       86.3208       85.5697       92.3121       91.3164       95.2688       85.8688       84.9424       91.1458       86.4508       83.8782       81.9942       68.1441       75.6165       80.0142       64.5266       60.0332       59.4577       62.9052       54.8157       67.3929       74.4289      107.5019        0.0000        0.0000        0.0000        0.0000        0.0000      161.0127      164.7641      159.4937      153.5400        0.0000        0.0000        0.0000        0.0000        0.0000        0.0000        0.0000        0.0000        0.0000        0.0000        0.0000        0.0000        0.0000        0.0000        0.0000        0.0000        0.0000        0.0000        0.0000        0.0000        0.0000        0.0000        0.0000        0.0000        0.0000        0.0000        0.0000        0.0000        0.0000        0.0000        0.0000        0.0000        0.0000        0.0000        0.0000        0.0000        0.0000        0.0000        0.0000        0.0000        0.0000        0.0000        0.0000        0.0000        0.0000        0.0000        0.0000        0.0000        0.0000        0.0000        0.0000        0.0000        0.0000
        0.0000        0.0000        0.0000        0.0000        0.0000        0.0000        0.0000        0.0000        0.0000        0.0000        0.0000        0.0000        0.0000        0.0000        0.0000        0.0000        0.0000        0.0000        0.0000        0.0000        0.0000        0.0000        0.0000        0.0000        0.0000        0.0000        0.0000        0.0000        0.0000        0.0000        0.0000        0.0000        0.0000        0.0000        0.0000        0.0000        0.0000        0.0000        0.0000        0.0000        0.0000        0.0000        0.0000        0.0000        0.0000        0.0000        0.0000        0.0000        0.0000        0.0000        0.0000        0.0000        0.0000        0.0000        0.0000        0.0000        0.0000        0.0000        0.0000        0.0000        0.0000        0.0000        0.0000        0.0000        0.0000        0.0000        0.0000        0.0000        0.0000        0.0000        0.0000        0.0000        0.0000        0.0000        0.0000        0.0000        0.0000        0.0000        0.0000        0.0000        0.0000        0.0000        0.0000        0.0000        0.0000        0.0000        0.0000        0.0000        0.0000        0.0000        0.0000        0.0000        0.0000        0.0000        0.0000        0.0000        0.0000        0.5816        1.2479        0.9329        0.7070        1.1280        0.7534        0.6812        0.4830        0.5666        0.7178        1.4418        1.6858        1.6711        1.3852        0.0517        0.2978        0.1784        0.2655        1.0855        1.2768        1.3935        1.3959        1.1700        1.2771        1.5693        1.9902        3.6486        4.4917        5.6453        7.0448        8.2861        9.5781       10.8243       12.0087       10.2880       11.2364       12.4715       13.8859       24.1684       43.7719       74.8098       58.7923       80.3815      112.1849       88.3546       87.3497       69.1406       84.1773       80.0981       75.4764       77.2764       83.9418       81.7345       84.2704       85.4234       96.8214      105.4619       93.8961       94.0863      100.7960       87.9341       90.4827       95.2151      110.5940      117.3808       98.4758       96.0294       81.3524       74.2149       76.6818       90.4177       87.8007      105.7247      109.5176      102.7400       89.3890       78.4442       82.4184       78.4747       74.5546       67.9504       75.4332       67.9849       64.1708       59.4866       60.2295       71.0027       81.6938       89.6379      142.0383        0.0000        0.0000        0.0000       62.0100      136.0122      140.5229      138.9706      137.1717       38.8800        0.0000        0.0000        0.0000        0.0000        0.0000        0.0000        0.0000        0.0000        0.0000        0.0000        0.0000        0.0000        0.0000        0.0000        0.0000        0.0000        0.0000        0.0000        0.0000        0.0000        0.0000        0.0000        0.0000        0.0000        0.0000        0.0000        0.0000        0.0000        0.0000        0.0000        0.0000        0.0000        0.0000        0.0000        0.0000        0.0000        0.0000        0.0000        0.0000        0.0000        0.0000        0.0000        0.0000        0.0000        0.0000        0.0000        0.0000        0.0000        0.0000        0.0000        0.0000        0.0000        0.0000
        0.0000        0.0000        0.0000        0.0000        0.0000        0.0000        0.0000        0.0000        0.0000        0.0000        0.0000        0.0000        0.0000        0.0000        0.0000        0.0000        0.0000        0.0000        0.0000        0.0000        0.0000        0.0000        0.0000        0.0000        0.0000        0.0000        0.0000        0.0000        0.0000        0.0000        0.0000        0.0000        0.0000        0.0000        0.0000        0.0000        0.0000        0.0000        0.0000        0.0000        0.0000        0.0000        0.0000        0.0000        0.0000        0.0000        0.0000        0.0000        0.0000        0.0000        0.0000        0.0000        0.0000        0.0000        0.0000        0.0000        0.0000        0.0000        0.0000        0.0000        0.0000        0.0000        0.0000        0.0000        0.0000        0.0000        0.0000        0.0000        0.0000        0.0000        0.0000        0.0000        0.0000        0.0000        0.0000        0.0000        0.0000        0.0000        0.0000        0.0000        0.0000        0.0000        0.0000        0.0000        0.0000        0.0000        0.0000        0.0000        0.0000        0.0000        0.0000        0.0000        0.0000        0.0000        0.0000        0.0000        0.4188        0.3774        0.4042        0.4222        0.4474        0.4506        0.4263        0.4180        0.4416        0.5601        0.7734        2.0118        2.4415        2.4986        2.1968        1.3542        1.1237        1.0880        1.2660        1.5314        1.7390       42.4386       20.9727        5.0660        3.1613        4.0691        4.8917        2.3347        2.8164        3.5975        4.6145        7.0509        8.2841        9.7236       13.3504       15.8721       18.0285       20.0651       22.0467       44.0136       88.2867      126.5174       88.5577       52.7506       53.6076       68.3864       84.1773       74.3540       82.0238       76.4027       73.3372       71.2833       75.5853       72.7501       80.9954      109.1651      114.6374      108.3577       79.4473       83.0114       91.7064       90.1901       95.5237      100.0033       96.7739       97.5720       95.5253       90.2634       86.4968       81.3206       82.7277       88.4793       90.7920       94.6110       92.2726       85.0855       81.9425       70.0796       70.9305       61.6825       59.4924       60.7944       65.7369       64.6377       58.8093       61.4293       56.9038       58.7868      184.5367      219.6921        0.0000        0.0000        0.0000        0.0000       83.0933      103.0760      115.0231      122.1316      124.3898       53.9700        0.0000        0.0000        0.0000        0.0000        0.0000        0.0000        0.0000        0.0000        0.0000        0.0000        0.0000        0.0000        0.0000        0.0000        0.0000        0.0000        0.0000        0.0000        0.0000        0.0000        0.0000        0.0000        0.0000        0.0000        0.0000        0.0000        0.0000        0.0000        0.0000        0.0000        0.0000        0.0000        0.0000        0.0000        0.0000        0.0000        0.0000        0.0000        0.0000        0.0000        0.0000        0.0000        0.0000        0.0000        0.0000        0.0000        0.0000        0.0000        0.0000        0.0000        0.0000        0.0000        0.0000
        0.0000        0.0000        0.0000        0.0000        0.0000        0.0000        0.0000        0.0000        0.0000        0.0000        0.0000        0.0000        0.0000        0.0000        0.0000        0.0000        0.0000        0.0000        0.0000        0.0000        0.0000        0.0000        0.0000        0.0000        0.0000        0.0000        0.0000        0.0000        0.0000        0.0000        0.0000        0.0000        0.0000        0.0000        0.0000        0.0000        0.0000        0.0000        0.0000        0.0000        0.0000        0.0000        0.0000        0.0000        0.0000        0.0000        0.0000        0.0000        0.0000        0.0000        0.0000        0.0000        0.0000        0.0000        0.0000        0.0000        0.0000        0.0000        0.0000        0.0000        0.0000        0.0000        0.0000        0.0000        0.0000        0.0000        0.0000        0.0000        0.0000        0.0000        0.0000        0.0000        0.0000        0.0000        0.0000        0.0000        0.0000        0.0000        0.0000        0.0000        0.0000        0.0000        0.0000        0.0000        0.0000        0.0000        0.0000        0.0000        0.0000        0.0000        0.0000        0.0000        0.0000        0.0000        0.0000        0.0000        0.3866        0.3803        0.3894        0.3831        0.3844        0.3833        0.3384        0.3560        0.3858        0.5364        0.8056        2.1920        2.7362        2.8814        2.6094        1.7095        1.5048        2.3628        2.5552        3.0258        4.3482       27.7653       46.6328        5.8966        7.3821        6.7330        4.3477        1.8569        2.2510        3.0143        4.0927        6.5085       15.2532       26.7961       19.6146       17.4853       20.3073       48.5753       71.8353       64.9144       55.0478       58.2843       41.1677       44.3295       59.7938       74.4333       95.7500       81.6764       80.1009       67.1610       67.6491       73.1388       80.9245       67.9926       74.4215       92.8934       99.5506       94.6773       73.7906       91.3154       93.4256       83.4677       97.6700       91.2207       95.0295       89.0866       89.2689       83.6619       82.2610       89.9475       93.2545       90.7619       83.6793       89.9573       87.2184       75.5840       70.3805       62.6623       55.7023       52.8818       52.2145       56.4315       54.2962       49.0224       56.0057       68.3440       66.0296        0.0000        0.0000        0.0000        0.0000        0.0000        0.0000       70.4731       67.2590       92.8015       98.2308      106.9719      118.5289        0.0000        0.0000        0.0000        0.0000        0.0000        0.0000        0.0000        0.0000        0.0000        0.0000        0.0000        0.0000        0.0000        0.0000        0.0000        0.0000        0.0000        0.0000        0.0000        0.0000        0.0000        0.0000        0.0000        0.0000        0.0000        0.0000        0.0000        0.0000        0.0000        0.0000        0.0000        0.0000        0.0000        0.0000        0.0000        0.0000        0.0000        0.0000        0.0000        0.0000        0.0000        0.0000        0.0000        0.0000        0.0000        0.0000        0.0000        0.0000        0.0000        0.0000        0.0000        0.0000        0.0000        0.0000
        0.0000        0.0000        0.0000        0.0000        0.0000        0.0000        0.0000        0.0000        0.0000        0.0000        0.0000        0.0000        0.0000        0.0000        0.0000        0.0000        0.0000        0.0000        0.0000        0.0000        0.0000        0.0000        0.0000        0.0000        0.0000        0.0000        0.0000        0.0000        0.0000        0.0000        0.0000        0.0000        0.0000        0.0000        0.0000        0.0000        0.0000        0.0000        0.0000        0.0000        0.0000        0.0000        0.0000        0.0000        0.0000        0.0000        0.0000        0.0000        0.0000        0.0000        0.0000        0.0000        0.0000        0.0000        0.0000        0.0000        0.0000        0.0000        0.0000        0.0000        0.0000        0.0000        0.0000        0.0000        0.0000        0.0000        0.0000        0.0000        0.0000        0.0000        0.0000        0.0000        0.0000        0.0000        0.0000        0.0000        0.0000        0.0000        0.0000        0.0000        0.0000        0.0000        0.0000        0.0000        0.0000        0.0000        0.0000        0.0000        0.0000        0.0000        0.0000        0.0000        0.0000        0.0000        0.0000        0.0000        0.3024        0.3366        0.3621        0.3629        0.3724        0.3504        0.4022        0.3669        0.3787        0.5111        0.7730        2.0671        2.5739        2.7599        2.6493        1.8097        1.7139        3.0632        4.6825        5.0784        4.8780        4.5109       20.9263        4.3619        5.1099        3.6000        1.4216        1.9591        2.3045        3.0437        4.1178        7.8358       27.5499       23.2756       13.0370       26.8786       66.3209       77.2200       54.0441       38.6677       43.6858       48.0944       55.2754       59.6553       58.8317       62.8542       69.5267       81.7330       82.4121       70.0761       69.2731       68.5335       71.1652       72.0613       70.8808       84.9442       79.4130       73.2372       92.2124       88.6201       87.2391       75.1101       86.6089       77.9972       86.0033       90.9610       92.0316       81.1500       84.7755       87.4419       84.3390       80.2013       78.3400       87.2182       80.8022       56.7873       55.4149       52.5236       53.8607       56.8714       58.3492       59.4868       58.4808       59.7920       66.4435       92.9582        0.0000        0.0000        0.0000        0.0000        0.0000        0.0000       55.1056       51.9987       59.1759       79.2955       83.6661       88.5925       95.9906        0.0000        0.0000        0.0000        0.0000        0.0000        0.0000        0.0000        0.0000        0.0000        0.0000        0.0000        0.0000        0.0000        0.0000        0.0000        0.0000        0.0000        0.0000        0.0000        0.0000        0.0000        0.0000        0.0000        0.0000        0.0000        0.0000        0.0000        0.0000        0.0000        0.0000        0.0000        0.0000        0.0000        0.0000        0.0000        0.0000        0.0000        0.0000        0.0000        0.0000        0.0000        0.0000        0.0000        0.0000        0.0000        0.0000        0.0000        0.0000        0.0000        0.0000        0.0000        0.0000        0.0000        0.0000
        0.0000        0.0000        0.0000        0.0000        0.0000        0.0000        0.0000        0.0000        0.0000        0.0000        0.0000        0.0000        0.0000        0.0000        0.0000        0.0000        0.0000        0.0000        0.0000        0.0000        0.0000        0.0000        0.0000        0.0000        0.0000        0.0000        0.0000        0.0000        0.0000        0.0000        0.0000        0.0000        0.0000        0.0000        0.0000        0.0000        0.0000        0.0000        0.0000        0.0000        0.0000        0.0000        0.0000        0.0000        0.0000        0.0000        0.0000        0.0000        0.0000        0.0000        0.0000        0.0000        0.0000        0.0000        0.0000        0.0000        0.0000        0.0000        0.0000        0.0000        0.0000        0.0000        0.0000        0.0000        0.0000        0.0000        0.0000        0.0000        0.0000        0.0000        0.0000        0.0000        0.0000        0.0000        0.0000        0.0000        0.0000        0.0000        0.0000        0.0000        0.0000        0.0000        0.0000        0.0000        0.0000        0.0000        0.0000        0.0000        0.0000        0.0000        0.0000        0.0000        0.0000        0.0000        0.0000        0.0000        0.0000        0.3573        0.3885        0.4582        0.5082        0.5220        0.4908        0.4506        0.4203        0.4942        0.6420        1.6338        1.9538        2.1580        2.2509        1.6900        1.7531        1.8559        3.9588        3.6253        5.4185        5.7373        4.3178        1.4873        1.5113        1.7839        2.0103        2.7563        3.3108        4.2331        4.8143        7.3622       14.6909       15.6130       16.0552       45.2990       50.6392       43.2193       36.1283       35.3634       41.4507       40.5515       41.0008       53.1421       56.4802       56.6773       71.6085       85.8171       75.5030       59.5864       66.5199       73.1715       77.3469       85.9501       95.8887       87.8989       74.4856       74.3353       75.2143       65.1991       66.8232       79.5897       72.5960       71.6508       87.5688       92.6727       78.8122       83.3431       76.7970       70.1735       76.6101       65.8632       69.1664       71.4231       63.3846       59.0527       58.2761       55.2289       57.9297       52.8698       57.0283       56.0681       53.1199       58.8083       62.4514        0.0000        0.0000        0.0000        0.0000        0.0000        0.0000        0.0000       46.9316       48.8947       51.2126       70.7631       79.3566       82.8641      102.3213        0.0000        0.0000        0.0000        0.0000        0.0000        0.0000        0.0000        0.0000        0.0000        0.0000        0.0000        0.0000        0.0000        0.0000        0.0000        0.0000        0.0000        0.0000        0.0000        0.0000        0.0000        0.0000        0.0000        0.0000        0.0000        0.0000        0.0000        0.0000        0.0000        0.0000        0.0000        0.0000        0.0000        0.0000        0.0000        0.0000        0.0000        0.0000        0.0000        0.0000        0.0000        0.0000        0.0000        0.0000        0.0000        0.0000        0.0000        0.0000        0.0000        0.0000        0.0000        0.0000        0.0000        0.0000
        0.0000        0.0000        0.0000        0.0000        0.0000        0.0000        0.0000        0.0000        0.0000        0.0000        0.0000        0.0000        0.0000        0.0000        0.0000        0.0000        0.0000        0.0000        0.0000        0.0000        0.0000        0.0000        0.0000        0.0000        0.0000        0.0000        0.0000        0.0000        0.0000        0.0000        0.0000        0.0000        0.0000        0.0000        0.0000        0.0000        0.0000        0.0000        0.0000        0.0000        0.0000        0.0000        0.0000        0.0000        0.0000        0.0000        0.0000        0.0000        0.0000        0.0000        0.0000        0.0000        0.0000        0.0000        0.0000        0.0000        0.0000        0.0000        0.0000        0.0000        0.0000        0.0000        0.0000        0.0000        0.0000        0.0000        0.0000        0.0000        0.0000        0.0000        0.0000        0.0000        0.0000        0.0000        0.0000        0.0000        0.0000        0.0000        0.0000        0.0000        0.0000        0.0000        0.0000        0.0000        0.0000        0.0000        0.0000        0.0000        0.0000        0.0000        0.0000        0.0000        0.0000        0.0000        0.0000        0.0000        0.3647        0.4203        0.5851        1.0963        0.0000        1.3487        1.2054        0.6203        0.5240        0.5190        0.5920        0.5005        0.7964        0.2639        0.3181        1.1322        1.3173        3.0452        3.0249        1.7863        1.8569        2.3478        2.5088        3.6276        5.1746        3.5126        3.8543        4.8539        8.4737        8.3247        7.2979        8.5806       16.6419       16.8352       20.9688       31.2546       38.9686       34.4779       32.6416       31.7407       34.9510       46.0228       54.6757       61.2463       57.4085       61.8100       64.4341       67.8188       71.7131       64.0702       64.1960       62.3772       77.2609       81.0565       89.1522       75.8590       66.6506       64.8814       67.2053       61.0357       61.5986       62.2168       64.5206       66.0339       68.5496       70.9280       70.1160       63.4079       88.5479       89.5591       50.6781       50.7669       54.6566       59.2297       59.7717       55.8168       53.1166       51.0164       47.2668       45.2139       45.4044       49.0957       51.6920        0.0000        0.0000        0.0000        0.0000        0.0000       96.2100       66.6900        0.0000       46.6105       47.6850       50.5343       60.4586       74.1434       84.1212       87.3143        0.0000        0.0000        0.0000        0.0000        0.0000        0.0000        0.0000        0.0000        0.0000        0.0000        0.0000        0.0000        0.0000        0.0000        0.0000        0.0000        0.0000        0.0000        0.0000        0.0000        0.0000        0.0000        0.0000        0.0000        0.0000        0.0000        0.0000        0.0000        0.0000        0.0000        0.0000        0.0000        0.0000        0.0000        0.0000        0.0000        0.0000        0.0000        0.0000        0.0000        0.0000        0.0000        0.0000        0.0000        0.0000        0.0000        0.0000        0.0000        0.0000        0.0000        0.0000        0.0000        0.0000        0.0000        0.0000
        0.0000        0.0000        0.0000        0.0000        0.0000        0.0000        0.0000        0.0000        0.0000        0.0000        0.0000        0.0000        0.0000        0.0000        0.0000        0.0000        0.0000        0.0000        0.0000        0.0000        0.0000        0.0000        0.0000        0.0000        0.0000        0.0000        0.0000        0.0000        0.0000        0.0000        0.0000        0.0000        0.0000        0.0000        0.0000        0.0000        0.0000        0.0000        0.0000        0.0000        0.0000        0.0000        0.0000        0.0000        0.0000        0.0000        0.0000        0.0000        0.0000        0.0000        0.0000        0.0000        0.0000        0.0000        0.0000        0.0000        0.0000        0.0000        0.0000        0.0000        0.0000        0.0000        0.0000        0.0000        0.0000        0.0000        0.0000        0.0000        0.0000        0.0000        0.0000        0.0000        0.0000        0.0000        0.0000        0.0000        0.0000        0.0000        0.0000        0.0000        0.0000        0.0000        0.0000        0.0000        0.0000        0.0000        0.0000        0.0000        0.0000        0.0000        0.0000        0.0000        0.0000        0.0000        0.0000        0.0000        0.0000        0.3651        0.0000        0.0000        0.0000        1.6777        1.4526        0.7013        0.5711        0.4997        0.5191        0.1282        0.1177        0.1585        0.2599        1.0456        1.3224        1.6451        3.0145        2.5313        2.4264        2.4457        2.8159        3.4031        3.9430        4.4114        4.8193       10.6274       13.6958       17.6665       18.1128       17.2235       14.4350       14.0466       17.2557       27.3358       33.3541       32.3950       28.0515       31.3792       52.4681       59.1187       48.7391       51.9022       66.0571       62.2591       56.2484       75.2117       72.7530       90.0208       77.8211       66.2368       61.9613       80.7177       80.6615       80.8504       80.6635       87.3157       75.4187       59.3946       58.5425       65.3730       56.6560       60.8084       63.4667       64.0992       51.8591       47.6975       63.2426       78.9701       47.0499       54.6464       51.6363       52.2427       50.2635       45.6788       48.6358       51.3153       47.1066       42.3701       45.3359       50.1931       53.9861        0.0000        0.0000        0.0000        0.0000        0.0000       62.8800       22.0800       10.5600       44.1057       42.1358       49.4120       55.3802       68.5901       76.1926       85.9253        0.0000        0.0000        0.0000        0.0000        0.0000        0.0000        0.0000        0.0000        0.0000        0.0000        0.0000        0.0000        0.0000        0.0000        0.0000        0.0000        0.0000        0.0000        0.0000        0.0000        0.0000        0.0000        0.0000        0.0000        0.0000        0.0000        0.0000        0.0000        0.0000        0.0000        0.0000        0.0000        0.0000        0.0000        0.0000        0.0000        0.0000        0.0000        0.0000        0.0000        0.0000        0.0000        0.0000        0.0000        0.0000        0.0000        0.0000        0.0000        0.0000        0.0000        0.0000        0.0000        0.0000        0.0000        0.0000
        0.0000        0.0000        0.0000        0.0000        0.0000        0.0000        0.0000        0.0000        0.0000        0.0000        0.0000        0.0000        0.0000        0.0000        0.0000        0.0000        0.0000        0.0000        0.0000        0.0000        0.0000        0.0000        0.0000        0.0000        0.0000        0.0000        0.0000        0.0000        0.0000        0.0000        0.0000        0.0000        0.0000        0.0000        0.0000        0.0000        0.0000        0.0000        0.0000        0.0000        0.0000        0.0000        0.0000        0.0000        0.0000        0.0000        0.0000        0.0000        0.0000        0.0000        0.0000        0.0000        0.0000        0.0000        0.0000        0.0000        0.0000        0.0000        0.0000        0.0000        0.0000        0.0000        0.0000        0.0000        0.0000        0.0000        0.0000        0.0000        0.0000        0.0000        0.0000        0.0000        0.0000        0.0000        0.0000        0.0000        0.0000        0.0000        0.0000        0.0000        0.0000        0.0000        0.0000        0.0000        0.0000        0.0000        0.0000        0.0000        0.0000        0.0000        0.0000        0.0000        0.0000        0.0000        0.0000        0.0000        0.0000        0.0000        0.0000        0.0000        0.0000        1.6436        1.4680        0.7622        0.6372        0.5460        0.4654        0.1257        0.0926        0.1528        0.2977        1.5382        2.3218        2.7597        2.3429        2.5554        2.7559        3.2179        4.9051        6.6780        7.6197        8.4093        6.6495       16.0816       20.4970       26.5039       22.3623       17.7958       13.3069       13.4522       17.4860       27.1232       33.2319       32.3568       31.1898       32.1379       47.9736       50.5611       45.6036       45.2351       53.2058       51.8344       46.6230       67.9467       76.5946       80.0182       74.8391       64.9361       65.6652       81.2519      102.8027       84.1588       74.4714       83.8049       88.2752       61.5030       62.5854       55.8117       46.7262       46.4468       47.6174       44.5001       46.9811       42.7379       44.1496       48.1753       50.9006       47.1973       46.6810       52.8584       49.5025       45.3690       44.7434       46.7212       54.4954       47.0991       57.7528        0.0000        0.0000        0.0000        0.0000        0.0000        0.0000       75.0300       76.9800       15.5100        7.6200       41.1933       39.2489       44.7073       55.2387       65.2458       70.1092       82.9401        0.0000        0.0000        0.0000        0.0000        0.0000        0.0000        0.0000        0.0000        0.0000        0.0000        0.0000        0.0000        0.0000        0.0000        0.0000        0.0000        0.0000        0.0000        0.0000        0.0000        0.0000        0.0000        0.0000        0.0000        0.0000        0.0000        0.0000        0.0000        0.0000        0.0000        0.0000        0.0000        0.0000        0.0000        0.0000        0.0000        0.0000        0.0000        0.0000        0.0000        0.0000        0.0000        0.0000        0.0000        0.0000        0.0000        0.0000        0.0000        0.0000        0.0000        0.0000        0.0000        0.0000        0.0000        0.0000
        0.0000        0.0000        0.0000        0.0000        0.0000        0.0000        0.0000        0.0000        0.0000        0.0000        0.0000        0.0000        0.0000        0.0000        0.0000        0.0000        0.0000        0.0000        0.0000        0.0000        0.0000        0.0000        0.0000        0.0000        0.0000        0.0000        0.0000        0.0000        0.0000        0.0000        0.0000        0.0000        0.0000        0.0000        0.0000        0.0000        0.0000        0.0000        0.0000        0.0000        0.0000        0.0000        0.0000        0.0000        0.0000        0.0000        0.0000        0.0000        0.0000        0.0000        0.0000        0.0000        0.0000        0.0000        0.0000        0.0000        0.0000        0.0000        0.0000        0.0000        0.0000        0.0000        0.0000        0.0000        0.0000        0.0000        0.0000        0.0000        0.0000        0.0000        0.0000        0.0000        0.0000        0.0000        0.0000        0.0000        0.0000        0.0000        0.0000        0.0000        0.0000        0.0000        0.0000        0.0000        0.0000        0.0000        0.0000        0.0000        0.0000        0.0000        0.0000        0.0000        0.0000        0.0000        0.0000        0.0000        0.0000        0.0000        0.0000        0.0000        0.0000        0.0000        1.2511        0.7188        0.7223        0.6913        0.6257        0.1714        0.1510        0.2470        0.4581        2.0285        2.8272        3.1062        3.6723        4.9310        6.2293        8.5431        7.3695        7.8469        8.9549        9.0721       11.3348       17.7667       21.0864       17.3246       12.8734       20.1088       21.6278       18.2580       20.7724       25.7836       30.4505       32.4269       30.6626       34.0468       47.9315       57.9796       47.4253       42.2626       39.2984       67.7932       65.3786       85.8859       81.6283       80.7571       71.5594       70.6857       66.5969      103.2242      102.0916      105.4755       97.2645       88.7217      101.9418       64.7699       56.6878       50.4306       43.8817       48.0905       44.2051       47.5591       41.1573       41.0856       44.6764       47.8583       45.5118       43.9226       43.6573       45.0275       47.4999       44.3010       44.2088       49.5315       53.1216       63.0059       85.4103        0.0000        0.0000        0.0000        0.0000        0.0000        0.0000        0.0000       66.2100       58.2600       11.8500       41.1316       35.9907       42.1206       48.7680       61.9727       68.3229       87.6009        0.0000        0.0000        0.0000        0.0000        0.0000        0.0000        0.0000        0.0000        0.0000        0.0000        0.0000        0.0000        0.0000        0.0000        0.0000        0.0000        0.0000        0.0000        0.0000        0.0000        0.0000        0.0000        0.0000        0.0000        0.0000        0.0000        0.0000        0.0000        0.0000        0.0000        0.0000        0.0000        0.0000        0.0000        0.0000        0.0000        0.0000        0.0000        0.0000        0.0000        0.0000        0.0000        0.0000        0.0000        0.0000        0.0000        0.0000        0.0000        0.0000        0.0000        0.0000        0.0000        0.0000        0.0000        0.0000
        0.0000        0.0000        0.0000        0.0000        0.0000        0.0000        0.0000        0.0000        0.0000        0.0000        0.0000        0.0000        0.0000        0.0000        0.0000        0.0000        0.0000        0.0000        0.0000        0.0000        0.0000        0.0000        0.0000        0.0000        0.0000        0.0000        0.0000        0.0000        0.0000        0.0000        0.0000        0.0000        0.0000        0.0000        0.0000        0.0000        0.0000        0.0000        0.0000        0.0000        0.0000        0.0000        0.0000        0.0000        0.0000        0.0000        0.0000        0.0000        0.0000        0.0000        0.0000        0.0000        0.0000        0.0000        0.0000        0.0000        0.0000        0.0000        0.0000        0.0000        0.0000        0.0000        0.0000        0.0000        0.0000        0.0000        0.0000        0.0000        0.0000        0.0000        0.0000        0.0000        0.0000        0.0000        0.0000        0.0000        0.0000        0.0000        0.0000        0.0000        0.0000        0.0000        0.0000        0.0000        0.0000        0.0000        0.0000        0.0000        0.0000        0.0000        0.0000        0.0000        0.0000        0.0000        0.0000        0.0000        0.0000        0.0000        0.0000        0.0000        0.0000        0.0000        0.0000        1.1416        1.3187        1.3645        1.2802        0.6060        0.5634        0.9169        1.6599        4.4911        8.4604        9.5402       13.9213       24.4672       18.9714       12.5395       10.9323       17.0565       18.3247       18.5521       31.2227       23.7677       20.4367       20.9819       29.8281        0.0000        0.0000       20.4826       25.6144       30.5574       34.7671       33.0703       37.1670       31.4162       65.1341       70.1100       42.1965       37.0947       35.9229       37.5886       44.8197       57.5126       61.5850       61.8940       71.8429       72.9492       80.6043       86.4558       85.8226       73.7938       73.4941       78.9423       75.4269       59.6267       54.7269       49.1054       43.7893       52.6386       45.4898       57.6822       47.6043       46.0501       47.0602       46.9535       46.7399       49.2558       48.6496       49.3474       48.6305       42.8501       48.0839       38.5846        0.0000        0.0000        0.0000        0.0000        0.0000        0.0000        0.0000        0.0000        0.0000        0.0000        0.0000        0.0000        0.0000       37.9359       34.4416       37.9464       43.3741       61.9025       74.7418        0.0000        0.0000        0.0000        0.0000        0.0000        0.0000        0.0000        0.0000        0.0000        0.0000        0.0000        0.0000        0.0000        0.0000        0.0000        0.0000        0.0000        0.0000        0.0000        0.0000        0.0000        0.0000        0.0000        0.0000        0.0000        0.0000        0.0000        0.0000        0.0000        0.0000        0.0000        0.0000        0.0000        0.0000        0.0000        0.0000        0.0000        0.0000        0.0000        0.0000        0.0000        0.0000        0.0000        0.0000        0.0000        0.0000        0.0000        0.0000        0.0000        0.0000        0.0000        0.0000        0.0000        0.0000        0.0000        0.0000
        0.0000        0.0000        0.0000        0.0000        0.0000        0.0000        0.0000        0.0000        0.0000        0.0000        0.0000        0.0000        0.0000        0.0000        0.0000        0.0000        0.0000        0.0000        0.0000        0.0000        0.0000        0.0000        0.0000        0.0000        0.0000        0.0000        0.0000        0.0000        0.0000        0.0000        0.0000        0.0000        0.0000        0.0000        0.0000        0.0000        0.0000        0.0000        0.0000        0.0000        0.0000        0.0000        0.0000        0.0000        0.0000        0.0000        0.0000        0.0000        0.0000        0.0000        0.0000        0.0000        0.0000        0.0000        0.0000        0.0000        0.0000        0.0000        0.0000        0.0000        0.0000        0.0000        0.0000        0.0000        0.0000        0.0000        0.0000        0.0000        0.0000        0.0000        0.0000        0.0000        0.0000        0.0000        0.0000        0.0000        0.0000        0.0000        0.0000        0.0000        0.0000        0.0000        0.0000        0.0000        0.0000        0.0000        0.0000        0.0000        0.0000        0.0000        0.0000        0.0000        0.0000        0.0000        0.0000        0.0000        0.0000        0.0000        0.0000        0.0000        0.0000        0.0000        0.0000        1.1098        1.4570        1.5992        1.5397        0.7504        0.7207        1.1684        2.0883        5.5359        9.5967        8.3002       14.5448       10.9475        9.4501       10.9777       15.4460       19.2256       17.9811       23.1014       21.8665       23.7303       24.5874       30.5497        0.0000        0.0000        0.0000        0.0000        0.0000        0.0000       32.7625       33.3087       36.4181       37.2881       42.6173       42.2217       46.3461       35.3987       31.1837       29.7428       34.3101       41.3763       40.5225       49.8184       61.8002       76.3360       89.6436       84.7072       78.9314       66.0839       66.7027       68.6179       71.2841       56.2355       56.0630       46.0812       41.3784       42.7262       45.7138       52.1194       41.9204       41.6676       42.8421       43.0579       46.6939       47.4339       51.1874       58.0378       56.4123       38.7417        0.0000        0.0000        0.0000        0.0000        0.0000        0.0000        0.0000        0.0000        0.0000        0.0000        0.0000        0.0000        0.0000        0.0000        0.0000       37.5030       33.0175       34.9005       41.4616       62.7438       81.2574      136.9902        0.0000        0.0000        0.0000        0.0000        0.0000        0.0000        0.0000        0.0000        0.0000        0.0000        0.0000        0.0000        0.0000        0.0000        0.0000        0.0000        0.0000        0.0000        0.0000        0.0000        0.0000        0.0000        0.0000        0.0000        0.0000        0.0000        0.0000        0.0000        0.0000        0.0000        0.0000        0.0000        0.0000        0.0000        0.0000        0.0000        0.0000        0.0000        0.0000        0.0000        0.0000        0.0000        0.0000        0.0000        0.0000        0.0000        0.0000        0.0000        0.0000        0.0000        0.0000        0.0000        0.0000        0.0000        0.0000
        0.0000        0.0000        0.0000        0.0000        0.0000        0.0000        0.0000        0.0000        0.0000        0.0000        0.0000        0.0000        0.0000        0.0000        0.0000        0.0000        0.0000        0.0000        0.0000        0.0000        0.0000        0.0000        0.0000        0.0000        0.0000        0.0000        0.0000        0.0000        0.0000        0.0000        0.0000        0.0000        0.0000        0.0000        0.0000        0.0000        0.0000        0.0000        0.0000        0.0000        0.0000        0.0000        0.0000        0.0000        0.0000        0.0000        0.0000        0.0000        0.0000        0.0000        0.0000        0.0000        0.0000        0.0000        0.0000        0.0000        0.0000        0.0000        0.0000        0.0000        0.0000        0.0000        0.0000        0.0000        0.0000        0.0000        0.0000        0.0000        0.0000        0.0000        0.0000        0.0000        0.0000        0.0000        0.0000        0.0000        0.0000        0.0000        0.0000        0.0000        0.0000        0.0000        0.0000        0.0000        0.0000        0.0000        0.0000        0.0000        0.0000        0.0000        0.0000        0.0000        0.0000        0.0000        0.0000        0.0000        0.0000        0.0000        0.0000        0.0000        0.0000        0.0000        0.0000        1.0278        1.4006        1.6376        1.7393        0.9360        0.9900        1.4994        2.4594        6.2889       12.7819       12.6720       14.2161        9.5462       10.1067        0.0000       14.0745       16.2472        0.0000        0.0000       20.7636       24.2372        0.0000        0.0000        0.0000        0.0000        0.0000        0.0000        0.0000        0.0000       26.8049       27.0836       27.2455       31.3688       31.7648       32.6576       28.2399       29.0276       25.8576       25.5364       29.5604       38.3754       34.1493       35.3596       35.3931       42.7066       51.9960       44.4243       46.2937       46.7859       47.4499       49.0104       45.8419       41.1573       45.0904       41.3652       37.6024       38.7458       37.8028       49.6632       46.4395       40.1295       43.7629       45.6439       51.7863        0.0000        0.0000        0.0000        0.0000        0.0000        0.0000        0.0000        0.0000        0.0000        0.0000        0.0000        0.0000        0.0000        0.0000        0.0000        0.0000        0.0000        0.0000        0.0000        0.0000       38.0551       32.6181       34.1775       42.9107       62.9415        0.0000        0.0000        0.0000        0.0000        0.0000        0.0000        0.0000        0.0000        0.0000        0.0000        0.0000        0.0000        0.0000        0.0000        0.0000        0.0000        0.0000        0.0000        0.0000        0.0000        0.0000        0.0000        0.0000        0.0000        0.0000        0.0000        0.0000        0.0000        0.0000        0.0000        0.0000        0.0000        0.0000        0.0000        0.0000        0.0000        0.0000        0.0000        0.0000        0.0000        0.0000        0.0000        0.0000        0.0000        0.0000        0.0000        0.0000        0.0000        0.0000        0.0000        0.0000        0.0000        0.0000        0.0000        0.0000        0.0000        0.0000
        0.0000        0.0000        0.0000        0.0000        0.0000        0.0000        0.0000        0.0000        0.0000        0.0000        0.0000        0.0000        0.0000        0.0000        0.0000        0.0000        0.0000        0.0000        0.0000        0.0000        0.0000        0.0000        0.0000        0.0000        0.0000        0.0000        0.0000        0.0000        0.0000        0.0000        0.0000        0.0000        0.0000        0.0000        0.0000        0.0000        0.0000        0.0000        0.0000        0.0000        0.0000        0.0000        0.0000        0.0000        0.0000        0.0000        0.0000        0.0000        0.0000        0.0000        0.0000        0.0000        0.0000        0.0000        0.0000        0.0000        0.0000        0.0000        0.0000        0.0000        0.0000        0.0000        0.0000        0.0000        0.0000        0.0000        0.0000        0.0000        0.0000        0.0000        0.0000        0.0000        0.0000        0.0000        0.0000        0.0000        0.0000        0.0000        0.0000        0.0000        0.0000        0.0000        0.0000        0.0000        0.0000        0.0000        0.0000        0.0000        0.0000        0.0000        0.0000        0.0000        0.0000        0.0000        0.0000        0.0000        0.0000        0.0000        0.0000        0.0000        0.0000        0.0000        0.0000        0.8945        1.1673        1.4787        1.9015        1.1624        1.3698        1.9078        2.7764        7.7120       14.4919       14.7120        0.0000        0.0000        0.0000        0.0000        0.0000        0.0000        0.0000        0.0000        0.0000        0.0000        0.0000        0.0000        0.0000        0.0000        0.0000        0.0000        0.0000        0.0000        0.0000       25.9209       25.6792       23.8153       25.4269       23.3298       25.9513       24.2896       24.9122       27.2577       27.4280       28.7698       28.0708       28.1679       33.4185       37.4714       33.3836       31.8079       34.0230       37.7932       40.9040       38.9856       37.8972       38.6647       36.9044       37.6400       35.6518       38.2812       38.6771       40.0823       44.7632       43.9769       45.0008       43.4728        0.0000        0.0000        0.0000        0.0000        0.0000        0.0000        0.0000        0.0000        0.0000        0.0000        0.0000        0.0000        0.0000        0.0000        0.0000        0.0000        0.0000        0.0000        0.0000        0.0000        0.0000        0.0000       41.5950       36.4268       42.3569        0.0000       82.4600      110.5362        0.0000        0.0000        0.0000        0.0000        0.0000        0.0000        0.0000        0.0000        0.0000        0.0000        0.0000        0.0000        0.0000        0.0000        0.0000        0.0000        0.0000        0.0000        0.0000        0.0000        0.0000        0.0000        0.0000        0.0000        0.0000        0.0000        0.0000        0.0000        0.0000        0.0000        0.0000        0.0000        0.0000        0.0000        0.0000        0.0000        0.0000        0.0000        0.0000        0.0000        0.0000        0.0000        0.0000        0.0000        0.0000        0.0000        0.0000        0.0000        0.0000        0.0000        0.0000        0.0000        0.0000        0.0000        0.0000
        0.0000        0.0000        0.0000        0.0000        0.0000        0.0000        0.0000        0.0000        0.0000        0.0000        0.0000        0.0000        0.0000        0.0000        0.0000        0.0000        0.0000        0.0000        0.0000        0.0000        0.0000        0.0000        0.0000        0.0000        0.0000        0.0000        0.0000        0.0000        0.0000        0.0000        0.0000        0.0000        0.0000        0.0000        0.0000        0.0000        0.0000        0.0000        0.0000        0.0000        0.0000        0.0000        0.0000        0.0000        0.0000        0.0000        0.0000        0.0000        0.0000        0.0000        0.0000        0.0000        0.0000        0.0000        0.0000        0.0000        0.0000        0.0000        0.0000        0.0000        0.0000        0.0000        0.0000        0.0000        0.0000        0.0000        0.0000        0.0000        0.0000        0.0000        0.0000        0.0000        0.0000        0.0000        0.0000        0.0000        0.0000        0.0000        0.0000        0.0000        0.0000        0.0000        0.0000        0.0000        0.0000        0.0000        0.0000        0.0000        0.0000        0.0000        0.0000        0.0000        0.0000        0.0000        0.0000        0.0000        0.0000        0.0000        0.0000        0.0000        0.0000        0.0000        0.0000        0.0000        0.0000        0.2528        0.3893        1.9710        2.8763        3.4487        4.3714        6.8781        7.8505        9.9154       10.2941        0.0000        0.0000        0.0000        0.0000        0.0000        0.0000        0.0000        0.0000        0.0000        0.0000        0.0000        0.0000        0.0000        0.0000        0.0000        0.0000        0.0000        0.0000       24.9807       23.8774       21.0177       21.2115       20.4830       20.7913       21.9320       23.5461       24.9108       24.5605       21.8692       21.3630       19.0291       19.0878       17.8531       19.0077       21.8449       27.1185       36.9334       38.4951       42.6681       43.8930       43.4889       42.4755       37.5269       41.3366       43.3687       50.2111       52.6492       47.5461       51.9900       95.1600        0.0000        0.0000        0.0000        0.0000        0.0000        0.0000        0.0000        0.0000        0.0000        0.0000        0.0000        0.0000        0.0000        0.0000        0.0000        0.0000        0.0000        0.0000        0.0000        0.0000        0.0000        0.0000        0.0000        0.0000       50.1442       59.6855        0.0000       71.7600      110.4900        0.0000        0.0000        0.0000        0.0000        0.0000        0.0000        0.0000        0.0000        0.0000        0.0000        0.0000        0.0000        0.0000        0.0000        0.0000        0.0000        0.0000        0.0000        0.0000        0.0000        0.0000        0.0000        0.0000        0.0000        0.0000        0.0000        0.0000        0.0000        0.0000        0.0000        0.0000        0.0000        0.0000        0.0000        0.0000        0.0000        0.0000        0.0000        0.0000        0.0000        0.0000        0.0000        0.0000        0.0000        0.0000        0.0000        0.0000        0.0000        0.0000        0.0000        0.0000        0.0000        0.0000        0.0000        0.0000
        0.0000        0.0000        0.0000        0.0000        0.0000        0.0000        0.0000        0.0000        0.0000        0.0000        0.0000        0.0000        0.0000        0.0000        0.0000        0.0000        0.0000        0.0000        0.0000        0.0000        0.0000        0.0000        0.0000        0.0000        0.0000        0.0000        0.0000        0.0000        0.0000        0.0000        0.0000        0.0000        0.0000        0.0000        0.0000        0.0000        0.0000        0.0000        0.0000        0.0000        0.0000        0.0000        0.0000        0.0000        0.0000        0.0000        0.0000        0.0000        0.0000        0.0000        0.0000        0.0000        0.0000        0.0000        0.0000        0.0000        0.0000        0.0000        0.0000        0.0000        0.0000        0.0000        0.0000        0.0000        0.0000        0.0000        0.0000        0.0000        0.0000        0.0000        0.0000        0.0000        0.0000        0.0000        0.0000        0.0000        0.0000        0.0000        0.0000        0.0000        0.0000        0.0000        0.0000        0.0000        0.0000        0.0000        0.0000        0.0000        0.0000        0.0000        0.0000        0.0000        0.0000        0.0000        0.0000        0.0000        0.0000        0.0000        0.0000        0.0000        0.0000        0.0000        0.0000        0.0000        0.0000        0.0000        0.4169        2.2921        3.0133        3.9494        4.8121        8.7662        9.0085       11.9301        9.5775        0.0000        0.0000        0.0000        0.0000        0.0000        0.0000        0.0000        0.0000        0.0000        0.0000        0.0000        0.0000        0.0000        0.0000        0.0000        0.0000        0.0000        0.0000        0.0000        0.0000       19.2839       17.7345       17.7046       18.8378       20.9693       21.6882       22.2530       20.9483       20.3306       16.2518       15.3565       14.8622       14.1782       16.9390       19.5774       22.8151       34.5015       38.7936       45.0482       46.6062       47.3679       44.8836       40.1627       44.0529       48.7414        0.0000        0.0000       75.1516        0.0000        0.0000        0.0000        0.0000        0.0000        0.0000        0.0000        0.0000        0.0000        0.0000        0.0000        0.0000        0.0000        0.0000        0.0000        0.0000        0.0000        0.0000        0.0000        0.0000        0.0000        0.0000        0.0000        0.0000        0.0000        0.0000       72.5818       83.4138        0.0000        0.0000        0.0000        0.0000        0.0000        0.0000        0.0000        0.0000        0.0000        0.0000        0.0000        0.0000        0.0000        0.0000        0.0000        0.0000        0.0000        0.0000        0.0000        0.0000        0.0000        0.0000        0.0000        0.0000        0.0000        0.0000        0.0000        0.0000        0.0000        0.0000        0.0000        0.0000        0.0000        0.0000        0.0000        0.0000        0.0000        0.0000        0.0000        0.0000        0.0000        0.0000        0.0000        0.0000        0.0000        0.0000        0.0000        0.0000        0.0000        0.0000        0.0000        0.0000        0.0000        0.0000        0.0000        0.0000        0.0000        0.0000
[truncated: 212,709 more chars]
