# Supplementary material for: Multidimensional evaluation of the TRMM 3B43V7 satellite-based precipitation product in mainland China from 1998–2016
Source: PeerJ. 2020 Feb 20;8:e8615. doi: 10.7717/peerj.8615 (PMC7036276; doi:10.7717/peerj.8615)
Supplement: Supplemental Information 2 [file peerj-08-8615-s002.zip › TRMM_3B43 data/TRMM 3B43 data-Year-Month/2013-01.txt]

ncols         249
nrows         175
xllcorner     73.250
yllcorner     6.500
cellsize      0.25000
        0.0000        0.0000        0.0000        0.0000        0.0000        0.0000        0.0000        0.0000        0.0000        0.0000        0.0000        0.0000        0.0000        0.0000        0.0000        0.0000        0.0000        0.0000        0.0000        0.0000        0.0000        0.0000        0.0000        0.0000        0.0000        0.0000        0.0000        0.0000        0.0000        0.0000        0.0000        0.0000        0.0000        0.0000        0.0000        0.0000        0.0000        0.0000        0.0000        0.0000        0.0000        0.0000        0.0000        0.0000        0.0000        0.0000        0.0000        0.0000        0.0000        0.0000        0.0000        0.0000        0.0000        0.0000        0.0000        0.0000        0.0000        0.0000        0.0000        0.0000        0.0000        0.0000        0.0000        0.0000        0.0000        0.0000        0.0000        0.0000        0.0000        0.0000        0.0000        0.0000        0.0000        0.0000        0.0000        0.0000        0.0000        0.0000        0.0000        0.0000        0.0000        0.0000        0.0000        0.0000        0.0000        0.0000        0.0000        0.0000        0.0000        0.0000        0.0000        0.0000        0.0000        0.0000        0.0000        0.0000        0.0000        0.0000        0.0000        0.0000        0.0000        0.0000        0.0000        0.0000        0.0000        0.0000        0.0000        0.0000        0.0000        0.0000        0.0000        0.0000        0.0000        0.0000        0.0000        0.0000        0.0000        0.0000        0.0000        0.0000        0.0000        0.0000        0.0000        0.0000        0.0000        0.0000        0.0000        0.0000        0.0000        0.0000        0.0000        0.0000        0.0000        0.0000        0.0000        0.0000        0.0000        0.0000        0.0000        0.0000        0.0000        0.0000        0.0000        0.0000        0.0000        0.0000        0.0000        0.0000        0.0000        0.0000        0.0000        0.0000        0.0000        0.0000        0.0000        0.0000        0.0000        0.0000        0.0000        0.0000        0.0000        0.0000        0.0000        0.0000        0.0000        0.0000        0.0000        0.0000        0.0000        0.0000        0.0000        0.0000        0.0000        6.6639        6.8941        6.8547        0.0000        0.0000        0.0000        9.1287        9.7475       10.3881       12.5885       15.0965       19.4198       15.2156       10.3100        9.6497       10.1634       10.2776        9.7593       10.2280        9.9997        9.9511        9.4533        9.9930       10.1811       10.7472       10.4308        9.1181        9.6030        9.2768        8.9188        9.8550       11.0231       11.3510       11.2014       12.5959       12.3723       12.7770       13.9998       14.0472       13.9273       14.7819       16.3939       16.1276       17.2028       19.3177       20.0662        0.0000        0.0000        0.0000        0.0000        0.0000        0.0000        0.0000        0.0000        0.0000        0.0000        0.0000        0.0000        0.0000        0.0000        0.0000        0.0000        0.0000        0.0000        0.0000        0.0000        0.0000        0.0000        0.0000        0.0000        0.0000        0.0000        0.0000        0.0000        0.0000        0.0000
        0.0000        0.0000        0.0000        0.0000        0.0000        0.0000        0.0000        0.0000        0.0000        0.0000        0.0000        0.0000        0.0000        0.0000        0.0000        0.0000        0.0000        0.0000        0.0000        0.0000        0.0000        0.0000        0.0000        0.0000        0.0000        0.0000        0.0000        0.0000        0.0000        0.0000        0.0000        0.0000        0.0000        0.0000        0.0000        0.0000        0.0000        0.0000        0.0000        0.0000        0.0000        0.0000        0.0000        0.0000        0.0000        0.0000        0.0000        0.0000        0.0000        0.0000        0.0000        0.0000        0.0000        0.0000        0.0000        0.0000        0.0000        0.0000        0.0000        0.0000        0.0000        0.0000        0.0000        0.0000        0.0000        0.0000        0.0000        0.0000        0.0000        0.0000        0.0000        0.0000        0.0000        0.0000        0.0000        0.0000        0.0000        0.0000        0.0000        0.0000        0.0000        0.0000        0.0000        0.0000        0.0000        0.0000        0.0000        0.0000        0.0000        0.0000        0.0000        0.0000        0.0000        0.0000        0.0000        0.0000        0.0000        0.0000        0.0000        0.0000        0.0000        0.0000        0.0000        0.0000        0.0000        0.0000        0.0000        0.0000        0.0000        0.0000        0.0000        0.0000        0.0000        0.0000        0.0000        0.0000        0.0000        0.0000        0.0000        0.0000        0.0000        0.0000        0.0000        0.0000        0.0000        0.0000        0.0000        0.0000        0.0000        0.0000        0.0000        0.0000        0.0000        0.0000        0.0000        0.0000        0.0000        0.0000        0.0000        0.0000        0.0000        0.0000        0.0000        0.0000        0.0000        0.0000        0.0000        0.0000        0.0000        0.0000        0.0000        0.0000        0.0000        0.0000        0.0000        0.0000        0.0000        0.0000        0.0000        0.0000        0.0000        0.0000        0.0000        0.0000        0.0000        0.0000        0.0000        0.0000        0.0000        0.0000        0.0000        0.0000        7.4543        7.5338        7.9741        7.7927        7.8682        8.1931        8.5482        9.6794       10.4048       12.8292       10.5850       10.5610       13.5170       11.2483        9.8888       10.7226       10.7056       11.1136       10.3485       10.7957       10.9300        9.4489        8.6243        9.5299        9.8007       10.8906       11.1211        8.9826        9.8480        9.3820        9.8731       11.6430       12.3407       11.8527       11.9862       13.8497       13.7069       12.7753       13.6785       14.3089       14.4390       14.5891       14.5497       14.8325       16.3771       17.6947       17.7837       12.7202       13.0047       13.6692       14.8330       15.7497       15.9209       14.9012        0.0000        0.0000        0.0000        0.0000        0.0000        0.0000        0.0000        0.0000        0.0000        0.0000        0.0000        0.0000        0.0000        0.0000        0.0000        0.0000        0.0000        0.0000        0.0000        0.0000        0.0000        0.0000        0.0000
        0.0000        0.0000        0.0000        0.0000        0.0000        0.0000        0.0000        0.0000        0.0000        0.0000        0.0000        0.0000        0.0000        0.0000        0.0000        0.0000        0.0000        0.0000        0.0000        0.0000        0.0000        0.0000        0.0000        0.0000        0.0000        0.0000        0.0000        0.0000        0.0000        0.0000        0.0000        0.0000        0.0000        0.0000        0.0000        0.0000        0.0000        0.0000        0.0000        0.0000        0.0000        0.0000        0.0000        0.0000        0.0000        0.0000        0.0000        0.0000        0.0000        0.0000        0.0000        0.0000        0.0000        0.0000        0.0000       27.4885        0.0000       24.1378       15.8047        0.0000        0.0000        0.0000        0.0000        0.0000        0.0000        0.0000        0.0000        0.0000        0.0000        0.0000        0.0000        0.0000        0.0000        0.0000        0.0000        0.0000        0.0000        0.0000        0.0000        0.0000        0.0000        0.0000        0.0000        0.0000        0.0000        0.0000        0.0000        0.0000        0.0000        0.0000        0.0000        0.0000        0.0000        0.0000        0.0000        0.0000        0.0000        0.0000        0.0000        0.0000        0.0000        0.0000        0.0000        0.0000        0.0000        0.0000        0.0000        0.0000        0.0000        0.0000        0.0000        0.0000        0.0000        0.0000        0.0000        0.0000        0.0000        0.0000        0.0000        0.0000        0.0000        0.0000        0.0000        0.0000        0.0000        0.0000        0.0000        0.0000        0.0000        0.0000        0.0000        0.0000        0.0000        0.0000        0.0000        0.0000        0.0000        0.0000        0.0000        0.0000        0.0000        0.0000        0.0000        0.0000        0.0000        0.0000        0.0000        0.0000        0.0000        0.0000        0.0000        0.0000        0.0000        0.0000        0.0000        0.0000        0.0000        0.0000        0.0000        0.0000        0.0000        0.0000        0.0000        0.0000        0.0000        0.0000        0.0000        0.0000        0.0000        0.0000        0.0000        8.0949        8.5609        8.5041        8.2014        8.4603        8.9154        8.7942        9.2895       11.7423       12.1097       12.2898       12.1283       11.8171       10.9450       11.2219       11.1757       10.8906       11.6851       11.7594       10.7821       10.5466       11.4641       10.6968        9.8288       10.2521        9.7255        9.9121       10.6395        9.6077       11.3551       10.7547       10.8930       11.3579       11.7287       13.1428       12.8797       14.0337       18.3421       16.2792       14.9934       14.7492       16.1275       14.9256       14.1832       13.9199       14.1907       14.8058       15.7426       12.3915       12.2968       12.6062       13.4163       14.5204       15.2341       15.5870       15.6742        0.0000        0.0000        0.0000        0.0000        0.0000        0.0000        0.0000        0.0000        0.0000        0.0000        0.0000        0.0000        0.0000        0.0000        0.0000        0.0000        0.0000        0.0000        0.0000        0.0000        0.0000        0.0000
        0.0000        0.0000        0.0000        0.0000        0.0000        0.0000        0.0000        0.0000        0.0000        0.0000        0.0000        0.0000        0.0000        0.0000        0.0000        0.0000        0.0000        0.0000        0.0000        0.0000        0.0000        0.0000        0.0000        0.0000        0.0000        0.0000        0.0000        0.0000        0.0000        0.0000        0.0000        0.0000        0.0000        0.0000        0.0000        0.0000        0.0000        0.0000        0.0000        0.0000        0.0000        0.0000        0.0000        0.0000        0.0000        0.0000        0.0000        0.0000        0.0000        0.0000        0.0000        0.0000        0.0000       38.5378       38.9798       34.4946       32.4078       25.6564       16.9355       12.5085        0.0000        0.0000        0.0000        0.0000        0.0000        0.0000        0.0000        0.0000        0.0000        0.0000        0.0000        0.0000        0.0000        0.0000        0.0000        0.0000        0.0000        0.0000        0.0000        0.0000        0.0000        0.0000        0.0000        0.0000        0.0000        0.0000        0.0000        0.0000        0.0000        0.0000        0.0000        0.0000        0.0000        0.0000        0.0000        0.0000        0.0000        0.0000        0.0000        0.0000        0.0000        0.0000        0.0000        0.0000        0.0000        0.0000        0.0000        0.0000        0.0000        0.0000        0.0000        0.0000        0.0000        0.0000        0.0000        0.0000        0.0000        0.0000        0.0000        0.0000        0.0000        0.0000        0.0000        0.0000        0.0000        0.0000        0.0000        0.0000        0.0000        0.0000        0.0000        0.0000        0.0000        0.0000        0.0000        0.0000        0.0000        0.0000        0.0000        0.0000        0.0000        0.0000        0.0000        0.0000        0.0000        0.0000        0.0000        0.0000        0.0000        0.0000        0.0000        0.0000        0.0000        0.0000        0.0000        0.0000        0.0000        0.0000        0.0000        0.0000        0.0000        0.0000        0.0000        0.0000        0.0000        0.0000        0.0000        0.0000        0.0000        0.0000        5.8215        7.4505        8.2816        8.7764        8.8666        8.8403        9.0569        9.0750        9.4611       10.8951       12.2424       13.4572       14.7586       13.4141       11.5458       12.7753        9.5230        9.9163       10.0887       10.0358       10.4588       10.1392        9.4080       10.4618        9.7376        9.7200       10.4281       10.3688       10.6501       12.6646       11.7921       10.1895        9.8389       10.7709       11.5477       13.3025       13.3040       13.1944       14.8904       14.8564       22.6192       14.3427       14.7269       14.4005       13.6505       13.4733       12.8557       12.8496       13.3689       12.0445       12.1355       12.5049       13.1529       14.1861       14.9648       15.8109       15.7193       14.4560       14.6385        0.0000        0.0000        0.0000        0.0000        0.0000        0.0000        0.0000        0.0000        0.0000        0.0000        0.0000        0.0000        0.0000        0.0000        0.0000        0.0000        0.0000        0.0000        0.0000        0.0000
        0.0000        0.0000        0.0000        0.0000        0.0000        0.0000        0.0000        0.0000        0.0000        0.0000        0.0000        0.0000        0.0000        0.0000        0.0000        0.0000        0.0000        0.0000        0.0000        0.0000        0.0000        0.0000        0.0000        0.0000        0.0000        0.0000        0.0000        0.0000        0.0000        0.0000        0.0000        0.0000        0.0000        0.0000        0.0000        0.0000        0.0000        0.0000        0.0000        0.0000        0.0000        0.0000        0.0000        0.0000        0.0000        0.0000        0.0000        0.0000        0.0000        0.0000        0.0000        0.0000        0.0000       34.2674       39.6713       29.8986       25.0071       19.2901       14.7185       10.1990        0.0000        0.0000        0.0000        0.0000        0.0000        0.0000        0.0000        0.0000        0.0000        0.0000        0.0000        0.0000        0.0000        0.0000        0.0000        0.0000        0.0000        0.0000        0.0000        0.0000        0.0000        0.0000        0.0000        0.0000        0.0000        0.0000        0.0000        0.0000        0.0000        0.0000        0.0000        0.0000        0.0000        0.0000        0.0000        0.0000        0.0000        0.0000        0.0000        0.0000        0.0000        0.0000        0.0000        0.0000        0.0000        0.0000        0.0000        0.0000        0.0000        0.0000        0.0000        0.0000        0.0000        0.0000        0.0000        0.0000        0.0000        0.0000        0.0000        0.0000        0.0000        0.0000        0.0000        0.0000        0.0000        0.0000        0.0000        0.0000        0.0000        0.0000        0.0000        0.0000        0.0000        0.0000        0.0000        0.0000        0.0000        0.0000        0.0000        0.0000        0.0000        0.0000        0.0000        0.0000        0.0000        0.0000        0.0000        0.0000        0.0000        0.0000        0.0000        0.0000        0.0000        0.0000        0.0000        0.0000        0.0000        0.0000        0.0000        0.0000        0.0000        0.0000        0.0000        0.0000        0.0000        0.0000        0.0000        0.0000        0.0000        0.0000        7.4483        7.8947        8.7929        9.4839        9.4596        9.2592        9.7665       10.0433       10.1645       12.7806       11.4634       10.0814        9.5830        9.3140        9.3089        8.4172        8.4372        8.9815        9.2442        9.7649        9.5143        8.3445        8.8441        9.3906        9.5730       10.8627       10.3107       11.1515       11.8775       10.0904        9.6751        9.4431        9.2332       11.0785       12.3263       13.4016       13.3096       13.1569       13.2454       13.0139       20.7481       24.5862       13.8372       13.8136       12.8141       12.8931       12.3192       12.8982       12.7214       11.3966       11.6796       12.8768       13.6191       12.9475       13.9213       14.6065       14.5655       11.6622       12.4580       12.9955       12.9869        0.0000        0.0000        0.0000        0.0000        0.0000        0.0000        0.0000        0.0000        0.0000        0.0000        0.0000        0.0000        0.0000        0.0000        0.0000        0.0000        0.0000        0.0000
        0.0000        0.0000        0.0000        0.0000        0.0000        0.0000        0.0000        0.0000        0.0000        0.0000        0.0000        0.0000        0.0000        0.0000        0.0000        0.0000        0.0000        0.0000        0.0000        0.0000        0.0000        0.0000        0.0000        0.0000        0.0000        0.0000        0.0000        0.0000        0.0000        0.0000        0.0000        0.0000        0.0000        0.0000        0.0000        0.0000        0.0000        0.0000        0.0000        0.0000        0.0000        0.0000        0.0000        0.0000        0.0000        0.0000        0.0000        0.0000        0.0000        0.0000       40.5564       34.4046       34.4181       30.2160       35.5191       32.4728       25.1663       20.0909       16.7770       12.0106        8.6467        6.7728        0.0000        0.0000        0.0000        0.0000        0.0000        0.0000        0.0000        0.0000        0.0000        0.0000        0.0000        0.0000        0.0000        0.0000        0.0000        0.0000        0.0000        0.0000        0.0000        0.0000        0.0000        0.0000        0.0000        0.0000        0.0000        0.0000        0.0000        0.0000        0.0000        0.0000        0.0000        0.0000        0.0000        0.0000        0.0000        0.0000        0.0000        0.0000        0.0000        0.0000        0.0000        0.0000        0.0000        0.0000        0.0000        0.0000        0.0000        0.0000        0.0000        0.0000        0.0000        0.0000        0.0000        0.0000        0.0000        0.0000        0.0000        0.0000        0.0000        0.0000        0.0000        0.0000        0.0000        0.0000        0.0000        0.0000        0.0000        0.0000        0.0000        0.0000        0.0000        0.0000        0.0000        0.0000        0.0000        0.0000        0.0000        0.0000        0.0000        0.0000        0.0000        0.0000        0.0000        0.0000        0.0000        0.0000        0.0000        0.0000        0.0000        0.0000        0.0000        0.0000        0.0000        0.0000        0.0000        0.0000        0.0000        0.0000        0.0000        0.0000        0.0000        0.0000        0.0000        0.0000        0.0000        0.0000        0.0000        7.6358        8.1516        8.9193        9.1179        9.3050        9.5296        9.6274        9.7232       10.2214       10.9153       11.4743       10.5894       10.2706        9.1370        8.4197        8.0789        7.8842        8.0395        8.1361        8.6205        9.3758        9.8377        8.5479        8.7005        9.7564        9.9305       10.4169       11.0192       10.8401       11.3619       10.0841        9.6343       10.2037       10.3822       12.8485       12.6576       12.3678       11.9911       12.1454       11.7046       11.4868       12.2413       11.9085       12.7024       16.8285       16.6536       11.8385       13.1633       12.9087       12.1301       11.5796       12.2086       12.9522       13.4824       12.8613       13.2767       14.1391       14.5081       11.1927       10.6866       10.8159       11.3643        0.0000        0.0000        0.0000        0.0000        0.0000        0.0000        0.0000        0.0000        0.0000        0.0000        0.0000        0.0000        0.0000        0.0000        9.5458        8.9727        7.7834        0.0000
        0.0000        0.0000        0.0000        0.0000        0.0000        0.0000        0.0000        0.0000        0.0000        0.0000        0.0000        0.0000        0.0000        0.0000        0.0000        0.0000        0.0000        0.0000        0.0000        0.0000        0.0000        0.0000        0.0000        0.0000        0.0000        0.0000        0.0000        0.0000        0.0000        0.0000        0.0000        0.0000        0.0000        0.0000        0.0000        0.0000        0.0000        0.0000        0.0000        0.0000        0.0000        0.0000        0.0000        0.0000        0.0000        0.0000        0.0000        0.0000       37.3114       43.7570       37.9803       51.6345       32.9542       34.6623       29.2821       25.8566       21.9001       20.2298       17.1322       13.1006       11.1307        7.9013        6.3233        0.0000        0.0000        0.0000        0.0000        0.0000        0.0000        0.0000        0.0000        0.0000        0.0000        0.0000        0.0000        0.0000        0.0000        0.0000        0.0000        0.0000        0.0000        0.0000        0.0000        0.0000        0.0000        0.0000        0.0000        0.0000        0.0000        0.0000        0.0000        0.0000        0.0000        0.0000        0.0000        0.0000        0.0000        0.0000        0.0000        0.0000        0.0000        0.0000        0.0000        0.0000        0.0000        0.0000        0.0000        0.0000        0.0000        0.0000        0.0000        0.0000        0.0000        0.0000        0.0000        0.0000        0.0000        0.0000        0.0000        0.0000        0.0000        0.0000        0.0000        0.0000        0.0000        0.0000        0.0000        0.0000        0.0000        0.0000        0.0000        0.0000        0.0000        0.0000        0.0000        0.0000        0.0000        0.0000        0.0000        0.0000        0.0000        0.0000        0.0000        0.0000        0.0000        0.0000        0.0000        0.0000        0.0000        0.0000        0.0000        0.0000        0.0000        0.0000        0.0000        0.0000        0.0000        0.0000        0.0000        0.0000        0.0000        0.0000        0.0000        0.0000        0.0000        0.0000        0.0000        0.0000        7.5187        7.7757        8.2287        8.8735        9.0757        8.9693        9.0585        9.3944        9.6005       10.0931       10.1461       10.0552        9.4585        9.2199        9.1083        8.9708        8.0906        7.5675        7.7190        7.8982        9.3607        8.8875        8.9593        7.9910        7.9726        8.8966        9.4950        9.5367       10.3280       11.1210       11.2186       10.2840       11.0520       11.2613       12.0940       12.5552       12.4927       12.4811       12.1375       16.9642       14.5584       15.2076       12.0990       11.7748       14.1726       17.0724       18.0311       12.2353       12.5880       11.9704       12.1329       11.0357       12.1419       13.8153       14.4338       13.8018       14.6696       14.2016       13.9806       11.2336        9.6070        9.4846        9.7061        8.0592        0.0000        0.0000        0.0000        0.0000        0.0000        0.0000        0.0000        0.0000        0.0000       13.7037       15.9389       13.7072       12.4838       10.5977        9.7670        9.4697        8.7361
        0.0000        0.0000        0.0000        0.0000        0.0000        0.0000        0.0000        0.0000        0.0000        0.0000        0.0000        0.0000        0.0000        0.0000        0.0000        0.0000        0.0000        0.0000        0.0000        0.0000        0.0000        0.0000        0.0000        0.0000        0.0000        0.0000        0.0000        0.0000        0.0000        0.0000        0.0000        0.0000        0.0000        0.0000        0.0000        0.0000        0.0000        0.0000        0.0000        0.0000        0.0000        0.0000        0.0000        0.0000        0.0000        0.0000        0.0000        0.0000       37.3991       34.8955       35.1758       37.4238       30.1382       28.1882       26.0859       23.5177       23.0096       21.6855       17.3253       17.6058       14.1430        9.3087        7.3663        4.2204        2.7963        1.9783        1.7194        0.0000        0.0000        0.0000        0.0000        0.0000        0.0000        0.0000        0.0000        0.0000        0.0000        0.0000        0.0000        0.0000        0.0000        0.0000        0.0000        0.0000        0.0000        0.0000        0.0000        0.0000        0.0000        0.0000        0.0000        0.0000        0.0000        0.0000        0.0000        0.0000        0.0000        0.0000        0.0000        0.0000        0.0000        0.0000        0.0000        0.0000        0.0000        0.0000        0.0000        0.0000        0.0000        0.0000        0.0000        0.0000        0.0000        0.0000        0.0000        0.0000        0.0000        0.0000        0.0000        0.0000        0.0000        0.0000        0.0000        0.0000        0.0000        0.0000        0.0000        0.0000        0.0000        0.0000        0.0000        0.0000        0.0000        0.0000        0.0000        0.0000        0.0000        0.0000        0.0000        0.0000        0.0000        0.0000        0.0000        0.0000        0.0000        0.0000        0.0000        0.0000        0.0000        0.0000        0.0000        0.0000        0.0000        0.0000        0.0000        0.0000        0.0000        0.0000        0.0000        0.0000        0.0000        0.0000        0.0000        0.0000        0.0000        0.0000        0.0000        0.0000        7.3528        7.3970        7.6707        8.8386        8.7700        7.9757        8.2067        9.0183        9.3019        9.0500        9.2175        9.3937        8.3811        8.3190        8.3053        7.6939        7.6782        7.2363        7.0197        7.3272        8.4370        7.9574        8.2041        7.1508        7.4750        8.3484        9.9665        9.3528        9.3390       11.6161       12.1598       11.6586       11.5478       11.6188       11.7688       11.1812       11.7983       10.9517       11.5455       13.7221       13.2204       12.2451       12.4701       10.4987       15.0262       16.3592       23.1121       11.2563       12.0139       12.1277       12.1772       11.0089       12.4745       14.8573       17.5135       15.3883       15.7460       15.1181       14.5382       10.8077       10.2495        9.6171        9.6765        0.0000        0.0000        0.0000        0.0000        0.0000        0.0000        8.6101       10.4860       12.0558       13.7984       14.9154       14.3453       13.5129       13.8166       11.8918       12.9615        0.0000        0.0000
        0.0000        0.0000        0.0000        0.0000        0.0000        0.0000        0.0000        0.0000        0.0000        0.0000        0.0000        0.0000        0.0000        0.0000        0.0000        0.0000        0.0000        0.0000        0.0000        0.0000        0.0000        0.0000        0.0000        0.0000        0.0000        0.0000        0.0000        0.0000        0.0000        0.0000        0.0000        0.0000        0.0000        0.0000        0.0000        0.0000        0.0000        0.0000        0.0000        0.0000        0.0000        0.0000        0.0000        0.0000        0.0000        0.0000        0.0000        0.0000       37.4107       36.8861       32.0769       28.1957       24.4670       23.9362       24.2273       27.7973       28.4965       28.2043       25.8776       25.5046       18.1791       17.4167       13.4037        8.8279        5.5216        4.0768        3.4750        3.2420        2.7405        0.0000        0.0000        0.0000        0.0000        0.0000        0.0000        0.0000        0.0000        0.0000        0.0000        0.0000        0.0000        0.0000        0.0000        0.0000        0.0000        0.0000        0.0000        0.0000        0.0000        0.0000        0.0000        0.0000        0.0000        0.0000        0.0000        0.0000        0.0000        0.0000        0.0000        0.0000        0.0000        0.0000        0.0000        0.0000        0.0000        0.0000        0.0000        0.0000        0.0000        0.0000        0.0000        0.0000        0.0000        0.0000        0.0000        0.0000        0.0000        0.0000        0.0000        0.0000        0.0000        0.0000        0.0000        0.0000        0.0000        0.0000        0.0000        0.0000        0.0000        0.0000        0.0000        0.0000        0.0000        0.0000        0.0000        0.0000        0.0000        0.0000        0.0000        0.0000        0.0000        0.0000        0.0000        0.0000        0.0000        0.0000        0.0000        0.0000        0.0000        0.0000        0.0000        0.0000        0.0000        0.0000        0.0000        0.0000        0.0000        0.0000        0.0000        0.0000        0.0000        0.0000        0.0000        0.0000        0.0000        0.0000        0.0000        0.0000        6.7720        6.6330        7.0674        7.4675        7.2766        7.7572        8.3508        8.6658        8.1215        7.5474        7.2424        7.9963        7.7474        8.6710        7.7257        6.3959        6.1440        5.9184        5.7436        6.3129        6.9117        7.0841        7.3267        6.2124        6.6115        6.8655        8.8881        8.5263        9.5789       10.6737       12.0620       12.7146       11.8242       11.6495       11.1074       12.0808       12.5117       13.4638       16.9979       13.8575       12.6157       12.1401       13.3216       10.7950       10.7022        8.4115       11.7480       12.4411       10.4547       10.1330       10.4524       11.0159       18.8401       22.2582       24.8760       16.0069       14.3603       13.3853       12.4000        9.7344        8.9300        7.7670        7.4090        6.6133        6.5595        7.3229        7.6124        4.7935        4.4707        6.2831        8.4017       10.4249       13.4041       14.5929       16.1105       11.6483       13.8188       15.4061       14.6666        0.0000        0.0000
        0.0000        0.0000        0.0000        0.0000        0.0000        0.0000        0.0000        0.0000        0.0000        0.0000        0.0000        0.0000        0.0000        0.0000        0.0000        0.0000        0.0000        0.0000        0.0000        0.0000        0.0000        0.0000        0.0000        0.0000        0.0000        0.0000        0.0000        0.0000        0.0000        0.0000        0.0000        0.0000        0.0000        0.0000        0.0000        0.0000        0.0000        0.0000        0.0000        0.0000        0.0000        0.0000        0.0000        0.0000        0.0000        0.0000        0.0000        0.0000       36.0342       39.7071       30.8425       32.3483       23.0875       22.2371       19.1167       24.7453       27.6009       24.7740       22.9199       21.2253       19.5634       18.2015       11.5246        7.9747        6.2187        4.8830        4.3020        3.9799        3.3383        2.9362        0.0000        0.0000        0.0000        0.0000        0.0000        0.0000        0.0000        0.0000        0.0000        0.0000        0.0000        0.0000        0.0000        0.0000        0.0000        0.0000        0.0000        0.0000        0.0000        0.0000        0.0000        0.0000        0.0000        0.0000        0.0000        0.0000        0.0000        0.0000        0.0000        0.0000        0.0000        0.0000        0.0000        0.0000        0.0000        0.0000        0.0000        0.0000        0.0000        0.0000        0.0000        0.0000        0.0000        0.0000        0.0000        0.0000        0.0000        0.0000        0.0000        0.0000        0.0000        0.0000        0.0000        0.0000        0.0000        0.0000        0.0000        0.0000        0.0000        0.0000        0.0000        0.0000        0.0000        0.0000        0.0000        0.0000        0.0000        0.0000        0.0000        0.0000        0.0000        0.0000        0.0000        0.0000        0.0000        0.0000        0.0000        0.0000        0.0000        0.0000        0.0000        0.0000        0.0000        0.0000        0.0000        0.0000        0.0000        0.0000        0.0000        0.0000        0.0000        0.0000        0.0000        0.0000        0.0000        0.0000        0.0000        0.0000        0.0000        5.8196        5.7559        6.2047        6.7193        7.2283        0.0000        6.5392        7.3380        7.3191        0.0000        0.0000        0.0000        6.6217        7.9002        6.0502        5.9188        5.3440        5.2809        5.8199        5.5003        5.9085        6.2041        5.6283        5.6475        6.0636        9.0103        9.6898       10.5010       11.2511       11.3749       11.4310       10.9266       10.6506        9.9910       11.4585       11.8988       13.4877       14.6858       13.4234       12.0506       11.4357        9.4062        8.1080        7.4653        8.8873       15.4976       14.9154       11.8394        8.2374       10.0303       10.0217       15.8970       20.9462       25.6550       15.8051       12.9031       11.8516       11.0057        9.3254        7.8219        7.0751        7.0761        6.8748        7.9793        7.9636        7.7840        5.8504        5.6197        7.0652        8.2819       10.8105       13.5921       13.4279       11.7150       13.2941       15.9054       17.5316       13.8473        0.0000        0.0000
        0.0000        0.0000        0.0000        0.0000        0.0000        0.0000        0.0000        0.0000        0.0000        0.0000        0.0000        0.0000        0.0000        0.0000        0.0000        0.0000        0.0000        0.0000        0.0000        0.0000        0.0000        0.0000        0.0000        0.0000        0.0000        0.0000        0.0000        0.0000        0.0000        0.0000        0.0000        0.0000        0.0000        0.0000        0.0000        0.0000        0.0000        0.0000       86.2516       89.8505       85.6051        0.0000        0.0000        0.0000        0.0000        0.0000        0.0000        0.0000       42.4523       33.6154       20.1815       24.5640       18.4170       16.7863       12.0643       16.6088       12.1018       11.6710       11.8312       15.1490       14.4375       12.6621       10.5079        8.1098        6.6440        5.3363        4.7748        4.5120        3.8851        3.4010        0.0000        0.0000        0.0000        0.0000        0.0000        0.0000        0.0000        0.0000        0.0000        0.0000        0.0000        0.0000        0.0000        0.0000        0.0000        0.0000        0.0000        0.0000        0.0000        0.0000        0.0000        0.0000        0.0000        0.0000        0.0000        0.0000        0.0000        0.0000        0.0000        0.0000        0.0000        0.0000        0.0000        0.0000        0.0000        0.0000        0.0000        0.0000        0.0000        0.0000        0.0000        0.0000        0.0000        0.0000        0.0000        0.0000        0.0000        0.0000        0.0000        0.0000        0.0000        0.0000        0.0000        0.0000        0.0000        0.0000        0.0000        0.0000        0.0000        0.0000        0.0000        0.0000        0.0000        0.0000        0.0000        0.0000        0.0000        0.0000        0.0000        0.0000        0.0000        0.0000        0.0000        0.0000        0.0000        0.0000        0.0000        0.0000        0.0000        0.0000        0.0000        0.0000        0.0000        0.0000        0.0000        0.0000        0.0000        0.0000        0.0000        0.0000        0.0000        0.0000        0.0000        0.0000        0.0000        0.0000        0.0000        0.0000        0.0000        0.0000        0.0000        0.0000        0.0000        0.0000        0.0000        0.0000        0.0000        0.0000        0.0000        0.0000        0.0000        0.0000        0.0000        7.1245        8.5007        8.6015        6.3337        5.5548        5.0828        5.0575        5.6509        5.4081        6.0140        5.2746        7.8891        8.9731        9.6336       10.0059       10.0240        9.7903       10.7300       10.6314       10.9669       12.0062       11.8390       12.3053       11.8498       10.5698       10.6448       10.3396        9.9735        7.6490        7.3389       16.8334       15.9476       15.3674       21.1772       10.1329        8.6954        9.9458       14.1623       19.6852       22.1589       14.5342       13.1112       12.0727       10.4962        8.5702        7.1787        8.2242        9.6377        8.1965        8.8185        8.4231        9.0119        6.2491        8.6276        9.1038        9.8935       12.2233       13.1086       12.2018       14.8412       15.2061       16.1259       18.9527        0.0000        0.0000        0.0000
        0.0000        0.0000        0.0000        0.0000        0.0000        0.0000        0.0000        0.0000        0.0000        0.0000        0.0000        0.0000        0.0000        0.0000        0.0000        0.0000        0.0000        0.0000        0.0000        0.0000        0.0000        0.0000        0.0000        0.0000        0.0000        0.0000        0.0000        0.0000        0.0000        0.0000        0.0000        0.0000        0.0000        0.0000        0.0000        0.0000        0.0000        0.0000       52.0699       42.7399       38.2945       55.5829      106.0792       85.1432       56.3501       42.2951       33.0501       35.7251       27.1494       14.7815       12.5052       12.8091        9.4228        8.7357        7.3157        8.8847        9.2062        9.6402        9.5645       11.8631       11.5169       10.6492        9.4190        7.8018        6.5229        5.7683        5.0993        4.8403        4.3388        3.8328        3.3222        2.7169        0.0000        0.0000        0.0000        0.0000        0.0000        0.0000        0.0000        0.0000        0.0000        0.0000        0.0000        0.0000        0.0000        0.0000        0.0000        0.0000        0.0000        0.0000        0.0000        0.0000        0.0000        0.0000        0.0000        0.0000        0.0000        0.0000        0.0000        0.0000        0.0000        0.0000        0.0000        0.0000        0.0000        0.0000        0.0000        0.0000        0.0000        0.0000        0.0000        0.0000        0.0000        0.0000        0.0000        0.0000        0.0000        0.0000        0.0000        0.0000        0.0000        0.0000        0.0000        0.0000        0.0000        0.0000        0.0000        0.0000        0.0000        0.0000        0.0000        0.0000        0.0000        0.0000        0.0000        0.0000        0.0000        0.0000        0.0000        0.0000        0.0000        0.0000        0.0000        0.0000        0.0000        0.0000        0.0000        0.0000        0.0000        0.0000        0.0000        0.0000        0.0000        0.0000        0.0000        0.0000        0.0000        0.0000        0.0000        0.0000        0.0000        0.0000        0.0000        0.0000        0.0000        0.0000        0.0000        0.0000        0.0000        0.0000        0.0000        0.0000        0.0000        0.0000        0.0000        0.0000        0.0000        0.0000        0.0000        0.0000        0.0000        0.0000        0.0000        0.0000        8.3809        9.2395        4.9562        4.9589        4.2447        4.2110        5.0246        5.0711        4.3691        4.8954        7.5625        7.8630        8.1758        8.6471        9.3655       10.1494       10.7022       10.8876        9.2918        9.3686        9.3831        8.9006        9.5205        8.0712        9.0395       10.2963        9.4045        7.3531        7.7325        9.3236       10.9316       13.9870       19.6830       11.1937       10.2757        9.7811       14.3799       18.3944       20.4180       15.1782       14.2902       10.8363        8.2847        7.5114        6.9659        9.6825       11.8712        8.2050        8.6662        8.2363        9.7473        7.9919        9.4296        9.1534       10.8011       14.1361       13.6540       14.4011       14.6239       16.8492       18.7024        0.0000        0.0000        0.0000        0.0000
        0.0000        0.0000        0.0000        0.0000        0.0000        0.0000        0.0000        0.0000        0.0000        0.0000        0.0000        0.0000        0.0000        0.0000        0.0000        0.0000        0.0000        0.0000        0.0000        0.0000        0.0000        0.0000        0.0000        0.0000        0.0000        0.0000        0.0000        0.0000        0.0000        0.0000        0.0000        0.0000        0.0000        0.0000        0.0000        0.0000        0.0000       53.2544       46.6168       39.9510       35.4713       31.5497       28.1339       24.0885       21.6238       33.4948       38.7483       43.3264       28.2315       17.6138        9.8419       12.6438        7.4916        5.0409        5.0148        4.9152        7.4540        6.6729        5.8812        7.3744        7.1574        7.1099       10.1719       12.2221        8.5597        7.6552        5.6403        5.5761        5.1580        4.6328        3.9835        2.7384        0.0000        0.0000        0.0000        0.0000        0.0000        0.0000        0.0000        0.0000        0.0000        0.0000        0.0000        0.0000        0.0000        0.0000        0.0000        0.0000        0.0000        0.0000        0.0000        0.0000        0.0000        0.0000        0.0000        0.0000        0.0000        0.0000        0.0000        0.0000        0.0000        0.0000        0.0000        0.0000        0.0000        0.0000        0.0000        0.0000        0.0000        0.0000        0.0000        0.0000        0.0000        0.0000        0.0000        0.0000        0.0000        0.0000        0.0000        0.0000        0.0000        0.0000        0.0000        0.0000        0.0000        0.0000        0.0000        0.0000        0.0000        0.0000        0.0000        0.0000        0.0000        0.0000        0.0000        0.0000        0.0000        0.0000        0.0000        0.0000        0.0000        0.0000        0.0000        0.0000        0.0000        0.0000        0.0000        0.0000        0.0000        0.0000        0.0000        0.0000        0.0000        0.0000        0.0000        0.0000        0.0000        0.0000        0.0000        0.0000        0.0000        0.0000        0.0000        0.0000        0.0000        0.0000        0.0000        0.0000        0.0000        0.0000        0.0000        0.0000        0.0000        0.0000        0.0000        0.0000        0.0000        0.0000        0.0000        4.9632        5.1484        4.9007        7.9674        6.8450        0.0000       10.1435        5.7281        3.3797        2.5504        3.1360        3.9969        4.7709        5.1201        6.2227        8.3450        7.5743        8.1179        9.0478        9.9932        9.9443       10.0383        9.7483        8.2038        7.2654        7.3302        8.1745        9.7211        9.9110        9.8796       11.2140        9.2574        8.7506       13.8855       13.2608       11.4355       16.1611       20.7522       18.6618       18.8408       11.8944       14.0038       15.2729       16.2157       12.6932       12.4440        9.1133        9.4856        6.8679        8.5272        9.6614        9.4230        6.9399        7.3698        8.2915        9.9581        9.6781       10.4959       11.3869       13.6319       16.2065       17.4179       18.3253       17.3936       16.8252       18.1213        0.0000        0.0000        0.0000        0.0000
        0.0000        0.0000        0.0000        0.0000        0.0000        0.0000        0.0000        0.0000        0.0000        0.0000        0.0000        0.0000        0.0000        0.0000        0.0000        0.0000        0.0000        0.0000        0.0000        0.0000        0.0000        0.0000        0.0000        0.0000        0.0000        0.0000        0.0000        0.0000        0.0000        0.0000        0.0000        0.0000        0.0000        0.0000        0.0000        0.0000        0.0000       57.8794       48.4644       37.4697       32.2802       28.3555       24.9823       21.0539       17.9034       17.2369       17.3094       14.1368        9.5921        6.6868        5.3087        4.3243        3.0993        2.9904        3.1696        4.6043        4.2074        4.0243        4.0777        5.6722        5.8634        6.6785       10.3494       10.9649        8.9362        9.3823        6.9602        5.9785        5.6410        5.1325        4.3824        2.9826        2.3592        0.0000        0.0000        0.0000        0.0000        0.0000        0.0000        0.0000        0.0000        0.0000        0.0000        0.0000        0.0000        0.0000        0.0000        0.0000        0.0000        0.0000        0.0000        0.0000        0.0000        0.0000        0.0000        0.0000        0.0000        0.0000        0.0000        0.0000        0.0000        0.0000        0.0000        0.0000        0.0000        0.0000        0.0000        0.0000        0.0000        0.0000        0.0000        0.0000        0.0000        0.0000        0.0000        0.0000        0.0000        0.0000        0.0000        0.0000        0.0000        0.0000        0.0000        0.0000        0.0000        0.0000        0.0000        0.0000        0.0000        0.0000        0.0000        0.0000        0.0000        0.0000        0.0000        0.0000        0.0000        0.0000        0.0000        0.0000        0.0000        0.0000        0.0000        0.0000        0.0000        0.0000        0.0000        0.0000        0.0000        0.0000        0.0000        0.0000        0.0000        0.0000        0.0000        0.0000        0.0000        0.0000        0.0000        0.0000        0.0000        0.0000        0.0000        0.0000        0.0000        0.0000        0.0000        0.0000        0.0000        0.0000        0.0000        0.0000        0.0000        0.0000        0.0000        4.3658        4.6224        5.0130        5.0443        5.2317        4.7249        5.2810        6.3593        7.5950        5.9342        8.7165        4.9541        3.3047        2.5483        2.2477        2.8966        4.4175        4.4293        6.2961        7.5852        6.5876        7.3291        8.5397        9.7090        9.6968       10.5509        9.9334        6.8492        6.6526        6.7446        9.5336        6.4089        5.8856        6.0400        9.1364        9.0418        8.8873       13.0141       12.2676       11.4670       12.2397       14.0896       12.6360       11.9813       10.8031       12.7639       13.1666       13.1557       10.9369       10.4136        8.9153        8.8794        7.8402        8.0593        8.9886        9.8353        7.0593        7.5136        7.6717        9.0021       10.0015       11.1645       11.0149       13.1113       16.5650       17.3364       18.5980       19.2147       17.6374        0.0000        0.0000        0.0000        0.0000        0.0000
        0.0000        0.0000        0.0000        0.0000        0.0000        0.0000        0.0000        0.0000        0.0000        0.0000        0.0000        0.0000        0.0000        0.0000        0.0000        0.0000        0.0000        0.0000        0.0000        0.0000        0.0000        0.0000        0.0000        0.0000        0.0000        0.0000        0.0000        0.0000        0.0000        0.0000        0.0000        0.0000        0.0000        0.0000        0.0000        0.0000       55.8663       55.6969       50.1679       34.0393       28.6161       24.9318       21.8143       18.0689       15.0260       13.1127       11.6010        8.6290        6.8266        4.7003        4.6821        2.8760        2.3701        2.4979        2.8012        4.0969        3.2933        3.4192        3.4962        4.9539        5.3841        6.8889        9.8088       10.6635       10.0378        7.9451        6.0478        6.0291        5.8112        5.3325        4.5558        3.1029        0.0000        0.0000        0.0000        0.0000        0.0000        0.0000        0.0000        0.0000        0.0000        0.0000        0.0000        0.0000        0.0000        0.0000        0.0000        0.0000        0.0000        0.0000        0.0000        0.0000        0.0000        0.0000        0.0000        0.0000        0.0000        0.0000        0.0000        0.0000        0.0000        0.0000        0.0000        0.0000        0.0000        0.0000        0.0000        0.0000        0.0000        0.0000        0.0000        0.0000        0.0000        0.0000        0.0000        0.0000        0.0000        0.0000        0.0000        0.0000        0.0000        0.0000        0.0000        0.0000        0.0000        0.0000        0.0000        0.0000        0.0000        0.0000        0.0000        0.0000        0.0000        0.0000        0.0000        0.0000        0.0000        0.0000        0.0000        0.0000        0.0000        0.0000        0.0000        0.0000        0.0000        0.0000        0.0000        0.0000        0.0000        0.0000        0.0000        0.0000        0.0000        0.0000        0.0000        0.0000        0.0000        0.0000        0.0000        0.0000        0.0000        0.0000        0.0000        0.0000        0.0000        0.0000        0.0000        0.0000        0.0000        0.0000        0.0000        0.0000        5.1628        5.4265        5.1215        4.9822        4.9226        4.8694        5.4073        6.4043        6.1633        6.6452        7.0458        6.8860        6.4146        5.5876        4.9865        3.9885        3.0141        4.0566        4.1209        5.8354        5.7486        8.0371        7.7175        6.9205        7.3578        8.7511        9.6465        8.9732        9.1472        8.0342        6.1161        6.4594        8.3097       11.7248        7.2579        6.4430        6.0687        6.8743        8.3792        9.0017       11.0748       12.0191       11.2284       11.8935       11.4961       11.1748       12.3868       10.5821       10.4882       10.3776       11.2144        9.3612        8.7218        8.7307        8.6920        6.9832        7.6385        9.1274        9.0274        6.7602        7.1640        7.4084        7.7858        8.7380        9.8527       10.5938       12.1309       16.2332       17.7158       19.7324       22.0558       21.6854        0.0000        0.0000        0.0000        0.0000        0.0000
        0.0000        0.0000        0.0000        0.0000        0.0000        0.0000        0.0000        0.0000        0.0000        0.0000        0.0000        0.0000        0.0000        0.0000        0.0000        0.0000        0.0000        0.0000        0.0000        0.0000        0.0000        0.0000        0.0000        0.0000        0.0000        0.0000        0.0000        0.0000        0.0000        0.0000        0.0000        0.0000        0.0000        0.0000        0.0000       49.5397       42.6505       44.8533       39.0161       27.9427       23.9097       20.8177       18.1547       14.9714       12.1537       10.6518        9.8500       13.2650       15.5576        4.5231        2.4951        3.5407        2.5116        2.6378        2.7664        3.1663        3.3096        3.3133        3.3672        5.0124        5.3824        6.9754        8.8213       10.4760        8.2710        5.6366        5.1002        5.8784        5.7307        5.2340        4.5045        3.1000        0.0000        0.0000        0.0000        0.0000        0.0000        0.0000        0.0000        0.0000        0.0000        0.0000        0.0000        0.0000        0.0000        0.0000        0.0000        0.0000        0.0000        0.0000        0.0000        0.0000        0.0000        0.0000        0.0000        0.0000        0.0000        0.0000        0.0000        0.0000        0.0000        0.0000        0.0000        0.0000        0.0000        0.0000        0.0000        0.0000        0.0000        0.0000        0.0000        0.0000        0.0000        0.0000        0.0000        0.0000        0.0000        0.0000        0.0000        0.0000        0.0000        0.0000        0.0000        0.0000        0.0000        0.0000        0.0000        0.0000        0.0000        0.0000        0.0000        0.0000        0.0000        0.0000        0.0000        0.0000        0.0000        0.0000        0.0000        0.0000        0.0000        0.0000        0.0000        0.0000        0.0000        0.0000        0.0000        0.0000        0.0000        0.0000        0.0000        0.0000        0.0000        0.0000        0.0000        0.0000        0.0000        0.0000        0.0000        0.0000        0.0000        0.0000        0.0000        0.0000        0.0000        0.0000        0.0000        0.0000        0.0000        0.0000        0.0000        4.4509        4.1087        4.4430        5.3627        5.0796        5.1021        5.4036        5.5885        5.6336        5.3842        6.2048        6.6973        7.3453        7.7453        7.2903        6.4669        6.1191        5.2593        5.0749        5.0988        6.6452        7.8882        9.1773        9.6319        7.1903        6.7466        8.0398        8.5648        7.7456        7.6733        6.1830        6.2850        7.4240        8.0098        9.2413        7.5624        6.8260        7.5175        7.1196        7.5566        9.1006        9.7955       10.1741       10.2337       10.7194       11.2687       11.7312       13.5863       10.3540       10.3361        9.9337       10.0682        8.7391        8.9423        7.4947        8.2129        6.9030        7.2901        8.4473        8.7934        6.1511        6.1868        6.7650        7.9240        8.5380        8.8212       10.5023       12.2811       15.1332       16.7461       18.2189       20.5079       22.3767        0.0000        0.0000        0.0000        0.0000        0.0000
        0.0000        0.0000        0.0000        0.0000        0.0000        0.0000        0.0000        0.0000        0.0000        0.0000        0.0000        0.0000        0.0000        0.0000        0.0000        0.0000        0.0000        0.0000        0.0000        0.0000        0.0000        0.0000        0.0000        0.0000        0.0000        0.0000        0.0000        0.0000        0.0000        0.0000        0.0000        0.0000        0.0000        0.0000        0.0000       58.0457       43.5243       37.6922       27.3403       24.7474       20.7403       18.5267       14.1990       10.5527       11.1881       14.5615       18.9221       37.4246       34.4707       26.8524       12.8302        7.6276        5.6076        6.7978        4.1316        1.8070        1.8391        3.1717        4.0664        5.4992        6.7670       10.6403       11.6609       10.4296        7.4791        5.3591        4.6880        5.6614        5.7012        5.1491        4.5270        3.3225        0.0000        0.0000        0.0000        0.0000        0.0000        0.0000        0.0000        0.0000        0.0000        0.0000        0.0000        0.0000        0.0000        0.0000        0.0000        0.0000        0.0000        0.0000        0.0000        0.0000        0.0000        0.0000        0.0000        0.0000        0.0000        0.0000        0.0000        0.0000        0.0000        0.0000        0.0000        0.0000        0.0000        0.0000        0.0000        0.0000        0.0000        0.0000        0.0000        0.0000        0.0000        0.0000        0.0000        0.0000        0.0000        0.0000        0.0000        0.0000        0.0000        0.0000        0.0000        0.0000        0.0000        0.0000        0.0000        0.0000        0.0000        0.0000        0.0000        0.0000        0.0000        0.0000        0.0000        0.0000        0.0000        0.0000        0.0000        0.0000        0.0000        0.0000        0.0000        0.0000        0.0000        0.0000        0.0000        0.0000        0.0000        0.0000        0.0000        0.0000        0.0000        0.0000        0.0000        0.0000        0.0000        0.0000        0.0000        0.0000        0.0000        0.0000        0.0000        0.0000        0.0000        0.0000        0.0000        0.0000        0.0000        0.0000        3.9002        4.4849        4.6100        4.9065        4.9486        5.1919        5.3915        5.2819        5.8101        6.2557        5.6726        5.2588        5.5781        5.5186        5.5861        5.7890        5.1583        4.9988        4.8086        4.4566        4.0559        3.7136        4.9445        5.6284        6.3899        7.3857        6.9968        6.6533        8.0246        8.6551        8.1586        8.6048        8.6851        7.4291        5.8597        5.9561        9.0704       11.1935       12.0877        8.1489        8.3139       10.2878       10.9712        9.9764        9.4543        9.3713       10.9218       12.7204       12.7032       10.9547       10.8051        9.9514       10.8766        8.2856        8.7562        8.2983        9.8620        7.4292        8.6379        8.9802        8.6844        5.1210        6.2515        6.9468        7.2306        7.7785        8.6429       10.4579       12.3357       15.2781       15.9889       17.5051       19.9152        0.0000        0.0000        0.0000        0.0000        0.0000        0.0000
        0.0000        0.0000        0.0000        0.0000        0.0000        0.0000        0.0000        0.0000        0.0000        0.0000        0.0000        0.0000        0.0000        0.0000        0.0000        0.0000        0.0000        0.0000        0.0000        0.0000        0.0000        0.0000        0.0000        0.0000        0.0000        0.0000        0.0000        0.0000        0.0000        0.0000        0.0000        0.0000        0.0000        0.0000        0.0000       44.0825       39.7471       33.3532       31.3791       32.3778       21.8241       13.5442       10.0912        8.2721        6.8919        8.3180       12.5630       23.8961       36.4100       31.2795       17.4195       17.2301        8.1419        4.6631        3.5696        1.9974        1.7755        1.9233        3.7048        5.1910        7.3878       10.2860       13.2203       11.9390        9.7947        5.9937        4.4905        5.3119        5.2702        4.9719        4.4829        0.0000        0.0000        0.0000        0.0000        0.0000        0.0000        0.0000        0.0000        0.0000        0.0000        0.0000        0.0000        0.0000        0.0000        0.0000        0.0000        0.0000        0.0000        0.0000        0.0000        0.0000        0.0000        0.0000        0.0000        0.0000        0.0000        0.0000        0.0000        0.0000        0.0000        0.0000        0.0000        0.0000        0.0000        0.0000        0.0000        0.0000        0.0000        0.0000        0.0000        0.0000        0.0000        0.0000        0.0000        0.0000        0.0000        0.0000        0.0000        0.0000        0.0000        0.0000        0.0000        0.0000        0.0000        0.0000        0.0000        0.0000        0.0000        0.0000        0.0000        0.0000        0.0000        0.0000        0.0000        0.0000        0.0000        0.0000        0.0000        0.0000        0.0000        0.0000        0.0000        0.0000        0.0000        0.0000        0.0000        0.0000        0.0000        0.0000        0.0000        0.0000        0.0000        0.0000        0.0000        0.0000        0.0000        0.0000        0.0000        0.0000        0.0000        0.0000        0.0000        0.0000        0.0000        3.4770        3.7738        0.0000        4.2269        4.4649        4.7892        4.9752        4.1417        4.8622        4.7237        4.9136        5.4644        6.5121        6.9497        8.0406        7.6199        5.9841        5.8061        5.8583        5.7861        6.4013        5.8860        5.2546        5.0652        5.2660        4.9539        4.5397        5.0724        6.6944        6.6765        7.4180        6.6747        6.9003        6.2091        6.7188        8.7942        8.8900        9.0306        9.1606        6.8337        6.8165        7.7755        9.4044       11.1289       11.0496        8.7395        8.7683        9.4060        9.7006        9.6541        9.5249       10.8335       11.5716       11.9362       10.5817       10.6945        9.4882       10.2936        8.2036        8.2208        9.0684        8.6623        6.1396        7.0912        7.0413        6.7135        4.6014        5.0079        5.4647        6.1851        7.7286        9.1545       10.1579       11.6805       14.8895       16.2253       17.8979        0.0000        0.0000        0.0000        0.0000        0.0000        0.0000        0.0000
        0.0000        0.0000        0.0000        0.0000        0.0000        0.0000        0.0000        0.0000        0.0000        0.0000        0.0000        0.0000        0.0000        0.0000        0.0000        0.0000        0.0000        0.0000        0.0000        0.0000        0.0000        0.0000        0.0000        0.0000        0.0000        0.0000        0.0000        0.0000        0.0000       53.9038       55.1745       51.1835       46.1552       40.6542       29.8734       37.2290       37.8792       31.0835       29.3280       34.8988       24.2742       10.8078        8.4676        7.5941        6.5660        4.9384       14.0543       21.2754       35.8977       36.0189       19.5792       17.6209        9.6410        5.0051        3.6300        4.6725        8.6497        4.1975        3.6582        5.4092        7.2299       11.9492       14.2807       10.5436        8.2220        5.9285        4.5366        5.3040        5.2038        4.8749        4.3289        3.2031        2.7048        0.0000        0.0000        0.0000        0.0000        0.0000        0.0000        0.0000        0.0000        0.0000        0.0000        0.0000        0.0000        0.0000        0.0000        0.0000        0.0000        0.0000        0.0000        0.0000        0.0000        0.0000        0.0000        0.0000        0.0000        0.0000        0.0000        0.0000        0.0000        0.0000        0.0000        0.0000        0.0000        0.0000        0.0000        0.0000        0.0000        0.0000        0.0000        0.0000        0.0000        0.0000        0.0000        0.0000        0.0000        0.0000        0.0000        0.0000        0.0000        0.0000        0.0000        0.0000        0.0000        0.0000        0.0000        0.0000        0.0000        0.0000        0.0000        0.0000        0.0000        0.0000        0.0000        0.0000        0.0000        0.0000        0.0000        0.0000        0.0000        0.0000        0.0000        0.0000        0.0000        0.0000        0.0000        0.0000        0.0000        0.0000        0.0000        0.0000        0.0000        0.0000        0.0000        0.0000        0.0000        0.0000        0.0000        0.0000        0.0000        0.0000        0.0000        0.0000        3.4092        3.5487        3.6565        3.8329        4.1026        4.4753        5.1306        6.0411        5.4420        5.2862        4.9178        5.6020        5.0470        5.2849        6.6225        6.7219        6.7576        5.5628        5.1149        6.3085        6.5695        6.2459        6.2869        5.5261        5.6319        4.7057        5.0335        6.1986        6.7680        6.2524        6.0593        6.7183        7.1343        7.4929        6.0257        7.1747        8.0711        6.8729        6.1719        6.2406        6.2668        6.6643        8.3322        8.6274        9.2201        8.9659        9.3836       10.1723       11.1927       11.6841       11.0228        9.7947       10.4959       10.4501       10.3279       11.2284       11.4506       11.6390       10.8258        7.8772        8.4442        8.3194        7.4505        5.1476        4.8176        5.4424        5.8617        3.8298        4.4814        4.6773        6.2209        8.1034        9.6168       10.8902       11.9529       15.2381       17.4655        0.0000        0.0000        0.0000        0.0000        0.0000        0.0000        0.0000        0.0000
        0.0000        0.0000        0.0000        0.0000        0.0000        0.0000        0.0000        0.0000        0.0000        0.0000        0.0000        0.0000        0.0000        0.0000        0.0000        0.0000        0.0000        0.0000        0.0000        0.0000        0.0000        0.0000        0.0000        0.0000        0.0000        0.0000       44.9993       39.2252       41.4457       43.3457       52.4105       44.2554       33.8144       37.1120       28.5326       25.9015       24.7706       23.4339       23.2937       16.1112       16.1130       15.6987        7.0895        7.4450        6.5187        3.8137       10.8832       25.7465       29.2226       34.9761       24.6393       18.7370       10.7437        4.3139        3.8089        2.9684        3.7022        2.9609        2.6890        5.7912        7.4455       10.9170       15.5575       11.4026        9.5807        6.9260        5.0807        5.2998        5.1889        4.9194        4.3913        3.3162        3.0336        2.6807        2.1972        1.0584        0.8105        0.6451        0.7477        0.1852        0.1737        0.0965        0.0000        0.0000        0.0000        0.0000        0.0000        0.0000        0.0000        0.0000        0.0000        0.0000        0.0000        0.0000        0.0000        0.0000        0.0000        0.0000        0.0000        0.0000        0.0000        0.0000        0.0000        0.0000        0.0000        0.0000        0.0000        0.0000        0.0000        0.0000        0.0000        0.0000        0.0000        0.0000        0.0000        0.0000        0.0000        0.0000        0.0000        0.0000        0.0000        0.0000        0.0000        0.0000        0.0000        0.0000        0.0000        0.0000        0.0000        0.0000        0.0000        0.0000        0.0000        0.0000        0.0000        0.0000        0.0000        0.0000        0.0000        0.0000        0.0000        0.0000        0.0000        0.0000        0.0000        0.0000        0.0000        0.0000        0.0000        0.0000        0.0000        0.0000        0.0000        2.0027        1.6783        1.6289        1.9480        1.9725        0.0000        0.0000        0.0000        0.0000        2.5188        2.9786        3.3216        3.9006        3.8921        3.9211        4.0466        4.4795        5.2714        5.4451        5.3393        5.5589        4.8232        4.8467        4.9287        5.3703        6.2294        6.4845        6.2295        5.7727        6.1943        6.1377        7.2282        6.0237        7.5915        6.8925        6.7421        5.5132        5.8270        6.8270        6.7343        6.0046        6.8135        7.9947        8.5052        9.1424        7.6930        7.8868        7.9884        7.3499        7.3995        6.9725        7.1015        7.1020        7.6749        9.5405        8.9591       10.6868       11.2139       11.9563       11.7883       11.6147       11.4289       10.6606       11.2838        9.7227        9.5371        9.5532       10.0853       12.5942       12.4558        8.2711        8.2109        7.5083        7.3127        5.2969        5.0012        5.3665        6.2829        4.3796        4.2765        4.7302        6.0541        8.7582       10.7392       12.2555       13.1240       15.7273       18.1280        0.0000        0.0000        0.0000        0.0000        0.0000        0.0000        0.0000        0.0000
        0.0000        0.0000        0.0000        0.0000        0.0000        0.0000        0.0000        0.0000        0.0000        0.0000        0.0000        0.0000        0.0000        0.0000        0.0000        0.0000        0.0000        0.0000        0.0000        0.0000        0.0000        0.0000        0.0000        0.0000        0.0000       46.1414       45.0884       31.1230       31.8359       36.9843       39.2286       41.9462       34.7333       30.4049       28.5650       34.4278       20.6408       13.0683       12.6595       13.4905        6.8167        4.9866        5.8290        7.7678        5.1256        7.8404        9.4558       23.9832       24.8090       32.2637       22.9891       15.2506       11.4683        9.5692        4.8364        4.3856        4.3386        4.7391        5.2118        6.8540       12.0048       11.4861       13.6746       15.3321       14.1129        7.5954        8.9619        6.7429        5.6365        4.6850        4.5899        3.9079        4.6070        4.2732        4.4016        4.3516        2.6680        1.4126        1.3409        3.6814        4.6685        5.5552        4.3398        0.8842        0.0000        0.0000        0.0000        0.0000        0.0000        0.0000        0.0000        0.0000        0.0000        0.0000        0.0000        0.0000        0.0000        0.0000        0.0000        0.0000        0.0000        0.0000        0.0000        0.0000        0.0000        0.0000        0.0000        0.0000        0.0000        0.0000        0.0000        0.0000        0.0000        0.0000        0.0000        0.0000        0.0000        0.0000        0.0000        0.0000        0.0000        0.0000        0.0000        0.0000        0.0000        0.0000        0.0000        0.0000        0.0000        0.0000        0.0000        0.0000        0.0000        0.0000        0.0000        0.0000        0.0000        0.0000        0.0000        0.0000        0.0000        0.0000        0.0000        0.0000        0.0000        0.0000        0.0000        0.0000        0.0000        0.0000        0.0000        0.0000        1.0990        1.2352        1.1609        1.4901        1.7363        1.5584        1.3235        1.7693        2.0379        2.3499        2.1665        2.7036        3.1455        3.4763        3.7625        4.0587        4.1753        4.8041        4.9194        4.9448        5.4176        5.4394        4.8310        5.0487        5.3511        5.3333        5.3916        5.5363        5.6230        5.6828        5.6636        5.4997        6.2014        6.1016        5.6675        6.0041        5.8963        5.8514        5.4232        5.2597        4.6371        4.9062        6.2351        9.3436        9.8722        9.7403       11.2307       12.1122       11.4327        9.8311        9.4012       11.7155       10.4624       11.2849       10.1315       11.3756       12.6156       13.8674       13.5450       13.9468       14.6153       14.5534       14.0292       13.1571       12.7949       10.4413       10.5543        9.8419       10.8445       15.8595       14.6714        9.2390        8.4610        8.7642        9.6873        7.8246        7.5851        8.1610        9.1260        7.6047        7.6910        8.5455        0.0000        0.0000       15.0508       17.4175       19.8088       21.7044        0.0000        0.0000        0.0000        0.0000        0.0000        0.0000        0.0000        0.0000        0.0000
        0.0000        0.0000        0.0000        0.0000        0.0000        0.0000        0.0000        0.0000        0.0000        0.0000        0.0000        0.0000        0.0000        0.0000        0.0000        0.0000        0.0000        0.0000        0.0000        0.0000        0.0000        0.0000        0.0000        0.0000        0.0000        0.0000       31.0603       25.2877       28.5955       34.4100       40.4758       40.5885       36.6999       34.6757       31.9623       33.1156       31.3418       12.3368        8.9279        7.5828        6.1885        3.9017        5.7388       10.3950       11.5063       13.6826        7.0105       17.6474       25.3297       25.0940       14.4587       14.0665       10.5548        7.8842        5.5274        5.2552        6.2241        6.0914        4.2987        5.6736        7.6479       12.5116        9.9447       11.3919       13.1624        8.6150        5.7265        6.1682        6.4829        5.4732        4.6001        3.9689        4.9347        5.6150        5.3534        4.9600        2.1471        1.5529        1.4431        1.2274        2.9022        4.5976        1.1675        0.9991        0.9326        0.8414        0.0000        0.0000        0.0000        0.0000        0.0000        0.0000        0.0000        0.0000        0.0000        0.0000        0.0000        0.0000        0.0000        0.0000        0.0000        0.0000        0.0000        0.0000        0.0000        0.0000        0.0000        0.0000        0.0000        0.0000        0.0000        0.0000        0.0000        0.0000        0.0000        0.0000        0.0000        0.0000        0.0000        0.0000        0.0000        0.0000        0.0000        0.0000        0.0000        0.0000        0.0000        0.0000        0.0000        0.0000        0.0000        0.0000        0.0000        0.0000        0.0000        0.0000        0.0000        0.0000        0.0000        0.0000        0.0000        0.0000        0.0000        0.0000        0.0000        0.0000        0.0000        0.0000        0.0000        0.0000        0.0000        0.0000        1.1276        1.2320        1.1895        1.7592        1.8955        1.9145        1.5013        1.6374        1.7806        1.7871        2.0288        2.3436        2.7569        3.4803        4.0170        4.0275        4.0324        4.2177        4.7990        5.2782        5.5650        5.2791        4.9011        5.2498        5.4704        5.3145        5.1138        4.7553        5.1769        5.5410        5.4983        5.4993        5.7845        5.9003        5.9570        6.0609        6.5272        6.5294        5.3621        4.7628        4.7747        5.0602        5.1890        7.4708        8.0726        8.4848       10.5731       10.6785       10.0177       10.7023       10.9480       11.9162       11.1303       11.1994       13.2644       13.0416       13.9147       14.7386       14.2304       13.8800       13.5390       13.0129       12.3325       12.1966       12.5450       10.9700       10.5986        9.6761       10.2463       13.3459       13.3506        8.9344        8.4985        9.0548        9.1455        8.7642        9.4510        9.5674        9.6157        8.4174        8.2165        0.0000        0.0000        0.0000        0.0000        0.0000        0.0000        0.0000        0.0000        0.0000        0.0000        0.0000        0.0000        0.0000        0.0000        0.0000        0.0000
        0.0000        0.0000        0.0000        0.0000        0.0000        0.0000        0.0000        0.0000        0.0000        0.0000        0.0000        0.0000        0.0000        0.0000        0.0000        0.0000        0.0000        0.0000        0.0000        0.0000        0.0000        0.0000        0.0000        0.0000        0.0000        0.0000        0.0000       20.7320       18.6863       16.6655       25.7204       30.9485       35.6110       36.8156       32.6637       30.9407       34.7102       17.6293       17.0151       12.7033        4.6650        4.4030        4.4906       14.2651       20.3902       16.5298        9.0464       10.7008       18.4134       20.2003       13.4108       14.1391        8.5911        6.0450        4.7405        7.6091        7.5887        5.9660        3.8422        5.0593        5.0942        8.9248        9.2374        9.3867       12.0215       11.1153        9.1457        7.5234        4.8435        4.4973        4.3638        3.3950        4.9276        6.3444        4.5784        3.6452        2.1561        1.6780        1.4841        0.6423        0.6929        0.6173        0.6078        1.0096        0.9003        0.8592        0.8210        0.9450        0.9475        0.9614        0.0000        0.0000        0.0000        0.0000        0.0000        0.0000        0.0000        0.0000        0.0000        0.0000        0.0000        0.0000        0.0000        0.0000        0.0000        0.0000        0.0000        0.0000        0.0000        0.0000        0.0000        0.0000        0.0000        0.0000        0.0000        0.0000        0.0000        0.0000        0.0000        0.0000        0.0000        0.0000        0.0000        0.0000        0.0000        0.0000        0.0000        0.0000        0.0000        0.0000        0.0000        0.0000        0.0000        0.0000        0.0000        0.0000        0.0000        0.0000        0.0000        0.0000        0.0000        0.0000        0.0000        0.0000        0.0000        0.0000        0.0000        0.0000        0.0000        0.0000        0.0000        0.8250        0.9875        1.2029        1.4795        1.9978        2.0434        2.2100        2.0504        1.7160        1.7031        1.8200        1.9015        2.1396        2.5466        3.5092        3.8554        3.6894        3.8913        3.9291        4.4765        5.5422        5.6747        4.9249        4.7806        4.7041        4.8604        4.9927        4.9864        4.6672        4.6953        4.9671        5.5256        5.7563        5.6889        5.2100        6.3497        7.0303        6.7360        6.0671        4.8865        5.5260        5.3734        5.3910        4.9229        6.5342        6.8920        7.6283        9.2447        9.2460        9.2576       10.3078       11.0070       10.8939       12.5808       12.6943       14.5350       16.6635       16.7832       16.4421       15.3974       14.8181       14.3774       14.2183       12.2185       11.7289       11.6027       11.0494       10.6484        9.4117       10.3242       12.1021       11.9378        7.8323        7.5434        8.4869        8.9065        8.6311        8.6746        8.7595        9.3740        8.5858        8.2715        0.0000        0.0000        0.0000        0.0000        0.0000        0.0000        0.0000        0.0000        0.0000        0.0000        0.0000        0.0000        0.0000        0.0000        0.0000        0.0000
        0.0000        0.0000        0.0000        0.0000        0.0000        0.0000        0.0000        0.0000        0.0000        0.0000        0.0000        0.0000        0.0000        0.0000        0.0000        0.0000        0.0000        0.0000        0.0000        0.0000        0.0000        0.0000        0.0000        0.0000        0.0000        0.0000        0.0000       19.0704       23.0858       20.0787       23.6121       25.3126       27.2535       32.1889       26.1465       30.0637       37.9453       24.8105       14.9220       17.8196        6.4074        4.5028        6.3547        9.2714       10.6618       12.0073       18.8282        7.9816        7.4722       15.5233       16.0453       11.6545        7.4889        5.4546        4.8959        4.3768        4.8363        3.8605        4.1611        4.7930        4.5332        4.9707        5.6673        7.6804        8.8384        8.6890        5.4103        8.0259        4.3431        3.9828        3.7425        3.4134        4.2687        4.8608        3.9986        2.4215        1.8470        2.0174        1.6727        0.6099        0.6371        0.7834        0.7660        1.0648        0.8954        0.8665        1.2018        1.1075        0.9376        1.8097        0.0000        0.0000        0.0000        0.0000        0.0000        0.0000        0.0000        0.0000        0.0000        0.0000        0.0000        0.0000        0.0000        0.0000        0.0000        0.0000        0.0000        0.0000        0.0000        0.0000        0.0000        0.0000        0.0000        0.0000        0.0000        0.0000        0.0000        0.0000        0.0000        0.0000        0.0000        0.0000        0.0000        0.0000        0.0000        0.0000        0.0000        0.0000        0.0000        0.0000        0.0000        0.0000        0.0000        0.0000        0.0000        0.0000        0.0000        0.0000        0.0000        0.0000        0.0000        0.0000        0.0000        0.0000        0.0000        0.0000        0.0000        0.0000        0.0000        0.0000        0.0000        0.0000        1.2273        1.6837        1.6932        2.5863        2.6510        1.9376        1.6008        1.9373        2.1399        1.9928        2.1315        2.7887        3.4747        3.5460        3.4819        3.6137        3.6610        3.7331        4.0547        5.1835        4.8433        4.8923        4.9403        5.0537        5.1958        5.5371        5.5052        5.4566        5.8258        6.0638        6.1730        6.4037        6.9240        6.6755        8.8534        8.6134        7.0701        5.5428        4.9493        5.1436        4.5705        4.4062        4.9062        5.0498        5.2540        6.8143        7.8607        8.7171        9.2081       10.3341       11.5091       13.0762       13.7916       13.3619       15.3668       17.5575       17.2832       16.5720       17.4142       17.7398       17.8542       17.7484       13.7723       12.0081       11.2142       11.1157        9.3753        8.1445        8.0410        9.7776        8.8202        6.9866        7.0839        8.1356        8.4286        8.0094        7.9663        8.8245        9.3274        8.0119        7.5836        0.0000        0.0000        0.0000        0.0000        0.0000        0.0000        0.0000        0.0000        0.0000        0.0000        0.0000        0.0000        0.0000        0.0000        0.0000        0.0000
        0.0000        0.0000        0.0000        0.0000        0.0000        0.0000        0.0000        0.0000        0.0000        0.0000        0.0000        0.0000        0.0000        0.0000        0.0000        0.0000        0.0000        0.0000        0.0000        0.0000        0.0000        0.0000        0.0000        0.0000        0.0000        0.0000        0.0000        0.0000       25.2921       27.5081       31.7566       31.5938       32.3969       34.7185       35.1132       43.5508       45.9209       44.9094       21.8219       12.6225        4.6740        6.5876        6.0491        5.6239        4.6525        9.6923       15.3220       18.4266        6.7548        6.5552       14.0850       15.1753       15.8539        7.5973        5.7839        5.4536        5.1949        5.8086        5.0388        3.5959        3.1083        2.7314        3.1923        5.3530        8.8954       12.7861        8.8210        8.3328        6.1645        4.8625        3.8406        2.8513        3.8588        3.9849        3.2452        2.5727        2.9943        3.1331        2.0975        1.5534        2.0705        1.9841        2.1750        1.2372        1.6878        2.3539        2.4819        1.1387        1.3079        2.5205        2.4826        0.0000        0.0000        0.0000        0.0000        0.0000        0.0000        0.0000        0.0000        0.0000        0.0000        0.0000        0.0000        0.0000        0.0000        0.0000        0.0000        0.0000        0.0000        0.0000        0.0000        0.0000        0.0000        0.0000        0.0000        0.0000        0.0000        0.0000        0.0000        0.0000        0.0000        0.0000        0.0000        0.0000        0.0000        0.0000        0.0000        0.0000        0.0000        0.0000        0.0000        0.0000        0.0000        0.0000        0.0000        0.0000        0.0000        0.0000        0.0000        0.0000        0.0000        0.0000        0.0000        0.0000        0.0000        0.0000        0.0000        0.0000        0.0000        0.0000        0.0000        0.0000        0.0000        1.1675        1.5077        2.3169        2.1853        1.6616        1.4436        2.6193        2.7826        2.9588        3.3117        3.9458        3.9407        3.8936        3.4653        3.2308        3.2950        3.7312        4.0710        5.4688        5.4436        5.2749        5.5508        6.3539        6.6857        6.9368        7.2127        7.1780        7.4375        7.2124        7.3022        6.2026        6.4712        6.7984        6.9093        7.4763        6.5952        5.8285        5.5743        5.5829        5.2429        4.9070        5.0642        5.4828        5.8420        6.9730        7.6967        9.5467       10.5428       11.7918       13.7874       15.5819       17.2893       18.1629       17.4719       19.0193       20.2772       20.0001       19.4392       20.7467       20.5481       19.1431       17.3984       11.3404       10.4771       11.8061       10.7938        8.1956        6.9632        8.0927        7.3675        6.2458        6.2285        6.4243        7.4172        7.3941        7.9851        9.6998       10.3302        8.9701        8.1795        0.0000        0.0000        0.0000        0.0000        0.0000        0.0000        0.0000        0.0000        0.0000        0.0000        0.0000        0.0000        0.0000        0.0000        0.0000        0.0000
        0.0000        0.0000        0.0000        0.0000        0.0000        0.0000        0.0000        0.0000        0.0000        0.0000        0.0000        0.0000        0.0000        0.0000        0.0000        0.0000        0.0000        0.0000        0.0000        0.0000        0.0000        0.0000        0.0000        0.0000        0.0000        0.0000        0.0000        0.0000       15.9338       18.6929       22.6076       26.3295       28.0718       26.2502       23.1166       33.3644       38.8367       39.6322       19.5220       11.4775        5.8190        6.4065        6.6518        6.5455        8.2888        9.1924        4.3011       13.4057       13.8017        7.2192        4.3748       10.7893       12.5149        9.9091        7.0813        7.2643        5.7987        4.6980        4.1363        2.9145        2.2583        2.0354        2.2211        2.7490        4.1743        8.6629        8.4593        5.9846        5.0809        2.9216        2.7497        0.8275        0.8173        1.4706        2.6531        3.0883        3.9709        3.9421        3.7158        4.5429        2.7996        2.2904        3.4166        1.2038        1.3090        1.3770        1.6385        0.9280        1.8227        1.5387        1.1932        0.0000        0.0000        0.0000        0.0000        0.0000        0.0000        0.0000        0.0000        0.0000        0.0000        0.0000        0.0000        0.0000        0.0000        0.0000        0.0000        0.0000        0.0000        0.0000        0.0000        0.0000        0.0000        0.0000        0.0000        0.0000        0.0000        0.0000        0.0000        0.0000        0.0000        0.0000        0.0000        0.0000        0.0000        0.0000        0.0000        0.0000        0.0000        0.0000        0.0000        0.0000        0.0000        0.0000        0.0000        0.0000        0.0000        0.0000        0.0000        0.0000        0.0000        0.0000        0.0000        0.0000        0.0000        0.0000        0.0000        0.0000        0.0000        0.0000        0.0000        1.1577        1.0435        1.3716        1.5460        2.6649        2.3063        1.6946        1.6665        2.5846        3.1570        3.8479        3.8075        4.0534        3.8415        3.3722        3.0913        3.1355        3.2804        3.4205        3.8488        4.3565        5.1052        5.6973        6.0967        7.2334        7.1156        7.3839        7.4299        7.2442        7.3943        7.5999        7.5742        6.7887        7.4443        6.8735        6.6031        7.5082        6.9800        5.9672        5.6556        5.7580        5.7596        5.0724        5.0271        6.2722        7.4902        7.9491        8.5088        9.9539       10.7435       12.3981       13.8135       15.8256       17.7856       18.7174       18.0835       19.2191       19.6874       20.4529       20.1819       19.9297       20.4259       18.6246       18.4422       12.6756       11.9582       11.7526        9.0326        7.7752        7.5788        7.3824        7.9605        5.9635        6.0756        6.8313        6.5860        6.6459        7.7190        8.2079        9.9888        8.0337        6.9087        0.0000        0.0000        0.0000        0.0000        0.0000        0.0000        0.0000        0.0000        0.0000        0.0000        0.0000        0.0000        0.0000        0.0000        0.0000        0.0000
        0.0000        0.0000        0.0000        0.0000        0.0000        0.0000        0.0000        0.0000        0.0000        0.0000        0.0000        0.0000        0.0000        0.0000        0.0000        0.0000        0.0000        0.0000        0.0000        0.0000        0.0000        0.0000        0.0000        0.0000        0.0000        0.0000        0.0000        0.0000       16.1255       13.6622       13.9079       16.2498       17.2304       17.5186       17.7594       16.9478       23.1334       31.0289       27.8241       15.8134        5.1913        6.0299        9.2122       12.7280        7.8764        5.2914        3.5104        4.1117       12.7614        7.7024        3.7136        4.1277        6.5012        7.1707        7.6077        7.5008        5.2082        6.0194        4.0332        2.9560        2.1666        2.0208        1.7268        2.2745        2.3713        2.8560        5.7225        4.8357        4.5314        3.9488        2.6215        1.0626        1.9626        2.6710        2.1178        2.2277        2.4199        2.1781        1.8347        1.3614        1.3716        1.3108        1.1789        1.0451        0.9525        1.1246        1.1557        1.1030        1.2298        0.7686        0.7307        0.5527        0.0000        0.0000        0.0000        0.0000        0.0000        0.0000        0.0000        0.0000        0.0000        0.0000        0.0000        0.0000        0.0000        0.0000        0.0000        0.0000        0.0000        0.0000        0.0000        0.0000        0.0000        0.0000        0.0000        0.0000        0.0000        0.0000        0.0000        0.0000        0.0000        0.0000        0.0000        0.0000        0.0000        0.0000        0.0000        0.0000        0.0000        0.0000        0.0000        0.0000        0.0000        0.0000        0.0000        0.0000        0.0000        0.0000        0.0000        0.0000        0.0000        0.0000        0.0000        0.0000        0.0000        0.0000        0.0000        0.0000        0.0000        0.0000        1.5094        1.4701        1.5297        1.5871        1.8827        2.7610        2.4780        1.7123        2.0533        3.3340        4.1933        3.9783        3.7580        3.7071        3.4887        2.9358        3.0972        3.5993        3.5119        3.7869        4.0083        4.2465        4.6039        5.9161        6.3380        7.0501        7.1430        7.4809        7.2865        7.0218        7.0651        7.7214        7.3953        7.0303        6.7909        6.2445        5.9252        6.5874        4.9951        4.2907        4.0771        4.8287        4.9973        4.9331        5.5118        6.0006        7.6574        7.4539        8.0521       10.3343       11.0479       12.6630       13.4826       14.0782       15.0697       16.1890       16.6461       17.7718       19.2470       19.4400       20.2529       21.9817       22.5947       21.2933       19.9677       15.9006       12.2136       12.2516        9.9660        7.6248        7.1072        6.9446        7.5197        5.9037        6.1590        6.2261        6.7459        7.1031        7.3128       11.2974       10.2746        7.4448        6.7804        6.9609        0.0000        0.0000        0.0000        0.0000        0.0000        0.0000        0.0000        0.0000        0.0000        0.0000        0.0000        0.0000        0.0000        0.0000        0.0000
        0.0000        0.0000        0.0000        0.0000        0.0000        0.0000        0.0000        0.0000        0.0000        0.0000        0.0000        0.0000        0.0000        0.0000        0.0000        0.0000        0.0000        0.0000        0.0000        0.0000        0.0000        0.0000        0.0000        0.0000        0.0000        0.0000        0.0000       12.5387       10.4947       12.3475       11.6921       14.3805       14.5665       14.4749       13.4862       11.1801       14.8393       22.6673       19.3670        8.4183        4.9761        8.8577        7.1973       11.1183       12.6463       10.2389        5.2419        3.4380        3.5396        7.4182        5.5024        2.7735        3.6572        4.3816        5.9470        6.9397        4.4796        3.3669        2.5804        1.8875        1.6372        1.6445        2.5492        3.2537        2.2839        1.5994        1.6411        1.9913        1.8091        1.5970        1.2666        0.5183        0.7224        1.0247        1.1196        1.2095        1.4941        1.8577        1.6409        1.1834        1.2028        1.1177        1.0606        0.9752        0.8814        0.8641        1.1098        0.5647        0.6262        0.7578        0.5826        0.5067        0.5153        0.0000        0.0000        0.0000        0.0000        0.0000        0.0000        0.0000        0.0000        0.0000        0.0000        0.0000        0.0000        0.0000        0.0000        0.0000        0.0000        0.0000        0.0000        0.0000        0.0000        0.0000        0.0000        0.0000        0.0000        0.0000        0.0000        0.0000        0.0000        0.0000        0.0000        0.0000        0.0000        0.0000        0.0000        0.0000        0.0000        0.0000        0.0000        0.0000        0.0000        0.0000        0.0000        0.0000        0.0000        0.0000        0.0000        0.0000        0.0000        0.0000        0.0000        0.0000        0.0000        0.0000        0.0000        0.0000        0.0000        1.5782        2.0038        1.6928        1.5506        1.5522        1.5006        2.0465        1.9979        1.6310        2.3982        3.2352        3.3169        3.0099        3.2960        3.1337        3.1446        3.5060        3.5960        3.8500        4.2873        4.6393        4.9804        5.1106        5.4721        5.5105        6.0434        6.3951        6.0284        6.2082        6.2785        6.0235        6.7768        7.3260        7.3945        6.2832        5.6209        5.2169        4.6258        4.6959        3.9475        3.4383        3.5887        4.4844        4.8348        4.6514        5.0441        5.9144        6.0808        6.6965        8.1014       10.9843       12.0670       12.7609       13.6081       15.2581       16.0611       16.1037       16.1086       16.9726       18.0918       18.5963       19.5111       19.2845       21.9275       21.8453       21.4773       16.1818       10.3808        9.1895        9.2548        7.0120        6.9821        5.7751        6.4811        6.5928        6.2123        5.8960        6.0768        6.8321        7.8917        9.8696       10.4980        9.1530        8.1140        0.0000        0.0000        0.0000        0.0000        0.0000        0.0000        0.0000        0.0000        0.0000        0.0000        0.0000        0.0000        0.0000        0.0000        0.0000        0.0000
        0.0000        0.0000        0.0000        0.0000        0.0000        0.0000        0.0000        0.0000        0.0000        0.0000        0.0000        0.0000        0.0000        0.0000        0.0000        0.0000        0.0000        0.0000        0.0000        0.0000        0.0000        0.0000        0.0000        0.0000        0.0000        0.0000        0.0000       18.9652       12.8604        9.2838        8.1053        8.6774       10.1614       11.3917       10.8942        9.3604       12.3021       16.0982        6.3417        5.8108        7.0623        9.6974        4.6534        4.5978        8.3321        5.5310       11.0558        3.8359        4.3171        5.3660        4.3195        1.2542        0.6554        2.0822        2.3003        3.8812        2.9048        3.1504        3.3150        1.7648        0.5569        1.5106        6.3070        5.0648        0.8063        0.8245        0.4769        0.6303        0.6421        0.5695        0.5115        0.3810        0.3383        0.6831        1.1355        0.8311        0.9061        1.0054        1.0169        0.7255        0.7411        0.7255        0.7149        0.8504        0.8008        0.8069        0.7967        0.5703        0.5452        0.5181        0.5500        0.6095        0.5791        0.5510        0.5273        0.4720        0.3641        0.3516        0.3245        0.3004        0.3372        0.0000        0.0000        0.0000        0.0000        0.0000        0.0000        0.4251        0.5388        0.4737        0.4717        0.0000        0.0000        0.0000        0.0000        0.0000        0.0000        0.0000        0.0000        0.0000        0.0000        0.0000        0.0000        0.0000        0.0000        0.0000        0.0000        0.0000        0.0000        0.0000        0.0000        0.0000        0.0000        0.0000        0.0000        0.0000        0.0000        0.0000        0.0000        0.0000        0.0000        0.0000        0.0000        0.0000        0.0000        0.0000        0.0000        1.2648        1.2515        1.1397        1.3618        1.6448        1.5766        1.4593        1.1619        1.2496        0.9746        0.7610        1.1797        1.3108        1.3763        1.5182        1.7382        2.2545        2.2469        2.4350        2.7047        4.0388        4.2861        4.6500        4.6371        4.9318        5.3080        5.2726        5.2873        5.0633        4.8948        4.9024        4.6993        4.4563        5.2666        6.5448        6.5490        5.6591        4.7710        4.5529        3.5322        3.1700        2.4220        1.9934        2.0962        4.0109        4.8813        4.9481        5.4809        7.6216        8.7010        9.6153       10.5853       12.3690       13.8037       14.4826       14.9959       15.8335       17.0077       16.2884       16.2779       17.1627       17.1833       17.2446       16.4890       15.2785       14.8689       13.7605       13.1250       13.5560       12.7380       11.2908       10.6531        8.0417        8.1310        7.0102        8.2826        7.5889        7.7538        7.8379        9.1936        8.9151       10.0911       10.5498       11.9402       13.4754       13.7859        0.0000        0.0000        0.0000        0.0000        0.0000        0.0000        0.0000        0.0000        0.0000        0.0000        0.0000        0.0000        0.0000        0.0000        0.0000        0.0000
        0.0000        0.0000        0.0000        0.0000        0.0000        0.0000        0.0000        0.0000        0.0000        0.0000        0.0000        0.0000        0.0000        0.0000        0.0000        0.0000        0.0000        0.0000        0.0000        0.0000        0.0000        0.0000        0.0000        0.0000        0.0000        0.0000       21.3191       24.8893       15.8629       13.8916        8.1124        7.2829        7.7297        9.9890        8.8008        7.1311        4.8490       10.3236        9.3047       17.1243        8.3303        2.9483        3.3023        8.5157        9.8066        4.0057        2.3896        2.6253        2.9970        2.6938        1.9847        1.1466        0.9230        2.0903        1.4722        3.1863        2.6210        3.4092        2.4386        1.3445        0.4285        1.6489        3.6020        1.3484        0.8376        0.1999        0.6945        0.3836        0.5446        0.4188        0.3937        0.2557        0.2834        0.5127        0.9879        0.7491        0.7860        0.8269        0.8337        0.6413        0.6665        0.7505        0.7520        0.8682        0.8412        0.8450        0.7776        0.6868        0.6509        0.5893        0.5340        0.6350        0.6078        0.6087        0.5589        0.4082        0.5830        0.3024        0.3299        0.3030        0.2279        0.2374        0.2505        0.6293        1.0852        1.2624        1.2083        1.0399        0.9396        0.5867        0.7152        0.5270        0.4039        0.4596        0.5879        0.0000        0.0000        0.0000        0.0000        0.0000        0.0000        0.0000        0.0000        0.0000        0.0000        0.0000        0.0000        0.0000        0.0000        0.0000        0.0000        0.0000        0.0000        0.0000        0.0000        0.0000        0.7580        0.6799        0.6390        0.7273        0.6836        0.5573        0.3633        0.2680        0.2585        0.5372        0.8221        1.0991        0.8791        1.0017        0.8179        1.0984        1.2484        1.2829        1.3159        1.2821        1.0164        1.0736        1.2112        1.2739        1.3150        1.4789        1.3566        1.5835        1.4737        2.0898        2.6759        3.8701        3.8272        3.9768        4.2153        4.6152        4.5187        4.6281        4.5804        4.4841        4.4498        4.3333        4.3722        4.5464        5.6525        6.4800        6.6433        5.3165        4.3727        3.6499        3.1975        2.5013        2.2390        1.8532        2.1241        3.9368        4.6073        5.3589        6.3715        8.2062        9.7072       10.2199       10.2506       12.3698       13.2726       13.4948       14.2020       15.5095       16.6776       16.9314       16.3679       16.3718       15.7775       15.5362       15.3187       14.9350       14.7873       14.5358       14.1003       13.8195       13.4286       12.5644       12.0439        8.1344        6.7004        6.2784        7.3833        8.4367        8.6431        9.6883       13.0003       11.6718       10.4715        9.4116        9.6961        0.0000        0.0000        0.0000        0.0000        0.0000        0.0000        0.0000        0.0000        0.0000        0.0000        0.0000        0.0000        0.0000        0.0000        0.0000        0.0000        0.0000        0.0000
        0.0000        0.0000        0.0000        0.0000        0.0000        0.0000        0.0000        0.0000        0.0000        0.0000        0.0000        0.0000        0.0000        0.0000        0.0000        0.0000        0.0000        0.0000        0.0000        0.0000        0.0000        0.0000        0.0000        0.0000        0.0000        0.0000       20.1938       31.4326       27.3413       12.3014       10.7048        9.6027        6.9956        5.9497        4.6946        3.8874        4.0883        6.8381        8.7027       14.1961       10.6894        2.8227        2.7723        4.1585        6.5106        4.6345        2.0341        1.4224        1.0363        0.6754        0.7006        0.8720        1.3048        0.4444        0.4508        0.8525        0.5634        2.3599        2.2883        1.8195        0.7276        0.5320        0.9532        0.7838        0.0878        0.0656        0.1494        0.2932        0.2452        0.3013        0.3862        0.2653        0.2170        0.4389        1.0281        0.7778        0.7402        0.7862        0.8171        0.6685        0.8772        0.8835        0.9302        0.9528        0.9381        0.9650        1.1130        1.1475        0.8514        0.7155        0.6766        0.7525        0.6906        0.6466        0.5785        0.4133        0.4377        0.7648        0.4000        0.3083        0.2522        0.2810        0.3467        1.0077        1.4295        1.9365        2.5859        2.1053        1.0662        0.7784        1.2022        1.3988        0.4348        0.4265        0.5322        0.7060        0.5701        0.7804        0.0000        0.0000        0.0000        0.0000        0.0000        0.0000        0.0000        0.0000        0.0000        0.0000        0.0000        0.0000        1.9604        1.7965        1.0760        0.9804        0.8939        0.8899        0.7990        0.7294        0.6862        0.5926        0.6685        0.6709        0.6299        0.3813        0.4958        0.6950        1.2830        1.0363        0.9503        0.7037        0.8701        1.1691        1.4737        1.6319        1.5935        1.7484        1.6286        1.4865        1.1605        1.0473        1.0325        1.0031        1.2708        1.6528        1.8251        2.3643        2.7551        3.8485        4.2142        4.0908        4.1230        4.4939        4.3692        4.0671        3.9667        3.7556        3.6773        3.5973        3.9412        4.3075        4.8530        5.2047        6.2928        4.8792        3.8434        3.0581        2.4281        2.0964        2.0673        2.1532        2.2367        4.0042        4.7647        5.9974        6.8382        8.6315        9.9770       11.0683       11.4619       12.7882       13.9563       13.4380       14.0335       15.7763       16.5583       16.4428       15.6055       14.8095       14.5384       14.5553       13.9916       14.3340       15.1973       14.9640       13.9742       14.0126       13.4643       12.6965       10.7210        7.6438        6.8771        6.9301        8.0023        8.8439       10.4969       11.2268       14.7200        0.0000       11.0267        9.6218        8.3483        0.0000        0.0000        0.0000        0.0000        0.0000        0.0000        0.0000        0.0000        0.0000        0.0000        0.0000        0.0000        0.0000        0.0000        0.0000        0.0000        0.0000        0.0000
        0.0000        0.0000        0.0000        0.0000        0.0000        0.0000        0.0000        0.0000        0.0000        0.0000        0.0000        0.0000        0.0000        0.0000        0.0000        0.0000        0.0000        0.0000        0.0000        0.0000        0.0000        0.0000        0.0000        0.0000        0.0000       14.3522       16.8766       24.3153       22.8289       14.5118       13.4283       11.6381       10.7786        8.2513        4.2655        3.0391        2.6965        2.8573        3.2375        7.7548       11.6168       10.0705        3.3860        1.8744        3.3603        2.3633        2.9334        1.5410        1.0797        0.6919        0.6081        0.4338        0.2249        0.1659        0.2568        0.8799        1.2790        1.0138        0.2592        0.8655        0.2072        0.2139        0.2740        0.1818        0.0894        0.1172        1.2167        1.3120        0.7330        0.3139        0.2438        0.1844        0.1929        1.1300        0.5202        0.7057        0.8134        0.9147        1.1153        1.1019        1.2920        1.6837        2.0856        1.8288        1.7131        1.5934        1.6637        2.4466        1.7204        1.3779        1.1145        1.1474        0.7797        0.9241        0.9458        0.6256        0.5937        0.5078        0.7981        0.4244        1.9147        1.9517        0.8292        1.7090        4.3362        0.6507        0.6745        2.3138        3.1182        2.6547        1.4465        0.9599        0.5697        0.5718        0.5840        0.8262        0.7229        1.3999        1.2405        2.0141        2.4383        0.0000        0.0000        0.0000        0.0000        0.0000        0.0000        0.0000        0.0000        2.0862        1.9969        1.9100        1.2839        1.1516        1.2814        0.9850        0.8720        0.8171        0.8235        0.7343        0.7373        0.7819        0.9118        0.9660        0.8701        1.1573        1.7489        1.3858        1.2002        1.1864        1.0563        2.0120        2.4233        2.4563        2.5431        2.7842        2.5584        2.3648        1.7744        1.7321        1.7498        1.8780        1.8675        2.3440        2.4725        2.7632        3.4581        4.7564        5.5150        4.9558        4.7798        4.7342        4.6190        4.4011        3.9344        3.6040        3.4342        3.2850        3.4242        3.2610        3.9017        4.5783        4.8947        4.2005        3.4659        2.8281        2.1486        1.7321        1.1046        1.1858        1.8858        4.4335        4.7659        5.8466        6.9718        8.5781       10.1736       11.9966       12.3004       12.5074       12.6265       13.2249       13.6747       14.2293       14.8582       15.7873       14.8346       14.7108       14.3773       13.7845       13.1698       13.5156       13.5666       14.2801       14.8831       13.3263       13.1194       11.6652       11.3741        7.9335        8.2768        9.3751       12.3221       11.0209       12.4318        0.0000        0.0000        0.0000        0.0000        0.0000        0.0000        0.0000        0.0000        0.0000        0.0000        0.0000        0.0000        0.0000        0.0000        0.0000        0.0000        0.0000        0.0000        0.0000        0.0000        0.0000        0.0000        0.0000        0.0000
        0.0000        0.0000        0.0000        0.0000        0.0000        0.0000        0.0000        0.0000        0.0000        0.0000        0.0000        0.0000        0.0000        0.0000        0.0000        0.0000        0.0000        0.0000        0.0000        0.0000        0.0000        0.0000        5.8576        8.5955       11.6814       10.3614        9.8265       14.9031       10.6373        7.6900        7.1317       11.1612       11.6154       10.6171        7.4808        2.6373        2.3117        3.3462        2.9558        3.6378        5.2447        4.4500        4.4598        1.3913        1.1410        1.6386        0.4976        1.6170        5.7435        2.7858        0.8458        0.9531        0.8319        0.7797        0.7150        1.4019        1.6441        1.4632        0.6070        0.4658        0.2184        0.1786        0.2294        0.1603        0.4640        0.1977        0.3287        0.4741        0.3002        0.2570        0.1987        0.1227        0.1451        0.1355        0.2130        0.6075        0.7390        0.8829        0.9825        1.3310        1.5150        1.7656        2.2185        1.7726        1.7220        1.5969        1.5395        1.2793        1.0880        1.0961        1.1100        1.1514        0.9101        0.7443        0.6971        0.6221        0.5797        0.5863        0.5992        0.9835        0.9259        0.6127        0.6299        0.1753        0.2314        0.9140        1.3330        2.1438        2.1000        1.2825        0.8974        0.7078        0.8571        0.7145        1.2623        0.3960        1.0992        1.2990        0.8876        0.8536        1.3079        0.9473        0.9281        1.1225        1.2847        1.1093        1.0396        1.9862        2.0020        1.8944        1.6597        1.6582        1.5882        1.4890        1.3600        1.1971        1.0586        1.0164        1.0404        1.2329        1.2393        1.3202        1.4652        1.7024        2.2474        2.2833        2.4005        1.8398        1.7930        1.5462        1.8480        3.1246        3.5994        3.6448        3.8850        4.0673        3.3730        3.2545        3.1988        3.0194        2.8412        2.9188        3.0734        3.5630        3.8775        4.2874        5.4295        6.8433        7.3227        6.8561        6.0904        4.6970        4.3213        4.0793        3.7608        3.5683        3.4343        3.3321        3.3896        3.4723        3.8287        4.1090        3.9459        3.6805        3.0374        2.4190        1.8712        2.4516        1.8128        1.7079        1.9649        3.6192        4.2998        5.3004        6.4484        9.3556       11.3087       12.5478       12.3768       12.4198       12.9372       13.1868       13.4821       13.5939       13.7319       14.2855       14.4602       14.0804       13.9797       13.7527       13.7453       13.4277       12.9076       12.2275       13.1941       11.7394       11.0120       10.6501       12.1768       10.6088       12.3418       14.0050       16.9396       19.0752        0.0000        0.0000        0.0000        0.0000        0.0000        0.0000        0.0000        0.0000        0.0000        0.0000        0.0000        0.0000        0.0000        0.0000        0.0000        0.0000        0.0000        0.0000        0.0000        0.0000        0.0000        0.0000        0.0000        0.0000        0.0000
        0.0000        0.0000        0.0000        0.0000        0.0000        0.0000        0.0000        0.0000        0.0000        0.0000        0.0000        0.0000        0.0000        0.0000        0.0000        0.0000        0.0000        0.0000        1.6943        1.6926        3.0362        1.4484        2.4008        6.9384       10.0525       11.6917        9.0364        8.1849        4.1441        6.0402        8.3757        7.5807        9.3299        5.3208        6.3156        4.9452        2.8081        2.7057        1.9864        0.8546        3.2033        2.3020        1.0944        5.7469        4.2352        4.0408        4.7498        5.0203        3.5745        1.5938        1.9883        1.0638        1.0569        1.0687        2.1628        1.8131        1.5793        1.1443        0.4668        0.5363        0.4529        0.3007        0.3751        0.1822        0.1855        0.3079        0.3303        0.2083        0.3427        0.3170        0.4543        0.4872        0.1969        0.2163        0.4067        0.8055        1.0079        1.1633        1.5282        1.8467        2.4022        2.1074        2.7818        1.8863        1.9122        1.8539        1.7706        1.4166        1.4255        1.2487        1.2562        1.3216        1.1015        0.8448        0.7244        0.7325        0.7017        0.6856        0.6163        1.1079        0.7729        0.7432        0.6980        0.1988        0.1959        0.9344        1.3901        0.5359        0.5239        0.8928        0.4630        0.7230        0.7875        0.5105        0.6393        0.5003        0.5813        0.9031        0.7252        0.6326        0.8402        1.1803        0.8172        1.1459        0.9513        0.7936        1.3561        1.7403        2.3011        2.0649        1.9739        2.3727        1.9789        1.7588        1.5222        1.3212        1.1483        1.0953        1.1483        1.5015        1.5201        1.6013        1.9635        2.0623        2.2068        2.3597        1.7609        1.4279        1.4317        1.7300        2.1405        3.5489        4.4005        4.6000        4.9392        4.7414        4.2373        4.3816        4.2443        3.6030        3.2961        3.2571        3.6605        4.4222        5.0890        5.6446        6.2092        7.4786        7.4193        7.6468        6.8972        5.5459        4.7723        4.1485        3.7710        3.5112        3.2959        3.1703        2.8955        2.8002        2.7323        2.9805        3.0803        2.5163        2.1995        1.8567        1.8198        2.7014        2.0919        2.1150        2.3828        3.5572        4.2722        5.7698        7.1425        9.9743       11.2984       12.5676       12.7940       11.9340       11.9911       12.2918       12.7836       13.2118       14.2090       15.0774       15.3770       14.6955       14.5262       13.8498       13.5953       13.2420       12.1603       11.4916       13.1112       11.7031       11.3791       11.9293       11.4048       10.7399       11.6290        0.0000        0.0000        0.0000        0.0000        0.0000        0.0000        0.0000        0.0000        0.0000        0.0000        0.0000        0.0000        0.0000        0.0000        0.0000        0.0000        0.0000        0.0000        0.0000        0.0000        0.0000        0.0000        0.0000        0.0000        0.0000        0.0000        0.0000        0.0000
        0.0000        0.0000        0.0000        0.0000        0.0000        0.0000        0.0000        0.0000        0.0000        0.0000        0.0000        0.0000        0.0000        0.0000        0.0000        1.7287        2.4441        1.9153        1.5615        0.9691        0.8943        1.3170        0.9736        1.2523        2.6941        2.9554        4.9915       12.8842       12.5217       10.0661        8.9209        8.1790        2.4508        1.9581        1.7150        1.8525        3.5123        2.9826        2.4575        1.5483        1.1363        1.8242        2.7275        6.4267        5.5714        5.2864        4.2955        2.8506        2.5932        2.2081        0.7174        1.9795        0.9321        0.8603        0.9037        0.9633        0.6431        0.7822        0.9876        0.6773        0.9643        0.2930        0.1961        0.2124        0.3176        0.4272        0.4655        0.2098        0.2472        0.2963        0.4748        0.7247        0.7472        0.5414        0.7379        0.8326        1.0961        1.4732        1.8905        2.6616        3.1587        2.7499        2.3537        2.1508        2.2388        2.1259        2.0659        1.7580        1.7516        1.5022        1.3765        1.4248        1.3591        1.1150        0.8709        0.8545        0.7657        0.8042        0.9532        1.4209        1.8962        1.4633        0.9031        0.3260        0.3569        0.6025        0.4625        0.5881        1.3871        1.0570        0.9900        1.1440        0.6119        0.5598        0.7052        0.6693        0.4896        0.7949        1.0684        0.7030        1.2357        1.4648        1.9093        2.0077        1.2195        1.3118        2.0199        2.3095        2.8411        1.7168        1.7713        2.2479        3.1303        1.8903        1.4925        1.2195        1.0649        1.2883        1.2851        1.9035        2.1718        2.0556        2.2056        2.0645        1.7889        1.4872        1.5730        1.4281        1.4611        1.9797        2.7813        4.2067        4.9388        5.2267        5.6125        5.0189        4.9584        5.0949        4.4211        4.1897        3.8286        3.9092        4.7094        5.7889        5.8523        5.6662        6.1290        7.5441        8.2068        8.3815        7.7443        6.0243        4.7976        4.4194        4.0007        3.8012        3.1761        2.7399        2.4254        2.3560        2.1872        2.2049        2.6185        2.4509        2.2703        2.6405        2.5970        2.7659        2.7752        3.9548        3.8657        4.8377        5.4779        6.8235        8.6007       11.4618       11.8268       12.2773       12.9780       12.2363       12.3690       12.4564       12.8275       13.0328       14.8266       14.9554       15.2871       14.4032       14.4314       13.1702       13.1934       12.5776       14.5750       13.0604        0.0000       11.7255       11.7102       11.2116       11.0540       11.3936       12.2491        0.0000        0.0000        0.0000        0.0000        0.0000        0.0000        0.0000        0.0000        0.0000        0.0000        0.0000        0.0000        0.0000        0.0000        0.0000        0.0000        0.0000        0.0000        0.0000        0.0000        0.0000        0.0000        0.0000        0.0000        0.0000        0.0000        0.0000        0.0000
        0.0000        0.0000        0.0000        0.0000        0.0000        0.0000        0.0000        0.0000        0.0000        0.0000        0.0000        0.0000        0.0000        3.7230        4.6034        3.5693        3.1352        2.0365        1.3550        1.5786        1.4984        1.9455        0.7044        1.4684        1.8734        3.1228        4.4156        4.9765        3.2343        5.4896        4.4509        5.1731        2.5164        1.5037        1.5666        1.7392        2.6845        2.7073        2.6770        1.5917        2.2467        1.7758        1.3340        1.9242        3.3486        3.1517        5.4178        4.5019        5.0956        1.1397        0.7300        2.8963        1.7088        0.7772        0.9363        1.1748        0.6314        0.4895        0.4808        0.5295        0.5643        1.0247        0.5447        0.3219        0.3332        0.5157        0.6344        0.2896        0.5958        0.7882        1.1917        1.3385        1.1504        1.0242        1.4273        1.1389        1.4058        2.2484        3.8171        4.8127        4.2995        4.2926        2.7555        2.5347        2.3089        2.4764        2.2855        2.2115        2.0644        1.6289        1.4531        1.5666        2.4546        1.8773        2.1505        2.0725        1.2135        1.1897        1.0472        2.0967        2.8392        1.3159        1.2087        0.7634        0.5602        0.6311        4.4796        2.0602        2.6650        1.1249        0.5018        0.5425        0.5445        0.6834        0.7330        0.6195        0.5818        0.9712        0.8748        1.2007        1.5888        1.6444        1.6982        2.2191        1.4035        0.8739        1.0736        1.2154        1.5657        1.6247        1.5567        3.0797        3.0606        1.2842        1.1103        0.9580        0.7942        0.8475        0.8598        1.4745        2.1305        1.8435        2.2286        1.8944        1.5966        1.7543        1.7790        1.9416        1.8067        2.3186        2.8314        4.2702        5.2277        5.8647        6.0409        5.1422        4.6483        4.0146        3.4815        3.3302        3.4555        3.4992        3.7608        4.7518        5.2105        5.3160        5.4795        6.9498        7.8619        7.7342        6.9912        5.5499        4.6411        4.1607        4.3428        4.0976        3.3025        2.4341        2.2285        2.0963        1.9375        2.3356        2.7934        2.1405        2.2916        2.7076        2.5821        2.5161        4.3088        3.9242        4.4442        5.8548        6.5999        7.9381        9.5619       12.7077       14.4006       14.1751       12.5740       12.8263       13.0109       12.7620       13.1917       13.7495       15.3382       15.5752       15.8122       15.4427       14.8184       13.7135       13.0345       13.3758       13.4226        0.0000        0.0000        0.0000        0.0000        0.0000        0.0000        0.0000        0.0000        0.0000        0.0000        0.0000        0.0000        0.0000        0.0000        0.0000        0.0000        0.0000        0.0000        0.0000        0.0000        0.0000        0.0000        0.0000        0.0000        0.0000        0.0000        0.0000        0.0000        0.0000        0.0000        0.0000        0.0000        0.0000        0.0000        0.0000        0.0000
        0.0000        0.0000        0.0000        0.0000        0.0000        0.0000        0.0000        0.0000        0.0000        4.0626        0.0000        0.0000        4.3331        6.4248        7.5282        4.4532        3.3860        4.2471        5.7721        2.7200        3.9789        1.8277        1.5623        2.2759        0.9822        1.3682        2.7378        4.5763        2.7212        1.6712        1.5065        1.6321        0.9933        0.7020        0.6381        0.9276        0.8554        1.8376        1.0388        0.9933        0.5245        0.7047        1.0229        3.1170        4.1828        5.0413        8.7979        3.8402        1.7469        0.4894        0.5016        0.5296        0.5915        0.4044        0.4147        0.3397        0.2894        0.2655        0.2473        0.2395        0.2136        0.3022        0.2738        0.1898        0.2088        0.2263        0.3636        0.8663        0.3043        0.3876        0.6991        0.4860        0.5178        0.6676        0.8190        0.4668        0.4926        0.8278        1.9629        2.8227        3.1528        3.3058        3.0008        2.9701        2.0444        2.0526        2.1362        2.1391        1.9739        1.6395        1.4985        1.8138        1.8594        1.4643        1.8357        1.8926        1.3112        1.2048        1.2476        1.7642        1.7657        1.7477        1.6470        1.3248        1.4287        1.8532        2.5671        2.2524        1.6125        1.2058        0.8043        0.3942        0.3542        0.2853        0.2878        0.3578        0.7935        1.4187        1.7379        1.1848        1.8724        2.3014        2.0208        2.4453        1.4532        0.8343        0.8747        1.0129        1.3568        1.1402        0.9916        0.9179        0.8270        0.7431        0.6146        0.0000        0.0126        0.0000        0.0157        0.7358        0.8890        1.1286        1.3150        1.4106        1.4260        1.6238        1.6175        1.8022        1.9221        2.2336        2.8633        3.7274        4.5112        4.7609        5.0519        4.2914        3.7115        3.5217        3.3143        2.8347        2.7391        2.8061        2.9748        4.3291        5.0501        5.2101        5.5003        6.5665        6.7681        6.3932        5.8356        5.3215        4.6543        4.3825        4.6053        3.9992        3.6359        3.2099        2.7766        1.9467        1.7195        2.3387        2.9500        2.9015        1.8199        2.0780        1.8819        6.1320        6.5812        7.0058        8.5689       10.0994       10.1574       11.2439       12.7483       14.3079       15.0263       16.2056       12.8671       12.4058       12.5975       13.1940       13.7470       15.2653       15.2687       16.1168       15.6856       15.2308       15.6425       14.6671       14.2311       13.7055        0.0000        0.0000        0.0000        0.0000        0.0000        0.0000        0.0000        0.0000        0.0000        0.0000        0.0000        0.0000        0.0000        0.0000        0.0000        0.0000        0.0000        0.0000        0.0000        0.0000        0.0000        0.0000        0.0000        0.0000        0.0000        0.0000        0.0000        0.0000        0.0000        0.0000        0.0000        0.0000        0.0000        0.0000        0.0000        0.0000        0.0000
        0.0000        0.0000        0.0000        0.0000        0.0000       15.9425       11.0067        8.6139        5.7160        2.9124        3.4248        2.7613        2.3724        5.1470        6.1084        3.2499        3.1245        2.6555        2.4224        1.2549        1.2629        1.6748        0.5267        0.8347        0.6881        0.8863        1.8926        1.1276        1.8383        0.4937        1.6556        0.9062        2.1945        4.1154        5.4022        7.7360        3.5482        1.0612        0.5898        0.3764        0.4739        0.4568        0.3129        0.9592        2.9613        4.2812        3.6669        0.8838        0.5106        0.4223        0.8722        0.5114        0.3489        0.2815        0.2573        0.2486        0.2290        0.2230        0.2198        0.2070        0.2097        0.2322        0.2922        0.2761        0.4603        1.2269        1.0155        1.2850        1.1165        0.6242        0.7287        0.6824        0.9572        1.8142        1.8201        0.7794        0.8392        1.6282        1.4905        2.7224        2.2887        2.3908        2.5813        2.7402        3.2870        3.3131        2.8279        2.7515        2.1091        1.8652        1.6418        1.9338        1.7337        1.5738        1.5825        1.8305        1.4261        1.3461        1.3956        1.5885        2.1125        2.0736        1.9435        1.3425        1.7972        2.4306        2.2495        1.7139        1.7282        1.2562        1.1633        0.4645        0.2814        0.2647        0.3601        0.3425        0.2653        0.8236        1.7959        2.5218        2.3842        1.4384        1.3964        3.1309        3.1510        1.9006        1.9271        2.4404        2.0558        1.3709        1.1161        0.8922        0.7397        0.5665        0.3619        0.0441        0.3597        0.2493        0.1211        0.6896        0.7315        0.8801        1.0930        1.4528        1.6268        1.4974        1.6300        1.7415        1.9374        2.2586        2.7699        3.6574        4.2441        4.4146        4.2977        4.1729        3.9760        3.8605        3.6175        3.3239        3.1903        3.3501        3.8002        5.2141        5.6647        6.3537        6.0467        6.4257        6.3337        6.1995        5.5386        4.6670        4.0360        3.7487        3.5775        3.6339        3.2193        2.9421        2.7020        2.0342        1.6775        1.7339        2.4006        2.6378        2.5316        5.3707        5.3870        7.5485        8.0356        9.5883       11.3627       12.6310        0.0000        0.0000       13.6009       13.4222       13.5632       14.6696       10.8183       11.5075       12.3741       13.1319       13.0020       15.2704       14.7693       15.7434       16.3173       14.9050       15.2159       15.1554       14.7909        0.0000        0.0000        0.0000        0.0000        0.0000        0.0000        0.0000        0.0000        0.0000        0.0000        0.0000        0.0000        0.0000        0.0000        0.0000        0.0000        0.0000        0.0000        0.0000        0.0000        0.0000        0.0000        0.0000        0.0000        0.0000        0.0000        0.0000        0.0000        0.0000        0.0000        0.0000        0.0000        0.0000        0.0000        0.0000        0.0000        0.0000        0.0000
        0.0000        0.0000        0.0000        0.0000       15.9341       17.1136       13.1515        5.2230        1.3372        2.5928        3.0132        4.3335        3.8175        3.1113        2.8157        2.5606        2.1859        1.5951        2.1419        1.5957        3.1827        4.2742        1.9399        0.7857        0.6719        1.2436        1.5901        6.5719        0.8626        1.3926        2.2973        3.3324        2.7316        1.7404        1.1361        1.9535        0.5918        0.6001        0.3539        0.2245        0.3549        0.2817        0.2681        3.3723        4.2532        5.0245        3.4964        0.7092        0.5891        0.6086        0.6203        0.3369        0.2445        0.3101        0.3886        0.4106        0.2121        0.2532        0.3258        0.3264        0.3837        0.4455        0.4205        0.8235        1.5625        1.9487        1.8802        2.5274        1.8163        1.5717        1.1465        1.5129        2.5374        3.5559        2.8685        2.1922        1.9998        2.3153        2.0166        2.2975        2.5256        2.4025        2.5457        2.8292        4.3217        4.6691        4.5950        4.8385        4.2349        3.7137        3.1946        2.3667        2.0041        4.1557        3.0396        2.6559        2.8613        3.0501        2.6679        2.3462        1.9052        1.6181        1.3893        1.2877        2.0201        3.3352        2.4813        1.1979        0.8682        0.5290        0.4850        0.3443        0.2747        0.2439        0.4329        0.5374        0.3911        0.3681        0.5016        0.5289        0.6234        0.9093        1.0349        0.8763        2.5794        3.0667        2.4348        2.6933        1.6601        0.7517        0.5559        0.4878        0.7832        0.8126        0.4496        0.7897        0.5714        0.2910        0.2191        0.5793        0.8641        1.3175        1.1712        1.3156        1.3470        1.4829        1.6339        1.7950        1.9900        2.2994        2.6875        3.4671        4.2509        4.4947        4.2779        4.2391        4.1675        4.0029        3.8926        3.4723        3.2887        3.1801        3.2589        5.3466        5.8494        5.9355        5.6961        6.0952        6.1460        5.9618        5.5013        4.8105        3.9960        3.7244        3.8757        4.0118        3.5480        3.0745        2.7668        2.4313        1.8763        1.6415        1.3692        3.3790        4.0272        4.4390        5.3058        8.0565        8.4514       10.5609       10.9857        0.0000        0.0000        0.0000       13.7866       13.8327       14.5138       15.8088       13.1804       11.7007       14.1342       14.9866       15.1842       15.5919       15.2559       14.7073       14.8149       13.7816        0.0000        0.0000        0.0000        0.0000        0.0000        0.0000        0.0000        0.0000        0.0000        0.0000        0.0000        0.0000        0.0000        0.0000        0.0000        0.0000        0.0000        0.0000        0.0000        0.0000        0.0000        0.0000        0.0000        0.0000        0.0000        0.0000        0.0000        0.0000        0.0000        0.0000        0.0000        0.0000        0.0000        0.0000        0.0000        0.0000        0.0000        0.0000        0.0000        0.0000        0.0000
        0.0000        0.0000       20.9588       14.8080        9.1940        8.0191        5.7158        2.5515        2.0975        1.6161        0.9639        2.3024        1.9990        1.7584        4.3098        4.4364        5.3248        3.3699        2.5616        5.5215        4.3464        1.3897        0.9554        1.6165        3.6908        3.0177        0.7896        2.1537        2.2316        1.8853        1.0452        0.2277        0.1628        0.1655        0.1717        0.2205        0.2284        1.1350        1.1593        1.6051        0.3284        0.1678        0.1675        0.3777        2.6496        3.0738        2.5521        1.0434        0.9415        0.7703        0.3424        0.2012        0.1893        0.1867        0.2152        0.2987        0.3751        0.4965        0.6264        0.4675        1.3368        1.5421        1.1413        1.3042        1.8152        1.8106        1.8168        2.6744        3.1870        2.2870        1.6885        1.7128        4.3277        4.6805        3.1983        4.2253        4.7319        4.1298        3.5583        2.7156        3.5166        3.9146        4.0424        4.3457        3.2873        3.9265        3.1958        3.2520        2.8537        2.8126        3.0416        3.1468        3.1863        2.0628        1.6912        1.7292        2.3991        2.8381        2.2591        2.2146        1.6817        1.5354        2.3813        2.5206        2.5120        2.1927        2.9123        1.2855        0.7641        0.9520        1.0419        0.5132        0.3453        0.2515        0.2484        0.2805        0.2980        0.3374        0.4107        0.5467        1.0635        0.8441        3.2597        2.4457        1.3623        0.8724        1.2897        2.3062        1.6099        1.1998        0.6746        0.3547        0.4560        0.6372        0.2176        0.0477        0.2040        0.1093        0.1349        1.0547        1.0663        1.5725        1.4712        1.6292        2.0723        2.3568        1.9758        1.9826        1.9922        2.1874        2.5107        3.2471        3.7503        4.1440        4.5950        4.6305        4.5214        4.0177        3.8784        3.5066        3.3521        3.4214        3.6346        4.6491        4.6850        5.1073        5.3648        6.1496        6.7603        7.0551        6.4461        6.1666        5.2705        5.1024        4.4387        4.0955        3.5988        3.2058        2.7786        2.0879        2.3538        2.6636        3.0185        3.3209        2.9742        2.9772        2.8564        6.3228        7.0729        9.2702        0.0000        0.0000        0.0000       12.7863       12.1767       12.2890       13.2347       14.4714       14.5110       13.9288       13.7910       14.3637       14.2768       15.3770       15.2644       15.4861       14.8921        0.0000        0.0000        0.0000        0.0000        0.0000        0.0000        0.0000        0.0000        0.0000        0.0000        0.0000        0.0000        0.0000        0.0000        0.0000        0.0000        0.0000        0.0000        0.0000        0.0000        0.0000        0.0000        0.0000        0.0000        0.0000        0.0000        0.0000        0.0000        0.0000        0.0000        0.0000        0.0000        0.0000        0.0000        0.0000        0.0000        0.0000        0.0000        0.0000        0.0000        0.0000        0.0000
        0.0000       10.4456        6.8969        0.9639        2.3714        4.3816        0.6791        0.8705        1.5057        4.8388        5.8474        4.3454        3.4835        4.5223        6.2404        5.9409        4.6382        2.7762        2.4738        1.8560        2.2004        2.0310        1.9452        1.9894        1.6718        2.1920        1.4970        1.6281        0.1474        0.2470        0.1477        0.1320        0.1289        0.1267        0.1259        0.1528        0.1242        0.1244        0.4133        0.3712        0.2525        0.1044        0.0705        0.0000        0.0000        0.0000        0.0000        0.0000        0.0000        0.0000        0.0000        0.1302        0.1367        0.1474        0.1625        0.2744        0.5061        0.8695        0.8811        0.5872        0.6026        0.4068        0.5034        0.5343        0.6145        0.6834        1.5964        1.6347        1.2859        1.1148        1.0518        1.9340        2.3070        1.7024        1.8113        1.4843        1.5355        1.7311        1.9864        1.9964        2.1306        2.1147        2.7760        2.8233        2.6915        2.5712        2.8330        2.8571        3.1889        3.8708        3.5668        2.7406        1.9378        1.5945        1.4340        1.9171        2.3572        2.5227        2.2722        2.0875        1.7967        1.7862        1.5940        1.6234        1.6876        1.7737        1.8581        2.3361        1.9464        1.0541        0.6871        0.5976        1.4175        0.9933        0.7375        0.1964        0.1858        0.2600        0.3547        0.7668        0.9294        0.9998        2.2824        1.8066        0.8162        0.7323        1.1388        1.9634        1.1236        0.9145        0.9271        0.4542        0.1637        0.3725        0.7618        0.0456        0.2669        0.0432        0.0858        0.2499        0.6611        0.7916        0.7444        0.7498        1.3416        1.2547        1.1018        1.3965        1.5149        1.7303        2.0045        2.4744        2.8448        3.4766        3.8788        4.7454        4.6077        4.8132        4.8205        5.7583        5.8709        6.0394        5.9679        4.6381        4.4115        4.3789        4.4243        4.7993        4.9568        4.6305        4.3359        4.5473        4.5881        3.9940        3.5327        3.3293        2.3624        2.9270        1.7451        2.2224        3.9817        3.5647        3.2603        5.0267        4.1275        3.5481        4.2963       13.8026        0.0000        0.0000        0.0000        0.0000       14.3764       14.5369       14.4770       15.8646       15.3367       16.0236       15.2035       16.1988       16.7930       17.1324       15.9931       13.9475       13.7519       14.0981        0.0000        0.0000        0.0000        0.0000        0.0000        0.0000        0.0000        0.0000        0.0000        0.0000        0.0000        0.0000        0.0000        0.0000        0.0000        0.0000        0.0000        0.0000        0.0000        0.0000        0.0000        0.0000        0.0000        0.0000        0.0000        0.0000        0.0000        0.0000        0.0000        0.0000        0.0000        0.0000        0.0000        0.0000        0.0000        0.0000        0.0000        0.0000        0.0000        0.0000        0.0000        0.0000        0.0000
        0.0000        2.2148        1.4717        1.5620        6.9443        1.4134        0.8054        1.2018        2.8107        3.6369        4.0508        2.6432        3.5393        5.6171        8.2070        2.8892        1.8872        2.1000        1.9103        3.4510        2.6843        1.8905        1.9832        3.8551        3.2050        2.0436        2.0612        0.8449        0.2822        0.0904        0.1082        0.2604        0.5686        0.2459        0.2512        0.2099        0.1324        0.1022        0.4662        1.0200        0.6777        0.3136        0.0332        0.0000        0.0000        0.0000        0.0000        0.0000        0.0000        0.0000        0.0000        0.0956        0.1190        0.1429        0.1904        0.3709        0.5723        0.6889        0.5074        0.5086        0.5117        0.6899        0.9149        0.9039        0.7858        1.2274        1.5670        1.3010        1.4379        1.9605        3.3383        2.4101        2.5509        2.5166        2.1494        1.4225        1.2173        1.6161        1.9166        1.7055        1.6768        1.8711        3.2836        2.8607        2.8956        2.6463        2.5333        2.5743        2.5822        3.0164        2.8465        2.3062        2.3830        1.8722        1.5409        2.0001        2.7895        2.3913        2.3512        2.4017        2.3650        1.9480        1.9579        1.5062        1.5136        2.0047        2.5884        1.8067        2.4810        1.4697        1.0874        0.7995        0.2729        1.2608        1.2406        0.1620        0.1942        0.2717        0.8810        0.7511        0.5712        1.0670        0.9499        0.8137        0.9145        0.6696        0.4932        0.3614        0.5254        1.0296        0.9775        0.2360        0.2231        0.1320        0.2417        0.2127        0.0248        0.0967        0.0868        0.2047        0.2222        0.3114        0.4561        0.7118        0.8511        0.9278        1.0407        1.3285        1.4465        1.6165        1.8482        2.6871        2.4942        2.8977        3.8780        4.9819        5.1112        5.4818        5.7379        5.9891        6.1841        6.5656        5.9868        4.2070        3.6443        3.6265        3.5681        3.6820        3.4333        3.3330        3.2721        3.4691        3.4627        3.4855        2.7390        2.3214        2.4947        2.5345        3.1267        3.5886        3.4614        2.8857        2.8079        4.0705        3.7913        4.2214        0.0000        0.0000        0.0000        0.0000        0.0000       14.9589       11.1709       13.4918       15.3320       15.9165       17.4378       17.6420       18.8232       17.3636       16.8555       17.5641       17.3545       14.3586        0.0000        0.0000        0.0000        0.0000        0.0000        0.0000        0.0000        0.0000        0.0000        0.0000        0.0000        0.0000        0.0000        0.0000        0.0000        0.0000        0.0000        0.0000        0.0000        0.0000        0.0000        0.0000        0.0000        0.0000        0.0000        0.0000        0.0000        0.0000        0.0000        0.0000        0.0000        0.0000        0.0000        0.0000        0.0000        0.0000        0.0000        0.0000        0.0000        0.0000        0.0000        0.0000        0.0000        0.0000        0.0000
        1.9583        2.1824        3.5318        1.8390        0.7730        0.6353        1.2856        1.3743        0.9426        2.2945        3.9894        3.0930        6.6875        7.4098        3.3158        2.3884        2.0328        2.0144        2.3659        1.5299        1.3912        0.3518        0.2927        0.3710        1.2242        1.6769        0.8776        0.0710        0.2009        1.7844        0.1490        2.0865        2.3806        1.5771        0.2430        0.0578        1.4144        0.1803        0.2062        0.0544        0.0215        0.0178        0.0127        0.0000        0.0000        0.0000        0.0000        0.0278        0.2227        0.1557        0.2559        0.0775        0.1087        0.2335        0.2048        0.3376        0.6191        0.5832        0.5935        0.5672        1.1162        1.6798        1.3975        1.4689        1.7204        1.8465        1.3223        1.6358        4.6871        5.3467        4.9962        4.8048        6.5432        5.8372        6.0265        3.2970        1.6128        1.5891        1.5994        1.7549        1.5599        1.6044        1.7343        1.9418        2.0907        2.2251        2.3037        2.1741        2.7921        2.8644        2.2965        2.5434        2.5848        2.5664        2.0415        2.1131        2.3750        2.7171        2.6195        2.4164        2.0445        1.8610        1.9168        1.5716        1.6137        1.7408        1.4951        2.0123        1.7884        1.6732        1.9095        1.9844        0.4010        0.5663        0.5949        0.5371        0.5490        1.6697        1.5741        0.4079        0.5194        1.9772        1.8102        0.5367        0.6091        0.7092        0.4853        0.3818        0.7630        0.5817        0.2052        0.5421        0.7656        0.5096        0.4632        0.7184        0.0860        0.1587        0.2035        0.2693        0.2874        0.3321        0.4657        0.7784        1.0080        1.1712        1.2413        1.6660        1.6108        1.7580        1.9819        2.4064        2.4947        3.1733        4.6539        5.5009        5.3105        5.3532        5.2756        5.6821        5.7279        6.1475        5.7760        4.1515        3.4117        3.1647        3.0742        3.4188        3.3928        3.3467        3.3243        4.3249        4.2764        3.8478        2.9083        2.5873        3.0895        3.3871        2.6799        2.8048        3.7283        2.9418        2.7806        4.6307        4.0924        0.0000        0.0000        0.0000        0.0000        0.0000        0.0000       14.3500       11.7531       15.2669       21.6068       27.2597       25.7780       28.3221       19.4386       17.5602       17.1988        0.0000        0.0000        0.0000        0.0000        0.0000        0.0000        0.0000        0.0000        0.0000        0.0000        0.0000        0.0000        0.0000        0.0000        0.0000        0.0000        0.0000        0.0000        0.0000        0.0000        0.0000        0.0000        0.0000        0.0000        0.0000        0.0000        0.0000        0.0000        0.0000        0.0000        0.0000        0.0000        0.0000        0.0000        0.0000        0.0000        0.0000        0.0000        0.0000        0.0000        0.0000        0.0000        0.0000        0.0000        0.0000        0.0000        0.0000        0.0000
        3.1362        1.6670        0.7967        0.0000        2.3136        2.5779        0.6238        0.2750        0.6054        5.2639        6.7749        4.7863        5.2843        5.5178        4.1859        1.6977        2.0450        1.6631        0.7278        0.6945        0.4073        0.6544        0.4723        0.5434        0.9488        0.7490        0.7607        1.2070        1.0168        0.8623        2.2658        1.6579        2.2402        0.0766        0.1092        0.0774        0.0778        0.0342        0.0307        0.9348        0.0156        0.0127        0.1472        0.5049        0.3316        0.0950        0.0418        0.4070        0.4069        0.6571        0.4059        0.1702        0.4078        0.6126        0.3601        0.3758        0.5875        1.1664        0.9724        1.2101        1.5868        1.9437        2.2437        2.6727        4.2781        4.3328        4.6345        3.1449        2.3323        2.6678        2.9418        3.8568        5.7789        2.4487        1.8896        1.9676        1.8291        1.9277        1.6911        1.5800        1.6757        1.8262        1.8064        2.0433        2.0469        2.0260        2.3313        2.1702        2.1558        2.2701        2.0919        2.1483        2.1983        1.8179        1.7931        2.1322        2.4253        1.8426        2.1412        1.9602        1.6443        1.5823        1.3626        1.2259        1.1281        1.2052        1.1284        1.3773        0.8924        1.5496        1.0394        0.8116        0.7971        1.7387        1.6594        1.9109        1.7864        1.3293        0.9346        0.7885        0.9776        1.0434        1.4514        0.5362        0.5448        0.5572        0.5505        0.4947        0.4602        0.3323        0.4397        0.4575        0.6070        0.9200        0.3378        0.1184        0.1354        0.0246        0.0169        0.2369        0.9943        0.4725        0.6642        1.0906        1.3000        1.4838        1.6049        2.3119        2.2605        2.3838        2.4222        3.4781        3.8348        4.3943        5.5984        5.9525        5.0400        4.5583        4.8089        5.9534        5.9653        6.0754        6.0494        4.4124        3.9559        3.7343        3.6506        3.9648        3.8842        4.2404        4.2439        4.3890        4.5300        4.4807        4.1315        3.1850        4.2904        4.1289        4.1981        4.1721        4.2092        3.7591        3.9513        5.7265        0.0000        0.0000        0.0000        0.0000        0.0000        0.0000        8.4300       11.7022       15.8039       15.5380       21.1764       19.2587       22.0238       26.6191       24.3121       21.3493       20.9385        0.0000        0.0000        0.0000        0.0000        0.0000        0.0000        0.0000        0.0000        0.0000        0.0000        0.0000        0.0000        0.0000        0.0000        0.0000        0.0000        0.0000        0.0000        0.0000        0.0000        0.0000        0.0000        0.0000        0.0000        0.0000        0.0000        0.0000        0.0000        0.0000        0.0000        0.0000        0.0000        0.0000        0.0000        0.0000        0.0000        0.0000        0.0000        0.0000        0.0000        0.0000        0.0000        0.0000        0.0000        0.0000        0.0000        0.0000        0.0000
        9.7044       17.3720       21.2148        7.6569        4.4724        0.0000        0.0000        0.7003        2.8427        9.8080        8.3284        4.5778        4.8114        2.4103        1.0988        0.3573        0.0966        0.1888        0.0000        0.0000        0.1031        0.1485        0.0097        0.0708        0.1695        0.1400        1.0598        2.1220        1.9281        1.4181        1.9201        1.6485        0.1777        0.0577        0.0432        0.0206        0.3185        0.0055        0.0046        0.1207        0.1830        0.9560        1.8643        0.9342        0.4912        0.4331        0.6441        0.5631        0.8183        0.8171        0.1339        0.3678        1.1123        1.6440        2.3672        2.2245        2.3434        2.1391        2.4423        1.9731        1.2454        1.6586        2.4168        1.4706        1.1744        1.4447        1.7455        1.6892        2.2968        2.3918        1.9850        2.0980        1.7512        1.4968        1.7385        2.4743        2.6929        2.3508        3.1642        3.1511        2.4884        1.7332        2.1015        1.7809        1.4622        1.7093        1.6130        1.4655        2.1903        2.8010        2.5129        2.7152        2.5340        2.0768        1.9512        2.0608        1.9588        1.8518        1.7610        1.5300        1.7928        2.4444        1.8615        1.4011        1.0983        1.0278        1.1970        1.3673        1.0182        0.8779        0.6512        1.1386        1.0869        1.0977        1.8544        2.3120        1.7223        2.0115        1.7427        1.8045        1.2730        0.9349        0.8929        0.5141        0.5313        0.5634        0.5802        0.7956        0.9175        0.7549        1.2319        0.6998        0.4033        0.2249        0.1676        0.0291        0.0139        0.0189        0.2414        0.9851        1.3482        2.1052        2.6526        4.0202        3.7284        2.7542        2.9658        3.4391        3.6979        4.0561        3.9924        4.7839        4.3607        4.7328        4.8400        4.0732        3.5245        3.8038        4.3466        5.9973        6.6454        6.8596        6.6835        6.2511        5.7776        5.5598        5.3107        5.0724        4.9753        5.9489        5.8519        6.1655        6.1987        5.8419        6.0452        4.5823        6.8658        6.6239        6.9692       10.0294        9.8813        9.7773        0.0000        0.0000        0.0000        0.0000        0.0000        0.0000        0.0000        0.0000       15.5100       16.8496       15.1246       16.3358       19.9456       32.4300        0.0000       32.8200       36.3000       32.9100       35.8800        0.0000        0.0000        0.0000        0.0000        0.0000        0.0000        0.0000        0.0000        0.0000        0.0000        0.0000        0.0000        0.0000        0.0000        0.0000        0.0000        0.0000        0.0000        0.0000        0.0000        0.0000        0.0000        0.0000        0.0000        0.0000        0.0000        0.0000        0.0000        0.0000        0.0000        0.0000        0.0000        0.0000        0.0000        0.0000        0.0000        0.0000        0.0000        0.0000        0.0000        0.0000        0.0000        0.0000        0.0000        0.0000        0.0000        0.0000        0.0000
       12.3905       23.3760       14.7891        1.4717        0.0000        0.1564        0.1432        1.7185        2.6637        2.0691        2.8888        1.8785        3.6791        1.8003        0.1468        0.0987        0.0000        0.0000        0.0000        0.0000        0.2226        0.3104        0.0763        0.3335        0.1372        0.4086        1.2887        0.5029        0.3209        0.4132        0.9759        1.5392        0.5224        0.1806        0.0538        0.1925        0.0919        0.3208        0.1628        0.4741        1.0745        2.4102        2.2539        1.1545        0.5955        0.5541        1.8283        0.8188        0.5587        0.0557        0.3885        0.9165        2.1510        3.1300        3.9147        1.6784        1.0867        1.2141        2.8419        1.9443        1.5220        1.5681        1.3356        1.5977        1.8514        2.1989        1.6108        1.3413        1.4716        2.1270        2.1961        2.3692        2.0985        1.9021        2.8812        2.8820        2.0967        2.3246        2.8204        2.3625        1.1971        0.8861        0.9283        1.6261        1.8170        1.7973        1.5511        1.4252        1.3993        2.0964        2.4677        2.5085        2.1806        1.9911        1.9626        2.0495        1.9126        1.8844        1.8014        1.5560        1.3701        2.2993        1.2941        1.4087        1.0870        0.8885        0.8383        1.1772        1.2649        1.2592        1.3572        1.6620        1.5552        1.5464        1.4441        2.5316        2.4234        3.0944        2.0632        0.9759        0.4957        0.4564        0.3464        0.4605        0.4950        0.5487        0.6047        0.8018        0.8709        0.8782        1.1363        0.7001        0.4053        0.3111        0.2880        0.3289        0.0234        0.0335        1.4146        1.9715        3.2247        2.9967        2.3327        3.1403        3.6354        3.6463        3.4319        4.0856        4.0821        4.6793        5.1893        4.2253        4.1767        4.1750        4.2148        3.5898        3.5619        3.7929        4.4210        6.1970        6.9490        7.2945        7.2177        6.6344        6.5746        6.2305        5.9868        6.4003        5.9469        6.7950        6.4389        5.8355        5.5819        6.4018        6.6127        5.5964        7.1892        7.5582        8.6271        0.0000        0.0000        0.0000        0.0000        0.0000        0.0000        0.0000        0.0000        0.0000        0.0000        0.0000       14.0100       15.5589       15.1210       15.8827        0.0000        0.0000        0.0000        0.0000        0.0000        0.0000        0.0000        0.0000        0.0000        0.0000        0.0000        0.0000        0.0000        0.0000        0.0000        0.0000        0.0000        0.0000        0.0000        0.0000        0.0000        0.0000        0.0000        0.0000        0.0000        0.0000        0.0000        0.0000        0.0000        0.0000        0.0000        0.0000        0.0000        0.0000        0.0000        0.0000        0.0000        0.0000        0.0000        0.0000        0.0000        0.0000        0.0000        0.0000        0.0000        0.0000        0.0000        0.0000        0.0000        0.0000        0.0000        0.0000        0.0000        0.0000        0.0000
        0.0000        0.0000        2.7253        0.2075        0.0000        0.3361        1.1233        0.6926        2.4304        2.3619        3.0396        3.6510        2.1202        2.7304        1.4161        0.1142        0.1116        0.0000        0.0000        0.0532        0.1410        0.0512        0.2919        0.1510        0.2787        0.8772        0.3297        0.3325        0.3914        0.4203        2.9270        2.2778        0.3063        0.0910        0.0681        0.1311        0.0165        0.0074        0.9880        1.1015        1.6665        1.1436        0.6370        0.2909        0.4772        1.1204        0.2647        0.0557        0.0000        0.6083        1.8880        2.6923        3.7595        9.2116       10.9271        4.0330        2.4954        1.9965        3.4747        2.7043        1.7621        2.7564        2.3932        1.7022        2.3354        2.3217        2.2997        2.7219        2.5483        2.5901        2.4857        2.5132        1.6472        2.1626        2.0598        1.2118        1.1576        1.5498        1.7197        1.2507        0.9487        0.7389        0.8373        1.4422        1.7813        1.9016        1.6242        1.8100        1.8411        1.9214        1.8252        2.3069        2.2435        2.0550        2.1066        2.2245        2.1018        2.0233        1.9487        1.6875        1.7146        1.9558        2.2658        1.2896        1.0234        0.7902        0.7145        0.6772        0.8933        1.3166        1.6083        1.3804        1.1431        1.4661        1.1108        1.6548        2.2840        2.8174        2.0526        1.5565        0.3244        0.2705        0.2518        0.3767        0.4165        0.4716        0.5257        0.7019        0.7897        0.8303        0.8970        0.7889        0.7235        0.3464        0.2824        0.8121        0.7155        0.2691        0.6829        1.7246        2.8085        3.5296        2.7945        2.5413        5.6245        5.7581        3.7553        4.1569        4.3569        4.9062        5.0050        4.3856        4.3406        4.4483        4.3687        3.5699        3.4815        3.6976        4.3565        6.2053        7.3024        7.2841        7.3049        7.1408        6.9975        6.9130        6.5949        6.3809        6.0183        5.8826        6.7402        6.2892        6.2725        4.9698        5.3014        6.0849        6.4184        7.0878        8.3796       11.0414        0.0000        0.0000       10.4375        0.0000        0.0000        0.0000        0.0000        0.0000        0.0000       15.9600       13.6200       15.4178        0.0000        0.0000        0.0000        0.0000        0.0000        0.0000        0.0000        0.0000        0.0000        0.0000        0.0000        0.0000        0.0000        0.0000        0.0000        0.0000        0.0000        0.0000        0.0000        0.0000        0.0000        0.0000        0.0000        0.0000        0.0000        0.0000        0.0000        0.0000        0.0000        0.0000        0.0000        0.0000        0.0000        0.0000        0.0000        0.0000        0.0000        0.0000        0.0000        0.0000        0.0000        0.0000        0.0000        0.0000        0.0000        0.0000        0.0000        0.0000        0.0000        0.0000        0.0000        0.0000        0.0000        0.0000        0.0000        0.0000        0.0000
        0.0000        0.0000        0.0000        0.0000        0.0000        0.1875        1.4434        2.0842        3.5047        5.1321        9.3324        3.6003        2.6739        1.0433        1.0158        0.1419        0.1397        0.1381        0.0000        0.3960        0.0543        0.1830        1.3262        1.7943        1.1436        0.3513        0.4157        0.3967        0.4539        0.4821        0.4822        2.2677        0.2111        0.1087        0.5689        0.5501        0.0869        0.5617        1.7004        1.6076        0.6139        0.1851        0.6080        1.2104        0.7293        0.5201        0.7085        0.7422        1.5548        4.1186        3.7653        4.5212        4.6380        5.8587        8.6858        3.9931        3.8469        3.0497        2.6215        2.7459        3.6372        2.5270        2.7296        2.0058        2.0175        2.8192        3.5137        3.1688        2.5809        2.6286        2.5774        2.1784        2.1094        2.2642        2.4351        2.1688        2.1736        2.4390        2.1603        2.2173        1.9914        1.6059        1.6386        1.5375        1.6609        1.5892        1.6993        1.9029        1.7238        1.3794        1.6457        2.2978        2.2290        2.3426        2.4112        2.3492        2.4141        2.1807        2.0791        2.4750        2.0525        2.5805        2.0674        1.5518        1.1812        0.6525        0.5780        0.8034        1.0625        0.7246        0.6102        0.7714        0.8269        0.8084        0.7910        0.5655        0.9135        1.3067        0.8803        0.9073        0.8506        0.5229        0.2029        0.2831        0.3030        0.3367        0.3810        0.5705        0.9025        0.9380        0.7338        0.5289        0.4511        0.3605        0.3128        0.2945        1.2997        1.5184        0.3247        0.9408        1.5414        2.8958        2.5839        3.5487        3.0573        4.9429        3.4682        4.3711        4.2926        4.6678        5.0868        4.3201        4.2064        4.5795        4.6438        3.5147        3.2991        3.5134        4.0768        7.1814        7.1066        8.0499        7.0079        6.6974        6.4412        6.4078        6.6395        6.4601        6.7023        6.7308        6.9371        6.9324        5.9436        5.4092        6.0670        8.3325        8.7935        9.1768        9.8988       11.2712       10.8956       11.4038       11.2936        5.8262        0.0000        0.0000        0.0000        0.0000       15.7200       21.3600       22.8900       18.9862        0.0000        0.0000        0.0000        0.0000        0.0000        0.0000        0.0000        0.0000        0.0000        0.0000        0.0000        0.0000        0.0000        0.0000        0.0000        0.0000        0.0000        0.0000        0.0000        0.0000        0.0000        0.0000        0.0000        0.0000        0.0000        0.0000        0.0000        0.0000        0.0000        0.0000        0.0000        0.0000        0.0000        0.0000        0.0000        0.0000        0.0000        0.0000        0.0000        0.0000        0.0000        0.0000        0.0000        0.0000        0.0000        0.0000        0.0000        0.0000        0.0000        0.0000        0.0000        0.0000        0.0000        0.0000        0.0000        0.0000        0.0000
        0.0000        0.0000        0.0000        0.0000        0.0000        0.0000        6.0993        7.1784       15.5243       22.6216       12.3989        3.4865        1.2197        1.6396        3.4921        0.3810        0.0085        0.2660        1.0437        1.7507        0.7669        2.9191        3.0996        1.3718        0.8141        1.9752        0.5520        0.5056        0.7059        0.5919        0.6155        0.1080        0.1079        0.0985        0.1301        0.2450        0.4094        0.5861        1.7791        0.4473        0.0695        0.2446        1.2941        1.9210        1.1029        0.8615        0.4433        2.2868        3.7418        3.4575        3.9271        2.5219        3.8423        4.2902        7.1100        4.3139        2.1251        1.4066        1.4479        2.7920        2.5906        3.0843        3.5848        2.5531        2.7696        2.9765        3.1763        2.8082        2.9592        2.7752        2.7112        2.2984        2.0931        2.3443        2.5137        2.9426        3.1069        2.6284        2.3466        2.0341        1.0971        1.6858        1.6380        1.1319        1.4440        1.4600        1.5197        1.3308        1.3297        1.4443        1.7036        2.2738        2.3457        2.4411        2.4226        2.8816        3.1280        2.9421        2.6866        2.3507        2.0154        2.6481        1.8114        0.8947        0.2498        0.1972        0.2180        0.5491        0.5039        0.3532        0.3921        0.6728        0.7545        0.7562        0.6788        0.4799        0.4613        0.4972        0.6848        0.8329        0.9981        0.7668        0.5892        0.8222        0.3936        0.0376        0.0962        0.1591        0.2725        0.2362        0.2841        0.9022        0.6285        0.5537        0.8708        1.4094        0.3442        0.9272        1.3715        1.9924        3.1398        2.1523        2.4458        2.7282        3.3150        3.8957        4.4808        4.3865        3.9313        3.9174        3.9835        3.8494        3.8091        4.4804        5.3682        3.3074        2.9616        3.4320        4.0396        6.3116        5.9787        7.5686        8.1463        6.5703        6.2117        6.4479        6.6309        7.2110        8.1459        7.4361        6.8581        6.6485        6.9975        7.4086        8.3493       11.2228       11.7471       11.3572       11.4503       10.7741       11.1924       11.2129       10.9977        9.8807        0.0000        0.0000        0.0000       10.9335       12.1391       15.1064       16.8774       17.1434       18.3042        0.0000        0.0000        0.0000        0.0000        0.0000        0.0000        0.0000        0.0000        0.0000        0.0000        0.0000        0.0000        0.0000        0.0000        0.0000        0.0000        0.0000        0.0000        0.0000        0.0000        0.0000        0.0000        0.0000        0.0000        0.0000        0.0000        0.0000        0.0000        0.0000        0.0000        0.0000        0.0000        0.0000        0.0000        0.0000        0.0000        0.0000        0.0000        0.0000        0.0000        0.0000        0.0000        0.0000        0.0000        0.0000        0.0000        0.0000        0.0000        0.0000        0.0000        0.0000        0.0000        0.0000        0.0000        0.0000        0.0000
        0.0000        0.0000        0.0000        0.0000        0.0000        1.0706       10.1411       13.6740       18.3909       14.8920       11.8154        3.5302        4.3267        2.5354        0.7511        0.1761        0.3036        1.4654        2.9686        2.4619        2.4376        1.5916        1.2868        4.8191        3.3890        2.4750        1.6064        0.9822        0.9891        0.6834        0.6405        0.1201        0.1203        0.1106        0.0931        0.5206        1.4664        1.3927        1.8277        0.8918        0.5293        1.3824        1.0162        0.7975        1.1348        1.2069        1.7570        4.2686        5.6652        4.4137        4.2731        4.3727        6.1426        5.2418        2.8848        1.1809        0.8309        0.8344        1.5625        2.2698        2.3176        2.9639        2.8029        2.9439        3.9115        3.5898        3.4462        3.0756        2.9606        2.6355        1.4317        1.3255        1.5826        2.3012        2.5038        2.5328        1.6695        1.4419        1.1891        1.3693        1.6306        2.0470        1.2305        1.5459        1.6403        1.4945        1.8642        2.0537        1.4271        1.4812        1.5736        2.1198        2.3480        2.5324        2.7083        3.1342        3.3268        3.1237        2.7589        1.9591        1.3776        1.2951        1.3367        0.4393        0.2039        0.1216        0.1493        0.5950        0.4723        0.3318        0.3398        0.6265        0.7225        0.7357        0.6505        0.4622        0.3914        0.3325        0.3611        0.7667        0.9582        1.3662        1.0350        1.2426        0.8340        0.0798        0.0351        0.2447        0.3301        0.2106        0.6418        0.7458        0.7401        0.6979        0.3261        0.2759        0.2942        0.9659        1.9154        2.4570        2.6353        2.1916        3.3177        3.7802        4.6652        4.3996        4.4232        4.2082        4.3146        3.9111        3.8254        4.0982        4.8359        4.3570        3.6195        3.9170        2.9256        3.3352        4.5760        6.2926        6.3050        6.9458        7.6462        6.0138        7.1322        7.6079        6.3409        6.4424        6.4846        6.8514        6.9885        7.5424        8.7715        8.9876        9.9138       12.2499       12.2750       13.4671       13.4653       11.1265       11.8033       11.5535       11.1528        9.8003        0.0000        0.0000        9.5755       12.4193       13.4838       16.9247       18.0562       17.6739       18.0343       17.2608       16.1729       15.6256       15.4128       17.2828        0.0000        0.0000        0.0000        0.0000        0.0000        0.0000        0.0000        0.0000        0.0000        0.0000        0.0000        0.0000        0.0000        0.0000        0.0000        0.0000        0.0000        0.0000        0.0000        0.0000        0.0000        0.0000        0.0000        0.0000        0.0000        0.0000        0.0000        0.0000        0.0000        0.0000        0.0000        0.0000        0.0000        0.0000        0.0000        0.0000        0.0000        0.0000        0.0000        0.0000        0.0000        0.0000        0.0000        0.0000        0.0000        0.0000        0.0000        0.0000        0.0000        0.0000        0.0000
        0.0000        0.0000        0.0000        0.0000        0.0000        0.0000        5.3009       23.7911       23.8662       10.2520        9.0459        4.6671        5.3176        7.2172        1.6108        0.3125        4.9579        8.9982       11.1400        5.6250        6.1119        2.9796        5.7222        6.3010        4.9798        4.3362        2.4864        3.1380        0.9803        1.0332        1.4392        0.1414        0.1344        0.1249        0.3225        1.8465        1.6007        0.7523        2.9835        2.6356        2.9449        0.9414        1.1597        0.8869        1.6424        3.2301        1.5753        1.7505        3.0675        6.1364        6.6947        5.5103        4.3095        1.3916        1.0284        1.5076        2.9567        1.6965        0.8725        0.4884        1.3566        2.3453        1.2153        2.5122        3.3083        3.0824        2.4597        2.1428        1.6411        1.4337        1.5929        1.7276        1.5076        1.3524        1.4042        2.1354        3.3208        0.9989        0.8433        1.8049        3.7577        4.6905        3.6453        2.0733        2.3457        1.9356        1.7692        1.7523        1.7477        1.9918        2.0108        2.7467        2.7800        2.7750        2.8233        3.0254        3.2740        3.0901        2.5367        1.7568        1.4366        0.9899        0.7134        0.3791        0.2387        0.0936        0.0857        0.1984        0.3316        0.3326        0.3590        0.5947        0.7114        0.7331        0.6845        0.4625        0.4065        0.3420        0.2805        0.1934        0.2624        0.2769        0.4088        1.2136        1.4049        0.7311        0.9544        1.4097        1.4478        1.2856        1.0087        0.8318        0.9573        0.3947        0.4211        0.5461        0.9537        1.3046        1.3901        1.2855        1.5934        2.3006        2.4231        3.0616        3.7431        4.8710        6.0083        4.6599        5.1636        5.3857        4.9375        3.7038        3.7284        4.4269        3.4076        4.2605        4.6411        6.2627        6.5102        7.5138        8.4314        9.5836        6.0073        5.5182        5.7767        5.8674        5.8818        6.5082        7.0912        8.7912        8.4028        9.0324        9.4036       10.0404       11.1394       13.3165       12.7725       13.3222       13.3019       12.0495       12.2174       11.2251       10.8844        9.2773        0.0000       10.6339       10.6625       13.2207       15.1810       16.2921       18.3597       18.9384       19.8472       19.8330       18.5684       21.2268       18.4404       19.0194       23.6641        0.0000        0.0000        0.0000        0.0000        0.0000        0.0000        0.0000        0.0000        0.0000        0.0000        0.0000        0.0000        0.0000        0.0000        0.0000        0.0000        0.0000        0.0000        0.0000        0.0000        0.0000        0.0000        0.0000        0.0000        0.0000        0.0000        0.0000        0.0000        0.0000        0.0000        0.0000        0.0000        0.0000        0.0000        0.0000        0.0000        0.0000        0.0000        0.0000        0.0000        0.0000        0.0000        0.0000        0.0000        0.0000        0.0000        0.0000        0.0000        0.0000        0.0000
        0.0000        0.0000        0.0000        0.0000        0.0000        0.0000       25.7112       30.6452       14.5371        9.9352       12.4244        3.5511        2.5745        1.4611        5.7455        0.7446       12.2276       12.4542        9.8986        8.9644        8.7539        8.9448        5.4262        8.0637        5.8409        6.0916        4.4999        6.1481        0.9300        1.0542        2.3520        1.3296        0.1610        0.3509        4.3396        3.4772        1.9136        2.8382        4.1854        2.1700        0.8090        0.8919        1.8935        0.8846        1.1297        1.9517        2.8402        4.2151        7.8795        8.3474        8.3385        4.3338        1.7524        1.8313        2.9460        1.7507        0.6870        0.2815        0.2119        0.2767        0.5711        2.1094        1.2716        1.5899        1.5917        1.6759        1.8580        1.5578        1.9835        1.8561        1.5262        1.3203        1.4890        1.4456        1.1175        1.0801        1.4549        1.1410        1.1801        2.0853        2.8388        2.3467        2.0195        1.2256        1.9266        1.7630        1.5730        1.8443        1.2357        1.3510        1.7901        1.8332        2.1464        2.7207        2.5771        2.7248        2.6871        2.5043        2.1838        1.6007        1.0918        0.7724        0.5730        0.2060        0.1098        0.0547        0.6901        0.1955        0.4512        0.1620        0.2659        0.4978        0.6331        0.8614        0.7558        0.4737        0.4250        0.3682        0.2983        0.2091        0.2693        0.4812        0.9452        1.6801        1.7313        1.7718        1.6276        1.4214        1.7106        1.1530        0.1958        0.4515        0.5601        0.5851        0.5746        0.2954        0.8505        1.2508        1.0698        1.1259        2.2510        2.7061        3.8172        3.3475        3.7957        3.9134        4.6611        5.4002        7.0732        4.8642        6.1853        5.1964        4.9514        5.0807        4.9611        5.3028        5.7692        6.9199        6.8841        7.5034        9.3904        8.7472        5.2455        5.5082        5.6748        5.7684        5.7947        7.8442        9.5746       10.3129        9.6560        9.4302        8.7667        9.1828        9.9174       11.5857       12.4737       13.0637       12.8941       13.2495       13.0818       12.0573       11.0489       11.4149       11.0104       11.3251       12.8590       15.4973       16.5864       16.8182       18.3388       18.9190       20.0181       21.4341       20.7235       23.8839       22.8141       28.4015       30.1151        0.0000        0.0000        0.0000        0.0000        0.0000        0.0000        0.0000        0.0000        0.0000        0.0000        0.0000        0.0000        0.0000        0.0000        0.0000        0.0000        0.0000        0.0000        0.0000        0.0000        0.0000        0.0000        0.0000        0.0000        0.0000        0.0000        0.0000        0.0000        0.0000        0.0000        0.0000        0.0000        0.0000        0.0000        0.0000        0.0000        0.0000        0.0000        0.0000        0.0000        0.0000        0.0000        0.0000        0.0000        0.0000        0.0000        0.0000        0.0000        0.0000        0.0000
        0.0000        0.0000        0.0000        0.0000        0.0000       15.0093       66.1294       15.5181        4.3888       23.7398       20.2882        3.3661        3.6645        1.7931        2.1385       15.5648       20.3095       24.4096       21.4657       10.7589        4.2512        5.9553        8.1689        6.9714        5.5536        6.2712        3.9100        1.4931        1.5083        3.8085        3.8102        0.3550        0.2800        0.8595        0.4645        1.2698        2.0322        2.4356        5.0702        2.4206        1.1464        1.0382        2.7708        2.4077        3.9304        7.8496        9.9903        8.9923        8.4815        5.8105        2.4532        1.7165        0.7876        1.1478        1.7402        0.8969        0.7210        0.7050        0.7111        0.2813        0.7519        0.8949        1.0774        1.7908        0.9478        1.1094        0.8130        0.6222        0.7808        1.1313        2.5109        2.9246        2.3676        2.1137        1.6243        1.2800        0.5747        0.5539        0.9873        2.4086        1.6005        0.6584        1.8873        1.8847        3.2042        2.8239        2.6013        1.7025        0.9933        0.9214        1.5794        1.1939        0.8856        2.0454        3.1429        3.8115        3.0031        3.1165        2.8583        1.9391        0.9527        0.6788        0.7443        0.4793        0.2886        0.7384        1.2055        1.1665        1.0634        1.3027        0.0859        0.3842        0.4662        0.5580        0.5798        0.4861        0.6209        0.6068        0.9712        0.2987        0.3117        0.7320        1.2309        1.2149        0.8517        0.8564        0.9153        0.9504        0.7820        0.6488        0.3788        0.5930        0.6977        0.4684        0.3799        0.1960        0.7697        0.3357        0.6910        0.9605        1.2283        2.5583        3.6863        3.1790        4.5740        4.1978        2.0491        3.6937        4.4248        4.3132        3.9610        4.5514        4.7616        5.0431        6.0650        6.4301        6.9615        7.4792        6.4945        8.4199       10.8977        6.0010        5.2296        5.5994        6.3941        7.0744        8.6327       10.6261        9.9303        7.7555        7.9042        9.1231       10.3474       11.5021       11.6810       10.8450       12.2157       12.5501       12.4461       10.0043       11.4298       11.7373       12.0430       12.8212       12.8085       13.1920       14.7039       17.0508       17.4590       18.3454       18.3765       21.3890       21.9270       22.0234       21.5434       30.0572       28.0935       28.2625       35.1141        0.0000        0.0000        0.0000        0.0000        0.0000        0.0000        0.0000        0.0000        0.0000        0.0000        0.0000        0.0000        0.0000        0.0000        0.0000        0.0000        0.0000        0.0000        0.0000        0.0000        0.0000        0.0000        0.0000        0.0000        0.0000        0.0000        0.0000        0.0000        0.0000        0.0000        0.0000        0.0000        0.0000        0.0000        0.0000        0.0000        0.0000        0.0000        0.0000        0.0000        0.0000        0.0000        0.0000        0.0000        0.0000        0.0000        0.0000        0.0000        0.0000        0.0000
        0.0000        0.0000        0.0000        0.0000        0.0000        0.0000        0.0000        0.0000       14.8014       33.6497        4.0984        1.8938        2.3101        2.3324        4.1971       18.5027       19.5981       15.8483       16.0568        8.9262        3.1612        4.2077        6.1790        3.1586        9.5442        4.9932        1.4658        5.2965        6.8916        4.2331        2.7858        2.7302        2.1084        1.1249        1.6234        1.9990        1.7396        2.2337        4.4199        2.0968        1.3356        2.4608        3.2052        5.9092        7.9896        8.1190        9.2986        5.5536        3.1052        1.8950        0.6937        0.8947        1.0290        1.8382        1.8847        1.1561        2.7289        0.7058        0.6946        0.7410        1.0685        0.8611        0.9281        1.4072        1.8130        0.7526        0.9155        1.4107        2.4607        3.6177        3.7776        3.5809        3.4191        1.9876        1.6581        1.4660        1.4038        0.7753        0.3934        0.4963        0.4245        0.1995        0.4066        1.8135        2.6297        4.3931        4.6786        2.0759        1.5339        1.9074        3.5150        5.7807        5.6056        3.4071        2.2569        3.3236        3.5901        3.0024        3.1664        2.1695        1.5324        1.2454        0.8757        0.0594        0.2976        1.6421        1.8537        1.4095        1.8508        2.0729        1.6539        0.3698        0.4194        0.6590        0.4519        0.7434        1.1248        1.5397        1.4933        0.3216        0.4022        1.0406        0.9826        0.8747        1.1272        0.8245        0.4726        0.7367        1.0000        0.9047        0.6419        0.6243        0.6538        0.9052        0.7952        0.6734        0.4844        0.5876        0.5055        1.6650        1.8875        2.7093        2.7253        2.6657        3.3945        4.0154        5.4579        4.8532        4.3760        4.5859        5.1739        4.7461        4.8603        4.9875        4.6758        7.0380        6.0797        6.3060        6.4512        9.3407        9.9419        5.1193        5.1180        5.4367        8.1288        8.9269        7.3173        9.0889        7.0390        6.9919        6.7494        8.3532        9.7097       10.8087       10.3307       10.4488       11.6457       11.8396       10.9866        9.2810       10.6232       10.8767       12.3330       15.6404       15.2879       14.9363       16.9603       18.8029       17.9868       19.4277       19.1467       20.9932       22.3638       21.4061       23.0008       36.4753       39.3832        0.0000        0.0000        0.0000        0.0000        0.0000        0.0000        0.0000        0.0000        0.0000        0.0000        0.0000        0.0000        0.0000        0.0000        0.0000        0.0000        0.0000        0.0000        0.0000        0.0000        0.0000        0.0000        0.0000        0.0000        0.0000        0.0000        0.0000        0.0000        0.0000        0.0000        0.0000        0.0000        0.0000        0.0000        0.0000        0.0000        0.0000        0.0000        0.0000        0.0000        0.0000        0.0000        0.0000        0.0000        0.0000        0.0000        0.0000        0.0000        0.0000        0.0000        0.0000        0.0000
        0.0000        0.0000        0.0000        0.0000        0.0000        0.0000        0.0000        0.0000        0.0000        0.0000        1.9691        3.2061        3.6541        2.7775       40.4347       20.3448       14.8837       13.4804       17.8884       11.8129        9.0749       12.3434       13.9081       14.1154        8.5575        1.3638        1.5937        7.3446        7.2107        6.1598        4.0449        1.4559        4.0927        2.6720        3.5239        2.5464        2.6630        3.1384        3.3781        1.6471        1.7318        2.8276        5.0084        7.0753        6.4918        4.7420        3.2470        0.8027        0.6766        0.6478        0.0573        0.3155        1.3108        2.7021        4.1042        4.6714        2.5786        1.4574        1.0610        1.6301        3.9925        3.0914        3.3310        1.9031        3.9709        4.5957        4.2484        3.5659        3.2908        3.4881        3.8656        4.1593        3.3475        3.5821        3.4100        1.5264        1.5096        1.5310        1.3568        1.1407        1.4510        0.8943        0.4624        0.6994        0.6289        1.3700        2.1634        2.4479        3.6312        2.7142        3.2220        2.6920        2.8713        1.6601        4.3653        3.7503        2.2036        2.4282        4.2956        2.3926        2.4869        2.5001        1.9017        1.9597        0.4383        0.4478        1.7588        1.1258        1.9013        1.0470        1.1688        1.0151        0.5599        0.5823        0.7185        1.3162        1.7082        1.5700        1.2424        0.3196        0.2096        1.0747        1.3564        0.9107        0.7327        0.5926        0.4761        0.4319        0.4825        0.7297        0.6364        0.4642        0.3790        0.6890        0.6919        1.4414        0.3247        0.4507        0.7511        1.9845        3.4852        2.3665        2.0573        2.1491        1.2176        1.3368        1.5121        2.6840        4.0270        4.5204        5.4866        4.7658        4.5429        3.7687        3.9052        5.3043        4.3170        6.8128        6.7735        7.6996        6.5870        5.7813        5.1019        6.8324        8.0133        4.8779        5.5028        6.0669        6.2569        6.1395        5.1780        7.2623       10.7931       11.3242       10.9006       11.3056       12.6912       10.9173       10.3075       10.6262       10.6718       11.7472       13.0113       14.9199       14.5040       14.1699       15.9810       19.3143       18.4674       18.8402       19.1353       21.0381       24.5338       25.7871        0.0000        0.0000        0.0000        0.0000        0.0000        0.0000        0.0000        0.0000        0.0000        0.0000        0.0000        0.0000        0.0000        0.0000        0.0000        0.0000        0.0000        0.0000        0.0000        0.0000        0.0000        0.0000        0.0000        0.0000        0.0000        0.0000        0.0000        0.0000        0.0000        0.0000        0.0000        0.0000        0.0000        0.0000        0.0000        0.0000        0.0000        0.0000        0.0000        0.0000        0.0000        0.0000        0.0000        0.0000        0.0000        0.0000        0.0000        0.0000        0.0000        0.0000        0.0000        0.0000        0.0000        0.0000        0.0000
        0.0000        0.0000        0.0000        0.0000        0.0000        0.0000        0.0000        0.0000        0.0000        0.0000        7.7041       11.1279       14.1092       19.2123       95.7834       29.1028       23.2079       12.8240       20.9106        3.5555        5.5366       16.3670       21.0465       12.2002        7.3526        1.6138        4.0550        4.2300        3.8935        0.8702        1.2168        2.0348        5.5233        5.6579        4.4503        2.7521        3.2361        4.9881        3.1450        2.2928        3.9512        2.7172        5.2136        3.3415        1.8458        0.3758        0.3230        0.3105        0.2817        0.0287        0.2242        0.9209        2.0765        2.7683        3.8145        5.0294        5.6733        6.2357        2.4716        2.4766        4.7612        4.0523        4.1354        3.4494        2.0619        2.6916        3.9106        3.5126        3.0050        3.0286        3.0529        2.2939        3.7241        2.9127        1.9687        1.3070        2.8180        2.2324        1.3260        1.2304        0.6290        0.4929        0.6592        0.4761        0.6019        0.5842        0.5733        0.4769        0.5381        0.8087        0.9900        0.7644        1.0273        2.2821        2.1519        3.3115        3.2874        2.7079        2.6856        1.7402        1.6276        2.2307        2.3344        1.1325        1.2266        0.5457        0.7595        2.2572        2.9890        1.6500        0.9827        1.0494        0.7773        1.5247        1.4046        0.8426        1.1564        1.1676        0.7755        0.2163        0.1125        0.3275        0.5825        0.3937        0.4660        0.4475        0.6783        0.5762        0.5078        0.6305        0.4636        0.3956        0.3545        0.3675        0.6478        0.9854        0.5458        0.4973        2.1090        0.9444        1.1678        1.5285        1.8196        1.0179        1.5916        1.2015        3.5162        3.9317        4.2360        4.4741        4.7473        4.8287        5.0909        4.4314        3.9318        4.3617        4.9400        8.5209        8.5676        8.5038        4.6972        5.0395        4.9283        6.6178        6.4259        4.9886        5.4872        6.0968        4.3387        4.3671        4.7693       10.4623       10.5285       13.4635       11.0849        8.7617       10.9379       12.2144       11.5780       10.3761       10.8550       11.3587       12.5535       15.7322       16.3120       16.9993       16.7429       20.0861       20.5179       19.4325       19.4586       22.1270       24.1166        0.0000        0.0000        0.0000        0.0000        0.0000        0.0000        0.0000        0.0000        0.0000        0.0000        0.0000        0.0000        0.0000        0.0000        0.0000        0.0000        0.0000        0.0000        0.0000        0.0000        0.0000        0.0000        0.0000        0.0000        0.0000        0.0000        0.0000        0.0000        0.0000        0.0000        0.0000        0.0000        0.0000        0.0000        0.0000        0.0000        0.0000        0.0000        0.0000        0.0000        0.0000        0.0000        0.0000        0.0000        0.0000        0.0000        0.0000        0.0000        0.0000        0.0000        0.0000        0.0000        0.0000        0.0000        0.0000        0.0000
        0.0000        0.0000        0.0000        0.0000        0.0000        0.0000        0.0000        0.0000        0.0000        0.0000       22.2121        4.2378       12.7567       30.6753       61.3698       45.4492       32.9685       49.8766       20.3792        6.9826       17.1683       30.3717       30.5762       22.9917       15.0928        0.2280        0.4732        0.2924        0.1668        0.6531        6.6252        1.2554        3.0899        5.0936        3.7536        3.5943        3.8005        4.1820        3.8305        3.1396        2.5148        2.1747        1.0577        2.2491        1.2955        1.0522        0.6685        0.4123        0.7234        0.3823        0.8473        0.9563        0.7223        2.6254        4.0482        5.4791        5.2515        4.5104        3.6220        4.8513        4.4525        4.4065        4.1885        2.8322        1.4235        4.7049        4.5637        3.9615        3.3639        3.2966        3.3901        1.2964        0.7130        0.9276        1.1017        0.6776        1.1220        1.6061        1.8261        0.7958        0.9554        1.4458        0.9983        1.6639        1.7984        1.9718        1.6829        1.9910        0.5549        0.3766        0.4146        1.9837        4.0445        3.4617        2.1202        1.3929        1.4939        0.8489        0.6960        0.6895        0.7617        0.6783        0.6059        0.4769        0.7233        0.0703        0.1861        0.6223        2.9341        2.6007        2.3734        0.7262        0.7104        0.8064        1.3993        1.0528        1.0620        0.8643        1.2853        0.6200        0.4692        0.5111        0.7293        0.6271        0.2652        0.3675        0.6349        1.0825        0.5871        0.5964        0.5236        0.2483        0.1882        0.2415        0.6341        1.9115        3.8898        6.1101        6.5371        5.7679        7.0898        3.5047        1.5710        2.8733        1.4440        1.5907        1.6884        1.9750        2.2648        2.3579        2.5846        3.6018        5.0817        4.8045        6.2300        5.8646        7.8663        6.4376        7.6422       11.6986       12.9290        7.4034        7.7759        6.4286        5.0617        4.7693        4.9305        3.6360        3.5507        7.3826        8.4189        5.0242       10.8678        6.1887        4.8643        6.0637        6.9182        7.6220        9.0437        9.5575       10.3508       10.6814       11.3508       15.6535       16.2467       16.9854       18.0218       18.7571       19.4868       19.0624        0.0000        0.0000        0.0000        0.0000        0.0000        0.0000        0.0000        0.0000        0.0000        0.0000        0.0000        0.0000        0.0000        0.0000        0.0000        0.0000        0.0000        0.0000        0.0000        0.0000        0.0000        0.0000        0.0000        0.0000        0.0000        0.0000        0.0000        0.0000        0.0000        0.0000        0.0000        0.0000        0.0000        0.0000        0.0000        0.0000        0.0000        0.0000        0.0000        0.0000        0.0000        0.0000        0.0000        0.0000        0.0000        0.0000        0.0000        0.0000        0.0000        0.0000        0.0000        0.0000        0.0000        0.0000        0.0000        0.0000        0.0000        0.0000        0.0000
        0.0000        0.0000        0.0000        0.0000        0.0000        0.0000        0.0000        0.0000        0.0000        0.0000        0.0000        3.7677        5.9821       18.5498       38.9818       81.8356       34.4722       56.7439       10.0129       33.2890       28.8152       71.3650       36.2108        1.7587        4.7686        4.3759        0.2382        0.2203        3.0181        1.9585       12.2483        1.4966        4.5916        4.3277        4.3559        2.2535        4.8043        8.0097       10.0172        3.0248        3.6811        0.9708        1.8430        1.8218        3.3483        5.6421        3.0797        0.4725        0.2102        0.5769        0.5514        0.0922        0.5933        1.4423        3.4593        1.9419        1.1964        1.0042        1.9480        1.3794        1.0693        0.4350        0.0471        0.5280        1.7985        1.3871        1.2171        0.6603        0.7448        1.0896        2.0919        0.9774        0.8372        0.5853        0.3551        0.3468        0.3872        0.4822        0.5222        0.4250        0.4614        0.4230        0.5922        0.8882        0.5491        0.3134        0.7903        1.2660        1.8463        2.1977        1.9811        1.9511        1.5581        1.4985        0.6871        1.2944        0.6993        0.6310        1.0563        1.2397        1.5508        1.0529        0.7040        0.3084        0.1521        0.0828        0.7754        1.0105        0.8215        0.7712        0.1728        0.8884        1.0790        1.4358        1.5204        1.1631        1.4097        1.1362        1.4261        0.6645        0.5730        0.5043        0.7744        0.5976        0.4082        0.3655        0.5772        0.7692        0.7507        0.6463        0.5504        0.3442        0.3350        0.2622        0.3959        3.1040        4.5372        7.1464        7.0404        6.3473        7.2235        4.2571        2.7800        1.2150        1.3131        1.3657        1.4922        1.8191        1.9197        2.1163        2.3472        2.8708        3.2022        3.5273        5.2671        4.5284        5.4033        6.0627        5.8466        5.3148        4.2314        4.7602        3.8994        4.2601        4.3875        4.4679        4.3007        3.3934        3.2890        6.2491        5.7263        3.0471        3.0798        3.2807        3.6431        5.0276        6.2072        7.8637        8.1847        9.4146        9.8880       10.6068       11.8804       15.8579       17.3986       18.6164       20.2846       21.8467       23.3493        0.0000        0.0000        0.0000        0.0000        0.0000        0.0000        0.0000        0.0000        0.0000        0.0000        0.0000        0.0000        0.0000        0.0000        0.0000        0.0000        0.0000        0.0000        0.0000        0.0000        0.0000        0.0000        0.0000        0.0000        0.0000        0.0000        0.0000        0.0000        0.0000        0.0000        0.0000        0.0000        0.0000        0.0000        0.0000        0.0000        0.0000        0.0000        0.0000        0.0000        0.0000        0.0000        0.0000        0.0000        0.0000        0.0000        0.0000        0.0000        0.0000        0.0000        0.0000        0.0000        0.0000        0.0000        0.0000        0.0000        0.0000        0.0000        0.0000        0.0000
        0.0000        0.0000        0.0000        0.0000        0.0000        0.0000        0.0000        0.0000        0.0000        0.0000        0.0000        0.0000        0.0000        0.0000      103.5462       54.0224       43.9325       34.5989       25.6581       41.7274       36.5545        6.3450        3.3779        0.4394        1.8058        1.7359        1.5248        3.7997        4.2608        5.6553       14.6968        1.7702        5.9218        6.1340        5.9992        7.7241       11.5689       13.6331        8.1957        4.5098        3.1609        3.2778        2.7217        3.4892        5.5011        4.6366        1.5272        0.4747        0.6691        1.1720        2.1155        1.5462        3.3893        3.5806        2.5405        0.3642        0.0426        0.2677        0.4634        0.7598        0.7673        0.8505        0.7621        0.3788        1.4469        0.8563        1.7612        0.7788        1.3648        2.5441        1.8955        1.2225        1.0520        1.0478        1.0179        0.6484        1.0690        0.9200        0.6887        0.5775        1.0431        0.5772        0.9145        1.2341        1.1900        1.3923        0.7054        0.2048        0.5716        0.3416        1.5384        1.0429        1.5745        1.0987        0.7314        0.9313        0.9869        0.8889        0.7847        0.9106        1.1676        1.1510        1.4478        0.6146        0.3849        0.4017        0.3153        0.3433        0.2614        0.2263        0.3391        0.9509        1.8668        1.6602        1.4444        1.4498        2.0792        1.3504        1.0937        1.0517        0.6925        0.6014        0.4988        0.4725        0.3790        0.7428        0.3888        0.6022        0.6529        0.6626        0.5818        0.2739        0.2081        0.2312        0.3172        3.2243        5.3052        6.3884        6.8266        4.5150        3.7234        1.7796        2.1172        1.0483        1.0406        1.1878        1.6966        1.7392        3.6019        2.3253        2.3535        2.8815        3.0696        3.4602        3.8227        4.6626        5.5629        6.1995        5.1117        5.9600        4.3144        4.2133        3.8647        4.1775        4.8348        4.3628        5.0452        3.4808        3.4770        3.4515        3.5016        3.5573        4.6898        3.4787        4.3186        5.4852        6.6214        7.1005        6.9203       10.0038        9.7214       10.8717       12.5685       17.6892       19.2140       20.8211        0.0000        0.0000        0.0000        0.0000        0.0000        0.0000        0.0000        0.0000        0.0000        0.0000        0.0000        0.0000        0.0000        0.0000        0.0000        0.0000        0.0000        0.0000        0.0000        0.0000        0.0000        0.0000        0.0000        0.0000        0.0000        0.0000        0.0000        0.0000        0.0000        0.0000        0.0000        0.0000        0.0000        0.0000        0.0000        0.0000        0.0000        0.0000        0.0000        0.0000        0.0000        0.0000        0.0000        0.0000        0.0000        0.0000        0.0000        0.0000        0.0000        0.0000        0.0000        0.0000        0.0000        0.0000        0.0000        0.0000        0.0000        0.0000        0.0000        0.0000        0.0000        0.0000        0.0000
        0.0000        0.0000        0.0000        0.0000        0.0000        0.0000        0.0000        0.0000        0.0000        0.0000        0.0000        0.0000        0.0000        0.0000        0.0000        0.0000        0.0000        0.0000       27.4892       38.5676       16.2506        9.2521        9.6841        6.4847        5.9620        5.5507        6.5726       10.4434        5.6619       10.6124        3.4600        2.4055       10.2143       11.0750       17.6994       12.0468       11.2111        9.7794       11.3965        4.4522        4.0768        5.8665        5.6958        5.7514        3.7481        2.8309        2.7898        1.5114        1.1275        2.1339        4.6271        3.9541        4.0418        0.7131        0.1958        0.0110        0.0651        0.3311        0.8797        1.9180        3.4521        3.4233        2.5210        1.3395        1.8078        3.3593        4.0246        2.5450        2.3345        1.8946        2.1760        1.1422        0.7367        0.7933        0.4980        1.0923        0.9448        0.9141        0.7251        0.5049        0.3659        0.2325        0.2219        0.6117        0.3811        0.5365        0.8926        0.8707        0.6747        0.6481        1.3488        0.6936        0.1655        0.0718        0.5921        1.0650        2.2775        1.6649        1.5762        1.5976        1.7588        1.8606        3.0652        1.7713        0.5624        0.6416        0.7208        0.7002        0.8974        1.1240        1.5160        1.9929        1.9716        2.2738        2.0635        2.0752        1.6906        1.3994        1.2763        0.9547        0.7972        0.6634        0.5223        0.4329        0.2842        0.2527        0.3122        0.5024        0.5938        0.6166        0.5872        0.4372        0.4011        0.2834        0.3409        1.6455        2.2572        4.1393        3.2224        1.5106        1.1125        1.1244        1.1470        0.8328        0.8149        0.8996        1.2254        1.5664        1.8328        2.0369        2.2852        2.7566        3.0564        3.4200        3.9002        4.7164        5.2231        5.3680        5.1758        4.4340        3.9649        3.9062        4.0045        5.4880        4.2469        5.2156        7.4116        3.7383        3.8953        4.0505        4.2590        6.0156        4.3521        5.2364        6.8720        6.3829        6.8935        7.8937        8.1623       11.6635       11.7748       12.6861       13.9594       18.8440       18.9458       20.3963        0.0000        0.0000        0.0000        0.0000        0.0000        0.0000        0.0000        0.0000        0.0000        0.0000        0.0000        0.0000        0.0000        0.0000        0.0000        0.0000        0.0000        0.0000        0.0000        0.0000        0.0000        0.0000        0.0000        0.0000        0.0000        0.0000        0.0000        0.0000        0.0000        0.0000        0.0000        0.0000        0.0000        0.0000        0.0000        0.0000        0.0000        0.0000        0.0000        0.0000        0.0000        0.0000        0.0000        0.0000        0.0000        0.0000        0.0000        0.0000        0.0000        0.0000        0.0000        0.0000        0.0000        0.0000        0.0000        0.0000        0.0000        0.0000        0.0000        0.0000        0.0000        0.0000        0.0000
        0.0000        0.0000        0.0000        0.0000        0.0000        0.0000        0.0000        0.0000        0.0000        0.0000        0.0000        0.0000        0.0000        0.0000        0.0000        0.0000        0.0000        0.0000        0.0000       49.7269       24.5526       17.5096       38.4346       30.2025       20.5857        6.2985       10.5552       16.7318        3.6000        3.7308       19.0120       17.8642       21.5025       15.5568       20.1617       10.9420       12.1092       20.8833       25.1123       12.9430        9.0560        9.2491        6.7031        4.8944        3.6042        2.8804        4.2940        3.1980        2.5148        3.7478        4.3503        3.6987        1.7374        0.1797        0.0922        0.2597        0.3804        1.2523        2.5378        3.5310        2.9069        2.1353        2.0232        2.0359        3.0502        4.3232        5.5762        4.4198        2.8880        4.5395        4.1850        1.4407        1.5948        2.5336        2.5587        2.1176        1.4656        0.5339        0.6696        0.8566        1.1037        1.5486        1.1313        1.4458        1.3701        0.3001        0.6840        2.7971        2.2001        1.2207        1.4709        0.9438        1.3237        1.3635        1.3122        6.1371        6.7168        3.6040        2.2088        2.0316        2.5060        2.5645        2.2879        4.1715        3.3448        4.1214        3.3659        2.3123        2.2481        2.6490        2.5410        2.9856        3.1692        3.4741        2.8841        2.9867        2.3708        1.9369        1.6157        1.2844        1.0230        0.8068        0.6133        0.0079        0.0406        0.0000        0.0000        0.3709        0.9868        0.4726        0.5030        1.5507        1.6562        1.2854        3.2183        3.3445        2.6622        2.9351        1.8361        1.5313        1.1303        2.2982        0.6609        0.4751        0.1075        0.1301        0.5107        5.4815        3.6623        4.7174        3.8554        2.7290        3.0912        3.4526        4.0265        5.6123        6.1605        7.2235       10.1355        7.5843        6.6202        5.0708        7.6824        5.1897        4.5212        8.8566        9.9442        6.1207        4.6708        5.0192        5.5068       10.4692       11.1577        9.1414        8.7032       12.8131       14.0260       16.8844       16.6704       11.1170       11.3131       11.6126       12.3966       15.2353       15.7876       17.0670        0.0000        0.0000        0.0000        0.0000        0.0000        0.0000        0.0000        0.0000        0.0000        0.0000        0.0000        0.0000        0.0000        0.0000        0.0000        0.0000        0.0000        0.0000        0.0000        0.0000        0.0000        0.0000        0.0000        0.0000        0.0000        0.0000        0.0000        0.0000        0.0000        0.0000        0.0000        0.0000        0.0000        0.0000        0.0000        0.0000        0.0000        0.0000        0.0000        0.0000        0.0000        0.0000        0.0000        0.0000        0.0000        0.0000        0.0000        0.0000        0.0000        0.0000        0.0000        0.0000        0.0000        0.0000        0.0000        0.0000        0.0000        0.0000        0.0000        0.0000        0.0000        0.0000        0.0000
        0.0000        0.0000        0.0000        0.0000        0.0000        0.0000        0.0000        0.0000        0.0000        0.0000        0.0000        0.0000        0.0000        0.0000        0.0000        0.0000        0.0000        0.0000        0.0000       15.1840       30.4699       29.6660       27.8250       11.8216        5.0038        4.7273       13.5784        9.0713       12.0176       11.4364       28.3186       28.1971       20.3916        8.4642       13.6488        7.0192       15.0507       16.0013       22.4893       11.6805        8.8502        3.2201        0.7249        3.3660        6.5074        5.9350        7.7910        6.4479        3.7039        2.0637        0.6486        1.7880        3.3510        1.3713        1.2959        0.7462        0.0620        0.2507        0.5870        1.0188        0.3840        0.2255        0.0432        0.2313        1.0196        1.3145        1.8310        1.2680        0.4775        0.8692        1.6511        1.1839        0.6337        1.0198        0.5962        1.0376        0.9918        1.2139        1.1434        0.1552        0.0508        0.3949        0.6758        0.4794        1.4412        2.0149        2.0476        1.9162        2.2034        3.4084        1.0558        0.9990        1.7002        2.1446        2.8567        3.5250        3.3859        3.0228        2.0405        2.1738        3.9963        4.8463        4.7875        4.8139        3.8817        3.7899        3.5412        3.1086        2.9566        2.8556        2.9057        3.5692        3.3784        3.7528        3.8377        3.8359        3.0740        2.1846        1.8188        1.4349        1.1405        0.8850        0.6470        0.0000        0.1090        0.0048        0.0000        0.3304        0.3847        0.4390        0.5012        0.6403        1.1524        1.6075        2.8950        3.4348        3.5068        1.3107        0.5317        0.5290        1.0745        0.5160        3.0839        1.1811        0.0841        0.0864        0.2449        1.8626        3.5866        2.5742        1.9776        2.7404        3.0041        3.4494        4.0911        7.1624        6.3777        8.6078        7.2910       15.3415        8.9232        6.1346        5.5183        4.5575        4.3852        6.6430        7.6998        4.6654        5.2553        5.8353        8.3008       11.9755        8.6786        9.2431       12.6288       19.6212       17.4233       14.6286       16.5153       11.9549       16.5505       18.7035       16.1710       16.4478       15.5099       17.0158       19.2159       34.6854        0.0000        0.0000        0.0000        0.0000        0.0000        0.0000        0.0000        0.0000        0.0000        0.0000        0.0000        0.0000        0.0000        0.0000        0.0000        0.0000        0.0000        0.0000        0.0000        0.0000        0.0000        0.0000        0.0000        0.0000        0.0000        0.0000        0.0000        0.0000        0.0000        0.0000        0.0000        0.0000        0.0000        0.0000        0.0000        0.0000        0.0000        0.0000        0.0000        0.0000        0.0000        0.0000        0.0000        0.0000        0.0000        0.0000        0.0000        0.0000        0.0000        0.0000        0.0000        0.0000        0.0000        0.0000        0.0000        0.0000        0.0000        0.0000        0.0000        0.0000        0.0000
        0.0000        0.0000        0.0000        0.0000        0.0000        0.0000        0.0000        0.0000        0.0000        0.0000        0.0000        0.0000        0.0000        0.0000        0.0000        0.0000        0.0000        0.0000        0.0000        0.0000       40.4626       35.5317       22.4775       23.2536       13.2771       10.4270       30.6031       13.3473       20.6608       13.5699       26.6894       17.3779        6.5521        8.2378       14.3975       14.1876       14.6602        6.1571        2.0456        1.8415        1.2095        0.1873        0.5840        2.9483        6.6713        6.2770        8.3734        4.5202        2.7524        2.5897        2.6496        2.6860        2.0564        1.9161        2.2950        2.1205        1.2692        0.4153        0.2041        0.6237        0.6832        0.6954        0.3128        0.0362        0.0363        0.0587        0.6589        0.0572        0.0776        0.1908        1.3943        1.0211        0.6118        1.4317        1.0895        0.8835        1.0911        1.3198        1.0711        0.8158        0.6909        0.1573        0.1165        1.4185        1.1773        0.7792        0.9324        0.9713        1.7958        3.6433        1.3298        1.0620        1.9333        2.2818        2.4388        2.3198        2.2198        2.8155        2.3760        2.6102        3.7284        4.9350        6.1945        6.3566        5.4045        5.7463        4.8477        4.2541        4.2619        5.0258        4.2905        4.0804        4.4914        4.7164        3.9169        3.4486        3.6243        2.4777        2.2149        1.6148        1.3033        0.9862        0.7083        0.0000        0.0000        0.0000        0.0000        0.2949        0.3491        0.4471        0.5283        0.7155        0.8178        1.7510        4.2968        5.4235        1.8287        1.4333        2.6113        3.5727        1.1625        3.3617        1.7357        1.2967        0.1741        0.1522        0.2513        1.6766        6.5675        5.3038        2.9236        2.8243        3.1046        3.5763        4.0222        5.6901        6.4560        6.6124       15.2430       14.3763       11.0561        9.5973        5.0284        6.7813        2.6408        2.8739        5.5315        5.2094        6.2708        6.8242        7.4627        9.2166       10.0460       10.7812       17.3208       25.8509       21.9717       17.0516       16.2752       12.8704       17.5495       16.3870       14.9431       15.6766       15.8202       17.4328       20.2560       29.8059       34.3506        0.0000        0.0000        0.0000        0.0000        0.0000        0.0000        0.0000        0.0000        0.0000        0.0000        0.0000        0.0000        0.0000        0.0000        0.0000        0.0000        0.0000        0.0000        0.0000        0.0000        0.0000        0.0000        0.0000        0.0000        0.0000        0.0000        0.0000        0.0000        0.0000        0.0000        0.0000        0.0000        0.0000        0.0000        0.0000        0.0000        0.0000        0.0000        0.0000        0.0000        0.0000        0.0000        0.0000        0.0000        0.0000        0.0000        0.0000        0.0000        0.0000        0.0000        0.0000        0.0000        0.0000        0.0000        0.0000        0.0000        0.0000        0.0000        0.0000        0.0000
        0.0000        0.0000        0.0000        0.0000        0.0000        0.0000        0.0000        0.0000        0.0000        0.0000        0.0000        0.0000        0.0000        0.0000        0.0000        0.0000        0.0000        0.0000        0.0000        0.0000        0.0000       41.1201       22.7400       16.3081       22.5715       13.2005       18.5440        5.1459        4.9599        5.6934       12.5437       11.4619        6.5029       16.7777       18.8865        7.0919        2.5711        2.3843        3.7370        2.0060        0.2739        0.2152        1.7064        3.6787        7.2558       10.9295        3.5170        1.4291        2.5604        1.7275        2.2227        2.7659        3.2570        2.2062        2.2930        2.4890        1.3584        0.5337        0.0100        0.2230        0.2235        0.2007        0.0126        0.0585        0.0365        0.1780        0.1777        0.0805        0.1071        0.2912        0.0534        0.7049        0.2827        1.0278        0.9663        0.4491        0.6256        0.7471        0.8215        0.1859        0.1135        0.1571        0.3285        2.1017        2.4465        1.2701        1.6062        0.7879        0.3364        0.5518        0.6253        1.2770        1.7504        1.8272        1.7029        2.0114        2.2332        2.3737        2.9045        3.1886        3.4974        4.0422        5.1290        5.9365        5.7029        5.2653        4.6327        6.2518        8.8050        9.5314        8.9000        8.0643        7.1473        4.7825        4.8128        4.1754        3.7330        2.7866        2.4395        2.1889        1.6934        1.1883        0.8886        0.0158        0.0221        0.0346        0.0531        0.3207        0.3833        0.4830        0.5825        0.8109        1.4967        1.3301        1.3541        0.7416        2.7612        3.6418        4.0049        4.4110        0.8226        0.8162        0.8013        0.1581        0.2325        0.2892        0.3619        1.6375        2.1647        2.2252        2.3236        3.0387        3.2440        3.7045        4.1368        6.9468        6.8103        6.9192        7.0922        9.3284       11.4212        4.9124        4.6875        3.3623        3.2897        3.6253        4.3767        6.4928        7.3446        7.9638        8.6851       10.7228       11.5111       13.9134       20.2922       25.4630       22.6485       18.6883       20.2291       17.2361       18.8410       18.4648       16.7038       17.5798       17.3322       20.8231       22.1918       32.2901       30.7653       29.0625        0.0000        0.0000        0.0000        0.0000        0.0000        0.0000        0.0000        0.0000        0.0000        0.0000        0.0000        0.0000        0.0000        0.0000        0.0000        0.0000        0.0000        0.0000        0.0000        0.0000        0.0000        0.0000        0.0000        0.0000        0.0000        0.0000        0.0000        0.0000        0.0000        0.0000        0.0000        0.0000        0.0000        0.0000        0.0000        0.0000        0.0000        0.0000        0.0000        0.0000        0.0000        0.0000        0.0000        0.0000        0.0000        0.0000        0.0000        0.0000        0.0000        0.0000        0.0000        0.0000        0.0000        0.0000        0.0000        0.0000        0.0000        0.0000        0.0000
        0.0000        0.0000        0.0000        0.0000        0.0000        0.0000        0.0000        0.0000        0.0000        0.0000        0.0000        0.0000        0.0000        0.0000        0.0000        0.0000        0.0000        0.0000        0.0000        0.0000        0.0000       47.8144       42.6855       34.9280       31.1226       11.5333        3.0521        1.2849        4.8455        7.9885        5.4700       16.1532       13.0410       19.1132       15.6383        3.5077        2.3007        2.1262        3.5020        1.3096        2.1254        2.0581        4.7710        5.6458        9.7218        8.8472        6.0034        6.3260        6.1841        5.8116        5.1788        3.7315        3.0405        1.8761        2.0089        4.5045        3.1680        2.3207        1.2672        1.6543        2.6744        2.1757        1.0472        0.6756        0.3146        0.6882        0.7496        0.9338        1.2847        1.6566        0.8993        0.5085        1.3899        1.6253        2.0002        2.0233        1.3962        0.8955        2.0203        1.8607        0.7665        2.7027        4.1330        2.1109        1.3064        1.8388        1.8504        0.7657        0.6697        0.8346        1.0138        1.6470        1.9898        2.3770        2.7482        3.1090        3.8434        4.1789        4.5178        4.3345        4.3104        4.2704        4.5344        5.6635        5.4519        5.4537        5.0894        5.1971        5.2674        5.1452        4.9730        4.8559        5.0161        4.6809        4.4390        4.2570        3.6539        3.2893        3.5011        2.5725        2.0304        1.6411        1.1965        0.3069        0.1962        0.3234        0.2036        0.2072        0.2833        0.3597        0.4381        0.6915        0.8094        0.9212        0.9372        1.1709        5.9683        4.8729        4.5126        1.4613        1.6132        1.6151        1.6833        1.4284        1.4117        1.5757        1.9850        2.6615        3.1277        3.3896        3.4384        3.3692        3.5133        3.8323        4.1948        4.3475       19.2136       11.0361        4.8727        5.3063        5.3375        5.8746        5.4904        5.2137        5.3038        5.9668        6.8022        8.7178        9.8597       11.1498       16.4935       12.8437       18.8457       16.7469       18.1280       22.5411       22.4018       19.7955       24.1416       28.4020       27.1099       31.2666       29.6040       27.4828       26.5482       26.6931       28.9966       33.3654       30.5555       29.0843        0.0000        0.0000        0.0000        0.0000        0.0000        0.0000        0.0000        0.0000        0.0000        0.0000        0.0000        0.0000        0.0000        0.0000        0.0000        0.0000        0.0000        0.0000        0.0000        0.0000        0.0000        0.0000        0.0000        0.0000        0.0000        0.0000        0.0000        0.0000        0.0000        0.0000        0.0000        0.0000        0.0000        0.0000        0.0000        0.0000        0.0000        0.0000        0.0000        0.0000        0.0000        0.0000        0.0000        0.0000        0.0000        0.0000        0.0000        0.0000        0.0000        0.0000        0.0000        0.0000        0.0000        0.0000        0.0000        0.0000        0.0000        0.0000        0.0000
        0.0000        0.0000        0.0000        0.0000        0.0000        0.0000        0.0000        0.0000        0.0000        0.0000        0.0000        0.0000        0.0000        0.0000        0.0000        0.0000        0.0000        0.0000        0.0000        0.0000        0.0000       40.3430       58.9620       46.4835       31.4889       15.3047       10.2281       20.0830       16.6041       11.2754        3.2806       22.8744       18.9950       21.9565        5.0454        2.4430        2.5155        2.8392        3.0552        2.6816        4.5163        8.0940        7.7354        3.0819        6.5118        2.2535        3.3040        3.1852        2.8112        2.6815        1.5945        1.3442        0.9654        1.1173        1.1986        1.8938        1.6420        1.6498        1.7770        2.1289        1.3757        0.4051        0.0252        0.0536        0.6882        1.3297        0.2058        0.3185        0.9370        1.8786        2.4901        1.9964        1.6184        1.6969        1.5658        1.7016        1.2494        1.4360        2.8425        6.2169        6.7811        5.0152        5.0798        2.8130        3.3086        1.9262        2.1962        1.0662        1.1430        1.3654        2.1353        2.1715        2.4664        3.1744        4.0051        4.8234        5.6179        4.7177        4.2630        4.4390        4.6772        4.8162        5.0692        5.6953        5.4911        5.5666        5.4592        5.3710        5.4502        5.6448        5.3111        5.6876        5.5647        5.3645        4.4436        4.0770        4.2826        4.4695        3.4119        2.7587        2.8098        1.9390        1.9388        0.4377        0.0645        0.0510        2.5035        0.2182        0.2855        0.3705        0.4753        0.7613        0.9168        1.0056        1.1185        1.3733        1.4585        1.5228        1.6351        2.3781        3.1177        2.0842        2.0949        2.0116        2.0057        2.2154        2.6148        3.2779        3.6676        3.8938        3.8920        3.7856        3.8891        3.9949        4.2751       12.4056       12.5487        4.7019        4.9821        5.6855        5.6983        7.8869        6.1066        6.7712        7.5025        7.6380        8.0479       10.4835       11.3869       18.0575       16.4463       16.5941       20.3324       24.9234       23.3672       27.0524       18.3844       19.2943       20.5704       28.3566       29.4892       29.7751       28.9597       32.4131       32.1156       34.0727       35.1538       34.3223       32.9980       29.5383        0.0000        0.0000        0.0000        0.0000        0.0000        0.0000        0.0000        0.0000        0.0000        0.0000        0.0000        0.0000        0.0000        0.0000        0.0000        0.0000        0.0000        0.0000        0.0000        0.0000        0.0000        0.0000        0.0000        0.0000        0.0000        0.0000        0.0000        0.0000        0.0000        0.0000        0.0000        0.0000        0.0000        0.0000        0.0000        0.0000        0.0000        0.0000        0.0000        0.0000        0.0000        0.0000        0.0000        0.0000        0.0000        0.0000        0.0000        0.0000        0.0000        0.0000        0.0000        0.0000        0.0000        0.0000        0.0000        0.0000        0.0000        0.0000        0.0000
        0.0000        0.0000        0.0000        0.0000        0.0000        0.0000        0.0000        0.0000        0.0000        0.0000        0.0000        0.0000        0.0000        0.0000        0.0000        0.0000        0.0000        0.0000        0.0000        0.0000        0.0000       21.1896       45.4432       25.6339       13.3441       10.0401        5.0846        4.2347        5.1960        2.1033        2.9026       11.2700       14.3638       13.6969        5.4833        5.7493        2.4252        2.5120        3.0883        8.2841       12.8441       14.4306        9.3531        7.7048        6.9392        3.4130        2.3876        4.2099        2.8629        2.3902        6.7953        3.4514        1.0932        0.6284        1.2829        4.9187        1.8818        0.9684        0.8926        0.6424        0.2260        0.4395        0.0247        0.0523        0.2032        0.6874        1.0776        1.5202        0.4019        0.4358        1.8068        1.1042        0.8896        1.2765        0.2343        1.4503        0.8976        0.9595        2.8662        7.0611        5.8369        5.3728        1.6165        2.3910        4.5035        3.4625        2.4257        1.3312        1.2353        1.4883        2.2600        3.3425        3.3297        3.4285        3.7384        4.0182        4.5961        4.4059        4.3197        4.5303        4.6439        5.1107        5.1135        5.4300        5.2277        5.2129        5.0993        5.1710        5.0461        5.7085        5.7504        6.7713        6.5265        5.8401        4.6371        4.1969        3.8703        3.7244        3.2441        2.8862        2.4358        1.8198        1.3458        0.4065        0.0000        0.0000        0.0901        0.2911        0.3734        0.4634        0.5549        0.8930        1.0784        1.1721        1.2366        1.6038        1.7532        1.8952        2.0085        5.5221        4.8501        2.4336        2.5302        2.4347        2.5637        2.8394        3.2853        4.0435        4.4150        4.6109        4.5767        4.2896        4.2798        4.7393        4.6003        4.4645        4.6646        5.1831        5.5047        6.2469        6.7210        7.1136        9.4977        9.6159       10.0320        9.0264       10.0495       13.2210       15.6948       24.3162       17.8375       17.7605       19.4434       21.1463       18.0232       18.9691       20.4932       27.3267       27.1937       33.7407       34.0159       37.2874       33.4553       30.2820       30.8201       33.0941       29.5826       29.0375       32.5513       33.7440       34.4673        0.0000        0.0000        0.0000        0.0000        0.0000        0.0000        0.0000        0.0000        0.0000        0.0000        0.0000        0.0000        0.0000        0.0000        0.0000        0.0000        0.0000        0.0000        0.0000        0.0000        0.0000        0.0000        0.0000        0.0000        0.0000        0.0000        0.0000        0.0000        0.0000        0.0000        0.0000        0.0000        0.0000        0.0000        0.0000        0.0000        0.0000        0.0000        0.0000        0.0000        0.0000        0.0000        0.0000        0.0000        0.0000        0.0000        0.0000        0.0000        0.0000        0.0000        0.0000        0.0000        0.0000        0.0000        0.0000        0.0000        0.0000        0.0000
        0.0000        0.0000        0.0000        0.0000        0.0000        0.0000        0.0000        0.0000        0.0000        0.0000        0.0000        0.0000        0.0000        0.0000        0.0000        0.0000        0.0000        0.0000        0.0000        0.0000        0.0000        0.0000       36.2980       25.9827       15.2764        7.4537        9.8058        5.4985        6.9141        5.2561        3.6013        3.0441        1.6828        3.0113        2.3303        1.3202        3.7381        2.2273        4.6324       17.0113        9.9212        6.2522        3.7892        7.5348        6.4664        5.1336        1.3993        1.5316        2.1885        9.2824        3.7371        2.3152        3.1071        2.0367        1.1630        4.3731        2.3765        1.1364        0.1311        0.3252        0.1342        0.0245        0.0589        0.4834        0.0838        0.1165        0.3104        0.2212        0.5740        1.4617        1.9503        1.3373        1.4425        1.2422        0.2983        2.1975        2.4803        2.2788        1.4091        1.1185        0.7297        6.5202        2.8247        2.8199        3.4063        6.6369        5.7486        1.7589        2.0931        1.9486        1.7703        2.5402        3.0784        2.9674        3.0287        3.2624        3.6714        4.0414        3.8276        4.1241        4.2700        4.1571        4.1458        4.5073        4.4367        4.5796        4.3227        4.3360        4.4758        4.4883        4.6862        4.7326        4.7499        4.8700        4.4111        4.5157        4.4035        3.1419        3.2184        4.5945        5.2902        3.0165        1.1168        0.2905        0.0000        0.1481        0.0000        0.2916        0.4497        0.5273        0.6771        1.0864        1.3062        1.5106        1.6070        1.9167        1.9980        2.0947        2.1566        2.2852        2.3861        2.5573        2.7786        2.7752        3.0185        3.3703        3.8809        4.7678        5.2159        5.3851        5.2229        4.8590        4.7384        4.8516        5.1386        5.0998        5.3161        5.8186        6.5958        7.6752        8.5614       11.1723       11.6710       12.7942       14.5369       14.9514       16.6932       18.7071       18.6631       27.7655       22.4448       19.4156       17.6673       18.6533       30.5287       20.4302       22.2788       25.6583       31.2229       39.1709       41.7699       40.6575       34.8445       32.0920       32.2142       30.1921       29.9436       31.2135       34.0594       36.9181       35.9728        0.0000        0.0000        0.0000        0.0000        0.0000        0.0000        0.0000        0.0000        0.0000        0.0000        0.0000        0.0000        0.0000        0.0000        0.0000        0.0000        0.0000        0.0000        0.0000        0.0000        0.0000        0.0000        0.0000        0.0000        0.0000        0.0000        0.0000        0.0000        0.0000        0.0000        0.0000        0.0000        0.0000        0.0000        0.0000        0.0000        0.0000        0.0000        0.0000        0.0000        0.0000        0.0000        0.0000        0.0000        0.0000        0.0000        0.0000        0.0000        0.0000        0.0000        0.0000        0.0000        0.0000        0.0000        0.0000        0.0000        0.0000        0.0000
        0.0000        0.0000        0.0000        0.0000        0.0000        0.0000        0.0000        0.0000        0.0000        0.0000        0.0000        0.0000        0.0000        0.0000        0.0000        0.0000        0.0000        0.0000        0.0000        0.0000        0.0000       51.5576       47.1407       52.9718       35.7118       25.2251       11.9152       11.6952       10.9596        4.2652        2.5472        1.6536        1.5652        3.2277        3.5451        2.3557        0.8064        1.4067       17.3303       41.8084       17.3472        2.7303        3.9488       12.1272       16.0604        8.2654       13.7523       21.2820       21.7397       19.4333        9.2507        4.9862        1.5239        0.7909        2.0808        4.5436        8.7873        4.5429        2.8221        1.7091        1.0159        0.3750        0.7018        0.4648        0.2870        0.2734        0.6462        1.1251        1.3962        2.6088        3.7237        1.2496        1.1556        1.5467        1.1384        1.4943        1.9761        1.1923        1.7472        3.7685        2.8961        2.0073        2.2786        3.4746        4.3603        4.5147        5.8101        4.0014        4.3234        4.3235        3.4320        2.9619        3.1790        2.8570        2.9912        3.1316        3.5394        3.4916        3.3103        3.2426        3.2594        3.2562        3.2349        3.3713        3.2313        3.2337        3.0581        3.7418        3.7940        3.1334        3.0987        2.9473        3.3896        3.0249        3.0625        4.1795        4.4587        4.6811        6.7320        5.0612        1.8068        0.8776        0.5966        0.0490        0.4392        0.0014        0.0041        0.4736        0.5805        0.5849        0.7487        1.3243        1.7690        1.9433        1.9980        1.8839        1.9135        2.6472        2.0078        1.8521        1.9614        2.0821        2.3200        3.0331        3.4227        3.8096        4.2581        5.4764        6.0042        6.0928        5.8548        5.0691        4.9248        5.0821        5.4753        5.5120        5.7532        7.1092        7.2778       10.7427       13.4893       24.6686       19.2824       18.6275       17.6093       17.3071       19.0150       23.4547       24.3147       25.5554       26.8090       30.8332       24.8390       24.4261       33.6218       39.7449       32.0216       40.1266       41.7024       44.9514       47.9866       43.1122       37.9580       35.8155       39.4825       37.0110       34.5268       35.3043       36.4602       38.1139       39.7889       40.7574        0.0000        0.0000        0.0000        0.0000        0.0000        0.0000        0.0000        0.0000        0.0000        0.0000        0.0000        0.0000        0.0000        0.0000        0.0000        0.0000        0.0000        0.0000        0.0000        0.0000        0.0000        0.0000        0.0000        0.0000        0.0000        0.0000        0.0000        0.0000        0.0000        0.0000        0.0000        0.0000        0.0000        0.0000        0.0000        0.0000        0.0000        0.0000        0.0000        0.0000        0.0000        0.0000        0.0000        0.0000        0.0000        0.0000        0.0000        0.0000        0.0000        0.0000        0.0000        0.0000        0.0000        0.0000        0.0000        0.0000        0.0000
        0.0000        0.0000        0.0000        0.0000        0.0000        0.0000        0.0000        0.0000        0.0000        0.0000        0.0000        0.0000        0.0000        0.0000        0.0000        0.0000        0.0000        0.0000        0.0000        0.0000       61.5073       59.9396       46.6038       38.2545       29.7465       13.8958       44.7276       15.3657       14.1083        8.4486       10.8175        7.5638        5.7047        7.6125       12.7017        9.2073        2.4210        5.8338       22.3653       32.3365       11.1024        6.2241       11.9245       22.2871       10.1119        3.6120        8.9471       15.0826       15.3639       16.2998        4.6250        3.8424        3.9185        2.9013        2.2911        4.8419        3.9891        3.4956        1.9926        1.2918        0.6436        0.3583        2.4657        0.5300        0.9707        1.3202        2.2685        2.9230        2.6848        2.3715        3.4218        2.0641        0.6538        0.7065        1.9433        1.4188        1.5273        1.6874        1.9702        4.0290        5.9661        5.2471        4.6373        4.4228        4.6643        4.3443        4.9255        5.0420        4.8011        4.5564        3.8236        3.6843        3.9170        3.2061        3.1716        3.3313        3.3601        2.9503        2.7953        2.5807        2.3890        2.3182        2.3036        2.5046        2.6232        2.5816        2.3109        4.6857        3.0071        2.9475        2.5858        2.3857        2.3868        2.2976        2.2476        3.3437        4.8971        9.0515        4.8471        1.5611        0.9347        0.7817        0.4868        0.2932        0.0019        0.0357        0.0545        0.3672        0.5107        0.7157        0.8627        1.6741        2.1057        2.3420        2.3658        2.2493        2.8486        2.2108        2.2186        1.9951        2.2346        2.5040        2.9350        3.9882        4.2466        4.2808        5.0012        6.2068        6.7469        6.8907        6.6028        5.6082        5.4169        5.5718        6.0040        6.0348        6.3548        7.3088        8.4679       12.3854       14.0799       15.4275       21.8333       21.3401       22.2070       24.6757       22.3776       24.9313       27.2851       29.7587       28.7117       30.4344       24.3900       27.5483       36.5724       44.4398       35.2626       36.6641       42.2854       47.7521       42.0452       41.8506       42.7168       43.0618       41.4542       37.2084       35.0402       36.9426       41.1317       42.5450       40.8324       40.9445       50.7536        0.0000        0.0000        0.0000        0.0000        0.0000        0.0000        0.0000        0.0000        0.0000        0.0000        0.0000        0.0000        0.0000        0.0000        0.0000        0.0000        0.0000        0.0000        0.0000        0.0000        0.0000        0.0000        0.0000        0.0000        0.0000        0.0000        0.0000        0.0000        0.0000        0.0000        0.0000        0.0000        0.0000        0.0000        0.0000        0.0000        0.0000        0.0000        0.0000        0.0000        0.0000        0.0000        0.0000        0.0000        0.0000        0.0000        0.0000        0.0000        0.0000        0.0000        0.0000        0.0000        0.0000        0.0000        0.0000        0.0000
        0.0000        0.0000        0.0000        0.0000        0.0000        0.0000        0.0000        0.0000        0.0000        0.0000        0.0000        0.0000        0.0000        0.0000        0.0000        0.0000        0.0000        0.0000        0.0000        0.0000       80.2679       62.9107       60.5037       40.2339       25.5033       16.6593       30.1182       34.1176       15.1431       13.5453        8.6615       50.3921       58.3147       48.2635       21.4477       23.3494       34.0210       84.0223       70.1002       18.4622       12.0420       19.1411        8.2592       20.9983       19.6446       15.0743        7.1785       10.9686       12.0132        2.1501        1.3095        1.2651        1.3258        2.4780        2.7701        4.8611        5.2556        4.1742        2.9475        4.5800        5.4374        4.3289        4.3087        1.8153        3.4370        1.9861        2.7776        3.1690        3.8046        4.9606        5.1750        2.6216        2.1366        1.7277        0.8240        1.3289        1.3474        1.0150        2.0206        9.7412        8.2244        5.2881        4.0847        3.3955        3.2317        3.4502        4.6359        4.8550        5.4282        4.5345        3.6968        3.3929        3.1038        3.0715        3.1114        3.0987        3.2324        2.9145        2.4634        2.0285        2.1904        1.9890        1.7840        1.8767        1.9177        1.8239        1.9139        2.2367        2.4347        4.7429        3.3270        2.3419        3.3388        1.9839        2.0715        2.4571        4.9189        4.3171        1.7386        1.1189        1.1981        0.8864        1.0928        0.0300        0.0278        0.0829        0.0097        0.6525        0.8445        1.0303        1.3368        2.2931        2.7204        2.9334        2.9100        4.1194        2.7470        2.6304        2.6230        2.6081        3.6211        3.4206        3.2003        5.1738        5.6306        5.3626        6.4506        7.0497        7.5285        8.2680        8.0734        6.1622        5.9330        6.1451        6.7185        6.8327        7.2766        8.0479        9.2692       15.4498       16.2031       18.7749       21.5314       25.8374       34.4974       27.1041       26.9809       27.3050       30.8607       29.4085       28.5827       32.5042       26.8328       27.6455       39.1247       45.0490       45.5578       35.8987       39.1159       41.4447       39.8246       39.4680       44.3318       43.5588       40.3848       36.7607       33.4539       42.4944       39.0815       41.6827       40.8584       42.1757       49.2658       43.9849        0.0000        0.0000        0.0000        0.0000        0.0000        0.0000        0.0000        0.0000        0.0000        0.0000        0.0000        0.0000        0.0000        0.0000        0.0000        0.0000        0.0000        0.0000        0.0000        0.0000        0.0000        0.0000        0.0000        0.0000        0.0000        0.0000        0.0000        0.0000        0.0000        0.0000        0.0000        0.0000        0.0000        0.0000        0.0000        0.0000        0.0000        0.0000        0.0000        0.0000        0.0000        0.0000        0.0000        0.0000        0.0000        0.0000        0.0000        0.0000        0.0000        0.0000        0.0000        0.0000        0.0000        0.0000        0.0000
        0.0000        0.0000        0.0000        0.0000        0.0000        0.0000        0.0000        0.0000        0.0000        0.0000        0.0000        0.0000        0.0000        0.0000        0.0000        0.0000        0.0000        0.0000        0.0000        0.0000       70.9933       71.9546       59.7315       42.4259       33.7211       29.5285       29.3857       23.2571       24.2418       13.5116       21.0344       86.6434       52.5155       31.7287       39.0802       28.0179       63.9025       37.9814        8.9532       24.8115       16.4310       17.1572       20.0690       16.3679        9.9967        4.2381       23.5277        4.7626        4.5545        1.4004        4.0267        0.9487        0.8317        4.6699        6.1312       18.6933       17.8934       13.6359       11.9074        4.2812        1.9437        3.2589        3.8696        2.7963        4.9436        4.1466        4.5603        3.5242        4.7570        3.7987        3.2938        1.3886        0.9181        0.9122        0.5037        0.1106        0.1445        0.2704        1.6817        5.8759       10.1635        8.4077        5.1251        4.1709        4.6214        4.0955        4.6383        4.3435        4.0581        4.4693        3.9063        3.2847        3.2011        2.9961        2.7793        2.6408        2.6301        2.4799        2.1674        1.7688        1.5153        1.4260        1.4748        1.5843        1.5267        1.6065        1.6427        2.2023        2.0482        1.7391        2.0748        4.4413        3.9678        1.1800        1.1744        1.3098        1.8566        1.7077        1.6593        1.3469        1.4988        1.4457        1.1994        0.0174        0.0260        0.0133        0.0190        1.1659        1.4337        1.7422        2.1417        3.2813        3.6670        3.8261        3.7389        3.4119        3.2479        3.2303        3.2777        2.9588        3.0512        3.3373        3.8833        5.7337        6.7468        6.5346        8.9514        8.4834        8.3204        8.8992       10.9325        7.6991        6.5588        6.8687        7.6952        7.9676        8.6087        9.5396       11.0896       18.2186       24.8329       29.6431      142.5003       28.8643       31.6704       29.1444       29.4780       29.4374       27.9932       30.5637       31.3648       31.4913       29.1607       29.6544       36.3678       41.4029       45.6783       46.2198       46.2332       39.4194       39.4796       39.8582       45.7143       42.3997       37.2584       34.9373       32.5117       38.1218       44.0909       44.3441       42.0963       42.2396       46.4421       39.1607       39.9816        0.0000        0.0000        0.0000        0.0000        0.0000        0.0000        0.0000        0.0000        0.0000        0.0000        0.0000        0.0000        0.0000        0.0000        0.0000        0.0000        0.0000        0.0000        0.0000        0.0000        0.0000        0.0000        0.0000        0.0000        0.0000        0.0000        0.0000        0.0000        0.0000        0.0000        0.0000        0.0000        0.0000        0.0000        0.0000        0.0000        0.0000        0.0000        0.0000        0.0000        0.0000        0.0000        0.0000        0.0000        0.0000        0.0000        0.0000        0.0000        0.0000        0.0000        0.0000        0.0000        0.0000        0.0000
        0.0000        0.0000        0.0000        0.0000        0.0000        0.0000        0.0000        0.0000        0.0000        0.0000        0.0000        0.0000        0.0000        0.0000        0.0000        0.0000        0.0000        0.0000        0.0000        0.0000        0.0000       86.4930       76.6627       74.1912       63.2340       59.1244       65.2776       42.4166       38.6770       38.2807       82.7809      101.2090       41.5897       72.9448      113.6029      137.6399       41.9339       27.2755       25.2210       33.7191       41.3943       40.4124       50.2502       54.4762       51.8100       31.6008       12.5860        5.0889       17.1362       11.8899        7.1176        8.9574       12.9307       15.1851       16.6177       15.9011        9.2643        8.7688       13.3770       12.8370        9.1731       14.2679       13.8258       12.2729       10.9795        3.5687        1.7367        1.4695        3.5625        4.7743        6.8408        6.7532        6.2902        1.4063        1.2816        1.2132        1.1332        1.2927        3.9092        5.6031        8.1092       10.9862        8.9538        5.8936        4.8546        4.6252        4.7755        4.4975        4.3448        3.9714        3.7822        3.6513        4.0080        3.3347        2.7671        2.4971        1.9984        2.7444        1.6730        0.8557        1.1268        0.9235        1.2515        2.4464        1.8900        1.7596        2.2268        2.3521        2.4001        2.4025        2.3850        0.5974        0.5249        0.4492        0.3301        0.0784        0.2102        0.1436        0.1180        3.0642        3.6651        3.8641        3.1478        1.8476        1.2646        1.3073        2.0044        2.7419        3.4017        3.9794        4.4254        5.0197        6.5584        5.3836        5.1487        4.3799        4.0628        3.9947        4.0678        3.9469        4.0476        4.5426        5.7913       11.6384        9.9180       10.1236       11.2210       10.7063        9.3275        8.8270        8.9868        8.0669        7.3521        7.7711        8.8789       60.9700       21.3788       13.0688       14.0237       18.2745       24.8394       30.4991       39.8593       39.5945       44.2274       42.5130       30.0706       30.1658       31.0271       35.3049       42.6693       37.5868       39.8903       43.9948       44.9920       44.9545       42.3808       44.4005       41.6532       40.7303       41.3410       41.3674       47.0997       46.5855       42.5024       39.7600       41.1855       43.4675       44.0390       46.3646       57.7621       43.5469       45.9079       41.4487       40.1490       29.1600        0.0000        0.0000        0.0000        0.0000        0.0000        0.0000        0.0000        0.0000        0.0000        0.0000        0.0000        0.0000        0.0000        0.0000        0.0000        0.0000        0.0000        0.0000        0.0000        0.0000        0.0000        0.0000        0.0000        0.0000        0.0000        0.0000        0.0000        0.0000        0.0000        0.0000        0.0000        0.0000        0.0000        0.0000        0.0000        0.0000        0.0000        0.0000        0.0000        0.0000        0.0000        0.0000        0.0000        0.0000        0.0000        0.0000        0.0000        0.0000        0.0000        0.0000        0.0000        0.0000        0.0000
        0.0000        0.0000        0.0000        0.0000        0.0000        0.0000        0.0000        0.0000        0.0000        0.0000        0.0000        0.0000        0.0000        0.0000        0.0000        0.0000        0.0000        0.0000        0.0000        0.0000        0.0000       73.9382       63.6432       83.0704       78.5737       72.6406       92.5693       68.7552       50.8704       46.4532       49.2776       76.9942       69.2952       59.0910       59.9535      104.0462      118.1947      141.6967      160.2835       84.7844       67.9748       71.1446       58.9948       88.8113       98.1310       37.8805       11.2352       12.5264        4.1141        2.0356        9.5213        7.2932        4.9524        5.5236        9.1194       15.2884       11.2751        3.1957        1.7551        5.2492       16.0606       15.3370       14.6371        9.1620        7.1525        2.2911        2.8873        4.8875        4.2102        5.9980        4.3046        4.1845        6.0445        1.2313        1.1406        0.8990        0.9470        4.6656        8.7959        7.9938        7.7949       10.9013        7.2204        4.9955        4.6153        4.1720        4.3724        4.5502        4.5451        4.3587        4.0331        3.7705        3.4301        3.0888        3.3729        3.0723        2.6955        2.0186        1.4367        0.8209        1.3363        2.2353        3.8247        1.2869        1.3750        1.3020        1.5537        1.1624        1.0905        0.9453        0.7142        0.3174        0.9489        0.9841        0.1961        0.2352        0.0838        0.0227        0.0677        3.4070        4.4376        4.8355        7.0258        2.8231        1.7098       21.8492       13.6449        4.3352        5.8119        5.1725        5.5200        6.0260        8.2109        7.5803        6.0017        4.9934        4.6887        4.5841        4.6795        4.5686        4.8344        5.8968       10.4514       13.5475       10.8231       11.1673       12.8327       11.4568       14.1882        9.8086        9.3047        8.0903        8.2064        9.0711       11.3795       37.8887       40.0618       16.1169       22.8057       26.9939       20.4612      136.8338       30.5123       40.4186       40.6332       35.5615       35.0360       40.9757       45.3480       41.2864       40.6039       45.4626       38.6315       45.0038       44.2003       44.0839       43.4794       50.0822       45.6209       47.3851       42.7419       45.8690       49.2491       44.6187       50.0009       57.0907       44.0539       39.9359       40.0189       33.9609       52.0920       46.8987       46.8231       52.9383       43.2207       36.8100        0.0000        0.0000        0.0000        0.0000        0.0000        0.0000        0.0000        0.0000        0.0000        0.0000        0.0000        0.0000        0.0000        0.0000        0.0000        0.0000        0.0000        0.0000        0.0000        0.0000        0.0000        0.0000        0.0000        0.0000        0.0000        0.0000        0.0000        0.0000        0.0000        0.0000        0.0000        0.0000        0.0000        0.0000        0.0000        0.0000        0.0000        0.0000        0.0000        0.0000        0.0000        0.0000        0.0000        0.0000        0.0000        0.0000        0.0000        0.0000        0.0000        0.0000        0.0000        0.0000        0.0000
        0.0000        0.0000        0.0000        0.0000        0.0000        0.0000        0.0000        0.0000        0.0000        0.0000        0.0000        0.0000        0.0000        0.0000        0.0000        0.0000        0.0000        0.0000        0.0000        0.0000        0.0000       71.1309       74.7949       93.8940       92.3788       80.3063       94.9480       85.9700      100.3058       99.8485      108.6452       73.9138       96.2334       70.3406       78.1727      130.9057      120.0398       76.8893      125.7499       43.4514       57.7816       45.2547       36.7724       53.6634       32.6248       27.9558       39.1252       58.5373       84.3130       74.4565       19.4816       17.7760       27.7612        4.7583       14.6040       20.6874       11.8212       15.1234       16.7388        8.1429       10.2244       16.1966       15.1784       14.1062       14.6552        4.9797        3.1759        1.9616        0.7340        1.1680        0.6132        4.7659        1.1628        1.4457        0.8887        1.3403        3.1230        4.3271        5.5181        6.7031        4.5569        3.8973        3.7601        3.4687        3.6869        3.5360        3.9552        3.8811        4.0645        4.0088        3.7408        3.6893        4.0105        3.0019        3.0325        3.0758        3.3683        4.2034        3.3934        2.0145        0.3438        1.0243        1.7518        1.9704        1.8987        1.7507        2.3285        1.1269        0.9871        1.0466        2.6025        0.5628        1.1556        1.9289        0.6659        0.2882        0.5786        0.2031        0.0000        3.6633        4.8174        5.1274       12.4741        2.3529        1.9430        3.3456        7.8888        4.3666        5.2603        5.9022        6.2869        6.7934        7.0800        7.0656        6.7358        5.6837        5.3071        5.2294        5.3507        5.2392        5.5437        6.2956        7.7835       10.6410       11.9805       12.9196       13.0389       13.6159       13.4216       10.3126        9.8145       10.2910       12.8408       11.1491       12.0538       13.1728       67.4369       17.1551       46.6567       42.2331       30.1878       32.5448       20.3671       26.5905       30.5073       27.0607       26.1840       37.5336       40.5402       46.3582       40.2367       39.8978       39.2326       41.3626       46.1887       49.3444       50.7563       50.8985       49.6018       48.6605       50.3025       51.2738       52.1951       52.5564       51.3434       55.0207       45.1675       39.9222       36.8222       42.9818       49.5847       51.2576       44.1606       49.1330       40.5352       32.2500        0.0000        0.0000        0.0000        0.0000        0.0000        0.0000        0.0000        0.0000        0.0000        0.0000        0.0000        0.0000        0.0000        0.0000        0.0000        0.0000        0.0000        0.0000        0.0000        0.0000        0.0000        0.0000        0.0000        0.0000        0.0000        0.0000        0.0000        0.0000        0.0000        0.0000        0.0000        0.0000        0.0000        0.0000        0.0000        0.0000        0.0000        0.0000        0.0000        0.0000        0.0000        0.0000        0.0000        0.0000        0.0000        0.0000        0.0000        0.0000        0.0000        0.0000        0.0000        0.0000        0.0000
        0.0000        0.0000        0.0000        0.0000        0.0000        0.0000        0.0000        0.0000        0.0000        0.0000        0.0000        0.0000        0.0000        0.0000        0.0000        0.0000        0.0000        0.0000        0.0000        0.0000        0.0000       65.3029       96.5549      107.6045      111.9255      103.7886       94.4715       56.7112       64.3190       98.4240       83.7619       78.0182       43.2785       54.7060       77.2789       90.3650       82.0092       64.9262       75.3499       44.0375       36.8397       26.5919       18.0223       27.0865       63.4973       44.5507       41.7296       72.0015      104.4260       94.9038       29.6844       37.6410       34.0124        9.6020       19.2332       37.6990       11.0197        4.0152       15.3644       21.5806       11.1191       11.7178       14.4509       20.9250       12.8705        9.0186        7.0179        3.8191        3.2872        4.3897        1.2003        0.9071        1.4167        1.5135        1.0761        2.0203        2.7626        4.0897        5.8079        6.6034        3.1482        3.4519        3.4171        3.1474        3.1141        3.2252        3.3753        3.7341        3.8954        3.9156        3.7280        4.0611        4.1473        3.0867        3.7354        2.6685        1.8844        1.9338        2.8504        2.3837        0.2203        0.6451        1.0994        1.5955        0.6012        0.8780        2.7265        2.0103        0.7278        2.6549        1.8846        1.7685        1.4034        1.2443        1.5858        0.1061        0.2155        0.3006        0.2488        4.3193        5.2476        6.3705        4.2741        2.3786        2.1557        2.5695        4.4470        4.7706        5.7253        6.4027        6.8527        7.3148        7.6219        7.6512        7.3841        6.2809        6.7627        6.6265        6.0994        5.9684        6.1265        6.9334        8.5661       11.5972       12.8265       15.0718       13.3926       12.1310       12.1470       13.3990       12.1107       10.7262       10.1356        8.8013       11.1781       12.8753       21.2301       18.5001       38.3882       28.9745       21.3175       20.0995       21.8462       27.6695       27.5266       28.1961       28.0643       34.1167       38.1025       42.0556       38.2615       39.2617       40.5242       40.9510       44.7967       53.8768       54.6021       55.0341       49.9980       52.0019       52.1004       51.1909       48.0251       50.2403       48.2429       43.7241       38.7617       49.8636       40.0180       43.7891       60.3511       49.7907       50.3794       47.7669       36.2960        0.0000        0.0000        0.0000        0.0000        0.0000        0.0000        0.0000        0.0000        0.0000        0.0000        0.0000        0.0000        0.0000        0.0000        0.0000        0.0000        0.0000        0.0000        0.0000        0.0000        0.0000        0.0000        0.0000        0.0000        0.0000        0.0000        0.0000        0.0000        0.0000        0.0000        0.0000        0.0000        0.0000        0.0000        0.0000        0.0000        0.0000        0.0000        0.0000        0.0000        0.0000        0.0000        0.0000        0.0000        0.0000        0.0000        0.0000        0.0000        0.0000        0.0000        0.0000        0.0000        0.0000        0.0000
        0.0000        0.0000        0.0000        0.0000        0.0000        0.0000        0.0000        0.0000        0.0000        0.0000        0.0000        0.0000        0.0000        0.0000        0.0000        0.0000        0.0000        0.0000        0.0000        0.0000        0.0000        0.0000       97.1312      103.5873      132.2151      162.2937      140.6340       80.0480       85.5332       89.6446      104.4210      115.3448      158.6422      136.6878      117.3349       67.8636       53.7534       47.7491       45.2853       63.7472       66.9213       52.8386       46.9926      106.5175       99.5492       42.3826       58.8240       93.1369       74.8477       71.2496       61.0531       50.2316       38.2892       34.6936       35.3241       21.3333       13.8776        7.9309        9.8934       13.4388       13.5477       15.6724       17.4624       12.9956        7.8726        6.8237        8.1981        9.6863        5.5132        3.6490        3.0104        7.6948        6.5852        5.8125        6.6468        6.1899        6.8490        8.4099        8.1909        5.9592        5.2969        4.9812        4.7479        3.5495        3.2219        3.3748        3.5633        4.3917        4.3255        4.6312        4.1748        4.0958        3.4883        3.7055        6.5552        6.9469        6.1093        4.6950        7.4796        1.9098        0.2577        0.1836        1.1966        1.0796        1.0456        0.7734        1.3705        2.0894        3.3033        3.3571        1.5846        2.6980        3.4731        3.2734        4.0566       13.3463       13.2259       17.0150       16.8534        9.8523        5.3586        4.4708        3.8428        2.3835        2.1604        2.4652        3.2751        6.8952        6.5018        7.2324        7.5980        7.8016        8.1035        8.1448        7.8839        6.9933        6.7622        6.7502        7.9587        7.6039       33.5956       41.1061       14.3126       13.9578       14.0936       16.1735       14.5516       19.1339       16.8187       15.8550       13.4986       11.4506        8.8704        8.1040        9.5683       16.5905       17.5871       14.9834       16.1645       18.4975       22.6850       23.6316       23.5545       29.2566       35.3047       30.2784       29.9605       30.5658       32.3989       37.4951       40.8247       38.1544       40.9301       47.3911       49.8639       59.0577       57.8689       56.7769       54.1474       53.3528       52.7926       57.9013       56.7599       51.8111       49.3317       45.7746       48.6707       50.0133       52.9724       49.1060       55.7572       49.6620       49.3613       47.7196       41.1647       34.3589       31.3426       35.7666       37.1744        0.0000        0.0000        0.0000        0.0000        0.0000        0.0000        0.0000        0.0000        0.0000        0.0000        0.0000        0.0000        0.0000        0.0000        0.0000        0.0000        0.0000        0.0000        0.0000        0.0000        0.0000        0.0000        0.0000        0.0000        0.0000        0.0000        0.0000        0.0000        0.0000        0.0000        0.0000        0.0000        0.0000        0.0000        0.0000        0.0000        0.0000        0.0000        0.0000        0.0000        0.0000        0.0000        0.0000        0.0000        0.0000        0.0000        0.0000        0.0000        0.0000        0.0000
        0.0000        0.0000        0.0000        0.0000        0.0000        0.0000        0.0000        0.0000        0.0000        0.0000        0.0000        0.0000        0.0000        0.0000        0.0000        0.0000        0.0000        0.0000        0.0000        0.0000        0.0000        0.0000        0.0000        0.0000        0.0000        0.0000      124.1312       69.5145       67.3810       98.9065      107.0732      107.5377       80.2206      137.9342      132.7447       70.3824       73.6018       58.3279       64.6806       83.2345       81.6344       56.8277       42.7992       98.4681       83.3162       89.6862       79.1500       85.5802      110.0845       79.6668       51.7896       63.9196       21.7188       41.2429       25.2924       20.0719       11.5141        9.6717       10.0502       13.9244        9.3702       11.5421        8.7237        5.5588        5.4663       10.1744        8.3911        8.2606        4.5722        5.5839        5.7250        9.0615        4.5855        5.2306        3.3776        3.3990        6.3738        5.3512        5.3673        5.7529        5.2219        4.6277        4.3170        3.1743        3.0249        3.2875        3.7354        3.7201        3.9907        4.1118        4.1515        3.8291        5.8839       11.7185       12.2714        9.1434        6.7453        5.8459        2.0895        0.6795        0.3043        0.5637        1.6911        1.5424        1.7381        0.8326        1.6382        2.0519        2.3112        1.3938        1.5229        3.5277        4.4033        4.5522        6.2193       13.6335       13.8021       10.3069       10.5489        5.1356        4.9394        4.2924        3.8395        2.4954        2.3117        2.6590        3.5188        5.7998        6.9486        7.7654        8.1952        8.4397        8.6167        8.6951        8.5453        7.6371        7.4627        7.4801        7.6735        7.9932       32.7084        8.6772       11.4085       16.5109       15.7338       16.6543       19.3254       20.4395       17.7445       16.9554       14.9006       10.0894        8.3609        8.2854       10.4689       12.7304       14.0364       15.3729       17.2926       20.0408       21.2193       24.0128       31.8561       33.5990       40.8401       40.9939       33.7024       29.0032       34.4356       41.5698       40.7342       45.9127       48.9058       51.3263       52.6577       62.1305       56.7793       53.0344       48.7667       53.0280       55.7236       60.4258       60.0778       55.5117       53.2618       52.5462       53.6067       55.5061       54.8351       55.3558       45.2864       43.2226       44.1390       43.1477       35.9803       36.7390       31.8286       36.1517       40.3684        0.0000        0.0000        0.0000        0.0000        0.0000        0.0000        0.0000        0.0000        0.0000        0.0000        0.0000        0.0000        0.0000        0.0000        0.0000        0.0000        0.0000        0.0000        0.0000        0.0000        0.0000        0.0000        0.0000        0.0000        0.0000        0.0000        0.0000        0.0000        0.0000        0.0000        0.0000        0.0000        0.0000        0.0000        0.0000        0.0000        0.0000        0.0000        0.0000        0.0000        0.0000        0.0000        0.0000        0.0000        0.0000        0.0000        0.0000        0.0000        0.0000        0.0000
        0.0000        0.0000        0.0000        0.0000        0.0000        0.0000        0.0000        0.0000        0.0000        0.0000        0.0000        0.0000        0.0000        0.0000        0.0000        0.0000        0.0000        0.0000        0.0000        0.0000        0.0000        0.0000        0.0000        0.0000        0.0000        0.0000        0.0000       60.1714       86.1788       79.2828       76.7614       90.0420       77.3842       82.8122       80.6610       80.7211       78.0081       82.5601       69.4683       69.9595       75.8770       67.5627       56.0483       84.0606       95.0379       82.0398       77.9291       83.0560       86.3226       72.5064       77.4568       59.9935       36.8543       68.0839       58.6806       14.8853        8.0419        5.1051        3.2847        8.4561        7.4537        9.0502        4.7719        2.6274        4.1410        4.4085        4.0579        5.9163        4.3973        4.3204        2.7792        1.0233        1.1739        1.0545        2.9105        3.7310        7.2277        7.7940        8.4281        4.9613        4.3455        4.6203        4.2548        2.9789        2.5661        2.7396        2.9926        3.2845        3.8986        3.7784        3.4962        3.4023        3.2658        6.0936        5.6141        7.0482        8.5358        4.6803        0.7699        0.3323        0.2574        2.7125        0.1113        0.1754        1.8127        1.3967        3.9313        2.5622        1.4740        1.0582        1.1275        4.2037        3.3825        2.9651        4.2400        9.2437        9.0609        7.5271        5.2537        3.6485        4.2932        4.1950        3.9464        2.6420        2.4820        2.8269        3.6541        5.9450        7.0411        7.8915        8.5638        8.7789        9.0496        9.1725        9.3387        8.2556        8.2172        8.4161       13.0421       26.4692       16.8375       10.1731       10.8211       13.4811       15.0462       15.7209       16.4259       18.1714       18.2299       16.6193       15.1482        9.9726        9.8790       19.8594       18.1326       13.7368       32.7086       16.9344       18.1091       20.8817       22.2254       23.8172       25.8667       31.5896       38.5838       41.0466       31.4682       26.4924       24.1652       34.3015       37.2470       36.1585       39.9195       42.7934       46.8202       52.0751       53.8894       59.4456       52.8013       60.5810       65.4087       64.5937       64.9813       58.0098       54.9428       58.5789       59.3382       60.3719       65.4369       46.5462       48.8285       42.2803       38.4131       36.4818       33.5133       30.1981       29.7354       34.3156       39.7923       74.8500        0.0000        0.0000        0.0000        0.0000        0.0000        0.0000        0.0000        0.0000        0.0000        0.0000        0.0000        0.0000        0.0000        0.0000        0.0000        0.0000        0.0000        0.0000        0.0000        0.0000        0.0000        0.0000        0.0000        0.0000        0.0000        0.0000        0.0000        0.0000        0.0000        0.0000        0.0000        0.0000        0.0000        0.0000        0.0000        0.0000        0.0000        0.0000        0.0000        0.0000        0.0000        0.0000        0.0000        0.0000        0.0000        0.0000        0.0000        0.0000        0.0000
        0.0000        0.0000        0.0000        0.0000        0.0000        0.0000        0.0000        0.0000        0.0000        0.0000        0.0000        0.0000        0.0000        0.0000        0.0000        0.0000        0.0000        0.0000        0.0000        0.0000        0.0000        0.0000        0.0000        0.0000        0.0000        0.0000        0.0000        0.0000        0.0000        0.0000      105.4928      101.4733       74.7021       53.9931       64.5499       83.6226       92.4202       84.7722       87.7809       63.8051       58.6418       41.9299       63.5321      102.8828       89.0759       96.5179       62.2913       53.1859       40.6681       40.0714       38.0354       47.4544       51.4735       53.3224       42.9568       16.6363        6.4869        2.3478        3.5580        6.2225        8.4656        2.2106        0.8519        1.4069        1.0477        2.2359        1.7271        1.6094        4.9587        1.0590        0.7543        0.5521        0.4548        0.5904        0.9543        2.8765        6.5749        7.1418        7.0766        3.6755        3.8683        3.9951        2.9660        2.2792        2.0161        2.0360        2.3225        2.9316        3.2667        3.8822        3.1869        3.1277        3.0243        2.9614        4.4352        3.5158        4.0430        7.7407        4.7730        0.3912        0.1481        0.0786        0.3139        1.5048        2.8830        3.9059        9.0027        1.5528        1.3485        0.7459        0.8141        1.2620        3.0931        3.5125        5.4651        7.5345        8.4515        8.0476        3.0809        3.2716        3.8890        4.1279        3.9559        2.7231        2.6157        2.9405        3.6818        5.8272        6.8415        7.7766        8.4451        9.1894        9.3702        9.5793       10.0764        9.2001        8.9374        9.1254       41.0754        9.8588        9.7655       10.1365       10.9932       13.3813       14.3517       14.9798       15.9942       18.7430       18.7016       16.6899       16.5180       12.0007        9.2758        9.7500       16.7609       15.1511       17.3124       19.1695       19.7522       22.2228       23.8469       25.0964       27.7624       37.7404       32.0466       37.8969       36.3174       25.0415       27.2705       26.0848       30.7108       29.0546       33.3972       32.9398       42.5606       49.2682       50.2504       55.1472       52.5042       60.1097       63.6975       63.6074       51.2705       50.1604       61.7170       63.7887       56.1727       51.8089       50.2766       40.3454       39.5154       34.9152       32.7262       31.4094       29.2425       24.8946       24.0817       26.9627       43.3151       86.8500        0.0000        0.0000        0.0000        0.0000        0.0000        0.0000        0.0000        0.0000        0.0000        0.0000        0.0000        0.0000        0.0000        0.0000        0.0000        0.0000        0.0000        0.0000        0.0000        0.0000        0.0000        0.0000        0.0000        0.0000        0.0000        0.0000        0.0000        0.0000        0.0000        0.0000        0.0000        0.0000        0.0000        0.0000        0.0000        0.0000        0.0000        0.0000        0.0000        0.0000        0.0000        0.0000        0.0000        0.0000        0.0000        0.0000        0.0000        0.0000        0.0000
        0.0000        0.0000        0.0000        0.0000        0.0000        0.0000        0.0000        0.0000        0.0000        0.0000        0.0000        0.0000        0.0000        0.0000        0.0000        0.0000        0.0000        0.0000        0.0000        0.0000        0.0000        0.0000        0.0000        0.0000        0.0000        0.0000        0.0000        0.0000        0.0000        0.0000        0.0000      111.0331      109.1828        0.0000        0.0000      130.5918      118.1046       93.1029      100.3373       98.4426       46.2467       60.6736       79.4815      105.3708      103.0413       54.7144       82.9399       42.2450       21.1464       19.5358       19.7179       35.1317       34.1530       18.9398        9.0737        6.5509        5.4205        3.7471        2.5733        4.9022       10.0072        5.9800        2.4924        0.9059        1.4283        2.8972        3.7360        5.0539        2.9136        1.4915        0.2846        0.1324        0.0972        0.1447        0.1886        3.3131        3.9965        6.4918        6.0859        5.5591        7.8359        5.8738        5.2622        2.7202        0.4261        0.5530        0.5750        0.8755        1.6307        2.2226        2.0955        0.5884        0.5736        0.4661        1.9672        1.3313        0.5571        3.8138        6.7807        0.1554        0.0273        0.0440        1.3404        2.1084        1.8460        2.3192        4.0979        5.1511        3.5568        3.0989        2.9689        4.2129        7.4680        9.4696       16.2604       10.6817        4.4707        0.4821        2.3863        2.8341        3.5678        3.9194        3.8504        2.7647        2.7087        3.0118        3.6560        4.5146        5.2399        5.9151        6.5637        8.2412        8.9483        9.4023        9.9705       10.2316       10.0379       10.2582       11.2281       11.5590       12.2708       12.8233       13.3479       13.7640       14.9439       16.2190       21.5825       16.8614       24.5062       21.4096       12.1935       11.2121       18.7493       20.8916       13.0726       17.5709       20.3546       21.7191       22.7096       23.5443       39.0307       30.2255       40.8808       42.7049       41.2989       40.9843       33.6229       33.1003       29.3955       30.7362       36.9690       38.8348       42.9622       36.4933       35.4414       47.3318       52.1201       53.8623       59.8297       60.4906       58.8297       52.6529       45.7534       53.3937       53.5130       51.6601       45.8739       41.6967       37.7359       36.8191       32.4004       31.0954       30.4171       28.3217       30.1896       28.9911       26.3697       30.1303        0.0000        0.0000        0.0000        0.0000        0.0000        0.0000        0.0000        0.0000        0.0000        0.0000        0.0000        0.0000        0.0000        0.0000        0.0000        0.0000        0.0000        0.0000        0.0000        0.0000        0.0000        0.0000        0.0000        0.0000        0.0000        0.0000        0.0000        0.0000        0.0000        0.0000        0.0000        0.0000        0.0000        0.0000        0.0000        0.0000        0.0000        0.0000        0.0000        0.0000        0.0000        0.0000        0.0000        0.0000        0.0000        0.0000        0.0000        0.0000        0.0000        0.0000        0.0000
        0.0000        0.0000        0.0000        0.0000        0.0000        0.0000        0.0000        0.0000        0.0000        0.0000        0.0000        0.0000        0.0000        0.0000        0.0000        0.0000        0.0000        0.0000        0.0000        0.0000        0.0000        0.0000        0.0000        0.0000        0.0000        0.0000        0.0000        0.0000        0.0000        0.0000        0.0000        0.0000        0.0000        0.0000        0.0000        0.0000        0.0000       89.8389       68.1752       71.3950       60.3852       74.8996       79.5313       68.5941      100.7602       77.8901      122.1680       43.3478       23.1838       27.1857       26.6917       44.6398       36.6940       15.6188       15.4558        3.1570        2.2746        5.0382        2.8989        5.7895        8.1143        6.6546        2.3594        0.7590        0.1505        0.2044        0.6856        1.1176        0.9081        2.0940        0.4160        3.4591        1.4321        0.2446        0.3072        0.4194        1.7930        4.7039        3.7983        6.3093        2.3936        1.4603        1.5468        0.1917        0.0799        0.0781        0.2463        0.9438        0.9720        3.3063        0.9938        0.6003        0.5142        0.4251        0.3699        0.9127        4.2321        7.6729       19.6313        3.7602        0.0276        0.8470        2.4792        2.8710        3.1064        4.3056        2.7002        3.8071        3.5519        3.9413        3.2939        4.0755        6.8388        5.8547       10.4556        3.2997        0.7831        0.7288        6.2248       12.9773        3.6622        3.9941        3.9304        2.8239        2.8150        3.1006        3.6539        4.4298        5.0476        5.7660        6.5389        8.3311        9.1569        9.8352       10.4918       10.8106       11.2809       11.1530       11.5664       12.1538       15.6270       25.4958       20.9816       13.8452       15.3503       16.9967       25.8498       25.4045       22.7978       28.1150       21.7151       11.4470       24.3010       17.6629       14.7448       18.9451       21.3786       24.4661       23.9341       24.3567       30.4844       27.1045       26.8711       45.3007       24.4845       24.3919       22.7456       23.2111       23.6004       23.9014       33.6072       32.2955       41.5466       56.3304       43.6353       40.6576       50.6086       48.8263       46.5986       50.3312       48.8131       44.1198      124.6489      104.0255       38.9175       40.3622       37.4239       33.2444       31.3559       28.5056       26.7524       27.0323       25.3053       26.3251       24.7425       24.2088       29.1225        0.0000        0.0000        0.0000        0.0000        0.0000        0.0000        0.0000        0.0000        0.0000        0.0000        0.0000        0.0000        0.0000        0.0000        0.0000        0.0000        0.0000        0.0000        0.0000        0.0000        0.0000        0.0000        0.0000        0.0000        0.0000        0.0000        0.0000        0.0000        0.0000        0.0000        0.0000        0.0000        0.0000        0.0000        0.0000        0.0000        0.0000        0.0000        0.0000        0.0000        0.0000        0.0000        0.0000        0.0000        0.0000        0.0000        0.0000        0.0000        0.0000        0.0000        0.0000        0.0000
        0.0000        0.0000        0.0000        0.0000        0.0000        0.0000        0.0000        0.0000        0.0000        0.0000        0.0000        0.0000        0.0000        0.0000        0.0000        0.0000        0.0000        0.0000        0.0000        0.0000        0.0000        0.0000        0.0000        0.0000        0.0000        0.0000        0.0000        0.0000        0.0000        0.0000        0.0000        0.0000        0.0000        0.0000        0.0000        0.0000        0.0000        0.0000        0.0000       59.6435       64.0017       55.5474       55.4502       38.3283       53.6814       69.2675       70.4600       27.1103       22.4185       25.7716       21.7425       22.0338       21.6644       17.3070        8.8645        7.8469        5.8275        6.4205        2.9756        5.1293        2.6917        2.3711        1.5622        1.0725        1.4278        1.8339        4.6364        4.3813        1.7619        0.8662        1.0169        1.7811        1.5997        0.4474        0.5176        0.9323        4.8369        9.0629       17.2484        6.7857        1.5291        0.6832        0.6293        0.3383        0.2772        0.5535        1.2300        1.6329        3.8333        6.6896        4.5919        0.7833        1.1442        1.0201        0.4144        0.7490        4.3998        5.4525        7.9915        3.9165        0.4609        0.0285        0.0282        0.3166        0.4356        1.4544        0.5749        1.6792        1.8891        1.9706        0.9265        1.6773        1.7943        4.0458        8.7784        1.7329        0.1995        0.6640        0.8823        8.0825        4.3794        3.7546        3.9546        3.0954        3.2303        3.6196        4.2361        5.0957        5.7775        6.4928        7.1987        9.0034        9.7477       10.5044       10.9626       12.6330       13.1309       13.5380       12.4677       12.9367       15.6927       23.4448       25.6012       14.9579       15.0470       20.0931       26.3421       23.4068       20.2579       15.1489       24.4818       14.2844       22.7785       19.4599       16.0635       33.3994       35.3623       25.6090       39.1577       24.6440       25.2516       26.1276       34.3470       22.2373       23.1150       21.9778       22.1743       17.7765       14.7254       19.1987       25.0060       31.9107       43.7776       45.5033       30.6806       33.3793       33.1516       37.2580       37.2103       43.9490       39.4075       80.8248      108.7239       45.5580       32.4282       33.4300       30.7910       28.8758       26.6535       26.0831       26.8120       25.5783       24.7599       24.5178       23.2927       22.1121       30.4150        0.0000        0.0000        0.0000        0.0000        0.0000        0.0000        0.0000        0.0000        0.0000        0.0000        0.0000        0.0000        0.0000        0.0000        0.0000        0.0000        0.0000        0.0000        0.0000        0.0000        0.0000        0.0000        0.0000        0.0000        0.0000        0.0000        0.0000        0.0000        0.0000        0.0000        0.0000        0.0000        0.0000        0.0000        0.0000        0.0000        0.0000        0.0000        0.0000        0.0000        0.0000        0.0000        0.0000        0.0000        0.0000        0.0000        0.0000        0.0000        0.0000        0.0000        0.0000        0.0000
        0.0000        0.0000        0.0000        0.0000        0.0000        0.0000        0.0000        0.0000        0.0000        0.0000        0.0000        0.0000        0.0000        0.0000        0.0000        0.0000        0.0000        0.0000        0.0000        0.0000        0.0000        0.0000        0.0000        0.0000        0.0000        0.0000        0.0000        0.0000        0.0000        0.0000        0.0000        0.0000        0.0000        0.0000        0.0000        0.0000        0.0000        0.0000        0.0000        0.0000       51.0704       41.1212       58.3736       31.1023       44.0953       44.4811       57.8310       39.4225       23.0227       22.7377        9.2640       14.7035       18.4413       20.3253        8.5231        6.1871       11.0222        5.4376        4.6861        5.5600        3.8708        2.8522        1.7978        0.2727        1.3487        4.5011        2.8631        4.2955        2.0716        2.6738        1.1244        4.5162        3.6790        1.1835        1.2835        1.5360        0.8506        3.6308        2.4204        5.7745        4.8897        3.8026        4.4133        0.9917        1.7537        3.0858        0.9281        3.4020        9.1410       10.8051        3.7177        1.0388        0.8523        3.9572        0.8880        1.2076        0.8167        2.7119       12.9133        6.9999        1.9415        1.8891        1.2451        0.0000        0.0000        0.0000        0.0529        2.3581        2.6957        2.0210        0.3538        1.7167        1.0735        1.1620        5.5508        4.6531        0.2994        5.4953        0.9771       10.7498       12.1138        7.2275        4.2129        6.1493        3.9426        4.5563        5.3853        6.4792        7.3724        8.0664        8.5190       10.2771       11.0329       11.3446       11.7934       12.0141       12.3059       14.4056       14.3508       15.8737       14.6464       14.7562       16.1789       17.5671       24.9764       23.2736       21.8102       16.2525       16.2181       25.0863       25.6776       14.8054       15.3929       15.5285       16.6352       40.8835       50.8697       23.8100       24.1350       32.4395       24.2696       24.1268       27.3755       18.8559       23.4757       35.0456       17.4666       19.4784       15.6196       15.8012       26.2754       51.1961       37.0389       30.8517       22.3853       26.0755       28.4682       44.5657       47.4841       43.6155       43.0962       39.3126       38.3938       33.7995       32.2220       30.9030       27.7853       24.2325       24.3741       26.4234       26.0654       25.2607       23.9014       21.6089       21.4845       21.3750        0.0000        0.0000        0.0000        0.0000        0.0000        0.0000        0.0000        0.0000        0.0000        0.0000        0.0000        0.0000        0.0000        0.0000        0.0000        0.0000        0.0000        0.0000        0.0000        0.0000        0.0000        0.0000        0.0000        0.0000        0.0000        0.0000        0.0000        0.0000        0.0000        0.0000        0.0000        0.0000        0.0000        0.0000        0.0000        0.0000        0.0000        0.0000        0.0000        0.0000        0.0000        0.0000        0.0000        0.0000        0.0000        0.0000        0.0000        0.0000        0.0000        0.0000        0.0000        0.0000        0.0000
        0.0000        0.0000        0.0000        0.0000        0.0000        0.0000        0.0000        0.0000        0.0000        0.0000        0.0000        0.0000        0.0000        0.0000        0.0000        0.0000        0.0000        0.0000        0.0000        0.0000        0.0000        0.0000        0.0000        0.0000        0.0000        0.0000        0.0000        0.0000        0.0000        0.0000        0.0000        0.0000        0.0000        0.0000        0.0000        0.0000        0.0000        0.0000        0.0000        0.0000        0.0000        0.0000        0.0000       35.5203       32.1747       31.5139       40.0400       34.2766       31.3083       24.6358       30.0416       34.0063       40.8958       26.8219       19.7671       20.5115       16.1388       11.9567       11.5635        6.0165        5.5412        3.9731        5.9054        6.1380        5.6712       10.9018       13.9323       11.8147        9.3271        8.6539        8.2756        9.8689        9.9174        9.1084        5.4426       13.2575        8.3247        8.9320       13.8812       13.2621        8.7118        4.8994       14.7087       17.6162       16.8055       18.0715       17.9834       15.8248       22.9844       14.8332       12.5417        9.0001        3.9908        5.2920        7.2195        1.7176        1.3300        1.2989       10.5249        5.1143        7.4042        4.3809        5.3701        0.0788        0.0394        0.0000        0.0092        0.1375        0.3761        0.0745        0.1118        0.2790        0.3490        0.4373        0.9319        6.5947        3.1909        0.9686        2.6309       12.9254        8.0360        2.6686        3.4193        7.8849        5.8691        6.9559        8.3432       10.4820       11.9690       12.8143       12.9739       11.3221       11.4366       11.8657       12.2804       13.2376       13.6750       13.8462       17.0613       19.9311       31.5471       21.5113       18.3075       19.5677       21.4951       21.6524       20.8402       17.4523       24.8747       21.9393       17.0208       24.9089       25.4740       28.1594       29.9416       35.5738       21.5094       34.6770       21.7792       23.2907       24.9362       23.4481       21.9824       23.5986       34.5064       50.9067       41.6572       28.1099       27.2758       24.6924       25.7090       50.9710       77.7135       38.8731       24.8753       27.8318       29.2230       36.5308       40.6716       36.6312       36.5447       41.2891       35.6837       29.2245       28.8195       26.6993       24.6621       23.6667       25.9185       26.0827       25.5499       27.0624       25.8134       23.9765       23.6644       44.2500        0.0000        0.0000        0.0000        0.0000        0.0000        0.0000        0.0000        0.0000        0.0000        0.0000        0.0000        0.0000        0.0000        0.0000        0.0000        0.0000        0.0000        0.0000        0.0000        0.0000        0.0000        0.0000        0.0000        0.0000        0.0000        0.0000        0.0000        0.0000        0.0000        0.0000        0.0000        0.0000        0.0000        0.0000        0.0000        0.0000        0.0000        0.0000        0.0000        0.0000        0.0000        0.0000        0.0000        0.0000        0.0000        0.0000        0.0000        0.0000        0.0000        0.0000        0.0000        0.0000        0.0000
        0.0000        0.0000        0.0000        0.0000        0.0000        0.0000        0.0000        0.0000        0.0000        0.0000        0.0000        0.0000        0.0000        0.0000        0.0000        0.0000        0.0000        0.0000        0.0000        0.0000        0.0000        0.0000        0.0000        0.0000        0.0000        0.0000        0.0000        0.0000        0.0000        0.0000        0.0000        0.0000        0.0000        0.0000        0.0000        0.0000        0.0000        0.0000        0.0000        0.0000        0.0000        0.0000        0.0000        0.0000       45.3730       41.4101       48.7411       34.7164       31.4335       42.3673       57.3530       47.2433       36.9476       37.5973       34.6066       28.1658       16.0440       16.5856       14.7432        9.6963        7.9026        6.2248        6.0953       17.4758       16.7390        8.4542       13.5308       17.0015       16.4445       16.3298       12.1005       12.8299       12.2941       10.1075        8.6599       21.5802       16.5435       20.8584       11.0663        8.3962        8.4767        8.4281        8.3607       17.7459       22.4141       25.5413       23.9123       21.2246       26.9261       19.0197       16.9574       12.2403       14.3672        7.6297        7.0640        5.1019        3.0865        1.4169        1.7315        4.1786        7.5417        8.1171        5.5515        0.5480        0.2962        0.3610        0.1342        0.1385        0.3476        0.0779        0.0742        0.2038        0.2143        0.4367        0.3815        0.8004        0.8730        1.1495        1.4375        3.2342        8.2588        2.6548        3.6503        5.6931        6.7605        8.1423        9.8093       12.2883       14.0479       14.8599       14.6806       12.2861       12.1511       12.3702       14.8659       19.5732       14.1429       14.5328       15.2347       19.1743       33.0134       29.2328       21.1703       20.9549       21.1005       19.8284       19.9749       17.7609       17.5424       25.4344       24.7299       30.5434       27.1431       26.3115       32.7389       21.4357       20.6917       35.8637       25.7009       23.0438       23.6884       25.8821       25.4750       28.3385       30.0897       52.8597       53.2727       33.6956       32.8248       25.4267       24.4744       34.4979       72.8298       29.0502       23.9509       25.7281       28.5743       30.7757       30.4274       31.1973       36.4329       34.0612       31.7481       29.2469       26.2718       25.9334       25.5851       25.1455       24.7603       25.1868       22.7425       23.4003       24.5508       27.0789       29.2256       62.7300        0.0000        0.0000        0.0000        0.0000        0.0000        0.0000        0.0000        0.0000        0.0000        0.0000        0.0000        0.0000        0.0000        0.0000        0.0000        0.0000        0.0000        0.0000        0.0000        0.0000        0.0000        0.0000        0.0000        0.0000        0.0000        0.0000        0.0000        0.0000        0.0000        0.0000        0.0000        0.0000        0.0000        0.0000        0.0000        0.0000        0.0000        0.0000        0.0000        0.0000        0.0000        0.0000        0.0000        0.0000        0.0000        0.0000        0.0000        0.0000        0.0000        0.0000        0.0000        0.0000        0.0000
        0.0000        0.0000        0.0000        0.0000        0.0000        0.0000        0.0000        0.0000        0.0000        0.0000        0.0000        0.0000        0.0000        0.0000        0.0000        0.0000        0.0000        0.0000        0.0000        0.0000        0.0000        0.0000        0.0000        0.0000        0.0000        0.0000        0.0000        0.0000        0.0000        0.0000        0.0000        0.0000        0.0000        0.0000        0.0000        0.0000        0.0000        0.0000        0.0000        0.0000        0.0000        0.0000        0.0000        0.0000        0.0000        0.0000       40.6336       48.4427       26.9677       21.9199       25.6248       20.5172       15.5719       19.8564       23.1511       15.1004       11.7478       11.6968       16.9988       17.0697       10.9643       15.9082       15.4780       24.8872       22.5762       12.8671       10.8751       12.8129       12.8202       17.1625       13.3649       11.1144       11.1863       11.6937       10.7533       22.3880       18.2215       13.0780       11.4442        4.2196        7.5794        6.6550        8.2591       19.4235       24.4112       26.0768       24.3881       21.3903       21.2681       19.4143       18.5845       12.5709       23.4362       14.4268       10.2614        2.2650        4.0945        2.6577        3.9856        6.8023        8.2671        7.5670        5.5468        1.0142        0.0364        0.0815        0.1839        0.3270        0.4181        0.1301        0.0747        0.1397        0.1381        0.1994        0.3233        0.6793        0.8641        1.0920        1.4256        1.5835        2.5693        2.6118        3.7206        5.9852        7.2032        8.7105       11.3048       13.0159       14.8791       15.6542       15.3175       12.6808       12.5762       13.0746       17.0304       13.8676       16.7689       16.9897       15.2965       17.6839       19.4169       28.0154       27.8330       19.1721       20.3356       22.9100       21.1773       19.4514       19.5491       22.2313       26.4403       32.0112       29.5546       29.8469       28.8496       23.8737       35.0475       40.7334       24.2528       24.7665       24.5335       38.8922       46.3376       31.3740       41.6510       54.3664       49.3451       32.2615       29.2267       27.5303       28.3988       26.4349       29.1249       27.0593       25.8767       25.9864       27.7658       28.3199       26.5592       32.9728       35.2787       35.9807       28.5327       25.5159       26.2466       26.9066       26.3880       23.1179       21.9450       20.8287       20.5530       23.3786       22.4686       25.5738       28.0205       67.4700        0.0000        0.0000        0.0000        0.0000        0.0000        0.0000        0.0000        0.0000        0.0000        0.0000        0.0000        0.0000        0.0000        0.0000        0.0000        0.0000        0.0000        0.0000        0.0000        0.0000        0.0000        0.0000        0.0000        0.0000        0.0000        0.0000        0.0000        0.0000        0.0000        0.0000        0.0000        0.0000        0.0000        0.0000        0.0000        0.0000        0.0000        0.0000        0.0000        0.0000        0.0000        0.0000        0.0000        0.0000        0.0000        0.0000        0.0000        0.0000        0.0000        0.0000        0.0000        0.0000        0.0000
        0.0000        0.0000        0.0000        0.0000        0.0000        0.0000        0.0000        0.0000        0.0000        0.0000        0.0000        0.0000        0.0000        0.0000        0.0000        0.0000        0.0000        0.0000        0.0000        0.0000        0.0000        0.0000        0.0000        0.0000        0.0000        0.0000        0.0000        0.0000        0.0000        0.0000        0.0000        0.0000        0.0000        0.0000        0.0000        0.0000        0.0000        0.0000        0.0000        0.0000        0.0000        0.0000        0.0000        0.0000        0.0000        0.0000        0.0000       22.2180       17.4051       19.7494       20.5709       17.1242       11.2799        9.7391       10.8037       14.5809       18.0710       10.2318       10.4428        5.8890        5.4804        4.9401        6.0066       17.5950       22.6506        7.3963        3.3332        5.8439        6.7117        7.7286        7.9212        8.7759        6.4183        7.6854        7.1929       20.8723        1.6590        0.0273        1.4312        2.4467        3.3383        5.1399        9.6984       17.2079       22.5263       25.3885       23.7601       18.4152       17.2911       18.9934       19.7033       10.2349        8.4213        5.7776       10.0367        9.5043       11.4438        4.2685        8.9874       12.7464       12.1389       11.4788        8.1183        1.4780        0.1742        0.0435        0.2763        0.6406        0.3301        0.1967        0.1113        0.1655        0.1962        0.2067        0.3546        0.7597        1.0006        1.2719        1.5709        1.6279        1.9900        4.2044        3.7742        6.1193        7.3153       10.1509       12.5346       12.8583       14.6508       15.3898       15.0686       12.3340       12.3570       12.6948       14.8067       16.0859       17.5694       16.4816       16.7672       17.0408       17.2285       20.8896       32.7751       26.8048       25.4703       24.5215       30.0146       31.9772       31.2983       27.1587       31.1465       28.1104       39.1117       32.5586       35.4180       24.8228       39.1953       41.1666       42.2355       40.8261       42.1764       39.1880       55.0454       53.0889       54.8057       47.9479       39.0573       26.2247       24.5943       25.6920       30.1389       27.5612       29.4916       25.2807       22.7303       22.8558       25.0095       28.2496       29.6619       32.9136       31.7499       28.2579       25.7790       25.1323       24.8575       22.7218       21.2415       19.6698       18.9631       19.0826       19.9004       24.9811       27.3172       26.9657       41.8562        0.0000        0.0000        0.0000        0.0000        0.0000        0.0000        0.0000        0.0000        0.0000        0.0000        0.0000        0.0000        0.0000        0.0000        0.0000        0.0000        0.0000        0.0000        0.0000        0.0000        0.0000        0.0000        0.0000        0.0000        0.0000        0.0000        0.0000        0.0000        0.0000        0.0000        0.0000        0.0000        0.0000        0.0000        0.0000        0.0000        0.0000        0.0000        0.0000        0.0000        0.0000        0.0000        0.0000        0.0000        0.0000        0.0000        0.0000        0.0000        0.0000        0.0000        0.0000        0.0000        0.0000        0.0000
        0.0000        0.0000        0.0000        0.0000        0.0000        0.0000        0.0000        0.0000        0.0000        0.0000        0.0000        0.0000        0.0000        0.0000        0.0000        0.0000        0.0000        0.0000        0.0000        0.0000        0.0000        0.0000        0.0000        0.0000        0.0000        0.0000        0.0000        0.0000        0.0000        0.0000        0.0000        0.0000        0.0000        0.0000        0.0000        0.0000        0.0000        0.0000        0.0000        0.0000        0.0000        0.0000        0.0000        0.0000        0.0000        0.0000        0.0000        0.0000        0.0000        0.0000        7.9318       10.5103       12.6401       13.0716        8.6953       13.7701       11.3447        9.5408        8.4953        7.0459        6.9284        5.6657        6.1769       11.8370       12.1987        6.3402        0.0000        0.0000       14.2340       10.8050        7.7422       12.0009       10.0957       12.7164       22.7279       44.0049       27.8484       12.9781        4.3404        7.0518        6.8677        7.8838        9.5179       10.0503       12.2093       15.1934       16.0128       12.3020       12.0182        0.0000        0.0000        0.0000        0.0000        5.5756        6.9975        6.7305        5.3123        3.5284        0.0000       12.2751       13.7193       13.1277       12.0409       13.4091        6.5834        4.0981        2.9680        1.2798        0.6549        0.3687        0.7823        0.0000        0.0376        0.0000        0.0000        0.9770        1.3194        1.6837        2.0647        2.3656        2.7792        3.7948        4.9135        6.4055        7.6463        9.0496       10.6401       12.7992       14.5105       15.1948       14.8368       12.2660       12.3195       12.7665       12.9450       14.5557       14.0249       13.1509       13.5423       17.3713       14.4422       20.9887       19.2377       17.8944       18.4445       19.8653       21.6771       27.4569       29.6489       33.9960       31.3942       32.0812       28.5676       27.3508       30.5192       25.2280       41.8091       41.7152       29.3491       25.8064       24.8442       40.4098       43.1202       53.6439       96.2725      171.5385      120.4054       23.0924       23.6276       28.7058       28.6142       22.4030       19.8797       23.1098       22.9417       26.7620       29.8290       32.3821       31.9244       28.4192       29.8754       29.4939       28.0230       25.8386       21.8654       20.6000       20.3303       17.9322       17.6316       17.6925       21.3261       40.0058       35.2520        0.0000        0.0000        0.0000        0.0000        0.0000        0.0000        0.0000        0.0000        0.0000        0.0000        0.0000        0.0000        0.0000        0.0000        0.0000        0.0000        0.0000        0.0000        0.0000        0.0000        0.0000        0.0000        0.0000        0.0000        0.0000        0.0000        0.0000        0.0000        0.0000        0.0000        0.0000        0.0000        0.0000        0.0000        0.0000        0.0000        0.0000        0.0000        0.0000        0.0000        0.0000        0.0000        0.0000        0.0000        0.0000        0.0000        0.0000        0.0000        0.0000        0.0000        0.0000        0.0000        0.0000        0.0000        0.0000        0.0000
        0.0000        0.0000        0.0000        0.0000        0.0000        0.0000        0.0000        0.0000        0.0000        0.0000        0.0000        0.0000        0.0000        0.0000        0.0000        0.0000        0.0000        0.0000        0.0000        0.0000        0.0000        0.0000        0.0000        0.0000        0.0000        0.0000        0.0000        0.0000        0.0000        0.0000        0.0000        0.0000        0.0000        0.0000        0.0000        0.0000        0.0000        0.0000        0.0000        0.0000        0.0000        0.0000        0.0000        0.0000        0.0000        0.0000        0.0000        0.0000        0.0000        0.0000        0.0000        0.0000        0.0000        0.0000        0.0000       11.0423       11.2186       10.3360        0.0000        0.0000        0.0000        6.7951        6.4093        7.4442        6.1333        0.0000        0.0000        0.0000        0.0000        0.0000        0.0000        0.0000        6.2104        6.1940        8.5588       14.8443        8.2659        2.8338        1.5261        4.1560        5.9723        6.4549        8.9144        9.0519       10.8933       15.3294       46.1612       29.3353        0.0000        0.0000        0.0000        0.0000        0.0000        0.0000       25.1306        2.7969        0.0000        0.0000        0.0000       12.5751       15.8527       16.8760       13.9319       11.4169        8.0809        5.3436        4.0284        1.7604        0.8985        0.4019        1.3156        0.0119        0.0000        0.0000        0.0000        1.0703        1.4776        2.0807        2.3722        2.6342        3.1225        4.0278        5.9182        6.8074        8.0637        9.3570       10.8573       12.9550       14.5939       15.2046       14.8576       12.3511       12.3960       12.8047       12.8803       12.4989       12.4378       14.4471       13.1934       16.0522       16.3885       18.0296       19.6459       20.9168       18.1851       20.0879       24.2734       32.9040       34.1838       37.5406       32.8775       33.1038       31.7573       29.3515       30.8417       29.1807       40.9047       45.2412       35.9387       25.6791       36.6666       45.6676       31.9210       17.5571       20.6048      167.9802      174.9389       26.0864       28.5251       27.3188       32.6471       20.8424       19.0316       31.4190       29.7071       26.6663       31.8775       30.2598       29.0078       28.8927       29.8433       31.7783       28.1504       22.4722       21.1577       20.3471       20.2706       18.1532       17.2987       20.1429       27.4733       61.1796       58.8559        0.0000        0.0000        0.0000        0.0000        0.0000        0.0000        0.0000        0.0000        0.0000        0.0000        0.0000        0.0000        0.0000        0.0000        0.0000        0.0000        0.0000        0.0000        0.0000        0.0000        0.0000        0.0000        0.0000        0.0000        0.0000        0.0000        0.0000        0.0000        0.0000        0.0000        0.0000        0.0000        0.0000        0.0000        0.0000        0.0000        0.0000        0.0000        0.0000        0.0000        0.0000        0.0000        0.0000        0.0000        0.0000        0.0000        0.0000        0.0000        0.0000        0.0000        0.0000        0.0000        0.0000        0.0000        0.0000        0.0000
        0.0000        0.0000        0.0000        0.0000        0.0000        0.0000        0.0000        0.0000        0.0000        0.0000        0.0000        0.0000        0.0000        0.0000        0.0000        0.0000        0.0000        0.0000        0.0000        0.0000        0.0000        0.0000        0.0000        0.0000        0.0000        0.0000        0.0000        0.0000        0.0000        0.0000        0.0000        0.0000        0.0000        0.0000        0.0000        0.0000        0.0000        0.0000        0.0000        0.0000        0.0000        0.0000        0.0000        0.0000        0.0000        0.0000        0.0000        0.0000        0.0000        0.0000        0.0000        0.0000        0.0000        0.0000        0.0000        0.0000        0.0000        0.0000        0.0000        0.0000        0.0000        7.3165        7.0390        5.8105        5.4717        0.0000        0.0000        0.0000        0.0000        0.0000        0.0000        0.0000        0.0000        3.5297        3.3732        2.0037        0.4143        1.2465        1.5586        3.4290        4.6339        5.9372       10.0703        7.9092        9.8708        0.0000        0.0000        0.0000        0.0000        0.0000        0.0000        0.0000        0.0000        0.0000        0.0000        0.0000        0.0000        0.0000        0.0000        0.0000       15.8408       17.0459       13.4282       10.8627        8.0836        5.8729        4.4596        2.0004        0.9388        0.3787        0.2715        0.0000        0.0000        0.0288        0.0762        1.2130        1.8459        2.1886        2.4544        2.8104        3.4709        4.1023        6.6925        6.9404        8.0935        9.3995       10.8042       12.7319       14.2703       14.8508       14.6087       12.2713       12.2521       12.6997       12.8433       12.3856       12.4309       14.6688       13.1899       14.5015       14.9802       20.3435       20.2668       20.0815       25.8159       20.9597       26.5578       34.0747       38.8027       37.0582       38.0247       33.4941       30.8875       33.4137       39.3525       39.6821       48.3695       50.2432       27.2003       32.4875       72.9829       50.8439       42.1434       49.5441       43.4191       20.7892       18.8459       24.0862       24.6902       23.8737       23.1170       28.3426       24.6815       60.1562      134.4196       28.7367       28.6714       31.1184       27.4970       26.9166       27.6834       26.2509       24.5310       21.7552       20.9575       19.9663       20.0684       21.6293       22.5499       21.2293       29.9181       46.6441        0.0000        0.0000        0.0000        0.0000        0.0000        0.0000        0.0000        0.0000        0.0000        0.0000        0.0000        0.0000        0.0000        0.0000        0.0000        0.0000        0.0000        0.0000        0.0000        0.0000        0.0000        0.0000        0.0000        0.0000        0.0000        0.0000        0.0000        0.0000        0.0000        0.0000        0.0000        0.0000        0.0000        0.0000        0.0000        0.0000        0.0000        0.0000        0.0000        0.0000        0.0000        0.0000        0.0000        0.0000        0.0000        0.0000        0.0000        0.0000        0.0000        0.0000        0.0000        0.0000        0.0000        0.0000        0.0000        0.0000        0.0000
        0.0000        0.0000        0.0000        0.0000        0.0000        0.0000        0.0000        0.0000        0.0000        0.0000        0.0000        0.0000        0.0000        0.0000        0.0000        0.0000        0.0000        0.0000        0.0000        0.0000        0.0000        0.0000        0.0000        0.0000        0.0000        0.0000        0.0000        0.0000        0.0000        0.0000        0.0000        0.0000        0.0000        0.0000        0.0000        0.0000        0.0000        0.0000        0.0000        0.0000        0.0000        0.0000        0.0000        0.0000        0.0000        0.0000        0.0000        0.0000        0.0000        0.0000        0.0000        0.0000        0.0000        0.0000        0.0000        0.0000        0.0000        0.0000        0.0000        0.0000        0.0000        0.0000        7.4332        5.7000        0.0000        0.0000        0.0000        0.0000        0.0000        0.0000        0.0000        0.0000        0.0000        0.0000        1.6899        0.3107        2.0194        0.2073        0.4717        2.6173        4.6461        5.4265        6.5780        5.7925        0.0000        0.0000        0.0000        0.0000        0.0000        0.0000        0.0000        0.0000        0.0000        0.0000        0.0000        0.0000        0.0000        0.0000        0.0000        0.0000        0.0000       14.0589       12.0204       10.0975        7.8825        5.8268        4.4188        3.8561        0.8458        0.2876        0.1943        0.0000        0.0554        0.0456        0.0320        1.1574        1.6119        2.0458        2.4520        3.4620        3.3234        4.1480        6.7146        6.9974        8.0687        9.2586       10.5143       12.3695       13.7432       14.3330       14.0786       11.8986       12.0457       12.5835       12.8597       12.5964       12.7807       14.7700       15.1821       17.3984       20.5875       15.4792       16.9568       22.1580       20.4565       22.4106       29.6754       33.3850       33.9688       34.5837       33.7816       37.4515       35.2164       42.3892       42.5780       51.1031       47.0672       56.6319       45.6287       53.4777       27.3873       40.5006       55.8823       40.1119       18.4480       22.1614       22.1721       27.8906       36.2545       41.5232       41.4409       18.3097       22.5599       23.7420       22.0109       29.2305       24.3278       25.0784       24.5492       23.5112       22.8394       23.2687       22.6240       19.9907       20.1342       20.8150       21.4408       28.9304       22.5637       25.9609       28.9101        0.0000        0.0000        0.0000        0.0000        0.0000        0.0000        0.0000        0.0000        0.0000        0.0000        0.0000        0.0000        0.0000        0.0000        0.0000        0.0000        0.0000        0.0000        0.0000        0.0000        0.0000        0.0000        0.0000        0.0000        0.0000        0.0000        0.0000        0.0000        0.0000        0.0000        0.0000        0.0000        0.0000        0.0000        0.0000        0.0000        0.0000        0.0000        0.0000        0.0000        0.0000        0.0000        0.0000        0.0000        0.0000        0.0000        0.0000        0.0000        0.0000        0.0000        0.0000        0.0000        0.0000        0.0000        0.0000        0.0000        0.0000        0.0000
        0.0000        0.0000        0.0000        0.0000        0.0000        0.0000        0.0000        0.0000        0.0000        0.0000        0.0000        0.0000        0.0000        0.0000        0.0000        0.0000        0.0000        0.0000        0.0000        0.0000        0.0000        0.0000        0.0000        0.0000        0.0000        0.0000        0.0000        0.0000        0.0000        0.0000        0.0000        0.0000        0.0000        0.0000        0.0000        0.0000        0.0000        0.0000        0.0000        0.0000        0.0000        0.0000        0.0000        0.0000        0.0000        0.0000        0.0000        0.0000        0.0000        0.0000        0.0000        0.0000        0.0000        0.0000        0.0000        0.0000        0.0000        0.0000        0.0000        0.0000        0.0000        0.0000        0.0000        0.0000        0.0000        0.0000        0.0000        0.0000        0.0000        0.0000        0.0000        0.0000        0.0000        0.0000        0.6934        0.0000        0.0048        0.0000        0.4621        0.0000        0.9897        4.0397       10.4646        0.0000        0.0000        0.0000        0.0000        0.0000        0.0000        0.0000        0.0000        0.0000        0.0000        0.0000        0.0000        0.0000        0.0000        0.0000        0.0000        0.0000        0.0000       15.9917       16.0913       12.2680        9.7052        7.6304        5.6366        0.0000        0.0000        0.0000        0.0000        0.0000        0.0000        0.0000        0.0000        1.2231        1.7068        3.0457        2.9553       11.5777        5.4236        3.9286        5.1962       11.4300       11.1030        8.6931        9.8007       11.0668       12.2226       12.7677       12.6126       11.6409       11.6664       12.1171       12.4846       13.3120       13.6388       14.1019       14.5981       13.8369       14.3072       15.5051       22.3064       22.9404       25.0377       29.4814       30.3618       32.9551       32.6378       35.6663       32.5745       35.4441       32.3279       29.4775       29.5571       35.8775       58.1679       60.6823       52.2786       37.4168       30.4959       46.7139       47.3347       39.4936       21.5326       36.3609       30.0402       30.3340       31.6708       32.6413       27.9580       21.4465       21.2730       21.5792       22.0376       22.1961       22.1080       23.8032       23.0614       19.0860       18.4250       18.4340       18.9804       23.8311       24.0433       24.4006       24.7759       27.5517       27.5253       33.7092       39.9281        0.0000        0.0000        0.0000        0.0000        0.0000        0.0000        0.0000        0.0000        0.0000        0.0000        0.0000        0.0000        0.0000        0.0000        0.0000        0.0000        0.0000        0.0000        0.0000        0.0000        0.0000        0.0000        0.0000        0.0000        0.0000        0.0000        0.0000        0.0000        0.0000        0.0000        0.0000        0.0000        0.0000        0.0000        0.0000        0.0000        0.0000        0.0000        0.0000        0.0000        0.0000        0.0000        0.0000        0.0000        0.0000        0.0000        0.0000        0.0000        0.0000        0.0000        0.0000        0.0000        0.0000        0.0000        0.0000        0.0000        0.0000        0.0000
        0.0000        0.0000        0.0000        0.0000        0.0000        0.0000        0.0000        0.0000        0.0000        0.0000        0.0000        0.0000        0.0000        0.0000        0.0000        0.0000        0.0000        0.0000        0.0000        0.0000        0.0000        0.0000        0.0000        0.0000        0.0000        0.0000        0.0000        0.0000        0.0000        0.0000        0.0000        0.0000        0.0000        0.0000        0.0000        0.0000        0.0000        0.0000        0.0000        0.0000        0.0000        0.0000        0.0000        0.0000        0.0000        0.0000        0.0000        0.0000        0.0000        0.0000        0.0000        0.0000        0.0000        0.0000        0.0000        0.0000        0.0000        0.0000        0.0000        0.0000        0.0000        0.0000        0.0000        0.0000        0.0000        0.0000        0.0000        0.0000        0.0000        0.0000        0.0000        0.0000        0.0000        0.0000        0.0000        0.0000        0.0000        0.0000        0.0000        0.0000        0.0000        0.0000        0.0000        0.0000        0.0000        0.0000        0.0000        0.0000        0.0000        0.0000        0.0000        0.0000        0.0000        0.0000        0.0000        0.0000        0.0000        0.0000        0.0000        0.0000        0.0000       11.8920       10.7111       10.5071        9.0107        7.3390        5.3543        0.0000        0.0000        0.0000        0.0000        0.0000        0.0000        0.0000        0.0000        1.2514        1.7471        2.8517        2.5660        2.6545        3.7384        3.7652        5.0172        6.2798        7.3299        8.3871        9.4018       10.5185       11.5718       12.1056       12.0296       11.1387       11.2451       11.8388       12.4131       13.4951       14.2998       14.7797       14.9679       14.3004       14.6908       16.0358       19.5239       24.7689       28.7555       33.4221       33.0011       32.0901       32.6824       33.5871       31.8667       30.5773       30.2506       29.4885       32.9956       44.9009       50.8691       63.4467       50.3785       38.9084       41.9437       48.5308       39.7671       43.9312       51.0271       29.3846       26.5496       32.5335       27.3546       24.5202       22.6534       20.1756       20.2327       23.1366       22.5987       20.2247       19.8911       19.5116       18.7566       16.4802       15.8527       16.0536       16.8238       23.1803       24.2531       24.4984       25.3212       29.7291       35.5767       26.3503        0.0000        0.0000        0.0000        0.0000        0.0000        0.0000        0.0000        0.0000        0.0000        0.0000        0.0000        0.0000        0.0000        0.0000        0.0000        0.0000        0.0000        0.0000        0.0000        0.0000        0.0000        0.0000        0.0000        0.0000        0.0000        0.0000        0.0000        0.0000        0.0000        0.0000        0.0000        0.0000        0.0000        0.0000        0.0000        0.0000        0.0000        0.0000        0.0000        0.0000        0.0000        0.0000        0.0000        0.0000        0.0000        0.0000        0.0000        0.0000        0.0000        0.0000        0.0000        0.0000        0.0000        0.0000        0.0000        0.0000        0.0000        0.0000        0.0000
        0.0000        0.0000        0.0000        0.0000        0.0000        0.0000        0.0000        0.0000        0.0000        0.0000        0.0000        0.0000        0.0000        0.0000        0.0000        0.0000        0.0000        0.0000        0.0000        0.0000        0.0000        0.0000        0.0000        0.0000        0.0000        0.0000        0.0000        0.0000        0.0000        0.0000        0.0000        0.0000        0.0000        0.0000        0.0000        0.0000        0.0000        0.0000        0.0000        0.0000        0.0000        0.0000        0.0000        0.0000        0.0000        0.0000        0.0000        0.0000        0.0000        0.0000        0.0000        0.0000        0.0000        0.0000        0.0000        0.0000        0.0000        0.0000        0.0000        0.0000        0.0000        0.0000        0.0000        0.0000        0.0000        0.0000        0.0000        0.0000        0.0000        0.0000        0.0000        0.0000        0.0000        0.0000        0.0000        0.0000        0.0000        0.0000        0.0000        0.0000        0.0000        0.0000        0.0000        0.0000        0.0000        0.0000        0.0000        0.0000        0.0000        0.0000        0.0000        0.0000        0.0000        0.0000        0.0000        0.0000        0.0000        0.0000        0.0000        0.0000        0.0000        9.5640        8.7771        8.8025        7.8649        6.5353        4.8095        0.0000        0.0000        0.0000        0.0000        0.0000        0.0000        0.0000        0.0000        1.3905        2.0057        2.8656        3.2028        2.7315        3.0920        3.6760        4.9625        6.2647        7.3561        8.3951        9.2952       10.3688       11.3794       11.8859       11.7871       10.9333       11.1844       12.1634       12.6990       13.5695       14.1900       14.8899       15.5884       14.9092       15.5753       17.4008       19.5933       25.4414       31.2956       34.6481       33.2922       32.9209       37.7604       36.5545       37.2935       34.6522       32.6928       34.1989       36.1045       41.3692       46.5709       51.0994       47.0309       42.0504       38.7273       60.3834       43.0888       47.4761       53.9605       51.1211       36.3316       27.3748       25.4160       22.5722       18.6742       19.3954       18.8465       21.5537       18.6875       18.8395       17.2775       16.8863       15.8643       14.0096       13.5154       13.5159       14.6264       20.7026       19.9402       20.7791       22.2794       20.4722       28.6779       46.5328        0.0000        0.0000        0.0000        0.0000        0.0000        0.0000        0.0000        0.0000        0.0000        0.0000        0.0000        0.0000        0.0000        0.0000        0.0000        0.0000        0.0000        0.0000        0.0000        0.0000        0.0000        0.0000        0.0000        0.0000        0.0000        0.0000        0.0000        0.0000        0.0000        0.0000        0.0000        0.0000        0.0000        0.0000        0.0000        0.0000        0.0000        0.0000        0.0000        0.0000        0.0000        0.0000        0.0000        0.0000        0.0000        0.0000        0.0000        0.0000        0.0000        0.0000        0.0000        0.0000        0.0000        0.0000        0.0000        0.0000        0.0000        0.0000        0.0000
        0.0000        0.0000        0.0000        0.0000        0.0000        0.0000        0.0000        0.0000        0.0000        0.0000        0.0000        0.0000        0.0000        0.0000        0.0000        0.0000        0.0000        0.0000        0.0000        0.0000        0.0000        0.0000        0.0000        0.0000        0.0000        0.0000        0.0000        0.0000        0.0000        0.0000        0.0000        0.0000        0.0000        0.0000        0.0000        0.0000        0.0000        0.0000        0.0000        0.0000        0.0000        0.0000        0.0000        0.0000        0.0000        0.0000        0.0000        0.0000        0.0000        0.0000        0.0000        0.0000        0.0000        0.0000        0.0000        0.0000        0.0000        0.0000        0.0000        0.0000        0.0000        0.0000        0.0000        0.0000        0.0000        0.0000        0.0000        0.0000        0.0000        0.0000        0.0000        0.0000        0.0000        0.0000        0.0000        0.0000        0.0000        0.0000        0.0000        0.0000        0.0000        0.0000        0.0000        0.0000        0.0000        0.0000        0.0000        0.0000        0.0000        0.0000        0.0000        0.0000        0.0000        0.0000        0.0000        0.0000        0.0000        0.0000        0.0000        0.0000        7.2545        7.6220        6.9712        6.9807        6.2315        5.2279        3.9869        0.0000        0.0000        0.0000        0.0000        0.0258        0.0000        0.0000        0.0500        1.6120        2.2467        2.6944       20.0288        4.6701        8.4632        3.7450        5.0340        6.3405        7.5304        8.9446        9.5088       10.6147       11.6082       12.0807       11.9214       11.1238       11.1552       11.8346       12.5980       13.8322       14.5735       15.4643       16.5388       16.1841       17.7287       20.1571       20.7423       27.4594       29.2119       33.2443       31.8940       36.4311       34.2743       35.3962       34.6874       34.4161       36.7612       38.7027       43.8607       55.5693       56.2463       48.2670       48.5448       39.4666       43.2681       36.5405       59.6081       46.1483       35.7742       23.2246       17.0001       18.3729       17.6495       17.0601       16.5259       23.3200       24.5316       15.2068       14.4052       14.6710       14.0512       13.4599       14.9617       11.0475       10.3167       11.3140       12.0996       15.9670       15.3802       16.8169       18.6935       20.0896        0.0000        0.0000        0.0000        0.0000        0.0000        0.0000        0.0000        0.0000        0.0000        0.0000        0.0000        0.0000        0.0000      141.4800        0.0000        0.0000        0.0000      109.3200        0.0000        0.0000        0.0000        0.0000        0.0000        0.0000        0.0000        0.0000        0.0000        0.0000        0.0000        0.0000        0.0000        0.0000        0.0000        0.0000        0.0000        0.0000        0.0000        0.0000        0.0000        0.0000        0.0000        0.0000        0.0000        0.0000        0.0000        0.0000        0.0000        0.0000        0.0000        0.0000        0.0000        0.0000        0.0000        0.0000        0.0000        0.0000        0.0000        0.0000        0.0000        0.0000        0.0000
        0.0000        0.0000        0.0000        0.0000        0.0000        0.0000        0.0000        0.0000        0.0000        0.0000        0.0000        0.0000        0.0000        0.0000        0.0000        0.0000        0.0000        0.0000        0.0000        0.0000        0.0000        0.0000        0.0000        0.0000        0.0000        0.0000        0.0000        0.0000        0.0000        0.0000        0.0000        0.0000        0.0000        0.0000        0.0000        0.0000        0.0000        0.0000        0.0000        0.0000        0.0000        0.0000        0.0000        0.0000        0.0000        0.0000        0.0000        0.0000        0.0000        0.0000        0.0000        0.0000        0.0000        0.0000        0.0000        0.0000        0.0000        0.0000        0.0000        0.0000        0.0000        0.0000        0.0000        0.0000        0.0000        0.0000        0.0000        0.0000        0.0000        0.0000        0.0000        0.0000        0.0000        0.0000        0.0000        0.0000        0.0000        0.0000        0.0000        0.0000        0.0000        0.0000        0.0000        0.0000        0.0000        0.0000        0.0000        0.0000        0.0000        0.0000        0.0000        0.0000        0.0000        0.0000        0.0000        0.0000        0.0000        0.0000        0.0000        0.0000        4.6572        4.9120        4.4761        3.1751        2.8218        2.4079        1.9441       39.4164       14.9704        1.1282        0.8080        0.0000        0.0000        0.0000        0.0220        1.8269        2.5422        2.9898        5.4272        4.0906        8.9762        3.7975        4.5458        7.0679        8.5927        9.6291       10.7877       12.0142       12.7209       13.0770       15.0595       11.2010       10.6059       11.3267       12.2631       13.2814       14.1388       15.1809       16.5476       19.2586       20.7078       22.3080       24.4505       30.4141       32.1438       34.5321       36.1623       41.5434       38.9871       34.5425       30.8264       33.6395       41.3811       40.6684       36.1419       46.9590       49.2469       47.2657       38.0279       31.9529       36.1020       28.5253       31.7950       23.6220       25.9737       19.1922       17.8019       21.1525       22.1486       14.9586       18.2220       15.9985       19.1949       14.8047       11.7398        9.0265       10.6060        8.3689        7.8670        4.2922        4.0006        4.5282        5.0626        9.1850        6.2535        6.7158        9.3174       77.8706        0.0000        0.0000        0.0000        0.0000        0.0000        0.0000        0.0000        0.0000        0.0000        0.0000        0.0000        0.0000      176.4000      187.5300      160.1700        0.0000      153.3600      147.5400        0.0000        0.0000        0.0000        0.0000        0.0000        0.0000        0.0000        0.0000        0.0000        0.0000        0.0000        0.0000        0.0000        0.0000        0.0000        0.0000        0.0000        0.0000        0.0000        0.0000        0.0000        0.0000        0.0000        0.0000        0.0000        0.0000        0.0000        0.0000        0.0000        0.0000        0.0000        0.0000        0.0000        0.0000        0.0000        0.0000        0.0000        0.0000        0.0000        0.0000        0.0000        0.0000        0.0000
        0.0000        0.0000        0.0000        0.0000        0.0000        0.0000        0.0000        0.0000        0.0000        0.0000        0.0000        0.0000        0.0000        0.0000        0.0000        0.0000        0.0000        0.0000        0.0000        0.0000        0.0000        0.0000        0.0000        0.0000        0.0000        0.0000        0.0000        0.0000        0.0000        0.0000        0.0000        0.0000        0.0000        0.0000        0.0000        0.0000        0.0000        0.0000        0.0000        0.0000        0.0000        0.0000        0.0000        0.0000        0.0000        0.0000        0.0000        0.0000        0.0000        0.0000        0.0000        0.0000        0.0000        0.0000        0.0000        0.0000        0.0000        0.0000        0.0000        0.0000        0.0000        0.0000        0.0000        0.0000        0.0000        0.0000        0.0000        0.0000        0.0000        0.0000        0.0000        0.0000        0.0000        0.0000        0.0000        0.0000        0.0000        0.0000        0.0000        0.0000        0.0000        0.0000        0.0000        0.0000        0.0000        0.0000        0.0000        0.0000        0.0000        0.0000        0.0000        0.0000        0.0000        0.0000        0.0000        0.0000        0.0000        0.0000        0.0000        2.2576        2.9192        3.0988        2.8100        1.9798        1.7466        1.5573        1.4170       33.0879       26.8293        1.5723        1.1282        0.0000        0.0000        0.0941        0.0000        2.1635        3.1090        3.3117        3.4242        2.9393        3.1516        3.5556        4.8001        7.3746        8.5821        9.7620       10.8056       11.8564       12.8516       13.2499       12.9323       10.5862       10.7711       11.4868       12.3423       13.5486       14.3863       15.6608       17.6228       21.0314       22.4047       24.1155       26.1037       32.7332       36.6532       43.0826       41.6346       45.5090       39.8170       37.1426       33.0158       36.7962       41.8459       40.1108       34.0620       38.5309       55.8556       44.5537       37.2528       37.5619       36.2295       29.2452       27.1504       25.2114       17.8259       19.6714       16.0674       17.5455       14.2701       13.6309       17.5113       13.4853       10.3253        8.0037        6.2427        6.3566        6.0585        5.7562        5.2435        2.8650        2.5748        2.7196        3.0055        2.9566        2.8364        3.5893        7.4442       56.8539        0.0000        0.0000        0.0000        0.0000        0.0000        0.0000      223.4938      281.6400        0.0000        0.0000        0.0000        0.0000      187.5001      152.2800        0.0000        0.0000        0.0000        0.0000        0.0000        0.0000        0.0000        0.0000        0.0000        0.0000        0.0000        0.0000        0.0000        0.0000        0.0000        0.0000        0.0000        0.0000        0.0000        0.0000        0.0000        0.0000        0.0000        0.0000        0.0000        0.0000        0.0000        0.0000        0.0000        0.0000        0.0000        0.0000        0.0000        0.0000        0.0000        0.0000        0.0000        0.0000        0.0000        0.0000        0.0000        0.0000        0.0000        0.0000        0.0000        0.0000        0.0000
        0.0000        0.0000        0.0000        0.0000        0.0000        0.0000        0.0000        0.0000        0.0000        0.0000        0.0000        0.0000        0.0000        0.0000        0.0000        0.0000        0.0000        0.0000        0.0000        0.0000        0.0000        0.0000        0.0000        0.0000        0.0000        0.0000        0.0000        0.0000        0.0000        0.0000        0.0000        0.0000        0.0000        0.0000        0.0000        0.0000        0.0000        0.0000        0.0000        0.0000        0.0000        0.0000        0.0000        0.0000        0.0000        0.0000        0.0000        0.0000        0.0000        0.0000        0.0000        0.0000        0.0000        0.0000        0.0000        0.0000        0.0000        0.0000        0.0000        0.0000        0.0000        0.0000        0.0000        0.0000        0.0000        0.0000        0.0000        0.0000        0.0000        0.0000        0.0000        0.0000        0.0000        0.0000        0.0000        0.0000        0.0000        0.0000        0.0000        0.0000        0.0000        0.0000        0.0000        0.0000        0.0000        0.0000        0.0000        0.0000        0.0000        0.0000        0.0000        0.0000        0.0000        0.0000        0.0000        0.0000        0.0000        0.1419        0.2919        1.3762        1.8363        1.9765        1.8050        1.2795        1.1436        1.1048        1.1657        2.0657        2.1688        2.0450        1.6927        0.0000        0.0000        0.3851        0.2246        2.8353        3.6351        4.0214        4.1608        3.4816        3.2875        3.8383        4.7273        7.3240        8.5317        9.6214       10.6266       11.6675       12.8254       13.3263       13.1742       10.9580       11.1711       12.0545       13.0780       14.9105       15.9117       17.5275       19.9015       23.5302       24.7251       28.7712       28.7169       35.1350       37.3582       39.3665       37.2237       43.3372       37.5307       40.7202       40.0855       39.8152       40.1037       38.5133       33.7617       33.4982       39.0058       42.7313       35.6902       32.5043       33.2989       26.9316       22.6281       18.0902       16.5186       15.9816       13.8030       13.6519       16.7248       16.7293       17.0420       12.0416        8.5113        4.7759        4.4360        4.4461        4.1613        3.9092        3.4876        2.0352        1.6538        1.8178        1.9169        2.5079        3.8971        4.9160        6.4411        0.0000        0.0000        0.0000        0.0000        0.0000      110.6109      118.3684      122.2569      210.5700        0.0000        0.0000        0.0000        0.0000        0.0000        0.0000        0.0000        0.0000        0.0000        0.0000        0.0000        0.0000        0.0000        0.0000        0.0000        0.0000        0.0000        0.0000        0.0000        0.0000        0.0000        0.0000        0.0000        0.0000        0.0000        0.0000        0.0000        0.0000        0.0000        0.0000        0.0000        0.0000        0.0000        0.0000        0.0000        0.0000        0.0000        0.0000        0.0000        0.0000        0.0000        0.0000        0.0000        0.0000        0.0000        0.0000        0.0000        0.0000        0.0000        0.0000        0.0000        0.0000        0.0000
        0.0000        0.0000        0.0000        0.0000        0.0000        0.0000        0.0000        0.0000        0.0000        0.0000        0.0000        0.0000        0.0000        0.0000        0.0000        0.0000        0.0000        0.0000        0.0000        0.0000        0.0000        0.0000        0.0000        0.0000        0.0000        0.0000        0.0000        0.0000        0.0000        0.0000        0.0000        0.0000        0.0000        0.0000        0.0000        0.0000        0.0000        0.0000        0.0000        0.0000        0.0000        0.0000        0.0000        0.0000        0.0000        0.0000        0.0000        0.0000        0.0000        0.0000        0.0000        0.0000        0.0000        0.0000        0.0000        0.0000        0.0000        0.0000        0.0000        0.0000        0.0000        0.0000        0.0000        0.0000        0.0000        0.0000        0.0000        0.0000        0.0000        0.0000        0.0000        0.0000        0.0000        0.0000        0.0000        0.0000        0.0000        0.0000        0.0000        0.0000        0.0000        0.0000        0.0000        0.0000        0.0000        0.0000        0.0000        0.0000        0.0000        0.0000        0.0000        0.0000        0.0000        0.0000        0.0000        0.0000        0.0000        0.1080        0.2287        1.0899        1.4608        1.5979        1.5021        1.1031        1.0302        1.0595        1.1945        2.2551        2.4804        2.5473        2.5180        0.4578        0.5298        0.4346        0.4495        4.3136        5.3930        5.7749        5.8218        3.9631        4.1191        4.1911        5.1302        7.0459       10.2122       10.9244       10.1758       11.2355       12.4221       13.1506       13.3954       11.4851       12.0243       13.1421       15.2142       16.6821       17.9763       19.5401       21.7488       24.4811       28.7535       33.7847       37.8365       40.7022       38.3046       41.6441       42.1360       37.5396       40.5890       36.0020       36.5289       36.3689       36.8231       38.2545       29.3907       32.4574       33.3534       34.8362       32.4342       31.9542       30.2881       27.2698       22.3626       28.0660       18.2013       18.3984       13.0399       15.4901       13.9046       14.7536       13.6024       10.0942        4.4139        3.7868        3.4234        3.3601        3.0474        2.8893        2.6554        1.6787        1.3569        1.5589        1.6752        3.6116        5.4909        8.9499       11.1714        0.0000        0.0000        0.0000       11.5200       84.4471       97.1060      101.4945      100.5247       46.8600        0.0000        0.0000        0.0000        0.0000        0.0000        0.0000        0.0000        0.0000        0.0000        0.0000        0.0000        0.0000        0.0000        0.0000        0.0000        0.0000        0.0000        0.0000        0.0000        0.0000        0.0000        0.0000        0.0000        0.0000        0.0000        0.0000        0.0000        0.0000        0.0000        0.0000        0.0000        0.0000        0.0000        0.0000        0.0000        0.0000        0.0000        0.0000        0.0000        0.0000        0.0000        0.0000        0.0000        0.0000        0.0000        0.0000        0.0000        0.0000        0.0000        0.0000        0.0000        0.0000        0.0000
        0.0000        0.0000        0.0000        0.0000        0.0000        0.0000        0.0000        0.0000        0.0000        0.0000        0.0000        0.0000        0.0000        0.0000        0.0000        0.0000        0.0000        0.0000        0.0000        0.0000        0.0000        0.0000        0.0000        0.0000        0.0000        0.0000        0.0000        0.0000        0.0000        0.0000        0.0000        0.0000        0.0000        0.0000        0.0000        0.0000        0.0000        0.0000        0.0000        0.0000        0.0000        0.0000        0.0000        0.0000        0.0000        0.0000        0.0000        0.0000        0.0000        0.0000        0.0000        0.0000        0.0000        0.0000        0.0000        0.0000        0.0000        0.0000        0.0000        0.0000        0.0000        0.0000        0.0000        0.0000        0.0000        0.0000        0.0000        0.0000        0.0000        0.0000        0.0000        0.0000        0.0000        0.0000        0.0000        0.0000        0.0000        0.0000        0.0000        0.0000        0.0000        0.0000        0.0000        0.0000        0.0000        0.0000        0.0000        0.0000        0.0000        0.0000        0.0000        0.0000        0.0000        0.0000        0.0000        0.0000        0.0000        0.0000        0.6129        0.6297        0.8518        0.9574        1.5094        0.9636        0.9974        1.3111        1.6706        2.3516        2.6570        3.0071        3.2838        3.8514        3.9899        4.2843        5.0545        6.6068        6.8476       74.9208       73.4909        7.4506        3.9801        6.1267        4.6121        5.6113        7.8792       10.3500       10.1860        9.3043       10.2829       11.1566       11.7366       14.1235       15.4735       18.8186       19.8903       20.4084       22.3476       26.8215       27.3729       29.4919       34.3935       36.0123       38.7082       43.1855       37.3385       42.8506       45.3332       36.8888       35.5380       34.1158       33.3760       34.8467       33.5286       28.3705       28.1695       26.7152       26.0216       25.9972       24.7931       23.9977       23.3278       19.1973       18.8372       17.3046       15.1319       18.2514       11.0723        6.3188       10.9534        4.6362        6.7514        4.0174        3.4007        2.8764        3.4270        0.8136        0.4187        0.3289        0.4575        0.9381        0.7392        1.7044        1.7111       18.3118       22.4306       42.4453        0.0000        0.0000        0.0000        0.0000       36.4556       63.2047       74.6127       77.8295       83.1715       40.4400        0.0000        0.0000        0.0000        0.0000        0.0000        0.0000        0.0000        0.0000        0.0000        0.0000        0.0000        0.0000        0.0000        0.0000        0.0000        0.0000        0.0000        0.0000        0.0000        0.0000        0.0000        0.0000        0.0000        0.0000        0.0000        0.0000        0.0000        0.0000        0.0000        0.0000        0.0000        0.0000        0.0000        0.0000        0.0000        0.0000        0.0000        0.0000        0.0000        0.0000        0.0000        0.0000        0.0000        0.0000        0.0000        0.0000        0.0000        0.0000        0.0000        0.0000        0.0000        0.0000        0.0000
        0.0000        0.0000        0.0000        0.0000        0.0000        0.0000        0.0000        0.0000        0.0000        0.0000        0.0000        0.0000        0.0000        0.0000        0.0000        0.0000        0.0000        0.0000        0.0000        0.0000        0.0000        0.0000        0.0000        0.0000        0.0000        0.0000        0.0000        0.0000        0.0000        0.0000        0.0000        0.0000        0.0000        0.0000        0.0000        0.0000        0.0000        0.0000        0.0000        0.0000        0.0000        0.0000        0.0000        0.0000        0.0000        0.0000        0.0000        0.0000        0.0000        0.0000        0.0000        0.0000        0.0000        0.0000        0.0000        0.0000        0.0000        0.0000        0.0000        0.0000        0.0000        0.0000        0.0000        0.0000        0.0000        0.0000        0.0000        0.0000        0.0000        0.0000        0.0000        0.0000        0.0000        0.0000        0.0000        0.0000        0.0000        0.0000        0.0000        0.0000        0.0000        0.0000        0.0000        0.0000        0.0000        0.0000        0.0000        0.0000        0.0000        0.0000        0.0000        0.0000        0.0000        0.0000        0.0000        0.0000        0.0000        0.3950        0.0497        0.5471        0.5497        0.6506        0.9465        1.2454        1.4026        1.4771        1.7485        2.6133        3.1596        3.8051        4.2772        5.8457        6.6627        5.9556        6.7483        7.3574        8.0961       81.9345      102.1104        5.0001        7.0196        7.9184        6.4646       14.0183        6.9037       12.9856       11.3169        8.6302        9.5769       11.3874       13.9630       15.0297       16.1846       16.6329       18.6657       22.1283       25.3109       30.5211       33.2186       37.9930       37.4762       36.6530       36.0521       37.2700       36.9302       43.2402       47.7093       33.3398       33.8454       33.8350       33.5444       31.6688       29.9975       25.5149       24.8978       23.3337       22.4658       22.0949       24.0892       23.2589       20.9665       17.2782       13.3360       14.1871       17.2684       14.3356        6.0634        4.5376        3.2081        2.8613        2.4910        2.4664        3.1894        2.6300        2.5099        0.6719        0.0000        0.0000        0.1121        0.4032        0.3432        0.5099        0.5933        0.0000        0.0000        0.0000        0.0000        0.0000        0.0000       28.8586       31.0059       51.7405       61.1303       68.5506       73.9346        0.0000        0.0000        0.0000        0.0000        0.0000        0.0000        0.0000        0.0000        0.0000        0.0000        0.0000        0.0000        0.0000        0.0000        0.0000        0.0000        0.0000        0.0000        0.0000        0.0000        0.0000        0.0000        0.0000        0.0000        0.0000        0.0000        0.0000        0.0000        0.0000        0.0000        0.0000        0.0000        0.0000        0.0000        0.0000        0.0000        0.0000        0.0000        0.0000        0.0000        0.0000        0.0000        0.0000        0.0000        0.0000        0.0000        0.0000        0.0000        0.0000        0.0000        0.0000        0.0000        0.0000        0.0000
        0.0000        0.0000        0.0000        0.0000        0.0000        0.0000        0.0000        0.0000        0.0000        0.0000        0.0000        0.0000        0.0000        0.0000        0.0000        0.0000        0.0000        0.0000        0.0000        0.0000        0.0000        0.0000        0.0000        0.0000        0.0000        0.0000        0.0000        0.0000        0.0000        0.0000        0.0000        0.0000        0.0000        0.0000        0.0000        0.0000        0.0000        0.0000        0.0000        0.0000        0.0000        0.0000        0.0000        0.0000        0.0000        0.0000        0.0000        0.0000        0.0000        0.0000        0.0000        0.0000        0.0000        0.0000        0.0000        0.0000        0.0000        0.0000        0.0000        0.0000        0.0000        0.0000        0.0000        0.0000        0.0000        0.0000        0.0000        0.0000        0.0000        0.0000        0.0000        0.0000        0.0000        0.0000        0.0000        0.0000        0.0000        0.0000        0.0000        0.0000        0.0000        0.0000        0.0000        0.0000        0.0000        0.0000        0.0000        0.0000        0.0000        0.0000        0.0000        0.0000        0.0000        0.0000        0.0000        0.0000        0.0000        0.0000        0.0000        0.4047        0.5541        1.1140        2.8069        1.6676        1.6107        1.9233        2.2589        3.1398        3.6310        4.3470        5.4358        6.5909        7.8494        7.4131        7.9343        8.9877        9.3571        9.1911       82.3907        9.0754        8.7760       16.2539       23.1493       15.3451        8.7648       10.3750        9.6142        9.5160       10.8362       12.7092       13.2672       14.3546       15.2675       16.8789       18.3902       21.8128       25.2134       28.2188       32.6812       37.1504       35.1574       36.6641       37.5617       36.2550       35.1151       35.2367       35.2552       29.9659       30.4602       33.0235       29.7112       27.5425       25.8059       23.2906       22.8691       24.2356       22.2177       22.7152       23.0926       23.1546       15.6923       12.9346       11.0356       13.2593        5.0326        3.8843        3.9454        2.7941        2.2263        1.9601        3.9628        2.5930        2.2875        1.2015        0.8604        0.0000        0.0000        0.0000        0.4494        0.2404        0.0973        1.3242        0.0000        0.0000        0.0000        0.0000        0.0000        0.0000       19.5041       17.3427       23.3920       45.2818       54.8265       58.6982       60.1873        0.0000        0.0000        0.0000        0.0000        0.0000        0.0000        0.0000        0.0000        0.0000        0.0000        0.0000        0.0000        0.0000        0.0000        0.0000        0.0000        0.0000        0.0000        0.0000        0.0000        0.0000        0.0000        0.0000        0.0000        0.0000        0.0000        0.0000        0.0000        0.0000        0.0000        0.0000        0.0000        0.0000        0.0000        0.0000        0.0000        0.0000        0.0000        0.0000        0.0000        0.0000        0.0000        0.0000        0.0000        0.0000        0.0000        0.0000        0.0000        0.0000        0.0000        0.0000        0.0000        0.0000        0.0000
        0.0000        0.0000        0.0000        0.0000        0.0000        0.0000        0.0000        0.0000        0.0000        0.0000        0.0000        0.0000        0.0000        0.0000        0.0000        0.0000        0.0000        0.0000        0.0000        0.0000        0.0000        0.0000        0.0000        0.0000        0.0000        0.0000        0.0000        0.0000        0.0000        0.0000        0.0000        0.0000        0.0000        0.0000        0.0000        0.0000        0.0000        0.0000        0.0000        0.0000        0.0000        0.0000        0.0000        0.0000        0.0000        0.0000        0.0000        0.0000        0.0000        0.0000        0.0000        0.0000        0.0000        0.0000        0.0000        0.0000        0.0000        0.0000        0.0000        0.0000        0.0000        0.0000        0.0000        0.0000        0.0000        0.0000        0.0000        0.0000        0.0000        0.0000        0.0000        0.0000        0.0000        0.0000        0.0000        0.0000        0.0000        0.0000        0.0000        0.0000        0.0000        0.0000        0.0000        0.0000        0.0000        0.0000        0.0000        0.0000        0.0000        0.0000        0.0000        0.0000        0.0000        0.0000        0.0000        0.0000        0.0000        0.7002        0.3350        0.7081        1.5530        2.3138        2.5320        2.3191        2.3364        5.6846        2.9034        3.8403        4.5053        5.0136        6.1777        7.4702       10.0802        9.0020        9.2915       10.3683       10.8382       11.4131       15.0554        9.6709       11.4685       24.2804       22.1638       15.7331       10.4724        9.4669       10.1398        9.7409       12.1375       14.7655       16.1437       16.0822       16.6381       19.1940       20.6764       21.8556       24.6228       26.6156       26.3652       30.0338       31.6587       30.8745       31.3851       35.2942       35.0427       34.7187       33.5126       30.5270       31.4216       26.2637       24.7560       25.0710       23.4704       21.4831       20.6843       21.8393       22.8632       23.9491       19.0195       17.9866       15.2209       10.0563        8.3726        4.9570        3.8054        3.0167        2.5698        1.9837        2.2944        3.7087        3.5165        1.1795        1.0818        0.8604        0.6154        0.0000        0.0000        0.0000        0.0505        0.3701        0.2455        0.0000        0.0000        0.0000        0.0000        0.0000        0.0000        0.0000       17.4112       17.8783       23.5683       46.2002       55.7154       55.5201       64.8273        0.0000        0.0000        0.0000        0.0000        0.0000        0.0000        0.0000        0.0000        0.0000        0.0000        0.0000        0.0000        0.0000        0.0000        0.0000        0.0000        0.0000        0.0000        0.0000        0.0000        0.0000        0.0000        0.0000        0.0000        0.0000        0.0000        0.0000        0.0000        0.0000        0.0000        0.0000        0.0000        0.0000        0.0000        0.0000        0.0000        0.0000        0.0000        0.0000        0.0000        0.0000        0.0000        0.0000        0.0000        0.0000        0.0000        0.0000        0.0000        0.0000        0.0000        0.0000        0.0000        0.0000        0.0000
        0.0000        0.0000        0.0000        0.0000        0.0000        0.0000        0.0000        0.0000        0.0000        0.0000        0.0000        0.0000        0.0000        0.0000        0.0000        0.0000        0.0000        0.0000        0.0000        0.0000        0.0000        0.0000        0.0000        0.0000        0.0000        0.0000        0.0000        0.0000        0.0000        0.0000        0.0000        0.0000        0.0000        0.0000        0.0000        0.0000        0.0000        0.0000        0.0000        0.0000        0.0000        0.0000        0.0000        0.0000        0.0000        0.0000        0.0000        0.0000        0.0000        0.0000        0.0000        0.0000        0.0000        0.0000        0.0000        0.0000        0.0000        0.0000        0.0000        0.0000        0.0000        0.0000        0.0000        0.0000        0.0000        0.0000        0.0000        0.0000        0.0000        0.0000        0.0000        0.0000        0.0000        0.0000        0.0000        0.0000        0.0000        0.0000        0.0000        0.0000        0.0000        0.0000        0.0000        0.0000        0.0000        0.0000        0.0000        0.0000        0.0000        0.0000        0.0000        0.0000        0.0000        0.0000        0.0000        0.0000        0.0965        0.2258        1.8263        2.7162        0.0000        5.3229        5.5618        4.3291        4.1343        3.9886        5.1844        5.0008        5.8769        5.2764        6.2856        8.8911       12.7258       11.5928       10.1733       10.3014       13.6256       16.5811       16.9963       18.9869       20.7753       16.6383       18.1380       12.2290        9.8558       10.5385       11.1716       12.8595       14.1441       18.8434       20.3041       18.2836       19.4160       22.1759       22.6715       23.9846       27.5918       28.8560       27.8210       29.5297       26.8845       24.1726       24.8946       30.5985       31.5408       32.0136       31.1232       30.8755       28.6254       26.4576       24.1896       19.9794       19.1767       18.3965       17.5604       20.8348       19.8324       18.5390       15.6090       10.8803        8.3955        7.0497        5.5850        2.7297       18.7384       50.0558        1.3559        2.5749        2.3439        2.3761        0.6363        0.2174        0.1634        0.0000        0.0000        0.1226        0.1188        0.3915        0.4665        0.0000        0.0000        0.0000        0.0000        0.0000       24.4200       11.3700        0.0000       25.6798       24.5705       28.1436       35.6518       50.9261       59.1639       65.8494        0.0000        0.0000        0.0000        0.0000        0.0000        0.0000        0.0000        0.0000        0.0000        0.0000        0.0000        0.0000        0.0000        0.0000        0.0000        0.0000        0.0000        0.0000        0.0000        0.0000        0.0000        0.0000        0.0000        0.0000        0.0000        0.0000        0.0000        0.0000        0.0000        0.0000        0.0000        0.0000        0.0000        0.0000        0.0000        0.0000        0.0000        0.0000        0.0000        0.0000        0.0000        0.0000        0.0000        0.0000        0.0000        0.0000        0.0000        0.0000        0.0000        0.0000        0.0000        0.0000        0.0000        0.0000        0.0000
        0.0000        0.0000        0.0000        0.0000        0.0000        0.0000        0.0000        0.0000        0.0000        0.0000        0.0000        0.0000        0.0000        0.0000        0.0000        0.0000        0.0000        0.0000        0.0000        0.0000        0.0000        0.0000        0.0000        0.0000        0.0000        0.0000        0.0000        0.0000        0.0000        0.0000        0.0000        0.0000        0.0000        0.0000        0.0000        0.0000        0.0000        0.0000        0.0000        0.0000        0.0000        0.0000        0.0000        0.0000        0.0000        0.0000        0.0000        0.0000        0.0000        0.0000        0.0000        0.0000        0.0000        0.0000        0.0000        0.0000        0.0000        0.0000        0.0000        0.0000        0.0000        0.0000        0.0000        0.0000        0.0000        0.0000        0.0000        0.0000        0.0000        0.0000        0.0000        0.0000        0.0000        0.0000        0.0000        0.0000        0.0000        0.0000        0.0000        0.0000        0.0000        0.0000        0.0000        0.0000        0.0000        0.0000        0.0000        0.0000        0.0000        0.0000        0.0000        0.0000        0.0000        0.0000        0.0000        0.0000        0.0000        1.2869        0.0000        0.0000        0.0000        6.2502        6.1896        4.4089        6.1118        5.1063        8.1045        4.7902        5.0306        5.9631        7.3351       10.9087       13.9013       15.1990       14.8509       15.0165       13.8825       19.3367       18.1380       21.6790       18.9098       14.6768       15.3863       14.4968       12.5726       14.5735       14.2642       14.8188       17.0055       19.0789       17.2624       18.3372       21.1494       23.6175       25.3069       28.3754       29.4635       30.2776       27.0107       25.1235       23.0206       24.1502       23.7418       28.9280       29.8996       31.1211       31.6572       29.3671       27.0611       25.5008       22.9622       18.3698       16.7150       15.7371       16.2183       18.1945       17.0080       14.7006       12.4511        8.6928        6.9625        5.3765        4.3702        2.1668        9.1704       13.9441        1.8237        2.9272        2.3209        0.5836        0.4420        0.2765        0.1934        0.0000        0.0174        0.3063        0.1171        0.0646        0.0219        0.0000        0.0000        0.0000        0.0000        0.0000       22.2900        8.3700        2.1600       28.6678       26.6354       29.8438       36.7202       52.4384       58.6094       69.3131        0.0000        0.0000        0.0000        0.0000        0.0000        0.0000        0.0000        0.0000        0.0000        0.0000        0.0000        0.0000        0.0000        0.0000        0.0000        0.0000        0.0000        0.0000        0.0000        0.0000        0.0000        0.0000        0.0000        0.0000        0.0000        0.0000        0.0000        0.0000        0.0000        0.0000        0.0000        0.0000        0.0000        0.0000        0.0000        0.0000        0.0000        0.0000        0.0000        0.0000        0.0000        0.0000        0.0000        0.0000        0.0000        0.0000        0.0000        0.0000        0.0000        0.0000        0.0000        0.0000        0.0000        0.0000        0.0000
        0.0000        0.0000        0.0000        0.0000        0.0000        0.0000        0.0000        0.0000        0.0000        0.0000        0.0000        0.0000        0.0000        0.0000        0.0000        0.0000        0.0000        0.0000        0.0000        0.0000        0.0000        0.0000        0.0000        0.0000        0.0000        0.0000        0.0000        0.0000        0.0000        0.0000        0.0000        0.0000        0.0000        0.0000        0.0000        0.0000        0.0000        0.0000        0.0000        0.0000        0.0000        0.0000        0.0000        0.0000        0.0000        0.0000        0.0000        0.0000        0.0000        0.0000        0.0000        0.0000        0.0000        0.0000        0.0000        0.0000        0.0000        0.0000        0.0000        0.0000        0.0000        0.0000        0.0000        0.0000        0.0000        0.0000        0.0000        0.0000        0.0000        0.0000        0.0000        0.0000        0.0000        0.0000        0.0000        0.0000        0.0000        0.0000        0.0000        0.0000        0.0000        0.0000        0.0000        0.0000        0.0000        0.0000        0.0000        0.0000        0.0000        0.0000        0.0000        0.0000        0.0000        0.0000        0.0000        0.0000        0.0000        0.0000        0.0000        0.0000        0.0000        6.6459        5.4084        5.8724        8.2671        6.2894        6.4673        6.1661        8.9108        9.9453       12.2793       13.8395       19.4479       20.4509       22.3353       20.8247       21.6937       23.7463       25.6691       21.8079       16.6980       16.8498       18.4460       18.7182       17.2528       23.1905       24.5976       22.5139       20.9181       19.8112       19.2049       19.6092       22.9104       24.0538       26.2487       24.6340       23.9583       23.8408       23.3348       20.3725       20.9333       22.0086       22.2780       27.6015       29.2709       28.8830       27.8840       26.4493       25.6506       24.0662       21.3934       17.1914       15.5236       14.7711       13.5563       15.3887       14.1339       12.4018       10.7413        7.5148        5.7563        4.5206        3.7121        1.9048        1.6195        1.5205        1.1810        1.0933        0.6888        0.4836        0.3128        0.1759        0.1150        1.1165        0.0000        0.0389        0.0000        0.0000        0.0000        0.0000        0.0000        0.0000        0.0000       12.8400       25.0800       16.1700       25.0500       31.7326       31.7181       31.1774       37.9861       51.1648       60.0534       70.8856        0.0000        0.0000        0.0000        0.0000        0.0000        0.0000        0.0000        0.0000        0.0000        0.0000        0.0000        0.0000        0.0000        0.0000        0.0000        0.0000        0.0000        0.0000        0.0000        0.0000        0.0000        0.0000        0.0000        0.0000        0.0000        0.0000        0.0000        0.0000        0.0000        0.0000        0.0000        0.0000        0.0000        0.0000        0.0000        0.0000        0.0000        0.0000        0.0000        0.0000        0.0000        0.0000        0.0000        0.0000        0.0000        0.0000        0.0000        0.0000        0.0000        0.0000        0.0000        0.0000        0.0000        0.0000        0.0000
        0.0000        0.0000        0.0000        0.0000        0.0000        0.0000        0.0000        0.0000        0.0000        0.0000        0.0000        0.0000        0.0000        0.0000        0.0000        0.0000        0.0000        0.0000        0.0000        0.0000        0.0000        0.0000        0.0000        0.0000        0.0000        0.0000        0.0000        0.0000        0.0000        0.0000        0.0000        0.0000        0.0000        0.0000        0.0000        0.0000        0.0000        0.0000        0.0000        0.0000        0.0000        0.0000        0.0000        0.0000        0.0000        0.0000        0.0000        0.0000        0.0000        0.0000        0.0000        0.0000        0.0000        0.0000        0.0000        0.0000        0.0000        0.0000        0.0000        0.0000        0.0000        0.0000        0.0000        0.0000        0.0000        0.0000        0.0000        0.0000        0.0000        0.0000        0.0000        0.0000        0.0000        0.0000        0.0000        0.0000        0.0000        0.0000        0.0000        0.0000        0.0000        0.0000        0.0000        0.0000        0.0000        0.0000        0.0000        0.0000        0.0000        0.0000        0.0000        0.0000        0.0000        0.0000        0.0000        0.0000        0.0000        0.0000        0.0000        0.0000        0.0000        0.0000        7.7040        5.6177        6.0925       12.6224        8.0507        9.8943       12.0983       13.3240       14.0594       17.2777       22.1515       30.7265       34.9368       22.8489       22.8241       34.3206       39.1305       32.0443       33.9871       22.6998       22.2118       24.9432       21.4128       30.0036       30.9802       26.9662       20.3801       17.6244       18.2874       21.1310       21.2856       22.5046       23.4397       20.9079       18.4557       18.6133       19.4918       18.4405       18.6099       19.4981       20.3274       26.4874       27.8931       27.3567       25.9229       24.7950       23.7532       21.8515       19.8315       15.9303       14.6407       12.8597       11.8551       13.0211       12.0570       10.6615        9.3212        6.4827        5.2860        4.1782        3.6179        1.9706        1.6177        1.3508        1.1084        0.9855        0.7450        0.5022        0.3106        0.0317        0.0361        0.2200        0.0792        0.0000        0.1650        0.0000        0.0000        0.0000        0.0000        0.0000        0.0000        0.0000       24.7200       22.0500        1.7700       31.2819       31.2420       31.9046       38.7730       54.4433       64.4289       82.5757        0.0000        0.0000        0.0000        0.0000        0.0000        0.0000        0.0000        0.0000        0.0000        0.0000        0.0000        0.0000        0.0000        0.0000        0.0000        0.0000        0.0000        0.0000        0.0000        0.0000        0.0000        0.0000        0.0000        0.0000        0.0000        0.0000        0.0000        0.0000        0.0000        0.0000        0.0000        0.0000        0.0000        0.0000        0.0000        0.0000        0.0000        0.0000        0.0000        0.0000        0.0000        0.0000        0.0000        0.0000        0.0000        0.0000        0.0000        0.0000        0.0000        0.0000        0.0000        0.0000        0.0000        0.0000        0.0000
        0.0000        0.0000        0.0000        0.0000        0.0000        0.0000        0.0000        0.0000        0.0000        0.0000        0.0000        0.0000        0.0000        0.0000        0.0000        0.0000        0.0000        0.0000        0.0000        0.0000        0.0000        0.0000        0.0000        0.0000        0.0000        0.0000        0.0000        0.0000        0.0000        0.0000        0.0000        0.0000        0.0000        0.0000        0.0000        0.0000        0.0000        0.0000        0.0000        0.0000        0.0000        0.0000        0.0000        0.0000        0.0000        0.0000        0.0000        0.0000        0.0000        0.0000        0.0000        0.0000        0.0000        0.0000        0.0000        0.0000        0.0000        0.0000        0.0000        0.0000        0.0000        0.0000        0.0000        0.0000        0.0000        0.0000        0.0000        0.0000        0.0000        0.0000        0.0000        0.0000        0.0000        0.0000        0.0000        0.0000        0.0000        0.0000        0.0000        0.0000        0.0000        0.0000        0.0000        0.0000        0.0000        0.0000        0.0000        0.0000        0.0000        0.0000        0.0000        0.0000        0.0000        0.0000        0.0000        0.0000        0.0000        0.0000        0.0000        0.0000        0.0000        0.0000        0.0000        6.5931        6.1148        8.7364       11.1939       11.3165       19.3202       19.0673       13.1389       20.5530       28.2074       36.4519       31.8480       30.9375       37.1128       44.1891       42.2147       34.7846       33.9887       27.3811       33.0123       33.3206       38.2602       40.7162       39.8183        0.0000        0.0000       18.6450       19.4086       22.0860       22.2557       20.6029       21.3882       18.7325       17.1489       17.5682       18.0992       17.1160       19.3042       20.8339       21.7430       26.2937       27.3409       27.1611       25.7932       20.9617       19.5357       18.4067       16.8946       14.2101       12.3672       10.8822       10.2764        8.8227        7.9588        7.0647        6.3164        7.3124        5.3010        5.6682        4.3565        5.3094        4.1057        3.6589        3.1970        2.8751        2.3786        2.3585        1.5978        2.9064        2.7272        0.7226        0.0000        0.0000        0.0000        0.0000        0.0000        0.0000        0.0000        0.0000        0.0000        0.0000        0.0000        0.0000        0.0000       27.5393       28.3982       32.3496       40.2206       61.7861       73.6968        0.0000        0.0000        0.0000        0.0000        0.0000        0.0000        0.0000        0.0000        0.0000        0.0000        0.0000        0.0000        0.0000        0.0000        0.0000        0.0000        0.0000        0.0000        0.0000        0.0000        0.0000        0.0000        0.0000        0.0000        0.0000        0.0000        0.0000        0.0000        0.0000        0.0000        0.0000        0.0000        0.0000        0.0000        0.0000        0.0000        0.0000        0.0000        0.0000        0.0000        0.0000        0.0000        0.0000        0.0000        0.0000        0.0000        0.0000        0.0000        0.0000        0.0000        0.0000        0.0000        0.0000        0.0000        0.0000        0.0000
        0.0000        0.0000        0.0000        0.0000        0.0000        0.0000        0.0000        0.0000        0.0000        0.0000        0.0000        0.0000        0.0000        0.0000        0.0000        0.0000        0.0000        0.0000        0.0000        0.0000        0.0000        0.0000        0.0000        0.0000        0.0000        0.0000        0.0000        0.0000        0.0000        0.0000        0.0000        0.0000        0.0000        0.0000        0.0000        0.0000        0.0000        0.0000        0.0000        0.0000        0.0000        0.0000        0.0000        0.0000        0.0000        0.0000        0.0000        0.0000        0.0000        0.0000        0.0000        0.0000        0.0000        0.0000        0.0000        0.0000        0.0000        0.0000        0.0000        0.0000        0.0000        0.0000        0.0000        0.0000        0.0000        0.0000        0.0000        0.0000        0.0000        0.0000        0.0000        0.0000        0.0000        0.0000        0.0000        0.0000        0.0000        0.0000        0.0000        0.0000        0.0000        0.0000        0.0000        0.0000        0.0000        0.0000        0.0000        0.0000        0.0000        0.0000        0.0000        0.0000        0.0000        0.0000        0.0000        0.0000        0.0000        0.0000        0.0000        0.0000        0.0000        0.0000        0.0000        7.0272       12.3112       13.9771       14.7399       14.2239       20.8980       20.7636       13.1067       18.2917       32.7407       48.6977       35.3246       45.5916       49.2130       60.1832       42.1046       40.0893       36.4163       33.4410       36.8849       39.5773       42.5195       41.3489        0.0000        0.0000        0.0000        0.0000        0.0000        0.0000       21.4172       18.7595       17.9739       15.4399       15.2222       15.4145       17.0198       17.1830       17.6715       18.5611       19.2078       25.1176       26.7344       26.6195       24.2027       19.2095       17.6547       16.9048       15.0412       12.6205       10.8798        9.6776        9.0181        7.4870        6.5004        5.6703        5.1908        9.3884        7.8985        5.5306        3.9137        4.7687        4.7372        4.6083        3.7194        2.7105        2.9063        2.3880        1.1949        1.6079        0.0000        0.0000        0.0000        0.0000        0.0000        0.0000        0.0000        0.0000        0.0000        0.0000        0.0000        0.0000        0.0000        0.0000        0.0000       28.0627       30.4397       32.9116       40.7444       64.5700       78.6766      118.3855        0.0000        0.0000        0.0000        0.0000        0.0000        0.0000        0.0000        0.0000        0.0000        0.0000        0.0000        0.0000        0.0000        0.0000        0.0000        0.0000        0.0000        0.0000        0.0000        0.0000        0.0000        0.0000        0.0000        0.0000        0.0000        0.0000        0.0000        0.0000        0.0000        0.0000        0.0000        0.0000        0.0000        0.0000        0.0000        0.0000        0.0000        0.0000        0.0000        0.0000        0.0000        0.0000        0.0000        0.0000        0.0000        0.0000        0.0000        0.0000        0.0000        0.0000        0.0000        0.0000        0.0000        0.0000        0.0000
        0.0000        0.0000        0.0000        0.0000        0.0000        0.0000        0.0000        0.0000        0.0000        0.0000        0.0000        0.0000        0.0000        0.0000        0.0000        0.0000        0.0000        0.0000        0.0000        0.0000        0.0000        0.0000        0.0000        0.0000        0.0000        0.0000        0.0000        0.0000        0.0000        0.0000        0.0000        0.0000        0.0000        0.0000        0.0000        0.0000        0.0000        0.0000        0.0000        0.0000        0.0000        0.0000        0.0000        0.0000        0.0000        0.0000        0.0000        0.0000        0.0000        0.0000        0.0000        0.0000        0.0000        0.0000        0.0000        0.0000        0.0000        0.0000        0.0000        0.0000        0.0000        0.0000        0.0000        0.0000        0.0000        0.0000        0.0000        0.0000        0.0000        0.0000        0.0000        0.0000        0.0000        0.0000        0.0000        0.0000        0.0000        0.0000        0.0000        0.0000        0.0000        0.0000        0.0000        0.0000        0.0000        0.0000        0.0000        0.0000        0.0000        0.0000        0.0000        0.0000        0.0000        0.0000        0.0000        0.0000        0.0000        0.0000        0.0000        0.0000        0.0000        0.0000        0.0000       12.7185       16.6299       10.7281       17.8531       17.3851       22.0476       16.6579       16.2557       29.2708       33.6176       43.9173       36.3425       44.8926       55.4894        0.0000       45.5389       40.1227        0.0000        0.0000       42.7925       42.8911        0.0000        0.0000        0.0000        0.0000        0.0000        0.0000        0.0000        0.0000       17.8308       16.8462       16.4739       14.0368       13.6116       14.5355       16.0095       15.6438       17.0760       18.1151       19.2100       25.0005       26.5379       26.2891       23.9528       18.6514       16.9910       16.4654       13.8993       11.7743       10.0295        8.7361        8.2694        6.7315        5.8776        5.0698        4.7394        5.7309        4.5312        5.6050        4.8527        4.9019        5.8321        5.0993        5.0172        0.0000        0.0000        0.0000        0.0000        0.0000        0.0000        0.0000        0.0000        0.0000        0.0000        0.0000        0.0000        0.0000        0.0000        0.0000        0.0000        0.0000        0.0000        0.0000        0.0000       32.2311       32.0879       33.3106       42.8689       65.3900        0.0000        0.0000        0.0000        0.0000        0.0000        0.0000        0.0000        0.0000        0.0000        0.0000        0.0000        0.0000        0.0000        0.0000        0.0000        0.0000        0.0000        0.0000        0.0000        0.0000        0.0000        0.0000        0.0000        0.0000        0.0000        0.0000        0.0000        0.0000        0.0000        0.0000        0.0000        0.0000        0.0000        0.0000        0.0000        0.0000        0.0000        0.0000        0.0000        0.0000        0.0000        0.0000        0.0000        0.0000        0.0000        0.0000        0.0000        0.0000        0.0000        0.0000        0.0000        0.0000        0.0000        0.0000        0.0000        0.0000        0.0000
        0.0000        0.0000        0.0000        0.0000        0.0000        0.0000        0.0000        0.0000        0.0000        0.0000        0.0000        0.0000        0.0000        0.0000        0.0000        0.0000        0.0000        0.0000        0.0000        0.0000        0.0000        0.0000        0.0000        0.0000        0.0000        0.0000        0.0000        0.0000        0.0000        0.0000        0.0000        0.0000        0.0000        0.0000        0.0000        0.0000        0.0000        0.0000        0.0000        0.0000        0.0000        0.0000        0.0000        0.0000        0.0000        0.0000        0.0000        0.0000        0.0000        0.0000        0.0000        0.0000        0.0000        0.0000        0.0000        0.0000        0.0000        0.0000        0.0000        0.0000        0.0000        0.0000        0.0000        0.0000        0.0000        0.0000        0.0000        0.0000        0.0000        0.0000        0.0000        0.0000        0.0000        0.0000        0.0000        0.0000        0.0000        0.0000        0.0000        0.0000        0.0000        0.0000        0.0000        0.0000        0.0000        0.0000        0.0000        0.0000        0.0000        0.0000        0.0000        0.0000        0.0000        0.0000        0.0000        0.0000        0.0000        0.0000        0.0000        0.0000        0.0000        0.0000        0.0000       20.4986       21.3585       11.8254       13.0771       12.7059       19.1056       23.4656       22.2966       28.9089       31.0361       37.9883        0.0000        0.0000        0.0000        0.0000        0.0000        0.0000        0.0000        0.0000        0.0000        0.0000        0.0000        0.0000        0.0000        0.0000        0.0000        0.0000        0.0000        0.0000        0.0000       16.2669       15.0476       12.9538       12.4539       13.1494       15.2513       15.2628       16.9911       18.1711       19.2596       25.1361       26.4994       26.0440       23.9309       18.9963       17.5294       16.0863       13.6798       11.4828        9.5273        8.1769        7.9007        6.7271        5.9220        5.1768        4.8652        4.4026        3.9666        3.8826        3.8704        5.8565        5.7123        4.2126        0.0000        0.0000        0.0000        0.0000        0.0000        0.0000        0.0000        0.0000        0.0000        0.0000        0.0000        0.0000        0.0000        0.0000        0.0000        0.0000        0.0000        0.0000        0.0000        0.0000        0.0000        0.0000       36.9331       40.0494       41.1067        0.0000       83.8148      110.1220        0.0000        0.0000        0.0000        0.0000        0.0000        0.0000        0.0000        0.0000        0.0000        0.0000        0.0000        0.0000        0.0000        0.0000        0.0000        0.0000        0.0000        0.0000        0.0000        0.0000        0.0000        0.0000        0.0000        0.0000        0.0000        0.0000        0.0000        0.0000        0.0000        0.0000        0.0000        0.0000        0.0000        0.0000        0.0000        0.0000        0.0000        0.0000        0.0000        0.0000        0.0000        0.0000        0.0000        0.0000        0.0000        0.0000        0.0000        0.0000        0.0000        0.0000        0.0000        0.0000        0.0000        0.0000        0.0000
        0.0000        0.0000        0.0000        0.0000        0.0000        0.0000        0.0000        0.0000        0.0000        0.0000        0.0000        0.0000        0.0000        0.0000        0.0000        0.0000        0.0000        0.0000        0.0000        0.0000        0.0000        0.0000        0.0000        0.0000        0.0000        0.0000        0.0000        0.0000        0.0000        0.0000        0.0000        0.0000        0.0000        0.0000        0.0000        0.0000        0.0000        0.0000        0.0000        0.0000        0.0000        0.0000        0.0000        0.0000        0.0000        0.0000        0.0000        0.0000        0.0000        0.0000        0.0000        0.0000        0.0000        0.0000        0.0000        0.0000        0.0000        0.0000        0.0000        0.0000        0.0000        0.0000        0.0000        0.0000        0.0000        0.0000        0.0000        0.0000        0.0000        0.0000        0.0000        0.0000        0.0000        0.0000        0.0000        0.0000        0.0000        0.0000        0.0000        0.0000        0.0000        0.0000        0.0000        0.0000        0.0000        0.0000        0.0000        0.0000        0.0000        0.0000        0.0000        0.0000        0.0000        0.0000        0.0000        0.0000        0.0000        0.0000        0.0000        0.0000        0.0000        0.0000        0.0000        0.0000        0.0000       16.1055       10.0917       21.1520       20.6155       20.8635       23.5098       30.4856       36.2805       46.6435       50.1644        0.0000        0.0000        0.0000        0.0000        0.0000        0.0000        0.0000        0.0000        0.0000        0.0000        0.0000        0.0000        0.0000        0.0000        0.0000        0.0000        0.0000        0.0000       13.3034       12.3500        9.4959        8.7201        9.6303       11.1548       17.1336       19.8561       21.8532       23.6488       24.8330       25.7359       25.2642       23.6162       20.5768       20.7356       16.4633       14.1556       10.0526        7.8120        7.4268        6.9140        7.6242        6.9400        6.2968        6.3612        5.7141        5.1948        5.5550        4.5180        4.5600        6.2100        0.0000        0.0000        0.0000        0.0000        0.0000        0.0000        0.0000        0.0000        0.0000        0.0000        0.0000        0.0000        0.0000        0.0000        0.0000        0.0000        0.0000        0.0000        0.0000        0.0000        0.0000        0.0000        0.0000        0.0000       50.6093       58.6667        0.0000       76.2300       87.5700        0.0000        0.0000        0.0000        0.0000        0.0000        0.0000        0.0000        0.0000        0.0000        0.0000        0.0000        0.0000        0.0000        0.0000        0.0000        0.0000        0.0000        0.0000        0.0000        0.0000        0.0000        0.0000        0.0000        0.0000        0.0000        0.0000        0.0000        0.0000        0.0000        0.0000        0.0000        0.0000        0.0000        0.0000        0.0000        0.0000        0.0000        0.0000        0.0000        0.0000        0.0000        0.0000        0.0000        0.0000        0.0000        0.0000        0.0000        0.0000        0.0000        0.0000        0.0000        0.0000        0.0000        0.0000        0.0000
        0.0000        0.0000        0.0000        0.0000        0.0000        0.0000        0.0000        0.0000        0.0000        0.0000        0.0000        0.0000        0.0000        0.0000        0.0000        0.0000        0.0000        0.0000        0.0000        0.0000        0.0000        0.0000        0.0000        0.0000        0.0000        0.0000        0.0000        0.0000        0.0000        0.0000        0.0000        0.0000        0.0000        0.0000        0.0000        0.0000        0.0000        0.0000        0.0000        0.0000        0.0000        0.0000        0.0000        0.0000        0.0000        0.0000        0.0000        0.0000        0.0000        0.0000        0.0000        0.0000        0.0000        0.0000        0.0000        0.0000        0.0000        0.0000        0.0000        0.0000        0.0000        0.0000        0.0000        0.0000        0.0000        0.0000        0.0000        0.0000        0.0000        0.0000        0.0000        0.0000        0.0000        0.0000        0.0000        0.0000        0.0000        0.0000        0.0000        0.0000        0.0000        0.0000        0.0000        0.0000        0.0000        0.0000        0.0000        0.0000        0.0000        0.0000        0.0000        0.0000        0.0000        0.0000        0.0000        0.0000        0.0000        0.0000        0.0000        0.0000        0.0000        0.0000        0.0000        0.0000        0.0000        0.0000       17.0864       24.7083       23.3755       25.7233       31.7237       37.1323       42.4711       51.6569       54.6766        0.0000        0.0000        0.0000        0.0000        0.0000        0.0000        0.0000        0.0000        0.0000        0.0000        0.0000        0.0000        0.0000        0.0000        0.0000        0.0000        0.0000        0.0000        0.0000        0.0000        8.0905        7.1497        8.1693       10.6331       16.8623       23.4730       28.4263       23.8230       24.5964       25.5914       26.5881       23.7129       20.5214       19.0937       17.0950       14.5691        9.7436        7.4762        6.1481        6.4286        7.2962        6.8120        7.6138        6.3295        5.6486        0.0000        0.0000        5.1105        0.0000        0.0000        0.0000        0.0000        0.0000        0.0000        0.0000        0.0000        0.0000        0.0000        0.0000        0.0000        0.0000        0.0000        0.0000        0.0000        0.0000        0.0000        0.0000        0.0000        0.0000        0.0000        0.0000        0.0000        0.0000        0.0000       64.1979       82.3888        0.0000        0.0000        0.0000        0.0000        0.0000        0.0000        0.0000        0.0000        0.0000        0.0000        0.0000        0.0000        0.0000        0.0000        0.0000        0.0000        0.0000        0.0000        0.0000        0.0000        0.0000        0.0000        0.0000        0.0000        0.0000        0.0000        0.0000        0.0000        0.0000        0.0000        0.0000        0.0000        0.0000        0.0000        0.0000        0.0000        0.0000        0.0000        0.0000        0.0000        0.0000        0.0000        0.0000        0.0000        0.0000        0.0000        0.0000        0.0000        0.0000        0.0000        0.0000        0.0000        0.0000        0.0000        0.0000        0.0000        0.0000        0.0000
[truncated: 212,709 more chars]
