# Supplementary material for: Multidimensional evaluation of the TRMM 3B43V7 satellite-based precipitation product in mainland China from 1998–2016
Source: PeerJ. 2020 Feb 20;8:e8615. doi: 10.7717/peerj.8615 (PMC7036276; doi:10.7717/peerj.8615)
Supplement: Supplemental Information 2 [file peerj-08-8615-s002.zip › TRMM_3B43 data/TRMM 3B43 data-Year-Month/2013-02.txt]

ncols         249
nrows         175
xllcorner     73.250
yllcorner     6.500
cellsize      0.25000
        0.0000        0.0000        0.0000        0.0000        0.0000        0.0000        0.0000        0.0000        0.0000        0.0000        0.0000        0.0000        0.0000        0.0000        0.0000        0.0000        0.0000        0.0000        0.0000        0.0000        0.0000        0.0000        0.0000        0.0000        0.0000        0.0000        0.0000        0.0000        0.0000        0.0000        0.0000        0.0000        0.0000        0.0000        0.0000        0.0000        0.0000        0.0000        0.0000        0.0000        0.0000        0.0000        0.0000        0.0000        0.0000        0.0000        0.0000        0.0000        0.0000        0.0000        0.0000        0.0000        0.0000        0.0000        0.0000        0.0000        0.0000        0.0000        0.0000        0.0000        0.0000        0.0000        0.0000        0.0000        0.0000        0.0000        0.0000        0.0000        0.0000        0.0000        0.0000        0.0000        0.0000        0.0000        0.0000        0.0000        0.0000        0.0000        0.0000        0.0000        0.0000        0.0000        0.0000        0.0000        0.0000        0.0000        0.0000        0.0000        0.0000        0.0000        0.0000        0.0000        0.0000        0.0000        0.0000        0.0000        0.0000        0.0000        0.0000        0.0000        0.0000        0.0000        0.0000        0.0000        0.0000        0.0000        0.0000        0.0000        0.0000        0.0000        0.0000        0.0000        0.0000        0.0000        0.0000        0.0000        0.0000        0.0000        0.0000        0.0000        0.0000        0.0000        0.0000        0.0000        0.0000        0.0000        0.0000        0.0000        0.0000        0.0000        0.0000        0.0000        0.0000        0.0000        0.0000        0.0000        0.0000        0.0000        0.0000        0.0000        0.0000        0.0000        0.0000        0.0000        0.0000        0.0000        0.0000        0.0000        0.0000        0.0000        0.0000        0.0000        0.0000        0.0000        0.0000        0.0000        0.0000        0.0000        0.0000        0.0000        0.0000        0.0000        0.0000        0.0000        0.0000        0.0000        0.0000        0.0000        0.0000        0.0000        0.0000        0.0000        0.0000        2.8336        2.9973        3.3481        0.0000        0.0000        0.0000        6.5050        7.2900        7.5123        7.2807        5.3547        5.1565        4.8686        4.5021        4.4602        4.4716        4.6066        4.8770        4.8151        4.8296        5.1003        4.7768        5.0347        4.8361        4.8752        4.8426        4.7192        4.3422        3.9029        3.9128        4.8397        5.5559        7.1760        6.9175        7.9641        8.4233        7.4607        6.7862        7.0730        7.7408        8.1645        8.4498        8.9278        9.3539       10.1544       11.5707        0.0000        0.0000        0.0000        0.0000        0.0000        0.0000        0.0000        0.0000        0.0000        0.0000        0.0000        0.0000        0.0000        0.0000        0.0000        0.0000        0.0000        0.0000        0.0000        0.0000        0.0000        0.0000        0.0000        0.0000        0.0000        0.0000        0.0000        0.0000        0.0000        0.0000
        0.0000        0.0000        0.0000        0.0000        0.0000        0.0000        0.0000        0.0000        0.0000        0.0000        0.0000        0.0000        0.0000        0.0000        0.0000        0.0000        0.0000        0.0000        0.0000        0.0000        0.0000        0.0000        0.0000        0.0000        0.0000        0.0000        0.0000        0.0000        0.0000        0.0000        0.0000        0.0000        0.0000        0.0000        0.0000        0.0000        0.0000        0.0000        0.0000        0.0000        0.0000        0.0000        0.0000        0.0000        0.0000        0.0000        0.0000        0.0000        0.0000        0.0000        0.0000        0.0000        0.0000        0.0000        0.0000        0.0000        0.0000        0.0000        0.0000        0.0000        0.0000        0.0000        0.0000        0.0000        0.0000        0.0000        0.0000        0.0000        0.0000        0.0000        0.0000        0.0000        0.0000        0.0000        0.0000        0.0000        0.0000        0.0000        0.0000        0.0000        0.0000        0.0000        0.0000        0.0000        0.0000        0.0000        0.0000        0.0000        0.0000        0.0000        0.0000        0.0000        0.0000        0.0000        0.0000        0.0000        0.0000        0.0000        0.0000        0.0000        0.0000        0.0000        0.0000        0.0000        0.0000        0.0000        0.0000        0.0000        0.0000        0.0000        0.0000        0.0000        0.0000        0.0000        0.0000        0.0000        0.0000        0.0000        0.0000        0.0000        0.0000        0.0000        0.0000        0.0000        0.0000        0.0000        0.0000        0.0000        0.0000        0.0000        0.0000        0.0000        0.0000        0.0000        0.0000        0.0000        0.0000        0.0000        0.0000        0.0000        0.0000        0.0000        0.0000        0.0000        0.0000        0.0000        0.0000        0.0000        0.0000        0.0000        0.0000        0.0000        0.0000        0.0000        0.0000        0.0000        0.0000        0.0000        0.0000        0.0000        0.0000        0.0000        0.0000        0.0000        0.0000        0.0000        0.0000        0.0000        0.0000        0.0000        0.0000        0.0000        2.3482        2.5308        2.8267        3.1897        3.4671        4.1638        5.5214        6.2844        6.8276        6.7201        6.2667        4.6620        4.5267        4.2148        3.9963        4.1985        4.2593        4.6576        4.9129        5.1229        5.4803        5.4059        5.1727        5.2462        5.3224        5.4267        5.3912        4.9244        4.6335        4.4359        4.3590        5.4878        6.8880        7.1123        6.6743        8.0356        7.8117        6.9749        6.1300        7.0869        7.4424        7.9541        8.6360        9.1289        9.7189       11.0118       11.8361       10.7604       10.4925        9.8956        9.6120        9.3706        9.4291        9.8522        0.0000        0.0000        0.0000        0.0000        0.0000        0.0000        0.0000        0.0000        0.0000        0.0000        0.0000        0.0000        0.0000        0.0000        0.0000        0.0000        0.0000        0.0000        0.0000        0.0000        0.0000        0.0000        0.0000
        0.0000        0.0000        0.0000        0.0000        0.0000        0.0000        0.0000        0.0000        0.0000        0.0000        0.0000        0.0000        0.0000        0.0000        0.0000        0.0000        0.0000        0.0000        0.0000        0.0000        0.0000        0.0000        0.0000        0.0000        0.0000        0.0000        0.0000        0.0000        0.0000        0.0000        0.0000        0.0000        0.0000        0.0000        0.0000        0.0000        0.0000        0.0000        0.0000        0.0000        0.0000        0.0000        0.0000        0.0000        0.0000        0.0000        0.0000        0.0000        0.0000        0.0000        0.0000        0.0000        0.0000        0.0000        0.0000       26.4415        0.0000       17.9277       15.8462        0.0000        0.0000        0.0000        0.0000        0.0000        0.0000        0.0000        0.0000        0.0000        0.0000        0.0000        0.0000        0.0000        0.0000        0.0000        0.0000        0.0000        0.0000        0.0000        0.0000        0.0000        0.0000        0.0000        0.0000        0.0000        0.0000        0.0000        0.0000        0.0000        0.0000        0.0000        0.0000        0.0000        0.0000        0.0000        0.0000        0.0000        0.0000        0.0000        0.0000        0.0000        0.0000        0.0000        0.0000        0.0000        0.0000        0.0000        0.0000        0.0000        0.0000        0.0000        0.0000        0.0000        0.0000        0.0000        0.0000        0.0000        0.0000        0.0000        0.0000        0.0000        0.0000        0.0000        0.0000        0.0000        0.0000        0.0000        0.0000        0.0000        0.0000        0.0000        0.0000        0.0000        0.0000        0.0000        0.0000        0.0000        0.0000        0.0000        0.0000        0.0000        0.0000        0.0000        0.0000        0.0000        0.0000        0.0000        0.0000        0.0000        0.0000        0.0000        0.0000        0.0000        0.0000        0.0000        0.0000        0.0000        0.0000        0.0000        0.0000        0.0000        0.0000        0.0000        0.0000        0.0000        0.0000        0.0000        0.0000        0.0000        0.0000        0.0000        0.0000        1.8070        1.7750        2.2082        2.6108        3.0077        3.4722        4.4042        5.5851        5.9691        6.2737        6.2622        5.9805        4.7348        4.5539        4.5869        4.6309        4.4623        4.4106        4.9889        5.2566        5.3555        5.6846        5.8759        5.9606        6.0027        5.9390        5.8991        5.7625        6.1368        6.0354        5.0087        4.7612        7.2138        7.3546        6.8382        6.3491        6.8430        6.5445        6.2179        6.6659        6.6101        7.2415        7.6021        8.6806        9.1780       10.1177       11.5280       11.3958       10.4031       10.2513        9.8007        9.5400        9.0837        9.1568        9.4644        9.9234        0.0000        0.0000        0.0000        0.0000        0.0000        0.0000        0.0000        0.0000        0.0000        0.0000        0.0000        0.0000        0.0000        0.0000        0.0000        0.0000        0.0000        0.0000        0.0000        0.0000        0.0000        0.0000
        0.0000        0.0000        0.0000        0.0000        0.0000        0.0000        0.0000        0.0000        0.0000        0.0000        0.0000        0.0000        0.0000        0.0000        0.0000        0.0000        0.0000        0.0000        0.0000        0.0000        0.0000        0.0000        0.0000        0.0000        0.0000        0.0000        0.0000        0.0000        0.0000        0.0000        0.0000        0.0000        0.0000        0.0000        0.0000        0.0000        0.0000        0.0000        0.0000        0.0000        0.0000        0.0000        0.0000        0.0000        0.0000        0.0000        0.0000        0.0000        0.0000        0.0000        0.0000        0.0000        0.0000       32.7832       29.4234       26.6450       22.8362       19.8320       15.5334        8.5461        0.0000        0.0000        0.0000        0.0000        0.0000        0.0000        0.0000        0.0000        0.0000        0.0000        0.0000        0.0000        0.0000        0.0000        0.0000        0.0000        0.0000        0.0000        0.0000        0.0000        0.0000        0.0000        0.0000        0.0000        0.0000        0.0000        0.0000        0.0000        0.0000        0.0000        0.0000        0.0000        0.0000        0.0000        0.0000        0.0000        0.0000        0.0000        0.0000        0.0000        0.0000        0.0000        0.0000        0.0000        0.0000        0.0000        0.0000        0.0000        0.0000        0.0000        0.0000        0.0000        0.0000        0.0000        0.0000        0.0000        0.0000        0.0000        0.0000        0.0000        0.0000        0.0000        0.0000        0.0000        0.0000        0.0000        0.0000        0.0000        0.0000        0.0000        0.0000        0.0000        0.0000        0.0000        0.0000        0.0000        0.0000        0.0000        0.0000        0.0000        0.0000        0.0000        0.0000        0.0000        0.0000        0.0000        0.0000        0.0000        0.0000        0.0000        0.0000        0.0000        0.0000        0.0000        0.0000        0.0000        0.0000        0.0000        0.0000        0.0000        0.0000        0.0000        0.0000        0.0000        0.0000        0.0000        0.0000        0.0000        0.0000        0.0000        1.1096        1.4556        1.6211        1.8864        2.2917        3.1998        3.7250        4.3782        4.9549        5.4822        5.8346        6.1902        6.3308        5.1011        5.6431        5.8278        5.1523        4.7410        5.1560        5.6800        5.8630        6.7647        7.2818        7.0675        7.0241        7.0565        6.7888        6.6454        6.4258        7.4269        6.5789        6.5426        5.0253        5.1609        5.3926        6.0574        5.3551        6.2655        6.5118        6.1290        5.9410        6.5088        7.0543        7.6772        8.6332        9.0935       10.9145       12.0187       12.2659       10.3492       10.0677        9.8018        9.7576        9.2136        9.0978        8.9132        9.3890        9.0700        9.9764        0.0000        0.0000        0.0000        0.0000        0.0000        0.0000        0.0000        0.0000        0.0000        0.0000        0.0000        0.0000        0.0000        0.0000        0.0000        0.0000        0.0000        0.0000        0.0000        0.0000
        0.0000        0.0000        0.0000        0.0000        0.0000        0.0000        0.0000        0.0000        0.0000        0.0000        0.0000        0.0000        0.0000        0.0000        0.0000        0.0000        0.0000        0.0000        0.0000        0.0000        0.0000        0.0000        0.0000        0.0000        0.0000        0.0000        0.0000        0.0000        0.0000        0.0000        0.0000        0.0000        0.0000        0.0000        0.0000        0.0000        0.0000        0.0000        0.0000        0.0000        0.0000        0.0000        0.0000        0.0000        0.0000        0.0000        0.0000        0.0000        0.0000        0.0000        0.0000        0.0000        0.0000       29.2176       26.0161       26.7567       23.2542       21.0174       17.3416       11.7178        0.0000        0.0000        0.0000        0.0000        0.0000        0.0000        0.0000        0.0000        0.0000        0.0000        0.0000        0.0000        0.0000        0.0000        0.0000        0.0000        0.0000        0.0000        0.0000        0.0000        0.0000        0.0000        0.0000        0.0000        0.0000        0.0000        0.0000        0.0000        0.0000        0.0000        0.0000        0.0000        0.0000        0.0000        0.0000        0.0000        0.0000        0.0000        0.0000        0.0000        0.0000        0.0000        0.0000        0.0000        0.0000        0.0000        0.0000        0.0000        0.0000        0.0000        0.0000        0.0000        0.0000        0.0000        0.0000        0.0000        0.0000        0.0000        0.0000        0.0000        0.0000        0.0000        0.0000        0.0000        0.0000        0.0000        0.0000        0.0000        0.0000        0.0000        0.0000        0.0000        0.0000        0.0000        0.0000        0.0000        0.0000        0.0000        0.0000        0.0000        0.0000        0.0000        0.0000        0.0000        0.0000        0.0000        0.0000        0.0000        0.0000        0.0000        0.0000        0.0000        0.0000        0.0000        0.0000        0.0000        0.0000        0.0000        0.0000        0.0000        0.0000        0.0000        0.0000        0.0000        0.0000        0.0000        0.0000        0.0000        0.0000        0.0000        0.7046        0.9689        0.8971        1.1482        1.4286        2.2543        2.5184        2.9242        3.3039        3.9590        4.3136        4.5193        4.4983        3.9320        4.1179        4.1744        4.3850        5.1124        5.2294        5.5686        6.0193        7.1834        7.0423        7.0345        6.4349        7.0171        6.8123        6.6824        6.6485        6.9975        6.2244        5.6472        5.0836        5.4851        6.1173        5.9044        5.8596        5.9781        5.7634        5.3441        5.7385        5.5180        5.9259        6.3095        7.4294        8.3707        9.4475       10.9682       12.2389       11.6490       10.5629       10.4174       10.5727        9.9535        9.5464        8.6050        8.3890        8.0668        9.5889        9.8905        8.9018        0.0000        0.0000        0.0000        0.0000        0.0000        0.0000        0.0000        0.0000        0.0000        0.0000        0.0000        0.0000        0.0000        0.0000        0.0000        0.0000        0.0000        0.0000
        0.0000        0.0000        0.0000        0.0000        0.0000        0.0000        0.0000        0.0000        0.0000        0.0000        0.0000        0.0000        0.0000        0.0000        0.0000        0.0000        0.0000        0.0000        0.0000        0.0000        0.0000        0.0000        0.0000        0.0000        0.0000        0.0000        0.0000        0.0000        0.0000        0.0000        0.0000        0.0000        0.0000        0.0000        0.0000        0.0000        0.0000        0.0000        0.0000        0.0000        0.0000        0.0000        0.0000        0.0000        0.0000        0.0000        0.0000        0.0000        0.0000        0.0000       35.5906       30.8757       29.4536       27.8197       22.6719       23.5191       22.1679       22.8173       18.2726       11.5837        7.5364        5.2376        0.0000        0.0000        0.0000        0.0000        0.0000        0.0000        0.0000        0.0000        0.0000        0.0000        0.0000        0.0000        0.0000        0.0000        0.0000        0.0000        0.0000        0.0000        0.0000        0.0000        0.0000        0.0000        0.0000        0.0000        0.0000        0.0000        0.0000        0.0000        0.0000        0.0000        0.0000        0.0000        0.0000        0.0000        0.0000        0.0000        0.0000        0.0000        0.0000        0.0000        0.0000        0.0000        0.0000        0.0000        0.0000        0.0000        0.0000        0.0000        0.0000        0.0000        0.0000        0.0000        0.0000        0.0000        0.0000        0.0000        0.0000        0.0000        0.0000        0.0000        0.0000        0.0000        0.0000        0.0000        0.0000        0.0000        0.0000        0.0000        0.0000        0.0000        0.0000        0.0000        0.0000        0.0000        0.0000        0.0000        0.0000        0.0000        0.0000        0.0000        0.0000        0.0000        0.0000        0.0000        0.0000        0.0000        0.0000        0.0000        0.0000        0.0000        0.0000        0.0000        0.0000        0.0000        0.0000        0.0000        0.0000        0.0000        0.0000        0.0000        0.0000        0.0000        0.0000        0.0000        0.0000        0.0000        0.0000        0.8253        0.8858        1.1311        0.9199        1.1941        1.8815        2.3249        2.4837        2.5967        2.8620        3.6631        4.2954        4.7104        4.8489        4.2146        4.5329        4.9407        4.9493        5.8992        6.0578        6.3347        7.0594        8.6904        8.7099        8.6490        8.7523        9.2357        9.2504        8.7322        7.5420        7.9134        7.5203        7.0778        6.2234        6.6281        6.4401        6.6569        6.9489        6.5645        6.2857        5.7051        5.9168        5.8249        5.9584        6.5759        7.6751        8.5824       10.0628       10.5225       11.6721       11.4104       11.3691       10.9472       10.4521        9.8670        9.8500        8.8709        8.7580        8.8694        9.2238        8.0829        7.6056        0.0000        0.0000        0.0000        0.0000        0.0000        0.0000        0.0000        0.0000        0.0000        0.0000        0.0000        0.0000        0.0000        0.0000       10.9737       12.8108       13.6874        0.0000
        0.0000        0.0000        0.0000        0.0000        0.0000        0.0000        0.0000        0.0000        0.0000        0.0000        0.0000        0.0000        0.0000        0.0000        0.0000        0.0000        0.0000        0.0000        0.0000        0.0000        0.0000        0.0000        0.0000        0.0000        0.0000        0.0000        0.0000        0.0000        0.0000        0.0000        0.0000        0.0000        0.0000        0.0000        0.0000        0.0000        0.0000        0.0000        0.0000        0.0000        0.0000        0.0000        0.0000        0.0000        0.0000        0.0000        0.0000        0.0000       33.4681       34.4629       37.9925       38.1650       31.4050       24.1658       21.9361       21.7905       19.5896       18.4858       17.2445       12.4045       10.1955        7.6426        8.9616        0.0000        0.0000        0.0000        0.0000        0.0000        0.0000        0.0000        0.0000        0.0000        0.0000        0.0000        0.0000        0.0000        0.0000        0.0000        0.0000        0.0000        0.0000        0.0000        0.0000        0.0000        0.0000        0.0000        0.0000        0.0000        0.0000        0.0000        0.0000        0.0000        0.0000        0.0000        0.0000        0.0000        0.0000        0.0000        0.0000        0.0000        0.0000        0.0000        0.0000        0.0000        0.0000        0.0000        0.0000        0.0000        0.0000        0.0000        0.0000        0.0000        0.0000        0.0000        0.0000        0.0000        0.0000        0.0000        0.0000        0.0000        0.0000        0.0000        0.0000        0.0000        0.0000        0.0000        0.0000        0.0000        0.0000        0.0000        0.0000        0.0000        0.0000        0.0000        0.0000        0.0000        0.0000        0.0000        0.0000        0.0000        0.0000        0.0000        0.0000        0.0000        0.0000        0.0000        0.0000        0.0000        0.0000        0.0000        0.0000        0.0000        0.0000        0.0000        0.0000        0.0000        0.0000        0.0000        0.0000        0.0000        0.0000        0.0000        0.0000        0.0000        0.0000        0.0000        0.0000        0.0000        1.1532        1.0056        0.9746        1.6568        1.6424        1.8911        2.2274        2.2820        2.4924        2.8707        3.2358        3.7407        4.2610        4.6552        5.4021        4.8692        5.1523        5.8430        5.8738        7.1451        7.3735        8.3138        8.5963       10.2835       10.4911       10.6744       11.5574       10.7973        9.7183        8.9993        8.7350       10.8793        9.5899        8.8535        7.4899        7.0438        6.7554        6.8377        7.3183        8.4403        7.5307        7.0429        6.7222        6.2160        6.7056        6.9273        8.2044        8.5328       10.2653       10.3622       10.9137       11.3623       10.9028       10.1531       10.4534       10.0874       10.1256       10.1215        9.7906       10.5948       11.4464       11.1859        9.5202        7.4745        0.0000        0.0000        0.0000        0.0000        0.0000        0.0000        0.0000        0.0000        0.0000       12.4429       14.3615       14.6759       12.9290       12.5615       11.9256       14.0318       14.2404
        0.0000        0.0000        0.0000        0.0000        0.0000        0.0000        0.0000        0.0000        0.0000        0.0000        0.0000        0.0000        0.0000        0.0000        0.0000        0.0000        0.0000        0.0000        0.0000        0.0000        0.0000        0.0000        0.0000        0.0000        0.0000        0.0000        0.0000        0.0000        0.0000        0.0000        0.0000        0.0000        0.0000        0.0000        0.0000        0.0000        0.0000        0.0000        0.0000        0.0000        0.0000        0.0000        0.0000        0.0000        0.0000        0.0000        0.0000        0.0000       30.3750       31.3334       33.5158       30.1254       29.8048       26.4768       24.4194       20.4271       17.4597       16.2544       12.7222       10.3930       10.4878        9.3342        7.1266        4.8864        4.4303        3.0324        2.6112        0.0000        0.0000        0.0000        0.0000        0.0000        0.0000        0.0000        0.0000        0.0000        0.0000        0.0000        0.0000        0.0000        0.0000        0.0000        0.0000        0.0000        0.0000        0.0000        0.0000        0.0000        0.0000        0.0000        0.0000        0.0000        0.0000        0.0000        0.0000        0.0000        0.0000        0.0000        0.0000        0.0000        0.0000        0.0000        0.0000        0.0000        0.0000        0.0000        0.0000        0.0000        0.0000        0.0000        0.0000        0.0000        0.0000        0.0000        0.0000        0.0000        0.0000        0.0000        0.0000        0.0000        0.0000        0.0000        0.0000        0.0000        0.0000        0.0000        0.0000        0.0000        0.0000        0.0000        0.0000        0.0000        0.0000        0.0000        0.0000        0.0000        0.0000        0.0000        0.0000        0.0000        0.0000        0.0000        0.0000        0.0000        0.0000        0.0000        0.0000        0.0000        0.0000        0.0000        0.0000        0.0000        0.0000        0.0000        0.0000        0.0000        0.0000        0.0000        0.0000        0.0000        0.0000        0.0000        0.0000        0.0000        0.0000        0.0000        0.0000        0.0000        1.4866        1.4049        1.6053        2.1301        2.2703        2.0280        1.9740        2.6052        3.0232        3.5998        3.7711        4.5434        4.8066        5.3801        5.7850        5.4545        5.9509        6.5209        7.2849        8.6364        9.4711       10.0852        9.5504       11.5616       12.4659       11.7776       10.7415        9.5676        8.7654        8.9948        9.2861       11.2664        9.7049        8.7907        8.7816        8.9385        7.9881        7.7885        7.4105        7.8865        7.4963        7.9991        8.9242        7.9470        7.7113        8.5382        9.5603       10.6551       10.9018       11.5523       12.0645       13.1890       14.0948       13.9674       13.2008       11.7109       11.6273       13.3600       13.3983       12.1397       12.2318       12.2315       10.1788        0.0000        0.0000        0.0000        0.0000        0.0000        0.0000       14.9474       15.1398       15.3747       13.9055       13.0681       13.0450       14.4014       13.6862       13.4777       13.6475        0.0000        0.0000
        0.0000        0.0000        0.0000        0.0000        0.0000        0.0000        0.0000        0.0000        0.0000        0.0000        0.0000        0.0000        0.0000        0.0000        0.0000        0.0000        0.0000        0.0000        0.0000        0.0000        0.0000        0.0000        0.0000        0.0000        0.0000        0.0000        0.0000        0.0000        0.0000        0.0000        0.0000        0.0000        0.0000        0.0000        0.0000        0.0000        0.0000        0.0000        0.0000        0.0000        0.0000        0.0000        0.0000        0.0000        0.0000        0.0000        0.0000        0.0000       30.6229       27.5987       25.4769       21.9420       20.2242       19.2630       18.2241       19.3857       21.3186       14.9945       10.4727       10.1850        9.2217        8.1834        9.7216        7.3977        5.8956        5.5885        5.9507        4.0806        3.8403        0.0000        0.0000        0.0000        0.0000        0.0000        0.0000        0.0000        0.0000        0.0000        0.0000        0.0000        0.0000        0.0000        0.0000        0.0000        0.0000        0.0000        0.0000        0.0000        0.0000        0.0000        0.0000        0.0000        0.0000        0.0000        0.0000        0.0000        0.0000        0.0000        0.0000        0.0000        0.0000        0.0000        0.0000        0.0000        0.0000        0.0000        0.0000        0.0000        0.0000        0.0000        0.0000        0.0000        0.0000        0.0000        0.0000        0.0000        0.0000        0.0000        0.0000        0.0000        0.0000        0.0000        0.0000        0.0000        0.0000        0.0000        0.0000        0.0000        0.0000        0.0000        0.0000        0.0000        0.0000        0.0000        0.0000        0.0000        0.0000        0.0000        0.0000        0.0000        0.0000        0.0000        0.0000        0.0000        0.0000        0.0000        0.0000        0.0000        0.0000        0.0000        0.0000        0.0000        0.0000        0.0000        0.0000        0.0000        0.0000        0.0000        0.0000        0.0000        0.0000        0.0000        0.0000        0.0000        0.0000        0.0000        0.0000        0.0000        3.0389        3.3637        3.5935        3.3016        3.1260        3.5349        4.0092        3.8515        4.2641        4.3449        4.3593        4.2362        5.2506        5.7800        6.2186        7.8563        8.7478       10.0342       10.6846       10.6565       10.8917       10.5615       10.6561       11.8789       10.4910        8.9811        8.7120        8.7310        8.9492        8.9837        8.9046       10.2535        9.8717        9.6980        8.7390        8.2151        8.2608        8.2851        7.9927        8.0047        8.1236        9.0540        9.5661        9.5466        9.7777       10.8432       11.7342       13.5799       14.7893       14.7117       16.7748       17.9996       18.1678       16.2938       14.9644       13.5233       12.7276       14.8498       16.7039       15.1590       14.9290       13.7920       10.8215       11.3120       10.3014        9.9774       10.1716       10.8648       11.4320       12.4550       13.7705       14.3889       13.5879       12.2454       12.4642       11.8061       11.5940       11.9932       12.4559        0.0000        0.0000
        0.0000        0.0000        0.0000        0.0000        0.0000        0.0000        0.0000        0.0000        0.0000        0.0000        0.0000        0.0000        0.0000        0.0000        0.0000        0.0000        0.0000        0.0000        0.0000        0.0000        0.0000        0.0000        0.0000        0.0000        0.0000        0.0000        0.0000        0.0000        0.0000        0.0000        0.0000        0.0000        0.0000        0.0000        0.0000        0.0000        0.0000        0.0000        0.0000        0.0000        0.0000        0.0000        0.0000        0.0000        0.0000        0.0000        0.0000        0.0000       23.2667       22.2103       21.3818       18.2162       17.9518       18.8510       17.4818       15.1208       13.1971       10.9343       12.0867       11.7618        8.3769        6.8354        7.2533        8.0378        7.0541        6.4016        4.9106        4.3492        3.7418        3.4499        0.0000        0.0000        0.0000        0.0000        0.0000        0.0000        0.0000        0.0000        0.0000        0.0000        0.0000        0.0000        0.0000        0.0000        0.0000        0.0000        0.0000        0.0000        0.0000        0.0000        0.0000        0.0000        0.0000        0.0000        0.0000        0.0000        0.0000        0.0000        0.0000        0.0000        0.0000        0.0000        0.0000        0.0000        0.0000        0.0000        0.0000        0.0000        0.0000        0.0000        0.0000        0.0000        0.0000        0.0000        0.0000        0.0000        0.0000        0.0000        0.0000        0.0000        0.0000        0.0000        0.0000        0.0000        0.0000        0.0000        0.0000        0.0000        0.0000        0.0000        0.0000        0.0000        0.0000        0.0000        0.0000        0.0000        0.0000        0.0000        0.0000        0.0000        0.0000        0.0000        0.0000        0.0000        0.0000        0.0000        0.0000        0.0000        0.0000        0.0000        0.0000        0.0000        0.0000        0.0000        0.0000        0.0000        0.0000        0.0000        0.0000        0.0000        0.0000        0.0000        0.0000        0.0000        0.0000        0.0000        0.0000        0.0000        0.0000        3.4829        3.6560        3.6953        3.9297        4.2191        0.0000        5.0113        4.9529        5.1321        0.0000        0.0000        0.0000        7.0112        8.4346        9.5769       10.4430       11.0396       10.9848       10.4835       10.3370       10.6425       11.1239       12.7223       12.6178       11.6269       11.3192       10.5541       10.3934       10.4511        9.1278       10.8386       10.9647       11.2798       10.7304        9.6761        9.4596        8.7612        8.9982        9.0249        8.4781        8.9473       10.2308       10.9527       12.2252       11.2683       12.1887       13.6616       15.7952       14.1731       14.2709       15.7020       15.8077       16.2652       16.3892       13.9444       13.2514       16.7933       15.7956       15.7074       16.3833       15.6475       14.3547       13.2646       11.7005       10.6061       10.0187       10.3140       10.9335       11.4913       12.1816       11.7555       12.6479       11.8324       12.5360       11.0500       11.1088       12.8243       14.1571        0.0000        0.0000
        0.0000        0.0000        0.0000        0.0000        0.0000        0.0000        0.0000        0.0000        0.0000        0.0000        0.0000        0.0000        0.0000        0.0000        0.0000        0.0000        0.0000        0.0000        0.0000        0.0000        0.0000        0.0000        0.0000        0.0000        0.0000        0.0000        0.0000        0.0000        0.0000        0.0000        0.0000        0.0000        0.0000        0.0000        0.0000        0.0000        0.0000        0.0000       12.7110       14.0619       15.9646        0.0000        0.0000        0.0000        0.0000        0.0000        0.0000        0.0000       19.1468       17.4659       17.3925       20.0417       20.2323       22.1721       19.7969       15.4946       13.8167       13.5296       13.9634        9.3446        8.2536        7.3079        7.2770        7.1314        7.5729        7.5649        6.2332        4.8639        4.3037        3.9472        0.0000        0.0000        0.0000        0.0000        0.0000        0.0000        0.0000        0.0000        0.0000        0.0000        0.0000        0.0000        0.0000        0.0000        0.0000        0.0000        0.0000        0.0000        0.0000        0.0000        0.0000        0.0000        0.0000        0.0000        0.0000        0.0000        0.0000        0.0000        0.0000        0.0000        0.0000        0.0000        0.0000        0.0000        0.0000        0.0000        0.0000        0.0000        0.0000        0.0000        0.0000        0.0000        0.0000        0.0000        0.0000        0.0000        0.0000        0.0000        0.0000        0.0000        0.0000        0.0000        0.0000        0.0000        0.0000        0.0000        0.0000        0.0000        0.0000        0.0000        0.0000        0.0000        0.0000        0.0000        0.0000        0.0000        0.0000        0.0000        0.0000        0.0000        0.0000        0.0000        0.0000        0.0000        0.0000        0.0000        0.0000        0.0000        0.0000        0.0000        0.0000        0.0000        0.0000        0.0000        0.0000        0.0000        0.0000        0.0000        0.0000        0.0000        0.0000        0.0000        0.0000        0.0000        0.0000        0.0000        0.0000        0.0000        0.0000        0.0000        0.0000        0.0000        0.0000        0.0000        0.0000        0.0000        0.0000        0.0000        0.0000        0.0000        0.0000        0.0000        0.0000        9.3080        9.2288        9.7593        9.9483        9.3369       10.0124       10.4755       11.1781       11.6584        9.6560        9.0239        9.0888       10.0213        9.6254        8.7585        8.2028        9.7441       10.7113       11.3357       10.6153       10.2248        9.8463        9.7847        9.5035       10.0832        9.7914        9.7638       10.7301       11.2460       11.2562       11.8831       12.5890       12.6363       13.7214       14.1163       15.3154       14.9269       15.4708       17.0553       18.2095       15.7655       16.8446       16.5270       17.1623       15.4858       13.3773       11.5275       12.8858       12.3901       11.9122       11.9866       11.7972       13.2073       13.7217       12.9584       11.5059       10.5412       10.8112       11.0830       12.5268       12.2036       12.6278       14.3525        0.0000        0.0000        0.0000
        0.0000        0.0000        0.0000        0.0000        0.0000        0.0000        0.0000        0.0000        0.0000        0.0000        0.0000        0.0000        0.0000        0.0000        0.0000        0.0000        0.0000        0.0000        0.0000        0.0000        0.0000        0.0000        0.0000        0.0000        0.0000        0.0000        0.0000        0.0000        0.0000        0.0000        0.0000        0.0000        0.0000        0.0000        0.0000        0.0000        0.0000        0.0000        9.8590       10.2104        8.8884        9.1921        9.1219       15.5241       18.1159       20.3421       21.2396       17.4346       15.2292       14.6276       13.9335       13.5677       16.2074       17.4766       10.7072        9.1831        6.8975        8.7743        7.3377        6.6676        6.9224        8.3901        7.5289        7.3430        8.2862        7.9729        6.9492        6.0114        5.5791        5.0594        4.7910        3.9133        0.0000        0.0000        0.0000        0.0000        0.0000        0.0000        0.0000        0.0000        0.0000        0.0000        0.0000        0.0000        0.0000        0.0000        0.0000        0.0000        0.0000        0.0000        0.0000        0.0000        0.0000        0.0000        0.0000        0.0000        0.0000        0.0000        0.0000        0.0000        0.0000        0.0000        0.0000        0.0000        0.0000        0.0000        0.0000        0.0000        0.0000        0.0000        0.0000        0.0000        0.0000        0.0000        0.0000        0.0000        0.0000        0.0000        0.0000        0.0000        0.0000        0.0000        0.0000        0.0000        0.0000        0.0000        0.0000        0.0000        0.0000        0.0000        0.0000        0.0000        0.0000        0.0000        0.0000        0.0000        0.0000        0.0000        0.0000        0.0000        0.0000        0.0000        0.0000        0.0000        0.0000        0.0000        0.0000        0.0000        0.0000        0.0000        0.0000        0.0000        0.0000        0.0000        0.0000        0.0000        0.0000        0.0000        0.0000        0.0000        0.0000        0.0000        0.0000        0.0000        0.0000        0.0000        0.0000        0.0000        0.0000        0.0000        0.0000        0.0000        0.0000        0.0000        0.0000        0.0000        0.0000        0.0000        0.0000        0.0000        0.0000        0.0000        0.0000        0.0000        7.9728        8.7584        8.7694        8.1730        8.6582        9.0513        8.9826        9.6666        7.8366        7.5118        7.1168        8.3199        8.7044        8.6523        8.4937        9.1446        9.4720        8.9737        8.9326        9.1585        9.4698       10.0506       10.7784       11.8496       12.3701       12.4520       11.6614       11.1093       11.5467       11.9486       12.7006       11.8776       11.5037       12.1336       12.4606       13.5717       15.4922       15.8547       17.2023       14.9521       12.4205       11.6390       13.0346       16.2645       12.9859       11.3191       11.5472       10.5929       10.5212       10.7745       10.4112       11.3530       13.1252       13.1639       11.9609       11.6781       11.8968       13.1329       13.8651       12.9936       13.1068        0.0000        0.0000        0.0000        0.0000
        0.0000        0.0000        0.0000        0.0000        0.0000        0.0000        0.0000        0.0000        0.0000        0.0000        0.0000        0.0000        0.0000        0.0000        0.0000        0.0000        0.0000        0.0000        0.0000        0.0000        0.0000        0.0000        0.0000        0.0000        0.0000        0.0000        0.0000        0.0000        0.0000        0.0000        0.0000        0.0000        0.0000        0.0000        0.0000        0.0000        0.0000       13.3328       12.6518       12.6806       12.2340       11.8743       11.5282       10.0277       10.2532       11.7805       12.0496        9.9678        9.0046        7.2707        6.2212        6.8757        7.3749        9.2515        5.1963        4.1786        3.6869        3.5773        3.2282        5.0620        5.4876        7.5138        7.8954        9.2965       10.1374        8.7768        8.1297        7.2664        6.7906        6.2867        5.6393        4.0947        0.0000        0.0000        0.0000        0.0000        0.0000        0.0000        0.0000        0.0000        0.0000        0.0000        0.0000        0.0000        0.0000        0.0000        0.0000        0.0000        0.0000        0.0000        0.0000        0.0000        0.0000        0.0000        0.0000        0.0000        0.0000        0.0000        0.0000        0.0000        0.0000        0.0000        0.0000        0.0000        0.0000        0.0000        0.0000        0.0000        0.0000        0.0000        0.0000        0.0000        0.0000        0.0000        0.0000        0.0000        0.0000        0.0000        0.0000        0.0000        0.0000        0.0000        0.0000        0.0000        0.0000        0.0000        0.0000        0.0000        0.0000        0.0000        0.0000        0.0000        0.0000        0.0000        0.0000        0.0000        0.0000        0.0000        0.0000        0.0000        0.0000        0.0000        0.0000        0.0000        0.0000        0.0000        0.0000        0.0000        0.0000        0.0000        0.0000        0.0000        0.0000        0.0000        0.0000        0.0000        0.0000        0.0000        0.0000        0.0000        0.0000        0.0000        0.0000        0.0000        0.0000        0.0000        0.0000        0.0000        0.0000        0.0000        0.0000        0.0000        0.0000        0.0000        0.0000        0.0000        0.0000        0.0000        0.0000        7.8321        7.7061        7.1276        7.6254        8.3019        0.0000       10.8359       10.3796        9.1764        8.6402        8.2876        8.7118       10.7286        9.1743        5.0256        6.4456        9.1421       10.1425        9.6206        9.3689       10.0863       10.0650        9.9537       10.5627       10.3084       10.4107       12.3975       13.5910       13.8352       13.2896       13.4999       12.8625       12.1273       11.8047       12.3449       12.8062       11.4976       11.3940       12.1979       11.9159       11.4998       11.3073       11.2214       10.5941       10.6881       10.2140       10.0637       10.5861       11.5144       12.8274       12.1643       11.4079       11.1436       11.1819       11.2722       11.9915       11.9258       13.3081       13.3778       13.5492       13.5447       14.9258       15.5665       15.0312       11.3189       10.5039        0.0000        0.0000        0.0000        0.0000
        0.0000        0.0000        0.0000        0.0000        0.0000        0.0000        0.0000        0.0000        0.0000        0.0000        0.0000        0.0000        0.0000        0.0000        0.0000        0.0000        0.0000        0.0000        0.0000        0.0000        0.0000        0.0000        0.0000        0.0000        0.0000        0.0000        0.0000        0.0000        0.0000        0.0000        0.0000        0.0000        0.0000        0.0000        0.0000        0.0000        0.0000       18.8244       14.3381       11.0473       11.4492       11.0782       11.8023        8.4683        9.0470        9.2018        7.3769        5.2547        4.3825        4.3282        4.1720        4.1053        3.5305        3.1744        2.7948        2.4163        2.4838        3.0970        2.5248        4.7397        6.0297        7.1159        7.3431        9.3573        9.3655        8.7930        7.8561        7.6257        7.2227        6.5638        5.8430        4.1903        3.6278        0.0000        0.0000        0.0000        0.0000        0.0000        0.0000        0.0000        0.0000        0.0000        0.0000        0.0000        0.0000        0.0000        0.0000        0.0000        0.0000        0.0000        0.0000        0.0000        0.0000        0.0000        0.0000        0.0000        0.0000        0.0000        0.0000        0.0000        0.0000        0.0000        0.0000        0.0000        0.0000        0.0000        0.0000        0.0000        0.0000        0.0000        0.0000        0.0000        0.0000        0.0000        0.0000        0.0000        0.0000        0.0000        0.0000        0.0000        0.0000        0.0000        0.0000        0.0000        0.0000        0.0000        0.0000        0.0000        0.0000        0.0000        0.0000        0.0000        0.0000        0.0000        0.0000        0.0000        0.0000        0.0000        0.0000        0.0000        0.0000        0.0000        0.0000        0.0000        0.0000        0.0000        0.0000        0.0000        0.0000        0.0000        0.0000        0.0000        0.0000        0.0000        0.0000        0.0000        0.0000        0.0000        0.0000        0.0000        0.0000        0.0000        0.0000        0.0000        0.0000        0.0000        0.0000        0.0000        0.0000        0.0000        0.0000        0.0000        0.0000        0.0000        0.0000        5.9456        6.1377        6.7769        6.7960        7.0645        7.2498        7.3549        7.6667        8.9981        9.1160       10.2700        9.5754        7.8283        8.0562        7.2196        6.1012        4.8900        5.1675        5.9869        6.6805        8.0374        8.7916        8.8491        9.2694        9.5814       10.3372       10.9085       11.2592       11.5073       11.9095       13.9150       14.0908       13.8294       13.9774       13.8609       13.6604       12.9422       13.0168       13.4716       13.9399       12.8917       13.6974       13.3639       12.1692       10.7998       11.3259        9.9608        8.8858       10.1799        8.5014        8.2802        9.1281       10.4083       10.3505       10.8837       11.6258       12.9898       12.8997       13.3402       12.6605       12.6003       13.1168       13.4596       14.0894       15.0476       16.4754       17.3863       18.2023       12.7398        0.0000        0.0000        0.0000        0.0000        0.0000
        0.0000        0.0000        0.0000        0.0000        0.0000        0.0000        0.0000        0.0000        0.0000        0.0000        0.0000        0.0000        0.0000        0.0000        0.0000        0.0000        0.0000        0.0000        0.0000        0.0000        0.0000        0.0000        0.0000        0.0000        0.0000        0.0000        0.0000        0.0000        0.0000        0.0000        0.0000        0.0000        0.0000        0.0000        0.0000        0.0000       16.1504       15.3678       15.8962       11.4284       11.0965        9.7741        9.2726        6.1947        6.5522        5.7327        5.6088        3.8238        3.8793        3.4232        3.0648        2.9866        2.7937        2.8247        2.5382        3.5708        4.2041        6.0296        4.1344        7.2167        7.1433        6.0289        5.9980        8.4274        9.4387        8.2437        7.7519        7.9191        7.4688        6.9549        6.2348        4.6334        0.0000        0.0000        0.0000        0.0000        0.0000        0.0000        0.0000        0.0000        0.0000        0.0000        0.0000        0.0000        0.0000        0.0000        0.0000        0.0000        0.0000        0.0000        0.0000        0.0000        0.0000        0.0000        0.0000        0.0000        0.0000        0.0000        0.0000        0.0000        0.0000        0.0000        0.0000        0.0000        0.0000        0.0000        0.0000        0.0000        0.0000        0.0000        0.0000        0.0000        0.0000        0.0000        0.0000        0.0000        0.0000        0.0000        0.0000        0.0000        0.0000        0.0000        0.0000        0.0000        0.0000        0.0000        0.0000        0.0000        0.0000        0.0000        0.0000        0.0000        0.0000        0.0000        0.0000        0.0000        0.0000        0.0000        0.0000        0.0000        0.0000        0.0000        0.0000        0.0000        0.0000        0.0000        0.0000        0.0000        0.0000        0.0000        0.0000        0.0000        0.0000        0.0000        0.0000        0.0000        0.0000        0.0000        0.0000        0.0000        0.0000        0.0000        0.0000        0.0000        0.0000        0.0000        0.0000        0.0000        0.0000        0.0000        0.0000        0.0000        4.9981        5.3759        5.5301        5.3552        5.6631        6.2906        6.4047        7.0259        7.4123        7.5306        7.6151        8.2161        8.6404        8.4444        7.7897        6.3005        6.0257        5.4913        5.2078        4.0765        6.1071        9.0080        7.1493        7.8279        8.3330        8.5527        9.5046        9.7363       10.9882       11.5655       12.3443       12.8676       14.8162       14.0492       11.9850       13.5555       15.0462       14.5444       13.8432       13.1883       13.3917       14.5014       15.6801       14.2873       14.2514       12.8549       11.6355       10.2799       10.0025        8.0159        8.2307        8.3630        8.3680        8.7002        9.7993       11.3913       11.5979       10.4777       10.0757       10.8287       11.7679       12.9508       11.8712       12.0920       12.9038       14.0440       16.0404       17.1659       18.8969       20.3927       20.4285       13.8961        0.0000        0.0000        0.0000        0.0000        0.0000
        0.0000        0.0000        0.0000        0.0000        0.0000        0.0000        0.0000        0.0000        0.0000        0.0000        0.0000        0.0000        0.0000        0.0000        0.0000        0.0000        0.0000        0.0000        0.0000        0.0000        0.0000        0.0000        0.0000        0.0000        0.0000        0.0000        0.0000        0.0000        0.0000        0.0000        0.0000        0.0000        0.0000        0.0000        0.0000       18.5752       16.2943       11.9672        9.9117       11.1485       13.6771       13.3533        9.3746        6.7871        6.1999        5.6725        6.0534        4.7947        5.9021        4.1719        3.6764        3.7332        4.5824        4.4039        4.2207       11.1207       14.3293        7.0497        5.7316        7.9868        6.5587        6.6406        6.4899        8.7938        8.5088        8.0995        7.7969        8.1163        7.8667        7.3849        6.8424        5.1599        0.0000        0.0000        0.0000        0.0000        0.0000        0.0000        0.0000        0.0000        0.0000        0.0000        0.0000        0.0000        0.0000        0.0000        0.0000        0.0000        0.0000        0.0000        0.0000        0.0000        0.0000        0.0000        0.0000        0.0000        0.0000        0.0000        0.0000        0.0000        0.0000        0.0000        0.0000        0.0000        0.0000        0.0000        0.0000        0.0000        0.0000        0.0000        0.0000        0.0000        0.0000        0.0000        0.0000        0.0000        0.0000        0.0000        0.0000        0.0000        0.0000        0.0000        0.0000        0.0000        0.0000        0.0000        0.0000        0.0000        0.0000        0.0000        0.0000        0.0000        0.0000        0.0000        0.0000        0.0000        0.0000        0.0000        0.0000        0.0000        0.0000        0.0000        0.0000        0.0000        0.0000        0.0000        0.0000        0.0000        0.0000        0.0000        0.0000        0.0000        0.0000        0.0000        0.0000        0.0000        0.0000        0.0000        0.0000        0.0000        0.0000        0.0000        0.0000        0.0000        0.0000        0.0000        0.0000        0.0000        0.0000        0.0000        0.0000        4.2834        4.8827        5.3995        5.4210        4.9372        4.9335        5.6878        6.3415        6.3165        6.3499        6.7886        7.0224        7.4577        7.6772        7.3078        6.7125        4.8902        4.6994        4.7504        4.8386        4.8917        7.1559        8.7232        6.4753        7.5365        8.6731        9.0156       10.3746       11.3991       12.3761       13.6137       13.3873       14.5603       15.2685       15.6816       14.6709       14.8273       15.4684       14.1853       13.9535       14.3441       14.1025       14.0964       16.9054       14.3526       13.4874       12.7117       12.4295       10.0834        9.5320        9.6460        9.7225        9.2863        9.2546        9.2631        9.4142       11.8105       10.7770       10.5405       10.3955       10.3036       10.0522       10.8235       11.3552       11.6307       12.2379       15.1407       19.3127       20.0842       23.6357       26.0481       26.8202       22.1778        0.0000        0.0000        0.0000        0.0000        0.0000
        0.0000        0.0000        0.0000        0.0000        0.0000        0.0000        0.0000        0.0000        0.0000        0.0000        0.0000        0.0000        0.0000        0.0000        0.0000        0.0000        0.0000        0.0000        0.0000        0.0000        0.0000        0.0000        0.0000        0.0000        0.0000        0.0000        0.0000        0.0000        0.0000        0.0000        0.0000        0.0000        0.0000        0.0000        0.0000        8.7089        8.0809        7.1755        4.8231        7.7483        9.0686        7.0074        9.5411        6.8615        5.3138       12.2265       11.3575       12.6396       10.7381        9.8083        8.2920       10.8861        8.4962        6.3650        9.0193       18.3219       10.5285        6.6944        4.0058        7.9534        8.1549        7.8356        7.0613        7.2536        7.0226        6.9564        6.9069        8.3572        8.1917        7.8992        7.3293        6.2524        0.0000        0.0000        0.0000        0.0000        0.0000        0.0000        0.0000        0.0000        0.0000        0.0000        0.0000        0.0000        0.0000        0.0000        0.0000        0.0000        0.0000        0.0000        0.0000        0.0000        0.0000        0.0000        0.0000        0.0000        0.0000        0.0000        0.0000        0.0000        0.0000        0.0000        0.0000        0.0000        0.0000        0.0000        0.0000        0.0000        0.0000        0.0000        0.0000        0.0000        0.0000        0.0000        0.0000        0.0000        0.0000        0.0000        0.0000        0.0000        0.0000        0.0000        0.0000        0.0000        0.0000        0.0000        0.0000        0.0000        0.0000        0.0000        0.0000        0.0000        0.0000        0.0000        0.0000        0.0000        0.0000        0.0000        0.0000        0.0000        0.0000        0.0000        0.0000        0.0000        0.0000        0.0000        0.0000        0.0000        0.0000        0.0000        0.0000        0.0000        0.0000        0.0000        0.0000        0.0000        0.0000        0.0000        0.0000        0.0000        0.0000        0.0000        0.0000        0.0000        0.0000        0.0000        0.0000        0.0000        0.0000        0.0000        4.0211        4.2549        4.6026        4.9311        5.1853        4.8889        5.2366        5.3479        6.1660        6.4865        6.2621        7.0091        7.2219        6.3668        8.1267        6.2864        5.2712        5.3471        5.3759        7.4533        8.3504        9.2351       11.8840       11.6019        7.9938        9.2370        9.9242       11.2463       11.9064       12.8681       13.1844       14.3303       14.9557       14.0361       15.5771       14.8249       15.0655       15.0074       15.4751       14.2958       14.5286       13.6535       13.1056       12.9222       14.6404       14.5229       13.7838       13.6885       13.9502       13.1895       12.6821       12.5065       12.8352       11.4996       11.2832       10.3464       10.4303       11.1789       11.2566       11.1857       10.2647        7.6735        7.3899        7.4595        8.5758       10.1641       11.3290       13.2638       15.5799       20.5910       24.2582       26.9464       27.7983        0.0000        0.0000        0.0000        0.0000        0.0000        0.0000
        0.0000        0.0000        0.0000        0.0000        0.0000        0.0000        0.0000        0.0000        0.0000        0.0000        0.0000        0.0000        0.0000        0.0000        0.0000        0.0000        0.0000        0.0000        0.0000        0.0000        0.0000        0.0000        0.0000        0.0000        0.0000        0.0000        0.0000        0.0000        0.0000        0.0000        0.0000        0.0000        0.0000        0.0000        0.0000       12.1065        7.4165        6.4065        7.1484        6.1300        5.4094        7.5759        7.7570        6.8856        9.1746       11.4745       11.1604       10.5341        7.5961        7.9806        8.8883       11.7554        9.0675       10.2332       12.2519       21.7031       11.0822        8.2297        6.1448        8.9390        9.5208        9.6818        8.8346        8.4088        7.8882        7.6923        7.3988        8.5223        8.5725        8.3887        7.9013        0.0000        0.0000        0.0000        0.0000        0.0000        0.0000        0.0000        0.0000        0.0000        0.0000        0.0000        0.0000        0.0000        0.0000        0.0000        0.0000        0.0000        0.0000        0.0000        0.0000        0.0000        0.0000        0.0000        0.0000        0.0000        0.0000        0.0000        0.0000        0.0000        0.0000        0.0000        0.0000        0.0000        0.0000        0.0000        0.0000        0.0000        0.0000        0.0000        0.0000        0.0000        0.0000        0.0000        0.0000        0.0000        0.0000        0.0000        0.0000        0.0000        0.0000        0.0000        0.0000        0.0000        0.0000        0.0000        0.0000        0.0000        0.0000        0.0000        0.0000        0.0000        0.0000        0.0000        0.0000        0.0000        0.0000        0.0000        0.0000        0.0000        0.0000        0.0000        0.0000        0.0000        0.0000        0.0000        0.0000        0.0000        0.0000        0.0000        0.0000        0.0000        0.0000        0.0000        0.0000        0.0000        0.0000        0.0000        0.0000        0.0000        0.0000        0.0000        0.0000        0.0000        0.0000        3.2998        3.5112        0.0000        3.5683        3.4970        3.8744        4.2449        4.5129        4.7537        5.2581        5.1165        5.2758        5.3990        5.6886        5.7603        5.1202        5.5302        6.1590        4.8477        5.6886        4.4591        4.3570        4.3952        5.7530        7.1068        7.1193        6.1547        6.9834        7.6373        6.9136        8.5823        9.1513        9.6759       11.5678       12.5006       13.1915       13.9943       14.6215       13.9809       15.1232       15.8523       16.4776       16.1704       14.8625       15.5496       15.6236       14.6276       13.9500       14.4870       15.4955       15.9517       15.2148       15.1038       14.3861       13.2212       13.4579       12.7910       12.4622       12.0345       11.7032       11.1338       11.6315       12.0377       12.6688       12.9405       12.0210        8.6335        8.4072        9.0095       11.5833       12.1529       13.7488       16.4278       21.0530       27.0108       30.3623       32.7260        0.0000        0.0000        0.0000        0.0000        0.0000        0.0000        0.0000
        0.0000        0.0000        0.0000        0.0000        0.0000        0.0000        0.0000        0.0000        0.0000        0.0000        0.0000        0.0000        0.0000        0.0000        0.0000        0.0000        0.0000        0.0000        0.0000        0.0000        0.0000        0.0000        0.0000        0.0000        0.0000        0.0000        0.0000        0.0000        0.0000       23.2981       18.7691       15.0294       14.0465       15.9990       12.8621        8.0982        3.8510        3.7407        5.6456        5.1009        4.4014       10.4022       12.9756       10.5412       10.8230        7.8022        7.6255        5.8517        5.1948        6.3616        6.9957        9.8601       13.5119       13.2720        9.4941       13.9046       12.9260       12.2886       11.5468       12.0528       11.3097       10.2061        8.9379        8.6588        8.4104        7.9182        7.8985        9.1475        9.2062        9.0637        8.4860        7.5135        7.2678        0.0000        0.0000        0.0000        0.0000        0.0000        0.0000        0.0000        0.0000        0.0000        0.0000        0.0000        0.0000        0.0000        0.0000        0.0000        0.0000        0.0000        0.0000        0.0000        0.0000        0.0000        0.0000        0.0000        0.0000        0.0000        0.0000        0.0000        0.0000        0.0000        0.0000        0.0000        0.0000        0.0000        0.0000        0.0000        0.0000        0.0000        0.0000        0.0000        0.0000        0.0000        0.0000        0.0000        0.0000        0.0000        0.0000        0.0000        0.0000        0.0000        0.0000        0.0000        0.0000        0.0000        0.0000        0.0000        0.0000        0.0000        0.0000        0.0000        0.0000        0.0000        0.0000        0.0000        0.0000        0.0000        0.0000        0.0000        0.0000        0.0000        0.0000        0.0000        0.0000        0.0000        0.0000        0.0000        0.0000        0.0000        0.0000        0.0000        0.0000        0.0000        0.0000        0.0000        0.0000        0.0000        0.0000        0.0000        0.0000        0.0000        0.0000        0.0000        3.0049        2.9884        3.1490        3.4660        3.5504        3.4694        3.6058        4.0243        5.0432        5.0262        5.1340        4.7831        5.3791        5.0487        4.8113        4.5983        4.3464        4.0476        4.1482        3.4001        3.3132        3.1702        3.1587        2.6332        2.6835        3.4465        5.8757        3.4121        3.2269        3.9034        5.8040        7.1732        9.2966        9.7487       11.2114       12.8606       14.0422       14.5933       15.6351       15.3033       16.2272       17.0159       17.0602       17.3986       17.6323       18.5676       17.9491       17.0053       17.0734       16.5973       17.0971       17.8182       17.1257       17.0518       15.1118       14.0790       13.7559       14.3908       14.6067       13.0237       13.4498       13.9091       15.8744       15.8515       17.8634       18.9107       16.8410       11.0352       10.0683       11.6871       13.8865       15.8712       18.2175       21.6672       25.0537       31.5772       35.1108        0.0000        0.0000        0.0000        0.0000        0.0000        0.0000        0.0000        0.0000
        0.0000        0.0000        0.0000        0.0000        0.0000        0.0000        0.0000        0.0000        0.0000        0.0000        0.0000        0.0000        0.0000        0.0000        0.0000        0.0000        0.0000        0.0000        0.0000        0.0000        0.0000        0.0000        0.0000        0.0000        0.0000        0.0000       28.3649       32.0999       32.5684       28.5233       25.2616       15.4884       11.9961       10.7613        9.1643        5.2183        4.6087        6.3948        6.4737        5.6860        6.1448        8.0658        8.1180        6.5058        7.0359        7.9756        7.4893        6.7181        8.1002        8.5980       12.3065       13.2108       11.1252       14.8488       11.2418       16.0684       12.9023       12.2722       12.7364       13.8529       13.1887       10.8169        9.5889       10.2386        9.6910        9.4431        9.6665       10.4891       10.4585        9.9766        9.2609        7.7241        7.1827        6.8980        6.5220        5.5726        4.7171        4.1113        3.7789        2.8311        3.1364        3.1723        0.0000        0.0000        0.0000        0.0000        0.0000        0.0000        0.0000        0.0000        0.0000        0.0000        0.0000        0.0000        0.0000        0.0000        0.0000        0.0000        0.0000        0.0000        0.0000        0.0000        0.0000        0.0000        0.0000        0.0000        0.0000        0.0000        0.0000        0.0000        0.0000        0.0000        0.0000        0.0000        0.0000        0.0000        0.0000        0.0000        0.0000        0.0000        0.0000        0.0000        0.0000        0.0000        0.0000        0.0000        0.0000        0.0000        0.0000        0.0000        0.0000        0.0000        0.0000        0.0000        0.0000        0.0000        0.0000        0.0000        0.0000        0.0000        0.0000        0.0000        0.0000        0.0000        0.0000        0.0000        0.0000        0.0000        0.0000        0.0000        0.0000        0.0000        0.0000        1.6883        1.7075        1.8028        1.9174        1.9355        0.0000        0.0000        0.0000        0.0000        2.4788        2.6560        2.7632        2.8480        2.9055        2.9198        3.1315        3.2858        3.4899        3.7707        4.3191        4.4637        4.5322        4.5256        4.1115        4.2313        4.2254        3.7077        3.5344        3.6096        3.1196        2.8251        2.7841        2.8100        2.8206        3.4396        3.8287        4.2871        3.1578        2.7465        2.8326        3.3935        4.2459        7.6510        9.7128       11.0926       12.6942       13.6595       15.2649       16.0363       16.4218       16.3968       17.1835       18.4171       19.4997       19.6473       19.5452       20.7470       20.4988       19.3349       19.1237       19.6437       19.6617       20.3630       19.6364       19.1397       19.1515       17.0151       16.5690       17.5345       19.2382       18.6311       18.8377       18.9866       20.3519       20.2654       21.5245       21.1504       20.0715       13.6344       12.7299       15.1042       16.9618       19.7522       23.3598       26.5564       29.4746       36.9330       41.2381        0.0000        0.0000        0.0000        0.0000        0.0000        0.0000        0.0000        0.0000
        0.0000        0.0000        0.0000        0.0000        0.0000        0.0000        0.0000        0.0000        0.0000        0.0000        0.0000        0.0000        0.0000        0.0000        0.0000        0.0000        0.0000        0.0000        0.0000        0.0000        0.0000        0.0000        0.0000        0.0000        0.0000       28.5039       25.8399       24.4648       21.1688       19.0330       16.2411       18.0215       15.2118       14.0781       11.6270        9.9792       10.1766        9.6938        8.4179        6.4766        6.0225        5.9797        6.0613        5.1145        4.5373        5.0830        5.8592        5.8630        7.0884        8.1604       10.6687        9.5189       10.0550       10.9173       10.0368       11.2338        9.0533        9.4977        9.1073       11.8307        9.8130        9.7492        9.0162        9.4567       10.1861        9.3835        9.0473        9.8130        9.8816        9.4336        8.5348        6.9711        6.6846        6.9374        6.1908        5.6939        5.2164        5.3064        3.8492        2.4904        2.1603        2.6759        2.7055        3.2662        0.0000        0.0000        0.0000        0.0000        0.0000        0.0000        0.0000        0.0000        0.0000        0.0000        0.0000        0.0000        0.0000        0.0000        0.0000        0.0000        0.0000        0.0000        0.0000        0.0000        0.0000        0.0000        0.0000        0.0000        0.0000        0.0000        0.0000        0.0000        0.0000        0.0000        0.0000        0.0000        0.0000        0.0000        0.0000        0.0000        0.0000        0.0000        0.0000        0.0000        0.0000        0.0000        0.0000        0.0000        0.0000        0.0000        0.0000        0.0000        0.0000        0.0000        0.0000        0.0000        0.0000        0.0000        0.0000        0.0000        0.0000        0.0000        0.0000        0.0000        0.0000        0.0000        0.0000        0.0000        0.0000        0.0000        0.0000        0.0000        1.0975        1.3048        1.4688        1.9254        1.8755        1.8996        1.9060        2.3309        2.4238        2.4895        2.5119        2.8369        2.3890        2.3508        2.3903        2.6077        2.7425        2.9143        3.1843        4.3855        4.5694        4.6586        4.4293        4.2817        4.0489        4.0257        4.2572        4.0672        3.7649        3.6398        3.2780        2.8598        2.7680        2.8188        3.0312        2.8746        3.7335        4.0654        3.4557        3.9979        3.6711        4.0567        5.9538        8.9375       10.8202       12.6860       14.1124       17.5281       19.6005       20.5762       21.6781       21.0417       21.5528       22.4488       23.4590       22.7761       22.5746       23.0023       22.8755       20.8995       20.5204       21.0157       21.9027       21.9225       22.1913       22.1744       21.9405       21.4318       21.1591       20.7020       21.5663       23.1840       24.0408       24.4755       24.8327       24.3691       24.0852       23.3973       23.1712       18.0938       16.7297       17.7305        0.0000        0.0000       30.9340       35.2543       38.7375       40.7520        0.0000        0.0000        0.0000        0.0000        0.0000        0.0000        0.0000        0.0000        0.0000
        0.0000        0.0000        0.0000        0.0000        0.0000        0.0000        0.0000        0.0000        0.0000        0.0000        0.0000        0.0000        0.0000        0.0000        0.0000        0.0000        0.0000        0.0000        0.0000        0.0000        0.0000        0.0000        0.0000        0.0000        0.0000        0.0000       28.2510       20.6191       22.4245       20.8967       14.9403       19.1966       16.6536       16.0784       13.6266       10.7548        9.6578        9.6142        8.3543        6.1659        5.7056        5.5743        6.4457        6.9035        6.2794        6.0354        6.7174        6.9344        7.1853        8.0675        8.4224        9.6099        8.3086        8.4252        8.6424        8.1510        8.3780        8.3725        8.4506       10.4443       10.1522        9.9196        9.9096       10.6967       10.1952        9.6191        9.2307        9.9541        9.6721        8.9008        8.2455        7.3147        6.8368        6.3980        5.8988        4.9102        5.5465        5.5996        4.1736        2.2623        1.8113        3.0678        7.0764        6.5549        4.5805        3.1776        0.0000        0.0000        0.0000        0.0000        0.0000        0.0000        0.0000        0.0000        0.0000        0.0000        0.0000        0.0000        0.0000        0.0000        0.0000        0.0000        0.0000        0.0000        0.0000        0.0000        0.0000        0.0000        0.0000        0.0000        0.0000        0.0000        0.0000        0.0000        0.0000        0.0000        0.0000        0.0000        0.0000        0.0000        0.0000        0.0000        0.0000        0.0000        0.0000        0.0000        0.0000        0.0000        0.0000        0.0000        0.0000        0.0000        0.0000        0.0000        0.0000        0.0000        0.0000        0.0000        0.0000        0.0000        0.0000        0.0000        0.0000        0.0000        0.0000        0.0000        0.0000        0.0000        0.0000        0.0000        0.0000        0.0000        0.9078        0.9508        1.1562        1.6990        1.7159        1.7764        1.8404        2.3079        2.5199        2.5534        2.4703        2.5364        2.4212        2.3463        2.4823        2.6282        2.6549        2.8209        3.1023        3.7680        4.3938        4.4202        4.2094        3.9881        3.7647        3.7476        3.8885        3.8580        3.8160        3.8163        3.4807        2.9321        3.2021        3.2364        3.1171        3.5706        3.7597        2.7544        3.2251        3.9851        4.4810        5.4070        6.4888        9.2364       11.3284       14.0542       15.7545       19.6476       22.1032       23.1271       23.8466       23.7369       24.5694       25.4803       26.2496       25.3281       26.5304       27.3229       26.1619       23.2657       23.7372       24.9030       25.2303       25.4905       25.9091       24.9934       24.2042       24.5706       25.0927       26.1308       26.4423       27.3414       27.7973       27.1326       27.3773       26.1216       26.6287       27.0082       27.0272       20.0867       17.6175        0.0000        0.0000        0.0000        0.0000        0.0000        0.0000        0.0000        0.0000        0.0000        0.0000        0.0000        0.0000        0.0000        0.0000        0.0000        0.0000
        0.0000        0.0000        0.0000        0.0000        0.0000        0.0000        0.0000        0.0000        0.0000        0.0000        0.0000        0.0000        0.0000        0.0000        0.0000        0.0000        0.0000        0.0000        0.0000        0.0000        0.0000        0.0000        0.0000        0.0000        0.0000        0.0000        0.0000       20.1759       17.2717       13.7670       16.9286       18.8273       18.7200       18.9944       16.7365       11.7075       11.7434       10.3391        8.6574        8.5298        8.1134        6.1848        5.7540        5.3724        6.1815        6.9025        6.9546        7.0725        7.3239        7.4042        8.4897        7.8371        7.4395        7.6067        7.5163        7.7520        8.2060        8.5531        8.4962       11.6166       11.5602       10.2374       10.4763       10.4486       10.3761        8.9309        8.7678        9.4403        8.9320        8.5081        7.8401        7.1965        6.4248        5.3879        5.2339        5.4138        5.5071        4.4792        3.9530        2.6128        2.5995        4.6546        4.6230        4.1167        2.7511        2.1598        2.0709        1.8872        2.2703        2.2801        0.0000        0.0000        0.0000        0.0000        0.0000        0.0000        0.0000        0.0000        0.0000        0.0000        0.0000        0.0000        0.0000        0.0000        0.0000        0.0000        0.0000        0.0000        0.0000        0.0000        0.0000        0.0000        0.0000        0.0000        0.0000        0.0000        0.0000        0.0000        0.0000        0.0000        0.0000        0.0000        0.0000        0.0000        0.0000        0.0000        0.0000        0.0000        0.0000        0.0000        0.0000        0.0000        0.0000        0.0000        0.0000        0.0000        0.0000        0.0000        0.0000        0.0000        0.0000        0.0000        0.0000        0.0000        0.0000        0.0000        0.0000        0.0000        0.0000        0.0000        0.0000        0.6156        0.6410        0.7053        0.9573        1.6211        1.7776        1.9724        2.2026        2.3727        2.6018        2.7254        2.5478        2.5306        2.4334        2.2199        2.5115        2.7662        2.8385        3.0014        3.2137        4.1896        4.6875        4.7099        4.6667        3.6134        3.4475        3.2267        3.2197        3.0129        3.2767        3.2887        3.2016        3.0321        3.2989        3.8549        3.9308        4.5177        4.5248        4.2616        3.6185        3.7282        4.5822        6.0014        6.9293       10.3504       11.7466       14.0200       17.0666       20.9719       23.7169       25.1755       26.0940       25.4195       26.4816       27.4602       27.9727       27.6351       28.7973       29.4650       29.9111       27.7347       29.0780       29.4581       29.9472       29.7393       28.8000       28.5697       29.0768       28.6936       29.5004       30.6083       30.0463       30.5438       29.4423       29.5653       29.2917       28.2423       28.7605       27.5447       26.8159       19.3508       18.5734        0.0000        0.0000        0.0000        0.0000        0.0000        0.0000        0.0000        0.0000        0.0000        0.0000        0.0000        0.0000        0.0000        0.0000        0.0000        0.0000
        0.0000        0.0000        0.0000        0.0000        0.0000        0.0000        0.0000        0.0000        0.0000        0.0000        0.0000        0.0000        0.0000        0.0000        0.0000        0.0000        0.0000        0.0000        0.0000        0.0000        0.0000        0.0000        0.0000        0.0000        0.0000        0.0000        0.0000       22.0319       20.0489       17.5189       16.3495       17.8044       19.3044       20.4397       16.7805       13.7366       11.3892       12.3257       19.2054       13.4822       12.7418       12.0320        9.7479        8.8072        7.5589        7.7039        7.8420        7.5148        7.5046        7.1483        6.9789        6.3121        6.9232        7.2978        7.6804        8.4015        8.4186        9.2335       10.4497        9.7260        8.8021        8.7630        9.3131        9.4537       10.0295        8.8621        8.8549        9.1365        8.9515        8.6902        8.0485        6.4847        5.3215        5.4087        5.2420        5.8097        4.9222        4.6063        4.5381        4.0944        6.6860        8.5635        6.9896        3.6868        2.8300        2.4867        2.3217        2.3732        2.0084        1.7701        0.0000        0.0000        0.0000        0.0000        0.0000        0.0000        0.0000        0.0000        0.0000        0.0000        0.0000        0.0000        0.0000        0.0000        0.0000        0.0000        0.0000        0.0000        0.0000        0.0000        0.0000        0.0000        0.0000        0.0000        0.0000        0.0000        0.0000        0.0000        0.0000        0.0000        0.0000        0.0000        0.0000        0.0000        0.0000        0.0000        0.0000        0.0000        0.0000        0.0000        0.0000        0.0000        0.0000        0.0000        0.0000        0.0000        0.0000        0.0000        0.0000        0.0000        0.0000        0.0000        0.0000        0.0000        0.0000        0.0000        0.0000        0.0000        0.0000        0.0000        0.0000        0.0000        0.6037        0.6522        0.8166        1.1779        1.5515        1.8752        2.0045        2.2978        2.5772        2.8166        2.7410        2.7730        2.5297        2.3202        2.2662        2.4195        2.5058        2.8517        3.3579        3.9196        4.4336        4.4406        4.7872        4.1791        3.5502        3.1599        2.9895        2.8277        2.6993        2.9636        2.9852        3.0706        3.2884        3.5489        3.9613        5.0360        5.2833        4.7205        4.6887        4.6337        4.9207        6.0310        8.9278       11.1833       12.3051       13.9430       16.5260       20.0794       23.9669       26.2117       28.1317       28.5823       29.2674       29.1066       30.1400       30.4447       31.9702       33.5161       33.9035       32.2292       31.7864       31.2671       31.2275       32.6973       34.0398       33.6831       32.6914       31.9285       31.5258       31.3525       31.0146       31.2810       31.0330       30.7579       31.6217       28.3043       27.6830       26.9543       26.3637       20.0235       21.2147        0.0000        0.0000        0.0000        0.0000        0.0000        0.0000        0.0000        0.0000        0.0000        0.0000        0.0000        0.0000        0.0000        0.0000        0.0000        0.0000
        0.0000        0.0000        0.0000        0.0000        0.0000        0.0000        0.0000        0.0000        0.0000        0.0000        0.0000        0.0000        0.0000        0.0000        0.0000        0.0000        0.0000        0.0000        0.0000        0.0000        0.0000        0.0000        0.0000        0.0000        0.0000        0.0000        0.0000        0.0000       15.6284       14.8984       14.8794       18.3864       18.4629       17.6026       18.1740       15.0649       12.3080       10.5757        9.0266       10.8330        8.6005       10.9676        8.8722        6.8459        6.9844        8.3353        8.5381        6.8317        6.9811        6.4991        7.0293        7.3367        6.9987        7.1594        7.9833        9.2687        9.5892        9.5263        8.9651        7.2134        6.6495        6.3688        6.5546        6.9698        7.7208        8.7883       10.1684       11.8354       10.4313        7.8219        6.1547        4.8459        4.6742        5.1366        4.1134        4.0752        4.5850        5.4345        6.4858        8.3650        8.7043        8.2991        6.9204        6.6256        5.9396        5.9169        3.5901        3.7948        2.8702        2.2558        2.1539        0.0000        0.0000        0.0000        0.0000        0.0000        0.0000        0.0000        0.0000        0.0000        0.0000        0.0000        0.0000        0.0000        0.0000        0.0000        0.0000        0.0000        0.0000        0.0000        0.0000        0.0000        0.0000        0.0000        0.0000        0.0000        0.0000        0.0000        0.0000        0.0000        0.0000        0.0000        0.0000        0.0000        0.0000        0.0000        0.0000        0.0000        0.0000        0.0000        0.0000        0.0000        0.0000        0.0000        0.0000        0.0000        0.0000        0.0000        0.0000        0.0000        0.0000        0.0000        0.0000        0.0000        0.0000        0.0000        0.0000        0.0000        0.0000        0.0000        0.0000        0.0000        0.0000        0.7869        0.9233        1.1355        1.4501        1.5367        1.6512        2.1090        2.4867        3.0290        3.0847        3.5822        3.0582        2.6488        2.5919        2.5451        2.4212        2.4924        2.8902        3.7269        4.1705        4.6448        4.3490        3.8788        3.7249        3.3593        3.0439        2.9692        2.8518        2.7805        2.9206        3.3626        3.6466        3.7657        3.8587        4.7606        5.1243        5.7206        6.5871        5.9569        6.3143        7.4964        9.4749       10.6776       11.6260       13.2521       15.7403       19.2637       22.6554       25.0882       26.9671       29.3734       31.0462       32.3895       34.3513       35.3546       35.9482       36.9550       36.6470       35.3770       37.8656       39.1422       39.3769       37.6290       38.7888       39.1271       38.3360       33.2610       31.2027       29.3809       28.2850       28.0921       27.6147       27.3770       27.3342       23.8505       23.1014       22.2650       22.9973       26.7301       28.4061        0.0000        0.0000        0.0000        0.0000        0.0000        0.0000        0.0000        0.0000        0.0000        0.0000        0.0000        0.0000        0.0000        0.0000        0.0000        0.0000
        0.0000        0.0000        0.0000        0.0000        0.0000        0.0000        0.0000        0.0000        0.0000        0.0000        0.0000        0.0000        0.0000        0.0000        0.0000        0.0000        0.0000        0.0000        0.0000        0.0000        0.0000        0.0000        0.0000        0.0000        0.0000        0.0000        0.0000        0.0000       17.1420       17.2912       15.5269       18.7166       18.6359       17.9166       18.5732       15.1113       12.4236       10.7952        9.2053        6.2724        6.1175        6.0179        7.0347        6.7068        6.5656        6.1548        5.6398        5.8532        6.1597        6.2211        6.5204        6.6087        5.9349        6.3717        6.7546        8.7788        9.8535        9.6338        8.8898        6.7786        5.9223        5.4867        5.4664        5.7891        6.3425        6.5410        9.3130       11.3776       10.0029        6.9419        5.6568        4.7443        4.9937        7.7890        4.4875        5.4870        6.0802        7.0905        7.6077        8.3107        6.1048        5.4195        4.4553        4.7222        4.5993        4.4489        4.2485        2.6669        1.8491        1.9437        1.7971        0.0000        0.0000        0.0000        0.0000        0.0000        0.0000        0.0000        0.0000        0.0000        0.0000        0.0000        0.0000        0.0000        0.0000        0.0000        0.0000        0.0000        0.0000        0.0000        0.0000        0.0000        0.0000        0.0000        0.0000        0.0000        0.0000        0.0000        0.0000        0.0000        0.0000        0.0000        0.0000        0.0000        0.0000        0.0000        0.0000        0.0000        0.0000        0.0000        0.0000        0.0000        0.0000        0.0000        0.0000        0.0000        0.0000        0.0000        0.0000        0.0000        0.0000        0.0000        0.0000        0.0000        0.0000        0.0000        0.0000        0.0000        0.0000        0.0000        0.0000        0.4108        0.5283        0.8282        0.9360        1.0548        1.1767        1.3792        1.5222        1.9955        2.2970        2.6074        2.4766        2.6172        3.0064        3.2663        2.7801        2.7956        2.6615        2.5673        2.6828        2.9211        3.4223        3.7117        3.8579        3.2220        2.9227        2.7801        2.7089        3.4227        3.2690        3.3087        3.5319        3.4764        3.8628        4.3929        4.2303        4.8212        5.2455        6.6052        7.9477        7.5170        7.7377        8.6322        9.8960       10.4484       11.7094       13.5753       16.4415       19.2361       23.1937       26.3124       28.9267       31.1685       33.1711       34.9760       36.4447       37.8822       38.6099       39.4936       41.0408       40.4363       40.9524       41.6958       41.3997       38.5872       38.9598       37.5113       36.7439       32.8104       31.3090       29.5971       28.4343       27.0607       26.1410       25.0925       24.6263       22.3911       20.9966       21.3371       23.0709       26.4779       29.7583        0.0000        0.0000        0.0000        0.0000        0.0000        0.0000        0.0000        0.0000        0.0000        0.0000        0.0000        0.0000        0.0000        0.0000        0.0000        0.0000
        0.0000        0.0000        0.0000        0.0000        0.0000        0.0000        0.0000        0.0000        0.0000        0.0000        0.0000        0.0000        0.0000        0.0000        0.0000        0.0000        0.0000        0.0000        0.0000        0.0000        0.0000        0.0000        0.0000        0.0000        0.0000        0.0000        0.0000        0.0000       19.0213       18.0467       17.5636       19.5292       19.6416       19.6005       20.4616       16.2874       14.5365       15.9534       11.3709        6.6944        6.4351        6.2035        6.4169        9.5704        6.5145        7.6904       11.5948        9.0390        6.4678        5.7423        5.2793        5.3863        5.6098        5.7115        6.2012        8.1424        8.8546        8.5712        8.3765        6.1125        5.6720        5.1786        4.3898        4.7084        5.5174        6.5326        7.1337        8.4494        7.1295        4.4671        3.6299        3.8203        5.7968        2.8266        5.0639        6.7045        5.1846        3.8468        4.5085        4.6466        3.7002        3.7494        3.4179        3.8069        4.3897        4.3645        3.9364        3.5123        2.2315        1.7775        1.6210        1.9270        0.0000        0.0000        0.0000        0.0000        0.0000        0.0000        0.0000        0.0000        0.0000        0.0000        0.0000        0.0000        0.0000        0.0000        0.0000        0.0000        0.0000        0.0000        0.0000        0.0000        0.0000        0.0000        0.0000        0.0000        0.0000        0.0000        0.0000        0.0000        0.0000        0.0000        0.0000        0.0000        0.0000        0.0000        0.0000        0.0000        0.0000        0.0000        0.0000        0.0000        0.0000        0.0000        0.0000        0.0000        0.0000        0.0000        0.0000        0.0000        0.0000        0.0000        0.0000        0.0000        0.0000        0.0000        0.0000        0.0000        0.0000        0.0000        0.1204        0.4997        0.6231        0.7630        0.8940        1.0136        1.2117        1.3740        1.4784        1.9345        2.0111        2.1013        2.3643        3.0864        3.5848        3.6586        3.3401        2.8652        2.8720        2.8834        2.9452        2.9566        2.8184        3.1339        3.3505        3.1083        2.7416        2.3051        2.2110        2.5911        3.0544        3.1669        3.7894        3.8398        3.9903        4.6283        4.5525        4.8309        5.4858        6.9726        8.7701        8.7811        8.7786        9.6962       10.2962       10.7829       11.6967       14.3868       17.4951       19.7008       22.9743       26.1208       29.6703       32.4206       34.8344       36.3799       37.9527       38.8917       41.4961       42.4022       41.9728       42.2886       41.4373       42.0440       40.7181       37.6805       37.4876       35.7669       34.1985       31.9541       31.6085       30.8813       29.3442       26.6122       25.2003       24.8666       23.8612       21.5305       20.3885       20.7570       21.5373       23.6681       26.1820       30.9881        0.0000        0.0000        0.0000        0.0000        0.0000        0.0000        0.0000        0.0000        0.0000        0.0000        0.0000        0.0000        0.0000        0.0000        0.0000
        0.0000        0.0000        0.0000        0.0000        0.0000        0.0000        0.0000        0.0000        0.0000        0.0000        0.0000        0.0000        0.0000        0.0000        0.0000        0.0000        0.0000        0.0000        0.0000        0.0000        0.0000        0.0000        0.0000        0.0000        0.0000        0.0000        0.0000       28.5373       24.7545       23.8030       20.0043       22.8196       23.5379       22.6998       21.3145       19.9456       17.1361       15.9203       11.4929        9.7962        7.0215        7.3505       11.4482        8.0067        7.6960        9.4200        8.5916        6.5329        7.1464        5.2663        4.4490        4.8736        4.9677        4.7765        5.6941        6.4666        7.1001        6.9783        6.8710        4.9443        4.4714        3.8683        4.0774        5.6372        5.9258        6.0727        5.5014        7.8857        6.2549        3.3249        2.6061        1.7775        1.2491        1.4526        2.0484        2.2913        2.2820        2.4049        2.5258        2.8556        2.8210        2.9890        2.9374        3.4088        3.4463        3.2644        3.0075        3.3462        2.4763        1.7569        1.5111        1.5074        1.6299        0.0000        0.0000        0.0000        0.0000        0.0000        0.0000        0.0000        0.0000        0.0000        0.0000        0.0000        0.0000        0.0000        0.0000        0.0000        0.0000        0.0000        0.0000        0.0000        0.0000        0.0000        0.0000        0.0000        0.0000        0.0000        0.0000        0.0000        0.0000        0.0000        0.0000        0.0000        0.0000        0.0000        0.0000        0.0000        0.0000        0.0000        0.0000        0.0000        0.0000        0.0000        0.0000        0.0000        0.0000        0.0000        0.0000        0.0000        0.0000        0.0000        0.0000        0.0000        0.0000        0.0000        0.0000        0.0000        0.0000        0.0696        0.1283        0.5754        0.6683        0.8766        1.0044        1.1374        1.2596        1.3612        1.3698        1.6763        1.8661        2.2161        2.4301        3.0842        3.4172        3.3662        3.1570        2.8788        2.8962        2.9864        3.2691        3.9367        3.8171        3.2486        2.8556        2.5299        2.3803        2.3106        2.1754        2.3013        2.8374        3.2743        3.2759        3.4125        4.0744        4.4446        4.3561        4.9261        5.1087        6.7975        8.6518        7.3752        7.4610        9.0306        9.5259       10.4970       11.6490       13.6443       16.3465       18.6007       22.4272       25.6678       28.6167       31.8403       34.9703       36.2192       37.4244       37.9900       38.8054       40.7496       41.1930       40.8671       42.0428       42.5695       41.2852       37.3828       35.3411       33.3557       32.2327       30.9393       30.3919       30.4485       27.6706       25.6181       23.7660       23.5239       22.6392       20.2455       19.1493       19.3150       19.6862       21.9520       23.2181        0.0000        0.0000        0.0000        0.0000        0.0000        0.0000        0.0000        0.0000        0.0000        0.0000        0.0000        0.0000        0.0000        0.0000        0.0000        0.0000
        0.0000        0.0000        0.0000        0.0000        0.0000        0.0000        0.0000        0.0000        0.0000        0.0000        0.0000        0.0000        0.0000        0.0000        0.0000        0.0000        0.0000        0.0000        0.0000        0.0000        0.0000        0.0000        0.0000        0.0000        0.0000        0.0000        0.0000       22.2315       21.0534       15.9272       15.1290       17.7818       15.6062       16.8274       15.8067        8.5693        6.5656        6.3948        8.6795        6.9185        5.7464        6.6555        7.2770        6.4772        5.6323        4.9286        4.1097        2.4209        3.5040        3.1360        2.2626        1.7621        2.0132        1.7837        2.6496        3.2830        3.4414        3.7330        3.5352        4.2368        3.1408        2.8326        2.9899        5.6902        4.9661        5.0534        6.1689        4.5891        2.5720        1.3157        1.1095        1.5177        1.5935        0.9866        1.0292        1.9486        2.3041        2.4502        2.6228        2.6951        3.1286        2.7222        2.9237        3.4897        3.3806        3.1363        2.8816        2.4054        2.0837        1.7782        1.6204        2.0244        1.9760        1.9544        1.9430        1.4976        1.5284        1.8829        1.9452        1.9472        1.9162        0.0000        0.0000        0.0000        0.0000        0.0000        0.0000        2.5162        2.3446        2.6136        2.5531        0.0000        0.0000        0.0000        0.0000        0.0000        0.0000        0.0000        0.0000        0.0000        0.0000        0.0000        0.0000        0.0000        0.0000        0.0000        0.0000        0.0000        0.0000        0.0000        0.0000        0.0000        0.0000        0.0000        0.0000        0.0000        0.0000        0.0000        0.0000        0.0000        0.0000        0.0000        0.0000        0.0000        0.0000        0.0000        0.0000        0.0547        0.0434        0.0351        0.0680        0.7035        0.9674        1.1845        1.4643        1.8842        2.0177        1.9899        1.7927        1.3811        1.4600        1.6350        1.8194        2.1298        2.1037        2.2703        2.3259        2.5320        2.6662        2.6631        2.6631        3.4383        3.5310        3.3647        2.8041        2.3455        2.3681        2.3281        2.1616        1.9354        2.0458        2.3893        2.5705        2.3495        2.4047        2.6680        3.5717        3.9030        4.2048        5.0413        5.9954        5.9180        6.6788        6.7627        7.6365        7.4125        8.7531        9.5601       12.5356       16.6626       19.8584       22.9482       25.7563       27.9521       30.8310       33.6567       34.7211       35.4008       37.0293       38.1326       38.7384       39.7218       41.1384       40.6035       39.1899       38.8796       38.1727       36.7152       35.3143       33.4921       32.2007       30.8880       28.1030       22.6996       21.6683       20.2231       19.1611       16.7011       16.1099       16.3014       16.7714       16.3398       17.9841        0.0000        0.0000        0.0000        0.0000        0.0000        0.0000        0.0000        0.0000        0.0000        0.0000        0.0000        0.0000        0.0000        0.0000        0.0000        0.0000
        0.0000        0.0000        0.0000        0.0000        0.0000        0.0000        0.0000        0.0000        0.0000        0.0000        0.0000        0.0000        0.0000        0.0000        0.0000        0.0000        0.0000        0.0000        0.0000        0.0000        0.0000        0.0000        0.0000        0.0000        0.0000        0.0000       20.2914       18.0098       16.6969       14.8977       20.2357       20.6814       17.9665       12.8722        8.0623        6.5560        8.9766        8.1522        9.9600        4.0845        4.2572        5.3025        4.7526        4.0450        2.6518        2.9953        2.4054        1.7941        2.8110        2.5928        1.9723        1.6704        1.8071        1.3461        2.1609        2.2998        2.3881        2.9655        2.2360        3.3312        3.5052        2.9131        2.7046        2.5314        2.3235        2.2042        1.9923        1.6511        1.3082        1.1451        0.8180        1.0942        1.0678        1.3787        1.2822        1.8089        2.1156        2.2388        2.5716        2.8608        3.3260        3.3766        3.1295        3.3052        3.2366        3.2019        2.9231        2.7259        2.7607        2.2024        1.9382        2.1679        2.0264        1.9670        1.9618        1.5722        1.7740        1.9743        1.9470        1.9184        1.9601        1.9079        1.8035        1.1889        0.7608        0.7627        0.6064        1.9116        2.3476        2.3836        2.2739        2.5745        2.6435        2.4630        2.2675        0.0000        0.0000        0.0000        0.0000        0.0000        0.0000        0.0000        0.0000        0.0000        0.0000        0.0000        0.0000        0.0000        0.0000        0.0000        0.0000        0.0000        0.0000        0.0000        0.0000        0.0000        0.8815        1.0232        0.9946        1.3172        1.5833        1.5626        1.1140        0.7016        0.7123        0.5344        0.4234        0.2683        0.0731        0.1240        0.0918        0.8873        1.1064        1.4744        1.8818        2.5058        2.4951        2.2497        1.8935        1.2829        1.1317        1.0948        1.1143        1.1293        1.2547        1.6734        1.7387        2.2011        2.5150        2.4850        2.5816        3.1177        2.9556        2.8590        2.7383        2.1936        1.9753        1.8328        1.7776        1.3467        1.2360        1.5352        1.9608        2.0262        1.9429        2.0623        2.8861        3.1282        3.2892        3.7854        4.9969        5.4422        5.3090        6.0485        7.1716        7.1495        7.1377        7.7848       10.2701       14.8409       19.1442       20.7845       23.2836       26.9466       30.1993       32.4845       33.9288       34.2630       35.4791       36.4913       37.3348       37.3313       38.8917       38.8150       38.5538       38.7351       37.9038       36.5096       35.2220       33.1999       31.5145       29.8869       27.0645       21.7583       19.7464       18.0228       17.5107       15.7713       16.0888       15.0461       17.3664        0.0000        0.0000        0.0000        0.0000        0.0000        0.0000        0.0000        0.0000        0.0000        0.0000        0.0000        0.0000        0.0000        0.0000        0.0000        0.0000        0.0000        0.0000
        0.0000        0.0000        0.0000        0.0000        0.0000        0.0000        0.0000        0.0000        0.0000        0.0000        0.0000        0.0000        0.0000        0.0000        0.0000        0.0000        0.0000        0.0000        0.0000        0.0000        0.0000        0.0000        0.0000        0.0000        0.0000        0.0000       18.8493       17.1478       13.1483       12.8683       18.3155       21.3218       16.0743       12.7420        9.8005       10.2708        7.5763        5.2344        4.5567        3.6214        4.8605        4.7014        4.6278        3.8496        3.0389        2.5172        2.3724        1.5863        1.7302        1.6158        1.7632        1.9917        2.8072        2.2141        1.9456        1.8788        1.6914        2.0319        2.1939        2.6697        2.3759        1.6571        1.8409        1.6006        1.6624        1.4448        1.4070        1.1629        1.0947        0.9673        1.0751        1.4818        1.2067        1.3799        1.5737        1.9467        2.2522        2.5542        2.7004        3.2252        3.1416        2.7937        2.8399        2.8821        2.9590        2.8405        3.2674        3.2269        2.9683        2.9791        2.7387        3.0384        2.4467        2.3258        2.1549        1.9887        2.1311        1.9067        1.8905        1.3950        1.3610        1.3639        1.3096        0.5230        0.5330        0.7050        0.7249        1.9589        2.1073        2.1064        1.9940        2.2296        2.2843        2.1576        2.0385        1.9840        1.6810        1.4272        0.0000        0.0000        0.0000        0.0000        0.0000        0.0000        0.0000        0.0000        0.0000        0.0000        0.0000        0.0000        0.6031        0.6332        0.6694        0.5833        0.4039        0.8008        1.0928        1.1988        1.1799        1.0855        0.7599        0.8862        0.7376        0.7553        0.7305        0.6379        0.4763        0.1607        0.1395        0.1644        0.2441        0.9904        1.2500        1.5164        1.7371        2.2730        2.4113        2.1403        1.7556        1.1948        1.0085        0.9166        0.8724        0.7025        0.7484        1.0699        1.2662        1.5761        1.9031        2.2511        2.1906        2.4927        2.6165        2.7002        2.7134        2.2661        2.0300        1.8228        1.6190        1.3223        1.4581        1.2883        1.4478        1.5020        1.7615        2.0732        2.2275        2.5633        3.4196        4.0805        4.6056        4.4980        5.1489        5.8492        6.4795        5.6992        6.5709        7.3583        9.5685       14.0441       17.4644       20.2404       23.1103       26.2126       28.5773       30.2076       31.9504       33.2993       34.4852       35.1696       35.7541       35.7443       36.8977       37.0240       36.7015       36.3793       35.3927       34.5526       33.1192       31.8030       29.8707       28.0890       26.1738       21.3246       19.4710       18.0149       17.3252        0.0000       16.8734       17.6502       18.9544        0.0000        0.0000        0.0000        0.0000        0.0000        0.0000        0.0000        0.0000        0.0000        0.0000        0.0000        0.0000        0.0000        0.0000        0.0000        0.0000        0.0000        0.0000
        0.0000        0.0000        0.0000        0.0000        0.0000        0.0000        0.0000        0.0000        0.0000        0.0000        0.0000        0.0000        0.0000        0.0000        0.0000        0.0000        0.0000        0.0000        0.0000        0.0000        0.0000        0.0000        0.0000        0.0000        0.0000       16.5543       16.0989       15.3110       17.0999       14.2415       14.8376       11.6123       11.8800       10.8467       11.9554       13.4568       10.3067       10.2138        9.0407        5.2515        3.6305        3.4775        3.1879        2.7692        2.7427        3.0528        3.1662        1.9413        1.6873        1.2964        1.1691        0.4003        1.7796        1.6219        0.6740        1.2888        1.8338        2.1911        2.2923        2.3562        1.7620        1.4187        1.0831        1.2822        1.1120        0.9878        0.7051        0.8780        1.1910        1.4487        1.5504        2.4664        1.8872        1.8225        0.9471        1.4976        1.6369        2.4887        2.5569        3.1009        3.1917        3.3014        2.4494        2.6980        3.0371        3.2923        3.4236        2.8894        2.7730        3.0029        2.9958        3.3355        3.2737        2.9219        2.6687        2.4311        2.3633        1.9836        1.8970        1.3300        1.6599        1.6800        1.5900        1.0557        1.1981        1.2409        0.7365        1.8865        1.9501        1.8847        2.0714        2.3126        2.3292        2.1481        1.8304        1.5627        1.4259        1.3190        0.9728        0.7402        0.7058        0.0000        0.0000        0.0000        0.0000        0.0000        0.0000        0.0000        0.0000        1.1874        0.6623        0.5165        0.2904        0.2467        0.2218        0.3415        0.3917        0.4050        0.5742        0.8217        1.1384        1.2058        1.0954        0.9137        0.9371        0.9224        0.8393        0.4483        0.3620        0.5709        0.5745        1.2226        1.2248        1.4190        1.5908        1.6887        1.8044        1.7841        1.5825        1.2843        1.0750        0.8715        0.8157        0.7883        0.7987        0.8717        1.3309        1.5330        1.7424        1.9094        1.9936        2.1181        2.2560        2.3109        2.1912        1.9081        1.8212        1.5942        1.4957        1.3955        1.4148        1.4337        1.2621        1.4053        1.6446        1.8940        2.0467        2.8335        3.2579        3.4367        4.0277        4.3726        5.0774        5.6368        6.1188        6.0099        6.7568        8.2337       10.4295       14.7588       17.7588       19.8655       22.9027       25.2944       27.1537       28.7505       29.7966       31.6317       32.9000       33.7084       34.1396       34.1792       34.5164       34.1652       33.5692       32.8155       32.0139       31.2088       30.7654       28.9695       28.1728       26.1283       25.1988       21.7446       20.9269        0.0000        0.0000        0.0000        0.0000        0.0000        0.0000        0.0000        0.0000        0.0000        0.0000        0.0000        0.0000        0.0000        0.0000        0.0000        0.0000        0.0000        0.0000        0.0000        0.0000        0.0000        0.0000        0.0000        0.0000
        0.0000        0.0000        0.0000        0.0000        0.0000        0.0000        0.0000        0.0000        0.0000        0.0000        0.0000        0.0000        0.0000        0.0000        0.0000        0.0000        0.0000        0.0000        0.0000        0.0000        0.0000        0.0000       15.3632       15.9079       14.5529       13.9535       13.1188       13.5089       18.3910       15.6936       13.8300        9.1690        7.6084        5.2520        5.3564        4.3246        4.5816        3.2736        4.6249        3.6050        2.3585        2.5091        2.1091        1.7327        0.9889        0.9111        1.7345        1.7382        1.7787        1.0462        1.0342        1.4794        1.5538        1.9150        2.2404        1.6564        2.4402        2.4617        2.1996        1.8072        1.3245        1.2566        0.9431        0.8845        0.8376        0.9443        0.8773        1.1322        1.1645        1.7382        2.4723        2.7592        2.2875        2.3553        1.1764        1.3191        1.4085        1.5145        1.5421        1.9183        2.0910        2.2462        2.2455        3.0866        2.8638        2.6819        2.6117        2.2058        2.1780        2.1161        2.3000        2.3788        2.3700        2.2526        2.1577        2.2730        2.2976        2.1409        2.0303        2.0400        2.0478        1.9382        1.8202        0.6266        0.7097        0.6898        0.7654        1.2934        1.4753        1.7124        1.6048        1.9933        2.2151        2.0531        1.7142        1.0646        1.1525        0.8207        0.5911        0.4675        0.4247        0.4451        0.3582        0.5492        0.8179        0.8752        1.2594        1.0895        0.6690        0.5498        0.4178        0.2552        0.2615        0.2370        0.3086        0.5585        0.5747        0.7221        0.9717        1.6054        1.6048        1.0879        0.8288        0.7456        0.8387        0.8298        0.6341        0.5893        0.5961        0.5702        0.4826        0.8432        0.9984        1.2982        1.2368        1.1997        1.1118        1.0320        0.9024        0.6688        0.5357        0.4743        0.4931        0.4290        0.5808        0.5226        0.6386        1.6766        2.0121        2.1870        2.1496        1.8521        1.8753        1.8572        1.7800        1.6223        1.5371        1.4730        1.4319        1.4205        1.3817        1.3120        1.4064        1.3521        1.3135        1.3414        1.5058        1.4035        1.6402        1.6974        2.0723        2.8666        3.0509        3.5877        4.5531        6.8994        8.1966       10.1366       12.5769       17.0790       19.8549       22.4236       24.3228       24.7974       26.6698       27.9447       29.1142       31.7060       32.9979       33.3182       33.3320       31.8909       32.5849       32.1193       30.4302       28.0246       26.8489       26.0914       25.9298       25.7074       25.3522       25.1815       24.9004       23.6299        0.0000        0.0000        0.0000        0.0000        0.0000        0.0000        0.0000        0.0000        0.0000        0.0000        0.0000        0.0000        0.0000        0.0000        0.0000        0.0000        0.0000        0.0000        0.0000        0.0000        0.0000        0.0000        0.0000        0.0000        0.0000
        0.0000        0.0000        0.0000        0.0000        0.0000        0.0000        0.0000        0.0000        0.0000        0.0000        0.0000        0.0000        0.0000        0.0000        0.0000        0.0000        0.0000        0.0000       13.6660       12.5092       13.1160       12.0337       10.9828       13.9152       13.9742       11.2503       11.6027       13.6827        8.6855        7.5484        7.3076        5.0835        5.1752        3.9853        2.4030        2.1124        2.4286        1.5766        2.3805        2.3004        2.5642        2.2815        2.4647        1.3850        1.3333        1.2482        1.0427        1.8370        1.4882        1.1447        1.4244        1.5534        1.9728        1.6660        1.5161        1.4509        1.6179        1.2369        1.8080        2.1975        1.6162        1.4809        1.1740        1.2332        0.8456        0.6689        0.6836        0.9702        0.8868        1.2468        1.5794        1.4016        1.0811        1.0009        1.0077        1.4413        1.6004        1.6901        1.7454        1.9199        1.9132        1.9746        2.0747        2.0656        2.1454        2.2546        2.5333        2.3105        2.5089        2.3691        2.3391        2.5484        2.4579        2.2868        2.2647        2.4576        2.4617        2.4102        2.2722        2.3244        2.2391        2.1623        2.0041        1.0632        1.1986        0.9765        0.9143        1.4165        1.3955        1.3502        1.3451        1.8468        1.1055        1.1025        0.8690        0.9752        0.9402        0.5379        0.5586        0.8300        0.5507        0.4543        0.4741        0.8489        0.7417        1.2141        1.7293        1.2640        0.6195        0.4915        0.2733        0.3216        0.2460        0.3074        0.5520        0.6603        0.7118        0.9270        0.8076        0.9354        1.2476        1.2587        0.9332        0.9126        1.0872        1.1391        0.9436        0.7818        0.4373        0.3212        0.4433        0.8078        1.0261        1.1890        1.2885        1.2425        1.2213        1.0177        0.8780        0.5367        0.4619        0.4888        0.4426        0.3041        0.4090        0.4669        0.6999        1.7059        2.1591        2.2846        2.3046        1.9211        1.8285        1.8039        1.8036        1.6215        1.5417        1.5322        1.6207        1.5741        1.5162        1.5184        1.6991        1.5782        1.4069        1.3797        1.3661        1.2053        1.1416        1.4014        1.6879        2.3174        2.5078        3.4147        4.5723        7.9053        9.9118       11.1192       13.2811       18.8361       21.5942       23.7002       24.8431       25.7615       26.8721       28.1955       28.8878       30.8991       32.1306       32.2211       31.9681       30.2471       30.4621       30.0145       28.6761       25.5907       24.1456       23.6299       23.5893       24.5236       24.4495        0.0000        0.0000        0.0000        0.0000        0.0000        0.0000        0.0000        0.0000        0.0000        0.0000        0.0000        0.0000        0.0000        0.0000        0.0000        0.0000        0.0000        0.0000        0.0000        0.0000        0.0000        0.0000        0.0000        0.0000        0.0000        0.0000        0.0000        0.0000
        0.0000        0.0000        0.0000        0.0000        0.0000        0.0000        0.0000        0.0000        0.0000        0.0000        0.0000        0.0000        0.0000        0.0000        0.0000       16.2869       16.1129       15.5906       14.1432       12.5145       10.0959        9.7831       10.4068       10.8519        9.1534        9.5353        9.4333        5.5039        4.8542        3.8104        2.5669        4.6107        4.3156        1.9156        1.7271        1.7636        1.7632        1.8035        2.5322        2.0565        1.0645        1.8429        1.2557        1.0741        1.0273        1.1367        1.4917        1.5389        1.4423        1.4038        1.5158        1.6856        1.4584        1.3948        1.4267        1.2772        1.0673        1.0633        1.1475        1.5940        1.5825        1.3488        1.0826        1.2823        1.0850        0.9113        0.9454        1.5720        1.6518        2.0651        1.4884        1.9173        1.2879        1.2566        1.1268        1.3186        1.5488        1.6335        1.5992        1.8837        1.8322        2.0193        2.0510        1.9364        1.9882        2.1040        2.6322        2.6880        2.4818        2.4796        2.4284        2.3483        2.2901        2.3321        2.4654        2.6629        2.5968        2.3972        2.4395        2.4303        2.6260        2.6109        2.2377        1.8885        1.6869        1.6387        1.8598        1.8087        2.3904        1.6285        1.0630        1.6881        1.7155        1.2976        0.9996        1.0165        0.8511        1.4319        1.9001        1.3173        1.0673        0.8302        0.7221        0.9118        1.0092        0.9188        0.8529        0.6101        0.5497        0.4175        0.3886        0.4429        0.3983        0.5658        0.4412        0.7662        0.8315        0.8285        0.8463        1.1544        1.1645        1.3168        1.1361        0.8093        1.0320        0.9898        0.5892        0.2671        0.1878        0.2121        0.4101        1.1961        1.2415        1.2350        1.3137        1.3169        1.3466        1.2625        1.1565        0.6253        0.5515        0.5761        0.5669        0.6552        0.8690        0.9483        1.1040        2.1035        2.4384        2.8162        2.7074        2.3494        2.1452        2.0827        1.9700        1.8714        2.0279        1.9529        2.0272        2.0579        2.0022        2.0163        2.0252        1.7818        1.5759        1.8292        1.9273        1.3828        2.0601        2.3776        2.5416        2.6848        2.6483        3.6003        5.3797        9.4633       10.7603       12.2190       16.5665       20.3346       22.9244       24.9543       25.3336       26.6520       28.9701       29.5744       28.9221       30.1699       30.9265       31.5101       31.1465       29.0660       28.8233       28.1337        0.0000       23.0660       22.0808       21.5240       22.3709       23.2386       23.3298        0.0000        0.0000        0.0000        0.0000        0.0000        0.0000        0.0000        0.0000        0.0000        0.0000        0.0000        0.0000        0.0000        0.0000        0.0000        0.0000        0.0000        0.0000        0.0000        0.0000        0.0000        0.0000        0.0000        0.0000        0.0000        0.0000        0.0000        0.0000
        0.0000        0.0000        0.0000        0.0000        0.0000        0.0000        0.0000        0.0000        0.0000        0.0000        0.0000        0.0000        0.0000       23.3978       21.7715       16.4329       15.7372       13.4595       11.1767        9.4967        9.6095        8.5041        7.4863        7.4613        6.0792        5.9288        5.7608        7.7175        3.5127        2.1737        4.4562        3.1910        1.4522        1.2851        1.1931        1.1125        1.4145        1.8955        1.2290        1.3325        1.8502        1.7482        2.0220        2.4872        2.3791        1.7758        3.0741        1.6297        2.1559        0.9027        1.3001        1.3148        1.2389        1.1667        1.1808        1.1000        0.7701        0.8140        0.8207        0.9594        0.9122        0.9187        0.9694        1.2917        0.9581        0.8971        1.1476        2.6820        1.4136        1.0820        1.6687        2.6726        2.9972        2.4333        2.3209        1.7231        2.1453        1.9309        1.4749        1.9526        2.2466        1.9350        1.9000        1.7440        1.8428        1.9341        2.3838        2.8571        2.4227        2.6059        2.6164        2.4861        2.5986        2.6658        2.7022        2.8224        2.7870        2.6949        2.3254        2.5536        2.3790        2.2715        2.3410        2.7663        2.6079        2.2978        2.2557        2.0125        2.6586        1.7844        1.2708        2.0132        2.0908        1.5525        1.0670        1.0251        0.8166        0.7050        0.8223        1.8446        1.9159        1.1657        1.1692        1.8985        1.7973        0.8619        0.9987        0.8897        1.2296        0.8020        0.6064        0.6719        0.5253        0.3738        0.4407        0.3791        0.3073        0.3836        0.5237        1.0352        0.9203        0.9662        1.2080        0.9500        0.7012        0.6867        0.4792        0.3453        0.2983        0.3295        0.4007        0.8382        1.0542        1.1697        1.1495        1.2048        1.1914        1.2810        1.1376        0.7910        0.5057        0.4869        0.7339        0.8199        0.9388        1.0525        1.1801        2.1055        2.3029        2.2291        2.4842        2.6875        2.5779        2.6297        2.5944        2.6315        2.7054        2.5493        2.5229        2.6064        2.8229        2.8315        2.7715        3.0320        3.3090        2.6150        2.4898        2.7981        2.8544        2.6447        2.6606        5.0413        3.3474        5.1613        6.6364       10.2338       12.1734       14.3728       18.2240       20.8666       24.5953       26.1383       27.1009       28.1588       28.7570       29.4840       30.6999       30.7477       31.0097       30.8246       29.9172       26.7469       26.8162        0.0000        0.0000        0.0000        0.0000        0.0000        0.0000        0.0000        0.0000        0.0000        0.0000        0.0000        0.0000        0.0000        0.0000        0.0000        0.0000        0.0000        0.0000        0.0000        0.0000        0.0000        0.0000        0.0000        0.0000        0.0000        0.0000        0.0000        0.0000        0.0000        0.0000        0.0000        0.0000        0.0000        0.0000        0.0000        0.0000
        0.0000        0.0000        0.0000        0.0000        0.0000        0.0000        0.0000        0.0000        0.0000       24.5659        0.0000        0.0000       25.9414       23.9251       22.4257       17.4301       13.7889       12.4370       10.2518        9.1335        8.1993        8.0515        6.6596        5.7727        4.0964        3.6748        3.6120        1.3247        1.0460        2.4057        0.7656        0.2645        0.3590        0.2607        0.2056        0.9988        0.9928        0.9707        0.9293        1.3422        2.0893        1.4729        1.1932        1.2241        1.1709        1.1204        1.0674        1.2481        0.9835        1.2334        1.1162        1.5170        1.5404        1.1810        0.8390        0.7178        0.6787        0.7966        0.7752        0.9613        0.9530        1.1990        1.3987        1.0064        1.4454        1.2924        0.9775        0.6445        0.8352        1.0647        1.6617        2.0786        2.8851        2.7670        2.7584        2.1422        0.6844        0.5204        0.5206        1.0214        1.0592        1.0823        1.2897        1.2172        1.2115        1.6514        1.6993        1.5995        1.6284        1.8583        1.6491        2.1694        2.8215        2.8199        3.2439        3.0140        3.0449        2.9938        2.7849        2.1788        2.3625        2.0853        1.8099        2.1163        2.0170        2.0145        1.9922        2.0838        2.3693        1.8752        1.7630        2.1357        2.1473        1.7872        1.5408        1.3974        1.3705        1.2854        1.2723        2.4954        1.8626        1.0126        1.1485        1.0550        1.3417        1.1765        1.5007        0.9447        0.7215        0.4676        0.5313        0.1263        0.1530        0.0983        0.0545        0.0929        0.1286        0.1456        0.2723        0.4966        0.5839        0.8976        0.5172        0.4314        0.5331        0.4935        0.3758        0.1604        0.0749        0.0563        0.0713        0.8192        1.0472        1.1555        1.1294        0.8781        0.7978        0.7072        0.6669        0.3278        0.2387        0.1215        0.1881        0.3236        0.3808        0.5599        0.5755        0.7592        1.1744        1.4702        1.5185        2.1647        2.2782        2.4893        2.5685        2.6968        2.7510        2.7698        2.7583        3.0089        3.0986        3.1083        2.5693        2.3973        2.3888        2.5945        2.4430        3.0908        3.6442        4.7773        2.6010        3.5211        4.0631        5.8331        6.9489        9.9832       12.1392       13.6062       16.9154       18.6392       21.6638       22.7365       24.1853       27.5366       28.2896       28.8699       28.8226       29.7613       29.8277       29.1553       27.8820       24.4897        0.0000        0.0000        0.0000        0.0000        0.0000        0.0000        0.0000        0.0000        0.0000        0.0000        0.0000        0.0000        0.0000        0.0000        0.0000        0.0000        0.0000        0.0000        0.0000        0.0000        0.0000        0.0000        0.0000        0.0000        0.0000        0.0000        0.0000        0.0000        0.0000        0.0000        0.0000        0.0000        0.0000        0.0000        0.0000        0.0000        0.0000
        0.0000        0.0000        0.0000        0.0000        0.0000       21.2801       18.0433       18.3369       22.2368       24.1672       25.4872       21.7728       25.4212       27.8069       23.4630       16.6009       12.8381       10.4164        9.3970        8.9024        5.9109        4.3090        3.9580        3.6946        3.3385        3.3574        3.1626        2.0043        1.2266        0.5113        0.4334        0.1359        0.1016        0.1721        0.2270        0.6856        0.7507        0.7871        0.8448        1.1983        1.3919        1.3444        1.3023        2.2695        2.9980        3.6778        2.6991        0.8773        1.0677        2.0228        2.3385        1.6040        1.0856        0.7036        0.5337        0.6983        0.6460        0.6911        0.6599        0.7141        0.7813        0.8118        0.7797        0.9305        1.4645        0.9633        1.0304        1.1619        0.3443        0.9803        2.0218        2.0735        2.4994        3.2536        3.3017        2.7030        1.8611        0.7493        0.6390        0.9208        0.8143        0.9901        1.4346        1.3305        1.3580        1.1458        1.5937        2.4515        2.0056        2.5238        2.6070        2.5659        2.8354        3.0892        3.6235        3.0580        2.7453        2.9165        2.8744        2.3020        2.1890        2.1666        2.0531        2.5599        1.9852        1.6352        2.1093        2.3261        2.3871        1.9882        1.4163        1.8283        1.9450        1.8823        1.0132        0.4087        1.0726        1.2963        1.3570        1.8317        3.0437        2.1916        1.6820        1.9584        1.7411        1.2210        0.6972        1.3245        1.4960        0.5502        0.7539        0.5322        0.0859        0.0670        0.0540        0.1314        0.1128        0.1256        0.2517        0.3603        0.4773        1.2295        0.4547        0.4913        0.3189        0.3660        0.3486        0.3200        0.0950        0.1844        0.0452        0.7765        1.0660        1.1547        1.0623        0.8357        0.8550        0.7320        0.8776        0.6278        0.5082        0.4357        0.4711        0.6310        0.6753        0.9230        1.0198        0.8683        1.0481        1.3993        1.4897        2.2205        2.3738        2.5569        2.7199        3.0764        3.2283        3.3291        3.3372        2.8766        2.9471        3.2182        3.2181        2.7542        3.1003        4.1984        3.9424        2.5522        2.8704        2.7025        2.4469        5.1380        0.0000        0.0000       10.1219       10.8341       12.5148       14.2679       15.6134       17.9863       19.2008       22.0286       23.6626       24.9411       26.0816       26.7433       27.0905       28.3171       29.6651       29.7444       27.9337        0.0000        0.0000        0.0000        0.0000        0.0000        0.0000        0.0000        0.0000        0.0000        0.0000        0.0000        0.0000        0.0000        0.0000        0.0000        0.0000        0.0000        0.0000        0.0000        0.0000        0.0000        0.0000        0.0000        0.0000        0.0000        0.0000        0.0000        0.0000        0.0000        0.0000        0.0000        0.0000        0.0000        0.0000        0.0000        0.0000        0.0000        0.0000
        0.0000        0.0000        0.0000        0.0000       20.2314       18.2625       19.5693       21.0538       21.2457       20.4572       20.9814       22.5078       23.7012       24.8692       20.6125       12.6680        9.2449        7.2944        6.6152        4.4797        4.6146        5.1994        3.2482        2.9137        3.2757        2.9281        2.4910        1.0689        0.4460        0.3179        0.6879        0.3843        0.2893        0.1369        0.3605        0.9552        0.9593        0.9787        2.0476        3.5322        2.5590        3.1359        2.9942        3.6092        4.1985        1.8329        0.3833        1.0912        2.4039        3.1799        2.6524        2.1481        1.4410        1.1047        0.8646        0.8373        0.8049        0.7834        0.9604        1.2694        1.0383        0.8324        0.8118        0.8402        0.7224        0.7290        0.8521        0.7598        0.3068        0.3112        0.4711        1.0108        2.1579        4.0044        3.9769        1.8037        1.3836        1.5351        1.5545        1.6733        1.3274        1.0224        0.9697        0.9235        1.6357        2.5010        2.2264        2.5561        2.5773        3.1026        3.0817        3.3892        3.6710        3.0776        2.8961        3.2957        3.2610        3.1336        2.8224        2.7782        1.9905        1.9259        1.7075        2.6249        2.3365        2.6070        2.9398        2.2412        1.8051        1.5741        1.4966        1.8783        1.6176        1.4154        1.0701        0.5581        0.3664        0.9380        1.0524        1.4856        1.6047        1.6864        2.0412        1.1959        1.4741        1.4319        1.6515        1.5597        1.5499        0.6573        1.0243        0.7787        0.3705        0.4564        0.3436        0.6441        0.7953        0.5034        0.3497        0.3753        0.4139        0.5033        0.8827        0.7925        0.2669        0.3324        0.2475        0.2145        0.1880        0.1506        0.1272        0.7724        1.1754        1.3252        1.2669        1.0668        1.2058        1.1967        1.4897        1.1824        1.0479        0.8782        0.7408        1.0696        1.1107        1.0427        1.1643        1.0088        1.0141        1.1376        1.4190        2.3460        2.3439        2.7039        2.8422        3.0347        3.2314        3.5450        3.7942        4.0589        3.9728        3.6368        3.7495        4.1971        4.9244        4.9559        5.8930        7.9493        4.3830        6.7055       10.5588        0.0000        0.0000        0.0000       10.5645       11.2320       12.5280       13.6484       15.2846       17.1511       18.4827       20.1790       22.0624       23.6230       24.7815       25.5939       26.0388       27.3810        0.0000        0.0000        0.0000        0.0000        0.0000        0.0000        0.0000        0.0000        0.0000        0.0000        0.0000        0.0000        0.0000        0.0000        0.0000        0.0000        0.0000        0.0000        0.0000        0.0000        0.0000        0.0000        0.0000        0.0000        0.0000        0.0000        0.0000        0.0000        0.0000        0.0000        0.0000        0.0000        0.0000        0.0000        0.0000        0.0000        0.0000        0.0000        0.0000        0.0000        0.0000
        0.0000        0.0000       27.2499       16.6193       24.5879       22.5420       16.2900       15.0148       14.5028       14.3652       16.4571       17.1029       19.2030       19.9540       15.3290        8.2975        5.5635        5.0303        4.3855        4.3778        3.7082        2.9501        2.4519        2.4892        3.1366        2.2720        1.3884        0.4847        0.3578        0.6249        0.3585        0.2160        0.1931        0.1113        0.4029        1.1769        3.0085        3.9322        2.1610        2.2469        3.5418        3.6808        3.0430        3.5884        1.1848        0.4191        0.7340        2.1452        2.7980        1.9873        1.0929        1.1873        1.3020        0.9644        0.9400        0.7925        0.8382        0.8845        0.8787        0.9024        0.9307        0.8309        0.8200        0.7408        0.6492        0.5929        0.5150        0.3071        0.5313        0.4604        0.4872        1.0181        2.6892        2.3566        2.5910        2.2596        1.9191        1.8388        1.8426        1.2028        1.5437        1.4725        1.5893        1.4106        1.3897        1.3960        1.3609        1.6030        2.0415        2.3714        2.4332        2.2076        2.3203        2.4999        2.4698        2.6772        3.0353        2.8627        3.0758        2.4197        2.0213        1.9134        2.2364        2.1757        2.4196        2.1494        2.4817        2.3312        1.9403        1.6038        1.5733        2.0715        1.5161        1.3959        0.7037        0.4087        0.3573        0.3930        0.6117        1.0561        1.0458        1.0788        1.7002        1.1680        1.4952        2.3854        2.9972        2.4227        1.4057        0.5516        0.6453        0.3480        0.1906        0.3368        0.6911        1.1835        0.5083        0.3112        0.3206        0.4445        0.4219        0.3844        0.3753        0.6180        0.9631        0.5046        0.3592        0.4380        0.2159        0.6173        0.0269        0.4980        1.4021        1.1516        1.0476        1.0135        0.9108        1.2098        1.1357        0.9015        1.0509        0.9956        0.8457        1.2300        1.2956        1.3529        1.3535        1.7910        1.7727        1.7783        1.5996        2.6430        2.8706        3.3094        3.5132        3.8839        4.0929        4.1710        4.2092        4.6219        4.6657        4.7543        4.3073        4.5992        4.8544        5.7490        5.9054        6.7002        8.1574       11.3238        0.0000        0.0000        0.0000       24.9015       12.6171       14.0795       14.1011       15.5638       16.6711       18.5778       19.4194       20.2796       21.7734       24.0274       25.7766       27.3247       28.1197        0.0000        0.0000        0.0000        0.0000        0.0000        0.0000        0.0000        0.0000        0.0000        0.0000        0.0000        0.0000        0.0000        0.0000        0.0000        0.0000        0.0000        0.0000        0.0000        0.0000        0.0000        0.0000        0.0000        0.0000        0.0000        0.0000        0.0000        0.0000        0.0000        0.0000        0.0000        0.0000        0.0000        0.0000        0.0000        0.0000        0.0000        0.0000        0.0000        0.0000        0.0000        0.0000
        0.0000       14.7468       11.5178       20.0942       25.7545       20.6823       18.4278       11.4207        8.9105        7.5827       11.7709       14.9366       15.6839        9.5378        6.4190        3.1086        3.0258        2.6840        1.8631        1.3481        0.7914        0.6031        0.7088        1.1606        1.3720        0.8361        0.7001        0.4210        1.1045        0.7874        1.2905        1.4422        1.0490        0.7972        0.8791        0.8221        1.6146        1.9061        2.4076        2.0062        0.7241        1.4109        1.2813        0.8445        0.9338        0.7058        0.8932        1.4859        1.2744        1.6578        1.3928        1.2806        1.2887        1.1577        1.8558        1.9321        1.9507        1.7077        1.2301        1.1193        1.0280        0.9262        0.9597        0.7136        0.7677        0.6002        0.6264        0.4292        0.5040        0.6082        0.9969        0.9366        0.9014        0.9518        1.0375        0.8675        0.8527        1.2828        1.4483        1.4942        1.2390        1.2374        1.1584        1.0005        1.2248        1.6767        1.7574        1.8280        1.9974        2.2861        2.2568        2.4083        2.6254        3.1648        2.6062        2.3904        2.4846        2.7746        2.9286        2.3371        2.0043        2.0979        1.6541        1.9257        2.0977        2.3308        2.3465        2.2250        3.5564        2.3546        2.1318        2.2613        1.6265        1.5602        1.5875        1.5733        1.5807        1.3194        1.1466        1.0425        1.0248        1.3865        1.9160        1.7869        1.4369        1.3462        1.3233        1.9827        1.7006        1.7051        1.4003        0.4488        0.5441        1.4367        1.2205        0.4446        0.4453        0.8513        1.1636        1.0150        0.9028        0.7694        0.8234        0.4826        0.4002        0.3669        0.2618        0.1763        0.0000        0.0000        0.0000        0.0000        0.0000        0.0974        0.0670        0.3623        0.3730        0.4424        0.8971        2.7946        3.3951        3.4050        2.9574        1.9069        1.8302        1.4625        1.5634        1.9540        2.4172        2.8198        2.9156        3.7137        3.7781        4.2959        4.6166        4.1640        4.4804        4.5186        4.3328        5.5030        3.9830        3.9003        4.2633        4.3802        4.2792        5.3620        4.8892       15.8411        0.0000        0.0000        0.0000        0.0000       22.2139       11.9508       12.2750       13.4262       14.6459       16.6183       18.5518       18.3119       18.7847       20.1255       21.2148       23.0217       24.1189       24.9477        0.0000        0.0000        0.0000        0.0000        0.0000        0.0000        0.0000        0.0000        0.0000        0.0000        0.0000        0.0000        0.0000        0.0000        0.0000        0.0000        0.0000        0.0000        0.0000        0.0000        0.0000        0.0000        0.0000        0.0000        0.0000        0.0000        0.0000        0.0000        0.0000        0.0000        0.0000        0.0000        0.0000        0.0000        0.0000        0.0000        0.0000        0.0000        0.0000        0.0000        0.0000        0.0000        0.0000
        0.0000       10.9460       18.4095       21.8823       22.2564       21.4677       18.9114        9.5514        6.7706        8.3332        5.0394        5.1161        6.1876        4.1759        3.4439        2.3308        2.1435        1.8262        1.4102        0.8850        0.3344        0.2842        0.7169        0.7867        0.5722        0.4805        0.4262        0.1862        0.2305        0.6399        0.8730        0.5201        0.7709        0.8952        1.1941        1.5188        1.8457        2.3300        2.4690        0.6952        0.6320        0.9214        1.0756        1.1878        1.1787        1.3339        1.1776        2.0795        2.5214        2.7167        2.3462        2.2728        2.2667        2.5846        2.5926        1.8056        1.6250        1.2620        1.1835        1.0244        0.9972        1.0000        0.9179        0.9059        0.9446        1.1198        1.3089        1.1749        1.3800        1.9637        1.1776        0.9241        0.7522        1.0129        1.1042        0.9128        0.7294        0.9109        1.1788        1.6739        1.3376        1.4496        1.9217        0.9028        1.2312        1.2002        1.8702        2.0664        1.9167        1.6995        1.8241        2.2509        2.4022        2.4821        2.2224        2.1466        2.0184        2.0555        2.1020        1.7562        1.7442        1.5980        1.3203        1.0531        1.1422        1.3638        1.1462        1.6576        1.8008        1.8498        1.9263        2.6357        2.7729        2.7842        2.0844        2.2229        2.0396        1.6770        1.5011        1.1783        1.6960        2.1023        2.1731        3.5963        2.9552        3.2814        2.1873        1.1897        1.4129        3.7469        3.3418        0.9088        0.6436        1.2939        0.9565        0.4195        0.4885        1.6406        1.8440        1.8397        1.4411        1.3326        1.1214        1.5088        0.7548        0.2547        0.1824        0.0000        0.0706        0.0719        0.0353        0.1539        0.2262        0.1407        0.1016        0.2897        0.7163        0.6719        1.5642        3.5349        3.9517        4.2024        3.9823        2.1887        2.0400        2.1620        2.4987        2.8982        3.1692        3.6259        3.7884        4.4526        5.3263        5.7546        6.1531        5.4307        5.1156        5.0888        5.3029        5.5629        7.1185        4.7469        5.5299        5.6968        5.6131        6.2006        0.0000        0.0000        0.0000        0.0000        0.0000       20.9082       14.3277       16.0987       18.6541       22.3200       21.4760       20.5717       20.5835       19.4891       20.8658       21.5470       23.1879       23.1169        0.0000        0.0000        0.0000        0.0000        0.0000        0.0000        0.0000        0.0000        0.0000        0.0000        0.0000        0.0000        0.0000        0.0000        0.0000        0.0000        0.0000        0.0000        0.0000        0.0000        0.0000        0.0000        0.0000        0.0000        0.0000        0.0000        0.0000        0.0000        0.0000        0.0000        0.0000        0.0000        0.0000        0.0000        0.0000        0.0000        0.0000        0.0000        0.0000        0.0000        0.0000        0.0000        0.0000        0.0000        0.0000
       11.6994       11.3819       21.9698       26.1150       28.6323       24.6537        9.7514        8.7107        6.9183        3.6330        3.6469        6.6752        5.2405        3.5517        3.1218        3.9248        2.7887        2.1158        0.8008        0.2203        0.2704        0.5267        0.7691        0.4213        0.3381        0.2820        0.2592        0.3075        0.6541        1.0057        1.4138        0.5415        0.3156        0.9572        1.6133        1.7556        1.7692        2.3353        1.4099        0.6826        0.8591        1.3486        1.3000        1.3842        1.8091        1.9782        2.3709        4.2769        2.2968        2.4982        2.1006        2.8653        2.9624        1.4183        0.9248        0.6807        0.7240        0.8294        0.9505        0.8117        1.1928        1.3703        1.3451        1.2917        1.3973        1.4601        1.6326        1.7427        2.1241        2.1967        2.8409        2.3261        2.7196        2.4723        1.4396        0.8912        0.6309        0.6796        0.8472        1.2147        1.4414        1.5572        1.2320        0.6731        1.2028        1.2363        1.1015        1.2382        1.5978        1.5908        1.4062        1.8959        2.0921        2.0956        1.9214        1.8966        1.8110        1.8107        1.6480        1.3630        1.2295        1.3155        1.2052        0.9426        1.2224        1.1187        1.0668        1.3470        1.9726        1.5581        2.0950        2.8034        1.4519        1.5946        2.4243        2.5469        2.2624        2.7171        2.1268        1.5246        1.8974        1.8942        2.4205        1.7510        1.5221        1.4463        1.5024        1.9119        3.0386        2.4791        1.1266        1.1746        1.5882        1.8475        1.2159        1.0576        1.2237        1.9893        2.1503        1.3834        4.2156        0.6370        0.7988        1.0363        1.2149        1.0237        1.0858        0.5204        0.2744        0.0804        0.0000        0.0859        0.0843        0.0000        0.1668        0.4006        1.0283        1.2319        1.4887        3.4255        4.4863        5.9998        4.5866        3.0354        2.9102        2.7603        3.5527        4.7082        4.2897        4.2365        4.7559        5.9761        7.2130        6.2315        6.2328        6.2574        5.9037        6.0083        5.9721        5.2253        5.7574        5.3654        5.3952        6.9158        5.9050        0.0000        0.0000        0.0000        0.0000        0.0000        0.0000       31.0910       16.0279       16.8348       18.6057       22.5953       21.6908       22.3034       23.9212       19.8328       22.1755        0.0000        0.0000        0.0000        0.0000        0.0000        0.0000        0.0000        0.0000        0.0000        0.0000        0.0000        0.0000        0.0000        0.0000        0.0000        0.0000        0.0000        0.0000        0.0000        0.0000        0.0000        0.0000        0.0000        0.0000        0.0000        0.0000        0.0000        0.0000        0.0000        0.0000        0.0000        0.0000        0.0000        0.0000        0.0000        0.0000        0.0000        0.0000        0.0000        0.0000        0.0000        0.0000        0.0000        0.0000        0.0000        0.0000        0.0000        0.0000
       10.6751       19.5551       17.2892       20.2687       24.8913       22.1850       10.9004        6.9813        7.4518       12.1749        6.4366        6.5337        4.0824        2.9475        3.5152        2.6217        1.4049        0.5032        0.4111        0.3010        1.1527        1.6320        2.4518        0.3568        0.2700        0.2179        0.1707        0.5413        0.7685        1.2613        1.1226        0.3550        0.1817        0.5445        0.8402        0.9559        0.7411        1.2170        1.0694        0.7905        0.9327        1.2715        1.8559        2.0396        2.0646        1.6220        1.7534        1.0944        1.5175        1.1712        0.9150        1.5643        1.6043        1.4464        0.7802        0.7996        0.9353        0.9545        1.0471        1.4679        1.6373        1.7324        1.7853        1.6616        2.0392        2.2006        2.0498        2.0477        2.1608        2.4358        2.8456        2.4952        3.0797        2.6698        1.6014        1.6674        1.2571        1.0523        0.8301        0.5681        0.8021        0.9125        0.7678        0.4427        0.8515        0.8740        0.9105        0.9819        1.1338        1.2753        1.4978        1.6310        1.9916        2.1136        2.1071        2.2398        2.3376        2.3316        2.2125        1.5871        1.8355        2.1342        1.2357        1.4227        1.1492        1.1918        1.1769        2.2910        1.9921        2.1323        1.6333        2.1479        2.8936        2.0500        1.6037        1.5151        1.4695        1.7194        1.7575        1.4677        1.4314        8.9864        3.8227        1.4567        1.4191        1.7202        1.9634        4.0865        6.3077        1.4315        1.1248        0.9535        0.6168        0.8121        0.8811        1.0336        0.7884        0.4739        0.5113        0.5442       12.9527        0.2837        0.3366        1.0576        1.3934        0.7811        0.8299        0.9330        0.5613        0.9066        0.2642        0.7582        0.7338        0.4159        0.7211        0.9693        1.7214        1.1973        1.3317        4.1159        5.1784        6.2473        5.7551        4.8607        4.5387        4.2445        4.8045        4.9254        4.7608        5.2832        6.8076        8.8631        8.3392        6.3050        6.7252        6.9679        7.8449        7.2741        7.2468        6.7436        7.1116        6.9523        6.5030        7.7684        0.0000        0.0000        0.0000        0.0000        0.0000        0.0000       62.8800       33.4645       17.3304       16.4899       18.5601       18.1911       18.7724       21.2237       21.4419       19.8972       21.5909        0.0000        0.0000        0.0000        0.0000        0.0000        0.0000        0.0000        0.0000        0.0000        0.0000        0.0000        0.0000        0.0000        0.0000        0.0000        0.0000        0.0000        0.0000        0.0000        0.0000        0.0000        0.0000        0.0000        0.0000        0.0000        0.0000        0.0000        0.0000        0.0000        0.0000        0.0000        0.0000        0.0000        0.0000        0.0000        0.0000        0.0000        0.0000        0.0000        0.0000        0.0000        0.0000        0.0000        0.0000        0.0000        0.0000        0.0000        0.0000
       32.7288       51.2500       71.0109       40.1309       18.7186       15.5445       26.0099       13.4677       13.0557       13.5341       17.5525        7.6945        6.4610        9.3088        6.7768        2.1677        0.3766        0.2766        0.3832        0.7459        1.3748        2.5342        1.3443        1.1192        0.5443        0.2714        0.1857        0.1595        0.1207        0.5563        0.7173        0.5371        0.2492        1.0320        1.4681        0.5003        0.5383        1.1537        0.9146        0.5100        0.9646        1.4824        2.2921        2.1680        1.1585        0.5237        0.4880        1.0868        1.0693        1.5076        2.4648        1.7908        2.9262        2.3674        1.1996        1.6859        2.3939        2.6008        3.1450        3.7602        3.8027        4.3665        3.9004        2.8680        2.0445        1.9092        1.4948        1.7975        1.5824        1.8403        2.6705        3.6494        3.3274        1.9043        1.9657        1.4543        0.9852        0.7127        0.7241        0.9841        1.2217        1.0312        0.8514        0.4819        0.9073        0.8721        0.9789        1.2059        1.2466        1.0997        1.3899        1.9768        2.3004        2.3389        2.8073        3.1361        3.1811        3.8081        3.9417        3.6333        3.2001        3.5220        2.9200        2.5904        2.0973        2.1345        1.9297        2.1952        2.6464        2.2462        2.1758        2.8411        3.4134        3.0096        2.4108        1.8283        1.9025        1.8081        1.8346        1.4957        2.3224        4.1626        3.0848        1.5980        1.2717        1.3579        1.5053        1.6115        1.5391        1.2640        1.0746        0.6147        0.4056        0.5679        0.6223        0.2893        0.1718        0.2782        0.2410        0.1310        0.1725        0.1173        0.3670        1.1752        0.5454        0.5501        0.3711        0.5513        0.6711        1.0760        1.0214        1.1839        1.2084        1.2160        1.5862        0.8929        1.0812        1.2713        1.8884        3.6294        4.6234        5.4080        5.2814        5.4955        5.1851        5.9310        5.4647        6.3814        6.7533        6.9476        8.0864        8.3390        7.7928        6.9178        7.6763        8.7251        8.1394        8.2260        8.6246       10.3014       11.0551       11.3166        0.0000        0.0000        0.0000        0.0000        0.0000        0.0000        0.0000        0.0000       11.2200       14.3328       14.3164       15.2624       15.6371        4.7400        0.0000        4.5900        5.0100        4.5000        5.0400        0.0000        0.0000        0.0000        0.0000        0.0000        0.0000        0.0000        0.0000        0.0000        0.0000        0.0000        0.0000        0.0000        0.0000        0.0000        0.0000        0.0000        0.0000        0.0000        0.0000        0.0000        0.0000        0.0000        0.0000        0.0000        0.0000        0.0000        0.0000        0.0000        0.0000        0.0000        0.0000        0.0000        0.0000        0.0000        0.0000        0.0000        0.0000        0.0000        0.0000        0.0000        0.0000        0.0000        0.0000        0.0000        0.0000        0.0000        0.0000
       50.6638       60.7435       52.6768       18.9232       17.2923       32.7622       17.5162        9.3866       11.1937       18.0373       17.1167       12.7094       12.9347        7.3402        3.9863        1.2614        0.2340        0.5290        0.7662        1.2833        1.1972        1.1122        0.7086        0.4789        0.9938        1.0085        0.6914        0.8456        0.5621        0.5019        0.5312        0.2900        0.5702        1.4219        0.1485        0.3027        0.7339        0.9796        0.7752        0.9119        1.0569        0.7239        1.0242        0.9688        0.7899        0.7395        0.5083        0.2695        0.5496        1.3128        4.0101        3.5097        3.2171        3.2146        4.2285        3.5945        3.2811        2.8488        2.1143        2.0473        2.8152        4.6603        2.5025        1.4269        1.0895        1.5437        1.5627        1.6699        1.7949        1.5129        1.5089        1.3416        1.3287        1.2518        0.9237        0.7880        0.8645        0.8957        1.2243        0.9514        0.6640        0.2306        0.2325        0.2744        0.6193        1.3213        2.1410        1.7294        1.3033        1.1960        1.2114        1.5797        1.8184        2.0465        2.0800        2.5305        2.8240        2.9685        3.3275        4.3827        5.0080        3.5170        4.3077        3.0725        2.9209        2.7985        2.3504        1.8183        2.0253        2.4432        2.6163        2.6537        2.8341        2.8570        2.5950        1.8985        2.0622        3.0950        2.4636        1.7244        1.8436        1.9106        2.0730        1.4242        1.4063        1.3915        1.2604        1.0881        1.0793        1.0486        0.8819        0.6827        0.5372        1.2941        0.3957        0.4457        0.2631        0.2333        0.5643        1.0936        0.1949        0.1945        0.3309        1.6773        0.4670        0.5542        0.6222        1.0097        1.4522        1.4064        1.1991        1.6248        1.6908        2.8625        4.7041        1.3716        2.5577        1.2699        1.8673        3.9719        4.4927        5.6895        5.4018        5.3599        5.6423        5.9475        5.8732        6.5387        7.4237        6.9562        6.8295        6.6551        7.0015        6.8211        8.1929        9.6442        8.1853        9.4543       10.5209        0.0000        0.0000        0.0000        0.0000        0.0000        0.0000        0.0000        0.0000        0.0000        0.0000        0.0000        2.8800       13.7132       13.9703       14.0542        0.0000        0.0000        0.0000        0.0000        0.0000        0.0000        0.0000        0.0000        0.0000        0.0000        0.0000        0.0000        0.0000        0.0000        0.0000        0.0000        0.0000        0.0000        0.0000        0.0000        0.0000        0.0000        0.0000        0.0000        0.0000        0.0000        0.0000        0.0000        0.0000        0.0000        0.0000        0.0000        0.0000        0.0000        0.0000        0.0000        0.0000        0.0000        0.0000        0.0000        0.0000        0.0000        0.0000        0.0000        0.0000        0.0000        0.0000        0.0000        0.0000        0.0000        0.0000        0.0000        0.0000        0.0000        0.0000
        0.0000        0.0000       15.6889       10.0203        0.0000       21.7713       16.6184       17.2230       30.1149       31.2635       27.1669       10.4110        7.8389        1.8960        2.0531        0.9573        1.9245        1.1916        1.1150        1.0601        1.2168        0.6057        1.2339        0.4885        0.3534        0.2551        0.1869        0.1293        0.5837        0.8010        0.6772        1.6239        1.1356        1.6730        0.3714        0.3689        0.4998        0.7042        0.6832        0.5637        0.9751        1.0476        1.1485        0.7292        0.5395        0.5389        0.5337        0.3516        0.6652        0.7207        0.8116        3.9875        5.1299        3.4934        2.1910        2.5747        2.6265        3.1073        3.8000        2.2350        2.8006        3.4687        3.4730        2.1471        1.8108        2.0740        1.4767        1.6001        1.2228        1.2266        1.8367        1.7082        1.3827        0.9163        0.6779        0.4063        0.3995        0.3407        0.8334        0.8545        0.9968        0.9587        0.5979        0.2912        0.5613        1.4645        1.4128        0.9573        0.9860        1.1533        1.2782        1.5183        1.7567        1.8489        2.4376        2.9315        4.1891        3.7017        3.4506        3.7608        5.0007        4.1871        3.6909        3.2552        3.1359        2.5224        1.9055        1.7206        1.8123        1.8167        1.9247        2.5436        2.9246        3.1639        2.5945        1.8634        1.8435        1.8188        1.8330        1.9157        2.0567        2.1185        2.3241        2.0890        1.3617        1.4175        1.2271        1.1693        1.1483        1.0560        0.9185        0.7184        2.2728        0.5183        0.4342        0.2951        0.1996        0.2057        0.1823        0.3443        0.3704        0.2723        1.6646        1.3033        0.8641        1.2351        0.9678        1.4927        1.3564        0.9051        1.2169        2.3651        3.1046        4.0848        2.4889        1.8043        1.6763        2.0390        2.4305        4.0878        5.0767        5.4233        5.4345        5.1538        5.3424        6.1013        7.5420        8.2116       10.5155        9.4575        9.2646        9.9332       11.1342       10.6361        9.5122       11.0940       10.7399       10.4391       12.1368       14.9510        0.0000        0.0000       14.6556        0.0000        0.0000        0.0000        0.0000        0.0000        0.0000        4.5600        3.3300       14.0273        0.0000        0.0000        0.0000        0.0000        0.0000        0.0000        0.0000        0.0000        0.0000        0.0000        0.0000        0.0000        0.0000        0.0000        0.0000        0.0000        0.0000        0.0000        0.0000        0.0000        0.0000        0.0000        0.0000        0.0000        0.0000        0.0000        0.0000        0.0000        0.0000        0.0000        0.0000        0.0000        0.0000        0.0000        0.0000        0.0000        0.0000        0.0000        0.0000        0.0000        0.0000        0.0000        0.0000        0.0000        0.0000        0.0000        0.0000        0.0000        0.0000        0.0000        0.0000        0.0000        0.0000        0.0000        0.0000        0.0000        0.0000
        0.0000        0.0000        0.0000        0.0000        0.0000       15.6433       21.5945       31.8690       33.3010       25.6059       17.9208        6.0286        3.0889        6.0522       11.4146        3.7131        1.2081        1.2208        0.7799        2.9715        0.7267        1.0969        1.0469        0.3453        0.5452        0.6086        0.3622        0.0188        0.6884        0.5724        0.9744        1.6124        1.8215        2.2449        0.9511        0.5260        0.4926        0.4066        0.5283        0.5835        0.7248        1.1409        1.0348        0.7638        0.9104        1.0344        0.6506        1.1267        1.3829        1.3090        1.9665        2.5335        2.4691        3.3609        4.6176        2.9144        2.6747        2.3860        2.1683        1.8231        2.7394        2.6154        2.1438        1.5229        2.3003        3.1992        1.8294        0.9529        0.9351        1.0511        1.1985        1.6646        2.5917        1.1721        0.3558        0.4096        0.3365        0.5368        1.0218        0.8158        1.1969        1.2705        1.3718        0.5994        0.7050        0.8005        0.7457        0.9770        0.9070        0.9999        1.1177        1.5378        1.8108        2.0973        2.5129        2.9034        4.8022        6.0246        4.8083        4.8815        4.0888        3.4872        3.2603        3.3531        2.8807        2.9725        4.0020        3.3012        2.6311        2.1041        2.3983        2.8281        3.6660        4.0936        3.3770        2.6603        2.2744        2.0862        1.9129        2.0988        2.0982        1.9383        1.5349        1.5202        1.5419        1.6802        1.5230        1.2691        1.2333        1.1371        1.0172        0.7967        1.0351        0.7475        0.7008        0.4835        0.2993        0.1576        0.1801        0.5793        0.5410        0.7437        1.4125        1.1927        1.9888        2.6877        3.2976        1.8465        0.9041        1.0229        1.2885        2.2605        2.9795        3.3646        3.1272        2.4248        2.4833        2.9274        4.7789        6.4348        5.7397        6.1788        6.0213        5.8894        6.3094        8.6178       10.2190        9.9953       12.0691       11.2389       12.1447       12.3717       11.7196       10.9924       11.4206       13.6921       12.5456       11.6156       11.3300       13.2256       13.4957       14.9268       14.8873        2.4670        0.0000        0.0000        0.0000        0.0000        4.5000        4.0500        2.9700       14.6053        0.0000        0.0000        0.0000        0.0000        0.0000        0.0000        0.0000        0.0000        0.0000        0.0000        0.0000        0.0000        0.0000        0.0000        0.0000        0.0000        0.0000        0.0000        0.0000        0.0000        0.0000        0.0000        0.0000        0.0000        0.0000        0.0000        0.0000        0.0000        0.0000        0.0000        0.0000        0.0000        0.0000        0.0000        0.0000        0.0000        0.0000        0.0000        0.0000        0.0000        0.0000        0.0000        0.0000        0.0000        0.0000        0.0000        0.0000        0.0000        0.0000        0.0000        0.0000        0.0000        0.0000        0.0000        0.0000        0.0000        0.0000
        0.0000        0.0000        0.0000        0.0000        0.0000       56.2297       74.1401       76.4027      108.1021       77.9975       47.5402       11.0975        9.0514        3.0606        6.9281        3.0987        3.6731        1.3052        2.0635        2.0801        2.4737        1.9130        1.2371        0.0677        0.0924        0.3377        0.4942        1.2963        1.5419        1.6292        1.2909        1.7470        3.0935        2.5964        1.2392        0.5773        0.3731        0.4350        0.5193        0.7831        1.1522        1.3066        1.0772        1.0372        1.1421        1.4481        3.8823        6.2959        6.6644        7.5889        8.4584        6.7095        4.4051        1.9048        3.9394        5.2413        4.2192        1.6823        1.7412        1.3890        2.1850        2.2084        1.8992        2.0406        2.3303        2.6686        3.3586        2.9518        1.7205        2.8765        4.1141        3.8612        2.9030        1.6077        1.8683        2.2665        0.7773        0.4068        0.5768        0.4729        1.0521        1.7107        1.5359        1.0203        0.8153        1.5879        1.4369        1.5645        1.0720        1.2813        2.0610        2.5132        2.8340        2.8489        3.5041        4.5195        5.8677        5.7863        6.8435        6.2686        5.5281        6.9457        6.4112        4.1925        3.3790        1.9151        1.7319        2.4348        2.9177        2.3394        2.8742        3.3703        3.4533        3.7794        3.5538        3.5544        3.8793        3.5116        3.2578        2.5858        2.6536        2.6762        2.0755        1.3755        1.5930        1.5521        1.5247        2.5249        1.4089        0.9072        2.1812        1.5629        0.7125        0.5475        0.5323        0.5683        0.5914        0.6441        0.7243        1.0976        1.2091        2.0427        1.3173        2.3402        4.1002        4.8360        3.4555        4.1164        1.7270        1.4020        1.9325        2.5969        3.2559        2.4293        2.5141        2.6194        2.6833        3.4649        5.4500        6.6146        7.2882        6.5451        7.3769        8.0145       10.5198       11.0561       10.6573       11.3174       11.4198       11.3561       10.5322       11.2003       13.2592       15.4566       17.9807       20.1419       19.9904       17.6712       15.8433       13.3684       14.5050       14.8351       13.8023       13.3858        0.0000        0.0000        0.0000       15.1768       14.7796       14.6075       14.5787       14.9230       14.5363        0.0000        0.0000        0.0000        0.0000        0.0000        0.0000        0.0000        0.0000        0.0000        0.0000        0.0000        0.0000        0.0000        0.0000        0.0000        0.0000        0.0000        0.0000        0.0000        0.0000        0.0000        0.0000        0.0000        0.0000        0.0000        0.0000        0.0000        0.0000        0.0000        0.0000        0.0000        0.0000        0.0000        0.0000        0.0000        0.0000        0.0000        0.0000        0.0000        0.0000        0.0000        0.0000        0.0000        0.0000        0.0000        0.0000        0.0000        0.0000        0.0000        0.0000        0.0000        0.0000        0.0000        0.0000        0.0000        0.0000
        0.0000        0.0000        0.0000        0.0000        0.0000       37.1584       64.5387       85.6522       73.8354       60.7407       22.0099        9.8750        6.7387        2.6325        0.1379        2.7003        3.9686        5.0686        5.5633        4.9059        3.9167        1.6325        0.9204        0.1802        0.3071        0.0337        0.0261        1.0052        2.0691        1.7401        0.5214        0.8246        1.3664        1.4914        1.5563        1.0166        1.0432        0.7417        0.5540        1.1724        0.9574        0.7483        0.8952        1.9785        2.8809        6.5019        7.1074        7.0718        4.7912        5.2204        2.7877        1.4096        1.7125        3.0088        4.7064        5.6147        4.2919        1.9392        2.0764        1.3861        1.3264        1.3666        1.8447        1.3332        1.4745        1.2177        1.4183        1.4411        1.3363        1.0937        1.2687        1.3993        2.2298        2.3603        2.6276        2.4009        1.6871        0.6307        0.7937        0.9344        0.9880        1.5279        0.7720        0.6961        1.5726        1.3976        1.6742        1.8655        1.9752        1.7202        2.1290        2.5058        2.8002        3.2960        3.9244        5.1642        5.5865        5.3500        6.2128        5.6280        5.4495        4.2505        5.0052        4.3636        1.8673        1.7312        1.4365        1.9976        2.0835        2.8822        3.2862        3.9919        4.0395        4.2465        4.1883        4.0747        4.2705        4.1698        4.2255        3.1615        2.7886        2.6590        3.0362        2.8436        1.8603        1.6963        1.5203        1.2098        1.0506        4.6359        7.5072        0.6666        0.5940        0.6105        0.6652        0.8513        1.5019        2.0399        1.5676        2.1061        1.9871        2.3661        2.3203        3.1766        3.3315        2.9966        2.2854        2.3189        2.4637        1.9861        1.9925        2.5182        2.6433        6.2749        3.2266        3.1317        3.2375        4.0440        4.4238        7.5659        7.7603        8.8281        7.5208        9.3544       11.1819       12.2009       11.6681       13.8238       13.0368       11.7114       11.6172       16.7937       18.6822       19.7558       22.0093       22.9931       20.2239       18.2807       17.7132       15.8285       15.7982       14.4395       14.0000       13.2016        0.0000        0.0000       13.7872       15.4287       14.4485       16.5726       16.6616       14.7700       14.8623       15.2481       15.9688       16.2956       14.7966       12.1715        0.0000        0.0000        0.0000        0.0000        0.0000        0.0000        0.0000        0.0000        0.0000        0.0000        0.0000        0.0000        0.0000        0.0000        0.0000        0.0000        0.0000        0.0000        0.0000        0.0000        0.0000        0.0000        0.0000        0.0000        0.0000        0.0000        0.0000        0.0000        0.0000        0.0000        0.0000        0.0000        0.0000        0.0000        0.0000        0.0000        0.0000        0.0000        0.0000        0.0000        0.0000        0.0000        0.0000        0.0000        0.0000        0.0000        0.0000        0.0000        0.0000        0.0000        0.0000
        0.0000        0.0000        0.0000        0.0000       58.2341       59.3972      104.7098       95.9713       46.2582       30.6698       21.8450        6.1664        2.5749        1.5273        4.8358        8.0261       13.7165       13.2802       14.3131        6.7731        5.1444        1.4557        0.5815        0.2813        0.0199        0.0347        0.1570        1.8472        0.8848        0.5067        0.4875        0.1713        0.1503        0.3024        1.3078        0.8339        0.5679        0.4876        0.7681        0.8943        0.8988        1.2800        2.4006        7.9297        7.8439        5.5872        3.2945        2.9283        2.1397        3.0921        2.9368        3.7093        2.5446        1.9362        2.3007        1.7886        2.5659        2.5510        1.9831        2.2718        2.1337        2.6655        2.3831        1.5931        1.8095        1.1250        1.0004        0.9320        0.6901        1.0123        0.8588        1.5582        1.8057        1.8909        2.6393        2.7238        4.6944        2.9379        2.2099        1.8981        1.3677        1.6091        1.2378        0.5579        1.1764        1.4519        0.9395        1.6925        1.2978        1.3318        1.6321        2.2764        2.1534        2.5347        3.6365        4.5713        5.1513        5.2374        5.6809        4.9302        4.2143        3.4333        3.0063        2.3432        2.1456        4.4034        4.1749        2.8582        3.2585        3.9093        5.6047        5.9558        4.7576        4.5117        4.4522        4.3836        4.1637        4.7072        4.9486        3.6509        3.4560        3.2270        2.8887        2.0853        2.0578        3.7311        6.6484        9.4321        2.7877        1.0690        1.0442        0.9574        0.9094        0.9906        1.0877        1.2121        1.3834        1.7661        1.7810        2.2009        2.4150        2.6052        2.5881        4.5357        4.4115        3.9968        3.8897        3.5977        3.3388        3.6665        3.5111        3.7796        3.5031        3.7100        4.1599        4.3946        4.3991        5.4567        6.1200        7.7891        7.4110        7.1699        7.2838        9.5944        9.7891       10.2684       11.5370       16.8360       15.8584       13.6969       15.5972       20.6848       21.8422       22.0115       22.7553       23.0783       21.8193       20.7945       19.4736       15.8103       17.1784       17.0474       14.3836       12.9625        0.0000       12.4961       12.7256       14.0968       15.4787       16.2092       16.0953       15.0070       14.9284       14.8035       15.5287       16.1990       16.3578       14.9176       13.3737        0.0000        0.0000        0.0000        0.0000        0.0000        0.0000        0.0000        0.0000        0.0000        0.0000        0.0000        0.0000        0.0000        0.0000        0.0000        0.0000        0.0000        0.0000        0.0000        0.0000        0.0000        0.0000        0.0000        0.0000        0.0000        0.0000        0.0000        0.0000        0.0000        0.0000        0.0000        0.0000        0.0000        0.0000        0.0000        0.0000        0.0000        0.0000        0.0000        0.0000        0.0000        0.0000        0.0000        0.0000        0.0000        0.0000        0.0000        0.0000        0.0000        0.0000
        0.0000        0.0000        0.0000        0.0000       58.2123       80.1257       79.3498       55.8583       34.1580       35.8243       11.4005        2.3359        1.9920        2.4201       10.8128       19.9010       27.3024       26.1019       22.2333       10.3779        3.6977        5.4124        7.9511        2.0699        1.5535        1.1100        0.7920        1.5496        1.4380        1.1369        1.1494        1.6843        0.9248        0.3846        0.0989        1.4603        0.7365        0.5514        0.5931        0.7557        1.8310        3.6846        2.6339        2.8066        1.5676        1.6546        3.6663        4.5318        3.8111        1.9801        1.7475        1.0952        3.2158        8.1892        8.7411        6.5879        5.0236        2.6390        2.5952        2.8328        2.2990        2.6442        2.9816        1.6365        1.4242        1.0740        1.8700        1.8109        1.8265        1.9032        1.0281        1.2316        1.2481        1.7795        1.4337        1.3494        1.7096        1.4155        2.6043        1.0553        1.0661        1.0270        1.2408        0.7114        0.8343        0.7981        1.0100        1.5017        0.9968        0.8908        1.0860        1.4550        1.8639        2.6030        3.8399        4.3115        4.6016        4.6993        4.6528        3.9676        3.7214        3.6743        3.1527        2.7084        2.5975        3.8158        4.2831        2.8020        3.4734        2.7680        3.3965        3.9740        4.0266        4.1410        3.9839        3.8234        4.0159        3.9921        4.9680        3.9212        4.3364        3.8721        3.7549        2.6659        3.7694        2.8438        2.7888        1.8810        1.9473        1.6929        1.2554        1.5524        1.7450        1.5258        1.6509        1.6423        1.8998        1.8090        2.1090        3.7958        4.1590        4.0708        3.8974        4.0245        4.9754        4.4716        4.7106        4.4801       25.1140        4.9533        4.2490        5.3222        5.5907        5.2100        5.3451        5.7779        6.9947        7.5159        8.3137        8.8111        7.6615        8.1017        8.3894        9.1670       10.4128        9.8162       11.9330       15.9715       17.0293       18.2580       19.1519       20.7698       20.3842       20.7559       19.6890       18.1985       18.8571       19.3522       19.2980       15.8000       17.1738       18.0768       14.6578       12.4986       12.0709       12.5489       12.6071       14.9596       16.4314       15.0302       14.1607       13.8650       13.8125       13.5929       13.5810       10.8901       16.5955       16.3249       16.9900        0.0000        0.0000        0.0000        0.0000        0.0000        0.0000        0.0000        0.0000        0.0000        0.0000        0.0000        0.0000        0.0000        0.0000        0.0000        0.0000        0.0000        0.0000        0.0000        0.0000        0.0000        0.0000        0.0000        0.0000        0.0000        0.0000        0.0000        0.0000        0.0000        0.0000        0.0000        0.0000        0.0000        0.0000        0.0000        0.0000        0.0000        0.0000        0.0000        0.0000        0.0000        0.0000        0.0000        0.0000        0.0000        0.0000        0.0000        0.0000        0.0000        0.0000
        0.0000        0.0000        0.0000        0.0000       68.3117      132.2174      136.5866       65.0863       65.7563       46.5108       14.2516        9.5006        8.9249       11.9427       23.7027       58.3961       81.0803       62.1277       50.3654       24.6496       18.1098       14.7879        8.1885       13.3318        8.5427        3.0375        2.6671        4.2148        4.0918        3.9273        3.6508        4.9569        0.6440        0.0000        0.9924        5.8491        6.1085        4.4744        4.1777        6.7852        5.5119        5.4081        3.9759        3.3662        1.2118        1.4648        2.5565        2.0883        1.2950        2.1845        1.1835        2.2955        3.1670        2.1076        3.6181        6.7225        4.1363        3.4718        5.8684        5.9548        5.3232        4.4132        3.5607        3.1488        3.0713        5.2461        7.2578        5.6380        4.0771        4.7645        5.1628        4.9159        2.8217        2.9558        2.6468        1.7157        1.6673        2.2218        2.2035        1.9297        1.3209        0.8219        0.6354        0.8524        1.6828        1.9460        1.4208        1.1660        1.1379        1.3133        1.5181        1.8208        2.2014        2.2539        2.7061        4.1694        4.6738        5.4237        5.2241        4.8269        4.4371        4.6362        4.6350        2.8123        2.2912        2.4318        2.6725        3.6753        3.9235        4.5627        3.0406        2.1085        2.3977        2.9454        3.2105        3.8598        3.8966        4.0679        3.9955        5.5013        4.7039        4.5050        4.3290        4.9269        5.7932        4.8525        5.0380        5.1567        5.0339        4.8946        4.5612        3.5304        3.8739        3.9497        4.0672        3.1465        3.2385        3.4316        3.5467        4.9924        5.0589        5.2582        4.6709        4.5874        6.1525        5.5313        6.1237        6.0608        8.6213        5.1737        5.2000        6.4631        6.4743        6.4162        6.0667        7.2274       10.6000       10.1051       10.3972       11.4827       12.0676       11.3762       10.5428       11.1864       11.4592       11.4478       12.7423       13.3299       15.7605       16.8224       16.4081       18.7156       18.7116       19.3713       19.9397       20.1130       20.4803       19.4184       19.8393       16.3876       16.0335       18.3381       15.1276       13.5295       14.4154       15.9317       15.0881       14.4681       13.8005       13.5372       15.1308       14.2987       13.0849       14.7412       13.7874       10.8824       10.0922        9.8947       11.8380        0.0000        0.0000        0.0000        0.0000        0.0000        0.0000        0.0000        0.0000        0.0000        0.0000        0.0000        0.0000        0.0000        0.0000        0.0000        0.0000        0.0000        0.0000        0.0000        0.0000        0.0000        0.0000        0.0000        0.0000        0.0000        0.0000        0.0000        0.0000        0.0000        0.0000        0.0000        0.0000        0.0000        0.0000        0.0000        0.0000        0.0000        0.0000        0.0000        0.0000        0.0000        0.0000        0.0000        0.0000        0.0000        0.0000        0.0000        0.0000        0.0000        0.0000
        0.0000        0.0000        0.0000        0.0000        0.0000        0.0000        0.0000        0.0000       65.0353       33.4349        9.4035       14.2931       14.4666       19.8954       31.4220       80.2342       76.0507       58.8066       60.8230       20.5621       14.7652       22.6986       22.9415        5.8866        5.4918        6.6892        3.4520        6.8317        6.6477        4.6805        2.7182        4.5914       12.1196        9.1569        5.9781        8.6362        6.6174        7.9965        8.4468        7.0028        6.8170        8.0105        5.1775        1.3325        1.4814        3.9904        2.3740        2.0830        1.7950        3.8479        3.9852        6.9054        3.7829        2.3139        3.4110        5.5591        4.9718        4.2083        6.5383        9.9607        7.9554        3.5910        2.7461        3.2655        4.4217        6.2261        6.5826        5.7807        3.1026        2.7171        1.8430        2.7877        2.4762        2.0552        2.0866        1.7498        1.9022        1.9629        1.8931        2.0658        2.0699        1.7764        2.0992        2.1113        2.4023        1.2199        1.5510        1.3508        1.1487        1.1226        1.8979        2.0397        2.4320        2.5470        2.9983        3.8544        5.6405        6.2327        5.5010        5.0159        5.2108        6.1868        4.2798        2.6807        2.5824        2.4004        3.3796        3.7425        4.5493        4.8767        3.9735        2.1518        1.9005        2.2484        2.7436        3.6251        3.4194        3.6137        3.6220        4.2833        4.2994        4.4129        5.8135        5.7666        6.1387        6.2240        5.8504        6.5079        6.3183        6.5932        5.0899        4.5193        6.5542        6.4633        5.4717        3.8974        4.0356        4.2046        4.7053        6.9250        6.6607        6.0407        5.7399        8.2792        7.0502        5.2310        4.6445        6.4738        6.6943        6.3055        6.4081        8.0803        6.6179        7.3993        8.0106        8.2033        8.4912        9.7056       11.7591       11.7100       13.0267       11.9279       13.5359       13.0540       12.1817       13.1217       13.2131       14.1039       16.9890       15.9650       15.8150       16.5380       17.4394       18.0101       18.6930       18.3894       17.1891       15.9890       15.1708       14.8993       14.7743       16.2603       14.6569       15.7712       14.1057       13.4651       12.4213       12.5326       12.1630       12.4492       12.8948       12.6593       12.2957       12.5710       13.5659       12.8693       12.7881        0.0000        0.0000        0.0000        0.0000        0.0000        0.0000        0.0000        0.0000        0.0000        0.0000        0.0000        0.0000        0.0000        0.0000        0.0000        0.0000        0.0000        0.0000        0.0000        0.0000        0.0000        0.0000        0.0000        0.0000        0.0000        0.0000        0.0000        0.0000        0.0000        0.0000        0.0000        0.0000        0.0000        0.0000        0.0000        0.0000        0.0000        0.0000        0.0000        0.0000        0.0000        0.0000        0.0000        0.0000        0.0000        0.0000        0.0000        0.0000        0.0000        0.0000        0.0000        0.0000
        0.0000        0.0000        0.0000        0.0000        0.0000        0.0000        0.0000        0.0000        0.0000        0.0000       11.2555       14.7001       13.8811       13.5853       55.9707       91.4470       65.0438       48.4355       36.2880       13.6772       14.5463       10.1573       10.6464        7.4618        5.7958        6.6674        5.7050       14.6539       13.3252       11.3402       12.4312       12.3441        8.6305        4.5460        5.7925       10.4328       10.2043       11.9079       10.6490        8.1045        6.8306        5.8866        2.0792        1.0105        2.1270        1.5238        3.1671        3.7530        2.5318        1.9672        3.1672        6.7739        6.2204        4.2133        4.8560        7.2367        7.8583        6.1344        5.9728        5.5356        4.9214        3.7459        3.0613        4.5217        5.8125        7.7561        7.1030        4.9887        2.7767        2.8863        2.1790        3.7898        4.0377        2.9354        2.5879        2.3669        3.0838        2.4148        2.2233        2.1623        2.0859        2.2783        1.4409        1.5976        1.1824        0.8612        1.6195        1.6237        1.3295        1.6836        1.6973        2.0400        2.5930        2.9584        2.8844        4.3804        4.6160        5.3890        6.5951        5.1761        4.9404        4.5960        4.0064        2.6802        2.5875        2.6710        2.8748        3.2264        3.6333        4.9795        4.6629        2.8883        2.5189        2.2833        2.5703        3.5072        3.4758        3.4350        4.0028        4.7909        5.3248        4.6970        4.7861        5.7186        5.8439        6.7056        7.6737        7.4057        7.3839        7.1863        6.4780        6.5173        9.2744        7.2182        6.7994        4.6396        4.9535        4.9758        6.1372        7.8220        8.5179        8.0528        6.7343        8.2137        8.7670        8.8754        7.6928        8.3498        7.8104        7.8716        8.5562        9.7526        7.8782        7.8486        9.5365        9.1303       11.4486        9.8618       12.4723       15.0203       11.5461       12.8358       15.5559       15.7568       14.1534       14.7549       13.0282       13.5132       13.1664       13.2901       13.1515       14.6981       16.1746       16.2122       16.1081       15.3259       15.4263       14.7330       14.0394       12.3655       11.7098       20.4653       11.1708       10.7518       14.6880       13.2412       12.0831       11.7697       11.8076       12.2195       12.4328       12.7508       12.4229       13.0343        0.0000        0.0000        0.0000        0.0000        0.0000        0.0000        0.0000        0.0000        0.0000        0.0000        0.0000        0.0000        0.0000        0.0000        0.0000        0.0000        0.0000        0.0000        0.0000        0.0000        0.0000        0.0000        0.0000        0.0000        0.0000        0.0000        0.0000        0.0000        0.0000        0.0000        0.0000        0.0000        0.0000        0.0000        0.0000        0.0000        0.0000        0.0000        0.0000        0.0000        0.0000        0.0000        0.0000        0.0000        0.0000        0.0000        0.0000        0.0000        0.0000        0.0000        0.0000        0.0000        0.0000        0.0000        0.0000
        0.0000        0.0000        0.0000        0.0000        0.0000        0.0000        0.0000        0.0000        0.0000        0.0000       22.5651       22.6769       12.3891       17.6835       67.0650       72.9666       27.5810       30.0846       15.3752        7.7494       11.7626       12.9094        7.9147        6.1657        7.4262        9.9944        6.9099       10.3686        6.9599        8.7151        6.5018        7.5633        3.9877        5.4791        7.9843       14.2012       14.3338       13.7212        7.5587        5.3238        2.3250        2.1215        1.1717        1.4280        1.3946        2.2237        3.1115        7.0838        6.4643        6.7231        7.8528        6.9945        5.6611        8.6628        6.7211        7.0067        6.8408        7.6585        7.4344        7.8563        7.4714        5.9942        6.8043        7.7553        5.7420        5.6163        6.4913        3.2459        2.1448        2.3211        3.0827        3.3907        2.2518        2.4748        3.8484        3.3801        3.6117        2.4007        2.7277        1.9068        1.3963        1.6452        2.6163        1.2135        1.4459        1.2800        1.5976        1.4374        1.9679        2.9365        2.7972        2.6816        2.4294        3.0977        3.1125        4.2614        4.0100        4.8213        5.6134        5.2132        5.5597        5.1491        5.0821        3.0640        2.7848        3.2080        2.8094        4.0194        4.8999        4.8316        4.5519        3.2433        3.1555        3.2772        3.5831        4.1671        4.0472        4.0869        4.2293        4.9319        5.6190        5.3420        5.3656        7.3163        7.7143        7.7532        7.9005        7.1988        7.0595        6.5940        6.1659        7.1411        7.8210        5.5370        6.0365        4.8897        5.1141        5.6314        6.4515        7.1340        6.1795        6.7133        6.3875       10.3295       10.7876       10.3276        9.8942       10.5540       11.2336        9.3987        9.8343       12.4000        8.7730        8.8573       13.0801       13.3936       14.1726       11.0207       11.2164       11.8064       13.8992       13.2267       14.9491       15.5420       13.9914       14.2545       12.2463       12.0832       12.6028       12.3446       12.7395       36.9921       31.2237       16.8816       22.4583       24.0957       16.7811       16.3062       13.7533       12.1953       11.1504       12.6212       12.6140       10.4769       10.3798       11.4349       11.4254       12.1787       12.6077       12.4708       12.1584       12.2262       11.7308        0.0000        0.0000        0.0000        0.0000        0.0000        0.0000        0.0000        0.0000        0.0000        0.0000        0.0000        0.0000        0.0000        0.0000        0.0000        0.0000        0.0000        0.0000        0.0000        0.0000        0.0000        0.0000        0.0000        0.0000        0.0000        0.0000        0.0000        0.0000        0.0000        0.0000        0.0000        0.0000        0.0000        0.0000        0.0000        0.0000        0.0000        0.0000        0.0000        0.0000        0.0000        0.0000        0.0000        0.0000        0.0000        0.0000        0.0000        0.0000        0.0000        0.0000        0.0000        0.0000        0.0000        0.0000        0.0000        0.0000
        0.0000        0.0000        0.0000        0.0000        0.0000        0.0000        0.0000        0.0000        0.0000        0.0000       51.0992       44.0841       36.0919       92.2461       85.8805       68.7616       64.9706       23.8368       26.0193       30.3823       41.3764       35.6802       32.7891       27.9014       21.6418       24.8309       29.6327       17.7037       20.1716       13.9095        8.9106       11.5408       10.8343       13.8649       15.7766       21.7873       19.7949       12.1285        8.9518        4.9375        5.6349        3.4778        4.2668        7.9693        6.8490        9.2399       10.2264       11.4407        5.6779        5.3714        7.1930        5.8216        6.8519        7.5346        5.7161        6.4013        6.7423        9.1253        9.9812        9.9093       10.5823        9.2460        6.4528        7.1754        6.7750        7.3436        8.3501        4.0149        2.5978        2.6547        2.5441        2.4200        2.0609        3.0010        4.2273        2.6579        3.0817        2.5812        2.2792        1.7769        1.5917        2.3423        2.4790        2.5118        1.4948        1.4043        1.5883        1.8467        1.9336        2.0447        2.2350        1.8492        2.6594        3.0620        4.0065        4.4273        4.5994        6.5308        6.4283        4.0775        4.1142        4.1557        4.6795        3.5817        3.8693        3.9246        3.5012        4.5418        4.3177        4.8789        4.9078        5.8098        6.1364        6.1107        6.6007        6.1790        6.5715        7.6371        7.2866        7.5428        9.1936        8.8053       10.0505       10.4411        9.1696        8.9592        9.0473        8.7545        8.5270        7.8186        8.0173        6.2354        6.3453        5.4011        5.8813        8.1631        9.9272       11.0425       12.2003       10.2494        8.9240       10.3975       10.7609       12.6523       13.3669       12.5803       13.6198       11.6833       14.4969       12.2844       15.3364       12.6551       10.3899       11.1043       19.1526       15.7982       17.0603       18.4257       18.4536       17.7809       15.8022       14.4611       11.3582       11.1653       10.7354       11.9451       11.9136       11.1095       10.8559        9.3850       10.0294       36.5306       35.0997       14.0239       25.4004       42.9628       24.7000       21.0338       17.8650       14.4330       14.8230       15.6323       19.8701        9.2606        9.2137        9.3250       10.1289       11.2216       12.3211       12.7809        0.0000        0.0000        0.0000        0.0000        0.0000        0.0000        0.0000        0.0000        0.0000        0.0000        0.0000        0.0000        0.0000        0.0000        0.0000        0.0000        0.0000        0.0000        0.0000        0.0000        0.0000        0.0000        0.0000        0.0000        0.0000        0.0000        0.0000        0.0000        0.0000        0.0000        0.0000        0.0000        0.0000        0.0000        0.0000        0.0000        0.0000        0.0000        0.0000        0.0000        0.0000        0.0000        0.0000        0.0000        0.0000        0.0000        0.0000        0.0000        0.0000        0.0000        0.0000        0.0000        0.0000        0.0000        0.0000        0.0000        0.0000        0.0000        0.0000
        0.0000        0.0000        0.0000        0.0000        0.0000        0.0000        0.0000        0.0000        0.0000        0.0000        0.0000       28.5855       49.9642       71.0155       74.1911       82.8116       65.1618       35.7531       21.4952       34.0361       43.3529       30.0865       21.9935       11.6002       22.8479       30.8108       33.3726       28.7187       24.7917       16.0538        8.8331       10.7435       20.0937       17.9333       13.5303       16.6193       11.8497        5.2191        3.8734        1.9711        1.2631        5.8578        8.7055        9.0596        8.9648        8.4105        6.7443        6.8364       11.8588       13.6526       12.4136       12.4947        8.7755        7.4036        6.0490        8.6189        9.4386        8.3325        6.6545        4.6861        4.3313        4.7673        6.3605        6.9255        6.3912        5.5664        3.8428        2.1207        3.0603        2.9559        2.9887        2.5473        5.5477        4.1812        3.2647        3.0816        4.3994        3.9977        3.9241        2.5212        1.9883        1.8376        1.8721        1.5025        1.8707        1.1475        1.5418        2.0926        2.5553        2.0725        3.1379        2.3832        2.0793        1.7427        2.1320        3.9828        4.4427        5.4411        5.4394        3.8842        4.8213        4.4679        4.4552        3.5070        3.4142        4.4929        3.7710        3.6140        3.9565        4.5827        5.0124        8.6670        9.0889        7.6314        7.7532        7.5326        8.2891        8.6944        9.0984       12.1273       13.3117       15.1855       14.5859       13.9267       11.4643        9.6772        9.3792        9.4495        9.3959        8.4598        9.0984        6.6136        5.5376        5.8731        6.4970        6.7097        8.9291       17.8868       11.1521       11.1847       16.3718       14.1715       14.6243       16.1202       12.1725       11.2625       11.1544       12.1127       10.2932       10.7721       10.1062       10.5115        9.6992        9.8810       10.0940       15.8604       20.1769       22.3468       21.2788       18.9220       16.1174       12.5286       10.8078        9.4740       10.6612        8.5456        8.9978        9.0730        8.2892        9.0350       11.0576        9.8214       10.3658       12.9538       22.3845       28.4390       29.6186       28.0953       24.1060       15.9052       15.0113       16.8638       16.8427       13.3623       10.0981        8.6936        9.6026       12.7316       18.9649        0.0000        0.0000        0.0000        0.0000        0.0000        0.0000        0.0000        0.0000        0.0000        0.0000        0.0000        0.0000        0.0000        0.0000        0.0000        0.0000        0.0000        0.0000        0.0000        0.0000        0.0000        0.0000        0.0000        0.0000        0.0000        0.0000        0.0000        0.0000        0.0000        0.0000        0.0000        0.0000        0.0000        0.0000        0.0000        0.0000        0.0000        0.0000        0.0000        0.0000        0.0000        0.0000        0.0000        0.0000        0.0000        0.0000        0.0000        0.0000        0.0000        0.0000        0.0000        0.0000        0.0000        0.0000        0.0000        0.0000        0.0000        0.0000        0.0000        0.0000
        0.0000        0.0000        0.0000        0.0000        0.0000        0.0000        0.0000        0.0000        0.0000        0.0000        0.0000        0.0000        0.0000        0.0000       41.0165       60.1834       52.8677       26.3566       17.2316       29.6466       30.4361       19.6454       14.3020       24.3110       31.9738       30.5847       31.1980       31.6736       22.2524       19.2365       12.8824       25.7736       26.7546       17.8702        5.7429        2.0681        2.9007        1.3770        1.0227        0.8082        3.6212        6.5044        7.5370        9.4917        9.7975        7.7260        8.1465        9.1597       11.1585       11.2990        8.4664        7.2065        6.9992        6.5796        2.9967        3.9894        4.7665        5.6324        6.4987        6.1710        9.1594        6.9321        7.5698        7.4602        9.9083       11.1553       11.9962       10.9544        7.3089        9.6808       10.1577        5.3746        5.7747        6.8372        8.3147        7.7985        6.3851        2.8679        2.8740        4.6406        3.5212        2.2484        2.0157        2.9163        3.4928        2.8397        2.3310        2.4639        2.9316        2.7629        3.6805        3.4363        3.1912        3.0617        3.0923        4.5125        4.7094        4.3133        3.8738        3.5669        4.0991        4.4344        4.8110        3.8140        4.2799        4.5196        4.4859        4.4651        5.1860        5.8813        9.2401       12.0702       11.7207        9.5417        9.3181        8.9581       11.6249        9.5726        9.5993       12.5532       13.4446       14.9552       16.8092       17.5700       13.9250       11.0910       10.2266       11.8868        9.7975        8.6548        8.0209        6.3217        5.9650        5.7729        6.2524       10.5858       10.2051       11.6349       12.3342       14.0488       13.5278       10.8353       19.6767       15.8094       13.6603       13.6469       12.9500       13.4160      121.2157       10.9945       14.2271       12.1643       10.6767       13.0377       16.9573       17.3195       16.1994       14.9517       12.8723        9.7063        8.3475        8.2182        8.4661        8.6146        9.1543        8.4552       18.4678        9.0525       13.0190       12.8703       11.3169        9.4925       11.1575       12.9710       14.4351       29.7674       35.8793       32.5380       28.3750       14.6370       13.5043       12.4268       12.0276        9.7894       10.0384        9.1886        0.0000        0.0000        0.0000        0.0000        0.0000        0.0000        0.0000        0.0000        0.0000        0.0000        0.0000        0.0000        0.0000        0.0000        0.0000        0.0000        0.0000        0.0000        0.0000        0.0000        0.0000        0.0000        0.0000        0.0000        0.0000        0.0000        0.0000        0.0000        0.0000        0.0000        0.0000        0.0000        0.0000        0.0000        0.0000        0.0000        0.0000        0.0000        0.0000        0.0000        0.0000        0.0000        0.0000        0.0000        0.0000        0.0000        0.0000        0.0000        0.0000        0.0000        0.0000        0.0000        0.0000        0.0000        0.0000        0.0000        0.0000        0.0000        0.0000        0.0000        0.0000        0.0000        0.0000
        0.0000        0.0000        0.0000        0.0000        0.0000        0.0000        0.0000        0.0000        0.0000        0.0000        0.0000        0.0000        0.0000        0.0000        0.0000        0.0000        0.0000        0.0000       28.1483       34.3005       27.1096       11.3459       12.3762       30.6398       36.4623       36.4529       27.1022       15.0684        7.6276        7.3309        5.9790       11.9135        8.1135        8.2057        2.7646        2.1825        0.9142        0.2652        1.1992        3.8021        4.4754        8.4799        7.8909        6.8684        6.2382        7.8990       10.3580       11.6845        9.3206       10.9800        9.5190        7.0955        5.8674        5.4166        3.4102        2.8767        4.4035        5.9671        6.9045        6.4592        8.0946        5.4117        7.0706        9.5962        9.6310       12.6947       11.0578       11.3846       11.1817        8.9075        8.7420        6.5763        5.8190        7.7507        4.3222        5.0061        3.4414        2.9005        2.6725        2.6287        2.6399        1.9170        2.2952        3.4388        4.1823        4.0275        3.6463        4.9519        6.3684        4.5910        3.9353        3.3044        3.5642        4.9750        4.6668        5.0839        5.1347        5.2197        5.4213        4.5950        4.7363        4.0145        4.9265        4.9371        5.3068        5.2196        5.5311        5.5337        6.3476        9.5201       15.2703       13.2021       10.6487       10.2522       10.7779       13.3393       12.5107       10.6256       10.2919       23.9006       19.3912       14.4871       13.3179       11.8204       12.8365       14.1856       12.2341        9.1947        7.3724        6.9209        7.1574        6.7847        5.5710        6.5708        6.9040        8.2616        7.2498        7.5136        7.4617        8.4541       10.6566       14.4627       10.2521       10.6915       13.9327       10.9279       10.9379       11.7756       14.7101       15.6247       11.6057       17.2182       18.9446       25.4971       23.9368       16.9974       18.1604       15.2904       11.5033       10.1100        8.6967        8.5576        8.7668        8.9177        9.7069       18.5765       20.5120       10.2999       11.7499       10.4121       11.5853       12.7741       13.6026       16.0177       14.8557       15.7290       24.9276       27.2051       26.3478       13.9506       28.9232       19.6256       13.6984       11.8188       10.0580       11.3527        0.0000        0.0000        0.0000        0.0000        0.0000        0.0000        0.0000        0.0000        0.0000        0.0000        0.0000        0.0000        0.0000        0.0000        0.0000        0.0000        0.0000        0.0000        0.0000        0.0000        0.0000        0.0000        0.0000        0.0000        0.0000        0.0000        0.0000        0.0000        0.0000        0.0000        0.0000        0.0000        0.0000        0.0000        0.0000        0.0000        0.0000        0.0000        0.0000        0.0000        0.0000        0.0000        0.0000        0.0000        0.0000        0.0000        0.0000        0.0000        0.0000        0.0000        0.0000        0.0000        0.0000        0.0000        0.0000        0.0000        0.0000        0.0000        0.0000        0.0000        0.0000        0.0000        0.0000
        0.0000        0.0000        0.0000        0.0000        0.0000        0.0000        0.0000        0.0000        0.0000        0.0000        0.0000        0.0000        0.0000        0.0000        0.0000        0.0000        0.0000        0.0000        0.0000       86.8315       57.2237       23.6684       22.4491       52.8021       54.2294       60.0472       35.6266        9.3353        5.5780        4.2575        8.5073       24.4353       22.0618       11.5623        4.5637        3.1082        4.1614        5.1505        6.7429        3.9599        9.2370       16.6059       11.9036        8.3340       11.0100       12.9780       18.8760       14.8380       15.3600       14.7780       12.7860        9.1380        7.9440        5.9340        4.7460        4.3201        7.0421       10.2367       11.4247        7.3542        8.9551        9.7759       11.3439       11.8025        9.3999        8.3230       10.3001        9.9573        6.7963       10.7791       10.6071        5.9364        4.0834        5.5007        4.7591        2.3008        1.4949        1.9176        2.9664        2.4079        4.1380        4.9844        3.3604        3.8447        4.2943        4.3078        5.3590        5.9455        7.3413        6.4467        4.8445        4.3295        5.0715        5.6691        6.1147        5.5256        5.7059        6.1071        3.8477        4.2625        5.8598        5.9197        6.3600        8.2884        9.2444        8.7272        8.8598        8.6853        8.4362        9.0777       11.8538       11.6939       14.2162       15.6127       16.4213       17.6847       16.1552       15.0989       15.5068       20.4622       17.3154       15.5444       13.8338        9.8198        7.9039        7.6828        7.4808        5.2289        4.7158        4.5409        4.4903        5.1497        5.1376        5.2121        5.3804        5.9755        7.1017        6.8765        7.0938        7.3067        8.2564        9.3490        9.7464       11.4534       11.8836       14.5106       17.9613      110.7651      117.3164       17.9511       23.9085       27.4559       25.5022       26.4386       16.5442       18.2658       17.4065       33.9636       19.9814       22.8830       29.1055       41.2532       49.4376        8.7753        8.9865        8.9683       10.7587        8.4701        8.4794       12.0079       13.6031       13.5900       14.6262       13.6142       23.7316       14.7682       14.5938       15.1304       13.2259       11.9863       25.6739       12.1496       14.9791       13.5413       15.8596       20.6413        0.0000        0.0000        0.0000        0.0000        0.0000        0.0000        0.0000        0.0000        0.0000        0.0000        0.0000        0.0000        0.0000        0.0000        0.0000        0.0000        0.0000        0.0000        0.0000        0.0000        0.0000        0.0000        0.0000        0.0000        0.0000        0.0000        0.0000        0.0000        0.0000        0.0000        0.0000        0.0000        0.0000        0.0000        0.0000        0.0000        0.0000        0.0000        0.0000        0.0000        0.0000        0.0000        0.0000        0.0000        0.0000        0.0000        0.0000        0.0000        0.0000        0.0000        0.0000        0.0000        0.0000        0.0000        0.0000        0.0000        0.0000        0.0000        0.0000        0.0000        0.0000        0.0000        0.0000
        0.0000        0.0000        0.0000        0.0000        0.0000        0.0000        0.0000        0.0000        0.0000        0.0000        0.0000        0.0000        0.0000        0.0000        0.0000        0.0000        0.0000        0.0000        0.0000       54.0060       42.0436       41.5738       56.3676       43.3974       50.4937       38.4040       18.0590       12.7138        5.9736        2.9809       15.3765       21.6821       10.0108        3.1779        0.9907        2.4154        4.6333        3.4040        6.7253       14.1847       11.1700       12.7077        9.3374        7.9405       10.0260       16.3620       18.1500       12.4200       10.6200        9.1440        7.9920        4.6440        2.0400        2.1420        6.8160        4.4216        8.9484       11.0676        9.0491        7.7056       10.8215        9.3318        9.3425       12.0365        9.2880        6.5887       10.4436        7.1799       10.3673       10.5086       10.5226        5.7171        7.0094        5.0893        5.3931        2.1740        1.3507        2.8801        3.0741        1.7240        1.4373        1.7890        3.1365        4.0741        3.9709        4.6181        5.2900        4.9278        5.6671        7.4464        5.5219        5.3373        5.4824        5.9437        6.4128        4.5520        3.8356        4.3527        5.1315        5.7720        5.9944        5.6655        6.2411       10.6196       10.5157       10.9988       12.6088       10.4736       10.8057       10.6425       11.1530       12.8887       16.7419       17.6797       15.4326       13.0639       13.5523       12.4714       10.9590       13.4954       14.1461       12.5780       11.3894        9.3773        8.2092        7.9486        7.0956        4.6344        3.8861        3.6721        3.8993        4.6477        4.8952        5.1157        5.3230        6.0739        6.9385        6.6498        7.0180        8.4049        8.9253        9.3770        9.7895       11.9390       17.1325       21.1195       17.6864       65.0443       48.0220       32.0728       29.2149       13.3633       12.1390       15.3282       13.5664       14.6445       14.3096       33.1347       22.1661        9.3029        8.8486        8.5293        8.8858        9.7946       15.8991       13.6897        9.7636        8.0461        9.8254       13.8127       13.3657       11.8159       14.2435       12.1997       12.5426        7.5595       18.5851       12.7836       17.5730       11.0069       10.9342       11.4866       11.9487       16.1747       18.3443       23.3633       23.3854       26.6127        0.0000        0.0000        0.0000        0.0000        0.0000        0.0000        0.0000        0.0000        0.0000        0.0000        0.0000        0.0000        0.0000        0.0000        0.0000        0.0000        0.0000        0.0000        0.0000        0.0000        0.0000        0.0000        0.0000        0.0000        0.0000        0.0000        0.0000        0.0000        0.0000        0.0000        0.0000        0.0000        0.0000        0.0000        0.0000        0.0000        0.0000        0.0000        0.0000        0.0000        0.0000        0.0000        0.0000        0.0000        0.0000        0.0000        0.0000        0.0000        0.0000        0.0000        0.0000        0.0000        0.0000        0.0000        0.0000        0.0000        0.0000        0.0000        0.0000        0.0000        0.0000
        0.0000        0.0000        0.0000        0.0000        0.0000        0.0000        0.0000        0.0000        0.0000        0.0000        0.0000        0.0000        0.0000        0.0000        0.0000        0.0000        0.0000        0.0000        0.0000        0.0000       37.8494       41.7850       48.2615       36.5103       37.1861       22.3490        8.9418        5.8287        1.4237        6.6861       12.5094       13.3264        7.1343        0.3324        1.4407        3.6536        8.5531       14.3750       20.8515       19.9288       15.0495       13.9609        8.4402        7.0735       11.2607       19.6187       13.6320        8.9460        8.1960        8.5320        6.1260        3.7500        2.8560        3.8160        8.4720        7.5404        8.7215        7.4329        6.6699        3.3219        6.2732        7.1168        8.6458       11.7291        7.3389        6.2130        5.4513        9.4513        6.7744       12.3256       11.3084        4.4070        4.1910        4.8170        5.3697        4.3267        3.0045        4.8459        4.7919        5.8768        3.2680        3.4759        4.5722        5.7117        4.7066        5.3690        7.1402        5.2471        5.2901        7.3678        5.4365        6.0738        5.5931        6.6860        6.1284        5.2840        5.7520        6.7280        7.6011        5.6951        6.6809        6.9140        8.9508        9.5685       10.1929       10.9118       11.6122       11.4004       11.0482       11.1803       12.1506       12.6327       13.3143       13.6356       13.6891       11.1376       11.1426       10.6426       10.0165       12.7367       12.3765       11.5035        8.9496        6.3999        5.5499        4.8877        4.4012        3.5485        3.5421        3.3841        3.8770        4.7529        5.1600        5.5935        6.1137        6.8047        7.2919        7.7867        8.2983       10.8333        9.8057       10.0158       12.0254       14.4812       15.5854       12.2903       10.9332       13.9946       14.4611       17.0889       12.5579       11.2713       11.1660       12.3508       13.8070       13.8616       11.2853       11.1137       11.2432        9.5183        9.4445        9.3497       14.4352       16.7377       18.0610       10.0741        9.5455        8.2999        9.7246        7.9682        7.3665        9.4249       13.2774       16.8621       17.3049       13.0246       22.4263       22.2741       18.1316       17.2699       17.7418       20.3631       22.9990       20.7818       22.4161       27.1414       29.5578       31.0318       35.6485        0.0000        0.0000        0.0000        0.0000        0.0000        0.0000        0.0000        0.0000        0.0000        0.0000        0.0000        0.0000        0.0000        0.0000        0.0000        0.0000        0.0000        0.0000        0.0000        0.0000        0.0000        0.0000        0.0000        0.0000        0.0000        0.0000        0.0000        0.0000        0.0000        0.0000        0.0000        0.0000        0.0000        0.0000        0.0000        0.0000        0.0000        0.0000        0.0000        0.0000        0.0000        0.0000        0.0000        0.0000        0.0000        0.0000        0.0000        0.0000        0.0000        0.0000        0.0000        0.0000        0.0000        0.0000        0.0000        0.0000        0.0000        0.0000        0.0000        0.0000
        0.0000        0.0000        0.0000        0.0000        0.0000        0.0000        0.0000        0.0000        0.0000        0.0000        0.0000        0.0000        0.0000        0.0000        0.0000        0.0000        0.0000        0.0000        0.0000        0.0000        0.0000       41.1803       41.3648       43.3811       22.9808       11.8919        6.9509        8.3156        3.2243        0.3528        4.7070       19.5274       12.0014        0.3603        7.1340       20.2599       14.9533        6.5976       11.5985        6.4361       14.8689       11.2718        4.2201        6.9742       12.5438        8.6369        5.6335        3.9937        2.9220        3.1200        4.4820        4.4520        4.7640        5.7540        9.2400       10.7846        6.1900       10.1219       10.2229        3.9452        4.0682        5.9548       11.0836        8.9099        7.0993        4.1168       13.5574        9.1633       10.1887       15.1066       15.0606        8.0365        4.5472        4.1603        4.7734        5.4941        6.3824        2.8069        3.7399        4.1235        5.0270        3.7873        2.9908        4.6828        5.9069        6.1960        6.8150        6.5318        6.6703        7.4058        7.5187        6.6117        6.6747        6.2023        6.6903        6.7613        9.0355       12.1756       11.0378        8.6448        7.6498        7.6080        8.5795       10.8862       11.2826       11.3065       11.0544       10.2510        9.8511        9.6331       10.0383       11.4382       10.9502       10.5321       10.7636        9.5141        9.5338        9.6557        9.0892        9.6157        8.7508        7.8001        6.8805        5.2309        4.2226        3.9096        3.8043        3.2036        3.1044        3.7505        4.0925        5.2747        6.0121        6.5239        6.8423        7.5429        8.0309        8.0021        8.3289        9.1510        8.9185       11.2395       13.1589       13.9100       13.1377       19.7916       17.7236       16.2406       16.0820       15.3553       17.1836       16.3117       12.2159       12.4480       13.6390       11.1687       11.2721       10.4535       12.2666       10.9848       10.4118       10.8211       10.2228       10.8141       11.5466       11.6197       10.8522        9.1288        8.6669        8.6241        9.2993       10.4079       13.2863       17.7167       17.7433       21.2456       22.4421       30.0889       31.8818       60.1842       59.0710       29.7896       33.9941       26.7204       32.7326       36.0400       35.6404       36.3563       49.3009       32.1691        0.0000        0.0000        0.0000        0.0000        0.0000        0.0000        0.0000        0.0000        0.0000        0.0000        0.0000        0.0000        0.0000        0.0000        0.0000        0.0000        0.0000        0.0000        0.0000        0.0000        0.0000        0.0000        0.0000        0.0000        0.0000        0.0000        0.0000        0.0000        0.0000        0.0000        0.0000        0.0000        0.0000        0.0000        0.0000        0.0000        0.0000        0.0000        0.0000        0.0000        0.0000        0.0000        0.0000        0.0000        0.0000        0.0000        0.0000        0.0000        0.0000        0.0000        0.0000        0.0000        0.0000        0.0000        0.0000        0.0000        0.0000        0.0000        0.0000
        0.0000        0.0000        0.0000        0.0000        0.0000        0.0000        0.0000        0.0000        0.0000        0.0000        0.0000        0.0000        0.0000        0.0000        0.0000        0.0000        0.0000        0.0000        0.0000        0.0000        0.0000       46.0143       59.6951       39.5405       29.8574       12.1547        8.5404       15.9718        4.1284        5.6785       15.6224       22.7080       13.1585       21.4906       22.6783       22.3512        8.6869        7.2224       22.9142       21.5095       22.4108       12.2803       13.5408       18.2623       10.9394       14.2708       14.7640       12.4615        8.0967        7.7164        9.6235        6.4556        9.2553       17.9715       14.9221       20.5306       14.7031       13.8938       12.2419       12.2298       10.0940       10.3523        9.0881        9.7283        7.9874        9.9326       16.3882       13.8498       12.1680       10.7893        6.8184        3.5040        4.6937        4.0231        3.2417        6.4339        3.0666        2.7586        4.1334        5.5124        2.6682        2.1488        2.6100        6.2701        6.3538        7.3909        8.6421        8.4486        8.9463        8.9898        9.2144        8.0705        8.0572        8.9622       11.3419       12.1179       14.2696       15.7299       12.2126       10.1191       10.2376       10.7502       11.3135       11.4694       11.1460       10.9684       10.5668       11.1093       13.3648       11.8508       10.5578       10.3275       10.4692       11.1485       12.1275        9.0213        8.5296        8.1417        8.8276        7.5978        6.8802        5.8382        5.8382        3.1506        2.4377        2.3103        3.3047        3.0502        2.9119        3.3930        4.0766        6.8444        9.0759       10.3346        9.6143        9.7385       13.1088       13.7217       11.5238        9.7808        9.6372       10.1830       10.6989       13.1224       12.0075       14.8462       12.8599       12.5676       16.6423       16.7193       18.2386       17.3184       13.4161        9.8941        9.5749        7.9698        8.5306        9.5027       10.0804       11.0913       10.7941       11.5078       12.4113       14.1369       16.5831       16.0867       16.1199       12.7777       12.8462       12.2480       13.3946       20.4866       18.9608       26.4818       26.4731       28.2741       33.5752       42.3231       46.5044       50.3275       45.8096       41.0725       61.4801       42.0247       40.4550       42.0409       44.2643       49.2300       47.8874       45.0053        0.0000        0.0000        0.0000        0.0000        0.0000        0.0000        0.0000        0.0000        0.0000        0.0000        0.0000        0.0000        0.0000        0.0000        0.0000        0.0000        0.0000        0.0000        0.0000        0.0000        0.0000        0.0000        0.0000        0.0000        0.0000        0.0000        0.0000        0.0000        0.0000        0.0000        0.0000        0.0000        0.0000        0.0000        0.0000        0.0000        0.0000        0.0000        0.0000        0.0000        0.0000        0.0000        0.0000        0.0000        0.0000        0.0000        0.0000        0.0000        0.0000        0.0000        0.0000        0.0000        0.0000        0.0000        0.0000        0.0000        0.0000        0.0000        0.0000
        0.0000        0.0000        0.0000        0.0000        0.0000        0.0000        0.0000        0.0000        0.0000        0.0000        0.0000        0.0000        0.0000        0.0000        0.0000        0.0000        0.0000        0.0000        0.0000        0.0000        0.0000       65.7640       46.8325       22.9751       13.0845       14.7676       17.3824       23.8177       18.9971       20.5315       18.1479       25.0284       19.5132       22.0269       19.3652       23.0248       24.8120       26.5236       24.7655       28.4300       32.8351       24.1038       19.7457       14.3948       13.8142       16.7932       11.4533       11.0668        8.7149        6.6618        2.6868        6.0655        5.6903        6.2075       11.1497       22.3375       19.8443       25.3670       22.5571       10.3766       12.1119       12.2704        7.0988        6.1352        5.9960        6.8920       12.5914       16.8581       17.3740       13.3354       13.1104        5.3061        4.0067        2.8024        4.1456        3.2513        3.7435        3.7048        6.8401        8.8186        5.1756        2.7210        3.6437        5.0140        6.8878        8.1274        8.7624       10.2753       10.2557       10.4191       10.2400       10.1684       10.4740       10.8719       14.7982       14.1903       11.7328       10.5313        9.8876       11.0701       11.0316       11.6136       10.5372       10.0153       10.0796       10.7226       10.1365        9.8699       11.0336       12.1710        9.1717        9.9024        9.9504        9.9765       10.7184        8.3016        7.8280        7.5496        7.0099        6.1208        5.4985        5.3511        4.2762        2.6942        1.7828        1.8959       10.8197        2.7256        3.0165        3.7056        4.4935        7.1272        8.3425        9.0468        9.3650       10.5545       11.2295       11.5689       12.6738       13.6428       12.1752       16.7920       13.3760       13.5345       14.7571       13.7640       13.6648       14.2238       16.2398       16.2200       18.6344       10.8983       10.1873        9.6296       11.2155        7.4689        7.0977       11.5209        7.9721       10.3658       11.2292       13.0459       13.4822       16.5334       17.4111       17.5735       17.2617       14.6004       22.3838       23.2577       25.5400       34.5539       27.1796       25.5668       27.8161       45.9335       50.2680       47.4654       57.7382       43.6662       41.7620       42.1517       68.5415       54.4573       49.6132       42.3401       45.9455       51.4468       50.7299       58.9177        0.0000        0.0000        0.0000        0.0000        0.0000        0.0000        0.0000        0.0000        0.0000        0.0000        0.0000        0.0000        0.0000        0.0000        0.0000        0.0000        0.0000        0.0000        0.0000        0.0000        0.0000        0.0000        0.0000        0.0000        0.0000        0.0000        0.0000        0.0000        0.0000        0.0000        0.0000        0.0000        0.0000        0.0000        0.0000        0.0000        0.0000        0.0000        0.0000        0.0000        0.0000        0.0000        0.0000        0.0000        0.0000        0.0000        0.0000        0.0000        0.0000        0.0000        0.0000        0.0000        0.0000        0.0000        0.0000        0.0000        0.0000        0.0000        0.0000
        0.0000        0.0000        0.0000        0.0000        0.0000        0.0000        0.0000        0.0000        0.0000        0.0000        0.0000        0.0000        0.0000        0.0000        0.0000        0.0000        0.0000        0.0000        0.0000        0.0000        0.0000       62.5760       29.3557       17.9135       24.1985       37.0559       26.7546       28.2304       15.8502       13.0847       11.8207       15.4295       12.5422       16.1664       23.1142       43.1087       60.6866       50.9228       56.6542       39.3733       34.8303       29.5596       36.6025       15.8419       17.1674       13.8736       20.5617       11.8604        4.5885        5.2893        3.1113        1.3748        0.8908        6.6033        9.7364       15.4104       18.6750       17.0552       13.5949       11.6082        5.4884        2.8439        4.1469        5.2623        6.1990        3.8544       10.3887       16.2576       15.9595        6.9416        9.7777        4.3333        4.9787        5.4288        9.0672        3.2736        3.0042        2.2322        5.1581        3.3872        3.8192        4.1956        5.1650        5.8120        6.5286        8.7919        9.1155        9.2270        9.9345       11.4529       11.7174       10.3715       10.1072        9.5713        8.7277        8.8792        7.7730        8.4759        8.0523        8.4577        9.0723        9.1998       10.8004        9.6722        9.2029        9.1468        8.5642        8.0772        7.3881        7.6808        9.1587       10.0176        9.3779        8.2189        7.9162        7.5121        8.4679        7.9975        6.4745        5.9042        5.9426        4.9659        3.7002        1.8935        1.7684        2.3810        2.4083        2.4576        2.9116        3.6490        4.6102        7.4046        8.8459        9.5765        9.7732       10.9643       12.7028       17.1939       19.6940       15.5502       14.8024       14.1824       13.9866       23.5012       22.4025       15.8133       15.6325       17.9655       15.9356       15.8597       15.5569       14.1836       10.0267       11.2357        9.0292        7.3465        6.9749        7.1831        9.8291       11.4710       12.6267       13.3828       17.0946       17.6912       18.4750       24.0268       25.5922       22.6022       26.1797       24.4608       21.5779       29.9066       29.6681       39.3036       37.9918       57.0239       51.9220       67.1167       77.0857       56.9940       42.0154       54.0716       41.3807       35.8786       41.8409       42.4801       50.1875       38.0128       50.1891       42.4856       50.8555        0.0000        0.0000        0.0000        0.0000        0.0000        0.0000        0.0000        0.0000        0.0000        0.0000        0.0000        0.0000        0.0000        0.0000        0.0000        0.0000        0.0000        0.0000        0.0000        0.0000        0.0000        0.0000        0.0000        0.0000        0.0000        0.0000        0.0000        0.0000        0.0000        0.0000        0.0000        0.0000        0.0000        0.0000        0.0000        0.0000        0.0000        0.0000        0.0000        0.0000        0.0000        0.0000        0.0000        0.0000        0.0000        0.0000        0.0000        0.0000        0.0000        0.0000        0.0000        0.0000        0.0000        0.0000        0.0000        0.0000        0.0000        0.0000
        0.0000        0.0000        0.0000        0.0000        0.0000        0.0000        0.0000        0.0000        0.0000        0.0000        0.0000        0.0000        0.0000        0.0000        0.0000        0.0000        0.0000        0.0000        0.0000        0.0000        0.0000        0.0000       45.6864       52.0085       55.2297       38.1131       25.1153       27.1470       36.0157       41.4259       37.9738       28.2713       23.4538       20.4079       26.0254       29.2471       30.1939       43.8890       60.8548       49.0065       41.3501       23.9178       22.2737        8.6820       13.5444        8.9814        9.2167        5.3218        3.9235        9.8277        4.9585        3.4450        1.2157        8.1808       17.2813       12.2886       11.3171        8.4527        7.6068        7.8579        8.1575       11.3614       13.4573       11.1138        6.7783        7.4472       14.0188       16.0327       11.8402        7.9702        4.7970        3.5866        4.8308        5.8920       12.3364        4.8360        2.0772        3.8629        2.6007        3.3817        3.7085        4.0904        5.7990        5.9801        6.9840        9.3369        9.8503       10.1334       10.8597       10.7501       10.0550       10.0761        7.5649        7.0793        6.5061        6.0681        6.4094        6.3424        6.5592        7.5846        7.9232        8.6296        8.7060        9.1362        8.5316        8.4265        7.8207        7.4750        7.4813        6.8553        7.5401        8.2660        7.6133        7.2016        9.7293        6.4883        7.3537        7.8716        6.9101        5.8294        4.7120        4.3911        3.2580        2.0002        1.5760        2.0467        1.5795        2.3661        2.7386        3.4667        4.5749        7.1714        8.9635       10.0370        9.8211       12.6212       19.5447       22.3986       18.1620       13.4599       15.2199       14.6075       10.1771       11.2908       13.9164       11.6203       10.0209       12.8479       13.2133       13.2083       12.7720       10.2903        9.7886        9.3868        9.0321        7.5103        7.2090        8.3592       11.3813       12.0314       13.4280       15.4926       19.4052       18.1236       21.6840       21.7663       22.5376       21.0207       19.6556       20.8795       23.1352       24.4803       45.0600       31.9511       45.1417       45.5501       50.2384       82.2485       81.8564       62.8320       55.7698       49.7910       49.7080       41.9912       34.4198       34.5118       33.9617       32.0960       36.0758       40.8235       47.1247        0.0000        0.0000        0.0000        0.0000        0.0000        0.0000        0.0000        0.0000        0.0000        0.0000        0.0000        0.0000        0.0000        0.0000        0.0000        0.0000        0.0000        0.0000        0.0000        0.0000        0.0000        0.0000        0.0000        0.0000        0.0000        0.0000        0.0000        0.0000        0.0000        0.0000        0.0000        0.0000        0.0000        0.0000        0.0000        0.0000        0.0000        0.0000        0.0000        0.0000        0.0000        0.0000        0.0000        0.0000        0.0000        0.0000        0.0000        0.0000        0.0000        0.0000        0.0000        0.0000        0.0000        0.0000        0.0000        0.0000        0.0000        0.0000
        0.0000        0.0000        0.0000        0.0000        0.0000        0.0000        0.0000        0.0000        0.0000        0.0000        0.0000        0.0000        0.0000        0.0000        0.0000        0.0000        0.0000        0.0000        0.0000        0.0000        0.0000       86.5329      104.2665      105.5596       84.9864       66.8178       57.6808       62.3835       43.5296       33.6965       26.7811       36.1890       20.5063       23.1291       28.9177       39.2590       54.5520       57.0273       58.7190       53.9590       40.9731       37.2749       27.3987       26.6568       28.5781       33.6235       34.5628       22.2394       16.8490       17.4301        9.5824        5.4553        3.6738        7.6112       10.6175        9.9502        8.8973        9.1081        7.8429       11.6608       15.4196       16.4713       11.2379        7.7095        6.6873        7.0346        7.6438        9.4034       10.6242       13.7058        9.1228        4.6802        5.3102        5.4167        6.3140        4.5004        2.9154        3.4110        3.6477        5.0042        5.1915        5.0630        5.4796        7.2297        9.0704        9.9379       10.4303       11.6183       11.7478       10.8415        9.7790        8.1924        7.3246        6.2137        5.8003        5.1694        5.6134        6.4762        6.8654        8.2185        7.8089        7.9607        8.0754        7.8875        8.1079        8.7496       10.2116        7.5008        6.7941        6.8979        7.0960        7.7716        7.5092       10.5942        8.5773       13.5530       17.8892       19.1435       18.0856        7.3920        7.4311        7.9766       11.0967        2.1478        2.2651        1.8902        1.9804        2.0326        2.2943        2.8401        3.7890        7.6327       14.4948       15.7325       12.2678       15.5151       17.9109       14.7685       12.7467       11.3458       13.1237       10.5570        9.5874       11.4532       10.3514        9.8354       10.3679        9.6897       11.8970       10.0216        8.8637        9.5575        8.1450        7.8454        7.5697        6.5466        6.3115        8.8515       10.2556       15.0711       16.4918       18.9492       16.0340       19.6140       19.8324       22.5611       26.4165       28.0266       30.8160       33.2305       36.7393       42.7575       44.3581       36.5852       42.5688       51.5849       53.6260       79.8219       66.9432       85.0061       77.9299       69.3355       52.5928       48.5307       47.7148       42.6386       41.2051       43.4320       48.5356       52.7561       59.8153       77.6235        0.0000        0.0000        0.0000        0.0000        0.0000        0.0000        0.0000        0.0000        0.0000        0.0000        0.0000        0.0000        0.0000        0.0000        0.0000        0.0000        0.0000        0.0000        0.0000        0.0000        0.0000        0.0000        0.0000        0.0000        0.0000        0.0000        0.0000        0.0000        0.0000        0.0000        0.0000        0.0000        0.0000        0.0000        0.0000        0.0000        0.0000        0.0000        0.0000        0.0000        0.0000        0.0000        0.0000        0.0000        0.0000        0.0000        0.0000        0.0000        0.0000        0.0000        0.0000        0.0000        0.0000        0.0000        0.0000        0.0000        0.0000
        0.0000        0.0000        0.0000        0.0000        0.0000        0.0000        0.0000        0.0000        0.0000        0.0000        0.0000        0.0000        0.0000        0.0000        0.0000        0.0000        0.0000        0.0000        0.0000        0.0000       70.6134       66.7842       99.0764       92.6013       77.0756       75.5051       67.6563       54.0924       38.8212       25.2979       20.2910       45.1096       28.7758       24.0086       22.4836       34.3589       43.4405       45.6592       46.2862       41.6490       45.5033       35.1770       34.5767       43.0346       34.4163       37.9542       23.4634       18.7905       22.3672       10.3821        3.7556        6.1641        7.3738        9.1318       13.4192        8.9587        7.9518        9.8869       12.4658       18.4172       22.0632       20.3253       10.4469        8.5773        6.3967        3.3060        2.9161        2.7380        4.5437       10.1816       11.3915        6.1547        7.5412        6.7353        7.2821        4.4326        3.1250        4.5091        5.6814        5.9600        8.3061        7.1682        7.8834        9.8747       11.4240       12.1675       11.2446       10.9570       10.3316        9.8070        9.3962        7.4552        5.8945        4.9934        4.9432        4.9642        5.0198        4.9410        5.1623        5.7478        5.8225        6.6995        6.4963        7.6640        8.6002       10.1575       10.8606        6.3304        6.1066        6.4730        5.1323        6.0059        6.7097        6.5468        6.3512       11.0938       17.2223       20.2772       17.8490        6.7398        5.7051        6.4568        8.7516        5.2031        2.1313        0.9684        2.4313        1.9391        2.2361        4.1638        4.9559        7.2802       12.1312        9.2667        9.8259       10.3684       11.1788       13.9914       12.0163       10.6551       11.3973        9.5326        8.9500        9.9255        9.0375       17.2487       23.3860       21.5397       17.0253       14.5694       10.8018        8.6915        8.2945        8.1287        7.7871        6.7689        7.7877       11.2735       12.0196       15.8513       17.0175       18.8305       23.6274       23.0210       20.6391       24.5165       28.6299       35.8936       35.8209       41.4671       45.4634       48.0963       52.7260       53.0382       49.1610       53.8193       58.2923       59.5793       58.8067       63.5741       57.3759       53.1780       55.0160       46.1413       50.1062       41.1712       47.4920       50.1907       50.6151       56.0124       62.0844       72.0973       75.0341        0.0000        0.0000        0.0000        0.0000        0.0000        0.0000        0.0000        0.0000        0.0000        0.0000        0.0000        0.0000        0.0000        0.0000        0.0000        0.0000        0.0000        0.0000        0.0000        0.0000        0.0000        0.0000        0.0000        0.0000        0.0000        0.0000        0.0000        0.0000        0.0000        0.0000        0.0000        0.0000        0.0000        0.0000        0.0000        0.0000        0.0000        0.0000        0.0000        0.0000        0.0000        0.0000        0.0000        0.0000        0.0000        0.0000        0.0000        0.0000        0.0000        0.0000        0.0000        0.0000        0.0000        0.0000        0.0000        0.0000
        0.0000        0.0000        0.0000        0.0000        0.0000        0.0000        0.0000        0.0000        0.0000        0.0000        0.0000        0.0000        0.0000        0.0000        0.0000        0.0000        0.0000        0.0000        0.0000        0.0000       84.4994       89.1050      113.9734      126.9065      118.9551       90.4508       73.8090       67.1341       55.3493       38.4685       19.9715       36.5529       27.8294       23.6864       18.2603       38.2102       79.2782       64.3583       69.3450       52.7523       43.0120       31.5539       39.8013       36.5389       34.6665       27.1512       14.5824       14.5562       15.3972       16.3586       21.1829       23.3891       18.2569       11.0392       15.3210       16.1704       15.6574       19.4532       25.3116       18.3808       17.6792       15.4953       13.2924        7.5342        8.0036        5.7831        7.1362       11.0355       11.4887       10.2587        5.0663        4.7577        5.2476        4.1514        3.1360        3.3086        3.8966        5.4028        5.7058        6.9542        7.2948        8.0114        9.5755        8.9896        8.7991        9.7338        9.0477        9.1803        9.1172        8.4894        7.4871        5.8275        4.9690        4.7711        4.8286        5.2129        4.7442        4.5012        4.6380        5.7112        6.2551        7.4665        6.5730        7.4727        8.4587        9.5843        9.8515        4.2565        3.9556        5.5106        4.5645        5.1085        6.3115        5.1687        6.1401       10.2773       14.1248       15.9764       11.4547        5.4770        8.2954        8.3289        7.5369        5.9058        3.5781        3.6684        4.3979        2.7531        2.1928        3.9283        3.7119        6.6689        8.5813        8.9224        9.3461       10.0486       10.7445       10.8550       10.9339        9.9650       10.0856       11.2919       11.3319       10.5809       10.4052        9.4939       14.3676       19.9297       19.2904       16.5208       16.1777       16.0116       14.6586       11.0262       11.9895       14.2955       13.7166       13.0702       12.5178       15.4027       16.4390       16.8353       17.2561       19.4676       20.8818       24.0507       27.3262       36.3566       42.6495       48.1153       51.0630       53.9246       57.2921       74.3073       81.8895       58.1096       50.7657       51.2479       53.8986       55.6466       61.9551       62.3997       54.4832       50.4230       47.6574       52.6097       53.2146       52.9126       52.0091       57.5126       68.8254       64.0232       63.3388       64.7493        0.0000        0.0000        0.0000        0.0000        0.0000        0.0000        0.0000        0.0000        0.0000        0.0000        0.0000        0.0000        0.0000        0.0000        0.0000        0.0000        0.0000        0.0000        0.0000        0.0000        0.0000        0.0000        0.0000        0.0000        0.0000        0.0000        0.0000        0.0000        0.0000        0.0000        0.0000        0.0000        0.0000        0.0000        0.0000        0.0000        0.0000        0.0000        0.0000        0.0000        0.0000        0.0000        0.0000        0.0000        0.0000        0.0000        0.0000        0.0000        0.0000        0.0000        0.0000        0.0000        0.0000        0.0000        0.0000
        0.0000        0.0000        0.0000        0.0000        0.0000        0.0000        0.0000        0.0000        0.0000        0.0000        0.0000        0.0000        0.0000        0.0000        0.0000        0.0000        0.0000        0.0000        0.0000        0.0000       96.1285       87.3714      113.6541      102.0140       98.6460      101.5823       82.3610       70.4407       50.8706       29.5335       16.0201       35.5045       32.4543       20.4814       19.9102       36.5467       36.4403       23.3272       19.4132       51.0359       22.8265       22.6470       33.7316       18.8807       18.6293       13.1166       27.1132       22.9211       24.0171       37.0215       39.1657       30.5446       18.5426       13.6180       15.2395       20.2820       30.5723       28.0704       30.1014       19.9842       22.6601       22.8413       12.3544        7.7536        6.3994        5.1852        5.1420        7.3765        5.2306        4.8875        2.1942        2.3630        2.3156        2.6856        3.3775        3.6213        6.6803        5.8158        6.4256        7.5713        8.3031        7.8704        7.9406        7.7093        7.7459        8.1615        8.4228        8.3683        7.8907        7.4725        6.4573        5.2314        4.7053        4.4545        4.5515        5.0666        5.8396        5.5816        5.6479        6.4475        6.8809        7.0432        6.3606        7.0212        8.5167        7.4063        5.8467        3.8766        4.9559        5.0209        3.5366        4.1167        5.2353        6.1245        5.6355        7.8569        8.5266        7.5838        7.3053        4.3273        5.0853        5.4931        4.5706        3.2817        1.5252        1.1902        1.9007        2.2240        2.4521        2.9128        3.7935        6.5231        8.2469        8.5641        9.1260       10.1784       10.9518       11.6264       12.9646       10.2754       10.1692        9.2849        9.5537       13.3798       12.3612       12.5987       13.1454       16.6831       16.9417       20.5797       18.0413       15.5422       11.7865        9.7586       16.7036       18.4402       16.7771       14.5917       13.7145       17.1923       16.6982       17.9717       67.0169       19.6459       21.0651       23.4010       30.0692       39.6478       48.5947       48.7715       57.3418       46.8305       47.9019       56.7062       54.7845       51.3982       58.7360       52.7927       54.7015       51.9775       51.0340       48.8916       55.9008       55.4882       56.5297       60.0855       60.6561       59.6285       63.8757       57.4258       64.5933       70.9617       63.5348       61.9058       67.1457        0.0000        0.0000        0.0000        0.0000        0.0000        0.0000        0.0000        0.0000        0.0000        0.0000        0.0000        0.0000        0.0000        0.0000        0.0000        0.0000        0.0000        0.0000        0.0000        0.0000        0.0000        0.0000        0.0000        0.0000        0.0000        0.0000        0.0000        0.0000        0.0000        0.0000        0.0000        0.0000        0.0000        0.0000        0.0000        0.0000        0.0000        0.0000        0.0000        0.0000        0.0000        0.0000        0.0000        0.0000        0.0000        0.0000        0.0000        0.0000        0.0000        0.0000        0.0000        0.0000        0.0000        0.0000
        0.0000        0.0000        0.0000        0.0000        0.0000        0.0000        0.0000        0.0000        0.0000        0.0000        0.0000        0.0000        0.0000        0.0000        0.0000        0.0000        0.0000        0.0000        0.0000        0.0000        0.0000      132.5089      134.8507      124.6903      122.5431      113.1592       91.1654       72.4499       64.3320       51.9375       41.3060       54.6552       32.3830       34.2449       33.2192       47.7584       17.1690       29.2352       20.9202       39.3856       31.7855       33.8867       27.4535       21.4434       14.3927       25.5394       30.5237       35.3646       30.4898       35.8801       17.8498       17.9373       14.4140        8.8907       11.0994       12.5705       13.8704       10.4540       17.6691       21.3961       18.2305       19.3735       11.2811        7.7700        6.5486        3.4039        2.9840        3.0094        3.9003        3.5328        3.9842        3.8784        4.8290        4.2444        3.7411        4.5339        5.9653        6.8224        9.4244       10.6053       10.0568        9.4420        9.9906        9.6394        9.0603        9.2674        8.9896        8.4845        7.5145        6.3886        5.5373        5.7999        6.4179        7.0338        7.9471       10.1013       10.0441        9.9964        9.1035        9.7067        9.2944       10.0946        8.8521        8.2755        7.6530        6.9806        5.5449        4.9029        4.0428        3.3088        2.7695        2.9395        2.7984        2.7038        3.4721        8.5826        7.9973        5.5918        5.6751        8.4254       11.5369        8.0407        8.9218        5.5758        4.3030        1.8984        2.6120        2.8386        3.0970        3.2439        4.0292        5.8109        7.0430        7.3434        7.8761       14.5876       16.5908       15.2024       16.9278       13.3577       15.0272       14.7441       16.8261       11.6899       12.0134       12.4713       12.8380       14.7581       23.0188       23.4693       19.2400       25.5781       15.8294       16.3162       30.1274       58.1799       19.1459       18.6125       17.9976       17.6235       16.5103       18.4255       20.4000       20.1291       18.1710       22.6441       35.2015       46.2132       49.8409       56.8745       58.8863       51.3283       49.2797       52.6651       50.4319       48.5186       51.6173       49.7086       57.1292       61.8845       66.5902       69.4538       63.0129       79.6565       78.5815       88.2936       86.7378       81.0932       69.2403       77.8984       89.0191       68.0790       70.4854       62.4302       61.2099       36.0300        0.0000        0.0000        0.0000        0.0000        0.0000        0.0000        0.0000        0.0000        0.0000        0.0000        0.0000        0.0000        0.0000        0.0000        0.0000        0.0000        0.0000        0.0000        0.0000        0.0000        0.0000        0.0000        0.0000        0.0000        0.0000        0.0000        0.0000        0.0000        0.0000        0.0000        0.0000        0.0000        0.0000        0.0000        0.0000        0.0000        0.0000        0.0000        0.0000        0.0000        0.0000        0.0000        0.0000        0.0000        0.0000        0.0000        0.0000        0.0000        0.0000        0.0000        0.0000        0.0000        0.0000
        0.0000        0.0000        0.0000        0.0000        0.0000        0.0000        0.0000        0.0000        0.0000        0.0000        0.0000        0.0000        0.0000        0.0000        0.0000        0.0000        0.0000        0.0000        0.0000        0.0000        0.0000      129.7985      140.0507      161.4303      153.0370      136.5253      112.5643       90.4509       78.9979       72.1132       74.0494       67.3028       49.1938       33.1580       30.9407       29.4660       31.7882       38.9179       43.8155       41.9371       37.8572       38.3421       25.7346       18.4332       27.0824       37.3324       13.7350        6.7383       14.7393       18.3762       13.6564       17.9259       18.2412       11.2579       14.8028       22.4074       19.2740       13.8277       14.0366       19.1761       18.3618       13.6820       12.1200        6.9690        6.0782        3.6069        3.5137        4.0523        3.9437        4.9688        6.5244        4.1011        4.6525        3.6648        4.5207        4.9612        8.0846       10.5751        8.6759        7.8959        9.9302       10.5166        9.0367        8.6281        8.4503        9.0673        7.3876        7.3152        6.5126        6.0575        5.9744        7.2268        7.1306        7.7482        6.6210        8.7321        8.8827       10.6770        8.3848        7.8767        7.4634        7.8172        8.1178        8.5116        7.2460        6.4672        6.0726        4.6978        3.8378        3.0671        2.4309        1.9445        2.1435        2.3226        2.4407        7.5192        7.1239        7.9778        4.3051       11.8487       11.8486       10.8122       14.4102        4.6531        4.5183        4.2087        5.8508        4.7334        2.8008        3.8299        5.0659        6.9802        7.4367        7.5041        8.1694       11.4645       13.5579       15.9487       17.2121       14.4448       11.3747       13.2671       13.6116       12.3760       10.9548       11.3925       11.7976       12.4108       19.2004       12.8712       15.5807       19.8480       12.7778       18.4713       14.7303       14.0890       14.6536       22.4534       21.3669       16.6665       15.3984       56.4855       20.8662       22.2353       20.9121       28.1852       38.7004       46.3870       56.2752       60.6903       54.2197       51.9791       52.2878       55.1832       52.0599       49.0374       58.3677       60.2142       61.0180       72.6960       69.4046       65.3272       71.0240       76.0374       72.3298       97.7412      124.9722       84.8404       66.3482       64.4611       70.7430       68.7758       67.8944       64.6287       61.4139       40.2300        0.0000        0.0000        0.0000        0.0000        0.0000        0.0000        0.0000        0.0000        0.0000        0.0000        0.0000        0.0000        0.0000        0.0000        0.0000        0.0000        0.0000        0.0000        0.0000        0.0000        0.0000        0.0000        0.0000        0.0000        0.0000        0.0000        0.0000        0.0000        0.0000        0.0000        0.0000        0.0000        0.0000        0.0000        0.0000        0.0000        0.0000        0.0000        0.0000        0.0000        0.0000        0.0000        0.0000        0.0000        0.0000        0.0000        0.0000        0.0000        0.0000        0.0000        0.0000        0.0000        0.0000
        0.0000        0.0000        0.0000        0.0000        0.0000        0.0000        0.0000        0.0000        0.0000        0.0000        0.0000        0.0000        0.0000        0.0000        0.0000        0.0000        0.0000        0.0000        0.0000        0.0000        0.0000      147.0155      177.3165      183.2080      163.6013      146.8386      126.6811       96.9596       91.3777       90.7794       79.8184       73.4361       48.3053       46.4983       37.5556       50.5058       46.4822       33.7324       36.9267       42.7441       59.1062       42.0946       25.4451       26.1789       27.3752       27.3461       17.9986       54.6228       77.5022       45.6385       17.6546       23.1814       26.6609       12.5101        9.6666       11.0666        7.5747       10.6852       17.2930       19.3528       11.9287        9.2498        7.9265        7.1460        6.1091        5.9419        4.3319        2.8414        3.0156        3.5656        4.1525        4.8581        5.8017        6.4787        4.5016        4.9095        6.6351        9.1868        8.4288        8.2765       10.3047       11.1476        8.5034        7.8570        8.3596        7.3541        6.1815        6.4232        6.5647        7.1892        7.7117        8.2108        9.2940       11.0065        8.1189        8.6098        8.3399        9.7385        8.2241        6.4926        6.7601        5.7329        7.1489        7.2552        6.0363        6.2277        5.2121        4.6660        3.3170        2.7780        2.0304        1.2681        2.5733        4.2474        2.1164        3.9423        4.5281        7.3691        5.7507       13.9362       11.9755        9.6031       21.2143        3.7730        5.8471        5.4579        6.2056        4.7663        3.3553        5.3686        6.9916        7.7911        7.7208        8.4765        9.0257       11.7941       19.4183       18.5712       12.8534       11.7365       11.6208       10.2627       11.3432       11.5584       14.7257       13.3444       13.3631       17.5918       18.1875       17.5163       14.2935       14.2933       13.9546       14.3016       15.0486       15.7390       22.5806       21.0947       17.0597       17.0596       17.6098       20.9477       19.5203       19.9395       20.5682       29.8861       33.6795       45.2723       49.5840       49.3493       54.6607       56.4620       54.5916       57.5739       55.6094       56.5232       66.0788       71.7125       75.8468       81.0215       83.3276       92.5833      112.4720       72.1446       74.0762       82.7894       81.7256       74.8696       75.6734       74.4286       86.0845       71.9236       69.8630       70.0860       70.5180       37.2600        0.0000        0.0000        0.0000        0.0000        0.0000        0.0000        0.0000        0.0000        0.0000        0.0000        0.0000        0.0000        0.0000        0.0000        0.0000        0.0000        0.0000        0.0000        0.0000        0.0000        0.0000        0.0000        0.0000        0.0000        0.0000        0.0000        0.0000        0.0000        0.0000        0.0000        0.0000        0.0000        0.0000        0.0000        0.0000        0.0000        0.0000        0.0000        0.0000        0.0000        0.0000        0.0000        0.0000        0.0000        0.0000        0.0000        0.0000        0.0000        0.0000        0.0000        0.0000        0.0000        0.0000
        0.0000        0.0000        0.0000        0.0000        0.0000        0.0000        0.0000        0.0000        0.0000        0.0000        0.0000        0.0000        0.0000        0.0000        0.0000        0.0000        0.0000        0.0000        0.0000        0.0000        0.0000      154.1525      161.3281      183.9790      178.6390      157.1169      134.1276      109.9251      106.6617       86.6021       58.4709       61.5820       55.4552       52.3444       55.3212       70.9199       60.4584       45.3540       42.2541       20.7045       16.7793        8.3303       11.9844       36.6392       19.4832       17.1010       33.1920       53.4538       53.1838       42.6337       17.7700       40.2368       57.2972       24.2773       30.4246       16.4963        9.8081       11.5623       12.5557       10.4074       13.0556       16.2686       11.1875        7.8216        6.1645        7.2060        6.1709        3.7451        2.7497        4.4217        5.3761        5.1621        5.6970        5.5753        6.8258        6.7710       12.0183       12.5729        8.0574        8.5891        9.9536        8.6693        9.4842        8.0029        7.1278        6.9806        7.8330        7.9587        8.3844        8.6005        7.9152        8.2658        7.3146        8.1732        7.7146        6.4046        6.5819        8.5505        7.7237        4.0389        3.6338        3.1181        6.4526        5.6209        6.0956        5.6849        4.8085        2.9558        2.4542        2.1344        1.7417        1.0937        1.5120        1.5204        1.3921        3.6327        4.5206        2.8555        5.2045        8.8374       16.4113       11.1648        8.4967        5.0427        3.7994        2.8483        4.7181        3.8385        4.3191        4.8581        6.1476        6.9594        8.1036        8.0840        8.5556       10.3847       11.8097       13.6051       12.1706       10.7607       10.7444       11.3125       14.1728       18.1557       17.3689       17.8405       17.9698       20.1112       21.2704       20.5384       16.8864       20.7703       16.1462       16.2196       17.2114       18.1230       39.5881       19.7225       20.3366       20.8342       21.5981       22.7287       23.7768       24.8062       24.2703       31.9568       36.3935       46.5568       48.5531       56.2312       62.4985       65.9016       59.4052       73.7814       75.1110       66.0109       59.3411       64.8105       73.9357       84.9013       85.4030       96.6441      117.0518       98.6293       88.8757       88.5466       80.4886       95.0907       94.1172       83.3213       91.3202       76.9778       69.2336       73.5136       71.0912        0.0000        0.0000        0.0000        0.0000        0.0000        0.0000        0.0000        0.0000        0.0000        0.0000        0.0000        0.0000        0.0000        0.0000        0.0000        0.0000        0.0000        0.0000        0.0000        0.0000        0.0000        0.0000        0.0000        0.0000        0.0000        0.0000        0.0000        0.0000        0.0000        0.0000        0.0000        0.0000        0.0000        0.0000        0.0000        0.0000        0.0000        0.0000        0.0000        0.0000        0.0000        0.0000        0.0000        0.0000        0.0000        0.0000        0.0000        0.0000        0.0000        0.0000        0.0000        0.0000        0.0000        0.0000
        0.0000        0.0000        0.0000        0.0000        0.0000        0.0000        0.0000        0.0000        0.0000        0.0000        0.0000        0.0000        0.0000        0.0000        0.0000        0.0000        0.0000        0.0000        0.0000        0.0000        0.0000        0.0000      207.5186      226.5230      242.1743      228.6656      192.8788      193.5026      150.2755      107.8625       85.7777       83.5138       66.2831       70.9636       77.5984       74.4389       53.7917       50.6492       46.0964       41.7547       39.3714       41.6345       35.2102       31.2954       40.4862       24.8157       33.5708       78.7984       66.0270       76.1902       41.6717       45.7027       47.8243       33.3536       22.3583       12.2376        6.6749        5.8133        8.4647        9.3131       12.1174       15.5252       10.1554        8.1409        7.9987        9.3704        6.0232        4.0048        5.2398        5.7927        6.7906        5.6673        6.9293        8.1250       11.4133       12.1707       11.9646       10.0627        9.9374       12.7527       14.7776       14.6024       12.8163        9.7033        9.0095        8.8948        9.1067       14.4325       13.2236       13.4795       12.2442       14.2820       12.8141       11.9784       12.8413        6.5800        4.9381        5.3865        7.5188        4.1609        3.6155        3.9586        2.0125        1.5920        1.5850        2.0755        2.0636        1.1572        1.0356        0.8771        0.7745        1.8057        2.6607        2.9605        3.7143        4.0645        4.3745        4.4496        5.8957        7.5388       10.2548        8.6054        7.7349        4.5672        3.7394        3.8160        4.3737        5.8338        6.6942        7.5330        8.4120        9.5802       10.4088       10.9457       11.2064       10.4468       10.6399       10.7810       10.9118       13.7371       15.6669       18.5878       19.5129       19.3062       17.3514       22.3578       18.9351       22.1802       22.9386       22.7532       21.6468       23.4102       17.8957       18.0868       18.2087       19.6283       29.9523       34.5688       41.9842       25.4969       34.1861       27.7169       30.8815       33.8709       34.5293       39.9873       44.2324       47.4418       53.2660       57.8708       59.8008       68.5039       71.9310       73.6657       81.2825       92.5559       83.4814       88.3737       93.0191      104.3945      102.3274      106.7576      109.3770      102.1431      108.8354      104.5836      101.2393      100.8415       95.6436       80.6404       83.7618       78.8246       83.7103       81.5413       80.7414       71.5555       86.9436       97.9840      103.7759        0.0000        0.0000        0.0000        0.0000        0.0000        0.0000        0.0000        0.0000        0.0000        0.0000        0.0000        0.0000        0.0000        0.0000        0.0000        0.0000        0.0000        0.0000        0.0000        0.0000        0.0000        0.0000        0.0000        0.0000        0.0000        0.0000        0.0000        0.0000        0.0000        0.0000        0.0000        0.0000        0.0000        0.0000        0.0000        0.0000        0.0000        0.0000        0.0000        0.0000        0.0000        0.0000        0.0000        0.0000        0.0000        0.0000        0.0000        0.0000        0.0000        0.0000
        0.0000        0.0000        0.0000        0.0000        0.0000        0.0000        0.0000        0.0000        0.0000        0.0000        0.0000        0.0000        0.0000        0.0000        0.0000        0.0000        0.0000        0.0000        0.0000        0.0000        0.0000        0.0000        0.0000        0.0000        0.0000        0.0000      209.6835      212.9318      154.0889      110.5269       90.9938       81.6197       71.6362       66.8071       72.2676       67.6018       63.3702       65.9637       64.6905       62.0479       67.5266       54.9142       49.0201       53.8435       48.0637       36.4463       30.3743       36.9478       53.8510       59.8232       61.7307       39.8058       30.3604       21.9670       16.0887       13.9134       12.9308       11.2568       11.1231       17.2694       19.9997       14.5031        7.7624        6.6209        6.1481        4.2698        3.3397        3.6389        7.0645       11.4451       12.5044        6.8663        7.6766       10.0211       12.3696       11.8176        9.4269       11.4080       14.1131       15.3413       14.0427       11.7382       10.8931        8.9186        7.7943        7.7383        8.7614       18.1542       19.5198       17.7233       14.7146       15.1081       14.9857       13.9984       12.7485        6.8513        5.9306        3.9370        2.8336        2.7264        2.8378        1.3895        1.1352        0.9034        0.8619        1.1002        1.0201        0.5805        0.4665        0.4795        0.5249        2.0431        1.3175        1.6627        2.3785        2.8106        2.6855        3.0261        4.3722        6.8003        8.4001        8.5499        7.4872        4.2771        5.3146        4.3740        5.6594        7.8767        8.4556        9.2684        9.7959       11.0819       11.9231       12.3254       12.2998       11.1815       11.1545       13.8126       11.6110       11.2948       12.7756       20.7335       22.0280       29.9003       22.7996       29.2256       21.0441       29.2103       25.9154       25.3499       23.9723       19.4140       18.3711       19.1563       19.6690       20.7585       21.7611       22.7927       32.1443       28.2952       32.0526       31.3182       31.7644       37.6181       42.0831       57.4743       48.8229       53.9414       56.1427       79.5357       85.9408       75.8422       71.6099       72.4769       77.0674       89.6686       96.9248       99.8942      104.5857      109.2265      116.8620      124.0673      122.6515      103.2360       99.0279      100.8378      108.9160      102.0962       98.2828       88.4461      102.1950       93.6252       82.8075       87.4122       85.9217       77.2888       83.8377       97.1333      102.5242        0.0000        0.0000        0.0000        0.0000        0.0000        0.0000        0.0000        0.0000        0.0000        0.0000        0.0000        0.0000        0.0000        0.0000        0.0000        0.0000        0.0000        0.0000        0.0000        0.0000        0.0000        0.0000        0.0000        0.0000        0.0000        0.0000        0.0000        0.0000        0.0000        0.0000        0.0000        0.0000        0.0000        0.0000        0.0000        0.0000        0.0000        0.0000        0.0000        0.0000        0.0000        0.0000        0.0000        0.0000        0.0000        0.0000        0.0000        0.0000        0.0000        0.0000
        0.0000        0.0000        0.0000        0.0000        0.0000        0.0000        0.0000        0.0000        0.0000        0.0000        0.0000        0.0000        0.0000        0.0000        0.0000        0.0000        0.0000        0.0000        0.0000        0.0000        0.0000        0.0000        0.0000        0.0000        0.0000        0.0000        0.0000      163.7089      145.4456      123.9414      110.3208      113.3316       97.8858       79.8543       79.3332       81.4161       74.8459       74.6940       86.1360       80.7542       71.6922       68.9691       62.6412       59.5061       58.7156       57.0956       36.7046       35.8998       33.5781       28.5942       64.4608       56.8207       36.1776       51.1794       50.9253       19.1192       13.3216       16.1575       14.0390       23.9951       15.5149       11.5313        8.5160        5.3148        3.8840        3.4647        3.2566        3.6272        6.3206        7.5232        7.5898        6.9591       11.0911        9.7303        7.9039        9.8305       11.6304       14.4956       12.4513        9.5216        9.4918        8.7304        8.4895        7.6354        6.8378        7.1212        7.7371       13.7962       13.6920       16.8221       21.0700       18.2963       14.9789       14.1751       10.7221        8.1551        8.0505        4.5513        2.0315        1.5390        1.1200        1.3974        0.8249        0.5484        0.6146        0.6038        0.4371        0.2759        0.2486        0.3207        0.4467        1.5779        1.2260        1.5429        2.3822        2.7034        2.2591        3.0192        4.3522        6.6323        8.1617        8.5116        7.7002        4.5178        4.0953        4.2707        5.3340        8.6740       10.0728       11.3001       11.5667       12.8711       13.7668       14.0949       13.8781       12.3957       12.3939       12.2017       17.1027       15.6769       15.5585       22.1220       28.7152       36.5372       29.4699       29.7820       22.0708       25.8826       26.8389       26.1707       28.5790       34.1170       23.1388       34.1720       24.4130       22.4308       83.5671       26.0781       28.5771       32.9958       34.6653       36.0348       39.0068       47.2417       46.9212       67.6343       48.0313       56.8465       60.3400       57.5029       76.8280       85.7360       84.7646       81.7412       81.1807      101.8802      105.2095      120.7246      123.2926      129.8894      119.3158      119.1725      129.0470      120.2174      118.5127      114.5543       95.0172       94.9688       95.0185      103.4908      112.6534       84.2278       85.4017       86.9960       92.9083       78.3618       81.7149       88.4594      101.1351      113.5500        0.0000        0.0000        0.0000        0.0000        0.0000        0.0000        0.0000        0.0000        0.0000        0.0000        0.0000        0.0000        0.0000        0.0000        0.0000        0.0000        0.0000        0.0000        0.0000        0.0000        0.0000        0.0000        0.0000        0.0000        0.0000        0.0000        0.0000        0.0000        0.0000        0.0000        0.0000        0.0000        0.0000        0.0000        0.0000        0.0000        0.0000        0.0000        0.0000        0.0000        0.0000        0.0000        0.0000        0.0000        0.0000        0.0000        0.0000        0.0000        0.0000
        0.0000        0.0000        0.0000        0.0000        0.0000        0.0000        0.0000        0.0000        0.0000        0.0000        0.0000        0.0000        0.0000        0.0000        0.0000        0.0000        0.0000        0.0000        0.0000        0.0000        0.0000        0.0000        0.0000        0.0000        0.0000        0.0000        0.0000        0.0000        0.0000        0.0000      115.7437      130.1326      110.8037       96.6815       91.7410      102.1048      106.1760      105.7871      100.8632       80.7319       68.7389       59.7912       57.0814       57.7605       57.1034       54.2733       44.5262       37.6343       30.4279       19.1550       24.0174       26.3654       31.3163       60.3281       46.3989       15.9647       22.9236       19.9699       19.4903       17.3136        8.6455        9.4338        5.9628        4.2992        4.0195        4.0880        4.1439        7.2067        4.5399        5.0682       10.3259        7.9070        4.1815        3.5447        4.3077        6.5503        8.5235       10.0049        9.0551        7.1127        6.5241        7.4865        8.0136        6.8845        5.8179        5.3513        6.4557       11.5728       16.7955       14.6735       11.5269       11.9613       18.4643       22.1234       13.0136        7.2269       10.7155       12.0673        3.2973        1.5075        0.7731        0.6965        0.5276        0.3498        0.2905        0.4098        0.2863        0.1767        0.1647        0.1876        0.2099        0.9747        1.0302        1.4569        1.9172        2.2752        1.9532        2.5926        3.9920        6.3175        7.9286        8.4955        8.0580        4.9755        4.7114        5.1444        6.3087        9.5389       11.0270       12.2329       13.3451       15.0060       15.9698       16.2857       15.9689       14.1343       15.3096       15.2180       21.0012       17.0562       21.3135       25.1462       30.4820       27.4877       21.8509       32.4499       30.3977       29.4838       30.1511       27.0909       24.2599       24.9005       18.9582       23.4741       30.8762       37.0364       28.5048       30.1354       32.2540       37.3345       40.0250       41.9594       42.4190       48.9818       41.9360       44.9731       50.5373       57.7091       67.6260       63.8352       79.2040       82.2138      108.6871       92.9382       99.9095      115.4540      123.4918      127.7239      119.1825      128.1348      120.5709      123.0510      127.6799      111.9697      111.7094      109.3616      109.4275       83.4493       80.7513       90.0633       91.5181       76.4503       71.3599       80.6890       85.6758       68.1718       77.5971       82.9252      108.4187      131.4000        0.0000        0.0000        0.0000        0.0000        0.0000        0.0000        0.0000        0.0000        0.0000        0.0000        0.0000        0.0000        0.0000        0.0000        0.0000        0.0000        0.0000        0.0000        0.0000        0.0000        0.0000        0.0000        0.0000        0.0000        0.0000        0.0000        0.0000        0.0000        0.0000        0.0000        0.0000        0.0000        0.0000        0.0000        0.0000        0.0000        0.0000        0.0000        0.0000        0.0000        0.0000        0.0000        0.0000        0.0000        0.0000        0.0000        0.0000        0.0000        0.0000
        0.0000        0.0000        0.0000        0.0000        0.0000        0.0000        0.0000        0.0000        0.0000        0.0000        0.0000        0.0000        0.0000        0.0000        0.0000        0.0000        0.0000        0.0000        0.0000        0.0000        0.0000        0.0000        0.0000        0.0000        0.0000        0.0000        0.0000        0.0000        0.0000        0.0000        0.0000      128.1539      115.8191        0.0000        0.0000       91.1076       96.5141       94.1809       86.6992       74.3851       64.7460       57.8923       50.3141       50.3786       49.7094       51.2890       53.5532       45.9456       30.7728       25.1354       17.1689       18.0132       15.6713       15.9009       13.2182       12.4175        7.5277       11.2988       10.4464        6.8959        7.3497        5.6101        3.8633        3.9866        3.4911        4.4271        4.6970        5.5376        3.4099        5.3385        6.7720        3.2861        0.7867        1.6640        1.9374        6.7158       12.2248       10.4333        8.4108       11.7048        8.2290        9.3398        9.2248       11.4767        8.6410        7.0187        7.8942       14.5692       19.0770       19.2641       15.7882       15.8370       19.8289       23.5774       27.7219       20.6697        8.6819        6.5079        3.8896        0.9165        0.0000        0.0635        0.2233        0.0435        0.0603        0.2360        0.2902        0.0923        0.2851        0.6287        0.0712        0.4772        0.7580        0.9969        3.8714        1.2161        0.5957        0.7403        0.8048        5.5088        6.9996        7.6980        7.6508        6.6432        6.5946        7.3763        9.0013       11.5147       13.2565       14.6568       15.8123       17.7306       18.8223       19.1546       18.7546       17.3500       16.8194       16.6326       23.6327       24.5601       22.2548       23.5612       17.8605       19.3094       22.4449       28.1618       42.9418       30.7311       31.6547       22.8454       20.8117       20.0680       20.3402       23.4610       29.0424       33.0721       36.3277       34.9650       37.7296       46.4727       95.4134       54.5512       49.1077       52.5606       55.7888       58.7292       66.2476       75.3764       88.3461       88.3515       94.7924      130.1901      113.4207      103.6909      117.5269      137.8501      149.6724      150.7187      146.4431      139.7902      130.3009      136.9901      145.6263      126.4657      115.5637      105.9806      102.7575      100.3717      102.7606       92.4215       76.4300       79.8323       77.6797       73.9523       74.7855       77.1260       80.3642       81.7105        0.0000        0.0000        0.0000        0.0000        0.0000        0.0000        0.0000        0.0000        0.0000        0.0000        0.0000        0.0000        0.0000        0.0000        0.0000        0.0000        0.0000        0.0000        0.0000        0.0000        0.0000        0.0000        0.0000        0.0000        0.0000        0.0000        0.0000        0.0000        0.0000        0.0000        0.0000        0.0000        0.0000        0.0000        0.0000        0.0000        0.0000        0.0000        0.0000        0.0000        0.0000        0.0000        0.0000        0.0000        0.0000        0.0000        0.0000        0.0000        0.0000        0.0000        0.0000
        0.0000        0.0000        0.0000        0.0000        0.0000        0.0000        0.0000        0.0000        0.0000        0.0000        0.0000        0.0000        0.0000        0.0000        0.0000        0.0000        0.0000        0.0000        0.0000        0.0000        0.0000        0.0000        0.0000        0.0000        0.0000        0.0000        0.0000        0.0000        0.0000        0.0000        0.0000        0.0000        0.0000        0.0000        0.0000        0.0000        0.0000       90.3248       92.2399       77.4455       63.4546       60.4152       48.5239       49.1317       50.5596       51.7690       52.3534       40.0585       38.2772       35.0351       24.2829       19.8246       10.0547        5.6822        5.6386        7.3543        6.5823        6.8680        7.6379        8.2224        5.3425        4.3078        6.4464        6.1722        4.6486        3.4657        5.7257        4.3042        4.4264        4.4965        2.6741        0.7684        1.0606        1.9454        2.7095        6.6867        7.7853        8.3994        7.7290        5.5349        6.4975        5.3127        4.3684        2.7612        1.1158        1.7870        3.5723       15.5116       11.5213       14.7621       13.1748       15.8404       17.4841       20.8401       42.4554       49.8836       24.2174        8.1527       11.2374        3.2625        0.1662        0.0000        0.1982        0.0000        0.0000        0.0531        0.1195        0.5601        0.0719        0.0807        0.0626        0.3645        0.6141        0.9658        4.5323        0.7824        0.8021        0.7875        0.8356        5.2101        6.7595        7.6483        7.9300        7.1831        7.4399        8.4561       10.2556       13.0620       14.9711       16.5313       17.7690       19.8872       21.0958       21.4185       20.9377       19.1538       18.6730       22.8856       27.7971       26.9733       26.8975       27.0995       22.4669       19.9081       30.5511       32.3837       20.1769       19.5270       28.6518       24.0880       19.1426       18.5296       19.8877       24.5957       23.9137       30.3415       34.3265       38.2163       42.7559       63.1436       59.8066       58.6539       60.9447       63.6157       60.1939       71.8352       93.5442       76.0093       75.6293       77.4193       93.8576       97.4129      108.3871      116.2442      117.3289      127.5124      134.1942      149.9677      185.1097      186.8087      164.0085      145.9500      167.3102      148.0950      114.5299      106.5155      108.5464       95.2688       95.6677       87.5177       92.5260       94.1728       83.0728       78.9812       83.3016       75.5423       78.2938        0.0000        0.0000        0.0000        0.0000        0.0000        0.0000        0.0000        0.0000        0.0000        0.0000        0.0000        0.0000        0.0000        0.0000        0.0000        0.0000        0.0000        0.0000        0.0000        0.0000        0.0000        0.0000        0.0000        0.0000        0.0000        0.0000        0.0000        0.0000        0.0000        0.0000        0.0000        0.0000        0.0000        0.0000        0.0000        0.0000        0.0000        0.0000        0.0000        0.0000        0.0000        0.0000        0.0000        0.0000        0.0000        0.0000        0.0000        0.0000        0.0000        0.0000        0.0000        0.0000
        0.0000        0.0000        0.0000        0.0000        0.0000        0.0000        0.0000        0.0000        0.0000        0.0000        0.0000        0.0000        0.0000        0.0000        0.0000        0.0000        0.0000        0.0000        0.0000        0.0000        0.0000        0.0000        0.0000        0.0000        0.0000        0.0000        0.0000        0.0000        0.0000        0.0000        0.0000        0.0000        0.0000        0.0000        0.0000        0.0000        0.0000        0.0000        0.0000       75.7271       66.5309       50.5181       46.0068       38.7156       52.9133       50.2832       50.0211       36.7440       29.0039       26.7980       31.5650       21.1272       10.4252        6.9183        4.6446        4.8807        7.1763        6.7874        3.5394        3.9990        2.3350        1.7976        1.3136        1.4655        1.7611        4.1304        6.4518        3.7627        5.9880        4.5101        2.3207        1.6984        2.1777        0.6842        1.2469        1.5543        4.0026        7.1906        6.8342        9.0389        5.6824        4.5378        3.6719        2.1121        1.6282        3.1321        6.3242        8.9065        9.4489        9.8260       15.4239       14.2091       22.5433       29.0946       25.6019       23.9746       24.0347       13.5499        6.9610        4.0417        1.1731        0.1645        0.1669        0.1434        0.1431        0.0621        0.1193        0.3992        0.1525        0.0891        0.0622        0.4187        0.5815        0.9677        1.1323        0.5794        0.6403        0.7489        0.7884        4.8932        6.4378        7.3631        8.1347        7.7155        8.3067        9.5670       11.5070       14.5349       16.6218       18.1886       19.3023       21.3572       22.4145       22.6760       22.2380       24.4285       19.9768       23.0558       29.5632       28.6403       28.8024       23.1558       19.7688       21.0302       21.6723       27.8494       21.1011       23.9226       18.7881       18.7372       22.7629       23.8849       23.2458       24.9927       27.1565       33.7692       37.7174       41.7176       45.2586       73.7869       73.9395       79.1148       83.8193       88.2048       87.6621      136.0086      155.6933      112.6665      113.7124       84.0412       82.0127       90.3481       94.5950      105.3093      104.0421      118.6846      126.3337      134.7372      190.5954      206.8821      163.4141      151.3362      173.7829      124.5055      113.3689      112.0109      104.3044       94.8924       96.6382       91.7785       93.1046       81.6495       78.6509       82.9097       82.6976       77.5107       85.9052        0.0000        0.0000        0.0000        0.0000        0.0000        0.0000        0.0000        0.0000        0.0000        0.0000        0.0000        0.0000        0.0000        0.0000        0.0000        0.0000        0.0000        0.0000        0.0000        0.0000        0.0000        0.0000        0.0000        0.0000        0.0000        0.0000        0.0000        0.0000        0.0000        0.0000        0.0000        0.0000        0.0000        0.0000        0.0000        0.0000        0.0000        0.0000        0.0000        0.0000        0.0000        0.0000        0.0000        0.0000        0.0000        0.0000        0.0000        0.0000        0.0000        0.0000        0.0000        0.0000
        0.0000        0.0000        0.0000        0.0000        0.0000        0.0000        0.0000        0.0000        0.0000        0.0000        0.0000        0.0000        0.0000        0.0000        0.0000        0.0000        0.0000        0.0000        0.0000        0.0000        0.0000        0.0000        0.0000        0.0000        0.0000        0.0000        0.0000        0.0000        0.0000        0.0000        0.0000        0.0000        0.0000        0.0000        0.0000        0.0000        0.0000        0.0000        0.0000        0.0000       74.6313       62.4777       54.3121       64.4225       54.6030       46.7929       44.0481       38.5791       38.4039       29.3493       23.5324       18.2680       11.7758        7.5760        5.9146        7.3100        8.7594        6.8649        4.9381        6.1861        3.0648        2.6041        4.0164        2.6105        3.2758        6.7008        6.1357        4.3500        4.7667        3.4358        2.4784        2.8045        3.1011        1.9425        2.2739        1.5022        2.0965        1.3848        2.0336        3.2944        3.5645        3.5783        3.7009        3.3485        4.1382        4.7291        3.5229       12.0105       12.8143       12.4792       11.8636       22.1572       31.3741       31.5442       33.9554       26.2353       23.1088       16.4297        8.6106        1.6306        3.4621        0.4112        0.2873        0.1180        0.1010        0.2099        0.2065        0.2658        0.0732        0.1381        0.0319        0.5025        0.7346        1.1862        1.3393        0.8900        0.7449        0.8190        0.8683        4.8414        5.9684        7.0787        8.3546        8.3152        9.2754       10.7730       12.8307       16.0699       18.2749       19.7237       20.4549       22.1815       22.8162       22.9865       22.9501       24.9461       25.9149       31.4147       36.6307       33.3709       19.9471       23.6117       21.2290       22.6584       23.4921       23.6034       23.2175       21.4304       20.9879       23.6211       27.6183       28.8104       25.7197       25.9768       31.8397       37.0543       52.2295       48.3616       64.4576       57.4574       68.6882       76.3427       89.1845       69.2012       79.2553       74.8201       89.2642       75.2888       84.3836       81.0950       84.1007      112.1678      117.9330      104.9055      107.8925      121.2871      136.2173      158.3020      179.5861      164.9341      148.4976      157.9416      150.1925      126.9262      114.8413      112.2834      110.0513       97.9128      101.7706       97.7078       93.8667       83.5304       84.1763       80.2906       75.0578       77.5932        0.0000        0.0000        0.0000        0.0000        0.0000        0.0000        0.0000        0.0000        0.0000        0.0000        0.0000        0.0000        0.0000        0.0000        0.0000        0.0000        0.0000        0.0000        0.0000        0.0000        0.0000        0.0000        0.0000        0.0000        0.0000        0.0000        0.0000        0.0000        0.0000        0.0000        0.0000        0.0000        0.0000        0.0000        0.0000        0.0000        0.0000        0.0000        0.0000        0.0000        0.0000        0.0000        0.0000        0.0000        0.0000        0.0000        0.0000        0.0000        0.0000        0.0000        0.0000        0.0000        0.0000
        0.0000        0.0000        0.0000        0.0000        0.0000        0.0000        0.0000        0.0000        0.0000        0.0000        0.0000        0.0000        0.0000        0.0000        0.0000        0.0000        0.0000        0.0000        0.0000        0.0000        0.0000        0.0000        0.0000        0.0000        0.0000        0.0000        0.0000        0.0000        0.0000        0.0000        0.0000        0.0000        0.0000        0.0000        0.0000        0.0000        0.0000        0.0000        0.0000        0.0000        0.0000        0.0000        0.0000       90.3177       88.6843       77.5472       70.6211       50.8135       45.5904       40.7983       34.6105       38.0913       27.5240       22.1093       20.6585       25.1696       31.1285       22.2566       15.9471       16.1725       12.7650       10.4512        9.7902        8.8133       10.1942       12.6223       12.2667       12.3303       10.7522       11.6839       10.2926       11.8114       12.7844        9.4251        9.5241        4.6054        4.4270        3.0271        3.7343        6.4435        5.5170        9.0745       13.1739       26.9077       33.3678       36.7585       35.9514       32.8082       38.8836       36.5699       33.8012       36.0566       52.9825       61.7058       62.0075       75.0213       53.7354       42.5999       28.2156       18.4714       16.8510       14.7759       14.5049        1.8802        0.8667        0.8025        0.7195        0.4067        0.3561        0.3817        0.3503        0.5794        0.9947        1.4187        2.0738        2.2551        2.3315        2.9340        3.8611        3.9587        4.6842        5.6571        7.0624       10.6818       12.3530       14.5318       17.2285       19.4761       22.0827       23.5461       23.9174       20.7823       21.0323       21.1802       21.1734       24.5989       29.3819       38.2628       42.1746       40.5295       21.4801       26.7872       39.0648       45.2142       39.2092       52.6291       50.2306       37.5768       28.9410       28.7779       31.2611       35.1648       31.4114       36.5678       38.8062       50.5933       49.1047       51.5911       58.1525       60.8425       71.5432       70.3069       74.3080       74.3934      104.1049      108.3468       89.2539       98.5055       96.7860       95.7577      103.7504      111.2274      149.8281      136.5457      116.2553      140.1371      145.9081      166.5515      198.8006      204.7700      186.3208      174.9520      167.9079      147.5467      130.8936      134.7732      129.8204      109.0235      116.1438      110.2839       97.3741       99.6707       92.6192       93.1661       81.3976       96.3900        0.0000        0.0000        0.0000        0.0000        0.0000        0.0000        0.0000        0.0000        0.0000        0.0000        0.0000        0.0000        0.0000        0.0000        0.0000        0.0000        0.0000        0.0000        0.0000        0.0000        0.0000        0.0000        0.0000        0.0000        0.0000        0.0000        0.0000        0.0000        0.0000        0.0000        0.0000        0.0000        0.0000        0.0000        0.0000        0.0000        0.0000        0.0000        0.0000        0.0000        0.0000        0.0000        0.0000        0.0000        0.0000        0.0000        0.0000        0.0000        0.0000        0.0000        0.0000        0.0000        0.0000
        0.0000        0.0000        0.0000        0.0000        0.0000        0.0000        0.0000        0.0000        0.0000        0.0000        0.0000        0.0000        0.0000        0.0000        0.0000        0.0000        0.0000        0.0000        0.0000        0.0000        0.0000        0.0000        0.0000        0.0000        0.0000        0.0000        0.0000        0.0000        0.0000        0.0000        0.0000        0.0000        0.0000        0.0000        0.0000        0.0000        0.0000        0.0000        0.0000        0.0000        0.0000        0.0000        0.0000        0.0000       91.5825       95.0776       78.5342       53.1088       48.6366       41.3230       34.6337       37.8859       29.7966       26.0228       26.6076       27.8366       33.7198       27.7264       24.1358       22.8447       19.1300       16.6226       17.7536       13.3524       10.9526       10.0339       14.2466       20.7262       22.8058       18.1947       18.1912       17.5952       20.4184       19.5688       19.1838       17.0949       14.9302       11.3110        5.8900        5.9360        7.0402       10.4691       15.2162       35.1792       46.3985       49.7892       47.1753       43.5491       51.4932       42.2702       38.6706       27.8519       54.2237       50.6017       43.8739       52.3825       65.4428       53.5138       29.1061       29.6641       19.9556       20.0679       17.3756        4.0073        1.1296        0.2141        0.2192        0.5417        0.5122        0.5941        0.4275        0.9573        1.2488        1.7485        2.1727        2.6479        3.0070        3.4936        4.1210        3.9591        4.4498        5.4807        7.2406       11.3411       13.4778       15.9575       18.8051       21.1230       23.8625       25.2101       25.1511       21.4374       21.4192       21.4938       23.8339       36.2131       41.1210       51.1956       48.5673       38.7352       30.3695       33.8711       37.3035       40.1724       39.3833       34.3179       43.6850       40.6381       32.5932       35.7824       38.4264       34.4185       43.6159       53.3536       50.2663       47.0493       57.5043       63.8930       63.4623       65.8904       84.5203       67.7029       86.2361      131.5280      142.7988      140.5055      117.2029      109.6897       95.7154      115.0087      124.7877      132.4382      163.1525      133.8183      121.9561      153.4349      154.1703      171.7901      183.5350      206.3272      187.2018      173.0122      174.5635      144.9248      132.3884      130.7572      126.6066      109.6019      112.2999      114.0703       95.9625       92.1137       92.7730      103.1619       80.0448      155.4600        0.0000        0.0000        0.0000        0.0000        0.0000        0.0000        0.0000        0.0000        0.0000        0.0000        0.0000        0.0000        0.0000        0.0000        0.0000        0.0000        0.0000        0.0000        0.0000        0.0000        0.0000        0.0000        0.0000        0.0000        0.0000        0.0000        0.0000        0.0000        0.0000        0.0000        0.0000        0.0000        0.0000        0.0000        0.0000        0.0000        0.0000        0.0000        0.0000        0.0000        0.0000        0.0000        0.0000        0.0000        0.0000        0.0000        0.0000        0.0000        0.0000        0.0000        0.0000        0.0000        0.0000
        0.0000        0.0000        0.0000        0.0000        0.0000        0.0000        0.0000        0.0000        0.0000        0.0000        0.0000        0.0000        0.0000        0.0000        0.0000        0.0000        0.0000        0.0000        0.0000        0.0000        0.0000        0.0000        0.0000        0.0000        0.0000        0.0000        0.0000        0.0000        0.0000        0.0000        0.0000        0.0000        0.0000        0.0000        0.0000        0.0000        0.0000        0.0000        0.0000        0.0000        0.0000        0.0000        0.0000        0.0000        0.0000        0.0000       70.6792       56.7685       47.9659       46.9319       43.0571       43.4567       35.9782       36.1503       36.5578       34.8691       36.0958       27.3552       29.8838       24.9930       22.7614       26.9150       21.6283       17.3108       14.5778       15.2302       12.8499       17.9361       20.6347       20.7171       23.6366       22.7863       23.3288       30.4358       24.8161       12.2963       10.0791        6.8108        1.9810        5.6919        7.4989       11.3758       17.0727       38.4734       47.7460       50.4024       52.6116       45.9953       46.4956       44.8520       39.3776       21.7046       36.9444       41.6469       41.9626       31.6689       61.1993       55.7057       39.6135       31.2935       26.6377       26.9574       22.2207        3.8513        1.7720        0.9186        0.7605        1.4851        1.7041        0.7462        0.6473        1.0337        0.8581        1.2749        1.7464        2.3840        2.8321        3.2397        3.6697        3.3585        3.6979        4.6854        6.4935       10.5930       12.7959       15.2965       18.1410       20.3337       23.0733       24.3514       24.1452       20.3425       20.6853       21.0411       21.3875       48.5364       55.7724       62.8064       72.3254       52.1237       42.8876       40.0364       41.0578       37.5652       37.8212       31.7277       38.1668       35.2795       32.7562       47.8598       47.3761       47.7249       42.5077       50.0474       48.5272       58.7930       58.1020       56.0314       59.1969       64.3001       71.6786       74.3575       81.1875      115.6837      136.2869      143.1990      123.7123      123.0439      126.3748      107.5723      110.3532      110.1080      128.8156      124.8566      124.1328      167.4705      162.1257      176.3090      189.1770      192.7772      203.1238      183.4644      162.2474      141.5085      133.8152      134.5983      120.3511      103.7242      101.2622       97.0263       86.7552       80.8966       78.3710       92.3546       98.4223      164.9700        0.0000        0.0000        0.0000        0.0000        0.0000        0.0000        0.0000        0.0000        0.0000        0.0000        0.0000        0.0000        0.0000        0.0000        0.0000        0.0000        0.0000        0.0000        0.0000        0.0000        0.0000        0.0000        0.0000        0.0000        0.0000        0.0000        0.0000        0.0000        0.0000        0.0000        0.0000        0.0000        0.0000        0.0000        0.0000        0.0000        0.0000        0.0000        0.0000        0.0000        0.0000        0.0000        0.0000        0.0000        0.0000        0.0000        0.0000        0.0000        0.0000        0.0000        0.0000        0.0000        0.0000
        0.0000        0.0000        0.0000        0.0000        0.0000        0.0000        0.0000        0.0000        0.0000        0.0000        0.0000        0.0000        0.0000        0.0000        0.0000        0.0000        0.0000        0.0000        0.0000        0.0000        0.0000        0.0000        0.0000        0.0000        0.0000        0.0000        0.0000        0.0000        0.0000        0.0000        0.0000        0.0000        0.0000        0.0000        0.0000        0.0000        0.0000        0.0000        0.0000        0.0000        0.0000        0.0000        0.0000        0.0000        0.0000        0.0000        0.0000       40.8487       47.0290       47.5957       52.1844       53.0978       48.7680       52.0946       43.0088       46.0749       37.3801       35.1772       32.7543       29.5940       28.3585       30.1170       26.3055       28.7611       18.2687       14.4214       15.5398       18.7449       15.3791       17.7669       16.2250       19.2203       25.9448       28.2724       28.2291       24.6786       15.4973        9.8689        3.7357        7.6888       10.0160       12.3004       16.0071       33.5293       42.0776       41.6042       40.7539       41.3237       36.8231       33.0265       30.8182       20.1708       31.8945       37.7087       33.7658       42.5185       60.9917       45.7132       51.7320       36.7097       35.8435       34.1686       28.0454        6.0784        3.1479        2.1971        2.0741        3.3344        1.9901        1.2470        1.0138        1.0446        0.6150        0.8728        1.3209        1.9840        2.4277        2.8340        3.1615        2.8151        3.1817        4.3912        5.4736        9.0365       10.9141       13.2935       15.9946       17.9747       20.5971       21.8556       21.7616       20.5111       22.3232       20.6154       24.0978       67.3528       80.8648       67.1116       60.7104       48.6982       40.1048       30.6801       26.1582       30.0432       34.1230       52.9374       72.9421       82.3234       52.6208       58.6725       59.7565       43.4144       49.1128       46.4816       66.4875       57.8665       63.1306       53.9837       61.4951       71.4872       79.8716       94.4802       82.2223      124.2037      132.3970      119.1356      112.2482      119.6444      106.6420      102.5945      100.6502      105.7710      115.3542      113.1626      115.9637      155.0542      178.2430      173.3302      185.1171      184.9067      189.5234      177.3311      157.6062      142.8535      141.3558      143.8902      129.3721      118.1629      106.4166       93.7344       85.6579       82.4708       91.6473       94.4613      116.1391        0.0000        0.0000        0.0000        0.0000        0.0000        0.0000        0.0000        0.0000        0.0000        0.0000        0.0000        0.0000        0.0000        0.0000        0.0000        0.0000        0.0000        0.0000        0.0000        0.0000        0.0000        0.0000        0.0000        0.0000        0.0000        0.0000        0.0000        0.0000        0.0000        0.0000        0.0000        0.0000        0.0000        0.0000        0.0000        0.0000        0.0000        0.0000        0.0000        0.0000        0.0000        0.0000        0.0000        0.0000        0.0000        0.0000        0.0000        0.0000        0.0000        0.0000        0.0000        0.0000        0.0000        0.0000
        0.0000        0.0000        0.0000        0.0000        0.0000        0.0000        0.0000        0.0000        0.0000        0.0000        0.0000        0.0000        0.0000        0.0000        0.0000        0.0000        0.0000        0.0000        0.0000        0.0000        0.0000        0.0000        0.0000        0.0000        0.0000        0.0000        0.0000        0.0000        0.0000        0.0000        0.0000        0.0000        0.0000        0.0000        0.0000        0.0000        0.0000        0.0000        0.0000        0.0000        0.0000        0.0000        0.0000        0.0000        0.0000        0.0000        0.0000        0.0000        0.0000        0.0000       52.1961       47.5700       45.8035       46.5086       44.9175       56.3489       56.1090       57.4877       49.5217       40.4156       37.4399       33.6700       30.0713       29.8181       26.7665       22.5926        0.0000        0.0000       21.9790       22.6170       20.5905       21.4674       18.1361       16.8445       24.4511       20.8767       17.6305       11.0534       10.8286       17.4048       16.9285       16.5584       19.9749       18.7682       25.6512       26.9292       24.7174       21.5163       19.7471        0.0000        0.0000        0.0000        0.0000       25.3916       24.6752       30.3826       30.7846       26.8463        0.0000       43.6475       45.6913       39.4970       36.8078       24.1017       17.8473       12.9634        9.4166        5.0545        3.1089        1.8457        1.6107        0.0000        0.0523        0.2641        0.3615        1.9588        2.4794        2.9132        3.1227        2.5326        2.7291        3.5223        4.7525        6.2734        7.5277        9.1846       11.2889       15.1649       17.5328       18.7018       18.6998       19.8596       24.1678       28.7310       33.5832       35.5958       44.6224       40.9680       30.0060       29.5117       26.2389       27.5322       28.8233       30.4552       31.8882       47.9925       67.7653       72.3673       55.8834       59.5149       62.6633       56.0559       52.6168       55.7580       53.9361       49.7199       52.4694       48.5120       48.3195       77.7698       74.4413      104.0026       90.3137      140.0365      147.3177      141.0317      100.9615       89.5938       78.3954       87.1673       91.4892      102.2656       99.8646      109.5954      134.9876      160.6776      163.6743      176.0427      182.3615      184.9476      180.3457      175.2933      174.2871      144.7826      133.1060      125.1710      109.3985      101.6988       98.0907       92.3472      101.2279      115.6048       96.7619        0.0000        0.0000        0.0000        0.0000        0.0000        0.0000        0.0000        0.0000        0.0000        0.0000        0.0000        0.0000        0.0000        0.0000        0.0000        0.0000        0.0000        0.0000        0.0000        0.0000        0.0000        0.0000        0.0000        0.0000        0.0000        0.0000        0.0000        0.0000        0.0000        0.0000        0.0000        0.0000        0.0000        0.0000        0.0000        0.0000        0.0000        0.0000        0.0000        0.0000        0.0000        0.0000        0.0000        0.0000        0.0000        0.0000        0.0000        0.0000        0.0000        0.0000        0.0000        0.0000        0.0000        0.0000        0.0000        0.0000
        0.0000        0.0000        0.0000        0.0000        0.0000        0.0000        0.0000        0.0000        0.0000        0.0000        0.0000        0.0000        0.0000        0.0000        0.0000        0.0000        0.0000        0.0000        0.0000        0.0000        0.0000        0.0000        0.0000        0.0000        0.0000        0.0000        0.0000        0.0000        0.0000        0.0000        0.0000        0.0000        0.0000        0.0000        0.0000        0.0000        0.0000        0.0000        0.0000        0.0000        0.0000        0.0000        0.0000        0.0000        0.0000        0.0000        0.0000        0.0000        0.0000        0.0000        0.0000        0.0000        0.0000        0.0000        0.0000       56.9916       60.2968       60.7721        0.0000        0.0000        0.0000       38.5477       35.3168       35.4160       29.5965        0.0000        0.0000        0.0000        0.0000        0.0000        0.0000        0.0000       18.3418       17.2354       16.6820       13.9473       13.4796       10.1174       10.8911       17.4534       18.9340       19.2644       21.3738       18.5520       21.6151       20.6653       28.4063       20.4705        0.0000        0.0000        0.0000        0.0000        0.0000        0.0000       44.6777       25.3642        0.0000        0.0000        0.0000       42.8074       50.5281       50.1298       36.9385       28.1346       20.8360       15.7298       12.2189        6.7424        4.0525        2.2738        2.5344        0.0316        0.0000        0.2458        0.3947        1.8777        2.5433        2.8051        2.9369        2.3155        2.4334        2.9652        4.0446        5.2508        6.3957        7.7112        9.6689       13.2359       15.4745       16.7449       16.7736       18.2220       18.7531       25.7815       28.9417       26.4731       26.4980       20.4419       21.8738       24.9312       26.4745       27.8859       29.3928       43.0354       36.1668       37.2439       47.5910       46.1498       48.0854       46.7928       57.4711       54.4799       50.5527       50.8138       51.1171       42.0416       47.3771       45.8910       61.1120       88.5293       90.3366      104.9102      118.1618      124.8342      123.3681      117.7250      104.9826       73.7775       76.2849      102.8486      117.4822      108.4530      104.8762      115.3528      135.6286      147.1093      163.7800      188.7740      185.1878      177.3934      177.6639      168.3218      156.0892      128.8813      116.0305      112.8877      106.0864       93.2383       87.0930       90.6784      115.3552      142.4986      132.5126        0.0000        0.0000        0.0000        0.0000        0.0000        0.0000        0.0000        0.0000        0.0000        0.0000        0.0000        0.0000        0.0000        0.0000        0.0000        0.0000        0.0000        0.0000        0.0000        0.0000        0.0000        0.0000        0.0000        0.0000        0.0000        0.0000        0.0000        0.0000        0.0000        0.0000        0.0000        0.0000        0.0000        0.0000        0.0000        0.0000        0.0000        0.0000        0.0000        0.0000        0.0000        0.0000        0.0000        0.0000        0.0000        0.0000        0.0000        0.0000        0.0000        0.0000        0.0000        0.0000        0.0000        0.0000        0.0000        0.0000
        0.0000        0.0000        0.0000        0.0000        0.0000        0.0000        0.0000        0.0000        0.0000        0.0000        0.0000        0.0000        0.0000        0.0000        0.0000        0.0000        0.0000        0.0000        0.0000        0.0000        0.0000        0.0000        0.0000        0.0000        0.0000        0.0000        0.0000        0.0000        0.0000        0.0000        0.0000        0.0000        0.0000        0.0000        0.0000        0.0000        0.0000        0.0000        0.0000        0.0000        0.0000        0.0000        0.0000        0.0000        0.0000        0.0000        0.0000        0.0000        0.0000        0.0000        0.0000        0.0000        0.0000        0.0000        0.0000        0.0000        0.0000        0.0000        0.0000        0.0000        0.0000       36.8705       33.5372       27.7904       27.4578        0.0000        0.0000        0.0000        0.0000        0.0000        0.0000        0.0000        0.0000       17.9937       15.9177       11.5933       10.2726        9.3107        9.7307       16.8578       19.3412       18.3123       17.5611       15.2909       15.8376        0.0000        0.0000        0.0000        0.0000        0.0000        0.0000        0.0000        0.0000        0.0000        0.0000        0.0000        0.0000        0.0000        0.0000        0.0000       49.4801       53.8816       39.4317       30.5939       23.0152       17.8342       14.0259        8.2895        4.5366        2.5455        1.8412        0.0000        0.0000        0.1296        0.2749        1.6565        2.2018        2.4602        2.5847        1.9320        1.9936        2.3884        3.2844        4.2869        5.0918        6.4126        8.2564       11.6642       17.6856       14.7327       15.0099       13.6476       15.1728       20.2160       19.8216       17.8256       18.7563       19.9055       21.3757       24.4601       26.0611       27.6328       29.2025       31.3920       33.2956       34.9311       37.1829       41.3868       41.5413       42.4664       59.6105       44.1069       43.9777       46.7151       53.1000       44.1960       47.7098       54.1420       60.7001      107.2158      124.2809      124.9440      134.8486      124.3062      121.2372      125.8338      150.7851      115.1254      123.9410      140.2627      168.3192      104.0010      117.6491      136.8084      143.2908      144.8641      161.7677      179.8110      165.3003      153.5936      148.2289      146.8761      139.4455      117.8451      112.0448      109.0257      103.5322       88.4506       88.9062       97.5098      127.6223      102.9770        0.0000        0.0000        0.0000        0.0000        0.0000        0.0000        0.0000        0.0000        0.0000        0.0000        0.0000        0.0000        0.0000        0.0000        0.0000        0.0000        0.0000        0.0000        0.0000        0.0000        0.0000        0.0000        0.0000        0.0000        0.0000        0.0000        0.0000        0.0000        0.0000        0.0000        0.0000        0.0000        0.0000        0.0000        0.0000        0.0000        0.0000        0.0000        0.0000        0.0000        0.0000        0.0000        0.0000        0.0000        0.0000        0.0000        0.0000        0.0000        0.0000        0.0000        0.0000        0.0000        0.0000        0.0000        0.0000        0.0000        0.0000
        0.0000        0.0000        0.0000        0.0000        0.0000        0.0000        0.0000        0.0000        0.0000        0.0000        0.0000        0.0000        0.0000        0.0000        0.0000        0.0000        0.0000        0.0000        0.0000        0.0000        0.0000        0.0000        0.0000        0.0000        0.0000        0.0000        0.0000        0.0000        0.0000        0.0000        0.0000        0.0000        0.0000        0.0000        0.0000        0.0000        0.0000        0.0000        0.0000        0.0000        0.0000        0.0000        0.0000        0.0000        0.0000        0.0000        0.0000        0.0000        0.0000        0.0000        0.0000        0.0000        0.0000        0.0000        0.0000        0.0000        0.0000        0.0000        0.0000        0.0000        0.0000        0.0000       30.2494       25.0734        0.0000        0.0000        0.0000        0.0000        0.0000        0.0000        0.0000        0.0000        0.0000        0.0000       15.0121       10.6895        9.5265        9.4733        9.2255       14.5790       15.6452       14.8427       14.9767       11.8035        0.0000        0.0000        0.0000        0.0000        0.0000        0.0000        0.0000        0.0000        0.0000        0.0000        0.0000        0.0000        0.0000        0.0000        0.0000        0.0000        0.0000       52.9522       53.7949       33.3456       25.5008       18.6305       14.7404       10.5546        4.6949        2.6200        1.8956        0.0000        0.0000        0.0353        0.1373        1.1950        1.6451        1.9877        1.9189        2.0976        1.4695        1.7980        2.5887        3.4602        4.1628        5.7448        9.7847       10.0033       11.9430       13.1486       14.8225       16.6976       13.0199       18.0073       17.0784       17.3900       18.4313       20.5885       21.7062       23.7160       25.0962       32.0510       37.8365       34.0540       34.3299       35.7314       37.0887       39.3054       40.2792       43.9349       45.6501       44.8597       43.8353       44.1105       44.0133       56.1759       58.2901       54.6462       64.2765       93.9203      109.3193      105.7957      102.3302      111.9426      133.8195      128.8344      153.5282      122.2668      133.1573      154.4820      140.2337      126.0868      126.8710      120.7095      141.5399      136.6947      153.5669      149.4348      132.5487      145.0491      140.3282      126.2005      124.7898      103.4474      104.8885      100.1989       95.7619       79.8233       83.3365       97.8617      111.3810        0.0000        0.0000        0.0000        0.0000        0.0000        0.0000        0.0000        0.0000        0.0000        0.0000        0.0000        0.0000        0.0000        0.0000        0.0000        0.0000        0.0000        0.0000        0.0000        0.0000        0.0000        0.0000        0.0000        0.0000        0.0000        0.0000        0.0000        0.0000        0.0000        0.0000        0.0000        0.0000        0.0000        0.0000        0.0000        0.0000        0.0000        0.0000        0.0000        0.0000        0.0000        0.0000        0.0000        0.0000        0.0000        0.0000        0.0000        0.0000        0.0000        0.0000        0.0000        0.0000        0.0000        0.0000        0.0000        0.0000        0.0000        0.0000
        0.0000        0.0000        0.0000        0.0000        0.0000        0.0000        0.0000        0.0000        0.0000        0.0000        0.0000        0.0000        0.0000        0.0000        0.0000        0.0000        0.0000        0.0000        0.0000        0.0000        0.0000        0.0000        0.0000        0.0000        0.0000        0.0000        0.0000        0.0000        0.0000        0.0000        0.0000        0.0000        0.0000        0.0000        0.0000        0.0000        0.0000        0.0000        0.0000        0.0000        0.0000        0.0000        0.0000        0.0000        0.0000        0.0000        0.0000        0.0000        0.0000        0.0000        0.0000        0.0000        0.0000        0.0000        0.0000        0.0000        0.0000        0.0000        0.0000        0.0000        0.0000        0.0000        0.0000        0.0000        0.0000        0.0000        0.0000        0.0000        0.0000        0.0000        0.0000        0.0000        0.0000        0.0000       16.5808       12.9878       11.5746       10.1164        8.7296       11.9516       13.1067        9.4113        9.1149        0.0000        0.0000        0.0000        0.0000        0.0000        0.0000        0.0000        0.0000        0.0000        0.0000        0.0000        0.0000        0.0000        0.0000        0.0000        0.0000        0.0000        0.0000       64.5090       70.1309       46.3730       37.3553       30.2756       24.4667        9.8225        5.6847        3.1073        2.2355        0.0000        0.2053        0.0000        0.0000        0.8288        1.1622        1.3904        1.2839        0.8058        0.8178        1.0434        1.4830        3.7824        4.7364        5.8394        5.1158        8.1406       10.8333       11.1157       11.8453       13.5445       15.5900       18.4056       19.0103       22.2116       19.6676       22.9819       23.1126       22.3892       23.0849       25.7476       28.2451       35.1959       38.4041       38.9588       40.0480       35.1438       35.2950       37.2049       37.6468       38.9857       39.8193       40.8956       44.2880       48.2613       50.0565       50.6814       54.0057       75.5412       77.6441       81.3485       90.5653       98.3634       95.8930      104.8351       95.9141       92.1606       95.5560      102.4263      109.1092      101.4313      106.0175       99.5780      111.4475      103.3996      117.3060      116.2892      110.3060      112.1296      107.1566      107.0091       96.7639       88.0589       90.0360       88.6018       88.7635       79.2157       86.2045      109.1450      126.6623        0.0000        0.0000        0.0000        0.0000        0.0000        0.0000        0.0000        0.0000        0.0000        0.0000        0.0000        0.0000        0.0000        0.0000        0.0000        0.0000        0.0000        0.0000        0.0000        0.0000        0.0000        0.0000        0.0000        0.0000        0.0000        0.0000        0.0000        0.0000        0.0000        0.0000        0.0000        0.0000        0.0000        0.0000        0.0000        0.0000        0.0000        0.0000        0.0000        0.0000        0.0000        0.0000        0.0000        0.0000        0.0000        0.0000        0.0000        0.0000        0.0000        0.0000        0.0000        0.0000        0.0000        0.0000        0.0000        0.0000        0.0000        0.0000
        0.0000        0.0000        0.0000        0.0000        0.0000        0.0000        0.0000        0.0000        0.0000        0.0000        0.0000        0.0000        0.0000        0.0000        0.0000        0.0000        0.0000        0.0000        0.0000        0.0000        0.0000        0.0000        0.0000        0.0000        0.0000        0.0000        0.0000        0.0000        0.0000        0.0000        0.0000        0.0000        0.0000        0.0000        0.0000        0.0000        0.0000        0.0000        0.0000        0.0000        0.0000        0.0000        0.0000        0.0000        0.0000        0.0000        0.0000        0.0000        0.0000        0.0000        0.0000        0.0000        0.0000        0.0000        0.0000        0.0000        0.0000        0.0000        0.0000        0.0000        0.0000        0.0000        0.0000        0.0000        0.0000        0.0000        0.0000        0.0000        0.0000        0.0000        0.0000        0.0000        0.0000        0.0000        0.0000        0.0000        0.0000        0.0000        0.0000        0.0000        0.0000        0.0000        0.0000        0.0000        0.0000        0.0000        0.0000        0.0000        0.0000        0.0000        0.0000        0.0000        0.0000        0.0000        0.0000        0.0000        0.0000        0.0000        0.0000        0.0000        0.0000       50.8070       47.5948       44.2349       38.4648       32.1704       23.7085       10.2467        5.8945        3.2432        2.2989        0.0000        0.0000        0.0486        0.0000        0.6185        0.8144        0.9264        0.9204        0.5652        0.5989        0.7415        1.1157        1.9091        2.2012        2.9895        4.5409        6.5956        8.1860        9.4937       11.7341       11.1133       12.4554       15.1311       17.7072       19.0473       20.7143       20.5855       24.6355       21.2818       22.1520       23.0532       26.1821       34.1680       37.9918       39.8262       39.5271       34.7938       35.7555       35.5749       36.2060       39.2662       39.3374       42.8958       45.6058       46.8870       47.4214       59.2519       64.0834       83.7225       88.0743       91.3047      103.4725       89.2591       87.5329       95.1010       97.1527       83.6880       97.8856       85.0004       88.2492       97.2311       99.9067      104.6916      102.5185       92.2716       95.4764       91.6126       92.3518       83.1565       93.0042       91.2094       84.1614       75.2138       77.8240       79.3448       81.2613       80.4196       80.6045      113.3078        0.0000        0.0000        0.0000        0.0000        0.0000        0.0000        0.0000        0.0000        0.0000        0.0000        0.0000        0.0000        0.0000        0.0000        0.0000        0.0000        0.0000        0.0000        0.0000        0.0000        0.0000        0.0000        0.0000        0.0000        0.0000        0.0000        0.0000        0.0000        0.0000        0.0000        0.0000        0.0000        0.0000        0.0000        0.0000        0.0000        0.0000        0.0000        0.0000        0.0000        0.0000        0.0000        0.0000        0.0000        0.0000        0.0000        0.0000        0.0000        0.0000        0.0000        0.0000        0.0000        0.0000        0.0000        0.0000        0.0000        0.0000        0.0000        0.0000
        0.0000        0.0000        0.0000        0.0000        0.0000        0.0000        0.0000        0.0000        0.0000        0.0000        0.0000        0.0000        0.0000        0.0000        0.0000        0.0000        0.0000        0.0000        0.0000        0.0000        0.0000        0.0000        0.0000        0.0000        0.0000        0.0000        0.0000        0.0000        0.0000        0.0000        0.0000        0.0000        0.0000        0.0000        0.0000        0.0000        0.0000        0.0000        0.0000        0.0000        0.0000        0.0000        0.0000        0.0000        0.0000        0.0000        0.0000        0.0000        0.0000        0.0000        0.0000        0.0000        0.0000        0.0000        0.0000        0.0000        0.0000        0.0000        0.0000        0.0000        0.0000        0.0000        0.0000        0.0000        0.0000        0.0000        0.0000        0.0000        0.0000        0.0000        0.0000        0.0000        0.0000        0.0000        0.0000        0.0000        0.0000        0.0000        0.0000        0.0000        0.0000        0.0000        0.0000        0.0000        0.0000        0.0000        0.0000        0.0000        0.0000        0.0000        0.0000        0.0000        0.0000        0.0000        0.0000        0.0000        0.0000        0.0000        0.0000        0.0000        0.0000       43.7302       46.2599       36.1510       33.1650       29.9104       23.9164       10.1472        6.2039        3.6711        2.6594        0.0000        0.0000        0.0000        0.0000        0.4977        0.6589        0.7221        1.0051        0.4050        0.3844        0.5408        0.8830        1.4548        1.8499        2.5534        3.5600        5.7296        6.9514        8.7860        9.1141       11.8682       13.3666       15.3189       15.8036       17.1906       18.8076       20.1375       23.2081       19.9068       20.7766       22.9168       26.4303       35.0806       39.3496       41.1509       40.6893       36.4667       37.6006       36.3630       35.5346       42.7558       44.2055       45.6992       44.1832       46.3543       50.1190       55.4492       64.3344       75.7101       95.5292       93.7268       89.5593       92.1370       91.7568       83.7903       83.5244       68.9490       66.5882       74.0471       74.7999       73.5968       81.7715       87.3049       90.3503       86.7029       81.1997       77.4139       83.7251       84.3975       89.1465       85.0996       75.3061       69.3733       68.7230       63.5301       70.3430       73.9125      119.6642      117.0931        0.0000        0.0000        0.0000        0.0000        0.0000        0.0000        0.0000        0.0000        0.0000        0.0000        0.0000        0.0000        0.0000        0.0000        0.0000        0.0000        0.0000        0.0000        0.0000        0.0000        0.0000        0.0000        0.0000        0.0000        0.0000        0.0000        0.0000        0.0000        0.0000        0.0000        0.0000        0.0000        0.0000        0.0000        0.0000        0.0000        0.0000        0.0000        0.0000        0.0000        0.0000        0.0000        0.0000        0.0000        0.0000        0.0000        0.0000        0.0000        0.0000        0.0000        0.0000        0.0000        0.0000        0.0000        0.0000        0.0000        0.0000        0.0000        0.0000
        0.0000        0.0000        0.0000        0.0000        0.0000        0.0000        0.0000        0.0000        0.0000        0.0000        0.0000        0.0000        0.0000        0.0000        0.0000        0.0000        0.0000        0.0000        0.0000        0.0000        0.0000        0.0000        0.0000        0.0000        0.0000        0.0000        0.0000        0.0000        0.0000        0.0000        0.0000        0.0000        0.0000        0.0000        0.0000        0.0000        0.0000        0.0000        0.0000        0.0000        0.0000        0.0000        0.0000        0.0000        0.0000        0.0000        0.0000        0.0000        0.0000        0.0000        0.0000        0.0000        0.0000        0.0000        0.0000        0.0000        0.0000        0.0000        0.0000        0.0000        0.0000        0.0000        0.0000        0.0000        0.0000        0.0000        0.0000        0.0000        0.0000        0.0000        0.0000        0.0000        0.0000        0.0000        0.0000        0.0000        0.0000        0.0000        0.0000        0.0000        0.0000        0.0000        0.0000        0.0000        0.0000        0.0000        0.0000        0.0000        0.0000        0.0000        0.0000        0.0000        0.0000        0.0000        0.0000        0.0000        0.0000        0.0000        0.0000        0.0000       32.0554       36.0591       29.8159       29.6780       27.4624       24.7323       20.5515        9.5131        6.6079        4.5319        3.3934        0.8122        0.0228        0.0000        0.0000        0.5336        0.6491        0.6813        0.9355        0.3405        0.2869        0.4419        0.7896        1.3702        1.7838        2.4201        3.2815        5.2031        6.4173        7.6628        9.8600       11.7509       10.0194       11.8822       15.8199       18.8599       20.2422       21.6321       20.8421       20.7759       20.9673       23.3678       27.1768       36.3864       41.0997       43.0623       43.7471       37.3355       36.9182       37.6647       38.6796       44.4147       43.3271       40.8723       46.4932       58.0839       66.8832       77.4709       58.5142       79.9239       80.0830       80.7232       83.8415       85.3446       74.7063       69.8817       78.2268       54.9397       63.9192       68.4404       71.7563       73.0002       77.7081       75.6866       74.0322       70.5960       69.7845       71.3134       73.5214       78.0771       81.0961       74.0283       67.5961       58.8654       56.1890       64.9991       77.6429       98.0693        0.0000        0.0000        0.0000        0.0000        0.0000        0.0000        0.0000        0.0000        0.0000        0.0000        0.0000        0.0000        0.0000      103.2600        0.0000        0.0000        0.0000       88.2900        0.0000        0.0000        0.0000        0.0000        0.0000        0.0000        0.0000        0.0000        0.0000        0.0000        0.0000        0.0000        0.0000        0.0000        0.0000        0.0000        0.0000        0.0000        0.0000        0.0000        0.0000        0.0000        0.0000        0.0000        0.0000        0.0000        0.0000        0.0000        0.0000        0.0000        0.0000        0.0000        0.0000        0.0000        0.0000        0.0000        0.0000        0.0000        0.0000        0.0000        0.0000        0.0000        0.0000
        0.0000        0.0000        0.0000        0.0000        0.0000        0.0000        0.0000        0.0000        0.0000        0.0000        0.0000        0.0000        0.0000        0.0000        0.0000        0.0000        0.0000        0.0000        0.0000        0.0000        0.0000        0.0000        0.0000        0.0000        0.0000        0.0000        0.0000        0.0000        0.0000        0.0000        0.0000        0.0000        0.0000        0.0000        0.0000        0.0000        0.0000        0.0000        0.0000        0.0000        0.0000        0.0000        0.0000        0.0000        0.0000        0.0000        0.0000        0.0000        0.0000        0.0000        0.0000        0.0000        0.0000        0.0000        0.0000        0.0000        0.0000        0.0000        0.0000        0.0000        0.0000        0.0000        0.0000        0.0000        0.0000        0.0000        0.0000        0.0000        0.0000        0.0000        0.0000        0.0000        0.0000        0.0000        0.0000        0.0000        0.0000        0.0000        0.0000        0.0000        0.0000        0.0000        0.0000        0.0000        0.0000        0.0000        0.0000        0.0000        0.0000        0.0000        0.0000        0.0000        0.0000        0.0000        0.0000        0.0000        0.0000        0.0000        0.0000        0.0000       20.8733       20.5555       19.5909       19.3721       18.6318       16.8398       14.3429       63.8088       19.2190       10.3992        7.5299        1.4826        0.6081        0.1730        0.4375        0.5050        0.5488        0.5258        0.4363        0.0000        0.0000        0.0000        0.0000        1.7002        2.2570        3.0053        3.9360        4.6895        5.5542        7.3852        6.7420        6.0788        7.2450        8.9285       13.3700       14.4847       16.4168       18.1528       19.8867       19.9485       21.3109       24.3452       28.2143       40.0025       45.7464       48.3734       48.5785       45.1439       47.6968       45.8689       45.2886       39.7468       38.3654       38.3984       51.3264       45.6504       49.2252       54.2183       47.7818       80.3143       82.3475       88.3907       78.0576       49.5439       40.3248       35.3950       39.0693       52.2878       48.6012       46.7506       53.7647       53.2283       52.9022       51.1941       53.1002       54.3248       54.7521       58.2574       63.9282       69.2666       67.5953       58.7523       56.5227       47.7489       53.9981       58.2840       65.5649      108.6091        0.0000        0.0000        0.0000        0.0000        0.0000        0.0000        0.0000        0.0000        0.0000        0.0000        0.0000        0.0000      244.0499      224.2200      200.6400        0.0000      158.0700      135.5100        0.0000        0.0000        0.0000        0.0000        0.0000        0.0000        0.0000        0.0000        0.0000        0.0000        0.0000        0.0000        0.0000        0.0000        0.0000        0.0000        0.0000        0.0000        0.0000        0.0000        0.0000        0.0000        0.0000        0.0000        0.0000        0.0000        0.0000        0.0000        0.0000        0.0000        0.0000        0.0000        0.0000        0.0000        0.0000        0.0000        0.0000        0.0000        0.0000        0.0000        0.0000        0.0000        0.0000
        0.0000        0.0000        0.0000        0.0000        0.0000        0.0000        0.0000        0.0000        0.0000        0.0000        0.0000        0.0000        0.0000        0.0000        0.0000        0.0000        0.0000        0.0000        0.0000        0.0000        0.0000        0.0000        0.0000        0.0000        0.0000        0.0000        0.0000        0.0000        0.0000        0.0000        0.0000        0.0000        0.0000        0.0000        0.0000        0.0000        0.0000        0.0000        0.0000        0.0000        0.0000        0.0000        0.0000        0.0000        0.0000        0.0000        0.0000        0.0000        0.0000        0.0000        0.0000        0.0000        0.0000        0.0000        0.0000        0.0000        0.0000        0.0000        0.0000        0.0000        0.0000        0.0000        0.0000        0.0000        0.0000        0.0000        0.0000        0.0000        0.0000        0.0000        0.0000        0.0000        0.0000        0.0000        0.0000        0.0000        0.0000        0.0000        0.0000        0.0000        0.0000        0.0000        0.0000        0.0000        0.0000        0.0000        0.0000        0.0000        0.0000        0.0000        0.0000        0.0000        0.0000        0.0000        0.0000        0.0000        0.0000        0.0000        0.0000       14.6294       14.5377       14.3091       13.7586       14.0130       13.6326       13.0962       13.0902       49.8003       30.2904       11.6837        8.6967        1.7591        0.7404        0.2284        0.2217        0.5370        0.5270        0.4577        0.3489        0.0000        0.0000        0.0000        0.0000        1.5819        2.1703        2.8322        3.5980        4.1542        4.8410        5.2881        5.7845        9.9907        8.9920        7.8342        9.7736       13.4508       15.4996       17.4341       19.4719       20.0733       21.7615       24.3601       28.8569       41.3651       47.5688       50.4937       51.6445       48.8698       53.0532       48.7068       44.3712       39.2683       45.2754       39.4369       38.4940       55.0672       55.2545       60.1666       57.3938       84.0523       75.9069       82.4362       79.1246       48.9538       32.3434       35.1496       40.2696       46.9055       42.4413       47.1745       51.8773       46.5804       40.5739       42.3810       44.3894       50.6312       49.1358       53.2818       56.0657       60.9276       59.2851       59.6886       54.4369       46.4813       49.2934       56.2838       72.1177       91.7959        0.0000        0.0000        0.0000        0.0000        0.0000        0.0000      130.3659      128.3100        0.0000        0.0000        0.0000        0.0000      205.2299      186.5699        0.0000        0.0000        0.0000        0.0000        0.0000        0.0000        0.0000        0.0000        0.0000        0.0000        0.0000        0.0000        0.0000        0.0000        0.0000        0.0000        0.0000        0.0000        0.0000        0.0000        0.0000        0.0000        0.0000        0.0000        0.0000        0.0000        0.0000        0.0000        0.0000        0.0000        0.0000        0.0000        0.0000        0.0000        0.0000        0.0000        0.0000        0.0000        0.0000        0.0000        0.0000        0.0000        0.0000        0.0000        0.0000        0.0000        0.0000
        0.0000        0.0000        0.0000        0.0000        0.0000        0.0000        0.0000        0.0000        0.0000        0.0000        0.0000        0.0000        0.0000        0.0000        0.0000        0.0000        0.0000        0.0000        0.0000        0.0000        0.0000        0.0000        0.0000        0.0000        0.0000        0.0000        0.0000        0.0000        0.0000        0.0000        0.0000        0.0000        0.0000        0.0000        0.0000        0.0000        0.0000        0.0000        0.0000        0.0000        0.0000        0.0000        0.0000        0.0000        0.0000        0.0000        0.0000        0.0000        0.0000        0.0000        0.0000        0.0000        0.0000        0.0000        0.0000        0.0000        0.0000        0.0000        0.0000        0.0000        0.0000        0.0000        0.0000        0.0000        0.0000        0.0000        0.0000        0.0000        0.0000        0.0000        0.0000        0.0000        0.0000        0.0000        0.0000        0.0000        0.0000        0.0000        0.0000        0.0000        0.0000        0.0000        0.0000        0.0000        0.0000        0.0000        0.0000        0.0000        0.0000        0.0000        0.0000        0.0000        0.0000        0.0000        0.0000        0.0000        0.0000        2.6817        3.5060        7.2971        8.4610        9.0599       10.6560        9.9219       10.3561       11.3075       10.8772       13.7053       13.1085       11.4534        9.0986        2.2008        0.8091        0.3063        0.2832        0.6488        0.5916        0.5098        0.4047        0.0206        0.0000        0.0000        0.0000        1.4935        2.0187        2.5806        3.2107        3.6471        4.4591        4.6305        5.0728       13.7919        7.5653        8.2382        9.0882       12.7543       15.3211       17.9669       19.6655       20.3807       22.6160       25.5423       29.3498       42.7881       48.7461       50.9395       52.1226       49.2366       49.7042       65.5799       48.8938       39.9361       37.3510       36.5492       37.9791       50.9953       61.4931       67.7792       67.8465       89.2028       89.4899       91.7861       71.6072       38.0954       31.0609       32.8854       39.1461       36.5624       37.2563       43.1765       46.0212       40.3326       36.7636       37.5598       38.6673       46.4186       42.2021       47.6008       52.2351       47.0479       46.1552       55.6710       53.9445       43.3999       42.2736       47.5271       48.3002        0.0000        0.0000        0.0000        0.0000        0.0000       79.7006       81.9540       79.8273       92.6700        0.0000        0.0000        0.0000        0.0000        0.0000        0.0000        0.0000        0.0000        0.0000        0.0000        0.0000        0.0000        0.0000        0.0000        0.0000        0.0000        0.0000        0.0000        0.0000        0.0000        0.0000        0.0000        0.0000        0.0000        0.0000        0.0000        0.0000        0.0000        0.0000        0.0000        0.0000        0.0000        0.0000        0.0000        0.0000        0.0000        0.0000        0.0000        0.0000        0.0000        0.0000        0.0000        0.0000        0.0000        0.0000        0.0000        0.0000        0.0000        0.0000        0.0000        0.0000        0.0000        0.0000
        0.0000        0.0000        0.0000        0.0000        0.0000        0.0000        0.0000        0.0000        0.0000        0.0000        0.0000        0.0000        0.0000        0.0000        0.0000        0.0000        0.0000        0.0000        0.0000        0.0000        0.0000        0.0000        0.0000        0.0000        0.0000        0.0000        0.0000        0.0000        0.0000        0.0000        0.0000        0.0000        0.0000        0.0000        0.0000        0.0000        0.0000        0.0000        0.0000        0.0000        0.0000        0.0000        0.0000        0.0000        0.0000        0.0000        0.0000        0.0000        0.0000        0.0000        0.0000        0.0000        0.0000        0.0000        0.0000        0.0000        0.0000        0.0000        0.0000        0.0000        0.0000        0.0000        0.0000        0.0000        0.0000        0.0000        0.0000        0.0000        0.0000        0.0000        0.0000        0.0000        0.0000        0.0000        0.0000        0.0000        0.0000        0.0000        0.0000        0.0000        0.0000        0.0000        0.0000        0.0000        0.0000        0.0000        0.0000        0.0000        0.0000        0.0000        0.0000        0.0000        0.0000        0.0000        0.0000        0.0000        0.0000        4.0193        1.8747        4.4889        5.7578        6.6774        6.9260        7.4746        8.1302        8.0192        8.0561       11.7123       12.3150       10.9050        7.7487        1.5216        0.7917        0.4066        0.3717        0.8405        0.7581        0.6789        1.3790        0.5852        0.0197        0.0000        0.0000        1.4439        1.8002        2.3666        2.7738        3.5278        3.7328        4.1310        4.5335        4.0583        5.2500        8.0658        8.8978       12.5013       16.2864       19.8765       20.5113       20.9432       23.7945       27.0709       31.2012       43.3677       48.3595       50.3104       50.3424       47.2799       46.6243       45.1491       43.6582       37.5198       36.2084       39.3145       40.2727       61.9993       64.9032       63.8005       50.6803       71.0319       79.7604       69.8254       59.5344       39.0763       41.2725       38.2374       32.9186       33.1885       38.1080       39.7557       43.5537       33.9916       31.5134       32.5701       36.5568       41.6158       43.3976       42.5699       41.3190       38.7869       38.6713       46.2386       47.4592       47.7269       48.5546       43.1333       42.5118        0.0000        0.0000        0.0000        6.3000       59.6113       65.8151       68.3860       68.5209       33.4800        0.0000        0.0000        0.0000        0.0000        0.0000        0.0000        0.0000        0.0000        0.0000        0.0000        0.0000        0.0000        0.0000        0.0000        0.0000        0.0000        0.0000        0.0000        0.0000        0.0000        0.0000        0.0000        0.0000        0.0000        0.0000        0.0000        0.0000        0.0000        0.0000        0.0000        0.0000        0.0000        0.0000        0.0000        0.0000        0.0000        0.0000        0.0000        0.0000        0.0000        0.0000        0.0000        0.0000        0.0000        0.0000        0.0000        0.0000        0.0000        0.0000        0.0000        0.0000        0.0000        0.0000
        0.0000        0.0000        0.0000        0.0000        0.0000        0.0000        0.0000        0.0000        0.0000        0.0000        0.0000        0.0000        0.0000        0.0000        0.0000        0.0000        0.0000        0.0000        0.0000        0.0000        0.0000        0.0000        0.0000        0.0000        0.0000        0.0000        0.0000        0.0000        0.0000        0.0000        0.0000        0.0000        0.0000        0.0000        0.0000        0.0000        0.0000        0.0000        0.0000        0.0000        0.0000        0.0000        0.0000        0.0000        0.0000        0.0000        0.0000        0.0000        0.0000        0.0000        0.0000        0.0000        0.0000        0.0000        0.0000        0.0000        0.0000        0.0000        0.0000        0.0000        0.0000        0.0000        0.0000        0.0000        0.0000        0.0000        0.0000        0.0000        0.0000        0.0000        0.0000        0.0000        0.0000        0.0000        0.0000        0.0000        0.0000        0.0000        0.0000        0.0000        0.0000        0.0000        0.0000        0.0000        0.0000        0.0000        0.0000        0.0000        0.0000        0.0000        0.0000        0.0000        0.0000        0.0000        0.0000        0.0000        2.9360        1.5652        0.2499        0.0784        0.0923        0.3298        0.0978        3.8028        4.1430        4.9806        5.0962        7.4452        8.2866        6.9473        4.4061        2.5791        1.5750        1.0225        0.9285        0.6790        0.6018      132.7888       71.3396        0.4888        0.4532        0.4964        0.6393        0.8775        1.0257        1.2462        2.8928        2.8051        3.0590        2.8557        3.3087        4.4595        6.0760        7.5389        9.5428       11.8858       17.3089       21.4149       21.9994       23.7379       27.4152       31.7510       34.2296       40.1076       46.3300       45.9568       44.5454       40.2326       41.7348       39.7567       38.1969       35.8004       36.4560       38.3187       34.6537       47.4826       46.5202       44.5738       44.1487       47.9112       50.9406       51.6475       48.7101       43.9967       45.3236       43.0610       35.3254       33.5524       34.9854       39.7150       43.9781       36.2659       33.5699       33.0700       36.1923       43.5331       39.2960       31.8123       30.2713       19.8392       33.4548       39.7881       43.2143       68.4875       73.4444       36.9037        0.0000        0.0000        0.0000        0.0000       19.1461       37.0306       42.5735       46.0237       48.8646       66.3900        0.0000        0.0000        0.0000        0.0000        0.0000        0.0000        0.0000        0.0000        0.0000        0.0000        0.0000        0.0000        0.0000        0.0000        0.0000        0.0000        0.0000        0.0000        0.0000        0.0000        0.0000        0.0000        0.0000        0.0000        0.0000        0.0000        0.0000        0.0000        0.0000        0.0000        0.0000        0.0000        0.0000        0.0000        0.0000        0.0000        0.0000        0.0000        0.0000        0.0000        0.0000        0.0000        0.0000        0.0000        0.0000        0.0000        0.0000        0.0000        0.0000        0.0000        0.0000        0.0000        0.0000
        0.0000        0.0000        0.0000        0.0000        0.0000        0.0000        0.0000        0.0000        0.0000        0.0000        0.0000        0.0000        0.0000        0.0000        0.0000        0.0000        0.0000        0.0000        0.0000        0.0000        0.0000        0.0000        0.0000        0.0000        0.0000        0.0000        0.0000        0.0000        0.0000        0.0000        0.0000        0.0000        0.0000        0.0000        0.0000        0.0000        0.0000        0.0000        0.0000        0.0000        0.0000        0.0000        0.0000        0.0000        0.0000        0.0000        0.0000        0.0000        0.0000        0.0000        0.0000        0.0000        0.0000        0.0000        0.0000        0.0000        0.0000        0.0000        0.0000        0.0000        0.0000        0.0000        0.0000        0.0000        0.0000        0.0000        0.0000        0.0000        0.0000        0.0000        0.0000        0.0000        0.0000        0.0000        0.0000        0.0000        0.0000        0.0000        0.0000        0.0000        0.0000        0.0000        0.0000        0.0000        0.0000        0.0000        0.0000        0.0000        0.0000        0.0000        0.0000        0.0000        0.0000        0.0000        0.0000        0.0000        0.4327        0.0743        0.0000        0.0675        1.2246        0.2544        0.3757        1.9882        2.2480        2.6424        3.4638        4.6388        5.0278        4.1332        3.2756        2.1066        1.5563        1.2227        2.8221        0.8642        1.4278       70.8787       79.8678        0.6158        0.6071        0.6645        0.7392        1.9801        1.3491        1.0279        3.1152        3.2674        2.9194        2.8747        3.0526        5.0982        7.5971        8.1585        9.2383       12.7581       14.9186       16.3916       21.1732       24.6561       30.0394       33.0015       34.6447       41.1939       46.7782       45.0404       43.5241       41.3535       39.6042       38.8509       38.5207       36.3024       35.4103       30.5679       31.5537       42.8776       39.1950       37.2248       41.0769       46.8371       51.1301       46.9721       52.0474       45.7643       40.8309       37.0656       34.4800       33.7483       32.3578       38.7613       33.7499       32.6182       31.7014       30.8720       34.1175       35.9487       31.0505       26.1937       25.0717       28.2976       34.7381       32.5297       35.5908        0.0000        0.0000        0.0000        0.0000        0.0000        0.0000       11.7822       13.7402       28.7609       32.2117       36.9413       41.2256        0.0000        0.0000        0.0000        0.0000        0.0000        0.0000        0.0000        0.0000        0.0000        0.0000        0.0000        0.0000        0.0000        0.0000        0.0000        0.0000        0.0000        0.0000        0.0000        0.0000        0.0000        0.0000        0.0000        0.0000        0.0000        0.0000        0.0000        0.0000        0.0000        0.0000        0.0000        0.0000        0.0000        0.0000        0.0000        0.0000        0.0000        0.0000        0.0000        0.0000        0.0000        0.0000        0.0000        0.0000        0.0000        0.0000        0.0000        0.0000        0.0000        0.0000        0.0000        0.0000        0.0000        0.0000
        0.0000        0.0000        0.0000        0.0000        0.0000        0.0000        0.0000        0.0000        0.0000        0.0000        0.0000        0.0000        0.0000        0.0000        0.0000        0.0000        0.0000        0.0000        0.0000        0.0000        0.0000        0.0000        0.0000        0.0000        0.0000        0.0000        0.0000        0.0000        0.0000        0.0000        0.0000        0.0000        0.0000        0.0000        0.0000        0.0000        0.0000        0.0000        0.0000        0.0000        0.0000        0.0000        0.0000        0.0000        0.0000        0.0000        0.0000        0.0000        0.0000        0.0000        0.0000        0.0000        0.0000        0.0000        0.0000        0.0000        0.0000        0.0000        0.0000        0.0000        0.0000        0.0000        0.0000        0.0000        0.0000        0.0000        0.0000        0.0000        0.0000        0.0000        0.0000        0.0000        0.0000        0.0000        0.0000        0.0000        0.0000        0.0000        0.0000        0.0000        0.0000        0.0000        0.0000        0.0000        0.0000        0.0000        0.0000        0.0000        0.0000        0.0000        0.0000        0.0000        0.0000        0.0000        0.0000        0.0000        0.0437        0.0812        0.0191        0.2128        0.1184        0.1642        0.0685        0.9509        1.5447        1.4535        1.6403        2.6644        2.9701        3.0109        2.7920        2.0804        1.9006        1.7763        1.7123        1.3307        2.1439        2.2324       45.4095        1.2409        2.7747        1.2320        1.6403        1.3181        1.0635        2.0938        3.9580        3.0458        3.3474        3.1073        3.4986        6.6610       10.2587       10.6135       10.7084       13.3928       14.4921       17.9062       21.4636       25.8699       31.2231       34.1562       36.4855       42.3860       43.5189       44.2249       48.1121       54.7553       42.1815       37.2198       40.4522       44.3956       41.6180       32.2194       31.1373       40.5506       36.7179       35.6004       40.1961       50.4045       45.0899       48.3367       46.9899       40.2363       33.7823       32.2639       33.2745       31.6280       30.0451       27.5329       26.3454       28.2643       29.3042       28.8232       27.1520       25.7873       21.8959       20.4372       23.5294       32.3805       36.4676       30.6540        0.0000        0.0000        0.0000        0.0000        0.0000        0.0000       10.1908        9.3248       12.5102       26.9575       30.1597       32.4043       43.1004        0.0000        0.0000        0.0000        0.0000        0.0000        0.0000        0.0000        0.0000        0.0000        0.0000        0.0000        0.0000        0.0000        0.0000        0.0000        0.0000        0.0000        0.0000        0.0000        0.0000        0.0000        0.0000        0.0000        0.0000        0.0000        0.0000        0.0000        0.0000        0.0000        0.0000        0.0000        0.0000        0.0000        0.0000        0.0000        0.0000        0.0000        0.0000        0.0000        0.0000        0.0000        0.0000        0.0000        0.0000        0.0000        0.0000        0.0000        0.0000        0.0000        0.0000        0.0000        0.0000        0.0000        0.0000
        0.0000        0.0000        0.0000        0.0000        0.0000        0.0000        0.0000        0.0000        0.0000        0.0000        0.0000        0.0000        0.0000        0.0000        0.0000        0.0000        0.0000        0.0000        0.0000        0.0000        0.0000        0.0000        0.0000        0.0000        0.0000        0.0000        0.0000        0.0000        0.0000        0.0000        0.0000        0.0000        0.0000        0.0000        0.0000        0.0000        0.0000        0.0000        0.0000        0.0000        0.0000        0.0000        0.0000        0.0000        0.0000        0.0000        0.0000        0.0000        0.0000        0.0000        0.0000        0.0000        0.0000        0.0000        0.0000        0.0000        0.0000        0.0000        0.0000        0.0000        0.0000        0.0000        0.0000        0.0000        0.0000        0.0000        0.0000        0.0000        0.0000        0.0000        0.0000        0.0000        0.0000        0.0000        0.0000        0.0000        0.0000        0.0000        0.0000        0.0000        0.0000        0.0000        0.0000        0.0000        0.0000        0.0000        0.0000        0.0000        0.0000        0.0000        0.0000        0.0000        0.0000        0.0000        0.0000        0.0000        0.0000        0.0364        0.0260        0.0438        0.1513        0.0494        0.1339        1.3355        0.9378        1.2544        1.4012        2.3274        2.6152        2.8640        3.1883        2.5051        2.6115        2.6778        2.7371        2.2635        2.3105        2.3929        3.5847        2.3078        3.9462        3.8732        7.7543        1.9215        2.9481        6.4768        3.8736        2.6470        2.8590        3.3761        4.5252        8.9915       11.8526       14.7252       13.7807       14.1924       15.7591       18.9762       20.5725       24.9926       31.2428       34.5624       37.7037       43.0732       42.4947       44.7074       46.6654       42.2627       39.4482       37.5906       45.4995       48.5471       53.4283       28.9057       33.3661       46.6202       44.1334       32.9982       26.2416       35.1782       43.2141       36.6322       36.4908       30.9773       28.4655       29.4497       27.0227       25.2106       25.9454       21.1542       20.7888       18.5544       21.0662       22.2121       18.7984       16.9676       15.7086       16.3898       20.5596       26.9552       30.4935        0.0000        0.0000        0.0000        0.0000        0.0000        0.0000        0.0000       14.3035       11.4067       14.1020       30.1594       35.1876       37.6139       52.2492        0.0000        0.0000        0.0000        0.0000        0.0000        0.0000        0.0000        0.0000        0.0000        0.0000        0.0000        0.0000        0.0000        0.0000        0.0000        0.0000        0.0000        0.0000        0.0000        0.0000        0.0000        0.0000        0.0000        0.0000        0.0000        0.0000        0.0000        0.0000        0.0000        0.0000        0.0000        0.0000        0.0000        0.0000        0.0000        0.0000        0.0000        0.0000        0.0000        0.0000        0.0000        0.0000        0.0000        0.0000        0.0000        0.0000        0.0000        0.0000        0.0000        0.0000        0.0000        0.0000        0.0000        0.0000
        0.0000        0.0000        0.0000        0.0000        0.0000        0.0000        0.0000        0.0000        0.0000        0.0000        0.0000        0.0000        0.0000        0.0000        0.0000        0.0000        0.0000        0.0000        0.0000        0.0000        0.0000        0.0000        0.0000        0.0000        0.0000        0.0000        0.0000        0.0000        0.0000        0.0000        0.0000        0.0000        0.0000        0.0000        0.0000        0.0000        0.0000        0.0000        0.0000        0.0000        0.0000        0.0000        0.0000        0.0000        0.0000        0.0000        0.0000        0.0000        0.0000        0.0000        0.0000        0.0000        0.0000        0.0000        0.0000        0.0000        0.0000        0.0000        0.0000        0.0000        0.0000        0.0000        0.0000        0.0000        0.0000        0.0000        0.0000        0.0000        0.0000        0.0000        0.0000        0.0000        0.0000        0.0000        0.0000        0.0000        0.0000        0.0000        0.0000        0.0000        0.0000        0.0000        0.0000        0.0000        0.0000        0.0000        0.0000        0.0000        0.0000        0.0000        0.0000        0.0000        0.0000        0.0000        0.0000        0.0000        0.1034        0.1350        0.3957        0.6953        0.0000        0.6989        0.9517        0.4613        0.5297        0.7550        0.8314        1.4132        1.6745        2.0601        2.5704        3.0256        3.4336        3.9096        3.8660        4.5560        6.1856        8.4392        8.4629        8.6464        7.4695       18.5115       11.8447        4.8246        6.9658       11.6786       11.3156        3.3738        2.9506        3.5120        4.1157        9.2329       11.1103       14.1523       16.6509       17.1869       18.3018       19.8977       22.0327       25.3618       28.6211       32.1625       36.3627       41.1284       42.0087       43.8484       41.4320       38.3402       37.4795       38.2868       51.3222       57.4975       26.5709       20.0717       28.8757       40.8018       41.0078       32.4729       27.0703       27.3317       29.3625       29.2295       29.1709       21.7239       20.2171       19.9329       17.2437       17.3357       13.3474       12.7473       10.8382        6.9210       10.9574        7.0983        4.6189        1.4127        4.5185       11.7829       34.3968        0.0000        0.0000        0.0000        0.0000        0.0000       90.8700       86.2200        0.0000       33.0042       23.2502       25.7749       31.6596       45.8762       53.2066       55.2293        0.0000        0.0000        0.0000        0.0000        0.0000        0.0000        0.0000        0.0000        0.0000        0.0000        0.0000        0.0000        0.0000        0.0000        0.0000        0.0000        0.0000        0.0000        0.0000        0.0000        0.0000        0.0000        0.0000        0.0000        0.0000        0.0000        0.0000        0.0000        0.0000        0.0000        0.0000        0.0000        0.0000        0.0000        0.0000        0.0000        0.0000        0.0000        0.0000        0.0000        0.0000        0.0000        0.0000        0.0000        0.0000        0.0000        0.0000        0.0000        0.0000        0.0000        0.0000        0.0000        0.0000        0.0000        0.0000
        0.0000        0.0000        0.0000        0.0000        0.0000        0.0000        0.0000        0.0000        0.0000        0.0000        0.0000        0.0000        0.0000        0.0000        0.0000        0.0000        0.0000        0.0000        0.0000        0.0000        0.0000        0.0000        0.0000        0.0000        0.0000        0.0000        0.0000        0.0000        0.0000        0.0000        0.0000        0.0000        0.0000        0.0000        0.0000        0.0000        0.0000        0.0000        0.0000        0.0000        0.0000        0.0000        0.0000        0.0000        0.0000        0.0000        0.0000        0.0000        0.0000        0.0000        0.0000        0.0000        0.0000        0.0000        0.0000        0.0000        0.0000        0.0000        0.0000        0.0000        0.0000        0.0000        0.0000        0.0000        0.0000        0.0000        0.0000        0.0000        0.0000        0.0000        0.0000        0.0000        0.0000        0.0000        0.0000        0.0000        0.0000        0.0000        0.0000        0.0000        0.0000        0.0000        0.0000        0.0000        0.0000        0.0000        0.0000        0.0000        0.0000        0.0000        0.0000        0.0000        0.0000        0.0000        0.0000        0.0000        0.0000        0.2052        0.0000        0.0000        0.0000        0.8541        0.8844        0.3426        0.3632        0.4603        0.6980        1.0667        1.4479        1.7788        2.3337        3.4378        4.0960        5.2293        5.2120        6.9742       12.0430       12.1187       10.0905       17.4387       21.3587       15.9631       17.4808       10.4161       11.5022        8.6849        7.1170        4.7545        3.2127        3.6277        4.4053        8.3075        9.6191       12.4888       16.4136       19.6823       19.7310       20.8446       25.0160       28.5115       27.5308       30.6268       31.8843       37.3406       39.9524       42.8157       39.6397       37.1868       37.4805       38.9932       45.1494       25.0619       15.8260       23.6121       27.7470       37.5208       29.6337       28.4120       25.0777       23.9530       26.3683       22.6921       21.4936       15.5780       15.2021       13.0923       12.5208        8.9770        8.6042        7.9151        7.3487        4.1234        3.2105        6.2232        3.4512        6.8410       28.8398       34.9839       45.7207        0.0000        0.0000        0.0000        0.0000        0.0000       84.5100       92.1900       31.7100       33.1817       26.9078       30.6111       36.0918       49.6627       56.8751       68.1039        0.0000        0.0000        0.0000        0.0000        0.0000        0.0000        0.0000        0.0000        0.0000        0.0000        0.0000        0.0000        0.0000        0.0000        0.0000        0.0000        0.0000        0.0000        0.0000        0.0000        0.0000        0.0000        0.0000        0.0000        0.0000        0.0000        0.0000        0.0000        0.0000        0.0000        0.0000        0.0000        0.0000        0.0000        0.0000        0.0000        0.0000        0.0000        0.0000        0.0000        0.0000        0.0000        0.0000        0.0000        0.0000        0.0000        0.0000        0.0000        0.0000        0.0000        0.0000        0.0000        0.0000        0.0000        0.0000
        0.0000        0.0000        0.0000        0.0000        0.0000        0.0000        0.0000        0.0000        0.0000        0.0000        0.0000        0.0000        0.0000        0.0000        0.0000        0.0000        0.0000        0.0000        0.0000        0.0000        0.0000        0.0000        0.0000        0.0000        0.0000        0.0000        0.0000        0.0000        0.0000        0.0000        0.0000        0.0000        0.0000        0.0000        0.0000        0.0000        0.0000        0.0000        0.0000        0.0000        0.0000        0.0000        0.0000        0.0000        0.0000        0.0000        0.0000        0.0000        0.0000        0.0000        0.0000        0.0000        0.0000        0.0000        0.0000        0.0000        0.0000        0.0000        0.0000        0.0000        0.0000        0.0000        0.0000        0.0000        0.0000        0.0000        0.0000        0.0000        0.0000        0.0000        0.0000        0.0000        0.0000        0.0000        0.0000        0.0000        0.0000        0.0000        0.0000        0.0000        0.0000        0.0000        0.0000        0.0000        0.0000        0.0000        0.0000        0.0000        0.0000        0.0000        0.0000        0.0000        0.0000        0.0000        0.0000        0.0000        0.0000        0.0000        0.0000        0.0000        0.0000        0.8704        0.8337        0.3116        0.3194        0.4485        1.3323        1.2488        3.6119        2.9415        3.4533        5.4241        7.7001       10.4532       15.1107       18.0440       18.1321       15.2308       15.3556       30.6885       22.5944       20.6414       19.2305       10.9203        9.6250        8.5495        9.3859        5.0380        4.4157        5.1870        6.2809        9.1420       10.4867       13.5530       14.7792       16.1147       17.4023       21.4629       29.9062       29.2748       28.2394       27.8538       27.7576       35.7134       38.9649       41.6144       42.3094       40.1179       37.2403       35.5040       27.6367       16.5659       18.3951       22.8616       27.5469       32.7343       28.6580       26.5047       21.2479       21.6882       22.3034       16.7557       13.8848       11.7780        9.8212        9.0275        7.2610        5.9900        6.7784        5.4223        3.5800        1.8529        1.9353        1.0251        3.9789       12.1842       30.4984        0.0000        0.0000        0.0000        0.0000        0.0000        0.0000      117.5400       99.3300       63.8400       16.1400       41.1220       30.7326       33.2109       38.5695       53.8974       60.6124       78.7010        0.0000        0.0000        0.0000        0.0000        0.0000        0.0000        0.0000        0.0000        0.0000        0.0000        0.0000        0.0000        0.0000        0.0000        0.0000        0.0000        0.0000        0.0000        0.0000        0.0000        0.0000        0.0000        0.0000        0.0000        0.0000        0.0000        0.0000        0.0000        0.0000        0.0000        0.0000        0.0000        0.0000        0.0000        0.0000        0.0000        0.0000        0.0000        0.0000        0.0000        0.0000        0.0000        0.0000        0.0000        0.0000        0.0000        0.0000        0.0000        0.0000        0.0000        0.0000        0.0000        0.0000        0.0000        0.0000
        0.0000        0.0000        0.0000        0.0000        0.0000        0.0000        0.0000        0.0000        0.0000        0.0000        0.0000        0.0000        0.0000        0.0000        0.0000        0.0000        0.0000        0.0000        0.0000        0.0000        0.0000        0.0000        0.0000        0.0000        0.0000        0.0000        0.0000        0.0000        0.0000        0.0000        0.0000        0.0000        0.0000        0.0000        0.0000        0.0000        0.0000        0.0000        0.0000        0.0000        0.0000        0.0000        0.0000        0.0000        0.0000        0.0000        0.0000        0.0000        0.0000        0.0000        0.0000        0.0000        0.0000        0.0000        0.0000        0.0000        0.0000        0.0000        0.0000        0.0000        0.0000        0.0000        0.0000        0.0000        0.0000        0.0000        0.0000        0.0000        0.0000        0.0000        0.0000        0.0000        0.0000        0.0000        0.0000        0.0000        0.0000        0.0000        0.0000        0.0000        0.0000        0.0000        0.0000        0.0000        0.0000        0.0000        0.0000        0.0000        0.0000        0.0000        0.0000        0.0000        0.0000        0.0000        0.0000        0.0000        0.0000        0.0000        0.0000        0.0000        0.0000        0.0000        0.7984        0.3451        0.3991        0.6250        1.1350        1.9916        2.5084        3.7946        4.9755       10.0292       18.3918       28.1867       28.0444       22.5372       23.0485       22.5129       26.7132       31.4847       26.1048       23.3380       22.3425       12.6407       12.0582        8.5527       10.4169        7.4578        6.0271        6.6342        7.0845       10.3193       12.3400       14.1659       13.9794       14.2287       17.8314       22.6411       30.3141       26.2730       28.8433       28.8419       28.2943       36.2572       39.9777       54.5024       43.8379       33.7395       32.1924       33.5310       25.6056       21.7172       30.5960       28.2706       25.4454       29.0363       26.7415       21.9493       20.0898       19.0629       15.0889       13.5166       11.3405        8.4233        7.0340        5.8246        5.0903        4.6578        4.0827        2.9634        2.1987        1.7815        1.4097        2.0244        4.6538       27.4869       39.5463        0.0000        0.0000        0.0000        0.0000        0.0000        0.0000        0.0000       62.2800       54.4500       17.2800       34.4712       31.4938       33.4425       39.7381       54.4166       69.3393       99.1999        0.0000        0.0000        0.0000        0.0000        0.0000        0.0000        0.0000        0.0000        0.0000        0.0000        0.0000        0.0000        0.0000        0.0000        0.0000        0.0000        0.0000        0.0000        0.0000        0.0000        0.0000        0.0000        0.0000        0.0000        0.0000        0.0000        0.0000        0.0000        0.0000        0.0000        0.0000        0.0000        0.0000        0.0000        0.0000        0.0000        0.0000        0.0000        0.0000        0.0000        0.0000        0.0000        0.0000        0.0000        0.0000        0.0000        0.0000        0.0000        0.0000        0.0000        0.0000        0.0000        0.0000        0.0000        0.0000
        0.0000        0.0000        0.0000        0.0000        0.0000        0.0000        0.0000        0.0000        0.0000        0.0000        0.0000        0.0000        0.0000        0.0000        0.0000        0.0000        0.0000        0.0000        0.0000        0.0000        0.0000        0.0000        0.0000        0.0000        0.0000        0.0000        0.0000        0.0000        0.0000        0.0000        0.0000        0.0000        0.0000        0.0000        0.0000        0.0000        0.0000        0.0000        0.0000        0.0000        0.0000        0.0000        0.0000        0.0000        0.0000        0.0000        0.0000        0.0000        0.0000        0.0000        0.0000        0.0000        0.0000        0.0000        0.0000        0.0000        0.0000        0.0000        0.0000        0.0000        0.0000        0.0000        0.0000        0.0000        0.0000        0.0000        0.0000        0.0000        0.0000        0.0000        0.0000        0.0000        0.0000        0.0000        0.0000        0.0000        0.0000        0.0000        0.0000        0.0000        0.0000        0.0000        0.0000        0.0000        0.0000        0.0000        0.0000        0.0000        0.0000        0.0000        0.0000        0.0000        0.0000        0.0000        0.0000        0.0000        0.0000        0.0000        0.0000        0.0000        0.0000        0.0000        0.0000        0.4552        0.5698        0.9527        1.9274        4.5506        4.9127        6.7082       10.0338       26.8973       35.2238       40.9518       40.8144       37.0133       44.0847       40.7966       35.3070       28.6879       29.8022       28.6413       28.9213       20.7633       18.3012       14.5538       12.7092        0.0000        0.0000        9.9733       11.2829       12.4433       14.2017       15.3194       16.4464       18.1652       24.0941       24.2775       26.2787       29.7022       32.3430       33.1875       31.8345       37.9694       45.2819       45.9626       35.5559       29.8274       29.8551       31.4961       26.6161       20.7910       19.8104       20.1635       16.8796       21.8741       19.7066       19.4122       17.2405       12.3640        7.7242        8.7761        6.0746        0.6690        0.4822        0.2440        0.2505        1.3746        1.4603        0.8882        0.3251        3.2153        5.3304        9.6481        0.0000        0.0000        0.0000        0.0000        0.0000        0.0000        0.0000        0.0000        0.0000        0.0000        0.0000        0.0000        0.0000       31.5155       30.6040       33.8511       40.9305       58.8385       77.2940        0.0000        0.0000        0.0000        0.0000        0.0000        0.0000        0.0000        0.0000        0.0000        0.0000        0.0000        0.0000        0.0000        0.0000        0.0000        0.0000        0.0000        0.0000        0.0000        0.0000        0.0000        0.0000        0.0000        0.0000        0.0000        0.0000        0.0000        0.0000        0.0000        0.0000        0.0000        0.0000        0.0000        0.0000        0.0000        0.0000        0.0000        0.0000        0.0000        0.0000        0.0000        0.0000        0.0000        0.0000        0.0000        0.0000        0.0000        0.0000        0.0000        0.0000        0.0000        0.0000        0.0000        0.0000        0.0000        0.0000
        0.0000        0.0000        0.0000        0.0000        0.0000        0.0000        0.0000        0.0000        0.0000        0.0000        0.0000        0.0000        0.0000        0.0000        0.0000        0.0000        0.0000        0.0000        0.0000        0.0000        0.0000        0.0000        0.0000        0.0000        0.0000        0.0000        0.0000        0.0000        0.0000        0.0000        0.0000        0.0000        0.0000        0.0000        0.0000        0.0000        0.0000        0.0000        0.0000        0.0000        0.0000        0.0000        0.0000        0.0000        0.0000        0.0000        0.0000        0.0000        0.0000        0.0000        0.0000        0.0000        0.0000        0.0000        0.0000        0.0000        0.0000        0.0000        0.0000        0.0000        0.0000        0.0000        0.0000        0.0000        0.0000        0.0000        0.0000        0.0000        0.0000        0.0000        0.0000        0.0000        0.0000        0.0000        0.0000        0.0000        0.0000        0.0000        0.0000        0.0000        0.0000        0.0000        0.0000        0.0000        0.0000        0.0000        0.0000        0.0000        0.0000        0.0000        0.0000        0.0000        0.0000        0.0000        0.0000        0.0000        0.0000        0.0000        0.0000        0.0000        0.0000        0.0000        0.0000        1.0070        0.6652        1.1618        1.9801        5.1421        6.0180        8.3441       12.7897       40.4245       42.1450       37.4267       43.7861       37.7082       42.2885       40.5935       35.7454       28.3714       29.6704       44.6897       33.2851       24.5144       24.2501       17.4112        0.0000        0.0000        0.0000        0.0000        0.0000        0.0000       14.5025       17.6069       17.0183       21.4452       23.4792       23.5282       26.3031       30.1924       32.0338       30.5095       32.2918       37.7653       43.9471       35.9895       32.8818       29.3970       29.2964       32.9295       27.9255       20.6861       18.6394       13.9227       13.3009       18.1462       19.0793       15.5631       13.3444       10.0329        6.9709        9.0528        3.9415        3.2043        2.5328        0.9607        0.8177        1.3651        2.6743        1.6336        1.9328        9.4493        0.0000        0.0000        0.0000        0.0000        0.0000        0.0000        0.0000        0.0000        0.0000        0.0000        0.0000        0.0000        0.0000        0.0000        0.0000       31.8646       29.6411       32.6622       40.5122       66.2245       86.6175      149.1248        0.0000        0.0000        0.0000        0.0000        0.0000        0.0000        0.0000        0.0000        0.0000        0.0000        0.0000        0.0000        0.0000        0.0000        0.0000        0.0000        0.0000        0.0000        0.0000        0.0000        0.0000        0.0000        0.0000        0.0000        0.0000        0.0000        0.0000        0.0000        0.0000        0.0000        0.0000        0.0000        0.0000        0.0000        0.0000        0.0000        0.0000        0.0000        0.0000        0.0000        0.0000        0.0000        0.0000        0.0000        0.0000        0.0000        0.0000        0.0000        0.0000        0.0000        0.0000        0.0000        0.0000        0.0000        0.0000
        0.0000        0.0000        0.0000        0.0000        0.0000        0.0000        0.0000        0.0000        0.0000        0.0000        0.0000        0.0000        0.0000        0.0000        0.0000        0.0000        0.0000        0.0000        0.0000        0.0000        0.0000        0.0000        0.0000        0.0000        0.0000        0.0000        0.0000        0.0000        0.0000        0.0000        0.0000        0.0000        0.0000        0.0000        0.0000        0.0000        0.0000        0.0000        0.0000        0.0000        0.0000        0.0000        0.0000        0.0000        0.0000        0.0000        0.0000        0.0000        0.0000        0.0000        0.0000        0.0000        0.0000        0.0000        0.0000        0.0000        0.0000        0.0000        0.0000        0.0000        0.0000        0.0000        0.0000        0.0000        0.0000        0.0000        0.0000        0.0000        0.0000        0.0000        0.0000        0.0000        0.0000        0.0000        0.0000        0.0000        0.0000        0.0000        0.0000        0.0000        0.0000        0.0000        0.0000        0.0000        0.0000        0.0000        0.0000        0.0000        0.0000        0.0000        0.0000        0.0000        0.0000        0.0000        0.0000        0.0000        0.0000        0.0000        0.0000        0.0000        0.0000        0.0000        0.0000        0.8662        1.0140        1.6154        3.3009        6.2281        7.5478       10.3421       20.4351       50.3466       43.1661       37.4934       39.2807       38.8890       42.8413        0.0000       37.1678       29.3751        0.0000        0.0000       30.2630       25.6642        0.0000        0.0000        0.0000        0.0000        0.0000        0.0000        0.0000        0.0000       16.0153       16.7239       19.0490       22.4463       21.4495       23.7978       30.2893       28.3132       29.9733       30.3624       33.4090       37.2301       33.7900       33.4105       41.4076       29.1959       27.7516       31.9215       34.1859       23.4167       14.3574       11.7644       10.9721       14.2719       17.6016       13.7062       10.4838        5.6333        5.2633        6.9071        8.6552        1.4117        0.5022        1.0560        1.4684        0.0000        0.0000        0.0000        0.0000        0.0000        0.0000        0.0000        0.0000        0.0000        0.0000        0.0000        0.0000        0.0000        0.0000        0.0000        0.0000        0.0000        0.0000        0.0000        0.0000       33.1476       27.4521       29.7559       34.7584       63.6663        0.0000        0.0000        0.0000        0.0000        0.0000        0.0000        0.0000        0.0000        0.0000        0.0000        0.0000        0.0000        0.0000        0.0000        0.0000        0.0000        0.0000        0.0000        0.0000        0.0000        0.0000        0.0000        0.0000        0.0000        0.0000        0.0000        0.0000        0.0000        0.0000        0.0000        0.0000        0.0000        0.0000        0.0000        0.0000        0.0000        0.0000        0.0000        0.0000        0.0000        0.0000        0.0000        0.0000        0.0000        0.0000        0.0000        0.0000        0.0000        0.0000        0.0000        0.0000        0.0000        0.0000        0.0000        0.0000        0.0000        0.0000
        0.0000        0.0000        0.0000        0.0000        0.0000        0.0000        0.0000        0.0000        0.0000        0.0000        0.0000        0.0000        0.0000        0.0000        0.0000        0.0000        0.0000        0.0000        0.0000        0.0000        0.0000        0.0000        0.0000        0.0000        0.0000        0.0000        0.0000        0.0000        0.0000        0.0000        0.0000        0.0000        0.0000        0.0000        0.0000        0.0000        0.0000        0.0000        0.0000        0.0000        0.0000        0.0000        0.0000        0.0000        0.0000        0.0000        0.0000        0.0000        0.0000        0.0000        0.0000        0.0000        0.0000        0.0000        0.0000        0.0000        0.0000        0.0000        0.0000        0.0000        0.0000        0.0000        0.0000        0.0000        0.0000        0.0000        0.0000        0.0000        0.0000        0.0000        0.0000        0.0000        0.0000        0.0000        0.0000        0.0000        0.0000        0.0000        0.0000        0.0000        0.0000        0.0000        0.0000        0.0000        0.0000        0.0000        0.0000        0.0000        0.0000        0.0000        0.0000        0.0000        0.0000        0.0000        0.0000        0.0000        0.0000        0.0000        0.0000        0.0000        0.0000        0.0000        0.0000        1.3277        1.9896        2.4583        3.7490        8.0293        9.8462       12.9137       23.1500       51.5714       44.0421       38.5498        0.0000        0.0000        0.0000        0.0000        0.0000        0.0000        0.0000        0.0000        0.0000        0.0000        0.0000        0.0000        0.0000        0.0000        0.0000        0.0000        0.0000        0.0000        0.0000       15.3434       18.7083       18.3880       19.2378       23.0649       24.9856       26.4325       28.1343       24.9339       26.6582       29.1526       34.9059       31.4535       33.1958       22.9103       21.9552       28.1213       39.4846       17.0500       10.1439        8.1092        8.2473        9.9612       13.4626       10.1034        9.2469        5.4399        4.4427        5.0957        3.9384        1.8506        0.7920        0.9004        0.0000        0.0000        0.0000        0.0000        0.0000        0.0000        0.0000        0.0000        0.0000        0.0000        0.0000        0.0000        0.0000        0.0000        0.0000        0.0000        0.0000        0.0000        0.0000        0.0000        0.0000        0.0000       28.1387       30.0645       32.6332        0.0000       70.4345      110.8972        0.0000        0.0000        0.0000        0.0000        0.0000        0.0000        0.0000        0.0000        0.0000        0.0000        0.0000        0.0000        0.0000        0.0000        0.0000        0.0000        0.0000        0.0000        0.0000        0.0000        0.0000        0.0000        0.0000        0.0000        0.0000        0.0000        0.0000        0.0000        0.0000        0.0000        0.0000        0.0000        0.0000        0.0000        0.0000        0.0000        0.0000        0.0000        0.0000        0.0000        0.0000        0.0000        0.0000        0.0000        0.0000        0.0000        0.0000        0.0000        0.0000        0.0000        0.0000        0.0000        0.0000        0.0000        0.0000
        0.0000        0.0000        0.0000        0.0000        0.0000        0.0000        0.0000        0.0000        0.0000        0.0000        0.0000        0.0000        0.0000        0.0000        0.0000        0.0000        0.0000        0.0000        0.0000        0.0000        0.0000        0.0000        0.0000        0.0000        0.0000        0.0000        0.0000        0.0000        0.0000        0.0000        0.0000        0.0000        0.0000        0.0000        0.0000        0.0000        0.0000        0.0000        0.0000        0.0000        0.0000        0.0000        0.0000        0.0000        0.0000        0.0000        0.0000        0.0000        0.0000        0.0000        0.0000        0.0000        0.0000        0.0000        0.0000        0.0000        0.0000        0.0000        0.0000        0.0000        0.0000        0.0000        0.0000        0.0000        0.0000        0.0000        0.0000        0.0000        0.0000        0.0000        0.0000        0.0000        0.0000        0.0000        0.0000        0.0000        0.0000        0.0000        0.0000        0.0000        0.0000        0.0000        0.0000        0.0000        0.0000        0.0000        0.0000        0.0000        0.0000        0.0000        0.0000        0.0000        0.0000        0.0000        0.0000        0.0000        0.0000        0.0000        0.0000        0.0000        0.0000        0.0000        0.0000        0.0000        0.0000        4.3051        7.2462       13.2117       15.2925       18.7827       20.7511       32.2915       27.0424       29.2168       30.5884        0.0000        0.0000        0.0000        0.0000        0.0000        0.0000        0.0000        0.0000        0.0000        0.0000        0.0000        0.0000        0.0000        0.0000        0.0000        0.0000        0.0000        0.0000       14.3479       15.0220       12.6319       13.2607       15.5777       20.4588       26.0060       26.7925       30.0172       28.8916       28.8143       24.7200       18.3330       19.5147       18.6269       27.2385       34.8767       13.9244        8.6817        6.5813        4.5829        4.5765        4.7987        4.4281        4.9978        5.6122        7.4174        8.2086        7.7271        7.8877       21.8100       19.2900        0.0000        0.0000        0.0000        0.0000        0.0000        0.0000        0.0000        0.0000        0.0000        0.0000        0.0000        0.0000        0.0000        0.0000        0.0000        0.0000        0.0000        0.0000        0.0000        0.0000        0.0000        0.0000        0.0000        0.0000       30.6327       41.0900        0.0000       60.2100      101.0400        0.0000        0.0000        0.0000        0.0000        0.0000        0.0000        0.0000        0.0000        0.0000        0.0000        0.0000        0.0000        0.0000        0.0000        0.0000        0.0000        0.0000        0.0000        0.0000        0.0000        0.0000        0.0000        0.0000        0.0000        0.0000        0.0000        0.0000        0.0000        0.0000        0.0000        0.0000        0.0000        0.0000        0.0000        0.0000        0.0000        0.0000        0.0000        0.0000        0.0000        0.0000        0.0000        0.0000        0.0000        0.0000        0.0000        0.0000        0.0000        0.0000        0.0000        0.0000        0.0000        0.0000        0.0000        0.0000
        0.0000        0.0000        0.0000        0.0000        0.0000        0.0000        0.0000        0.0000        0.0000        0.0000        0.0000        0.0000        0.0000        0.0000        0.0000        0.0000        0.0000        0.0000        0.0000        0.0000        0.0000        0.0000        0.0000        0.0000        0.0000        0.0000        0.0000        0.0000        0.0000        0.0000        0.0000        0.0000        0.0000        0.0000        0.0000        0.0000        0.0000        0.0000        0.0000        0.0000        0.0000        0.0000        0.0000        0.0000        0.0000        0.0000        0.0000        0.0000        0.0000        0.0000        0.0000        0.0000        0.0000        0.0000        0.0000        0.0000        0.0000        0.0000        0.0000        0.0000        0.0000        0.0000        0.0000        0.0000        0.0000        0.0000        0.0000        0.0000        0.0000        0.0000        0.0000        0.0000        0.0000        0.0000        0.0000        0.0000        0.0000        0.0000        0.0000        0.0000        0.0000        0.0000        0.0000        0.0000        0.0000        0.0000        0.0000        0.0000        0.0000        0.0000        0.0000        0.0000        0.0000        0.0000        0.0000        0.0000        0.0000        0.0000        0.0000        0.0000        0.0000        0.0000        0.0000        0.0000        0.0000        0.0000        9.4187       15.0001       18.5541       19.4806       23.1349       23.9230       25.5849       28.4556       29.4906        0.0000        0.0000        0.0000        0.0000        0.0000        0.0000        0.0000        0.0000        0.0000        0.0000        0.0000        0.0000        0.0000        0.0000        0.0000        0.0000        0.0000        0.0000        0.0000        0.0000       10.9400       12.5405       13.1497       18.2222       24.1229       25.2132       33.7329       34.8714       30.4418       20.6359       13.5696       16.2320       18.6050       24.9995       24.1562        8.7660        6.6712        5.9769        3.8340        3.6916        4.1201        3.5534        9.3800        3.2826       10.7903        0.0000        0.0000       12.3433        0.0000        0.0000        0.0000        0.0000        0.0000        0.0000        0.0000        0.0000        0.0000        0.0000        0.0000        0.0000        0.0000        0.0000        0.0000        0.0000        0.0000        0.0000        0.0000        0.0000        0.0000        0.0000        0.0000        0.0000        0.0000        0.0000       34.0996       40.3397        0.0000        0.0000        0.0000        0.0000        0.0000        0.0000        0.0000        0.0000        0.0000        0.0000        0.0000        0.0000        0.0000        0.0000        0.0000        0.0000        0.0000        0.0000        0.0000        0.0000        0.0000        0.0000        0.0000        0.0000        0.0000        0.0000        0.0000        0.0000        0.0000        0.0000        0.0000        0.0000        0.0000        0.0000        0.0000        0.0000        0.0000        0.0000        0.0000        0.0000        0.0000        0.0000        0.0000        0.0000        0.0000        0.0000        0.0000        0.0000        0.0000        0.0000        0.0000        0.0000        0.0000        0.0000        0.0000        0.0000        0.0000        0.0000
[truncated: 212,709 more chars]
