# Supplementary material for: Multidimensional evaluation of the TRMM 3B43V7 satellite-based precipitation product in mainland China from 1998–2016
Source: PeerJ. 2020 Feb 20;8:e8615. doi: 10.7717/peerj.8615 (PMC7036276; doi:10.7717/peerj.8615)
Supplement: Supplemental Information 2 [file peerj-08-8615-s002.zip › TRMM_3B43 data/TRMM 3B43 data-Year-Month/2013-03.txt]

ncols         249
nrows         175
xllcorner     73.250
yllcorner     6.500
cellsize      0.25000
        0.0000        0.0000        0.0000        0.0000        0.0000        0.0000        0.0000        0.0000        0.0000        0.0000        0.0000        0.0000        0.0000        0.0000        0.0000        0.0000        0.0000        0.0000        0.0000        0.0000        0.0000        0.0000        0.0000        0.0000        0.0000        0.0000        0.0000        0.0000        0.0000        0.0000        0.0000        0.0000        0.0000        0.0000        0.0000        0.0000        0.0000        0.0000        0.0000        0.0000        0.0000        0.0000        0.0000        0.0000        0.0000        0.0000        0.0000        0.0000        0.0000        0.0000        0.0000        0.0000        0.0000        0.0000        0.0000        0.0000        0.0000        0.0000        0.0000        0.0000        0.0000        0.0000        0.0000        0.0000        0.0000        0.0000        0.0000        0.0000        0.0000        0.0000        0.0000        0.0000        0.0000        0.0000        0.0000        0.0000        0.0000        0.0000        0.0000        0.0000        0.0000        0.0000        0.0000        0.0000        0.0000        0.0000        0.0000        0.0000        0.0000        0.0000        0.0000        0.0000        0.0000        0.0000        0.0000        0.0000        0.0000        0.0000        0.0000        0.0000        0.0000        0.0000        0.0000        0.0000        0.0000        0.0000        0.0000        0.0000        0.0000        0.0000        0.0000        0.0000        0.0000        0.0000        0.0000        0.0000        0.0000        0.0000        0.0000        0.0000        0.0000        0.0000        0.0000        0.0000        0.0000        0.0000        0.0000        0.0000        0.0000        0.0000        0.0000        0.0000        0.0000        0.0000        0.0000        0.0000        0.0000        0.0000        0.0000        0.0000        0.0000        0.0000        0.0000        0.0000        0.0000        0.0000        0.0000        0.0000        0.0000        0.0000        0.0000        0.0000        0.0000        0.0000        0.0000        0.0000        0.0000        0.0000        0.0000        0.0000        0.0000        0.0000        0.0000        0.0000        0.0000        0.0000        0.0000        0.0000        0.0000        0.0000        0.0000        0.0000        0.0000       13.9107       14.2071       12.8378        0.0000        0.0000        0.0000       13.0036       13.5608       13.9006       14.4090       15.3782       16.0087       15.6880       15.2156       15.8650       16.9232       17.0790       18.0317       18.3422       19.8935       20.8580       19.9586       20.4487       20.1586       18.6442       19.0490       17.2823       17.6075       21.9781       27.6212       23.1100       25.5749       28.7506       25.3923       29.8848       26.3076       26.8049       25.5949       23.1805       22.5769       20.9725       21.9060       23.6350       24.6432       27.0849       30.3825        0.0000        0.0000        0.0000        0.0000        0.0000        0.0000        0.0000        0.0000        0.0000        0.0000        0.0000        0.0000        0.0000        0.0000        0.0000        0.0000        0.0000        0.0000        0.0000        0.0000        0.0000        0.0000        0.0000        0.0000        0.0000        0.0000        0.0000        0.0000        0.0000        0.0000
        0.0000        0.0000        0.0000        0.0000        0.0000        0.0000        0.0000        0.0000        0.0000        0.0000        0.0000        0.0000        0.0000        0.0000        0.0000        0.0000        0.0000        0.0000        0.0000        0.0000        0.0000        0.0000        0.0000        0.0000        0.0000        0.0000        0.0000        0.0000        0.0000        0.0000        0.0000        0.0000        0.0000        0.0000        0.0000        0.0000        0.0000        0.0000        0.0000        0.0000        0.0000        0.0000        0.0000        0.0000        0.0000        0.0000        0.0000        0.0000        0.0000        0.0000        0.0000        0.0000        0.0000        0.0000        0.0000        0.0000        0.0000        0.0000        0.0000        0.0000        0.0000        0.0000        0.0000        0.0000        0.0000        0.0000        0.0000        0.0000        0.0000        0.0000        0.0000        0.0000        0.0000        0.0000        0.0000        0.0000        0.0000        0.0000        0.0000        0.0000        0.0000        0.0000        0.0000        0.0000        0.0000        0.0000        0.0000        0.0000        0.0000        0.0000        0.0000        0.0000        0.0000        0.0000        0.0000        0.0000        0.0000        0.0000        0.0000        0.0000        0.0000        0.0000        0.0000        0.0000        0.0000        0.0000        0.0000        0.0000        0.0000        0.0000        0.0000        0.0000        0.0000        0.0000        0.0000        0.0000        0.0000        0.0000        0.0000        0.0000        0.0000        0.0000        0.0000        0.0000        0.0000        0.0000        0.0000        0.0000        0.0000        0.0000        0.0000        0.0000        0.0000        0.0000        0.0000        0.0000        0.0000        0.0000        0.0000        0.0000        0.0000        0.0000        0.0000        0.0000        0.0000        0.0000        0.0000        0.0000        0.0000        0.0000        0.0000        0.0000        0.0000        0.0000        0.0000        0.0000        0.0000        0.0000        0.0000        0.0000        0.0000        0.0000        0.0000        0.0000        0.0000        0.0000        0.0000        0.0000        0.0000        0.0000        0.0000        0.0000       14.6803       13.9792       12.9592       11.3409       11.5627       11.4804       12.0013       14.4246       14.9554       16.1549       14.0190       15.1725       14.4667       14.4067       14.3016       14.3559       15.4917       15.3237       17.5667       19.9079       20.6020       21.4301       20.7134       22.7125       23.0938       22.4595       20.8627       21.6846       21.0885       23.2432       26.2368       20.9255       25.4478       24.7275       23.4185       28.0387       27.2163       29.9334       25.3123       21.5151       21.8786       21.5188       22.7829       23.8863       26.6949       28.2057       31.8139       38.1073       43.2929       42.0072       40.1976       35.5480       35.8176       36.5677        0.0000        0.0000        0.0000        0.0000        0.0000        0.0000        0.0000        0.0000        0.0000        0.0000        0.0000        0.0000        0.0000        0.0000        0.0000        0.0000        0.0000        0.0000        0.0000        0.0000        0.0000        0.0000        0.0000
        0.0000        0.0000        0.0000        0.0000        0.0000        0.0000        0.0000        0.0000        0.0000        0.0000        0.0000        0.0000        0.0000        0.0000        0.0000        0.0000        0.0000        0.0000        0.0000        0.0000        0.0000        0.0000        0.0000        0.0000        0.0000        0.0000        0.0000        0.0000        0.0000        0.0000        0.0000        0.0000        0.0000        0.0000        0.0000        0.0000        0.0000        0.0000        0.0000        0.0000        0.0000        0.0000        0.0000        0.0000        0.0000        0.0000        0.0000        0.0000        0.0000        0.0000        0.0000        0.0000        0.0000        0.0000        0.0000       31.9885        0.0000       20.7147       18.8328        0.0000        0.0000        0.0000        0.0000        0.0000        0.0000        0.0000        0.0000        0.0000        0.0000        0.0000        0.0000        0.0000        0.0000        0.0000        0.0000        0.0000        0.0000        0.0000        0.0000        0.0000        0.0000        0.0000        0.0000        0.0000        0.0000        0.0000        0.0000        0.0000        0.0000        0.0000        0.0000        0.0000        0.0000        0.0000        0.0000        0.0000        0.0000        0.0000        0.0000        0.0000        0.0000        0.0000        0.0000        0.0000        0.0000        0.0000        0.0000        0.0000        0.0000        0.0000        0.0000        0.0000        0.0000        0.0000        0.0000        0.0000        0.0000        0.0000        0.0000        0.0000        0.0000        0.0000        0.0000        0.0000        0.0000        0.0000        0.0000        0.0000        0.0000        0.0000        0.0000        0.0000        0.0000        0.0000        0.0000        0.0000        0.0000        0.0000        0.0000        0.0000        0.0000        0.0000        0.0000        0.0000        0.0000        0.0000        0.0000        0.0000        0.0000        0.0000        0.0000        0.0000        0.0000        0.0000        0.0000        0.0000        0.0000        0.0000        0.0000        0.0000        0.0000        0.0000        0.0000        0.0000        0.0000        0.0000        0.0000        0.0000        0.0000        0.0000        0.0000       14.9779       14.4493       13.2617       12.6129       11.9515       11.3775       12.0821       12.9124       14.8437       15.2088       15.5242       15.8955       15.7548       13.2605       11.9423       12.5623       14.4824       13.5317       14.7289       16.4709       19.3170       20.2250       24.3911       22.9448       23.7390       23.3854       21.7101       20.7193       20.9350       17.0908       15.5437       15.2435       15.7632       16.5724       16.9977       17.9910       22.3691       21.5225       24.8366       24.7059       25.9747       21.9660       22.0135       24.6586       28.6485       28.1445       27.4789       28.6099       34.6201       39.7161       41.4676       42.0395       37.7567       39.4320       40.4597       42.4677        0.0000        0.0000        0.0000        0.0000        0.0000        0.0000        0.0000        0.0000        0.0000        0.0000        0.0000        0.0000        0.0000        0.0000        0.0000        0.0000        0.0000        0.0000        0.0000        0.0000        0.0000        0.0000
        0.0000        0.0000        0.0000        0.0000        0.0000        0.0000        0.0000        0.0000        0.0000        0.0000        0.0000        0.0000        0.0000        0.0000        0.0000        0.0000        0.0000        0.0000        0.0000        0.0000        0.0000        0.0000        0.0000        0.0000        0.0000        0.0000        0.0000        0.0000        0.0000        0.0000        0.0000        0.0000        0.0000        0.0000        0.0000        0.0000        0.0000        0.0000        0.0000        0.0000        0.0000        0.0000        0.0000        0.0000        0.0000        0.0000        0.0000        0.0000        0.0000        0.0000        0.0000        0.0000        0.0000       37.8762       33.1840       27.2978       24.6646       20.5575       16.9886       10.4714        0.0000        0.0000        0.0000        0.0000        0.0000        0.0000        0.0000        0.0000        0.0000        0.0000        0.0000        0.0000        0.0000        0.0000        0.0000        0.0000        0.0000        0.0000        0.0000        0.0000        0.0000        0.0000        0.0000        0.0000        0.0000        0.0000        0.0000        0.0000        0.0000        0.0000        0.0000        0.0000        0.0000        0.0000        0.0000        0.0000        0.0000        0.0000        0.0000        0.0000        0.0000        0.0000        0.0000        0.0000        0.0000        0.0000        0.0000        0.0000        0.0000        0.0000        0.0000        0.0000        0.0000        0.0000        0.0000        0.0000        0.0000        0.0000        0.0000        0.0000        0.0000        0.0000        0.0000        0.0000        0.0000        0.0000        0.0000        0.0000        0.0000        0.0000        0.0000        0.0000        0.0000        0.0000        0.0000        0.0000        0.0000        0.0000        0.0000        0.0000        0.0000        0.0000        0.0000        0.0000        0.0000        0.0000        0.0000        0.0000        0.0000        0.0000        0.0000        0.0000        0.0000        0.0000        0.0000        0.0000        0.0000        0.0000        0.0000        0.0000        0.0000        0.0000        0.0000        0.0000        0.0000        0.0000        0.0000        0.0000        0.0000        0.0000       14.1024       13.8062       14.0144       14.3148       14.0988       13.5177       13.6888       14.5194       14.9076       15.8951       16.2231       15.8500       14.7880       13.9952       12.6964       13.3575       14.8663       16.9534       17.0386       18.6061       19.1901       22.1300       22.3942       22.2144       22.3639       25.4180       25.7521       24.9786       21.9018       17.6375       24.9438       19.5861       14.0475       15.1233       14.8828       14.2518       14.8435       16.8160       18.7967       20.0208       27.9403       25.7401       24.6598       22.3645       23.0092       24.2618       25.6785       27.1383       28.0237       32.7662       35.0041       35.9920       37.6828       36.1110       36.7854       37.3879       39.8485       36.3724       32.9141        0.0000        0.0000        0.0000        0.0000        0.0000        0.0000        0.0000        0.0000        0.0000        0.0000        0.0000        0.0000        0.0000        0.0000        0.0000        0.0000        0.0000        0.0000        0.0000        0.0000
        0.0000        0.0000        0.0000        0.0000        0.0000        0.0000        0.0000        0.0000        0.0000        0.0000        0.0000        0.0000        0.0000        0.0000        0.0000        0.0000        0.0000        0.0000        0.0000        0.0000        0.0000        0.0000        0.0000        0.0000        0.0000        0.0000        0.0000        0.0000        0.0000        0.0000        0.0000        0.0000        0.0000        0.0000        0.0000        0.0000        0.0000        0.0000        0.0000        0.0000        0.0000        0.0000        0.0000        0.0000        0.0000        0.0000        0.0000        0.0000        0.0000        0.0000        0.0000        0.0000        0.0000       34.5659       34.5870       38.4358       31.1822       25.2515       21.3848       16.1527        0.0000        0.0000        0.0000        0.0000        0.0000        0.0000        0.0000        0.0000        0.0000        0.0000        0.0000        0.0000        0.0000        0.0000        0.0000        0.0000        0.0000        0.0000        0.0000        0.0000        0.0000        0.0000        0.0000        0.0000        0.0000        0.0000        0.0000        0.0000        0.0000        0.0000        0.0000        0.0000        0.0000        0.0000        0.0000        0.0000        0.0000        0.0000        0.0000        0.0000        0.0000        0.0000        0.0000        0.0000        0.0000        0.0000        0.0000        0.0000        0.0000        0.0000        0.0000        0.0000        0.0000        0.0000        0.0000        0.0000        0.0000        0.0000        0.0000        0.0000        0.0000        0.0000        0.0000        0.0000        0.0000        0.0000        0.0000        0.0000        0.0000        0.0000        0.0000        0.0000        0.0000        0.0000        0.0000        0.0000        0.0000        0.0000        0.0000        0.0000        0.0000        0.0000        0.0000        0.0000        0.0000        0.0000        0.0000        0.0000        0.0000        0.0000        0.0000        0.0000        0.0000        0.0000        0.0000        0.0000        0.0000        0.0000        0.0000        0.0000        0.0000        0.0000        0.0000        0.0000        0.0000        0.0000        0.0000        0.0000        0.0000        0.0000       13.8233       14.2819       14.8640       14.9778       14.9497       16.1191       16.5551       17.2227       17.7279       16.5976       15.7810       16.0519       16.3757       16.8882       17.0988       17.4770       18.2211       19.7059       22.9814       25.0554       25.5670       26.6101       27.1956       25.6324       25.4754       29.1183       28.0205       27.0492       25.1183       20.5029       18.4748       18.2301       16.6927       16.1071       15.4665       15.1413       15.6840       16.6367       17.3345       17.3321       18.9961       21.0754       20.2378       20.3256       21.9031       22.3432       23.9837       25.6166       25.5889       26.3028       29.6310       30.9212       30.6234       31.9601       36.6695       35.0466       33.3669       29.3293       29.6250       27.8777       30.6833        0.0000        0.0000        0.0000        0.0000        0.0000        0.0000        0.0000        0.0000        0.0000        0.0000        0.0000        0.0000        0.0000        0.0000        0.0000        0.0000        0.0000        0.0000
        0.0000        0.0000        0.0000        0.0000        0.0000        0.0000        0.0000        0.0000        0.0000        0.0000        0.0000        0.0000        0.0000        0.0000        0.0000        0.0000        0.0000        0.0000        0.0000        0.0000        0.0000        0.0000        0.0000        0.0000        0.0000        0.0000        0.0000        0.0000        0.0000        0.0000        0.0000        0.0000        0.0000        0.0000        0.0000        0.0000        0.0000        0.0000        0.0000        0.0000        0.0000        0.0000        0.0000        0.0000        0.0000        0.0000        0.0000        0.0000        0.0000        0.0000       41.6399       38.2930       33.3407       31.0582       27.1282       36.3729       34.6024       27.3913       27.7328       20.2780       15.7811       14.1278        0.0000        0.0000        0.0000        0.0000        0.0000        0.0000        0.0000        0.0000        0.0000        0.0000        0.0000        0.0000        0.0000        0.0000        0.0000        0.0000        0.0000        0.0000        0.0000        0.0000        0.0000        0.0000        0.0000        0.0000        0.0000        0.0000        0.0000        0.0000        0.0000        0.0000        0.0000        0.0000        0.0000        0.0000        0.0000        0.0000        0.0000        0.0000        0.0000        0.0000        0.0000        0.0000        0.0000        0.0000        0.0000        0.0000        0.0000        0.0000        0.0000        0.0000        0.0000        0.0000        0.0000        0.0000        0.0000        0.0000        0.0000        0.0000        0.0000        0.0000        0.0000        0.0000        0.0000        0.0000        0.0000        0.0000        0.0000        0.0000        0.0000        0.0000        0.0000        0.0000        0.0000        0.0000        0.0000        0.0000        0.0000        0.0000        0.0000        0.0000        0.0000        0.0000        0.0000        0.0000        0.0000        0.0000        0.0000        0.0000        0.0000        0.0000        0.0000        0.0000        0.0000        0.0000        0.0000        0.0000        0.0000        0.0000        0.0000        0.0000        0.0000        0.0000        0.0000        0.0000        0.0000        0.0000        0.0000       13.6101       14.2663       14.5713       15.4768       16.3078       16.3779       17.7796       17.9947       18.6002       18.2885       18.0339       18.3647       18.0888       18.6080       18.6208       18.3398       18.6382       20.2654       22.7053       24.4702       26.2575       27.4793       30.4116       30.6286       30.9207       31.6980       33.3792       30.1503       27.7068       25.7891       22.4096       20.7644       20.9985       20.7192       19.4304       18.4315       18.2157       18.0689       18.4109       17.7006       17.7511       17.7516       20.1885       19.4117       20.3227       20.5480       21.3889       21.6023       22.9579       25.0757       28.0805       28.0237       27.3320       27.4037       28.5944       32.3501       33.3901       32.0252       28.0180       28.8753       32.0722       32.2872        0.0000        0.0000        0.0000        0.0000        0.0000        0.0000        0.0000        0.0000        0.0000        0.0000        0.0000        0.0000        0.0000        0.0000       43.4444       47.4711       52.4165        0.0000
        0.0000        0.0000        0.0000        0.0000        0.0000        0.0000        0.0000        0.0000        0.0000        0.0000        0.0000        0.0000        0.0000        0.0000        0.0000        0.0000        0.0000        0.0000        0.0000        0.0000        0.0000        0.0000        0.0000        0.0000        0.0000        0.0000        0.0000        0.0000        0.0000        0.0000        0.0000        0.0000        0.0000        0.0000        0.0000        0.0000        0.0000        0.0000        0.0000        0.0000        0.0000        0.0000        0.0000        0.0000        0.0000        0.0000        0.0000        0.0000       44.3374       42.1811       42.7522       34.0950       31.2079       27.6498       23.9375       24.2345       22.3128       25.5316       28.9063       22.4630       16.2064       14.7117       14.0094        0.0000        0.0000        0.0000        0.0000        0.0000        0.0000        0.0000        0.0000        0.0000        0.0000        0.0000        0.0000        0.0000        0.0000        0.0000        0.0000        0.0000        0.0000        0.0000        0.0000        0.0000        0.0000        0.0000        0.0000        0.0000        0.0000        0.0000        0.0000        0.0000        0.0000        0.0000        0.0000        0.0000        0.0000        0.0000        0.0000        0.0000        0.0000        0.0000        0.0000        0.0000        0.0000        0.0000        0.0000        0.0000        0.0000        0.0000        0.0000        0.0000        0.0000        0.0000        0.0000        0.0000        0.0000        0.0000        0.0000        0.0000        0.0000        0.0000        0.0000        0.0000        0.0000        0.0000        0.0000        0.0000        0.0000        0.0000        0.0000        0.0000        0.0000        0.0000        0.0000        0.0000        0.0000        0.0000        0.0000        0.0000        0.0000        0.0000        0.0000        0.0000        0.0000        0.0000        0.0000        0.0000        0.0000        0.0000        0.0000        0.0000        0.0000        0.0000        0.0000        0.0000        0.0000        0.0000        0.0000        0.0000        0.0000        0.0000        0.0000        0.0000        0.0000        0.0000        0.0000        0.0000       12.8766       13.5740       13.7640       14.0559       14.7889       15.6729       16.0767       18.7432       19.5285       20.0684       20.2005       20.2470       19.9568       21.2836       20.9453       21.1084       21.0702       21.6331       22.6778       23.6755       23.4488       24.8212       28.3972       28.6685       27.1968       27.3160       28.4580       32.2617       30.4656       27.2201       25.6417       22.7865       25.3066       23.0359       23.3282       20.2833       18.3553       18.8372       18.8967       20.3374       20.8263       19.1154       19.3764       21.4131       20.8426       23.0508       20.4711       19.7859       20.4274       22.6101       26.9175       30.0639       26.6305       29.2449       30.5956       33.0559       34.6438       34.5815       32.0602       26.9556       28.8178       30.2479       29.8881       29.2527        0.0000        0.0000        0.0000        0.0000        0.0000        0.0000        0.0000        0.0000        0.0000       33.7958       36.8932       38.4983       41.5334       44.9679       49.0360       55.7316       60.2302
        0.0000        0.0000        0.0000        0.0000        0.0000        0.0000        0.0000        0.0000        0.0000        0.0000        0.0000        0.0000        0.0000        0.0000        0.0000        0.0000        0.0000        0.0000        0.0000        0.0000        0.0000        0.0000        0.0000        0.0000        0.0000        0.0000        0.0000        0.0000        0.0000        0.0000        0.0000        0.0000        0.0000        0.0000        0.0000        0.0000        0.0000        0.0000        0.0000        0.0000        0.0000        0.0000        0.0000        0.0000        0.0000        0.0000        0.0000        0.0000       37.4830       36.8554       34.0796       27.6264       25.3002       23.2962       21.0143       20.2234       17.7745       17.2025       20.8804       14.7337       10.6794       14.1464       14.8011       14.3886       13.9921       14.8017       14.1672        0.0000        0.0000        0.0000        0.0000        0.0000        0.0000        0.0000        0.0000        0.0000        0.0000        0.0000        0.0000        0.0000        0.0000        0.0000        0.0000        0.0000        0.0000        0.0000        0.0000        0.0000        0.0000        0.0000        0.0000        0.0000        0.0000        0.0000        0.0000        0.0000        0.0000        0.0000        0.0000        0.0000        0.0000        0.0000        0.0000        0.0000        0.0000        0.0000        0.0000        0.0000        0.0000        0.0000        0.0000        0.0000        0.0000        0.0000        0.0000        0.0000        0.0000        0.0000        0.0000        0.0000        0.0000        0.0000        0.0000        0.0000        0.0000        0.0000        0.0000        0.0000        0.0000        0.0000        0.0000        0.0000        0.0000        0.0000        0.0000        0.0000        0.0000        0.0000        0.0000        0.0000        0.0000        0.0000        0.0000        0.0000        0.0000        0.0000        0.0000        0.0000        0.0000        0.0000        0.0000        0.0000        0.0000        0.0000        0.0000        0.0000        0.0000        0.0000        0.0000        0.0000        0.0000        0.0000        0.0000        0.0000        0.0000        0.0000        0.0000        0.0000       11.2040       11.8082       12.9750       14.3132       14.3589       15.5526       17.0265       18.3386       18.9757       20.1710       20.7422       20.8486       21.8264       22.4316       22.6287       23.7044       24.1288       24.3471       24.5820       25.1181       24.5668       25.6187       25.6779       24.2065       25.7870       22.9778       24.6583       27.9889       27.3435       24.5038       22.3789       24.1886       24.4322       25.7260       23.6493       21.1779       19.5567       18.9511       18.8347       19.5805       20.7821       19.3751       19.8965       25.0483       24.9448       21.9724       19.7554       23.6144       24.1200       23.3638       23.3968       26.0646       27.3892       26.6984       32.1147       33.6110       30.1285       26.0497       24.5749       24.0694       23.6485       25.4774       26.7961        0.0000        0.0000        0.0000        0.0000        0.0000        0.0000       27.8954       33.0915       35.3282       35.6221       36.5413       37.5011       39.9018       42.5504       47.7122       53.2121        0.0000        0.0000
        0.0000        0.0000        0.0000        0.0000        0.0000        0.0000        0.0000        0.0000        0.0000        0.0000        0.0000        0.0000        0.0000        0.0000        0.0000        0.0000        0.0000        0.0000        0.0000        0.0000        0.0000        0.0000        0.0000        0.0000        0.0000        0.0000        0.0000        0.0000        0.0000        0.0000        0.0000        0.0000        0.0000        0.0000        0.0000        0.0000        0.0000        0.0000        0.0000        0.0000        0.0000        0.0000        0.0000        0.0000        0.0000        0.0000        0.0000        0.0000       31.0980       29.9921       27.8587       25.5032       23.4298       21.5004       19.4155       18.0103       19.8469       15.9791       10.5611        9.8679        8.4646        7.4699        7.5619        9.0066       11.3148       10.4160        9.7362        9.5064        9.8687        0.0000        0.0000        0.0000        0.0000        0.0000        0.0000        0.0000        0.0000        0.0000        0.0000        0.0000        0.0000        0.0000        0.0000        0.0000        0.0000        0.0000        0.0000        0.0000        0.0000        0.0000        0.0000        0.0000        0.0000        0.0000        0.0000        0.0000        0.0000        0.0000        0.0000        0.0000        0.0000        0.0000        0.0000        0.0000        0.0000        0.0000        0.0000        0.0000        0.0000        0.0000        0.0000        0.0000        0.0000        0.0000        0.0000        0.0000        0.0000        0.0000        0.0000        0.0000        0.0000        0.0000        0.0000        0.0000        0.0000        0.0000        0.0000        0.0000        0.0000        0.0000        0.0000        0.0000        0.0000        0.0000        0.0000        0.0000        0.0000        0.0000        0.0000        0.0000        0.0000        0.0000        0.0000        0.0000        0.0000        0.0000        0.0000        0.0000        0.0000        0.0000        0.0000        0.0000        0.0000        0.0000        0.0000        0.0000        0.0000        0.0000        0.0000        0.0000        0.0000        0.0000        0.0000        0.0000        0.0000        0.0000        0.0000        0.0000        9.8209       10.5858       11.9445       13.7718       14.7738       15.5127       16.7685       19.7398       21.0027       22.3815       23.1073       23.5534       23.7558       23.8735       23.3538       26.3265       27.3754       27.3157       26.4221       25.4990       24.9243       23.4650       23.1135       20.7866       20.5493       18.0196       17.9669       22.6560       23.2024       22.3471       20.2823       18.9143       28.1469       28.6972       28.8121       28.2713       26.7226       24.0159       24.0000       28.9471       29.1510       28.6932       25.9527       25.9981       21.4275       22.1214       22.2246       25.9533       27.2940       27.2395       26.3308       29.5849       29.8092       29.7471       29.7009       26.2199       23.6056       23.8184       23.5797       23.8986       22.6206       24.0040       24.0436       21.2587       21.4359       21.3330       21.9645       21.0994       22.4998       24.4815       26.8387       33.8962       36.0313       35.3173       34.6625       37.9489       41.4940       47.2055       52.4237        0.0000        0.0000
        0.0000        0.0000        0.0000        0.0000        0.0000        0.0000        0.0000        0.0000        0.0000        0.0000        0.0000        0.0000        0.0000        0.0000        0.0000        0.0000        0.0000        0.0000        0.0000        0.0000        0.0000        0.0000        0.0000        0.0000        0.0000        0.0000        0.0000        0.0000        0.0000        0.0000        0.0000        0.0000        0.0000        0.0000        0.0000        0.0000        0.0000        0.0000        0.0000        0.0000        0.0000        0.0000        0.0000        0.0000        0.0000        0.0000        0.0000        0.0000       29.2477       25.3796       21.2934       20.3294       19.1341       17.8100       16.1099       13.6512       12.1175       11.5076       11.7232       10.8080        9.2302        7.7010        7.5290       10.7344       12.2057        8.4662        7.3390        6.4472        5.7130        7.7036        0.0000        0.0000        0.0000        0.0000        0.0000        0.0000        0.0000        0.0000        0.0000        0.0000        0.0000        0.0000        0.0000        0.0000        0.0000        0.0000        0.0000        0.0000        0.0000        0.0000        0.0000        0.0000        0.0000        0.0000        0.0000        0.0000        0.0000        0.0000        0.0000        0.0000        0.0000        0.0000        0.0000        0.0000        0.0000        0.0000        0.0000        0.0000        0.0000        0.0000        0.0000        0.0000        0.0000        0.0000        0.0000        0.0000        0.0000        0.0000        0.0000        0.0000        0.0000        0.0000        0.0000        0.0000        0.0000        0.0000        0.0000        0.0000        0.0000        0.0000        0.0000        0.0000        0.0000        0.0000        0.0000        0.0000        0.0000        0.0000        0.0000        0.0000        0.0000        0.0000        0.0000        0.0000        0.0000        0.0000        0.0000        0.0000        0.0000        0.0000        0.0000        0.0000        0.0000        0.0000        0.0000        0.0000        0.0000        0.0000        0.0000        0.0000        0.0000        0.0000        0.0000        0.0000        0.0000        0.0000        0.0000        0.0000        0.0000        9.6665       10.1976       11.6177       13.0764       14.9949        0.0000       20.4169       22.4902       23.9648        0.0000        0.0000        0.0000       26.0400       26.8850       29.0544       29.5305       28.7969       28.4788       27.1116       26.5717       25.5919       24.4737       23.8118       23.2264       20.5843       22.1158       23.3041       21.3200       19.6466       19.2254       19.7122       19.2858       25.5362       27.3886       27.1382       29.9150       28.8470       30.1395       33.4989       31.6835       24.2404       23.1458       23.8700       23.6334       24.4199       27.3069       34.8589       38.3424       35.5432       33.2502       34.4882       32.5150       28.9984       24.0538       22.4353       20.9676       22.0196       21.0307       17.9169       17.0502       17.6957       18.5186       18.3440       18.8691       20.5614       23.5192       21.3055       22.8245       23.3610       25.7033       29.7990       34.7515       34.2531       39.1204       39.1297       40.9323       45.6917       52.4478        0.0000        0.0000
        0.0000        0.0000        0.0000        0.0000        0.0000        0.0000        0.0000        0.0000        0.0000        0.0000        0.0000        0.0000        0.0000        0.0000        0.0000        0.0000        0.0000        0.0000        0.0000        0.0000        0.0000        0.0000        0.0000        0.0000        0.0000        0.0000        0.0000        0.0000        0.0000        0.0000        0.0000        0.0000        0.0000        0.0000        0.0000        0.0000        0.0000        0.0000       28.9932       28.4963       27.6923        0.0000        0.0000        0.0000        0.0000        0.0000        0.0000        0.0000       24.2415       18.7233       17.6135       17.0590       16.1116       14.8806       13.5716       13.1681       16.0124       10.6959        8.8021        8.7082        8.1708        7.8659        7.7945        8.9470        9.0629        8.7781        8.4998        7.1450        6.2090        5.2974        0.0000        0.0000        0.0000        0.0000        0.0000        0.0000        0.0000        0.0000        0.0000        0.0000        0.0000        0.0000        0.0000        0.0000        0.0000        0.0000        0.0000        0.0000        0.0000        0.0000        0.0000        0.0000        0.0000        0.0000        0.0000        0.0000        0.0000        0.0000        0.0000        0.0000        0.0000        0.0000        0.0000        0.0000        0.0000        0.0000        0.0000        0.0000        0.0000        0.0000        0.0000        0.0000        0.0000        0.0000        0.0000        0.0000        0.0000        0.0000        0.0000        0.0000        0.0000        0.0000        0.0000        0.0000        0.0000        0.0000        0.0000        0.0000        0.0000        0.0000        0.0000        0.0000        0.0000        0.0000        0.0000        0.0000        0.0000        0.0000        0.0000        0.0000        0.0000        0.0000        0.0000        0.0000        0.0000        0.0000        0.0000        0.0000        0.0000        0.0000        0.0000        0.0000        0.0000        0.0000        0.0000        0.0000        0.0000        0.0000        0.0000        0.0000        0.0000        0.0000        0.0000        0.0000        0.0000        0.0000        0.0000        0.0000        0.0000        0.0000        0.0000        0.0000        0.0000        0.0000        0.0000        0.0000        0.0000        0.0000        0.0000        0.0000        0.0000        0.0000        0.0000       31.0021       29.8775       29.9485       28.3831       29.2791       28.4674       25.8197       24.4945       20.3146       20.4330       19.8859       19.4289       19.9613       19.8984       17.5608       18.7601       19.5644       21.6358       21.3972       21.8056       23.5991       23.6990       22.5055       21.6769       20.0824       23.1428       22.9351       24.3080       24.5210       31.0448       31.9527       31.8544       35.2879       32.0683       33.6277       34.0316       39.1529       32.2380       28.7557       27.5044       25.4677       24.2427       21.8662       20.4742       18.3475       17.6206       17.7320       17.9392       17.6142       19.8064       20.0578       22.5955       23.2221       21.7441       21.8953       23.7981       25.8217       28.4402       34.6321       37.1156       40.6947       43.1647       49.6815        0.0000        0.0000        0.0000
        0.0000        0.0000        0.0000        0.0000        0.0000        0.0000        0.0000        0.0000        0.0000        0.0000        0.0000        0.0000        0.0000        0.0000        0.0000        0.0000        0.0000        0.0000        0.0000        0.0000        0.0000        0.0000        0.0000        0.0000        0.0000        0.0000        0.0000        0.0000        0.0000        0.0000        0.0000        0.0000        0.0000        0.0000        0.0000        0.0000        0.0000        0.0000       45.4005       58.7437       72.4499       57.3853       29.3568       26.1034       25.1930       21.9340       22.6577       50.1718       36.6076       31.0203       20.0690       14.7483       13.7337       12.8899       11.7198       32.5060       20.7627        8.5793        8.6180        8.9389        9.4938        9.9980        8.3903        9.1002        9.3353        9.0272        8.3775        8.4637        6.8153        5.8842        4.9185        2.9178        0.0000        0.0000        0.0000        0.0000        0.0000        0.0000        0.0000        0.0000        0.0000        0.0000        0.0000        0.0000        0.0000        0.0000        0.0000        0.0000        0.0000        0.0000        0.0000        0.0000        0.0000        0.0000        0.0000        0.0000        0.0000        0.0000        0.0000        0.0000        0.0000        0.0000        0.0000        0.0000        0.0000        0.0000        0.0000        0.0000        0.0000        0.0000        0.0000        0.0000        0.0000        0.0000        0.0000        0.0000        0.0000        0.0000        0.0000        0.0000        0.0000        0.0000        0.0000        0.0000        0.0000        0.0000        0.0000        0.0000        0.0000        0.0000        0.0000        0.0000        0.0000        0.0000        0.0000        0.0000        0.0000        0.0000        0.0000        0.0000        0.0000        0.0000        0.0000        0.0000        0.0000        0.0000        0.0000        0.0000        0.0000        0.0000        0.0000        0.0000        0.0000        0.0000        0.0000        0.0000        0.0000        0.0000        0.0000        0.0000        0.0000        0.0000        0.0000        0.0000        0.0000        0.0000        0.0000        0.0000        0.0000        0.0000        0.0000        0.0000        0.0000        0.0000        0.0000        0.0000        0.0000        0.0000        0.0000        0.0000        0.0000        0.0000        0.0000        0.0000       31.1960       29.5858       29.4624       29.6990       28.4804       27.3625       25.9877       23.2055       20.7650       18.4310       16.7060       17.2072       16.8042       16.4383       17.5291       20.2080       17.8160       17.6290       18.4845       21.0322       19.5864       18.9561       17.1246       16.5073       16.3444       17.2588       20.8653       21.2271       23.0628       18.4554       17.9156       17.3570       19.7704       25.6419       25.5092       24.8225       24.9209       25.7006       27.0347       26.8747       27.0972       26.8309       24.1088       19.1450       17.9138       17.5674       17.8658       17.6546       19.4324       20.7006       21.7365       20.0037       21.1256       22.0312       25.3260       27.8028       30.3484       34.3310       39.9812       43.1881       48.3071        0.0000        0.0000        0.0000        0.0000
        0.0000        0.0000        0.0000        0.0000        0.0000        0.0000        0.0000        0.0000        0.0000        0.0000        0.0000        0.0000        0.0000        0.0000        0.0000        0.0000        0.0000        0.0000        0.0000        0.0000        0.0000        0.0000        0.0000        0.0000        0.0000        0.0000        0.0000        0.0000        0.0000        0.0000        0.0000        0.0000        0.0000        0.0000        0.0000        0.0000        0.0000       25.6315       27.9691       26.6100       23.1192       38.2922       26.5600       21.5902       22.5639       25.1357       25.4493       27.2321       21.7148       10.8695       11.1333       11.5184       11.3680       13.4579       12.4961       10.2561       17.8543        8.0139        7.3155        8.1082        7.8616        8.9311        8.9326        8.9297        9.0015        8.6761        8.0846        8.6483        7.7327        9.4558        8.3665        3.6905        0.0000        0.0000        0.0000        0.0000        0.0000        0.0000        0.0000        0.0000        0.0000        0.0000        0.0000        0.0000        0.0000        0.0000        0.0000        0.0000        0.0000        0.0000        0.0000        0.0000        0.0000        0.0000        0.0000        0.0000        0.0000        0.0000        0.0000        0.0000        0.0000        0.0000        0.0000        0.0000        0.0000        0.0000        0.0000        0.0000        0.0000        0.0000        0.0000        0.0000        0.0000        0.0000        0.0000        0.0000        0.0000        0.0000        0.0000        0.0000        0.0000        0.0000        0.0000        0.0000        0.0000        0.0000        0.0000        0.0000        0.0000        0.0000        0.0000        0.0000        0.0000        0.0000        0.0000        0.0000        0.0000        0.0000        0.0000        0.0000        0.0000        0.0000        0.0000        0.0000        0.0000        0.0000        0.0000        0.0000        0.0000        0.0000        0.0000        0.0000        0.0000        0.0000        0.0000        0.0000        0.0000        0.0000        0.0000        0.0000        0.0000        0.0000        0.0000        0.0000        0.0000        0.0000        0.0000        0.0000        0.0000        0.0000        0.0000        0.0000        0.0000        0.0000        0.0000        0.0000        0.0000        0.0000        0.0000       22.8902       25.1043       25.5983       29.1172       31.3577        0.0000       30.8668       28.6853       24.1417       25.1176       26.2045       24.2014       14.3988       11.5477        9.6764        7.2196       14.1953       13.0738       12.7237       11.3583       12.2981       11.4458       11.4779       12.2170       14.3748       14.0754       12.4149       12.2649       10.0435        9.0940        9.4894       11.9792       13.1541       13.0627       13.7702       15.2368       16.7254       17.3263       17.3292       17.5850       17.9699       18.6962       19.5875       21.2774       26.3288       27.7541       29.1970       28.2727       21.2148       17.5889       17.6576       19.2943       16.4426       17.5767       19.2055       21.2447       20.5423       19.5886       21.3178       25.3076       30.2841       34.3810       41.0634       42.9433       46.9088       52.4178        0.0000        0.0000        0.0000        0.0000
        0.0000        0.0000        0.0000        0.0000        0.0000        0.0000        0.0000        0.0000        0.0000        0.0000        0.0000        0.0000        0.0000        0.0000        0.0000        0.0000        0.0000        0.0000        0.0000        0.0000        0.0000        0.0000        0.0000        0.0000        0.0000        0.0000        0.0000        0.0000        0.0000        0.0000        0.0000        0.0000        0.0000        0.0000        0.0000        0.0000        0.0000       24.0628       21.8232       20.5922       19.4631       19.5971       24.2272       19.4150       15.7806       13.7399       12.0333       22.3738       16.3505       10.9093        8.9814       10.9544       11.2125        9.8680        9.4857        8.8960        7.9220        6.8949        6.5190        7.2950        7.5891        8.2032        8.5100        9.0222        9.1917       10.1929        9.5599        9.8360        9.9938       10.0569       11.0210        4.1632        3.3024        0.0000        0.0000        0.0000        0.0000        0.0000        0.0000        0.0000        0.0000        0.0000        0.0000        0.0000        0.0000        0.0000        0.0000        0.0000        0.0000        0.0000        0.0000        0.0000        0.0000        0.0000        0.0000        0.0000        0.0000        0.0000        0.0000        0.0000        0.0000        0.0000        0.0000        0.0000        0.0000        0.0000        0.0000        0.0000        0.0000        0.0000        0.0000        0.0000        0.0000        0.0000        0.0000        0.0000        0.0000        0.0000        0.0000        0.0000        0.0000        0.0000        0.0000        0.0000        0.0000        0.0000        0.0000        0.0000        0.0000        0.0000        0.0000        0.0000        0.0000        0.0000        0.0000        0.0000        0.0000        0.0000        0.0000        0.0000        0.0000        0.0000        0.0000        0.0000        0.0000        0.0000        0.0000        0.0000        0.0000        0.0000        0.0000        0.0000        0.0000        0.0000        0.0000        0.0000        0.0000        0.0000        0.0000        0.0000        0.0000        0.0000        0.0000        0.0000        0.0000        0.0000        0.0000        0.0000        0.0000        0.0000        0.0000        0.0000        0.0000        0.0000        0.0000        9.9089       10.9112       12.2132       14.5345       18.1787       19.7416       22.2034       26.4003       32.7833       34.3322       34.0882       30.4101       27.2609       25.2516       21.1837       19.5142       16.5601       11.8201        9.4581        7.0363       16.0338       16.5110       13.3799       11.3282       12.1195       10.5240        9.5237        9.1371       10.1094        9.7490        8.9168        8.3699        7.6228        8.1200        8.1590        7.7523        8.9662       10.8822       12.7203       15.2494       15.8255       16.0937       16.0994       16.8054       17.8172       18.0041       18.7025       20.2243       22.2697       23.1435       23.2016       27.1734       22.5987       22.7473       22.7226       19.5008       16.1771       17.7684       21.0665       25.7145       23.2096       21.9171       23.1851       26.0328       31.7456       35.9808       43.5146       46.4110       53.0061        0.0000        0.0000        0.0000        0.0000        0.0000
        0.0000        0.0000        0.0000        0.0000        0.0000        0.0000        0.0000        0.0000        0.0000        0.0000        0.0000        0.0000        0.0000        0.0000        0.0000        0.0000        0.0000        0.0000        0.0000        0.0000        0.0000        0.0000        0.0000        0.0000        0.0000        0.0000        0.0000        0.0000        0.0000        0.0000        0.0000        0.0000        0.0000        0.0000        0.0000        0.0000       21.3068       21.9590       22.9875       17.9064       17.2193       20.5691       16.5003       22.1930       14.7119       11.0572        9.9883        9.4413        8.6559        7.9730        8.7268       10.6596        9.4127        9.2744        9.4699        7.3742        8.9535       10.4570        7.6492        7.2903        7.6058        7.5872        7.5612        8.7580        9.0600        9.0694        8.5374       10.2626       11.6200       13.9674       11.7612        4.6535        0.0000        0.0000        0.0000        0.0000        0.0000        0.0000        0.0000        0.0000        0.0000        0.0000        0.0000        0.0000        0.0000        0.0000        0.0000        0.0000        0.0000        0.0000        0.0000        0.0000        0.0000        0.0000        0.0000        0.0000        0.0000        0.0000        0.0000        0.0000        0.0000        0.0000        0.0000        0.0000        0.0000        0.0000        0.0000        0.0000        0.0000        0.0000        0.0000        0.0000        0.0000        0.0000        0.0000        0.0000        0.0000        0.0000        0.0000        0.0000        0.0000        0.0000        0.0000        0.0000        0.0000        0.0000        0.0000        0.0000        0.0000        0.0000        0.0000        0.0000        0.0000        0.0000        0.0000        0.0000        0.0000        0.0000        0.0000        0.0000        0.0000        0.0000        0.0000        0.0000        0.0000        0.0000        0.0000        0.0000        0.0000        0.0000        0.0000        0.0000        0.0000        0.0000        0.0000        0.0000        0.0000        0.0000        0.0000        0.0000        0.0000        0.0000        0.0000        0.0000        0.0000        0.0000        0.0000        0.0000        0.0000        0.0000        0.0000        0.0000        5.3896        5.9906        7.3282        8.2579        8.4622        9.1056       11.1226       14.4144       17.1167       18.4609       20.4658       26.8410       31.2978       31.5922       30.3233       27.1924       23.4786       21.1607       15.3445        9.2743        7.6951        8.6956       11.8245       14.8624       14.5763       14.3210       11.5686       10.1388        9.1570        8.4708        7.8077        8.3359        7.8959        7.8252        7.8957        7.2086        7.0804        6.5504        7.2948        8.4500       10.8229       14.7084       16.5721       18.2390       18.2760       18.4239       18.5234       20.1359       22.5165       22.7711       23.8759       24.7349       23.4292       22.7353       21.9924       20.0520       19.2439       21.4861       21.9214       17.2332       17.4395       17.9401       22.5986       22.7035       24.2379       23.4130       27.2682       32.3432       39.7645       40.9247       43.7999       48.3927        0.0000        0.0000        0.0000        0.0000        0.0000
        0.0000        0.0000        0.0000        0.0000        0.0000        0.0000        0.0000        0.0000        0.0000        0.0000        0.0000        0.0000        0.0000        0.0000        0.0000        0.0000        0.0000        0.0000        0.0000        0.0000        0.0000        0.0000        0.0000        0.0000        0.0000        0.0000        0.0000        0.0000        0.0000        0.0000        0.0000        0.0000        0.0000        0.0000        0.0000       18.9616       17.3034       16.5417       17.0020       15.5722       15.2218       14.4146       13.5268       11.2309       10.4491        9.6090       17.0501        8.3079        7.6465        7.2286        7.1788        8.9596        7.7199        7.1976        7.5208        7.7503        8.0750        9.4080        8.7659        8.4341        8.2598        7.6344        7.4610        8.7801        8.9857        8.8880        8.6099        8.8686        8.4951        7.8228        6.9170        5.0424        0.0000        0.0000        0.0000        0.0000        0.0000        0.0000        0.0000        0.0000        0.0000        0.0000        0.0000        0.0000        0.0000        0.0000        0.0000        0.0000        0.0000        0.0000        0.0000        0.0000        0.0000        0.0000        0.0000        0.0000        0.0000        0.0000        0.0000        0.0000        0.0000        0.0000        0.0000        0.0000        0.0000        0.0000        0.0000        0.0000        0.0000        0.0000        0.0000        0.0000        0.0000        0.0000        0.0000        0.0000        0.0000        0.0000        0.0000        0.0000        0.0000        0.0000        0.0000        0.0000        0.0000        0.0000        0.0000        0.0000        0.0000        0.0000        0.0000        0.0000        0.0000        0.0000        0.0000        0.0000        0.0000        0.0000        0.0000        0.0000        0.0000        0.0000        0.0000        0.0000        0.0000        0.0000        0.0000        0.0000        0.0000        0.0000        0.0000        0.0000        0.0000        0.0000        0.0000        0.0000        0.0000        0.0000        0.0000        0.0000        0.0000        0.0000        0.0000        0.0000        0.0000        0.0000        0.0000        0.0000        0.0000        0.0000        0.0000        5.0193        5.2541        6.2668        7.5936        9.4086        9.4936        9.2352       11.3201       13.1970       14.5403       15.9252       17.1778       19.2677       20.7607       23.0185       24.9321       21.6426       19.8889       21.4846       16.8442       13.0834       10.5162       10.9786       12.4127       11.2071       13.5849       12.5858       12.3799       10.1724        8.5722        7.5980        6.6954        7.3843        7.6593        7.2485        7.5042        6.8832        7.3201        7.7597        8.2325        9.5922       10.8311       12.1090       14.5227       21.4787       24.0059       23.0473       22.9205       27.1181       28.3900       29.7084       28.3866       26.8234       24.8279       23.8180       22.7385       18.8905       17.9392       17.9027       20.4482       17.2225       17.9339       18.4328       23.1764       21.2913       20.6788       26.3199       31.0033       36.2531       40.8494       45.2519       47.8352       51.8181        0.0000        0.0000        0.0000        0.0000        0.0000
        0.0000        0.0000        0.0000        0.0000        0.0000        0.0000        0.0000        0.0000        0.0000        0.0000        0.0000        0.0000        0.0000        0.0000        0.0000        0.0000        0.0000        0.0000        0.0000        0.0000        0.0000        0.0000        0.0000        0.0000        0.0000        0.0000        0.0000        0.0000        0.0000        0.0000        0.0000        0.0000        0.0000        0.0000        0.0000       14.9145       10.6306       10.7504       20.6708       32.0709       11.3787       10.9455       10.7376       11.9672        8.4603        8.6674       18.4479       16.0102        6.8449        6.7254        6.4519      226.9671       46.8989        7.3621        7.0511        7.8858        9.8051        9.7894        6.6017        7.3437        7.5784        7.6277        7.6886        8.4375        8.5828        8.5166        8.3833       10.2275        9.9541        9.3040        8.3308        6.4481        0.0000        0.0000        0.0000        0.0000        0.0000        0.0000        0.0000        0.0000        0.0000        0.0000        0.0000        0.0000        0.0000        0.0000        0.0000        0.0000        0.0000        0.0000        0.0000        0.0000        0.0000        0.0000        0.0000        0.0000        0.0000        0.0000        0.0000        0.0000        0.0000        0.0000        0.0000        0.0000        0.0000        0.0000        0.0000        0.0000        0.0000        0.0000        0.0000        0.0000        0.0000        0.0000        0.0000        0.0000        0.0000        0.0000        0.0000        0.0000        0.0000        0.0000        0.0000        0.0000        0.0000        0.0000        0.0000        0.0000        0.0000        0.0000        0.0000        0.0000        0.0000        0.0000        0.0000        0.0000        0.0000        0.0000        0.0000        0.0000        0.0000        0.0000        0.0000        0.0000        0.0000        0.0000        0.0000        0.0000        0.0000        0.0000        0.0000        0.0000        0.0000        0.0000        0.0000        0.0000        0.0000        0.0000        0.0000        0.0000        0.0000        0.0000        0.0000        0.0000        0.0000        0.0000        0.0000        0.0000        0.0000        0.0000        5.6734        4.8089        4.3257        5.0966        6.4022        7.4384        8.7421       11.1673       12.9486       16.1793       15.3856       13.9026       11.4551       11.0050       11.0624       12.3386       11.9398       10.8135       14.2157       11.6153       10.8817        8.7110        6.4918        6.2320        7.2843       11.4351        7.6234        8.9335        8.6434        8.4386        6.9096        6.1626        6.2589        6.2917        6.4262        7.0101        7.7178        7.4829        7.6689        7.7108        8.3036       10.9702       12.3121       14.0538       17.9885       24.7656       29.8308       31.5452       32.0210       35.7540       39.0411       39.8709       37.2526       29.9377       29.3803       26.0887       24.0579       19.4127       19.6198       19.2702       18.9332       13.4818       13.3395       17.2492       13.9320       16.7702       18.7472       24.0629       29.3466       35.5034       40.3945       43.4131       47.7395        0.0000        0.0000        0.0000        0.0000        0.0000        0.0000
        0.0000        0.0000        0.0000        0.0000        0.0000        0.0000        0.0000        0.0000        0.0000        0.0000        0.0000        0.0000        0.0000        0.0000        0.0000        0.0000        0.0000        0.0000        0.0000        0.0000        0.0000        0.0000        0.0000        0.0000        0.0000        0.0000        0.0000        0.0000        0.0000        0.0000        0.0000        0.0000        0.0000        0.0000        0.0000       12.6750        9.1988       10.7771       12.1319        9.9480        8.8653        9.3136       11.7026        7.3803        6.9488        6.4424        6.2415        6.4028        5.9483        5.6834        5.6288       61.9954        6.8008        6.2629        6.0779        6.6209        7.5272        7.1518        6.6544        7.1154        7.4344        7.5994        7.6822        8.4558        8.5732        8.5843        8.5774       10.6581       10.5610        9.9907        9.0606        0.0000        0.0000        0.0000        0.0000        0.0000        0.0000        0.0000        0.0000        0.0000        0.0000        0.0000        0.0000        0.0000        0.0000        0.0000        0.0000        0.0000        0.0000        0.0000        0.0000        0.0000        0.0000        0.0000        0.0000        0.0000        0.0000        0.0000        0.0000        0.0000        0.0000        0.0000        0.0000        0.0000        0.0000        0.0000        0.0000        0.0000        0.0000        0.0000        0.0000        0.0000        0.0000        0.0000        0.0000        0.0000        0.0000        0.0000        0.0000        0.0000        0.0000        0.0000        0.0000        0.0000        0.0000        0.0000        0.0000        0.0000        0.0000        0.0000        0.0000        0.0000        0.0000        0.0000        0.0000        0.0000        0.0000        0.0000        0.0000        0.0000        0.0000        0.0000        0.0000        0.0000        0.0000        0.0000        0.0000        0.0000        0.0000        0.0000        0.0000        0.0000        0.0000        0.0000        0.0000        0.0000        0.0000        0.0000        0.0000        0.0000        0.0000        0.0000        0.0000        0.0000        0.0000        3.8418        4.0409        0.0000        5.1013        4.9963        4.8446        4.2848        4.5511        5.7390        6.6426        7.1187        7.8022        9.7008       11.7797       16.3451       17.1668       16.9877       15.3764       14.2355        9.6297        9.4963       10.6591        8.0729        8.0479        7.4520        7.1257        5.6464        5.0530        4.2438        3.9406        6.7757        6.1614        5.4864        7.0573        7.4685        6.2586        5.5297        5.5175        6.2812        6.0367        7.3741        8.3448        7.1990        7.4287        7.2609        9.2243       13.5725       17.5716       19.6292       22.7777       30.9806       33.8716       36.4437       36.2631       38.2005       38.7311       37.6208       37.5157       31.8334       31.2697       29.8660       25.8430       18.3048       17.5937       16.9471       13.9094        9.4307        9.6887       10.7189       12.1991       16.1965       19.2896       23.0053       26.1980       35.3802       41.1740       43.9963        0.0000        0.0000        0.0000        0.0000        0.0000        0.0000        0.0000
        0.0000        0.0000        0.0000        0.0000        0.0000        0.0000        0.0000        0.0000        0.0000        0.0000        0.0000        0.0000        0.0000        0.0000        0.0000        0.0000        0.0000        0.0000        0.0000        0.0000        0.0000        0.0000        0.0000        0.0000        0.0000        0.0000        0.0000        0.0000        0.0000       53.4274       36.3820       24.6881       18.3456       13.3282       14.8061        7.6947        7.1167        6.3260        6.2948        6.5119        6.7815        7.1999        7.9243        6.5906        6.1908        5.9800        5.3632        5.1987        5.4285        6.9318        7.1077        6.8669        5.8308        5.6158        5.5697        5.2975        7.9126        7.3007        4.9116        6.8507        7.1754        7.3724        7.4724        8.3171        8.5285        8.5570        8.5590       10.7901       10.7564       12.4471        9.2766        7.2391        6.4776        0.0000        0.0000        0.0000        0.0000        0.0000        0.0000        0.0000        0.0000        0.0000        0.0000        0.0000        0.0000        0.0000        0.0000        0.0000        0.0000        0.0000        0.0000        0.0000        0.0000        0.0000        0.0000        0.0000        0.0000        0.0000        0.0000        0.0000        0.0000        0.0000        0.0000        0.0000        0.0000        0.0000        0.0000        0.0000        0.0000        0.0000        0.0000        0.0000        0.0000        0.0000        0.0000        0.0000        0.0000        0.0000        0.0000        0.0000        0.0000        0.0000        0.0000        0.0000        0.0000        0.0000        0.0000        0.0000        0.0000        0.0000        0.0000        0.0000        0.0000        0.0000        0.0000        0.0000        0.0000        0.0000        0.0000        0.0000        0.0000        0.0000        0.0000        0.0000        0.0000        0.0000        0.0000        0.0000        0.0000        0.0000        0.0000        0.0000        0.0000        0.0000        0.0000        0.0000        0.0000        0.0000        0.0000        0.0000        0.0000        0.0000        0.0000        0.0000        3.6782        3.5803        4.1725        4.4828        4.5590        4.8457        5.1577        4.0686        3.4944        2.9655        3.2200        2.7969        3.1312        3.5204        9.2235       14.7703       16.9300       18.0430       18.0980       15.3835       14.0633       12.2616       10.7230        8.7980        7.5561        6.9301        6.7103        5.1011        4.6839        4.3456       65.1223        5.2088        7.1287        7.9657       10.4255        9.0855        8.8037        7.5167        7.8741        9.6145        9.4972        9.9976        9.4717       10.8674       13.2367       14.2948       16.2169       17.7110       21.8067       23.0533       23.4198       31.6365       35.5646       36.2184       34.9400       37.4709       38.4016       38.8957       37.9860       31.9056       29.6893       24.7594       21.9236       14.5316       12.8931       11.7216       11.9877       10.1403       10.1624       11.3329       13.8027       19.0817       22.5066       25.2112       28.7552       38.6503       43.3177        0.0000        0.0000        0.0000        0.0000        0.0000        0.0000        0.0000        0.0000
        0.0000        0.0000        0.0000        0.0000        0.0000        0.0000        0.0000        0.0000        0.0000        0.0000        0.0000        0.0000        0.0000        0.0000        0.0000        0.0000        0.0000        0.0000        0.0000        0.0000        0.0000        0.0000        0.0000        0.0000        0.0000        0.0000       86.0540       80.8474       65.7803       52.6559       34.7088       22.5392       15.7709       12.8803        9.9688        5.8268        8.8497        8.4511        8.0412        5.3754        5.6871        5.6550        5.6630        5.1797        5.0478        4.8887        4.7762        5.0009        4.8784        5.0406        6.6855        5.8481        5.4221        5.1597        5.0584        4.2201        7.7366        6.1932        4.2471        6.5263        6.8981        7.1171        7.2210        8.1166        8.2818        8.3317        8.4193       10.6275       10.5912       10.0887       19.6383       10.0309       10.6295       10.9317       10.2132        3.7549        3.1798        2.7526        2.4656        1.2993        1.6063        1.9263        0.0000        0.0000        0.0000        0.0000        0.0000        0.0000        0.0000        0.0000        0.0000        0.0000        0.0000        0.0000        0.0000        0.0000        0.0000        0.0000        0.0000        0.0000        0.0000        0.0000        0.0000        0.0000        0.0000        0.0000        0.0000        0.0000        0.0000        0.0000        0.0000        0.0000        0.0000        0.0000        0.0000        0.0000        0.0000        0.0000        0.0000        0.0000        0.0000        0.0000        0.0000        0.0000        0.0000        0.0000        0.0000        0.0000        0.0000        0.0000        0.0000        0.0000        0.0000        0.0000        0.0000        0.0000        0.0000        0.0000        0.0000        0.0000        0.0000        0.0000        0.0000        0.0000        0.0000        0.0000        0.0000        0.0000        0.0000        0.0000        0.0000        0.0000        0.0000        1.4819        2.1644        2.4961        2.7464        2.7309        0.0000        0.0000        0.0000        0.0000        2.6911        3.0862        3.3423        3.7853        3.8510        4.3394        4.4729        4.5376        5.1456        4.0474        3.2539        2.5879        3.2835        2.7674        2.9299        4.2967        6.3393        9.0165       11.5737       14.1182       17.2451       15.7827       14.8444       13.8827        8.4675        7.1671        8.4516        8.6135        8.6822        5.9996        6.2251        5.0049       81.4590        7.1854        5.1611        5.7701        7.0439       13.5752        9.6890        9.6812        8.9322       11.7733       12.7360       12.0020       13.5898       22.3482       27.3959       30.6002       30.1533       27.1722       22.0658       23.5770       26.8848       36.5350       38.3148       41.0665       40.0313       44.8610       39.4274       36.6690       34.0799       26.6800       25.3537       22.8280       23.0835       17.3485       14.9720       14.4083       15.4449       12.6368       12.8267       13.9817       16.5525       24.0476       26.7424       34.1753       34.3262       41.8301       45.9423        0.0000        0.0000        0.0000        0.0000        0.0000        0.0000        0.0000        0.0000
        0.0000        0.0000        0.0000        0.0000        0.0000        0.0000        0.0000        0.0000        0.0000        0.0000        0.0000        0.0000        0.0000        0.0000        0.0000        0.0000        0.0000        0.0000        0.0000        0.0000        0.0000        0.0000        0.0000        0.0000        0.0000      172.8462      146.5757       61.5919       25.4359       18.2997       17.1031       18.2663       10.0080        8.6245        9.1181        5.5213        4.4144        4.4838       13.1650       20.5750       13.0645        8.9568        7.1735        6.9328       16.0104       15.9865        6.6479        8.8119        6.7582        6.7058        6.6635        6.2616        5.5888        5.3458        5.2072        4.6000        5.9164        6.7208        5.6402        6.2920        6.6579        7.0077        7.1161        7.3603        7.5046        7.5166        7.6101        8.7311        8.6613        8.5165       10.6781        8.3581       14.9538       19.2175       13.5005        8.1610        7.7155        2.5188        2.2108        1.6026        7.3211        6.8527        3.9002        1.5151        0.0000        0.0000        0.0000        0.0000        0.0000        0.0000        0.0000        0.0000        0.0000        0.0000        0.0000        0.0000        0.0000        0.0000        0.0000        0.0000        0.0000        0.0000        0.0000        0.0000        0.0000        0.0000        0.0000        0.0000        0.0000        0.0000        0.0000        0.0000        0.0000        0.0000        0.0000        0.0000        0.0000        0.0000        0.0000        0.0000        0.0000        0.0000        0.0000        0.0000        0.0000        0.0000        0.0000        0.0000        0.0000        0.0000        0.0000        0.0000        0.0000        0.0000        0.0000        0.0000        0.0000        0.0000        0.0000        0.0000        0.0000        0.0000        0.0000        0.0000        0.0000        0.0000        0.0000        0.0000        0.0000        0.0000        0.0000        0.0000        1.9721        1.6654        2.0752        2.3777        2.3741        2.9352        3.0971        3.2289        2.3365        2.3388        2.4322        2.3868        2.9803        3.4564        4.7664        4.7866        4.8092        5.3355        4.9680        4.9548        4.5407        4.5777        5.4890        5.1702        5.3153        6.4769        7.5171        8.4399        9.4520       11.5966       10.5406        9.9486       10.7669       10.4749       10.2682        8.6977        9.8153        8.7942        9.5803       10.7394       11.2616        6.9881        7.4449        9.4265        7.2997        8.2999       19.4897       11.7169       13.3530       12.5750       11.4226       10.4196       12.6442       14.4951       18.6423       20.4178       22.3764       27.8955       29.0756       32.2680       29.1767       28.4724       29.9552       35.0113       37.3419       39.5208       35.2009       35.2032       32.7077       30.9515       27.4607       23.9948       21.6460       21.4298       25.4636       25.0425       24.7313       24.4284       25.2948       21.0753       19.8760       21.5984        0.0000        0.0000       38.6556       42.7288       44.4807       46.3891        0.0000        0.0000        0.0000        0.0000        0.0000        0.0000        0.0000        0.0000        0.0000
        0.0000        0.0000        0.0000        0.0000        0.0000        0.0000        0.0000        0.0000        0.0000        0.0000        0.0000        0.0000        0.0000        0.0000        0.0000        0.0000        0.0000        0.0000        0.0000        0.0000        0.0000        0.0000        0.0000        0.0000        0.0000        0.0000       60.4792       33.3679       18.5352       13.4995       10.7458       10.3257       16.3494       11.2102        4.9814        3.2056        2.7257        3.6897        6.9714       20.0208       14.4361       14.0918       18.8936       19.7168       15.0473        5.4250        5.6403        6.3263        7.5689        7.0342        6.7674        5.6280        5.7760        5.6351        5.4180        4.6399        5.0791        4.9463        4.9344        6.2384        6.4640        6.8608        6.9771        7.3296        7.6128        7.6023        7.7061        8.6538        8.5672        8.1601        7.5834        7.7519       15.4362       17.7658        6.9312        3.4214        3.0249        2.6285        2.4955        1.1100        1.9782        1.6036        2.5107        2.2453        1.0711        0.8675        0.0000        0.0000        0.0000        0.0000        0.0000        0.0000        0.0000        0.0000        0.0000        0.0000        0.0000        0.0000        0.0000        0.0000        0.0000        0.0000        0.0000        0.0000        0.0000        0.0000        0.0000        0.0000        0.0000        0.0000        0.0000        0.0000        0.0000        0.0000        0.0000        0.0000        0.0000        0.0000        0.0000        0.0000        0.0000        0.0000        0.0000        0.0000        0.0000        0.0000        0.0000        0.0000        0.0000        0.0000        0.0000        0.0000        0.0000        0.0000        0.0000        0.0000        0.0000        0.0000        0.0000        0.0000        0.0000        0.0000        0.0000        0.0000        0.0000        0.0000        0.0000        0.0000        0.0000        0.0000        0.0000        0.0000        1.1859        1.3179        1.5955        2.0919        2.2822        1.9727        2.0757        2.1706        2.1595        2.2147        2.2911        1.9177        2.0859        2.4981        3.2357        4.0893        4.9437        5.0971        4.8262        5.1640        5.6760        6.4370        7.1367        6.8779        7.1711        7.3511        9.0468       10.5078       10.2081       10.3361        9.9912       11.3745       13.3615       11.8013       10.2433        7.8752        6.2039        6.0702        5.5421        5.3378        8.5142       56.8618        7.1733        6.6865        7.3246        9.4158        8.3201        7.9461       13.8062       14.7352       17.3358       17.3154       16.3516       19.4245       19.8523       21.8086       21.3912       24.0070       29.0255       36.0359       35.3814       33.0728       29.7553       34.3509       36.1787       35.6353       34.4661       31.8210       28.5378       32.3140       26.1652       22.7779       20.8845       21.6456       23.5202       25.1591       26.6284       25.7564       25.7446       22.9271       23.0600        0.0000        0.0000        0.0000        0.0000        0.0000        0.0000        0.0000        0.0000        0.0000        0.0000        0.0000        0.0000        0.0000        0.0000        0.0000        0.0000
        0.0000        0.0000        0.0000        0.0000        0.0000        0.0000        0.0000        0.0000        0.0000        0.0000        0.0000        0.0000        0.0000        0.0000        0.0000        0.0000        0.0000        0.0000        0.0000        0.0000        0.0000        0.0000        0.0000        0.0000        0.0000        0.0000        0.0000       14.8743        8.9372        7.4005        6.7757        4.9606       11.3620        4.5627        7.5773        9.1119        1.9828        1.8197        2.3385        9.5662       15.8915       13.4919       14.0485        7.3562        5.9794       14.1529       12.2132        6.0533        6.3584        7.0173        7.1734        5.7035        5.4877        5.2643        5.0756        4.3913        4.8579        5.4432        5.1206        6.2161        6.7141        6.8772        6.6976        7.4930        7.3011        7.0566        7.1125        8.2873       10.3693       11.2372        7.3666        7.4209        4.8280        4.4244        4.1622        3.0941        2.8806        2.5898        2.6520        1.5568        1.4187        1.9692        2.5612        1.2466        0.7117        0.7288        0.6558        0.1089        0.1412        0.1358        0.0000        0.0000        0.0000        0.0000        0.0000        0.0000        0.0000        0.0000        0.0000        0.0000        0.0000        0.0000        0.0000        0.0000        0.0000        0.0000        0.0000        0.0000        0.0000        0.0000        0.0000        0.0000        0.0000        0.0000        0.0000        0.0000        0.0000        0.0000        0.0000        0.0000        0.0000        0.0000        0.0000        0.0000        0.0000        0.0000        0.0000        0.0000        0.0000        0.0000        0.0000        0.0000        0.0000        0.0000        0.0000        0.0000        0.0000        0.0000        0.0000        0.0000        0.0000        0.0000        0.0000        0.0000        0.0000        0.0000        0.0000        0.0000        0.0000        0.0000        0.0000        1.0514        0.9068        0.8904        1.0051        1.5023        2.0626        1.8316        1.4692        1.6927        1.9901        2.2285        2.6460        2.6876        3.0787        2.9093        3.4161        3.8756        4.3290        4.6847        5.0168        5.7215        6.4929        7.6307        7.3866        6.8485        7.0969        7.7038       10.2291       11.0638        9.8743        9.4778       11.3088       14.1345       12.9815       10.5638        7.0806        5.2573        3.9097        3.3637        3.0111       13.2990       54.7192       11.0275        4.5884        6.4571        7.8291        7.1512       11.2631       14.0952       18.6200       19.1786       22.4447       23.5053       18.8136       16.4158       14.7235       15.0787       15.8071       17.9844       21.9639       29.6605       33.6598       36.7986       35.5676       36.5745       34.4546       33.1419       31.0901       27.9367       27.2887       28.4107       26.0281       26.3988       23.6000       21.8970       23.8081       25.0843       25.7852       26.5453       27.9555       24.7460       24.9694        0.0000        0.0000        0.0000        0.0000        0.0000        0.0000        0.0000        0.0000        0.0000        0.0000        0.0000        0.0000        0.0000        0.0000        0.0000        0.0000
        0.0000        0.0000        0.0000        0.0000        0.0000        0.0000        0.0000        0.0000        0.0000        0.0000        0.0000        0.0000        0.0000        0.0000        0.0000        0.0000        0.0000        0.0000        0.0000        0.0000        0.0000        0.0000        0.0000        0.0000        0.0000        0.0000        0.0000        9.9308       13.3600        7.1804        7.7163        7.1157        3.9687        3.2893       20.5346       39.4090        7.5966       12.7403        6.0461       37.2492       61.0564       32.9881       17.1154       11.2409       14.7973       22.7963       18.3790       18.6033       13.0568        9.8539        6.9290        5.1539        5.7659        5.5970        5.1854        4.1108        4.0640        3.8690        3.8096        5.3045        5.4138        5.6328        5.8520        6.0738        6.2599        6.3245        6.4233        7.1647        8.4758        6.6203        5.9764        4.6605        4.1310        3.6986        3.5810        2.8231        2.7161        2.5085        2.5372        1.5047        1.2135        1.0506        0.3870        0.9379        0.7086        0.6048        0.7706        0.0381        0.0000        0.0000        0.0000        0.0000        0.0000        0.0000        0.0000        0.0000        0.0000        0.0000        0.0000        0.0000        0.0000        0.0000        0.0000        0.0000        0.0000        0.0000        0.0000        0.0000        0.0000        0.0000        0.0000        0.0000        0.0000        0.0000        0.0000        0.0000        0.0000        0.0000        0.0000        0.0000        0.0000        0.0000        0.0000        0.0000        0.0000        0.0000        0.0000        0.0000        0.0000        0.0000        0.0000        0.0000        0.0000        0.0000        0.0000        0.0000        0.0000        0.0000        0.0000        0.0000        0.0000        0.0000        0.0000        0.0000        0.0000        0.0000        0.0000        0.0000        0.0000        0.0000        0.0000        0.0000        1.2656        1.0031        0.9747        1.3312        1.8839        1.7686        1.9698        2.2605        2.6986        3.3250        3.1836        3.1360        3.4943        3.4100        3.2341        3.5118        4.0147        4.0926        4.4350        5.5696        6.3812        7.1154        8.0170        6.8420        6.8549        7.6155       11.4123       11.3339       10.6034       10.1255       10.9267       11.4567       11.7580        9.8860        8.6179        5.2682        3.6266        3.3687        3.3608       20.3241       22.4106       10.5757        9.6153        6.7016        8.4690        8.3659       15.8164       14.8725       17.0328       16.4363       20.7652       22.0329       15.9958       13.4457       14.1423       15.0848       14.8439       16.5756       18.5071       23.4316       30.4978       32.0981       37.1485       34.8789       33.3069       33.1098       30.4372       28.0223       26.9567       27.0563       25.5520       25.9999       26.0684       23.4981       22.1156       24.7693       24.8777       28.5595       29.5682       24.6624       24.9282        0.0000        0.0000        0.0000        0.0000        0.0000        0.0000        0.0000        0.0000        0.0000        0.0000        0.0000        0.0000        0.0000        0.0000        0.0000        0.0000
        0.0000        0.0000        0.0000        0.0000        0.0000        0.0000        0.0000        0.0000        0.0000        0.0000        0.0000        0.0000        0.0000        0.0000        0.0000        0.0000        0.0000        0.0000        0.0000        0.0000        0.0000        0.0000        0.0000        0.0000        0.0000        0.0000        0.0000        0.0000        9.2667        6.1527        5.0897        5.8693        5.2761        5.3691        4.8420        6.4352        4.8614        6.8586        9.2712       16.2139       32.6397       50.4015       35.9801       33.8832       17.9388        6.0638        7.0076        6.2528        6.9684        7.7090        5.8419        7.1832        5.6816        7.8300        7.3853       11.9763       10.2711        9.9104        5.8358       14.7831       65.2259       30.2691        3.6322        5.3272        5.5333        5.5430        5.7201        6.3413        6.1196        5.4273        4.7250        2.0692        1.7892        1.8124        1.7866        3.9865        3.2638       10.0208       16.9620        3.4448        2.0204        1.6391        1.4190        1.4211        1.6707        1.1838        0.7970        0.6011        1.7049        0.3644        0.1707        0.0000        0.0000        0.0000        0.0000        0.0000        0.0000        0.0000        0.0000        0.0000        0.0000        0.0000        0.0000        0.0000        0.0000        0.0000        0.0000        0.0000        0.0000        0.0000        0.0000        0.0000        0.0000        0.0000        0.0000        0.0000        0.0000        0.0000        0.0000        0.0000        0.0000        0.0000        0.0000        0.0000        0.0000        0.0000        0.0000        0.0000        0.0000        0.0000        0.0000        0.0000        0.0000        0.0000        0.0000        0.0000        0.0000        0.0000        0.0000        0.0000        0.0000        0.0000        0.0000        0.0000        0.0000        0.0000        0.0000        0.0000        0.0000        0.0000        0.0000        0.0000        0.0000        0.9841        0.9838        0.9947        1.0461        1.4261        1.7294        2.4813        2.9359        3.9835        3.4151        3.6237        3.9739        4.4133        3.9938        3.6988        3.9504        3.9526        4.6300        6.8137        6.8754        6.4314        7.2904        9.0631        9.7089       10.8532       11.6133       11.6627       11.9974       12.3273       14.3253       13.7908       12.4921       10.8774        9.9836        7.6709        7.5429        9.2472        9.9248       13.1791       11.8547       11.6298        9.3444        9.4195       10.7837       11.9705       12.6623       16.1132       14.6449       14.2199       15.1010       16.9636       19.2315       21.1768       20.2371       21.3325       20.9943       21.4575       23.2145       23.3312       26.0694       35.0186       34.8813       37.7901       36.1993       29.2473       29.3743       27.7749       29.3768       30.0335       24.0163       22.7166       22.5833       23.5293       22.3549       19.8211       20.8946       20.8124       21.2503       24.5352       25.9915        0.0000        0.0000        0.0000        0.0000        0.0000        0.0000        0.0000        0.0000        0.0000        0.0000        0.0000        0.0000        0.0000        0.0000        0.0000        0.0000
        0.0000        0.0000        0.0000        0.0000        0.0000        0.0000        0.0000        0.0000        0.0000        0.0000        0.0000        0.0000        0.0000        0.0000        0.0000        0.0000        0.0000        0.0000        0.0000        0.0000        0.0000        0.0000        0.0000        0.0000        0.0000        0.0000        0.0000        0.0000        7.0585        6.5565       12.9118        6.0547       13.9452        7.5951        5.3941        5.4556        4.6970        5.8814        5.4614        6.9567        6.0383        3.4032        5.3770        9.7553        5.5833        8.1791       14.8246        6.7471        6.8352        5.3933        6.6012       11.2434        8.0626        5.8981        5.0909        5.9781        6.2806        5.9887       11.5512        6.9578        7.8225        9.6871       20.4591       18.4611        7.0114        4.5527        4.6024        8.1612        7.5357        4.6751        3.9060        1.9711        1.6184        1.3768        1.3420        2.5395        2.8556       19.7720       25.4800        1.8370        1.6416        1.3976        1.3348        1.8164        1.0412        1.1079        0.9785        0.6151        0.5376        0.4418        0.3668        0.0000        0.0000        0.0000        0.0000        0.0000        0.0000        0.0000        0.0000        0.0000        0.0000        0.0000        0.0000        0.0000        0.0000        0.0000        0.0000        0.0000        0.0000        0.0000        0.0000        0.0000        0.0000        0.0000        0.0000        0.0000        0.0000        0.0000        0.0000        0.0000        0.0000        0.0000        0.0000        0.0000        0.0000        0.0000        0.0000        0.0000        0.0000        0.0000        0.0000        0.0000        0.0000        0.0000        0.0000        0.0000        0.0000        0.0000        0.0000        0.0000        0.0000        0.0000        0.0000        0.0000        0.0000        0.0000        0.0000        0.0000        0.0000        0.0000        0.0000        1.7831        1.2633        0.9996        0.9822        0.9543        1.2306        1.8358        2.4818        3.5316        3.8604        4.4824        5.5457        4.8615        5.0197        6.4427        5.0529        4.4850        4.7879        4.7928        6.5894        6.2362        6.6936        7.2216        7.8765       10.4564       11.6305       12.4785       13.1149       14.3158       15.6605       15.2989       15.6036       14.8901       15.1171       13.3360       12.5369       10.8325       10.9560        9.7276        9.0676       14.2068       15.0535       94.3148      105.9303       13.9620       14.5995       14.0726       16.2857       14.8529       14.3408       14.7853       16.0576       17.1309       20.2925       22.7536       26.5646       26.0145       24.9151       24.2084       25.4428       23.9297       24.6295       30.7747       37.4065       40.4401       37.0790       30.5613       28.3835       29.3762       30.8694       26.8138       25.0130       22.5676       19.9958       19.8333       19.1284       16.8002       16.6032       19.7060       21.4733       25.0737       25.5032        0.0000        0.0000        0.0000        0.0000        0.0000        0.0000        0.0000        0.0000        0.0000        0.0000        0.0000        0.0000        0.0000        0.0000        0.0000        0.0000
        0.0000        0.0000        0.0000        0.0000        0.0000        0.0000        0.0000        0.0000        0.0000        0.0000        0.0000        0.0000        0.0000        0.0000        0.0000        0.0000        0.0000        0.0000        0.0000        0.0000        0.0000        0.0000        0.0000        0.0000        0.0000        0.0000        0.0000        0.0000       40.1914       60.2747        8.9919        7.5550        7.4986        5.1132        4.9813        5.2058        5.2278        5.8111        4.3735        1.2774        3.1494       10.5692        7.8937        7.0593        7.4997        9.1398        8.2769        4.4544        3.9508        5.7422        4.7002        4.3597        5.0589        5.8257        5.0317        6.6029        6.9113        6.1639        5.6991        2.2628        1.7174        1.6227        1.9794        3.1523       10.6630       13.0422       18.3075       32.5524        4.5986        3.6634        2.8523        1.3675        1.1179        1.0180        1.0883        1.9890        2.2266        2.2514        2.3557        5.9447        7.7578        1.6955        3.5073        1.7708        1.1218        0.8247        0.7358        0.5349        0.4583        0.4476        0.3654        0.1003        0.0000        0.0000        0.0000        0.0000        0.0000        0.0000        0.0000        0.0000        0.0000        0.0000        0.0000        0.0000        0.0000        0.0000        0.0000        0.0000        0.0000        0.0000        0.0000        0.0000        0.0000        0.0000        0.0000        0.0000        0.0000        0.0000        0.0000        0.0000        0.0000        0.0000        0.0000        0.0000        0.0000        0.0000        0.0000        0.0000        0.0000        0.0000        0.0000        0.0000        0.0000        0.0000        0.0000        0.0000        0.0000        0.0000        0.0000        0.0000        0.0000        0.0000        0.0000        0.0000        0.0000        0.0000        0.0000        0.0000        0.0000        0.0000        2.4917        2.0509        1.8755        1.5245        1.4592        1.5073        1.8128        2.0928        2.4134        3.2939        3.9908        5.2998        4.9081       43.3700        7.4258       22.0017       10.7179        6.6155        6.5658        5.6272        6.2489        7.6439        6.4806        7.0745        7.6497       10.9036       12.2726       13.3181       13.9339       13.1780       14.8868       16.8459       51.9450       19.3332       19.2699       49.5443       15.7249       15.2453       14.0894       96.9865       27.2418       15.6838       14.8522       15.8438       19.6612       13.3492       14.4303       16.1901       14.4394       15.2631       18.7167       19.5644       18.7461       20.1243       20.8218       23.0428       25.6173       31.5739       30.8054       28.1093       26.2929       26.8819       28.5441       31.6367       30.6350       37.0379       40.0588       36.2050       30.5080       29.1034       36.3542       34.1726       24.9900       22.7858       19.6449       19.0085       20.8218       17.2029       17.9015       17.7886       20.2668       22.6797       23.5020       26.1701        0.0000        0.0000        0.0000        0.0000        0.0000        0.0000        0.0000        0.0000        0.0000        0.0000        0.0000        0.0000        0.0000        0.0000        0.0000
        0.0000        0.0000        0.0000        0.0000        0.0000        0.0000        0.0000        0.0000        0.0000        0.0000        0.0000        0.0000        0.0000        0.0000        0.0000        0.0000        0.0000        0.0000        0.0000        0.0000        0.0000        0.0000        0.0000        0.0000        0.0000        0.0000        0.0000       31.9456       57.9139       22.1592        7.2716        7.4925        6.2264        7.8217        8.1807        5.4247        4.1117        4.8601        7.0973        7.0198       23.5014       37.3981       17.3889       12.3443        2.3882        1.8481        2.1912        9.6888        9.5212        3.1676        2.9842        2.9530        3.2253        6.6509        7.0966        6.1592        4.3129        4.0317        3.3142        1.6938        1.4722        1.2668        1.5411        2.4280        2.6938        2.7871        2.9021        3.0583        2.9707        2.6368        2.1559        0.9903        0.7704        0.6660        0.6936        1.4170        1.5898        1.5859        2.3223        9.3397        2.8855        1.8734        2.1767        1.0867        0.9585        0.8831        0.7613        0.6651        0.5702        0.5134        0.5341        0.0956        0.0786        0.0000        0.0000        0.0000        0.0000        0.0000        0.0000        0.0000        0.0000        0.0000        0.0000        0.0000        0.0000        0.0000        0.0000        0.0000        0.0000        0.0000        0.0000        0.0000        0.0000        0.0000        0.0000        0.0000        0.0000        0.0000        0.0000        0.0000        0.0000        0.0000        0.0000        0.0000        0.0000        0.0000        0.0000        0.0000        0.0000        0.0000        0.0000        0.0000        0.0000        0.0000        0.0000        0.0000        0.0000        0.0000        0.0000        0.0000        0.0000        0.0000        0.0000        0.0000        0.0000        0.0000        0.0000        0.0000        0.0000        2.5925        2.5448        2.0404        1.8325        1.7114        1.8583        2.4235        2.6466        2.7822        2.7872        4.2694        5.4730        5.5152        5.1603       54.0500        7.5947        8.8295        8.4106        4.9533        4.8949        4.8387        4.8055        5.0252        5.2305        5.8121        6.8933       10.1589       11.7020       12.8982       13.8269       13.4545       14.0099       17.3961       76.2133       23.3959       19.7290       22.6801       18.8201       19.2967       19.2465       15.6124       14.9699       15.2746       19.8684       14.9874       14.4777       16.5670       18.3063       18.8450       17.5263       14.2487       18.8877       24.4296       26.1806       27.5938       26.6869       28.0418       29.8796       32.0998       33.6758       32.6872       31.0038       29.8861       30.9632       35.6797       32.7226       31.4576       32.7135       35.7270       30.6558       27.5215       26.5472       26.8843       24.1724       19.9923       17.2835       17.1216       17.8206       15.7264       14.7902       14.7299       16.2088       19.1944       20.6640        0.0000        0.0000        0.0000        0.0000        0.0000        0.0000        0.0000        0.0000        0.0000        0.0000        0.0000        0.0000        0.0000        0.0000        0.0000        0.0000
        0.0000        0.0000        0.0000        0.0000        0.0000        0.0000        0.0000        0.0000        0.0000        0.0000        0.0000        0.0000        0.0000        0.0000        0.0000        0.0000        0.0000        0.0000        0.0000        0.0000        0.0000        0.0000        0.0000        0.0000        0.0000        0.0000        0.0000       12.0943        6.2399        5.3733        5.8292        7.0540        7.3193        8.0668        6.1498       15.9180       31.4955       17.0526        5.1725       21.4412       16.8321       11.5556        6.9812        5.0573        1.9894        1.1891        1.4661        4.6133        4.6046        2.2010        2.6073        3.4293        1.8191        4.6838        8.8369        3.6133        0.7000        0.1202        0.1935        0.4176        0.4418        0.6462        0.3587        0.7746        1.2307        1.0042        1.9069        1.7950        1.0739        0.8682        0.6500        0.3420        0.1451        0.1340        0.1750        0.6421        0.7671        0.8066        1.5524        4.7974        2.2195        1.7057        0.8426        0.8522        0.6823        0.6354        0.5865        0.4317        0.4320        0.4097        0.3547        0.3896        0.3712        0.8913        1.0231        0.3197        0.3248        0.3417        0.2952        0.0331        0.0468        0.0000        0.0000        0.0000        0.0000        0.0000        0.0000        0.3974        0.4980        0.8234        0.5041        0.0000        0.0000        0.0000        0.0000        0.0000        0.0000        0.0000        0.0000        0.0000        0.0000        0.0000        0.0000        0.0000        0.0000        0.0000        0.0000        0.0000        0.0000        0.0000        0.0000        0.0000        0.0000        0.0000        0.0000        0.0000        0.0000        0.0000        0.0000        0.0000        0.0000        0.0000        0.0000        0.0000        0.0000        0.0000        0.0000        3.1364        3.2137        3.2089        3.0471        2.7512        2.4916        2.4496        2.8397        3.0186        3.1138        3.2175        3.5401        3.3412        3.9810        4.6263        4.3329        5.2370        4.8565        4.0899        3.6950        5.1729        4.4179        4.7929        5.4755        6.5723        5.9616        6.6825        7.8395        9.5356       10.3898       11.7267       13.1860       14.8935       16.8395       18.9775       19.1134       21.5342       22.0490       27.6306       28.6593       17.3536       15.3162       14.1743       16.7094       16.0477       15.9532       15.2734       14.9955       13.8215       14.6497       17.2174       16.5964       33.8082       36.1482       28.0432       36.5610       37.7173       34.0788       32.2584       30.0286       32.1776       36.1313       37.1476       35.1435       28.5930       29.1026       34.1919       33.5370       36.0962       35.5888       33.0152       34.9876       31.0253       29.1623       25.6650       22.9076       18.0472       15.6493       14.4391       13.8390       11.0189       10.7041       10.4628       11.3661       12.9359       14.1278        0.0000        0.0000        0.0000        0.0000        0.0000        0.0000        0.0000        0.0000        0.0000        0.0000        0.0000        0.0000        0.0000        0.0000        0.0000        0.0000
        0.0000        0.0000        0.0000        0.0000        0.0000        0.0000        0.0000        0.0000        0.0000        0.0000        0.0000        0.0000        0.0000        0.0000        0.0000        0.0000        0.0000        0.0000        0.0000        0.0000        0.0000        0.0000        0.0000        0.0000        0.0000        0.0000       19.1459        9.9532        8.2047        6.4726        6.2977       10.7300       15.1666       12.5330        4.0169        3.5350        3.5039        1.7870        0.8877        1.2563        1.4461        0.3448        1.0713        3.9989        5.9799        5.3239        0.7430        1.0949        2.8447        3.6228        2.2929        1.4514        2.3524        4.4550        2.8582        0.1194        0.2500        0.5258        0.5310        0.0000        0.0000        0.2119        0.0000        0.1494        0.1862        0.4974        0.2051        0.3423        0.3422        0.4192        0.5939        0.1060        0.0764        0.0762        0.1055        0.3997        0.4859        0.5009        0.9620        0.3119        0.1715        0.2403        0.7534        0.5994        0.5765        1.1038        0.5108        0.3955        0.3215        0.2961        0.2948        0.3854        0.3781        0.5317        0.4942        0.3517        0.3460        0.3700        0.4221        0.2028        0.1124        0.1617        0.1471        0.0689        0.0470        0.0554        0.0481        0.2792        0.3531        0.4070        0.4401        0.6068        0.6499        0.6595        0.6343        0.0000        0.0000        0.0000        0.0000        0.0000        0.0000        0.0000        0.0000        0.0000        0.0000        0.0000        0.0000        0.0000        0.0000        0.0000        0.0000        0.0000        0.0000        0.0000        0.0000        0.0000        1.1467        1.1333        1.1574        1.7014        1.8561        1.9460        2.6691        3.3105        3.0898        3.3118        3.6237        3.7800        3.8200        3.6916        3.5888        3.4433        3.2775        3.1557        3.4317        4.0822        3.6505        4.3645        5.1737        4.4823        4.8241        5.2213        4.9761        5.4783        6.2127        6.5956        5.5533        5.7192       24.7495        7.1174        7.0051        5.9307        7.1729        8.3389        9.3333        9.5628       10.2746       13.5130       13.6751       17.4403       20.5731       21.6009       21.4549       22.1369       21.5244       53.6965       59.2081       16.7873       16.0140       19.3218       19.1852       17.3176       15.3942       14.9770       13.0909       88.0530       89.8103       16.3926       17.7086       41.1368       39.5318       34.0456       37.0181       37.5550       33.8836       34.2336       33.4881       34.3981       35.0543       37.8635       35.4134       31.0364       31.1001       31.9606       33.8792       32.7268       32.0284       30.5388       31.1420       28.5706       30.0513       25.7731       22.6850       17.8573       15.7100       13.5701       13.6108       10.2946       10.9915        9.7910       10.3622        0.0000        0.0000        0.0000        0.0000        0.0000        0.0000        0.0000        0.0000        0.0000        0.0000        0.0000        0.0000        0.0000        0.0000        0.0000        0.0000        0.0000        0.0000
        0.0000        0.0000        0.0000        0.0000        0.0000        0.0000        0.0000        0.0000        0.0000        0.0000        0.0000        0.0000        0.0000        0.0000        0.0000        0.0000        0.0000        0.0000        0.0000        0.0000        0.0000        0.0000        0.0000        0.0000        0.0000        0.0000       17.0123       18.2965       20.1143       12.6245        7.5923        5.8449        3.9839        5.1080        4.8839        3.1119        3.5610        3.4518        1.2031        0.4004        0.4260        1.7841        1.2020        0.4858        1.0161        1.1065        0.5947        0.3885        0.2392        0.1964        0.1663        0.0539        0.0418        0.0320        0.0244        0.0000        0.0000        0.0000        1.8088       10.6291        2.5912        0.0000        0.1189        0.0521        0.0710        0.0824        0.0869        0.1506        0.6137        0.3895        0.2099        0.0520        0.0393        0.0437        0.0654        0.2566        0.3197        0.3753        0.3005        0.0771        0.0611        0.0618        0.0792        1.7941        1.6621        1.5614        0.4557        0.3033        0.2853        0.2756        0.2577        0.4051        0.4221        0.4471        0.4257        0.3518        0.3449        0.3115        0.2670        0.0490        0.0866        0.2535        0.2533        0.1011        0.0521        0.0597        0.0541        0.2209        0.2953        0.3589        0.4096        0.9006        0.8843        0.7002        0.5640        0.4593        0.5172        0.4077        0.0000        0.0000        0.0000        0.0000        0.0000        0.0000        0.0000        0.0000        0.0000        0.0000        0.0000        0.0000        0.8626        0.7296        1.0567        1.1472        1.3160        1.0313        1.1872        1.3429        1.3470        1.3421        1.6016        1.9510        2.1896        2.8133        3.1253        3.3408        3.4296        3.7108        4.0045        4.0767        3.9894        3.7571        3.7866        3.8943        4.0147        4.6087        4.3292        4.0023        4.3178        4.3076        4.4142        4.2104        4.5173        5.1999        7.5681        9.6056        5.0178        5.7464        9.3234        7.0444        8.3287        8.8100        7.7144        8.0219        8.4898        9.9392       11.1039       12.4637       14.2319       18.6377       22.8718       26.0807       23.8527       24.4820       26.7070       30.6302       24.9810       25.3745       24.0005       22.4845       21.6695       23.7610       20.8692       18.9636       14.8197       25.5077       19.9670       17.3235       21.9337       30.9248       30.6546       33.2521       35.4149       34.5090       33.9795       33.5293       35.1873       35.9006       37.7912       36.0371       38.3180       33.2077       34.1469       33.6053       29.1589       30.5383       30.2801       30.4744       29.2892       27.7903       28.1068       26.8848       23.9294       17.5552       15.6483       14.2042       13.6127        0.0000        9.2542        9.1300        9.3406        0.0000        0.0000        0.0000        0.0000        0.0000        0.0000        0.0000        0.0000        0.0000        0.0000        0.0000        0.0000        0.0000        0.0000        0.0000        0.0000        0.0000        0.0000
        0.0000        0.0000        0.0000        0.0000        0.0000        0.0000        0.0000        0.0000        0.0000        0.0000        0.0000        0.0000        0.0000        0.0000        0.0000        0.0000        0.0000        0.0000        0.0000        0.0000        0.0000        0.0000        0.0000        0.0000        0.0000       16.3864       10.3806        5.9998        9.1106       14.6510       18.5016        5.2231        9.8138        7.8396        7.4262        5.8911        5.2510        4.4837        0.9592        0.6121        0.2285        0.1894        0.2581        0.6047        2.3244        1.2878        0.7848        0.2905        0.2962        0.2243        2.9133        0.0696        0.0603        0.0507        0.0409        0.0000        0.0000        0.0000        0.0000        1.0947        0.0000        0.0000        0.0000        0.0524        0.0678        0.0772        0.0808        0.1393        0.1787        0.3087        0.2730        0.1897        0.0340        0.0373        0.0559        0.2201        0.2743        0.2867        0.2582        0.0978        0.0675        0.0694        0.0825        0.3305        0.4148        0.4911        0.4585        0.2929        0.2616        0.2573        0.3023        0.4416        0.4514        0.4888        0.4497        0.3342        0.3668        0.3215        0.2203        0.0331        0.1993        0.3479        0.1993        0.0877        0.0513        0.0936        0.0539        0.4102        0.2834        0.3248        0.5818        0.8658        0.5587        0.5869        0.5031        0.3928        0.5508        0.3542        0.3450        0.5807        0.4662        0.0000        0.0000        0.0000        0.0000        0.0000        0.0000        0.0000        0.0000        1.4803        0.8402        0.7816        0.7891        0.2313        0.2182        0.9546        0.9778        0.7236        0.8823        1.4198        1.6682        1.8695        2.2019        2.7192        3.0302        3.2607        3.5031        3.6446        3.8469        3.9500        4.3502        4.3525        4.3419        4.4860        4.7078        4.9324        5.0366        4.8811        4.2206        4.0042        4.6021        4.7486        5.1325        5.8053        7.6879        8.8737        8.5174        6.7777        8.7804        8.5322        8.7787        8.3346        8.2407        8.9973        9.1281       11.1608       11.3641       12.3016       13.7157       15.5001       16.8854       19.9578       19.9619       21.2129       21.2250       23.2936       25.0101       25.4961       22.4932       21.5403       21.2959       24.6897       26.1219       23.5844       20.1907       19.7505       19.9386       19.1061       21.9323       29.6990       35.1477       34.1725       33.7251       35.6081       32.6797       32.5571       33.0017       34.2253       33.7612       32.4142       32.2632       28.9705       29.7253       27.9019       26.8493       28.7858       28.6062       28.2752       28.5078       28.6727       26.8893       25.3181       22.5358       17.1116       16.8876        0.0000        0.0000        0.0000        0.0000        0.0000        0.0000        0.0000        0.0000        0.0000        0.0000        0.0000        0.0000        0.0000        0.0000        0.0000        0.0000        0.0000        0.0000        0.0000        0.0000        0.0000        0.0000        0.0000        0.0000
        0.0000        0.0000        0.0000        0.0000        0.0000        0.0000        0.0000        0.0000        0.0000        0.0000        0.0000        0.0000        0.0000        0.0000        0.0000        0.0000        0.0000        0.0000        0.0000        0.0000        0.0000        0.0000       11.6022        3.8133        2.1401        5.2393        3.0618        3.8618        2.3694        0.4888        9.7745        3.4879        5.4184        6.4128        5.9367       12.3264        9.0188        1.1354        0.8586        0.1802        0.8920        0.0845        1.1225        0.1088       10.5109        8.1354        2.7678        0.5731        0.5329        0.4971        0.4679        0.5775        0.5478        0.4850        1.5019        0.2761        0.2020        0.1549        0.1346        0.0883        0.0746        0.0856        0.1206        0.1235        0.1511        0.1681        0.1743        0.1928        0.3180        0.1865        0.2549        0.0136        0.1003        0.0102        0.0154        0.1426        0.1781        0.1920        0.1851        0.3291        0.2662        0.2865        0.3389        0.3697        0.4146        0.4982        0.4718        0.2588        0.2339        0.2453        0.6415        0.5337        0.6778        0.5776        0.5115        0.3771        0.4710        0.4686        0.5377        0.2498        0.6410        0.6531        0.4086        0.2095        0.2097        0.3928        0.2111        0.1494        0.1802        0.2225        0.7041        2.9692        2.5883        1.8887        1.4365        0.2111        0.2003        0.2453        0.1984        0.2478        0.2256        0.2215        0.2393        0.5027        1.6544        2.3089        1.2534        0.9425        0.8164        1.0028        0.6031        0.7848        0.7889        1.3940        1.9411        0.8110        0.3556        0.5326        0.9156        1.1634        1.4168        1.3540        1.3833        2.2206        2.5835        2.8415        2.9630        3.2057        3.1315        3.0881        3.7484        4.9915        4.6781        4.7170        5.0749        5.7133        6.0794        5.9580        5.8237        6.2592        6.7965        7.1450        7.4628        8.5675       10.4434       10.9261       10.2184        9.5391       10.9423       12.2335       11.8230       11.3145       12.3174       11.6107       11.2237       11.1476       11.7252       12.6553       13.3412       12.9475       13.9292       14.4137       15.4912       16.4184       17.3759       18.3363       19.8032       19.5969       17.7684       16.9698       18.9237       20.5964       20.7508       20.4981       22.0359       26.7631       31.9587       34.8583       36.4637       37.1775       39.0799       37.2317       37.7039       38.1268       35.7954       33.2257       31.9356       31.8713       32.0585       31.8921       31.2154       29.2101       28.5663       27.5579       28.5472       26.6401       26.0478       25.9724       26.0451       28.3869       28.0073       26.2994       23.3348       18.7875        0.0000        0.0000        0.0000        0.0000        0.0000        0.0000        0.0000        0.0000        0.0000        0.0000        0.0000        0.0000        0.0000        0.0000        0.0000        0.0000        0.0000        0.0000        0.0000        0.0000        0.0000        0.0000        0.0000        0.0000        0.0000
        0.0000        0.0000        0.0000        0.0000        0.0000        0.0000        0.0000        0.0000        0.0000        0.0000        0.0000        0.0000        0.0000        0.0000        0.0000        0.0000        0.0000        0.0000       12.4777       11.9905       13.3153       12.2746        7.6472        3.2582        6.9930        6.4224        4.6756        8.8626        3.6422        1.2389        0.0443        2.1619        2.5328        2.5091        2.1044        1.5977        1.3513        1.0955        0.8348        0.1703        0.0925        0.0664        0.0936        0.0794        0.0961        0.1059        0.1067        0.5593        0.5647        0.5550        0.5391        0.6890        0.6759        0.6148        0.5152        0.3625        0.2745        0.2162        0.1881        0.1236        0.1046        0.1077        0.1323        0.1248        0.1909        0.1566        0.1608        0.1761        0.2908        0.1900        0.1335        0.0117        0.0079        0.0081        0.0122        0.1135        0.1423        0.1605        0.1934        0.3146        0.3126        0.3044        0.3232        0.3432        0.3614        0.3584        0.3409        0.1989        0.1902        0.1772        0.2359        0.5108        0.4513        0.4158        0.3623        0.2885        0.2771        0.2717        0.3293        0.2440        0.6467        0.8883        0.3997        0.2095        0.2097        0.3931        0.3932        0.1360        0.1762        0.1693        0.1856        0.3161        0.3646        0.3552        0.3317        0.1840        0.1407        0.1301        0.1487        0.6089        0.7262        0.3955        0.4330        0.6385        0.9931        2.1114        2.7115        1.7607        1.6067        1.3578        0.7998        0.5996        0.4736        0.0815        0.1884        0.2793        0.4027        0.5716        1.1749        0.9435        1.4437        1.4692        1.3066        2.2017        2.5128        2.6578        2.7057        2.5992        2.6466        2.8659        3.5351        4.6782        4.3874        4.6288        5.5192        6.2051        5.6110        6.0475        6.6056        7.0851        7.2102        7.8799        8.6004       10.5381       12.9913       13.6893       11.5629       12.0012       12.0777       12.7084       12.8971       15.0652       12.5975       11.7365       11.4855       11.4883       11.6262       11.6891       12.4679       13.0042       14.5405       16.6551       14.7291       16.1409       16.6091       17.2523       17.5995       15.0392       14.6654       14.5663       16.8703       20.9664       20.0187       23.1287       26.9727       32.6914       34.9039       37.9088       37.8247       34.2857       35.5678       37.3530       40.8398       37.3620       34.9006       30.5430       30.5897       31.9196       32.3253       31.1821       30.5288       28.2358       28.7343       28.3818       27.8863       26.0235       25.7525       25.2454       25.6753       27.2228       27.5171        0.0000        0.0000        0.0000        0.0000        0.0000        0.0000        0.0000        0.0000        0.0000        0.0000        0.0000        0.0000        0.0000        0.0000        0.0000        0.0000        0.0000        0.0000        0.0000        0.0000        0.0000        0.0000        0.0000        0.0000        0.0000        0.0000        0.0000        0.0000
        0.0000        0.0000        0.0000        0.0000        0.0000        0.0000        0.0000        0.0000        0.0000        0.0000        0.0000        0.0000        0.0000        0.0000        0.0000        9.1544       10.4574       10.7007        9.8619       10.9363        8.3554        9.8485        7.0937        4.3420        3.7462        1.4704        2.0547        6.1155        5.9065        4.2818        2.3401        1.3790        1.8276        1.9351        1.7338        1.3739        1.1924        0.9904        0.7591        0.1549        0.0851        0.0619        0.0864        0.0724        0.0880        0.0977        0.1015        0.5502        0.5704        0.5711        0.5563        0.7132        0.7891        0.6349        0.5373        0.3805        0.2902        0.2291        1.1058        1.7787        1.6789        0.5835        0.1354        0.1584        0.1364        0.1448        0.1474        0.1596        0.1623        0.1483        0.1176        0.0101        0.0066        0.0067        0.0106        0.1003        0.1477        0.2067        0.2007        0.2870        0.3359        0.3465        0.3344        0.3451        0.3552        0.3738        0.3399        0.1881        0.1632        0.1555        0.1652        0.2776        0.2810        0.2708        0.2706        0.2382        0.2254        0.2102        0.1585        0.0310        0.0763        0.1530        0.1473        0.1343        0.1236        0.2098        0.3931        0.1465        0.1839        0.1716        0.1909        0.2928        0.3581        0.3786        0.2944        0.2435        0.1411        0.1249        0.1338        0.2282        0.4899        0.3812        0.1770        0.3477        0.9689        0.9797        1.6472        2.0083        1.1673        0.4487        0.2897        0.5568        0.2113        0.2849        0.6575        1.3047        1.9939        1.9270        2.0280        2.1422        2.0953        1.4259        2.3422        3.8034        2.7413        2.8598        2.6515        2.7269        2.6300        2.7179        3.0782        4.0642        4.0390        4.4318        5.3764        7.6663        6.6271        7.0026        7.3335        8.4242        9.4506       10.6892       10.2627       11.2200       11.8496       14.9602       14.3536       13.6955       14.2228       13.5944       14.4049       18.5889       13.0512       13.0722       13.6136       12.7996       13.1840       13.4131       14.7244       14.1572       13.3920       14.6186       15.0063       14.8763       14.6203       14.7341       15.0481       15.3583       16.8219       17.9646       15.6039       18.2946       21.0544       24.4717       31.4359       33.9078       40.1025       38.0566       37.2589       38.7146       39.8433       37.8642       37.7519       35.3996       34.4571       33.8435       31.6984       32.4970       31.9175       32.2256       31.3075       30.1525       31.3699       29.7243        0.0000       26.3520       25.7784       24.8476       25.0267       26.9680       27.4268        0.0000        0.0000        0.0000        0.0000        0.0000        0.0000        0.0000        0.0000        0.0000        0.0000        0.0000        0.0000        0.0000        0.0000        0.0000        0.0000        0.0000        0.0000        0.0000        0.0000        0.0000        0.0000        0.0000        0.0000        0.0000        0.0000        0.0000        0.0000
        0.0000        0.0000        0.0000        0.0000        0.0000        0.0000        0.0000        0.0000        0.0000        0.0000        0.0000        0.0000        0.0000       10.7993       11.8834        8.8517        7.7222        5.7361        5.5192        4.3638        2.8005        2.7834        3.3339        2.3352        3.9216        2.4904        0.2626        0.0004        0.0005        0.0050        0.0137        0.9464        1.2947        1.4096        1.2917        1.0485        0.9407        0.8008        0.6288        0.1344        0.0825        0.0678        0.0902        0.0737        0.0881        0.0965        0.0991        0.5340        0.5482        0.5406        0.5163        0.6792        0.6124        0.5468        0.4594        0.3240        0.2463        0.1995        0.1834        0.1265        0.1134        0.1146        0.1302        0.1161        0.1283        0.1343        0.1344        0.3735        0.1431        0.1297        0.1030        0.0089        0.0057        0.0063        0.0296        0.1524        0.1401        0.1553        0.1719        0.4698        0.3632        0.3345        0.3475        0.3496        0.3622        0.3456        0.3213        0.1789        0.1607        0.1491        0.1440        0.2449        0.2295        0.2306        0.1994        0.1701        0.1666        0.1559        0.1113        0.1442        0.4760        0.0651        0.0255        0.0376        0.0484        0.0645        0.1345        0.1620        0.2028        0.1992        0.1920        0.2958        0.3487        0.3652        0.3791        0.2399        0.2471        0.2071        0.1673        0.1688        0.1727        0.2848        0.1940        0.5924        0.5587        0.3867        0.8116        1.8495        1.8665        0.9989        1.0429        1.1713        0.6532        0.8972        1.2295        0.7343        0.7873        0.7126        0.9888        1.0778        1.2136        1.6541        1.4025        2.7376        2.6616        2.7813        3.0369        2.7989        2.9374        4.1088        3.8380        4.1466        4.0812        4.5950        6.1930        6.5557        6.9662        6.8557        7.6111        8.7959       10.0018       10.7520       11.1719       12.9244       13.1367       13.8913       15.7326       14.2438       15.7649       14.7840       14.9767       13.9233       13.5811       13.5045       15.5420       14.8219       12.9825       12.7462       14.9920       13.8854       13.9762       16.6435       17.6588       13.4414       13.0494       13.5841       14.5406       15.6754       18.0057       17.3415       16.8618       20.7076       22.6054       22.6809       23.1249       29.8418       35.7156       39.3552       39.2952       38.4059       37.7615       36.7384       36.3212       32.0614       29.9927       31.9094       32.3987       31.4186       32.5994       33.4147       33.8336       33.5935       34.0153        0.0000        0.0000        0.0000        0.0000        0.0000        0.0000        0.0000        0.0000        0.0000        0.0000        0.0000        0.0000        0.0000        0.0000        0.0000        0.0000        0.0000        0.0000        0.0000        0.0000        0.0000        0.0000        0.0000        0.0000        0.0000        0.0000        0.0000        0.0000        0.0000        0.0000        0.0000        0.0000        0.0000        0.0000        0.0000        0.0000
        0.0000        0.0000        0.0000        0.0000        0.0000        0.0000        0.0000        0.0000        0.0000       23.4604        0.0000        0.0000       19.7803       18.9743       23.4221       14.1210       11.2880        7.9923        5.9525        0.0806        0.0000        0.0000        0.0000        0.0000        0.0000        0.0000        0.0000        0.0000        0.0000        0.0000        0.0000        0.0861        0.1193        0.1328        0.1264        0.5853        0.5540        0.4935        0.4028        0.2348        0.1659        0.1528        0.1956        0.0806        0.0945        0.1025        0.1043        0.3722        0.3786        0.3680        0.3401        0.3660        0.3399        0.2997        0.2507        0.1677        0.1266        0.1035        0.0986        0.0964        0.0904        0.0929        0.1034        0.2083        0.1484        0.1147        0.2630        0.0287        0.0281        0.2196        0.0201        0.0055        0.0035        0.0317        0.2879        0.1701        0.3382        0.2753        0.1721        0.2901        0.2617        0.2963        0.2852        0.2914        0.3021        0.3208        0.2599        0.2167        0.2078        0.1741        0.1583        0.1014        0.0896        0.0904        0.0767        0.0600        0.0616        0.1650        0.3424        0.1819        0.2075        0.3590        0.1510        0.1553        0.1519        0.2028        0.2825        0.3300        0.3950        0.3978        0.4039        0.3143        0.3211        0.3588        0.5950        0.2189        0.1632        0.1770        0.2085        0.3307        0.3615        1.1030        0.8823        0.5693        0.6302        0.6664        1.0718        1.5086        1.8879        2.0760        1.7446        1.2563        1.1280        1.3650        1.6268        1.1116        0.4749        0.2563        0.3609        0.6997        0.6166        1.0687        1.1972        2.5229        2.5044        2.6789        2.7916        2.5400        2.7138        2.7608        3.0239        4.9251        4.6071        5.4043        6.6503        6.0501        6.6155        8.3747        7.7813       21.1486       27.5729       10.7490       12.0425       13.7012       13.9620       13.7620       16.4096       15.9092       17.6611       15.8761       15.6934       14.9128       14.9640       14.5292       14.8454       15.5296       15.8857       14.0652       14.3384       13.2140       13.0971       14.4554       15.8485       11.8469       11.5476       15.4751       14.2673       12.4588       15.5449       13.3936       12.8059       16.7971       17.2849       18.4554       21.8121       29.4810       34.7151       31.8002       31.5403       29.4345       27.6227       26.3425       28.1548       33.9056       32.5562       28.0609       27.3062       29.2836       31.6164       32.5574       33.8658       33.5141        0.0000        0.0000        0.0000        0.0000        0.0000        0.0000        0.0000        0.0000        0.0000        0.0000        0.0000        0.0000        0.0000        0.0000        0.0000        0.0000        0.0000        0.0000        0.0000        0.0000        0.0000        0.0000        0.0000        0.0000        0.0000        0.0000        0.0000        0.0000        0.0000        0.0000        0.0000        0.0000        0.0000        0.0000        0.0000        0.0000        0.0000
        0.0000        0.0000        0.0000        0.0000        0.0000       25.3393       22.6112       16.6484       13.0796       18.7491       16.1578       15.3512       10.7146       12.8136       17.5782       12.8207       11.3955        9.0282        5.0785        0.0000        0.0000        0.0000        0.0000        0.0000        0.0000        0.0000        0.0000        0.0000        0.0000        0.0000        0.0000        0.0321        0.0446        0.0536        0.0591        0.3171        0.3437        0.3370        0.2959        0.1919        0.1611        0.1650        0.2040        0.0821        0.0948        0.1017        0.1024        0.3619        0.3646        0.3490        0.3145        0.3271        0.2860        0.2453        0.2060        0.1387        0.1040        0.0864        0.0856        0.0879        0.0869        0.0906        0.0990        0.1094        0.1288        0.1045        0.0997        0.0682        0.1648        0.1728        0.7882        0.5322        0.0139        0.2401        0.8714        0.7532        0.2965        0.1363        0.1037        0.2502        0.2715        0.2972        0.3541        0.3503        0.2884        0.2982        0.2587        0.2364        0.2059        0.1892        0.1489        0.0825        0.0882        0.0976        0.1050        0.0525        0.0470        0.0414        0.0534        0.0316        0.0430        0.0545        0.0983        0.1972        0.2290        0.2904        0.3556        0.4089        0.6381        0.4443        0.3839        0.5464        0.3452        0.3400        0.3030        0.2588        0.2124        0.2623        0.2117        0.4582        0.3433        0.4989        0.4851        0.9657        0.6286        0.8969        1.0655        1.2691        1.0839        0.8843        0.9801        0.5194        1.2647        1.6401        2.1417        1.5380        0.5560        0.3572        0.4206        0.6698        0.6628        0.7496        1.0127        1.7223        2.2563        2.2268        2.1200        9.1162        1.8072        1.9380        2.3448        4.2304        4.5961        5.0535        5.3620        7.0050        8.2254        8.7496        8.8895        7.9867        9.6998       10.6785       11.9087       13.1051       13.3505       14.5956       16.0888       15.3483       18.0013       16.4710       15.9312       14.6631       14.5229       14.0740       13.7043       14.0263       13.8965       13.7216       12.9674       11.8900       11.5766       11.1408       11.2492        9.9870       11.1257       12.0898       12.0200       10.9212       11.6340       11.5407       12.2386       16.4272        0.0000        0.0000       22.0199       25.1850       30.4053       32.0264       29.2539       29.3387       31.7110       31.9790       30.0165       31.1204       32.3051       30.4689       39.4333       31.3651       32.0250       32.8543       33.3369        0.0000        0.0000        0.0000        0.0000        0.0000        0.0000        0.0000        0.0000        0.0000        0.0000        0.0000        0.0000        0.0000        0.0000        0.0000        0.0000        0.0000        0.0000        0.0000        0.0000        0.0000        0.0000        0.0000        0.0000        0.0000        0.0000        0.0000        0.0000        0.0000        0.0000        0.0000        0.0000        0.0000        0.0000        0.0000        0.0000        0.0000        0.0000
        0.0000        0.0000        0.0000        0.0000       25.2905       21.2754       15.5546       12.5842       12.4920       11.2037        9.8544        8.7467        8.3745        9.7132        9.1350        7.9196        7.8923        4.2177        3.1455        0.0000        0.0000        0.0000        0.0000        0.0000        0.0000        0.0000        0.0000        0.0000        0.0000        0.0000        0.0000        0.0045        0.0062        0.0122        0.0222        0.1590        0.2081        0.2259        0.2122        0.1495        0.1389        0.1508        0.1847        0.0740        0.1631        0.2332        0.1406        0.3251        0.3279        0.3138        0.2828        0.2928        0.2554        0.2210        0.1893        0.1315        0.1830        0.0979        0.0945        0.1007        0.1027        0.1057        0.1094        0.1595        0.1628        0.1009        0.0926        0.0221        0.0200        0.0173        0.0137        0.0037        0.2385        0.0418        0.1002        0.1624        0.2600        0.2951        0.1427        0.2336        0.2542        0.2646        0.2717        0.2681        0.2682        0.2552        0.2307        0.2208        0.1714        0.1530        0.1290        0.0767        0.0612        0.0561        0.0639        0.1256        0.0679        0.0852        0.0704        0.0157        0.0136        0.0478        0.0708        0.2769        0.3078        0.3030        0.4357        0.5470        0.4942        0.4613        0.4064        0.3239        0.2840        0.3611        0.3887        0.2005        0.2000        0.2878        0.2198        0.2044        0.2644        0.3980        0.5442        0.9484        1.3143        1.5811        1.3327        1.3874        1.4289        1.2025        1.3415        0.8079        1.0864        0.8568        1.4347        1.4973        1.1375        0.6629        0.3174        0.7280        0.8530        1.2404        0.9207        1.3046        1.5431        1.7414        1.9725        5.9494        8.6926        1.4669        2.0351        3.3763        3.7407        3.9519        4.2832        5.7299        6.2643       22.8490       17.0664        7.7157        8.9824        9.8639       11.1700       12.9081       14.4813       15.0914       15.4746       13.6844       16.1928       30.4934       28.5654       13.8751       13.2039       12.9948       12.7312       14.2235       13.3715       13.2344       12.5647       10.3341       10.4351       10.8162       11.6677       12.1022       12.4511       11.2053       13.4307       12.0662       11.5823       12.9623       15.8813        0.0000        0.0000        0.0000       29.7194       25.3621       26.7265       27.7113       24.4116       29.6854       31.5588       31.9044       29.5001       30.0650       28.6578       27.5112       30.9316       31.3463        0.0000        0.0000        0.0000        0.0000        0.0000        0.0000        0.0000        0.0000        0.0000        0.0000        0.0000        0.0000        0.0000        0.0000        0.0000        0.0000        0.0000        0.0000        0.0000        0.0000        0.0000        0.0000        0.0000        0.0000        0.0000        0.0000        0.0000        0.0000        0.0000        0.0000        0.0000        0.0000        0.0000        0.0000        0.0000        0.0000        0.0000        0.0000        0.0000        0.0000        0.0000
        0.0000        0.0000       18.8601       18.5253       16.8500       17.0936       13.4861       12.3477        9.1664        5.6728        4.5881        4.6927        5.5267        8.4211        7.8281        5.1690        5.3115        3.3211        1.7442        0.0000        0.0000        0.0000        0.0000        0.0000        0.0292        0.0000        0.0000        0.0000        0.0000        0.0000        0.0000        0.0032        0.0044        0.0087        0.0159        0.1137        0.1490        0.1619        0.1518        0.1072        0.0994        0.1097        0.1742        0.0560        0.0652        0.1156        0.0727        0.2614        0.2686        0.2627        0.2438        0.2618        0.2396        0.2186        0.1986        0.1491        0.1417        0.1249        0.1271        0.1327        0.1349        0.1344        0.1307        0.1467        0.3035        0.1135        0.1015        0.0202        0.0170        0.0573        0.0108        0.1514        0.5353        0.0300        0.3572        0.5467        0.2776        0.2190        0.1319        0.1993        0.2118        0.2285        0.2325        0.2247        0.2245        0.2833        0.3999        0.2621        0.1604        0.1268        0.1328        0.1343        0.1030        0.0789        0.0714        0.0612        0.0685        0.2504        0.0820        0.0157        0.0566        0.0867        0.0892        0.4478        0.4731        0.4616        0.3876        0.5440        0.5302        0.4878        0.4083        0.3075        0.2346        0.2110        0.2091        0.1912        0.2111        0.2526        0.2430        0.2885        0.5316        0.4822        0.6409        1.0835        1.6591        1.5290        1.6318        1.7183        1.1476        0.8061        0.6120        0.5070        0.4650        0.6383        0.3704        0.2659        0.3119        0.3250        0.4052        0.3989        0.4761        0.8279        0.6134        0.8038        0.8489        1.0523        1.5937        1.0475        1.4474        1.3446        1.5771        2.5769        2.9237        3.8228        3.6221        4.1400        4.8788        5.2711        5.8016        6.9580        9.0651        9.0974        9.3564        9.9904       11.9065       13.1089       13.8193       12.1090       12.3874       22.4111       12.5422       11.8964       11.8741       11.8671       11.6703       12.1432       12.2204       12.0664       11.5230       12.5296       14.0242       11.3759       11.2846       12.3040       11.2508       15.9416       15.0793       15.5249       17.9215       23.5110        0.0000        0.0000        0.0000       43.2934       40.5043       38.5635       33.8158       31.3627       32.5445       27.0200       27.6016       28.2062       28.5210       32.2411       32.2146       32.0535       29.4158        0.0000        0.0000        0.0000        0.0000        0.0000        0.0000        0.0000        0.0000        0.0000        0.0000        0.0000        0.0000        0.0000        0.0000        0.0000        0.0000        0.0000        0.0000        0.0000        0.0000        0.0000        0.0000        0.0000        0.0000        0.0000        0.0000        0.0000        0.0000        0.0000        0.0000        0.0000        0.0000        0.0000        0.0000        0.0000        0.0000        0.0000        0.0000        0.0000        0.0000        0.0000        0.0000
        0.0000       16.4560       18.6177       17.1041       13.5210       11.9623       14.8205       15.2476       11.8759        5.4703        5.4812        5.5960        4.9459        2.2839        2.2478        0.4742        0.4734        0.0744        0.0462        0.0000        0.0000        0.0000        0.0000        0.0000        0.0000        0.0000        0.0000        0.0000        0.0000        0.0000        0.0000        0.0000        0.0000        0.0217        0.0000        0.0000        0.0000        0.0000        0.0000        0.0000        0.0000        0.0000        0.0000        0.0622        0.0741        0.0826        0.0879        0.0258        0.0272        0.0275        0.0267        0.1641        0.1590        0.1535        0.1477        0.2219        0.2125        0.2157        0.3147        0.3708        0.2869        0.2380        0.2235        1.4692        1.0597        0.7012        0.5433        0.0505        0.0380        0.0282        0.0253        0.0488        0.0565        0.0679        0.1735        0.2090        0.0604        0.0803        0.4625        1.1045        1.0068        0.5530        0.3357        0.8403        1.1131        0.9612        0.4021        0.2083        0.2408        0.4784        0.5308        1.3033        1.4724        0.5813        0.9609        0.6326        0.1666        0.2400        0.4828        0.5784        0.9538        0.6978        0.6474        0.6485        0.7749        0.7660        0.7019        0.3726        0.3428        0.3802        0.6455        0.2226        0.1362        0.5826        0.3004        0.2205        1.2366        1.2601        0.3821        0.4450        0.4628        0.7276        0.8903        1.0176        1.1729        1.3509        1.2764        1.5407        0.9269        4.1821        4.4435        0.4980        0.3877        8.6152       10.3254        0.4401        0.3981        0.6262        0.8834        0.7183        0.6322        0.5448        0.5125        0.5676        0.9617        1.0839        1.0227        0.5975        1.0298        1.4721        1.5561        1.7339        1.7447        1.9653        2.3524        2.1175        2.3167        1.3636        1.5374        4.9304        6.6736        8.5046        7.8314        6.3548        7.3424        9.0078        9.6106        9.7154        9.8270        9.6240        9.4802       10.2385       10.1176       10.2999       11.7678       11.0076       10.9644       11.8381       13.0216       25.0053       36.0724       12.4092        8.8812        9.5018       11.7123       14.7626       18.5857       22.9765        0.0000        0.0000        0.0000        0.0000       41.3500       31.2121       35.5377       37.1875       37.4664       36.3816       44.4753       33.0635       29.1368       27.0386       32.7978       33.8337       32.3317       33.4001        0.0000        0.0000        0.0000        0.0000        0.0000        0.0000        0.0000        0.0000        0.0000        0.0000        0.0000        0.0000        0.0000        0.0000        0.0000        0.0000        0.0000        0.0000        0.0000        0.0000        0.0000        0.0000        0.0000        0.0000        0.0000        0.0000        0.0000        0.0000        0.0000        0.0000        0.0000        0.0000        0.0000        0.0000        0.0000        0.0000        0.0000        0.0000        0.0000        0.0000        0.0000        0.0000        0.0000
        0.0000       13.7504       15.6944       14.2977       13.2795       12.2723       17.2031       15.5302       15.2792        5.2580        1.3413        0.4370        0.5518        1.0356        0.9722        0.0190        0.0186        0.0186        0.0188        0.0000        0.0000        0.0000        0.0000        0.0000        0.0000        0.0000        0.0000        0.0000        0.0000        0.0000        0.0000        0.0000        0.0000        0.0000        0.0000        0.0000        0.0000        0.0000        0.0000        0.0000        0.0000        0.0000        0.0000        0.0320        0.0405        0.0483        0.0555        0.0173        0.0193        0.0207        0.0216        0.1422        0.1671        0.2718        0.1619        0.2453        0.2696        0.2544        0.2628        0.2977        0.3041        0.2949        0.5264        0.8196        0.3949        0.1904        0.1405        0.0476        0.3086        0.6936        0.5863        0.1308        0.1012        0.0525        0.0560        0.4387        0.4292        0.9007        1.4979        0.7407        0.6128        0.5698        1.4363        2.0864        2.3000        2.0342        1.9176        2.2440        2.4813        2.7399        1.5478        1.7851        2.0900        1.8543        1.8692        1.3226        1.0624        1.1491        1.5082        1.9441        1.5617        1.1342        1.0429        0.9582        1.0480        1.0057        0.9407        0.4466        0.3935        0.3400        0.2872        0.1449        0.4255        0.9408        0.9213        0.5243        0.8512        1.0550        0.3815        0.5999        0.4667        0.9035        1.3408        4.8600        6.5122       24.1790        9.4019        1.1423        0.8385        5.6724        5.1291        0.5114        0.4671        6.6712       11.2392        0.6952        0.6508        1.1879        1.1939        1.0338        0.9504        0.8906        0.8066        0.8645        0.8076        0.6498        0.6923        0.6916        0.8975        0.7331        0.5520        1.2346        1.2939        2.5357        2.3801        1.0529        0.8378        1.0109        1.2236        4.0260        5.0794        5.5745        5.8749        5.1697        5.5700        6.5281        6.9927        7.5414        8.0505        8.4376        8.3506        9.9472       10.4829       10.3410       10.9800        9.8495        9.6465        9.5733        9.2409       26.9353       31.6617        9.2800        9.0780        8.9452        7.9874       11.5552        0.0000        0.0000        0.0000        0.0000        0.0000       22.3906       24.4840       23.1651       26.1018       28.2016       32.6428       32.8901       31.6132       28.1339       26.9902       24.2132       31.3558       32.3772        0.0000        0.0000        0.0000        0.0000        0.0000        0.0000        0.0000        0.0000        0.0000        0.0000        0.0000        0.0000        0.0000        0.0000        0.0000        0.0000        0.0000        0.0000        0.0000        0.0000        0.0000        0.0000        0.0000        0.0000        0.0000        0.0000        0.0000        0.0000        0.0000        0.0000        0.0000        0.0000        0.0000        0.0000        0.0000        0.0000        0.0000        0.0000        0.0000        0.0000        0.0000        0.0000        0.0000        0.0000        0.0000
       14.5389       17.4873       13.6846       10.0823       11.7633       13.1739       11.0752        7.8579        8.4502        3.2107        0.7163        0.1350        0.0700        0.1114        0.0986        0.0039        0.0038        0.0075        0.0076        0.0000        0.0000        0.0000        0.0000        0.0000        0.0000        0.0000        0.0000        0.0000        0.0000        0.0000        0.0000        0.4371        0.8282        0.0000        0.0000        0.0000        0.0000        0.0000        0.0000        0.0000        0.0000        0.0000        0.0000        0.0227        0.0294        0.0367        0.0447        0.0146        0.0168        0.0187        0.0650        0.2465        0.1792        0.1569        0.3267        0.5477        0.2850        0.2975        0.3025        4.8327       12.7240        0.3225        0.2890        0.2464        0.2347        0.1814        0.1437        0.0789        0.3606        0.6706        0.0215        0.0105        0.7142        1.8170        1.6480        2.2136        1.3072        2.6289        4.0221        5.3098        3.5106        2.4478        3.4335        4.7183        2.9140        3.0546        3.8848        3.5097        3.3493        1.7081        1.2345        1.0482        1.4856        0.9439        2.0336        2.6093        2.4485        1.4255        2.0894        1.5129        1.5799        1.3190        1.5487        1.3024        1.4652        1.4729        1.3224        1.5094        8.3018        0.7450        0.8072        0.6330        0.3137        0.1052        0.2069        0.8356        0.7690        0.8343        0.9474        0.6953        1.1027        1.1292        1.2758        1.7908        1.7938        2.4087        1.7084        4.2433        5.8655        1.2063        0.9758        0.7055        0.5502        7.9224        8.1466        0.7259        1.0466        1.5818        1.6665        1.1184       25.7692        0.7035        0.6476        0.6108        0.5709        0.6882        0.5865        0.4809        0.4248        0.5011        0.4994        1.0292        0.8882        1.1031        1.2353        0.7150        0.5397        0.6699        0.9069        3.3700        4.4251        4.9923        5.0919        5.3041        5.1018        5.7598        6.1987        5.7513        6.2201        6.2937        7.2658        9.4179        8.4258        8.2294        8.2312        8.7891        9.5810       11.0446       11.2917       10.7055       11.8732        9.5199        9.2245        8.7976       10.6464        0.0000        0.0000        0.0000        0.0000        0.0000        0.0000       15.2469       15.5019       16.1832       14.9882       19.3288       18.4220       21.0093       25.9560       26.1485       25.3309        0.0000        0.0000        0.0000        0.0000        0.0000        0.0000        0.0000        0.0000        0.0000        0.0000        0.0000        0.0000        0.0000        0.0000        0.0000        0.0000        0.0000        0.0000        0.0000        0.0000        0.0000        0.0000        0.0000        0.0000        0.0000        0.0000        0.0000        0.0000        0.0000        0.0000        0.0000        0.0000        0.0000        0.0000        0.0000        0.0000        0.0000        0.0000        0.0000        0.0000        0.0000        0.0000        0.0000        0.0000        0.0000        0.0000        0.0000        0.0000
        8.6144       10.8351        5.1549        3.2604        6.7730       11.8317        9.7495        4.1348        4.1995        2.6929        0.5465        0.0974        0.1704        0.1828        0.1683        0.0033        0.0095        0.0031        0.0095        0.0033        0.0000        0.0000        0.0000        0.0000        0.0000        0.0000        0.0000        0.0000        0.0000        0.0000        0.0000        0.0178        0.0000        0.0000        0.0000        0.0000        0.0000        0.0000        0.0000        0.0000        0.0000        0.0000        0.0000        0.0345        0.0410        0.0480        0.0557        0.0175        0.0475        0.0213        0.0227        0.2564        0.2032        0.1689        0.1771        0.3071        0.3134        0.3215        0.3227        0.3531        0.3539        0.3359        0.3015        0.2735        0.3607        0.5580        0.8304        1.8841        2.4876        2.2670        3.6196        6.9764        6.7749        5.7915        6.6116        6.1224        5.3157        5.7520        5.0805        1.3570        0.2760        0.6685        0.7494        0.9909        1.5987        0.9224        0.9311        1.2800        1.4106        1.7839        3.2865        2.0090        2.0809        2.0718        3.0124        2.7268        2.3158        2.9133        3.2032        1.5325        1.4033        1.8382        1.7407        1.6144        1.9888        1.6671        1.4899        2.0894        6.1451        3.5741        0.5940        0.2327        0.2078        0.1906        0.1656        0.4398        0.4427        0.5590        0.6554        0.6141        0.7862       22.5341        8.4461        1.3755        1.8509        1.9711        1.8238       15.7162       17.0884        1.4809        1.2091        0.9907        0.8087        1.5041        2.8785        0.7663        1.0357        1.0053        1.0469        0.9081       17.6422        0.6612        0.5462        0.3415        0.2886        0.2974        0.2708        0.2160        0.2252        0.2616        0.3111        0.8873        0.8787        1.0866        1.2313        1.0173        1.2322        1.4473        2.8616        3.9043        4.6993        5.6719        5.4030        3.9838        4.1867        4.6398        4.7814        5.0927        6.0159        5.5431        5.7117        6.8083        7.5047        7.3728        7.5595       10.3494       10.5822       15.3830       16.1908       15.3386       13.4951       12.6843       10.1085       10.9475        0.0000        0.0000        0.0000        0.0000        0.0000        0.0000        8.1600       13.0285       13.6653       13.1799       12.8642       13.3476       13.9932       17.7703       16.3223       21.3699       21.8956        0.0000        0.0000        0.0000        0.0000        0.0000        0.0000        0.0000        0.0000        0.0000        0.0000        0.0000        0.0000        0.0000        0.0000        0.0000        0.0000        0.0000        0.0000        0.0000        0.0000        0.0000        0.0000        0.0000        0.0000        0.0000        0.0000        0.0000        0.0000        0.0000        0.0000        0.0000        0.0000        0.0000        0.0000        0.0000        0.0000        0.0000        0.0000        0.0000        0.0000        0.0000        0.0000        0.0000        0.0000        0.0000        0.0000        0.0000        0.0000
       32.3676       27.8840       21.3826        9.6859        9.1621       10.3228        8.5183        7.3469        6.5725        3.7718        1.2768        0.6346        0.0000        0.1833        0.5881        0.0083        0.0000        0.0000        0.0000        0.0000        0.0000        0.0000        0.0000        0.0000        0.0000        0.0000        0.0000        0.0000        0.0000        0.0000        0.0000        0.0088        0.0123        0.0141        0.0143        0.0463        0.0468        0.0472        0.0477        0.0489        0.0493        0.0548        0.0653        0.0867        0.0988        0.1116        0.1253        0.0234        0.0257        0.0275        0.0288        0.0234        0.1217        0.0255        0.0270        0.2265        0.2456        0.2532        0.2525        0.2560        0.2561        0.3540        0.6225        0.8391        1.4977        1.1717        0.7152        1.1214        0.4401        0.0959        0.1962        0.1665        0.3153        0.1217        0.1115        0.1190        0.3745        0.4993        0.9290        0.3928        0.4429        0.7703        1.3544        0.7735        0.3887        0.5807        1.3576        2.6179        3.8371        3.2839        1.7261        1.4161        1.6948        2.0149        1.9883        1.5565        2.8839        3.4249        2.8106        1.9318        1.5057        1.7487        1.9123        2.5111        2.7878        2.6119        2.3888        1.7455        2.8499        1.4301        1.2712        1.0279        0.9349        0.8517        0.7443        0.7478        0.6598        0.6755        0.7141        0.6288        0.8283        1.8844        1.4232        1.4452        1.6810        1.9072        1.7863        1.8009        2.1562        1.7245        1.7899        1.2994        0.9474        2.8897        2.8459        0.4752        0.6704        0.7356        0.6759        0.6322        0.6037        0.5321        0.4625        0.1845        0.1295        0.1610        0.2000        0.4646        0.5049        0.5766        0.7277        1.1659        1.3699        1.6533        1.7941        0.2870        0.0475        0.0960        0.7575        2.4949        2.5657        2.7150        3.0525        4.1170        3.9877        4.2638        4.3495        5.4702        6.1419        4.6535        6.4242        9.9285        9.4301        7.8656       11.5610       14.2398       15.5373       20.7923       19.8670       22.9299       23.0103       19.6199        0.0000        0.0000        0.0000        0.0000        0.0000        0.0000        0.0000        0.0000        7.6500       15.4639       17.9468       16.4767       16.5303        2.4900        0.0000        6.9300       11.2800       13.9200       18.6900        0.0000        0.0000        0.0000        0.0000        0.0000        0.0000        0.0000        0.0000        0.0000        0.0000        0.0000        0.0000        0.0000        0.0000        0.0000        0.0000        0.0000        0.0000        0.0000        0.0000        0.0000        0.0000        0.0000        0.0000        0.0000        0.0000        0.0000        0.0000        0.0000        0.0000        0.0000        0.0000        0.0000        0.0000        0.0000        0.0000        0.0000        0.0000        0.0000        0.0000        0.0000        0.0000        0.0000        0.0000        0.0000        0.0000        0.0000        0.0000
       24.6448       19.1168       18.7426       13.9928       12.5529       16.5768       15.9994       12.1211       13.7925        7.0465        5.0128        1.1561        0.0684        0.2551        0.4708        0.0000        0.0000        0.0000        0.0024        0.0000        0.0021        0.0000        0.0000        0.0000        0.0000        0.0000        0.0000        0.0000        0.0000        0.0000        0.0000        0.0123        0.9813        0.3259        0.0199        0.0646        0.2859        0.7641        0.2870        0.0683        0.0690        0.0743        0.0846        0.1088        0.1204        0.1330        0.1458        0.0268        0.0290        0.0758        0.0316        0.0712        0.0492        0.1246        0.0408        0.2700        0.4731        0.3386        0.2895        0.4773        0.4154        0.9903        2.2593        1.4329        0.6718        0.2047        0.3423        0.3340        2.1147        0.8481        0.5901        0.2406        0.8481        0.1501        0.6318        0.6951        0.8724        0.6515        1.0106        1.7380        1.1134        0.7599        0.6032        0.5229        1.6127        4.2816        5.0622        6.8896        7.9875        3.7237        3.1800        2.3438        3.0010        3.3230        3.0529        1.8878        1.1757        1.2906        1.3931        1.3067        1.1374        1.4293        1.7019        2.5504        2.9988        3.5264        3.4923        2.5601        2.3630        2.2586        1.8896        1.6928        1.6528        1.0454        0.8880        0.9235        0.9396        0.7601        0.6918        0.7446        1.0818        1.1871        1.1431        1.5228        1.1414        1.5772        1.8614        2.1181        1.5773        1.6083        2.2906        1.2895        1.3178        3.4541        1.1520        0.8584        0.7519        0.7376        0.7170        0.6608        0.6448        0.6192        0.5072        0.1721        0.1375        0.1326        0.1793        0.5417        0.6750        0.7354        0.8462        1.3255        1.5316        1.4289        1.1925        1.0658        0.8987        0.1257        0.0514        1.3000        1.8080        2.1481        2.5365        3.6236        4.4451        4.6065        4.3760        4.9836        4.4006        5.5160        7.9721       12.1474        9.3111        9.3160       15.3303       18.5169       19.3558       21.3807       21.2949        0.0000        0.0000        0.0000        0.0000        0.0000        0.0000        0.0000        0.0000        0.0000        0.0000        0.0000       12.2700       16.6179       16.8806       15.4642        0.0000        0.0000        0.0000        0.0000        0.0000        0.0000        0.0000        0.0000        0.0000        0.0000        0.0000        0.0000        0.0000        0.0000        0.0000        0.0000        0.0000        0.0000        0.0000        0.0000        0.0000        0.0000        0.0000        0.0000        0.0000        0.0000        0.0000        0.0000        0.0000        0.0000        0.0000        0.0000        0.0000        0.0000        0.0000        0.0000        0.0000        0.0000        0.0000        0.0000        0.0000        0.0000        0.0000        0.0000        0.0000        0.0000        0.0000        0.0000        0.0000        0.0000        0.0000        0.0000        0.0000        0.0000        0.0000
        0.0000        0.0000        9.9581       12.5448        0.0000       20.0970       18.3028        8.6534       10.0505        6.4996        2.5439        0.2677        0.4356        0.4532        0.1068        0.0000        0.3469        0.5539        0.0289        0.0000        0.0000        0.0000        0.0000        0.0000        0.0000        0.0000        0.0000        0.0000        0.0000        0.0000        0.0000        0.0169        0.0227        0.0260        1.7172        1.5925        0.7911        0.5483        0.0928        0.0932        0.0919        0.0954        0.1032        0.1278        0.1369        0.1477        0.1595        0.0288        0.0308        0.0323        0.0896        0.1643        0.2630        0.1801        0.0371        0.6116        0.4269        0.3369        0.9117        0.9771        1.2548        0.9117        0.8996        0.5260        0.6620        0.6123        0.8088        2.5289        2.9312        3.0427        4.1190        5.2559        3.7027        1.6075        2.0906        1.3130        0.3082        0.7899        2.2939        3.0605        2.8350        1.6464        1.1105        0.6225        0.6820        2.2405        4.3762        5.8572        3.0179        3.0059        3.1934        3.9468        3.2930        2.1282        1.6672        2.0541        4.3345        3.1352        1.4186        2.8942        3.1501        2.1551        1.6816        2.5443        3.0108        3.1203        3.1682        2.0079        2.4644        2.6349        2.7677        1.7614        1.9182        1.7346        1.3175        1.1599        0.7763        0.6004        0.5850        0.5826        0.3666        0.8144        0.6549        0.6745        0.6723        0.9710        0.9499        1.4223        2.0275        1.7428        1.8249        1.4736        7.0957        1.2329        1.3266        1.4513        1.2552        1.1777        1.0336        0.9697        0.9797        0.8767        0.7732        0.2807        0.2284        0.2123        0.2637        1.3065        0.8928        0.9355        1.2850        2.0966        1.9333        2.1280        1.0691        0.6897        0.2545        0.0166        0.0086        1.2643        1.6141        1.8970        2.1331        3.1823        4.0022        3.8586        3.3851        3.8992        3.1070        4.1364        5.7118        7.2386        7.6871        7.2409        9.1551       11.2203       14.8881       14.8772       12.3807       19.6654        0.0000        0.0000       22.4104        0.0000        0.0000        0.0000        0.0000        0.0000        0.0000       14.1300       13.0500       18.2243        0.0000        0.0000        0.0000        0.0000        0.0000        0.0000        0.0000        0.0000        0.0000        0.0000        0.0000        0.0000        0.0000        0.0000        0.0000        0.0000        0.0000        0.0000        0.0000        0.0000        0.0000        0.0000        0.0000        0.0000        0.0000        0.0000        0.0000        0.0000        0.0000        0.0000        0.0000        0.0000        0.0000        0.0000        0.0000        0.0000        0.0000        0.0000        0.0000        0.0000        0.0000        0.0000        0.0000        0.0000        0.0000        0.0000        0.0000        0.0000        0.0000        0.0000        0.0000        0.0000        0.0000        0.0000        0.0000        0.0000        0.0000
        0.0000        0.0000        0.0000        0.0000        0.0000       15.4403       12.9009        7.4357        7.0283        6.1185        0.4633        1.0094        0.2080        0.3369        0.6091        0.1049        0.6790        0.6862        0.0060        0.3745        1.2887        0.7794        0.0024        0.0000        0.0100        0.0000        0.0000        0.0000        0.0000        0.0000        0.0000        0.0227        0.0287        0.0329        2.8907        1.6243        1.0848        0.1312        0.1264        0.1233        0.1966        0.3340        0.1217        0.1440        0.1486        0.1562        0.1826        0.3125        0.2464        0.6778        0.5201        0.8040        0.7921        0.0978        0.9114        1.2403        1.4668        1.6110        1.0011        0.5195        0.8940        1.2830        1.9743        1.8771        5.2772        4.1394        2.4831        1.6612        2.1884        2.3608        2.6772        5.8251        8.1968        6.5009        1.3280        0.2123        0.3999        1.0199        1.2280        3.1822        2.8698        2.7827        3.5267        2.4676        1.3743        1.9363        5.0321        5.9829        3.0091        2.6856        1.6083        0.5281        0.5391        0.5510        0.9537        1.1283        2.3611        3.3063        3.2612        4.8488        2.8885        2.0923        1.2675        2.0955        2.1674        2.9268        3.1276        2.0908        1.8814        1.9808        2.0006        2.0056        2.1578        2.1412        1.7801        1.3883        0.9694        0.7355        0.6862        0.4737        0.5432        0.5779        0.3788        0.5315        0.6749        0.9970        1.0413        1.1099        1.5525        1.5671        1.7459        1.2988        1.3975        1.4104        1.5831        1.5966        1.6836        1.7570        1.6078        1.6496        1.5775        1.3970        1.2907        0.5538        0.4270        0.4096        0.7616        1.2674        1.2612        1.8218        1.2947        1.9057        3.0088        3.2774        2.3357        1.6352        0.9016        0.5936        0.6310        2.2521        1.6327        1.8429        1.8326        2.1769        3.1630        3.2874        3.6901        2.4737        1.7382        2.2976        4.0267        5.4707        5.4526        5.1772        6.0095        6.9804        7.1593        6.6484        7.1414        8.9463       12.5462       11.6499       10.6425       10.3373        0.0000        0.0000        0.0000        0.0000       19.3500       13.9800       10.2900       18.6128        0.0000        0.0000        0.0000        0.0000        0.0000        0.0000        0.0000        0.0000        0.0000        0.0000        0.0000        0.0000        0.0000        0.0000        0.0000        0.0000        0.0000        0.0000        0.0000        0.0000        0.0000        0.0000        0.0000        0.0000        0.0000        0.0000        0.0000        0.0000        0.0000        0.0000        0.0000        0.0000        0.0000        0.0000        0.0000        0.0000        0.0000        0.0000        0.0000        0.0000        0.0000        0.0000        0.0000        0.0000        0.0000        0.0000        0.0000        0.0000        0.0000        0.0000        0.0000        0.0000        0.0000        0.0000        0.0000        0.0000        0.0000
        0.0000        0.0000        0.0000        0.0000        0.0000       12.5756       21.6232       18.0844       17.7442       15.5033        6.4968        1.4425        0.7954        0.3070        1.4433        0.0000        0.0000        0.0048        0.0189        0.0039        0.0040        0.0147        0.0142        0.0233        0.0728        0.0320        0.0395        0.0338        0.0418        0.0576        0.0812        0.0220        0.0269        0.0309        0.4029        0.1982        0.2144        0.2172        0.2062        0.1606        0.1631        0.3421        0.1783        0.1947        0.2740        0.4687        0.6966        0.9271        1.7745        0.5866        0.5525        0.5134        1.1196        0.7943        0.9370        1.0001        1.0345        1.8104        1.4204        1.4477        0.0610        0.5704        2.8291        4.0901        6.5118        8.0883        6.6865        4.6673        3.1231        3.7817        3.6825        3.6123        4.2400        4.9431        6.1474        4.3432        0.8146        0.0747        0.1888        0.0160        0.3929        1.7382        1.5592        1.9610        1.4514        2.6035        3.2107        1.4945        1.5477        4.0015        5.5823        1.9015        1.7717        1.6323        1.8344        2.9448        1.8791        1.1930        3.1198        1.9124        1.5336        0.8884        0.3041        0.6091        0.5889        1.4128        2.0995        1.2029        1.1434        1.3653        1.8084        3.9664        4.5857        4.4630        3.6935        1.6305        1.1038        0.7226        0.5862        0.4521        0.4200        0.4848        0.3783        0.2794        0.3001        0.5075        0.5804        0.7353        0.8133        0.8533        3.6245        1.4948        1.2796        1.3450        1.8340        2.3104        2.6571        2.7976        2.7278        2.5682        2.5282        2.2524        2.5157        2.3120        1.9495        1.4076        1.8226        1.9646        2.1922        1.6547        1.4710        1.6961        3.2824        4.0336        2.3334        1.8699        1.7301        0.7625        0.9009        1.5324        1.8283        2.0305        3.9542        2.9191        4.0707        3.9219        4.2245        1.9265        1.2444        1.4855        1.6879        1.9274        1.8982        1.7382        1.8111        3.1350        3.9231        3.1197        3.1512        5.7510        5.2211        6.3137        7.8043       12.2676        0.0000        0.0000        0.0000       26.0242       23.4821       20.9500       20.8203       20.7021       18.4700        0.0000        0.0000        0.0000        0.0000        0.0000        0.0000        0.0000        0.0000        0.0000        0.0000        0.0000        0.0000        0.0000        0.0000        0.0000        0.0000        0.0000        0.0000        0.0000        0.0000        0.0000        0.0000        0.0000        0.0000        0.0000        0.0000        0.0000        0.0000        0.0000        0.0000        0.0000        0.0000        0.0000        0.0000        0.0000        0.0000        0.0000        0.0000        0.0000        0.0000        0.0000        0.0000        0.0000        0.0000        0.0000        0.0000        0.0000        0.0000        0.0000        0.0000        0.0000        0.0000        0.0000        0.0000        0.0000        0.0000
        0.0000        0.0000        0.0000        0.0000        0.0000       19.2409       15.2369        9.9373       19.9191       13.2933        9.8492        2.8323        1.3945        0.6598        0.2751        0.0230        0.0174        0.0352        0.0057        0.0092        0.0048        0.0008        0.0015        0.0173        0.0259        0.0356        0.0472        0.0472        0.0584        0.1224        0.1013        0.0265        0.0595        0.0697        0.0515        0.2389        0.2616        0.2651        0.2608        0.1919        0.1866        0.2734        0.3810        0.3675        0.3318        0.4401        0.7835        1.1152        1.0487        1.0493        1.0666        1.5923        1.0219        2.2675        2.6048        4.3090        4.8806        5.0416        4.1378        1.3483        0.1438        0.3286        2.2142        2.3946        3.4894        3.4217        3.1352        4.7777        3.6865        2.5153        1.0391        2.0035        1.7979        1.9220        3.7121        3.4466        2.7072        1.8812        0.8854        0.6376        0.1425        0.7504        1.2537        0.9789        1.8711        2.1282        2.7933        3.8967        5.1647        7.3953        5.4124        1.5982        2.3270        3.9620        4.7344        3.6161        2.9323        2.7313        1.7440        0.8584        1.2254        0.5758        0.2266        0.2154        0.2711        0.4004        1.2939        1.0964        1.0825        1.3789        1.9226        4.5773        5.8966        6.0951        4.5366        2.2510        1.3193        0.8421        0.6119        0.1792        0.2029        0.2851        0.5246        0.6105        0.5287        0.5831        0.5670        0.7583        1.0582        4.9509        7.8931        1.1032        1.3689        1.5221        2.2229        2.6894        3.3187        3.5458        3.4280        3.1882        2.9679        2.8625        2.7475        1.9492        2.0828        2.6032        2.7721        3.2300        3.0199        2.5442        1.7134        1.3688        1.1703        1.0490        1.4346        1.8420        0.9195        0.8546        1.0321        1.6176        1.8514        1.8901        1.7017        2.0237        2.0582        2.0238        1.9599        1.3888        1.3232        1.4443        1.4334        1.1749        1.1101        1.1480        1.2131        1.4312        1.5862        2.2054        3.2426        4.7795        5.1102        6.4326        9.0961       15.1019        0.0000        0.0000       23.6249       23.4391       23.0081       21.0784       20.3099       18.1186       15.6814       16.3989       16.6929       15.4362       16.1987       17.8514        0.0000        0.0000        0.0000        0.0000        0.0000        0.0000        0.0000        0.0000        0.0000        0.0000        0.0000        0.0000        0.0000        0.0000        0.0000        0.0000        0.0000        0.0000        0.0000        0.0000        0.0000        0.0000        0.0000        0.0000        0.0000        0.0000        0.0000        0.0000        0.0000        0.0000        0.0000        0.0000        0.0000        0.0000        0.0000        0.0000        0.0000        0.0000        0.0000        0.0000        0.0000        0.0000        0.0000        0.0000        0.0000        0.0000        0.0000        0.0000        0.0000        0.0000        0.0000
        0.0000        0.0000        0.0000        0.0000       15.2290        5.5158       10.0038       24.7753       14.8364        8.8900       14.9701        9.5086       12.1111        7.9257        7.0433        0.0506        0.0457        0.0459        0.1729        0.2142        0.0461        0.0602        0.0023        0.0228        0.0265        0.0377        0.0824        0.0799        0.1931        0.1361        0.1145        0.0403        0.0560        0.0776        0.0542        0.2723        0.2910        0.4469        0.3621        0.3263        0.6108        0.9901        0.7071        0.4658        0.3873        0.2063        0.2950        1.0994        1.0885        1.1232        0.2285        2.4210        2.7016        3.0511        2.1459        1.6198        1.6936        1.0302        1.0396        1.3629        0.3348        0.9930        3.8451        3.0991        5.0701        4.3640        2.3960        2.7699        3.5159        1.8628        1.7362        0.8406        0.9232        1.2912        1.6376        3.6477        2.7934        3.3244        3.1159        3.1853        0.9352        1.7624        0.8599        0.3722        0.4293        0.7030        2.5069        3.2147        1.3485        2.9352        2.5262        3.0332        1.9319        2.3216        1.9860        1.0216        1.6964        0.3985        0.1714        0.1256        0.1134        0.1967        0.0475        0.1169        0.1345        0.2030        1.1065        0.7563        0.8695        1.2451        1.8023        4.3679        5.3976        5.5116        4.4158        1.9467        1.2687        0.8175        0.7117        0.2765        0.2089        0.3581        0.3914        0.4860        0.8531        2.5606        4.6397        7.5733        2.7229        1.6312        0.7759        1.1719        1.1901        1.6026        2.0756        2.9337        3.4856        4.1512        4.0959        3.6121        3.4021        3.5168        3.3469        3.1472        3.3994        4.1557        4.2277        3.8701        4.6586        4.2945        2.0187        2.1138        2.9102        1.2150        1.0840        1.0772        1.0604        1.1065        1.2143        1.7743        2.0337        2.6509        1.5838        0.9400        1.5333        1.7712        1.7315        1.2733        1.1167        0.8968        0.9483        0.9099        1.1160        1.2335        1.4319        1.3151        1.2135        1.9176        3.3971        6.3699        8.9932        8.1156       10.2754       16.4643        0.0000       18.1442       23.4615       23.6034       22.8633       21.6660       17.7394       16.5437       16.7132       15.5638       15.0524       11.8636       11.9554       12.5538       17.7480        0.0000        0.0000        0.0000        0.0000        0.0000        0.0000        0.0000        0.0000        0.0000        0.0000        0.0000        0.0000        0.0000        0.0000        0.0000        0.0000        0.0000        0.0000        0.0000        0.0000        0.0000        0.0000        0.0000        0.0000        0.0000        0.0000        0.0000        0.0000        0.0000        0.0000        0.0000        0.0000        0.0000        0.0000        0.0000        0.0000        0.0000        0.0000        0.0000        0.0000        0.0000        0.0000        0.0000        0.0000        0.0000        0.0000        0.0000        0.0000        0.0000        0.0000
        0.0000        0.0000        0.0000        0.0000       10.3746       11.3174       26.5660       19.5603       10.8553       18.6137       21.5644       15.1133        8.3081       12.3465       14.2456        0.0761        0.1010        0.1571        0.2045        0.1695        0.0698        1.3871        0.1295        0.0919        0.0281        0.1519        0.0600        0.0628        0.0794        0.0980        0.1192        0.0742        0.0727        0.0486        0.0641        0.4631        0.6820        0.6085        0.7678        0.9635        0.9928        0.6699        0.2505        0.2445        0.2383        0.2493        0.3133        0.5537        1.3403        1.4883        1.5505        1.4598        2.8434        3.0442        4.9246        8.5335        6.3244        3.3764        2.7964        6.9485        8.3036        4.7234        3.6126        2.6861        2.1897        3.2405        3.2921        3.6211        3.5099        2.9478        1.9528        1.6734        1.9543        1.8526        1.7132        2.9287        2.8010        2.7877        3.2698        1.1394        0.5624        1.5520        1.9315        0.9998        0.5980        0.0533        0.1618        0.3859        0.6425        0.5481        0.3150        0.3478        0.1878        0.3271        0.6550        1.1624        1.6040        1.4009        0.4559        0.0339        0.0520        0.3539        0.0212        0.0872        0.1704        0.2440        0.9489        1.4344        2.3507        1.0646        1.5328        3.3753        4.1102        4.1112        3.3619        1.5729        1.1036        1.0652        0.8975        0.2997        0.2347        0.2876        0.4045        0.4574        0.9237        0.7299        0.4078        0.3941        0.4439        0.4587        0.5942        1.0399        1.2930        1.4315        1.8983        2.8624        3.6440        3.8493        3.4931        3.3857        3.3423        3.5796        3.8135        3.0489        3.2134        3.3280        3.5360        4.8522       10.1531        3.8536        3.3848        3.4939        4.9178        1.9861        1.2709        1.3282        1.3850        1.8449        1.4683        2.0563        2.0399        1.8991        2.2580        1.4816        1.6049        1.6986        1.6986        1.1800        1.0408        0.9386        1.4834        3.1332        3.1660        2.0867        2.2972        2.4805        2.5786        5.0655        2.9348        9.7239       12.1342       13.2921       11.7141       14.1641       16.7872       18.7588       18.1202       20.2709       22.0821       19.5396       16.5678       14.7883       14.4862       14.3768       15.4772       13.0233       11.9753       14.3619       15.8598        0.0000        0.0000        0.0000        0.0000        0.0000        0.0000        0.0000        0.0000        0.0000        0.0000        0.0000        0.0000        0.0000        0.0000        0.0000        0.0000        0.0000        0.0000        0.0000        0.0000        0.0000        0.0000        0.0000        0.0000        0.0000        0.0000        0.0000        0.0000        0.0000        0.0000        0.0000        0.0000        0.0000        0.0000        0.0000        0.0000        0.0000        0.0000        0.0000        0.0000        0.0000        0.0000        0.0000        0.0000        0.0000        0.0000        0.0000        0.0000        0.0000        0.0000
        0.0000        0.0000        0.0000        0.0000       17.1309       28.1681       29.6347       12.4270       17.3399       25.7449       22.7645       19.3130       13.1138       19.9790       19.3766        7.0936       10.4808       19.2041       18.6434        6.6535        3.7208        4.2083        4.2525        0.5372        0.9391        1.4311        1.5669        0.3533        0.0868        0.0938        0.1174        0.2642        0.4037        0.4461        0.3916        1.9295        0.9116        2.1765        1.0108        0.8099        0.1027        0.0142        0.3203        0.5548        1.4092        3.0495        3.1850        1.0805        1.0916        0.6048        1.1199        1.1139        2.5174        4.3939        5.4550        5.6653        4.0584        2.0542        2.7736        5.7681        6.0723        5.3659        4.7518        5.9106        3.9115        3.7001        4.9301        6.1248        4.8417        3.3538        4.3979        5.8895        2.7951        2.9815        2.0089        0.8881        1.6288        1.2895        1.5278        1.4031        0.9759        1.4329        2.8810        1.6708        1.3770        1.6591        1.2475        0.6680        0.0910        0.0727        0.5719        0.2836        1.4939        1.5160        2.3636        2.1509        2.2641        1.5262        1.2868        0.5845        0.2292        0.0365        0.0810        0.0339        0.4471        0.3416        1.3153        2.5053        0.4210        2.1609        0.4314        0.3532        0.3754        0.2888        0.3580        1.0442        0.8430        0.7816        0.5875        0.3064        0.3076        0.4516        0.3201        0.1529        0.4812        0.3008        0.1930        0.2450        0.3109        0.3539        0.3530        0.5938        0.9758        1.2338        1.3879        1.4129        1.5135        1.8139        1.7066        2.9192        2.9448        3.2894        4.1730        4.4978        4.3958        4.1418        3.7931       12.8529        9.8659        8.5185        5.7618        2.1417        2.0803        1.3883        1.6936        6.1512        9.1882        6.2756        2.7861        2.1620        2.0226        1.9240        1.6040        0.2886        1.3423        0.9744        0.1063        0.6202        0.7725        1.2242        1.6860        3.8466        4.9729        4.5593        5.6608        7.5929        8.6283        9.2877        8.4446       10.6106       14.3812       16.6111       18.6013       18.7664       18.6407       17.6992       18.3250       15.9333       16.4927       15.5660       16.2257       17.7586       15.3207       12.6867       12.5150        9.9292       12.1277       16.0845       16.2872        0.0000        0.0000        0.0000        0.0000        0.0000        0.0000        0.0000        0.0000        0.0000        0.0000        0.0000        0.0000        0.0000        0.0000        0.0000        0.0000        0.0000        0.0000        0.0000        0.0000        0.0000        0.0000        0.0000        0.0000        0.0000        0.0000        0.0000        0.0000        0.0000        0.0000        0.0000        0.0000        0.0000        0.0000        0.0000        0.0000        0.0000        0.0000        0.0000        0.0000        0.0000        0.0000        0.0000        0.0000        0.0000        0.0000        0.0000        0.0000        0.0000        0.0000
        0.0000        0.0000        0.0000        0.0000        0.0000        0.0000        0.0000        0.0000       19.8799       20.9014       15.8398       15.2917       21.3915       20.9303       13.8200       13.1720       18.0324       21.3208       16.7205        5.6770        5.1695        6.8188        4.5151        0.5605        1.1420        3.0468        2.1296        2.7224        5.0548        0.9233        0.9632        0.5935        2.1319        2.0256        0.6800        0.5478        0.3237        0.7426        0.5876        0.5631        0.6464        0.6347        0.7050        0.7742        1.2394        0.6789        0.1304        0.5143        2.8502        7.0576        9.5112        9.6518       11.2155        8.5859        4.1797        3.5637        1.4981        2.1689        4.6190        7.1603        8.1309       10.8257        9.8592        6.8998        3.6879        1.8957        3.0416        5.0105        7.2546        6.1665        3.1385        1.8870        2.9879        1.9391        1.0839        2.0482        2.9615        2.5137        2.1667        1.4113        1.2237        2.0757        1.7431        1.0842        0.9039        0.6549        0.8437        0.3333        0.3103        0.0971        0.7133        2.4291        2.7969        2.5546        2.2611        1.6553        1.7004        0.8490        0.9231        0.5367        0.2378        0.3635        0.0206        0.0998        0.2672        0.2855        0.2716        1.0768        1.3381        1.6953        1.6250        0.5168        0.5098        0.2718        0.2276        0.4937        0.5321        0.5406        0.5682        1.1227        0.9765        1.3174        1.2951        0.1181        0.2493        0.4611        0.1675        0.2609        0.3672        0.4129        0.6237        0.6256        1.0441        1.5557        1.2850        1.2858        1.3766        1.2894        1.7473        2.5745        3.4310        3.9912        4.8025        4.3440        4.7686        5.4295        6.5523       18.7358       14.2667       10.4692       10.1288        7.3612        9.6091        5.9302        9.6043        7.2195        9.8364       10.3555        5.1707        4.0520        3.0532        2.2783        2.2841        0.2886        1.0225        0.3013        2.8742        1.1726        0.8573        1.2750        2.3863        5.5208        6.6808        6.2257        6.3865        7.0530       10.5986       12.9156       12.2030       15.1588       15.2166       16.7511       21.1208       20.2745       12.8119       13.2766       15.1482       11.9759       14.9742       14.0856       15.4443       16.2699       14.6474       13.7248       12.3674       11.9482       14.3150        0.0000        0.0000        0.0000        0.0000        0.0000        0.0000        0.0000        0.0000        0.0000        0.0000        0.0000        0.0000        0.0000        0.0000        0.0000        0.0000        0.0000        0.0000        0.0000        0.0000        0.0000        0.0000        0.0000        0.0000        0.0000        0.0000        0.0000        0.0000        0.0000        0.0000        0.0000        0.0000        0.0000        0.0000        0.0000        0.0000        0.0000        0.0000        0.0000        0.0000        0.0000        0.0000        0.0000        0.0000        0.0000        0.0000        0.0000        0.0000        0.0000        0.0000        0.0000        0.0000
        0.0000        0.0000        0.0000        0.0000        0.0000        0.0000        0.0000        0.0000        0.0000        0.0000        2.4543        5.4503       10.9057       22.5031       13.2663       12.8171       18.8242       19.3572       18.8632        5.4060        7.5193        7.0184        9.5827        4.1506        8.1171        7.8698        3.2171        2.5188        1.6830        0.8311        0.5273        1.0490        0.7058        1.3437        2.5485        3.3025        1.1101        0.7240        0.8476        2.2314        2.1972        0.8415        1.3068        2.5146        2.4080        2.9975        5.5369        8.1016        6.7904        7.8512        4.9754        6.5368        4.9918        6.0556        7.2367        3.3718        2.2338        4.7660       11.4185        8.9307       10.4623       13.0906       15.2190        9.0649        6.7311        2.6619        3.7039        5.7089        7.3611        4.2511        3.8764        4.1102        3.8415        3.2649        4.2329        2.8246        3.5220        2.3340        1.4411        0.6261        0.8331        1.2885        2.3574        0.8439        0.7784        1.0221        1.1195        1.2353        0.7939        0.9023        1.3643        1.7587        0.4808        0.1424        1.3912        0.9525        1.0394        0.9022        0.6063        0.1461        0.3364        0.3360        0.3241        0.3725        0.2891        0.4664        0.6598        0.5464        0.5688        0.6501        1.2055        0.5940        0.6105        0.2966        0.3101        0.5379        0.6938        0.6480        1.0953        1.5348        1.5959        1.4674        1.4872        0.1633        0.2989        0.2054        0.1541        0.1890        0.3241        0.5085        0.4629        0.6019        1.1119        1.1781        1.3040        1.2662        1.4043        1.0656        1.3930        2.8131        3.7324        3.7774        4.4526        4.9588        5.4366        6.1549        7.0159       15.8430       13.7912       11.6295        9.3612        7.5619        9.9316        6.7113        4.8816        5.2803        5.4330        5.8768        3.1328        3.7496        4.1695        2.3227        1.3757        0.3001        0.1103        1.5867        2.8595        1.1024        1.1439        1.8863        3.8679        7.9657        8.1991        8.2742        7.9764       11.1947       12.1009       12.2561       12.0421       12.2965       12.1525       34.4893       14.8547       14.5185       91.3445       12.5732       11.9136       12.9247       13.4876       13.7658       16.4617       17.5724       17.5285       17.7656        0.0000        0.0000        0.0000        0.0000        0.0000        0.0000        0.0000        0.0000        0.0000        0.0000        0.0000        0.0000        0.0000        0.0000        0.0000        0.0000        0.0000        0.0000        0.0000        0.0000        0.0000        0.0000        0.0000        0.0000        0.0000        0.0000        0.0000        0.0000        0.0000        0.0000        0.0000        0.0000        0.0000        0.0000        0.0000        0.0000        0.0000        0.0000        0.0000        0.0000        0.0000        0.0000        0.0000        0.0000        0.0000        0.0000        0.0000        0.0000        0.0000        0.0000        0.0000        0.0000        0.0000        0.0000        0.0000
        0.0000        0.0000        0.0000        0.0000        0.0000        0.0000        0.0000        0.0000        0.0000        0.0000       12.1166        9.5827        7.2821       10.6494       12.6811       12.6278       17.0451       20.1212       28.6482        9.6583       10.8687        7.4865        8.6207        6.1743       10.7423        8.6905        3.6358        6.7485       12.4961        1.6860        1.9429        1.0728        2.2900        2.3142        2.9518        1.3155        0.6916        0.8207        1.0083        4.5701        4.9141        2.8999        3.1661        4.7729        4.5778        3.9275        3.7967        4.2523        2.5819        2.5226        2.7598        5.5426        6.7262        9.5980       11.6273       12.6969       14.8816       12.6754       16.3696       12.9133       14.9253       14.3386       11.2573       12.4163       13.8561       11.7898        5.3371        3.7211        3.9589        2.0399        1.6688        0.5372        1.7986        1.2630        3.8615        1.7845        3.8533        2.3770        1.8049        2.2978        1.7228        1.7411        2.8777        2.2450        2.6099        2.1070        2.1740        2.7029        3.3189        2.5748        2.6605        1.9932        1.8320        2.1292        1.9733        0.7979        0.7580        0.5022        0.5863        0.1293        0.3033        0.6372        0.6951        0.4561        0.3873        0.1973        0.3167        0.8036        1.2360        0.5584        0.9924        0.6976        0.2493        0.3686        0.3654        0.9475        1.2681        0.9868        0.8887        0.5373        1.0149        0.5844        0.3872        0.3787        0.9411        0.4744        0.1891        0.2631        0.3100        0.5334        0.8401        0.8590        0.9908        1.3426        1.4120        1.0178        1.5766        1.5459        1.4795        2.7063        3.1900        3.5678        4.0169        6.6179        6.6755        5.1186        4.9636        4.8909        4.8460        4.2934        4.1435        5.1493        4.8618        8.4444        5.9611        5.2129        5.2079        3.4395        3.2209        3.4840        2.0906        1.7911        1.4711        0.2631        1.4050        3.5580        3.0852        2.2352        2.9879        3.8797        4.9345       34.3564       20.1565        7.4080        7.3480        8.0121        8.9773       10.4405       11.8702       10.1871       11.5402       11.7866       12.3850       11.5672       12.6673       13.3326       14.3862       13.1326       12.8068       12.6956       18.0316       19.5402       19.7601        0.0000        0.0000        0.0000        0.0000        0.0000        0.0000        0.0000        0.0000        0.0000        0.0000        0.0000        0.0000        0.0000        0.0000        0.0000        0.0000        0.0000        0.0000        0.0000        0.0000        0.0000        0.0000        0.0000        0.0000        0.0000        0.0000        0.0000        0.0000        0.0000        0.0000        0.0000        0.0000        0.0000        0.0000        0.0000        0.0000        0.0000        0.0000        0.0000        0.0000        0.0000        0.0000        0.0000        0.0000        0.0000        0.0000        0.0000        0.0000        0.0000        0.0000        0.0000        0.0000        0.0000        0.0000        0.0000        0.0000
        0.0000        0.0000        0.0000        0.0000        0.0000        0.0000        0.0000        0.0000        0.0000        0.0000       15.5927       11.7310       14.7611       20.2762       12.6355       13.6215       15.4777       33.1465       21.6398       10.5057       14.3215       17.6799       22.3835       14.8517       15.9790       16.1545        6.2468        4.1399        7.3928        7.6891        5.1686        1.2341        1.8497        0.7255        1.0968        2.4584        3.0764        2.0671        1.8645        2.1761        2.4051        2.6742        1.9714        2.2041        0.8943        1.4076        0.5578        0.3979        1.2467        3.3417        4.0914        6.7277        7.8522       13.3360       12.0426       12.6277       13.8194       12.9191        8.9079       11.1744        8.9589        9.8944        7.0148       10.6026       10.4729        7.9789        8.7889        9.1278        6.7094        2.0759        0.3195        1.2575        0.9183        2.1803        3.7083        1.5029        1.9188        1.3133        0.2769        1.5278        1.9667        1.7710        3.4761        4.1633        3.3060        2.9391        2.3131        2.5857        2.4145        1.8763        2.0709        4.1221        4.8125        4.8526        3.2010        1.9498        0.9201        0.3886        0.3470        0.2703        0.2904        0.2933        0.2400        0.1402        0.2804        0.3163        0.3808        0.0484        0.0795        0.0302        0.0271        0.7883        1.1353        4.5913        4.6318        0.7682        0.4756        0.5214        0.7424        0.3756        0.2439        0.4478        0.6974        0.2631        0.0593        0.1098        0.0653        0.1571        0.2131        0.2667        0.3770        1.0351        1.0885        1.3743        1.5890        2.3790        3.2520        3.6073        3.2076        3.6552        4.2947        4.5695        4.7593        4.4159        4.4943        4.0591        3.5882        2.7239        8.4096       15.1658        8.0962        6.7444        6.2856        1.4180        1.6285        2.5421        2.9461        4.1463        2.8232        1.3587        1.1295        0.9815        1.0406        1.0192        4.0363        4.7150        2.6615        3.0731        4.6420        5.0504        4.2312       37.3669       27.5296        6.1140        8.3379       16.3824        8.0897        7.9455        8.2900        9.7855       10.2534       10.5889       11.0552       11.3472       11.6977       12.7181       12.3425        9.7844       11.6800       13.7746        0.0000        0.0000        0.0000        0.0000        0.0000        0.0000        0.0000        0.0000        0.0000        0.0000        0.0000        0.0000        0.0000        0.0000        0.0000        0.0000        0.0000        0.0000        0.0000        0.0000        0.0000        0.0000        0.0000        0.0000        0.0000        0.0000        0.0000        0.0000        0.0000        0.0000        0.0000        0.0000        0.0000        0.0000        0.0000        0.0000        0.0000        0.0000        0.0000        0.0000        0.0000        0.0000        0.0000        0.0000        0.0000        0.0000        0.0000        0.0000        0.0000        0.0000        0.0000        0.0000        0.0000        0.0000        0.0000        0.0000        0.0000        0.0000        0.0000
        0.0000        0.0000        0.0000        0.0000        0.0000        0.0000        0.0000        0.0000        0.0000        0.0000        0.0000        8.7740       15.0548       22.7861       28.6822       19.5546       14.0501       11.4851        9.1120        5.5722        4.7751        3.8302       10.8599       28.8308       44.6142       42.3921       16.0933       10.8209       12.4351       11.4480        5.4497        1.2774        3.1711        0.0225        0.0241        0.0839        0.4767        1.2768        2.8594        2.7449        0.7023        0.9479        0.6070        1.8975        1.2489        0.6945        1.2901        1.6082        4.1543        3.0188        2.5392        3.9972        3.6650        5.2675        4.7465        3.8806        6.1285        7.6918        7.8164        7.3772        9.9366       11.2825       12.3342       10.9788        6.0257        5.2431        7.7804       14.5904       13.9892        8.6723        7.0918        7.6378        6.2083        5.9974        5.7609        2.7790        3.1599        2.5253        2.2916        2.2053        1.0381        0.7677        0.7616        0.6423        0.1470        0.4684        0.9855        2.7161        2.9797        2.0259        2.1624        2.6349        2.1290        2.4852        3.6691        1.5226        2.5104        2.1234        1.1059        0.4398        0.4101        0.3956        0.2819        0.1638        0.5007        0.3238        0.3411        0.0208        0.0334        0.0242        0.0065        1.8548        0.0631        4.4821        2.3057        0.4474        0.5447        0.6115        0.5463        0.4655        0.5891        1.2425        0.7568        0.2132        0.1703        0.0374        0.0709        0.2724        0.2330        0.3445        0.4443        1.5963        1.1337        1.5888        1.7647        2.6934        3.5948        5.1264        3.6388        3.7497        4.0227        5.0056        4.5733        3.8828        3.5701        3.2678        2.8392        2.1461       10.7255       10.8660        1.3422        0.9656        0.7818        0.8410        1.1072        2.5718        3.3454        3.2782        3.3497        1.6642        1.4731        0.9570        1.0077        1.3118        1.5168        1.3245        1.7131        2.8060        2.6621        3.4753        3.9096        5.2295        5.8073        7.4029       11.3883        9.4771        7.1629        7.6019        8.1653       11.7400       12.8429       19.0078       13.8523       12.9070       13.1709       12.7533       13.7778       10.0171       10.4355        0.0000        0.0000        0.0000        0.0000        0.0000        0.0000        0.0000        0.0000        0.0000        0.0000        0.0000        0.0000        0.0000        0.0000        0.0000        0.0000        0.0000        0.0000        0.0000        0.0000        0.0000        0.0000        0.0000        0.0000        0.0000        0.0000        0.0000        0.0000        0.0000        0.0000        0.0000        0.0000        0.0000        0.0000        0.0000        0.0000        0.0000        0.0000        0.0000        0.0000        0.0000        0.0000        0.0000        0.0000        0.0000        0.0000        0.0000        0.0000        0.0000        0.0000        0.0000        0.0000        0.0000        0.0000        0.0000        0.0000        0.0000        0.0000        0.0000        0.0000
        0.0000        0.0000        0.0000        0.0000        0.0000        0.0000        0.0000        0.0000        0.0000        0.0000        0.0000        0.0000        0.0000        0.0000       27.2284       22.1831       18.2773       16.8812       21.9836        3.5961        2.9086        5.7031        8.0830        8.6163       52.5253       46.1618       50.6277       24.2647       21.2991       13.6642        3.9955        1.2087        5.4968        0.1467        0.2206        3.4780        4.2244        4.4520        4.2985        4.6076        2.2396        3.0795        0.9482        1.2242        1.6797        1.6037        1.6861        3.9663        6.5930        4.2846        3.9696        5.2219        6.1863        4.2924        5.8013        4.8992        5.5321        9.4302        8.9738       11.2677       12.5719       10.6228       12.9715       14.5506       11.9969       10.1511        8.9445       14.2861       14.6592       10.5805        7.6378        6.9679       10.7404       12.7745       12.9408        4.5513        4.5944        3.3634        7.0312        7.2343        3.2802        2.9929        3.9063        4.2952        3.6553        4.7403        5.3107        3.4145        3.8328        2.7787        2.6671        3.5107        3.1152        2.4885        3.2976        2.0082        1.6469        1.8491        1.5232        0.8208        0.6931        0.6013        1.2738        0.8821        0.5784        0.5089        0.3704        0.0346        0.0696        0.0206        0.0074        0.7848        2.5053        2.3362        4.3513        0.7591        0.9127        1.0508        0.9083        1.6088        1.1736        1.9012        1.5929        0.6987        0.3812        0.2626        0.0252        0.4732        0.6134        0.5397        0.5948        1.5432        1.5313        1.8928        2.4655        3.0325        4.1405        5.0355        4.2814        3.9973        4.4281        4.6065        4.1423        3.6026        2.8020        2.5532        2.4910        1.8083       13.5535        9.0570        1.3648        1.0061        0.9604        1.0042        1.3441        3.2033        4.2609        4.3440        3.8974        1.7506        1.6377        1.8357        1.6513        2.0627        1.9379        2.0499        4.0094        3.2874        3.6898        4.9371        5.2354        6.3975        6.9153        7.9557        8.4609       12.2765        9.9870        8.2271       11.1122       21.4522       20.8757       15.4702       16.8107       14.0501       13.5723       14.3804        0.0000        0.0000        0.0000        0.0000        0.0000        0.0000        0.0000        0.0000        0.0000        0.0000        0.0000        0.0000        0.0000        0.0000        0.0000        0.0000        0.0000        0.0000        0.0000        0.0000        0.0000        0.0000        0.0000        0.0000        0.0000        0.0000        0.0000        0.0000        0.0000        0.0000        0.0000        0.0000        0.0000        0.0000        0.0000        0.0000        0.0000        0.0000        0.0000        0.0000        0.0000        0.0000        0.0000        0.0000        0.0000        0.0000        0.0000        0.0000        0.0000        0.0000        0.0000        0.0000        0.0000        0.0000        0.0000        0.0000        0.0000        0.0000        0.0000        0.0000        0.0000        0.0000        0.0000
        0.0000        0.0000        0.0000        0.0000        0.0000        0.0000        0.0000        0.0000        0.0000        0.0000        0.0000        0.0000        0.0000        0.0000        0.0000        0.0000        0.0000        0.0000       14.3059        3.4889        6.3997        4.3946        4.5406        2.5400        4.2816       13.7768       44.2311       33.6428       29.5047       26.6296       14.1899       15.5526       10.8701        8.8106        5.5317        7.4740        2.9900        1.7685        2.4675        1.7603        2.0935        0.6835        0.6157        1.7724        3.1557        4.2449        3.9373        4.4214        3.3217        2.9892        3.4731        4.3172        6.2692        6.4821        8.2303        4.9657        2.8366        3.7774        4.0322       13.1697       12.3461        6.9691       10.7273       12.9689       10.1069       10.3942       12.0766       11.3267       13.2359       13.0931       12.8054        9.9024       12.8802       10.0024        8.3930        4.9069        5.0291        3.5881        4.4909        4.3631        3.3165        2.0796        1.4681        1.5302        2.1909        1.6808        2.1048        2.8268        1.8616        2.7334        2.0874        2.3523        2.6568        3.3885        4.4654        2.4889        3.1366        4.4428        4.3750        2.0578        1.9415        1.5367        2.2969        1.0929        0.9998        0.6363        1.8432        0.0244        0.0135        0.0073        0.0079        1.7654        6.3029        4.9500        5.9367        1.1864        1.5153        1.7026        1.5446        0.7241        1.0523        2.5813        2.7316        0.4024        0.1015        0.0178        0.1041        1.0259        1.0537        0.9248        1.0093        2.3036        2.3913        3.5065        3.0664        4.5775        5.5090        6.5100        5.7946        4.3973        4.0774        4.0021        3.4590        2.7158        2.1759        1.9360        1.9720        1.8082        2.6783        9.6279        9.6638        8.5157        8.3943       17.4836        1.9221        4.2761        6.7901        5.6027        7.3778        2.6779        2.3576        3.1399        2.7586        3.2723        3.1500        3.6600        5.5355        4.4673        4.9839        4.9313        6.1413        8.2847        8.2431       20.9145       15.9339       12.7761       12.5784       11.6602       13.4078       16.0254       42.1988       19.3514       16.6421       15.2253       15.6509       21.8434        0.0000        0.0000        0.0000        0.0000        0.0000        0.0000        0.0000        0.0000        0.0000        0.0000        0.0000        0.0000        0.0000        0.0000        0.0000        0.0000        0.0000        0.0000        0.0000        0.0000        0.0000        0.0000        0.0000        0.0000        0.0000        0.0000        0.0000        0.0000        0.0000        0.0000        0.0000        0.0000        0.0000        0.0000        0.0000        0.0000        0.0000        0.0000        0.0000        0.0000        0.0000        0.0000        0.0000        0.0000        0.0000        0.0000        0.0000        0.0000        0.0000        0.0000        0.0000        0.0000        0.0000        0.0000        0.0000        0.0000        0.0000        0.0000        0.0000        0.0000        0.0000        0.0000        0.0000
        0.0000        0.0000        0.0000        0.0000        0.0000        0.0000        0.0000        0.0000        0.0000        0.0000        0.0000        0.0000        0.0000        0.0000        0.0000        0.0000        0.0000        0.0000        0.0000       11.1306       19.3878        8.9379        0.8679        5.4750        9.6507        7.3552       18.7130       33.0333       29.5425       26.9474       24.3158       23.0583       16.1477        6.7711       18.7238       17.5881        4.0164        3.5360        2.1912        2.4960        1.5903        3.6472        6.8136        5.8800        4.0740        3.8880        3.5160        5.2380        5.7360        6.5940        5.2320        8.3160        4.8720        5.8320        8.7360        9.1101        5.3015        6.9788        8.7743        8.9309       10.7517        8.7182       10.0517       11.6409       15.2921        8.4905       10.8346       15.0065       13.7628       16.6618       14.3557        6.9542        6.5544        5.6767        3.4915        1.9070        2.4841        2.2674        3.6159        4.7382        4.8519        2.5240        2.0044        1.6144        1.5240        1.4980        1.9513        2.3698        2.3911        3.3003        2.9528        4.2898        3.2789        2.9967        4.3607        5.6466        7.5048        8.2447        7.0372        3.2660        2.8395        2.7895        2.9835        3.1991        3.4867        2.9326        2.3477        0.6691        0.5530        0.5037        0.4612        0.3061        0.2907        0.4288        0.6542        1.9783        2.5824        2.8053        2.6444        2.7982        2.6662        2.7203        2.9231        2.9161        2.8702        2.7297        2.7878        2.9121        3.1590        3.2225        3.9858        4.3645        4.9443        5.2403        5.2896        5.0533        5.3819        5.4097        5.2152        4.7889        4.9061        4.0233        3.0529        0.2983        0.1291        0.2046        0.2462        5.6824        6.7420        1.7962        1.9819        2.9243        4.5542        6.8710        4.8840        9.9342        7.6074        7.7627        6.7308        5.8607        6.0171        9.5894       10.8742        4.6376        5.4595        5.5734        6.1106        7.2182        7.0245        7.8511        7.4851        9.3704        9.7941       12.5750       25.5004       16.2077       17.4091       14.7899       18.6337       17.8703       47.3373       20.3565       19.0204       16.8531       17.1996       26.0688        0.0000        0.0000        0.0000        0.0000        0.0000        0.0000        0.0000        0.0000        0.0000        0.0000        0.0000        0.0000        0.0000        0.0000        0.0000        0.0000        0.0000        0.0000        0.0000        0.0000        0.0000        0.0000        0.0000        0.0000        0.0000        0.0000        0.0000        0.0000        0.0000        0.0000        0.0000        0.0000        0.0000        0.0000        0.0000        0.0000        0.0000        0.0000        0.0000        0.0000        0.0000        0.0000        0.0000        0.0000        0.0000        0.0000        0.0000        0.0000        0.0000        0.0000        0.0000        0.0000        0.0000        0.0000        0.0000        0.0000        0.0000        0.0000        0.0000        0.0000        0.0000        0.0000        0.0000
        0.0000        0.0000        0.0000        0.0000        0.0000        0.0000        0.0000        0.0000        0.0000        0.0000        0.0000        0.0000        0.0000        0.0000        0.0000        0.0000        0.0000        0.0000        0.0000       14.6279       16.2508       12.7542        9.2866        2.2961        0.5907        5.1994       16.7484       24.5816       14.6075       15.0322       19.1981       25.7518       24.2268        9.7039       21.5813       11.7266        2.8617        3.9741        8.2943        8.5524        5.2249        4.8597        5.7247        6.0720        6.1980        5.5500        4.8240        4.7400        5.0580        6.3300        5.0940        5.4540        4.2660        5.2020        6.8040       12.2184        8.6567        6.9875        5.6268       10.1135       12.8191       11.5201       10.9149       14.1510       15.9231       13.3369       14.1582       12.6123        8.8950       10.6995       14.2054        9.2332        9.4803        8.8966        6.8227        4.9620        4.2207        3.3841        1.8103        1.3413        1.8749        1.8147        1.2251        2.3526        1.7845        2.7431        2.6413        2.1463        2.2721        3.3211        4.3432        4.0964        3.6580        4.8143        4.5401        5.1802        4.4416        8.3032        7.5451        5.0618        3.9833        3.9721        4.2885        5.3587        4.4602        3.2657        2.4068        0.9151        0.7836        0.7289        0.6932        0.5119        0.4608        0.5487        0.8925        2.5287        3.2746        3.5451        3.4009        3.5168        4.1393        4.2861        4.3977        3.6992        3.7781        4.2459        3.7827        3.9273        5.1212        4.2990        5.9039        6.9908        6.4799        7.0662        6.1398        5.5854        5.6698        7.4739        6.5839        7.7723        8.2209        5.3982        3.2015        6.7510        0.8601        0.5829        0.6045        2.5948        3.0454        3.4072        3.5817        3.8055        3.9109        4.7059        5.6818       10.9558        8.3141        6.9365        6.2164        7.1204        6.5977        6.4212        6.2328        6.3537        8.9556       10.9654       11.2440       16.8600       14.5226       12.0084        8.6401       10.8920       11.9804       13.8546       14.4353       35.7830       38.9188       22.7409       21.4982       20.9902       18.2625       21.1263       21.0255       19.9752       21.5392       28.7677       32.4484       32.0936        0.0000        0.0000        0.0000        0.0000        0.0000        0.0000        0.0000        0.0000        0.0000        0.0000        0.0000        0.0000        0.0000        0.0000        0.0000        0.0000        0.0000        0.0000        0.0000        0.0000        0.0000        0.0000        0.0000        0.0000        0.0000        0.0000        0.0000        0.0000        0.0000        0.0000        0.0000        0.0000        0.0000        0.0000        0.0000        0.0000        0.0000        0.0000        0.0000        0.0000        0.0000        0.0000        0.0000        0.0000        0.0000        0.0000        0.0000        0.0000        0.0000        0.0000        0.0000        0.0000        0.0000        0.0000        0.0000        0.0000        0.0000        0.0000        0.0000        0.0000        0.0000
        0.0000        0.0000        0.0000        0.0000        0.0000        0.0000        0.0000        0.0000        0.0000        0.0000        0.0000        0.0000        0.0000        0.0000        0.0000        0.0000        0.0000        0.0000        0.0000        0.0000        5.6235        7.4926        3.4766        1.2670        1.3942        3.0181        1.8014       10.5994        7.7118       13.3925       16.4073       20.6445       16.7841       19.5442       17.2826       16.4538       17.0669       14.4340       12.6326        4.8129        7.7138       11.8618       11.4349       11.6280        8.0400        5.8260        7.6980        7.9500        5.5140        5.4480        4.1820        4.2540        3.7140        5.3220        5.8260        8.7911        5.9058        4.7871        5.5870        5.7086        7.4570        8.8941        8.3953       12.7563        8.9742        5.9442        2.8464        3.8122        6.3119       12.8937       13.5334        6.6972        6.3377        6.7751        7.8966        5.4849        5.5068        4.4957        3.8137        2.3416        1.0015        1.1072        1.2166        2.3195        3.5372        3.6779        3.6717        3.4554        4.2424        4.2742        4.8113        4.0360        4.2865        5.2040        4.9366        4.9211        4.6936        4.8009        5.8278        4.5334        4.9313        5.6361        6.8322        7.8485        4.8097        3.7864        4.1238        1.4082        1.3549        1.3104        1.2441        0.9043        2.1591        1.7134        1.4916        3.4570        4.1093        4.3056        4.2428        4.3509        4.3360        3.9816        4.6780        4.4428        4.4357        4.4350        4.5138        4.8213        5.3117        5.7825        7.5558        7.6902        7.2104        7.2286        6.8646        6.4717        6.9049        9.5691        8.1039        8.9846        9.3792        6.4988        3.8283        7.3141        7.4836        0.1961        0.6874        2.3642        2.8953        3.2766        3.4690        4.9435        5.7947        8.8458        7.0130        7.9156        7.7800        8.6975        8.2434        9.1851       10.5070       10.3680        9.9398       14.3281       14.0542       18.2441       15.2898       16.6531       13.4087       14.3225       14.3256       16.6066       15.5217       17.9316       19.5237       29.9675       35.4306       24.4755       20.8190       18.1531       18.9573       17.7963       20.9338       22.4606       21.7450       29.3161       32.5326       35.9251       31.8963        0.0000        0.0000        0.0000        0.0000        0.0000        0.0000        0.0000        0.0000        0.0000        0.0000        0.0000        0.0000        0.0000        0.0000        0.0000        0.0000        0.0000        0.0000        0.0000        0.0000        0.0000        0.0000        0.0000        0.0000        0.0000        0.0000        0.0000        0.0000        0.0000        0.0000        0.0000        0.0000        0.0000        0.0000        0.0000        0.0000        0.0000        0.0000        0.0000        0.0000        0.0000        0.0000        0.0000        0.0000        0.0000        0.0000        0.0000        0.0000        0.0000        0.0000        0.0000        0.0000        0.0000        0.0000        0.0000        0.0000        0.0000        0.0000        0.0000        0.0000
        0.0000        0.0000        0.0000        0.0000        0.0000        0.0000        0.0000        0.0000        0.0000        0.0000        0.0000        0.0000        0.0000        0.0000        0.0000        0.0000        0.0000        0.0000        0.0000        0.0000        0.0000        2.7982        3.5965        2.2500        1.9817        0.9574        0.2996        2.4047        8.9003       15.3151       13.0324       24.0574       10.7549        3.3836        6.8572        6.3113       18.3093       25.2385       16.0752        6.8428        7.1614        6.3916        9.5970        6.8820        5.9400        6.4740        5.7900        6.6660        9.4140        5.9820        4.9560        4.7160        4.9200        4.2420        3.7440        4.4211        5.9781        6.6300        5.2570        5.3902        2.0769        4.9924        2.4430        3.9891        2.5226        1.4630        5.1706        6.6585        6.8919        6.8283        5.8026        3.8891        4.3530        5.9669        6.0819        4.2105        4.6870        5.5130        5.6616        3.9304        1.3657        2.2317        2.7790        2.9998        5.0770        5.3646        5.0149        5.4571        5.6060        5.0176        5.9282        6.3053        5.2350        5.3577        5.3514        6.4955        6.6990        9.4703        8.7274        4.9615        6.1878        6.4362        6.1475        5.5050        5.0833        5.5840        5.5287        2.0932        2.0585        2.2063        2.1746        1.7049        1.7512        1.8517        2.1922        4.5223        4.9491        5.0402        4.9720        5.1420        5.3360        5.1014        4.5757        5.7135        5.1246        5.0778        5.1671        6.1682        6.5416        6.8961        7.2353        9.0379        8.9076        8.3627        8.5183        7.5783        7.9180        9.6722        7.8024        8.2215       10.9658       12.6302       12.6342       17.0831        2.1896        0.7660        1.3744        4.2866        4.8284        5.7238        7.7591       11.1288       20.0887       20.5083       14.3288       12.5219       14.1879       12.3950       10.9306       10.2754        9.9983       10.8433       11.3431       12.9221       16.1594       21.9058       23.6906       22.1260       23.3517       25.1777       20.8043       23.5109       25.8152       22.7841       22.3410       23.1669       26.2453       31.3748       25.3015       71.9220       50.5137       23.6788       28.0056       29.2662       22.9095       21.4163       28.3876       31.0613       35.3510       30.9424        0.0000        0.0000        0.0000        0.0000        0.0000        0.0000        0.0000        0.0000        0.0000        0.0000        0.0000        0.0000        0.0000        0.0000        0.0000        0.0000        0.0000        0.0000        0.0000        0.0000        0.0000        0.0000        0.0000        0.0000        0.0000        0.0000        0.0000        0.0000        0.0000        0.0000        0.0000        0.0000        0.0000        0.0000        0.0000        0.0000        0.0000        0.0000        0.0000        0.0000        0.0000        0.0000        0.0000        0.0000        0.0000        0.0000        0.0000        0.0000        0.0000        0.0000        0.0000        0.0000        0.0000        0.0000        0.0000        0.0000        0.0000        0.0000        0.0000
        0.0000        0.0000        0.0000        0.0000        0.0000        0.0000        0.0000        0.0000        0.0000        0.0000        0.0000        0.0000        0.0000        0.0000        0.0000        0.0000        0.0000        0.0000        0.0000        0.0000        0.0000        4.3554        3.3199        4.4443        6.1952        4.7238        2.5527        5.6739        4.7150        0.4374        0.5846        0.5374        2.8732        4.8312        6.3886       17.1473       10.1532       12.8905       11.3100        9.1769        8.0875        3.8256        4.3626        5.2020        5.8140        3.7620        8.8020       12.5808       12.4260       11.4177        5.4751        4.4809        6.9380        9.3305        9.4022       17.4094        7.5863        4.4528        4.3955        8.5670        5.5248        1.9477        0.4425        0.9393        1.4474        4.6548        9.5447        7.9778        9.8179        8.7329       10.5166        6.4219        5.1966        6.8074        3.5823        4.7037        3.7696        5.1680        4.5369        4.0929        4.0490        4.6460        2.8433        2.9398        5.4568        6.6444        7.5625        7.6522        6.6761        6.3094        6.8430        7.7903        5.4718        6.2434        8.3282        8.6899       10.1713       11.0000        9.9017        6.3313        7.8045        9.9410       10.6599        7.6085        8.7090        8.0452        6.2325        3.9801        3.9956        4.1155        4.4359        5.9559        5.4799        5.6876        6.7611        6.3319        6.5144        6.6690        7.0033        6.6468        6.2214        6.8051        6.0232        5.2359        5.9453        5.0730        4.7778        6.3517        7.1214        8.0780        8.7687       14.4754       12.1804       11.2275       10.2510        9.8305        9.1162        9.8427        9.6115       12.7632       16.1595       12.0245       15.8244       13.1009        7.6138        9.0343        8.2841       11.0003       11.6690       11.7639       13.9814       17.7606       19.9756       20.4018       19.0555       17.6981       16.0795       15.5861       17.1505       16.4418       15.7684       17.4245       17.0359       17.5436       18.3576       19.6193       18.2339       19.5305       20.1725       18.9555       23.7042       27.0493       26.9120       23.8958       22.2204       27.5523       27.0156       29.5000       32.0483       37.6015       31.5608       32.3792       30.1441       29.8492       22.5650       23.2936       25.8835       27.5531       29.2503       34.2343        0.0000        0.0000        0.0000        0.0000        0.0000        0.0000        0.0000        0.0000        0.0000        0.0000        0.0000        0.0000        0.0000        0.0000        0.0000        0.0000        0.0000        0.0000        0.0000        0.0000        0.0000        0.0000        0.0000        0.0000        0.0000        0.0000        0.0000        0.0000        0.0000        0.0000        0.0000        0.0000        0.0000        0.0000        0.0000        0.0000        0.0000        0.0000        0.0000        0.0000        0.0000        0.0000        0.0000        0.0000        0.0000        0.0000        0.0000        0.0000        0.0000        0.0000        0.0000        0.0000        0.0000        0.0000        0.0000        0.0000        0.0000        0.0000        0.0000
        0.0000        0.0000        0.0000        0.0000        0.0000        0.0000        0.0000        0.0000        0.0000        0.0000        0.0000        0.0000        0.0000        0.0000        0.0000        0.0000        0.0000        0.0000        0.0000        0.0000        0.0000        7.1510        9.1321        9.7923        5.2143        4.9439        3.1273        2.7552        3.2910        0.9721        2.4699        0.4062        0.8008        4.0384        4.4157       14.6161        4.1915        7.6139       14.1437        3.9344        2.1066        2.9423        6.9779        7.9920        7.5300        7.2300        7.6320        8.9396       10.9841       12.3064       11.3749       10.9917       13.9042       18.8711       23.4485       24.2358       15.1740       15.5098       15.0630        9.8907        8.5143        7.1986        8.3044        4.3842        9.8153       13.4892       14.8520       15.4458       21.5069       16.9303        6.5629        5.3433        4.7709        6.4776        5.3918        5.5166        4.7529        5.5317        7.3551        8.7121        5.3560        4.6334        2.6778        3.5770        7.1753        7.2520        8.0683        6.8240        7.3666        9.0579       11.5068       12.9595        9.0409        7.1405        9.4002        9.5286       11.5276       10.7659       11.3192        8.1182        7.5073        7.7825        9.6913       10.8081       10.3475       10.5259       14.5344        4.6650        4.9903        5.2847        5.6087        7.5813        7.2630        7.4125        7.5217        7.2586        7.9331        7.9484        7.8872       11.4564       11.0387       10.3172        7.7986        6.7223       10.2540        7.9874        7.4466        9.5450       11.5748       13.5752       12.5076       12.3635       10.9451       10.8767       11.1273       10.2687       11.3478       16.1777       14.8982       23.9343       22.3954       17.3573       12.9409        8.6912        9.9118       17.9802       16.8619       14.7195       12.3549       17.6140       20.9694       16.8014       16.5211       15.7323       16.1242       16.1120       16.7758       15.6335       16.5403       18.5793       16.7259       19.5203       20.2029       21.9317       23.1257       19.1202       20.2806       23.3216       25.8836       24.2024       22.5449       24.6987       25.3417       28.4867       32.6561       38.0459       38.3582       38.7005       37.1494       33.4669       35.0310       33.5628       30.1326       26.7104       24.7798       21.9950       28.2161       26.3619       26.9206       24.2510        0.0000        0.0000        0.0000        0.0000        0.0000        0.0000        0.0000        0.0000        0.0000        0.0000        0.0000        0.0000        0.0000        0.0000        0.0000        0.0000        0.0000        0.0000        0.0000        0.0000        0.0000        0.0000        0.0000        0.0000        0.0000        0.0000        0.0000        0.0000        0.0000        0.0000        0.0000        0.0000        0.0000        0.0000        0.0000        0.0000        0.0000        0.0000        0.0000        0.0000        0.0000        0.0000        0.0000        0.0000        0.0000        0.0000        0.0000        0.0000        0.0000        0.0000        0.0000        0.0000        0.0000        0.0000        0.0000        0.0000        0.0000        0.0000        0.0000
        0.0000        0.0000        0.0000        0.0000        0.0000        0.0000        0.0000        0.0000        0.0000        0.0000        0.0000        0.0000        0.0000        0.0000        0.0000        0.0000        0.0000        0.0000        0.0000        0.0000        0.0000        4.8196        3.4118        5.2284        3.4955        0.9831        3.0874        2.9126        2.6226        1.6827        2.2709        0.5005        1.1484        1.5013        2.6378        3.6480        1.1724        5.1612        8.4009        2.5765        1.3262        7.8899       10.7041        5.4989        5.5560        6.7500        8.5860        3.6240        3.1273        4.9251        3.8838        1.7087        7.2405        7.7491       12.4317        7.4857        8.0771        9.2370       18.6247       18.8084       23.8823       25.2970       19.3931       18.9663       13.7334       20.8196       21.2545       23.8116       19.9586        8.6758        4.0269        3.4802        3.1206        5.2105        6.6849        7.4951        5.6223        5.7097        8.5559        5.7554        3.0479        2.8319        2.7146        4.5216        5.3719        5.4537        6.6589        7.2255        8.4016       10.7944       10.6742        9.8321        6.9196        6.4498        7.3279        7.9498        8.4205        7.1657        7.7369        6.7751        6.3545        5.7798        6.8925        6.6712        8.3263        9.0778        7.1181        5.8218        6.2268        6.7564        7.2503       10.4377        8.9028       11.4424       11.6245        9.1515       10.3524       13.3969        9.8441       13.4017       10.2321        8.0403        7.6160        9.6983        7.8212        8.9531        9.0751       11.1843       11.2687       12.4853       13.2549       13.0331       12.8932       11.1084       12.5629       11.2577       11.0060       11.9921       13.5959       13.7386       13.2833       13.7967       15.3924       16.8284       23.5351       21.0326       20.8348       17.5525       16.7640       23.4101       22.9665       19.3613       17.7834       20.1835       20.4117       17.3019       21.0112       23.7076       25.1816       20.7823       18.1015       18.9307       17.7218       17.8266       23.2534       25.5129       28.2623       37.3705       40.3422       28.4163       28.6729       31.9880       33.4742       39.8258       42.4060       41.7058       40.8361       47.3873       47.5982       32.4554       35.3443       49.0528       39.4209       29.7359       27.1392       27.5716       22.1275       22.4337       23.3426       22.8094       23.1494        0.0000        0.0000        0.0000        0.0000        0.0000        0.0000        0.0000        0.0000        0.0000        0.0000        0.0000        0.0000        0.0000        0.0000        0.0000        0.0000        0.0000        0.0000        0.0000        0.0000        0.0000        0.0000        0.0000        0.0000        0.0000        0.0000        0.0000        0.0000        0.0000        0.0000        0.0000        0.0000        0.0000        0.0000        0.0000        0.0000        0.0000        0.0000        0.0000        0.0000        0.0000        0.0000        0.0000        0.0000        0.0000        0.0000        0.0000        0.0000        0.0000        0.0000        0.0000        0.0000        0.0000        0.0000        0.0000        0.0000        0.0000        0.0000
        0.0000        0.0000        0.0000        0.0000        0.0000        0.0000        0.0000        0.0000        0.0000        0.0000        0.0000        0.0000        0.0000        0.0000        0.0000        0.0000        0.0000        0.0000        0.0000        0.0000        0.0000        0.0000        6.0573       12.3300        8.8188        1.3022        1.5956        5.9597       10.7580        3.7692        1.1816        4.3228       12.6503       20.5507       13.2363        4.2823        6.1253        5.4404       11.5603        9.8175        3.5838        4.1429        4.0678        0.5701        0.3741        1.2600        0.7500        2.4242        4.6829        4.2923        2.5890        1.6024        3.8185        5.7647        7.5719        7.7492        5.7606       13.2638       18.3994       20.6199       14.8722       13.6997       20.7415       29.5489       23.6337       18.4019       21.3087       17.4479       23.1343        8.1303        4.8980        3.3086        5.4074        6.6420        9.9775        8.1428       10.5459        9.4785        5.2359        4.7438        3.7255        3.1510        3.6531        5.8161        5.9944        6.2115        8.1978        8.8255        9.7971        8.9034        9.6762        9.1051        5.5664        6.0390        6.3139        7.1075        7.6174        6.7179        8.5491        7.9861        8.0051        7.4339        7.6181        6.8882        9.4564       11.0518        7.2067        7.5198        7.6688        8.2075        8.1122       10.3271       10.4411       10.3903       10.5422       10.8716       13.6724       15.2067       12.9593       14.4577       11.3171       10.3082       10.7990        9.2895        8.7931        9.5618        6.2820        7.2973        7.7956        9.3754        9.5845       10.6238       13.0162       10.8603       11.3794       13.1783       11.6939       10.9576       14.6360       15.1739       16.2902       20.8408       22.7773       31.1470       25.0005       20.6641       22.5363       19.1560       21.3504       22.4533       20.7749       22.9935       22.1108       22.5908       23.8033       20.9320       24.6067       23.3358       20.8397       19.7321       19.8670       19.9481       19.5752       21.3106       31.4832       32.1319       29.9665       26.1042       25.2228       29.3518       38.1589       36.8274       40.1955       40.9831       28.2513       25.5831       31.9503       31.3573       40.5086       32.2273       33.1521       37.0444       28.0484       30.8697       33.6806       24.9886       31.4539       25.2756       22.6459       23.1092       23.1207        0.0000        0.0000        0.0000        0.0000        0.0000        0.0000        0.0000        0.0000        0.0000        0.0000        0.0000        0.0000        0.0000        0.0000        0.0000        0.0000        0.0000        0.0000        0.0000        0.0000        0.0000        0.0000        0.0000        0.0000        0.0000        0.0000        0.0000        0.0000        0.0000        0.0000        0.0000        0.0000        0.0000        0.0000        0.0000        0.0000        0.0000        0.0000        0.0000        0.0000        0.0000        0.0000        0.0000        0.0000        0.0000        0.0000        0.0000        0.0000        0.0000        0.0000        0.0000        0.0000        0.0000        0.0000        0.0000        0.0000        0.0000        0.0000
        0.0000        0.0000        0.0000        0.0000        0.0000        0.0000        0.0000        0.0000        0.0000        0.0000        0.0000        0.0000        0.0000        0.0000        0.0000        0.0000        0.0000        0.0000        0.0000        0.0000        0.0000        7.2269        5.2488       13.9113       18.5304        6.7153        3.5935        6.5949        3.6473       14.5207        9.7465       18.4033       21.4768       24.7797       28.2917       30.0100       44.6903       37.9153       36.7562       31.1892       14.2212       11.9436        9.1756        8.9479        3.9924        0.9376        0.8385        2.5553        6.5383        4.5073        2.4608        2.3240        4.3861        7.0804        7.8879        8.8998        9.6935       11.4921       10.1966        7.5167       10.2872        9.7692        8.6034        9.4056        8.5824        6.6513        9.6212       11.5797       17.0852       14.3841       14.4362       11.5220        9.2705        6.2336        9.4631       12.8354        9.7138        8.0239       10.6474       11.0607        5.8188        5.4123        6.2106        7.0895        8.9188       11.1291       10.6697       12.0531       12.4248       12.2133        8.3240        5.7660        6.0654        6.1061        7.3597        7.0934        8.2523       11.6212       11.8709       11.3347        8.4339        8.7742       12.5443       11.0646       12.5279       13.0176       11.5406        8.8576        9.3545        9.7716        9.9657       11.6058       12.1308       12.2448       11.7958       12.5333       14.9835       20.3157       15.3004       15.5397       12.5498        9.3814       11.6210       10.7237        8.1252        7.1453        7.0778       11.8830       11.7646       10.2827       10.5957       14.1654       16.3560       15.3318       13.8039       12.8826       13.6488       13.3950       14.0734       15.6077       18.5985       24.3292       21.8181       21.4598       16.3731       19.7404       32.3512       31.5050       36.9218       30.1008       25.4046       24.8249       21.3554       22.1963       21.8583       19.3461       17.6695       19.0585       18.2267       21.5408       21.3282       21.3998       23.1036       28.6920       36.5176       31.3949       30.7150       29.4479       25.7754       25.3461       29.2056       30.6290       32.4460       30.1894       23.4274       28.2541       28.2184       31.9222       34.3891       31.8967       33.4995       33.3650       31.1546       30.5257       29.5114       30.1565       26.8828       24.2546       23.4174       24.3792       22.8833       25.4436        0.0000        0.0000        0.0000        0.0000        0.0000        0.0000        0.0000        0.0000        0.0000        0.0000        0.0000        0.0000        0.0000        0.0000        0.0000        0.0000        0.0000        0.0000        0.0000        0.0000        0.0000        0.0000        0.0000        0.0000        0.0000        0.0000        0.0000        0.0000        0.0000        0.0000        0.0000        0.0000        0.0000        0.0000        0.0000        0.0000        0.0000        0.0000        0.0000        0.0000        0.0000        0.0000        0.0000        0.0000        0.0000        0.0000        0.0000        0.0000        0.0000        0.0000        0.0000        0.0000        0.0000        0.0000        0.0000        0.0000        0.0000
        0.0000        0.0000        0.0000        0.0000        0.0000        0.0000        0.0000        0.0000        0.0000        0.0000        0.0000        0.0000        0.0000        0.0000        0.0000        0.0000        0.0000        0.0000        0.0000        0.0000       22.2238       14.6923        8.2625        9.9912        5.8332       10.8233        9.8848       21.6519       20.5549        6.3913        8.8255       17.7836       20.2410       26.9364       21.6903       18.4723        9.1628       34.3838       30.8306       15.1623       20.2802       22.9043       30.2451       20.6182        8.6644        5.6072        1.9270        1.1304        2.0841        3.3076        1.1471        0.8417        2.4863        3.8148        7.6815       10.7215       10.8544       11.2896        7.1641        8.8850       10.2045       12.7671        9.4990        6.8824        5.7043        6.1660        6.9218        7.1627        9.4522       12.1717       14.6625       12.4369       12.1956       10.3984        8.4063        9.6756       10.3075        8.3244       10.4418       11.6965       11.7948       13.0059        9.2688        9.1076       11.4316       13.3686       13.5974       15.0164       13.4460       10.2812       10.4621        5.9426        5.5302        7.3431       10.9099       11.9955       10.9130       11.3413       16.6644       13.8218       11.9965       11.4986       13.0696       12.1366       12.2592       12.3967       11.9902       10.4976       10.8995       11.4838       12.4964       13.7465       13.4298       13.6664       14.3660       14.9800       16.7939       15.0426       13.9838       13.3090       12.4872       10.8866       12.2439       10.3155        8.1697        6.6482        7.6664       12.6814       11.7244       13.6217       14.8889       15.5432       13.8604       16.3525       15.3037       11.8632       13.7388       14.9903       17.3209       21.6606       22.9162       22.2785       21.7830       16.8678       19.5324       40.4939       42.2160       30.0872       36.3532       32.7883       34.3022       26.4979       20.6504       20.7454       24.5634       20.4331       19.9831       21.2689       19.8542       26.0688       29.2227       28.4797       32.4789       36.1435       27.1034       24.6491       26.0542       27.7369       28.3398       25.9896       31.3164       23.6036       23.1733       24.0663       25.4789       26.0841       27.6381       29.7237       31.1816       31.8803       38.4987       37.1232       33.4490       31.0580       32.8765       33.5347       33.7289       23.6760       25.9450       26.5683       24.7392       26.9609       39.8014        0.0000        0.0000        0.0000        0.0000        0.0000        0.0000        0.0000        0.0000        0.0000        0.0000        0.0000        0.0000        0.0000        0.0000        0.0000        0.0000        0.0000        0.0000        0.0000        0.0000        0.0000        0.0000        0.0000        0.0000        0.0000        0.0000        0.0000        0.0000        0.0000        0.0000        0.0000        0.0000        0.0000        0.0000        0.0000        0.0000        0.0000        0.0000        0.0000        0.0000        0.0000        0.0000        0.0000        0.0000        0.0000        0.0000        0.0000        0.0000        0.0000        0.0000        0.0000        0.0000        0.0000        0.0000        0.0000        0.0000
        0.0000        0.0000        0.0000        0.0000        0.0000        0.0000        0.0000        0.0000        0.0000        0.0000        0.0000        0.0000        0.0000        0.0000        0.0000        0.0000        0.0000        0.0000        0.0000        0.0000       24.4759       18.5916       12.5693       14.9326        8.9064        3.7501        5.1500       14.8137        8.9629        3.6380        2.3963        8.6944       28.0510       20.7729       10.9382        9.7313       13.1265       12.8261        9.3200        7.6719        6.0035       13.2642       13.9970       14.5309        9.3968       11.3763        4.9669        3.9143        4.1543        4.7459        5.9193        5.6299        5.8224       10.6749        8.2381        5.0753        4.3251        8.0690        8.7145       10.3165       12.2892       15.5901       15.8110        9.1172       11.5819       11.5356       12.2635       13.1118       13.3746       13.6168       11.3137        9.2376        8.0786        5.9493        6.1560        6.6091        7.1203        8.0883       13.4120       13.7085       11.5426       16.5385       19.0509       14.2643       15.8043       14.4893       15.9571       15.5308       12.4467       12.5674       13.6065        9.8562        5.8962        7.2481        9.2572       11.0507       12.4421       11.8019       13.3346       10.0620        9.9875        9.3930        9.6535       11.2278       11.7867       11.8422       12.2017       11.1297       11.8861       12.8096       13.1287       15.0232       14.7252       14.5548       14.4343       15.1393       15.6764       15.2190       13.9015       13.7272       12.8858       11.7416       10.9444        7.7054        7.1803        5.2231        6.3582       10.6947       13.6110       13.3815       15.1819       12.7727       11.4366       18.5027       14.5291       13.4352       15.8184       17.7264       25.0288       22.4009       20.3075       20.8657       20.3820       26.0103       51.3743       38.6110       30.8694       32.6367       39.9865       37.1231       31.1144       28.1805       25.2277       29.7082       29.9402       25.8916       23.8753       22.0414       21.5959       26.4628       33.4006       37.4051       28.3177       26.5037       22.7651       25.7639       31.1978       31.7425       30.4297       34.2687       37.3489       37.8054       35.7761       27.9216       41.2948       28.6861       28.9988       29.3438       33.2829       38.7275       42.6141       39.1836       37.9083       36.8286       35.7950       36.1395       33.0703       27.9660       28.6120       30.8661       28.3907       32.2875       35.3845       37.0986        0.0000        0.0000        0.0000        0.0000        0.0000        0.0000        0.0000        0.0000        0.0000        0.0000        0.0000        0.0000        0.0000        0.0000        0.0000        0.0000        0.0000        0.0000        0.0000        0.0000        0.0000        0.0000        0.0000        0.0000        0.0000        0.0000        0.0000        0.0000        0.0000        0.0000        0.0000        0.0000        0.0000        0.0000        0.0000        0.0000        0.0000        0.0000        0.0000        0.0000        0.0000        0.0000        0.0000        0.0000        0.0000        0.0000        0.0000        0.0000        0.0000        0.0000        0.0000        0.0000        0.0000        0.0000        0.0000
        0.0000        0.0000        0.0000        0.0000        0.0000        0.0000        0.0000        0.0000        0.0000        0.0000        0.0000        0.0000        0.0000        0.0000        0.0000        0.0000        0.0000        0.0000        0.0000        0.0000       23.8353       16.2301       13.1468       15.2211       12.7404       10.7202        7.8695        8.2616       13.0485       19.2944       21.2243       42.7995       39.9943       16.7094        7.4505        8.0870        9.7931        4.9077        7.2238        2.3345        0.6203        2.5134       12.0825        9.0571       10.0499       11.4466       12.2789       10.4029        9.7232        7.1786        9.5181       17.9748       18.6122       16.8684       16.0096       16.7963       16.5260       18.8229       19.2680       13.8167       15.4556       12.2587       16.3683       13.3924       10.9847       10.3501        9.8282       11.4829       13.0130       11.2906        7.5564        6.1817        6.1657        4.9419        5.2149        5.3577        7.7824        9.0846       14.1484       15.2358       12.2130       14.4906       19.0668       15.8572       15.1344       16.5313       19.8217       21.5865       19.7249       14.8211       13.3404        8.3538        7.0773        7.8552        9.5311       10.0059        8.9833        8.9788       11.7347        8.6273        9.5822       10.9518       12.5378       11.3505       11.9847       12.4751       13.8021       11.8525       12.7784       13.1337       13.8109       15.9057       16.2087       16.4218       16.0151       15.6634       16.1114       14.9492       13.7828       14.0154       13.7657       13.6963       10.7731        8.3896        6.7560        6.2717        7.2926       10.9791       10.8248       11.4566       11.2809       12.9529       14.9586       16.2275       15.1958       17.5285       18.7056       18.7342       24.4325       25.8547       22.3130       22.4707       24.9870       40.4619       51.4943       42.4468       36.3105       43.9110       41.2654       35.6832       28.2569       30.7470       30.6469       32.0046       37.7790       32.0788       28.8044       25.6621       24.7294       28.4768       31.3282       31.9231       40.8834       26.9397       25.5537       32.3931       32.8086       30.3232       33.2231       35.7801       32.6639       38.0079       38.7825       32.3588       34.4862       34.5761       34.4459       34.7745       37.0687       40.6887       41.7971       43.6378       44.4280       41.3828       44.3113       39.0483       34.2307       32.1734       36.5639       34.4779       33.8303       37.5033       48.0282       41.3304       35.7811        0.0000        0.0000        0.0000        0.0000        0.0000        0.0000        0.0000        0.0000        0.0000        0.0000        0.0000        0.0000        0.0000        0.0000        0.0000        0.0000        0.0000        0.0000        0.0000        0.0000        0.0000        0.0000        0.0000        0.0000        0.0000        0.0000        0.0000        0.0000        0.0000        0.0000        0.0000        0.0000        0.0000        0.0000        0.0000        0.0000        0.0000        0.0000        0.0000        0.0000        0.0000        0.0000        0.0000        0.0000        0.0000        0.0000        0.0000        0.0000        0.0000        0.0000        0.0000        0.0000        0.0000        0.0000
        0.0000        0.0000        0.0000        0.0000        0.0000        0.0000        0.0000        0.0000        0.0000        0.0000        0.0000        0.0000        0.0000        0.0000        0.0000        0.0000        0.0000        0.0000        0.0000        0.0000        0.0000       43.6988       37.5615       55.9552       53.9135       47.8180       42.2695       30.5494       26.2744       27.9834       16.2604       19.0448       23.3679       17.9851       20.4745       43.0730       25.2150        9.6845        4.6733       18.7950       15.4238       11.8501       24.7088       17.2598       25.8637       18.6841       11.6976       10.0016        7.8316        7.8071       10.2825       10.4193       10.1961        9.9923       10.6101        7.4987        9.3391        7.6680       11.8204       13.7836       12.9847       12.5412        8.2255        7.4173        7.2728        5.2855        5.3529        6.4362        6.0153        5.5663        8.7908        7.8528        8.6741        6.9473        6.3135        5.9024        8.7304       14.3365       16.9597       18.5227       15.4118       16.5410       18.4641       21.1670       17.8063       17.6456       16.6476       14.9133       16.7526       19.2635       16.1212       10.7977        8.9737        9.0030        8.6965       10.7323       14.7133       12.0703       15.0442       11.9776       11.4785       14.1571       22.3150       14.4180       16.0140       15.3042       17.9783       19.0199       19.2337       19.1340       18.5042       21.5792       24.5232       25.3288       25.8931       21.7218       20.8389       18.9448       18.3974       18.4156       17.7788       16.3614       13.4148       10.2291        8.6316        8.1285        9.2122       13.2791       16.6943       19.1305       21.9178       31.4160       31.5731       26.8913       29.9357       27.4758       27.6933       28.6782       27.4085       26.1350       28.3830       29.4953       33.3496       35.6642       45.4799       42.9238       40.4405       38.8501       37.4940       30.9531       29.0381       28.1774       29.7747       33.5859       37.2625       35.6197       31.6149       27.6704       28.0743       31.5957       34.6783       33.6696       32.6076       32.7996       35.1114       35.3366       45.3224       48.4866       50.7868       41.8834       40.9135       39.0786       39.9777       41.1568       49.1257       41.5998       41.1379       41.6737       40.3031       38.8470       42.3211       43.4200       40.4272       46.4734       53.4324       48.9839       42.9960       48.7544       46.8057       41.9909       53.0786       48.2968       45.8724       43.2866       42.0423       37.4100        0.0000        0.0000        0.0000        0.0000        0.0000        0.0000        0.0000        0.0000        0.0000        0.0000        0.0000        0.0000        0.0000        0.0000        0.0000        0.0000        0.0000        0.0000        0.0000        0.0000        0.0000        0.0000        0.0000        0.0000        0.0000        0.0000        0.0000        0.0000        0.0000        0.0000        0.0000        0.0000        0.0000        0.0000        0.0000        0.0000        0.0000        0.0000        0.0000        0.0000        0.0000        0.0000        0.0000        0.0000        0.0000        0.0000        0.0000        0.0000        0.0000        0.0000        0.0000        0.0000        0.0000
        0.0000        0.0000        0.0000        0.0000        0.0000        0.0000        0.0000        0.0000        0.0000        0.0000        0.0000        0.0000        0.0000        0.0000        0.0000        0.0000        0.0000        0.0000        0.0000        0.0000        0.0000       46.7605       42.8204       73.0472       73.6957       67.3619       59.3885       40.6116       32.2020       31.8524       21.2210       16.4843       14.9630       15.9086        8.2005       10.3389       21.5436       33.7367       68.0698       67.7545       26.9597       33.8620       56.6400       29.7774       30.9037       20.4550        8.7708        1.6795        2.1402        3.8172        3.9798        3.8218        6.0827        6.5746        7.8151        5.9498        7.2361        5.8087        7.0992        7.4866        8.0623        8.6970       12.3779       11.4679        7.1806        4.1717        4.8175        5.6297        5.6746        8.1038        9.6257       10.1006        8.6800       10.3919       11.2720       11.6472       14.9997       20.1030       14.3928       16.3109       18.4796       17.1843       19.5012       22.2249       20.0640       18.5273       16.0445       14.4049       17.9060       21.3059       20.7327       11.5276       10.1254       10.5400       13.4626       15.8475       15.6054       15.4371       16.5311       18.3292       17.1237       17.8476       19.3189       16.8525       24.1982       28.1960       25.4426       23.7961       23.2475       20.9465       19.7157       23.6292       29.2077       27.3419       25.4475       21.1128       20.8443       20.3929       19.3099       20.7079       20.5342       19.7829       18.1667       10.8603        9.3120        9.1933       12.9109       31.2993       32.5038       30.3777       31.1555       42.3003       36.2031       34.6650       31.1149       41.4463       50.5607       33.6161       28.4384       30.2317       33.3095       35.3248       37.2121       39.7276       46.1981       40.4144       44.4623       45.5121       41.6725       35.3906       31.8004       32.5074       31.3258       39.8199       37.4963       33.2764       30.9235       25.5259       24.5821       34.3178       37.1883       38.0081       35.6694       51.9503       45.2214       50.8589       53.8411       56.9946       58.8139       53.4171       46.6527       45.3766       43.2515       49.9524       51.8868       46.5363       48.2195       51.5138       40.0817       43.8851       51.8115       47.3592       51.7570       54.2214       53.9731       61.9288       63.8660       66.2363       57.7870       43.7714       52.2034       47.7809       47.6570       45.2495       42.4354       41.9700        0.0000        0.0000        0.0000        0.0000        0.0000        0.0000        0.0000        0.0000        0.0000        0.0000        0.0000        0.0000        0.0000        0.0000        0.0000        0.0000        0.0000        0.0000        0.0000        0.0000        0.0000        0.0000        0.0000        0.0000        0.0000        0.0000        0.0000        0.0000        0.0000        0.0000        0.0000        0.0000        0.0000        0.0000        0.0000        0.0000        0.0000        0.0000        0.0000        0.0000        0.0000        0.0000        0.0000        0.0000        0.0000        0.0000        0.0000        0.0000        0.0000        0.0000        0.0000        0.0000        0.0000
        0.0000        0.0000        0.0000        0.0000        0.0000        0.0000        0.0000        0.0000        0.0000        0.0000        0.0000        0.0000        0.0000        0.0000        0.0000        0.0000        0.0000        0.0000        0.0000        0.0000        0.0000       50.0568       44.3566       76.5847       81.7592       75.7879       67.2314       43.9750       36.4630       28.5360       24.3330       16.6977       12.7159        9.5715        9.9772        2.8008       12.3937        7.4646       36.8394       41.2345       50.8022       52.9109       36.7723       14.8809        8.0280       11.0212       19.5502       19.3040       30.0121       27.0292       22.7864       16.4915       11.1985        7.9315       12.1454       15.7807       10.8747        8.2778        8.0601        6.5662        6.1205        6.8871        7.9573        6.6755        6.1793        6.1367        4.9775        3.9801        5.9893        6.5139        7.9052        8.9011       11.5655       12.9386       13.5588       11.5037       14.2275       17.7901       15.4577       14.1373       16.1988       17.4337       19.0036       19.7225       18.0846       15.6436       15.7867       17.9224       17.5166       18.8186       15.7770       13.7629       11.0002       12.5393       14.2833       19.7033       21.5110       20.9647       18.1047       16.4858       19.9049       17.3068       20.0482       15.5803       22.0591       20.4647       22.6346       23.0782       19.7859       19.7543       21.4618       30.1767       34.2353       28.5596       23.1417       23.5947       22.7953       23.5524       22.0731       23.0694       19.9309       19.9851       21.1880       11.2521        9.7081       14.7777       20.5785       35.3636       36.0429       33.8743       34.3731       42.3394       38.9900       36.0330       39.1240       37.8723       37.0782       34.7228       44.2714       34.7476       34.8665       36.2622       40.5024       46.0218       45.1883       43.6133       53.2152       49.5136       47.7249       42.6918       36.8348       36.2388       34.2715       32.6104       29.7225       30.5884       27.0948       27.3137       34.1662       44.9673       41.2111       40.0830       42.6710       52.0229       55.2818       57.9249       56.9259       58.6297       62.2386       56.3800       53.6859       52.0836       53.4717       56.9592       53.9373       50.8925       54.8553       54.7417       51.2734       51.7930       52.7374       57.2939       70.5657       59.1442       60.7294       57.8717       62.8812       79.0451       60.0671       56.2045       51.8571       43.4227       46.6350       50.6783       52.8441       35.5200        0.0000        0.0000        0.0000        0.0000        0.0000        0.0000        0.0000        0.0000        0.0000        0.0000        0.0000        0.0000        0.0000        0.0000        0.0000        0.0000        0.0000        0.0000        0.0000        0.0000        0.0000        0.0000        0.0000        0.0000        0.0000        0.0000        0.0000        0.0000        0.0000        0.0000        0.0000        0.0000        0.0000        0.0000        0.0000        0.0000        0.0000        0.0000        0.0000        0.0000        0.0000        0.0000        0.0000        0.0000        0.0000        0.0000        0.0000        0.0000        0.0000        0.0000        0.0000        0.0000        0.0000
        0.0000        0.0000        0.0000        0.0000        0.0000        0.0000        0.0000        0.0000        0.0000        0.0000        0.0000        0.0000        0.0000        0.0000        0.0000        0.0000        0.0000        0.0000        0.0000        0.0000        0.0000       54.1469       46.8406       65.5723       65.1195       65.8820       61.2049       46.1010       39.8092       31.0031       25.9493       19.9315       10.9866        8.9928        7.8516        2.8279        2.3409        2.6410        7.1910        5.0163        7.5408        4.1031        9.1544       28.8364       21.1367       22.3002       27.3677       25.3557       23.8495       30.0267       20.8781       17.8185       20.6470       17.9444       20.3783       22.6842       18.8090       20.5164       17.7986       14.6521       14.8241       10.0056        7.9118        8.8541        7.0499        6.6167        5.8456        8.4017        9.4238       10.3664        5.9882        9.5998       20.7432       19.5468       17.0312       14.9030       24.4920       32.5257       29.2450       25.8379       22.2204       16.5497       17.1999       16.6175       17.4388       18.1109       21.4592       20.5596       20.3670       17.6604       18.1222       13.2583       13.7192       12.8838       15.4003       17.2302       23.8505       22.9044       21.1955       16.2873       23.7531       21.4904       22.3658       21.1990       18.2773       17.8395       18.3368       17.7853       18.4256       20.5829       22.4728       26.9000       27.8457       26.5639       24.7017       22.2593       24.1295       25.8109       25.7931       24.1154       21.7806       19.2397       14.8232       12.2673       10.9227       14.9628       18.8454       27.5843       27.3081       23.6683       23.5851       31.9779       33.4221       37.3942       40.8755       34.2093       32.8622       27.9304       39.1689       39.5720       46.8945       54.9143       52.1570       56.6850       50.0524       59.5641       59.7313       55.4528       58.0084       51.3625       41.3633       40.2216       38.6291       30.4851       29.0199       26.2944       32.1991       33.8122       41.3508       51.9060       53.7002       48.6037       44.3215       49.1384       56.8412       61.5959       65.6402       68.8256       77.7516       63.3053       67.4102       70.6871       71.3640       67.8565       63.3780       64.8871       68.9049       69.7691       66.0423       64.7822       70.9501       72.9737       79.5234       68.8481       67.7361       63.5205       62.9190       58.2749       65.7535       64.9613       65.5147       53.1086       55.8811       63.1703       59.3229        0.0000        0.0000        0.0000        0.0000        0.0000        0.0000        0.0000        0.0000        0.0000        0.0000        0.0000        0.0000        0.0000        0.0000        0.0000        0.0000        0.0000        0.0000        0.0000        0.0000        0.0000        0.0000        0.0000        0.0000        0.0000        0.0000        0.0000        0.0000        0.0000        0.0000        0.0000        0.0000        0.0000        0.0000        0.0000        0.0000        0.0000        0.0000        0.0000        0.0000        0.0000        0.0000        0.0000        0.0000        0.0000        0.0000        0.0000        0.0000        0.0000        0.0000        0.0000        0.0000        0.0000        0.0000
        0.0000        0.0000        0.0000        0.0000        0.0000        0.0000        0.0000        0.0000        0.0000        0.0000        0.0000        0.0000        0.0000        0.0000        0.0000        0.0000        0.0000        0.0000        0.0000        0.0000        0.0000        0.0000       39.8253       56.8167       58.5142       64.2615       62.5806       42.5128       34.8744       28.2783       23.4443        7.8369        7.5504        5.8371        3.5435        4.7703        4.6723        3.6665        2.3964        1.9791        1.3039        2.5770        3.6773       20.1381       37.3324       33.1504       29.0675       18.9522       23.9924       28.2778       29.9788       31.1521       24.8344       31.3282       26.2184       15.8859       10.4155        9.7086       12.2171       13.2326       14.9213       14.9315       14.5821       10.1649        9.6872        8.1923        9.3993        8.3589       10.0717       21.4658       27.2377       14.9136       30.1863       28.9910       32.3741       35.9096       28.3984       31.5775       29.8922       27.7198       26.2013       28.1405       29.2977       31.0128       27.1655       33.1141       33.1404       34.4096       37.5717       34.7822       33.2145       26.6848       29.6390       32.1986       33.6889       24.1480       23.7198       29.2832       39.6342       17.9398       22.5953       24.5919       29.9590       24.0822       22.1466       19.9604       21.0844       21.1158       24.1535       27.6384       29.2753       35.4237       39.4715       36.8112       35.0715       31.3295       33.4528       35.0620       32.9902       24.4493       23.2877       17.9999       13.1253        7.9579        8.1293       10.8272       14.7128       25.9361       29.2769       20.0303       18.0691       19.9081       22.4011       30.4559       33.6209       40.7007       38.6015       31.2198       48.0893       45.6272       72.9852       75.1913       64.7051       52.1386       61.1432       76.0336       61.8520       66.0286       67.6942       53.4978       48.8679       45.2888       36.3113       33.1103       30.0777       33.5285       40.7722       51.9359       54.5776       63.9511       77.0791       78.7753       61.4885       53.6451       59.6657       75.4500       87.5524       97.1404       93.8560       78.7696       86.0395       90.7599       89.4808       84.6764       84.0770       97.8455      101.1195      106.0152       97.5686       85.5506       91.5127       94.8938      103.0858       92.9218       93.5379       86.6476       75.7292       62.4184       65.1259       78.6936       79.6601       72.0707       69.9285       71.1777       74.3235       73.1023       81.4867       94.7165       87.9627        0.0000        0.0000        0.0000        0.0000        0.0000        0.0000        0.0000        0.0000        0.0000        0.0000        0.0000        0.0000        0.0000        0.0000        0.0000        0.0000        0.0000        0.0000        0.0000        0.0000        0.0000        0.0000        0.0000        0.0000        0.0000        0.0000        0.0000        0.0000        0.0000        0.0000        0.0000        0.0000        0.0000        0.0000        0.0000        0.0000        0.0000        0.0000        0.0000        0.0000        0.0000        0.0000        0.0000        0.0000        0.0000        0.0000        0.0000        0.0000        0.0000        0.0000
        0.0000        0.0000        0.0000        0.0000        0.0000        0.0000        0.0000        0.0000        0.0000        0.0000        0.0000        0.0000        0.0000        0.0000        0.0000        0.0000        0.0000        0.0000        0.0000        0.0000        0.0000        0.0000        0.0000        0.0000        0.0000        0.0000       54.0275       38.3118       34.5649       25.2171       19.4191        7.1202        4.9422        4.3059        5.1199        5.9165        6.5510        3.5279        2.1797        0.0300        1.1774        2.5921        4.5713        6.5325       22.4421       30.0241       29.3099       29.8229       26.9679       29.8064       29.2848       22.1584       15.3844       23.7753       20.7269       10.5171       11.9614       14.3075       10.3766        8.4442        7.8204        9.5627        9.3840        4.9508        4.7161        5.0984        4.6225        6.2080       27.5806       39.0927       23.7482       10.5414       11.7841       15.7180       23.6900       20.7581       20.8032       25.7639       27.3235       27.1487       28.6786       27.6710       29.0483       30.9504       35.5137       40.9315       43.4579       51.1921       49.1564       52.0658       35.7708       30.7721       39.8061       43.6252       59.2316       34.6873       32.9063       20.1125       26.1450       19.7205       23.4105       32.8301       29.9954       18.3221       19.4467       18.5357       18.5979       20.6091       22.9560       30.5914       32.8991       38.9017       43.2073       44.7650       41.0628       41.9003       42.2011       34.5551       28.7166       23.6261       17.9879       13.4498       10.5984        6.9490        6.1412        7.1111        9.1856       14.3326       13.2835       12.9959       11.8559       11.4099       14.7523       19.8396       26.8420       37.7400       38.6148       47.3093       52.6923       48.7075       76.0776       81.3752       84.3588       70.7250       61.3434       58.4308       77.0373       68.6566       70.8398       61.8075       52.3460       51.9645       42.0793       36.6623       34.1187       34.1748       36.7516       54.0926       81.6300       73.1992       71.0013       61.6297       66.6995       62.1367       64.8025       79.0634      116.9898      110.4185      106.8492       89.3549       89.1846       93.6487       96.3959       93.9047       91.0940      118.4189      109.7517      109.3857      103.9137      102.6403      128.3584      124.0387      119.0171      106.1137      109.0944      101.5874       98.3681       86.5290       83.8466       94.0149       97.9527       83.7524       90.8157      100.3859      110.7455       93.2057       86.7095       88.8620       93.0830        0.0000        0.0000        0.0000        0.0000        0.0000        0.0000        0.0000        0.0000        0.0000        0.0000        0.0000        0.0000        0.0000        0.0000        0.0000        0.0000        0.0000        0.0000        0.0000        0.0000        0.0000        0.0000        0.0000        0.0000        0.0000        0.0000        0.0000        0.0000        0.0000        0.0000        0.0000        0.0000        0.0000        0.0000        0.0000        0.0000        0.0000        0.0000        0.0000        0.0000        0.0000        0.0000        0.0000        0.0000        0.0000        0.0000        0.0000        0.0000        0.0000        0.0000
        0.0000        0.0000        0.0000        0.0000        0.0000        0.0000        0.0000        0.0000        0.0000        0.0000        0.0000        0.0000        0.0000        0.0000        0.0000        0.0000        0.0000        0.0000        0.0000        0.0000        0.0000        0.0000        0.0000        0.0000        0.0000        0.0000        0.0000       34.9106       27.7294       26.0036       24.1752       21.3876       22.1644       17.3111       13.8691       25.8087       24.4879       13.4614        7.7488        3.3210        2.7763        1.4100        1.4724        2.1722        2.1706        5.1921       14.9714       15.6158       16.3666       19.6767       15.5515       18.5104        9.2352        7.8090       12.8591        4.3125        1.5546        5.2008       10.6017        7.9375        5.7675        6.4732        7.1618        4.6976        4.9440        5.0787        4.4529        8.2423       18.6011       13.6253        7.1926        7.0662        9.2956       13.2526       14.2543       15.1137       19.8278       28.6032       29.7401       31.3535       32.9425       32.8290       34.2955       35.2895       37.9371       38.0157       38.0786       42.2913       45.7312       47.2639       65.5711       48.3540       32.3435       36.0456       67.4893       31.6262       25.7636       20.1901       18.7466       12.7881       22.9559       25.0787       18.8174       12.1787       13.2340       15.1511       18.2997       19.7028       23.5062       30.8327       33.2159       42.1373       46.0676       47.0165       45.9657       46.7947       41.5181       31.9408       27.1825       24.8019       21.6040       14.7864       12.2028        6.6824        5.6414        5.8115        7.0373       10.1139       11.9203        8.4229        8.5602       10.8915       12.6251       19.9974       23.3996       29.3931       35.1168       47.3981       42.7527       49.5780       66.0352       73.1091       74.6611       58.6234       51.4344       64.1424       76.2071       76.0718       73.0089       66.2396       53.3153       43.2801       48.9703       56.3722       48.8961       38.1084       68.9505       77.9783       97.0818       79.2875       75.3705       74.6195       84.4200       89.0964       86.9714       93.8321      119.3661      137.3226      126.4028      104.3311      106.1053       99.6396      103.6590       96.1694      100.7825      113.8329      117.1617      124.1890      122.8407      127.2391      141.3268      148.5733      149.6519      135.3312      116.9267      120.7392      118.1192      117.7371      116.5077      121.3073      114.5943       97.0290      111.9023      107.7717      105.8692       84.6922       89.8877       89.9848       96.6170      124.6200        0.0000        0.0000        0.0000        0.0000        0.0000        0.0000        0.0000        0.0000        0.0000        0.0000        0.0000        0.0000        0.0000        0.0000        0.0000        0.0000        0.0000        0.0000        0.0000        0.0000        0.0000        0.0000        0.0000        0.0000        0.0000        0.0000        0.0000        0.0000        0.0000        0.0000        0.0000        0.0000        0.0000        0.0000        0.0000        0.0000        0.0000        0.0000        0.0000        0.0000        0.0000        0.0000        0.0000        0.0000        0.0000        0.0000        0.0000        0.0000        0.0000
        0.0000        0.0000        0.0000        0.0000        0.0000        0.0000        0.0000        0.0000        0.0000        0.0000        0.0000        0.0000        0.0000        0.0000        0.0000        0.0000        0.0000        0.0000        0.0000        0.0000        0.0000        0.0000        0.0000        0.0000        0.0000        0.0000        0.0000        0.0000        0.0000        0.0000       36.1935       32.0428       32.3942       23.1922       30.4632       35.3790       38.3243       36.1562       28.1282        7.0239        4.4990        1.3018        4.1327        1.0451        1.5324        3.3116        4.3448        4.1310        6.2861        8.4480        9.4343       23.6022       13.3575       14.5051       15.8618        6.7008        1.7619        3.4665        4.1554        3.6820        4.7573        4.1228        3.7357        3.7946        5.9928        7.7736        9.5827       11.7483        6.4527        5.5305        7.8555        8.8801       11.4134       12.5297       10.5740       15.2304       18.4869       24.2364       23.9320       25.0911       28.9861       34.0996       35.9773       37.4878       40.0962       41.2988       38.4098       43.3695       41.4347       45.3274       44.7128       47.7117       43.8366       43.1042       26.9571       12.9655       13.6344       24.4569       15.2524        9.9642       12.0814       11.7945       11.5656       10.6910       14.2579       16.7063       16.5812       20.0664       22.1544       25.1821       29.2568       36.4497       42.8979       42.5312       42.1549       42.6402       39.5574       30.2620       27.0239       20.9577       17.3909       16.2387       12.8401        8.4507        7.1310        6.3356        7.1508        8.4509        9.9944        9.3090        9.9539       11.8237       11.2159       14.6880       20.0509       28.1276       32.9174       39.6876       55.8194       68.2958       58.2016       67.1942       71.5667       66.0568       62.3421       72.7573       80.8440       74.7225       74.9332       62.0808       56.4362       51.9525       56.5242       63.1158       56.0810       56.7598       46.5430       74.8471       82.6964       81.1692       76.9367       82.3812      110.5097      114.1911      116.7309      128.7972      142.9122      140.5305      142.8657      126.5157      121.6215       96.5055      100.2512      107.7280      116.0919      128.5939      136.8477      135.6233      130.5093      133.1213      150.6291      190.2171      162.3991      137.9932      124.8879      131.5686      129.8822      110.9267      119.6059      131.0331      140.0771      101.2279      106.7170      100.5688      103.2760       95.2756       87.0659       85.6401      102.9135      132.1500        0.0000        0.0000        0.0000        0.0000        0.0000        0.0000        0.0000        0.0000        0.0000        0.0000        0.0000        0.0000        0.0000        0.0000        0.0000        0.0000        0.0000        0.0000        0.0000        0.0000        0.0000        0.0000        0.0000        0.0000        0.0000        0.0000        0.0000        0.0000        0.0000        0.0000        0.0000        0.0000        0.0000        0.0000        0.0000        0.0000        0.0000        0.0000        0.0000        0.0000        0.0000        0.0000        0.0000        0.0000        0.0000        0.0000        0.0000        0.0000        0.0000
        0.0000        0.0000        0.0000        0.0000        0.0000        0.0000        0.0000        0.0000        0.0000        0.0000        0.0000        0.0000        0.0000        0.0000        0.0000        0.0000        0.0000        0.0000        0.0000        0.0000        0.0000        0.0000        0.0000        0.0000        0.0000        0.0000        0.0000        0.0000        0.0000        0.0000        0.0000       31.2367       30.8766        0.0000        0.0000       40.7616       39.9855       34.4453       19.4312       11.5945        6.9229        5.3759        7.2720        2.2483        6.9294        7.2547        7.2495        8.8119       13.8253       12.2493       10.8208        8.1210        6.7447        7.5216        5.8617        3.0802        1.8673        3.1428        2.0809        5.5538        4.8825        2.0170        2.5051        4.1956        7.3404       10.5807        9.5351       12.9614        5.6737        4.2313        5.3066       11.8251       15.5240       14.8623       11.9337       25.9986       22.8202       27.4326       28.1704       26.1513       33.1069       48.0316       49.6473       55.2333       62.9640       53.0250       54.8807       52.5198       44.8527       52.7931       46.7696       35.9430       43.3067       73.7498       75.1620       30.1761       16.2505       23.2772       33.0357        4.9928        4.1038        3.9578        5.8688       10.6208       12.9476       12.4640       12.7791       20.3689       22.5612       28.6978       32.9008       56.9749       58.7744       55.7673       61.9897       47.7214       41.1549       31.6847       26.2290       23.6792       22.6473       20.7890       19.7657       18.1265       17.7853       20.9138       19.8756       20.0830       17.4119       10.7218       11.1312        8.9520        8.8156       11.1357       17.5392       24.5539       29.6091       47.8830       63.9497       63.6762       53.8859       63.9989       78.0178       86.0024       80.0365       66.0105       77.4280       70.9940       71.3891       67.4562       64.5266       65.4736       66.4681       65.8933       62.1623       70.1493       75.5610       83.1871       82.6095       89.0895      107.2927      108.5997      123.5028      150.6633      154.2717      155.6833      159.9291      146.8115      160.2492      174.5648      143.9725      123.8145      115.1831      136.3787      131.5405      148.9180      168.0327      170.0985      143.8989      140.4010      146.9296      165.4426      156.6214      141.2147      136.9685      135.6561      134.7926      129.9799      131.9379      133.7272      131.4527      102.6276      110.3168      107.3547      101.5302       94.6316       86.7058       83.2139        0.0000        0.0000        0.0000        0.0000        0.0000        0.0000        0.0000        0.0000        0.0000        0.0000        0.0000        0.0000        0.0000        0.0000        0.0000        0.0000        0.0000        0.0000        0.0000        0.0000        0.0000        0.0000        0.0000        0.0000        0.0000        0.0000        0.0000        0.0000        0.0000        0.0000        0.0000        0.0000        0.0000        0.0000        0.0000        0.0000        0.0000        0.0000        0.0000        0.0000        0.0000        0.0000        0.0000        0.0000        0.0000        0.0000        0.0000        0.0000        0.0000        0.0000        0.0000
        0.0000        0.0000        0.0000        0.0000        0.0000        0.0000        0.0000        0.0000        0.0000        0.0000        0.0000        0.0000        0.0000        0.0000        0.0000        0.0000        0.0000        0.0000        0.0000        0.0000        0.0000        0.0000        0.0000        0.0000        0.0000        0.0000        0.0000        0.0000        0.0000        0.0000        0.0000        0.0000        0.0000        0.0000        0.0000        0.0000        0.0000       35.0503       25.2590       14.9807        6.3194        5.2302        6.6000        8.8634       14.4368        5.6974        5.2679        8.9745       12.8755       14.5485        8.9289        5.4080        3.2295        2.5923        2.7279        5.0090        3.3814        2.9923        6.1270        4.6888        2.0170        1.2016        2.7853        2.2347        4.0553        4.5167        4.9593        4.0647        4.4305        7.0903        8.5127        8.7193        6.9997       11.1060       16.6282       21.2801       18.8032       39.6987       38.2195       35.7927       40.7165       41.1455       41.3848       47.7485       38.4044       34.4174       42.4892       80.9066       66.9842       61.7931       65.9097       37.8138       30.0095       28.4588       41.2721       67.1489       28.1746       19.6342       24.7858        9.0421        3.8636        4.4172        7.5004        8.9224       10.4011       10.5070       11.7111       18.9342       21.7384       26.7777       31.3392       49.1550       57.0383       61.0555       69.4316       44.6134       33.3904       28.8533       26.5658       26.0647       31.1801       30.2736       31.1943       29.9894       23.7568       23.9684       20.6796       18.9959       16.6977       10.5516        9.6406        7.5752        7.1736        9.8247       13.2934       25.3915       33.5217       44.3172       53.8684       52.0647       50.7884       60.7652       73.0154       72.0242       82.2549       82.0249       84.5940       77.3820       71.1267       71.9901       68.0342       76.5366       65.5479       64.7692       62.4913       83.8338       88.3988       92.7115       94.0301       99.5001       96.4885      125.0786      139.8426      168.0732      170.1843      182.8849      181.1079      197.7691      199.2138      184.6174      163.5629      145.1143      138.7258      134.9347      151.2932      185.1593      190.5926      186.1163      167.7961      155.5104      161.4072      170.9688      228.4140      209.9338      152.2575      155.1093      144.0519      141.2129      141.1674      135.0820      128.2253      104.2676      105.2868      109.4638       90.3546       70.8730       71.1551        0.0000        0.0000        0.0000        0.0000        0.0000        0.0000        0.0000        0.0000        0.0000        0.0000        0.0000        0.0000        0.0000        0.0000        0.0000        0.0000        0.0000        0.0000        0.0000        0.0000        0.0000        0.0000        0.0000        0.0000        0.0000        0.0000        0.0000        0.0000        0.0000        0.0000        0.0000        0.0000        0.0000        0.0000        0.0000        0.0000        0.0000        0.0000        0.0000        0.0000        0.0000        0.0000        0.0000        0.0000        0.0000        0.0000        0.0000        0.0000        0.0000        0.0000        0.0000        0.0000
        0.0000        0.0000        0.0000        0.0000        0.0000        0.0000        0.0000        0.0000        0.0000        0.0000        0.0000        0.0000        0.0000        0.0000        0.0000        0.0000        0.0000        0.0000        0.0000        0.0000        0.0000        0.0000        0.0000        0.0000        0.0000        0.0000        0.0000        0.0000        0.0000        0.0000        0.0000        0.0000        0.0000        0.0000        0.0000        0.0000        0.0000        0.0000        0.0000        5.7178        3.4774        2.0248        3.4309        5.7267       10.2989        7.6144        7.3483       11.6570       16.2914       13.8047       10.3650        9.4935        4.6634        2.7423        3.7968        2.1852        0.7707        0.9566        0.6586        1.2375        1.4760        0.8595        0.4038        0.8186        1.3646        3.6213        4.3793        3.3300        5.9247        8.5499        5.2395        3.7166        5.7794        8.7868       13.2465       19.2095       30.2132       43.9148       33.1995       40.9843       36.7461       36.5598       35.1478       31.6190       28.7611       34.9634       31.7402       92.2045       83.8755       68.3740       72.7124       42.7701       31.6024       26.2477       19.8814       28.2057       46.8746       23.2543       18.1328        9.4803        5.3966        4.9910        7.2284        8.7076        7.6422        9.2109       12.0257       19.9816       21.4490       25.4984       30.1764       46.2793       57.3079       59.4035       58.1404       42.4641       38.1474       39.4726       33.6746       37.5056       32.0382       36.3211       33.7285       27.3516       23.7671       22.6372       22.9073       19.1509       17.8800       16.0239       13.3313       11.9518       11.0745       13.4161       19.5794       34.2709       42.1107       46.0921       50.7139       55.9521       59.3641       65.7366       75.6852       87.5656       95.5527      109.0932      107.9934       83.2302       75.2613       71.2377       79.3941       82.2541       78.4052       71.4126       69.5344       96.8078      115.0960      103.1294      111.3361      117.7242      107.1695      136.5998      182.2637      208.0144      207.3576      199.5112      209.8128      214.0493      206.2632      199.5651      192.9241      161.5764      193.2106      161.3017      170.2182      196.4408      212.7575      207.3517      199.1703      201.8988      170.0715      175.1606      196.7908      179.3521      159.8390      154.7129      153.2313      150.1470      154.1207      167.0190      167.3280      113.9299      109.2381      103.6264       85.5020       71.4764       74.0079        0.0000        0.0000        0.0000        0.0000        0.0000        0.0000        0.0000        0.0000        0.0000        0.0000        0.0000        0.0000        0.0000        0.0000        0.0000        0.0000        0.0000        0.0000        0.0000        0.0000        0.0000        0.0000        0.0000        0.0000        0.0000        0.0000        0.0000        0.0000        0.0000        0.0000        0.0000        0.0000        0.0000        0.0000        0.0000        0.0000        0.0000        0.0000        0.0000        0.0000        0.0000        0.0000        0.0000        0.0000        0.0000        0.0000        0.0000        0.0000        0.0000        0.0000        0.0000        0.0000
        0.0000        0.0000        0.0000        0.0000        0.0000        0.0000        0.0000        0.0000        0.0000        0.0000        0.0000        0.0000        0.0000        0.0000        0.0000        0.0000        0.0000        0.0000        0.0000        0.0000        0.0000        0.0000        0.0000        0.0000        0.0000        0.0000        0.0000        0.0000        0.0000        0.0000        0.0000        0.0000        0.0000        0.0000        0.0000        0.0000        0.0000        0.0000        0.0000        0.0000        3.9405        3.6565        2.5481        5.6825        5.1749        4.3928        4.6759       10.3518       13.5341       13.4562       10.1330        6.9558        5.4245        4.2892        4.1423        1.3959        1.3296        0.6729        0.1085        1.7069        0.3716        0.4931        0.4783        1.5244        2.8890        2.7369        4.5333       10.1580        5.0077        6.4917        4.3375        5.0687        8.2291        8.1599       11.7662       15.4829       17.0461       22.0147       24.3638       22.9242       25.8396       34.9123       40.0140       33.3565       35.9122       38.4213       54.5155       80.1705       98.6605      101.6321       88.6146       26.0872       25.3941       22.4378       14.7033       18.4539       18.8997       18.5628       14.0422        8.0805        9.1693        8.3322        6.8233        8.9865        6.7861        7.7898       10.4060       16.6810       19.5942       22.8487       27.4814       41.2012       53.1230       59.3188       60.1240       48.5887       44.1252       43.2472       41.7659       49.7471       37.6512       35.5730       34.3773       23.9799       24.2344       21.9823       21.1882       25.8332       23.7063       24.2840       25.1549       25.5955       29.1141       27.7789       31.5923       49.6649       48.2740       48.2592       59.1574       67.2879       68.2598       75.4954       86.7691       99.8187      109.6736      115.3443      106.3981       83.7208       84.4724       96.5019       97.2763       90.2485       89.7281       87.8398       89.1100      102.1825      130.6858      129.4097      133.0530      131.0319      139.0595      170.3844      226.0562      218.9867      214.0293      212.9680      232.1236      249.7613      254.7063      202.7775      198.1703      210.4442      221.4276      188.5523      186.8936      208.9296      220.8548      213.0804      214.1674      213.3526      208.4812      196.4710      225.5120      180.2397      165.1141      158.0572      160.0678      164.9558      165.8625      166.5556      167.0569      116.7144      107.8722      102.4333       88.6297       80.8363        0.0000        0.0000        0.0000        0.0000        0.0000        0.0000        0.0000        0.0000        0.0000        0.0000        0.0000        0.0000        0.0000        0.0000        0.0000        0.0000        0.0000        0.0000        0.0000        0.0000        0.0000        0.0000        0.0000        0.0000        0.0000        0.0000        0.0000        0.0000        0.0000        0.0000        0.0000        0.0000        0.0000        0.0000        0.0000        0.0000        0.0000        0.0000        0.0000        0.0000        0.0000        0.0000        0.0000        0.0000        0.0000        0.0000        0.0000        0.0000        0.0000        0.0000        0.0000        0.0000        0.0000
        0.0000        0.0000        0.0000        0.0000        0.0000        0.0000        0.0000        0.0000        0.0000        0.0000        0.0000        0.0000        0.0000        0.0000        0.0000        0.0000        0.0000        0.0000        0.0000        0.0000        0.0000        0.0000        0.0000        0.0000        0.0000        0.0000        0.0000        0.0000        0.0000        0.0000        0.0000        0.0000        0.0000        0.0000        0.0000        0.0000        0.0000        0.0000        0.0000        0.0000        0.0000        0.0000        0.0000       33.1298       33.8707       36.5705       38.4965       34.9661       36.5117       37.3778       36.3319       25.1927       17.6084       15.5223       15.8547       16.5672       16.1744       18.4998       11.1611       11.1764       10.3852       13.1821       10.9573        8.0192        6.4051        5.8978        8.4977       18.4258       18.4667       16.6757       15.2675       20.2195       23.6900       23.3542       22.8990       32.0872       22.9999       27.2569       20.2059       37.8452       55.6816       62.1694       61.3215       86.9787      105.3040      119.8398      138.2214      153.1923      165.1932      125.8631      124.1327      123.8506      112.0094      106.6964       89.0958       62.3767       43.3224       29.1303       31.6202       26.3350       23.9951       23.7288       29.4766        9.5134        7.3032       13.2090       15.4146       26.3078       23.6104       26.9289       32.7372       44.1791       56.5421       60.5187       52.2008       53.5349       59.8591       54.0105       55.2112       50.4629       62.2242       45.6979       41.5246       41.9231       42.1437       36.3655       34.0805       37.0337       37.8083       44.3371       43.1333       44.9672       47.9398       46.0977       52.2500       59.6369       70.6285       67.9032       71.4502       72.3804       73.4344       85.5194       93.8418      103.9172      126.2092      134.8720      131.8681      114.6694      112.8943      127.7083      117.3359      116.1857      120.3280      129.4907      137.9018      138.6637      136.1290      122.3915      119.5253      124.2648      127.7159      151.3260      238.8235      213.2941      221.1413      224.9048      266.2639      239.6018      212.6304      229.8696      208.9087      244.9141      282.0721      225.5065      241.3798      213.9710      221.6624      212.1046      209.9308      228.0145      214.6614      233.7168      217.5828      181.9949      181.7266      172.4103      156.5394      156.7737      139.2698      133.3397      129.1901      104.7432      103.2171       88.4210       82.5503       62.0400        0.0000        0.0000        0.0000        0.0000        0.0000        0.0000        0.0000        0.0000        0.0000        0.0000        0.0000        0.0000        0.0000        0.0000        0.0000        0.0000        0.0000        0.0000        0.0000        0.0000        0.0000        0.0000        0.0000        0.0000        0.0000        0.0000        0.0000        0.0000        0.0000        0.0000        0.0000        0.0000        0.0000        0.0000        0.0000        0.0000        0.0000        0.0000        0.0000        0.0000        0.0000        0.0000        0.0000        0.0000        0.0000        0.0000        0.0000        0.0000        0.0000        0.0000        0.0000        0.0000        0.0000
        0.0000        0.0000        0.0000        0.0000        0.0000        0.0000        0.0000        0.0000        0.0000        0.0000        0.0000        0.0000        0.0000        0.0000        0.0000        0.0000        0.0000        0.0000        0.0000        0.0000        0.0000        0.0000        0.0000        0.0000        0.0000        0.0000        0.0000        0.0000        0.0000        0.0000        0.0000        0.0000        0.0000        0.0000        0.0000        0.0000        0.0000        0.0000        0.0000        0.0000        0.0000        0.0000        0.0000        0.0000       45.2122       46.6921       44.4761       34.8849       34.9655       31.3146       24.8138       22.8544       21.0193       20.8584       20.9069       22.8051       19.0757       17.1520       15.1144       14.7542       13.2270       12.0117       10.8995        7.8835        7.7595        8.0490       11.4514       26.3411       33.8572       26.0931       26.6007       43.0247       38.0202       22.2863       16.4246       14.9008       21.8105       30.1668       26.0877       42.8954       51.8860       60.5392       69.9936      112.3578      123.6070      148.1774      179.9985      168.6930      174.4528      149.9815      132.8402      132.8059      133.6334      137.4313       92.1071       65.1000       30.7288       28.9243       32.3022       33.6940       29.7675       30.1426       26.2061       10.4322        5.6532        6.5200        9.6239       16.1730       19.6302       23.9075       28.2164       40.1690       43.5379       46.5847       43.0464       45.3150       50.6244       59.2084       63.1886       58.2437       55.1806       35.1590       33.1989       43.1546       40.8382       37.1699       34.1348       39.9083       42.7766       49.0598       51.5238       54.0056       59.0547       58.0714       61.1046       61.6859       60.1316       64.8714       66.0883       73.7322       84.9700      100.1900       98.2187       99.9368      116.0125      128.4752      142.8717      130.1656      124.9031      122.8881      124.1283      139.5524      136.7009      152.2423      140.3086      127.8718      131.3726      135.9358      117.5183      125.1434      156.7775      184.4786      200.1488      207.1839      239.0496      248.8282      269.6215      213.6799      212.0167      240.1657      222.1489      243.9784      250.8339      220.9044      232.7518      227.8088      263.2436      228.6308      220.5726      260.8544      240.0366      233.7058      214.5847      188.2754      184.2107      157.0370      150.4012      149.9805      148.6832      144.5143      137.4171      107.4385      102.5876       94.4746       87.2718       96.7200        0.0000        0.0000        0.0000        0.0000        0.0000        0.0000        0.0000        0.0000        0.0000        0.0000        0.0000        0.0000        0.0000        0.0000        0.0000        0.0000        0.0000        0.0000        0.0000        0.0000        0.0000        0.0000        0.0000        0.0000        0.0000        0.0000        0.0000        0.0000        0.0000        0.0000        0.0000        0.0000        0.0000        0.0000        0.0000        0.0000        0.0000        0.0000        0.0000        0.0000        0.0000        0.0000        0.0000        0.0000        0.0000        0.0000        0.0000        0.0000        0.0000        0.0000        0.0000        0.0000        0.0000
        0.0000        0.0000        0.0000        0.0000        0.0000        0.0000        0.0000        0.0000        0.0000        0.0000        0.0000        0.0000        0.0000        0.0000        0.0000        0.0000        0.0000        0.0000        0.0000        0.0000        0.0000        0.0000        0.0000        0.0000        0.0000        0.0000        0.0000        0.0000        0.0000        0.0000        0.0000        0.0000        0.0000        0.0000        0.0000        0.0000        0.0000        0.0000        0.0000        0.0000        0.0000        0.0000        0.0000        0.0000        0.0000        0.0000       48.3194       41.3702       33.5664       28.7661       23.5297       23.3925       20.3356       20.7924       21.1687       23.8749       23.1719       20.6926       22.1382       18.8886       18.7967       15.8746       12.2470        9.1422        7.9386        9.5121       10.6629       27.3509       25.7959       23.2341       22.8557       23.2702       24.9545       28.4379       23.7962       11.1527       11.3105       18.7982       25.4568       37.3511       51.5412       62.1014       73.1341      126.0894      153.1436      198.1750      188.2859      165.0727      158.9599      159.9715      162.3599      148.9774      178.1406      149.3117      109.6933       65.8531       52.5860       32.7545       34.4506       38.5285       37.9525       47.3588       33.6770       12.6291        9.2555        8.3449       11.6498       18.5566       20.2919       18.7717       21.3819       27.1539       31.8543       34.8658       39.9537       43.0674       52.9029       62.2951       72.4593       50.4885       42.9391       42.4420       37.3007       46.1079       40.5542       36.8061       32.7461       39.6626       43.9710       46.3655       50.1869       46.9151       54.8793       54.1065       57.1431       58.9692       52.3276       62.8873       60.7162       69.0601       80.9004       87.1855       93.7622      114.2158      123.1870      123.7482      130.8325      132.2110      150.0938      144.2687      140.4421      150.5600      155.6999      172.7186      151.9605      140.1406      136.1221      144.6013      131.1051      122.8078      130.5608      170.6800      194.7034      213.5271      221.4500      228.4210      212.5112      197.4536      231.5580      218.9527      204.1721      192.3158      193.0489      194.4639      226.5165      250.3330      269.7337      230.5581      230.4703      242.6055      240.3935      231.1830      212.2595      210.9128      188.2974      160.8901      163.8672      146.2421      133.2558      124.8807      121.7565      105.2218      105.6789       98.8205       97.0750       99.9300        0.0000        0.0000        0.0000        0.0000        0.0000        0.0000        0.0000        0.0000        0.0000        0.0000        0.0000        0.0000        0.0000        0.0000        0.0000        0.0000        0.0000        0.0000        0.0000        0.0000        0.0000        0.0000        0.0000        0.0000        0.0000        0.0000        0.0000        0.0000        0.0000        0.0000        0.0000        0.0000        0.0000        0.0000        0.0000        0.0000        0.0000        0.0000        0.0000        0.0000        0.0000        0.0000        0.0000        0.0000        0.0000        0.0000        0.0000        0.0000        0.0000        0.0000        0.0000        0.0000        0.0000
        0.0000        0.0000        0.0000        0.0000        0.0000        0.0000        0.0000        0.0000        0.0000        0.0000        0.0000        0.0000        0.0000        0.0000        0.0000        0.0000        0.0000        0.0000        0.0000        0.0000        0.0000        0.0000        0.0000        0.0000        0.0000        0.0000        0.0000        0.0000        0.0000        0.0000        0.0000        0.0000        0.0000        0.0000        0.0000        0.0000        0.0000        0.0000        0.0000        0.0000        0.0000        0.0000        0.0000        0.0000        0.0000        0.0000        0.0000       32.4986       28.8161       28.5444       23.7917       24.6562       20.6843       20.8597       19.6468       28.9282       30.0466       29.4918       23.1779       20.0920       22.0508       29.6478       19.9626       12.0094        6.3283        9.2167       11.1750       18.5002       21.7990       25.1177       22.8002       19.1153       32.9641       39.2662       42.3531       31.7847       23.6347       31.9908       21.7304       34.8881       45.7984       55.9651       86.0814      131.7708      147.8481      150.7553      131.4579      119.4258      114.0337      113.4852      139.5405      163.7063      172.7088      165.1106      142.6239       70.6239       56.0341       40.8824       37.9064       48.7731       50.7282       52.3810       46.6012       20.3600       13.6802       10.7602       11.9500       18.8888       17.3389       17.0684       17.9269       24.5483       28.1681       34.1540       30.2354       34.3043       44.1826       47.9298       38.4556       45.8509       35.1129       34.9234       36.5704       37.6692       35.2206       32.3288       32.7613       41.0810       40.1810       39.2964       39.7336       36.3546       38.3621       46.1355       55.7543       62.1328       58.1493       65.6895       66.5799       63.8780       72.0636      107.0453      118.6769      136.6222      144.3088      138.9411      129.4429      134.7764      153.1366      159.7588      157.5138      174.0189      170.0543      156.7421      144.6983      141.9904      177.5235      176.2261      160.3096      133.6149      141.8576      162.5229      180.7154      195.6472      187.5907      202.2107      222.4476      212.1453      222.4862      200.4127      198.0000      185.5989      178.2887      178.6298      197.3123      204.0272      231.2747      240.6115      233.0027      260.1390      257.6559      241.8681      211.3076      205.7679      186.7298      167.3225      167.5720      140.4453      134.0087      111.5394      110.1167      102.5612      101.0080      100.9896       97.0086        0.0000        0.0000        0.0000        0.0000        0.0000        0.0000        0.0000        0.0000        0.0000        0.0000        0.0000        0.0000        0.0000        0.0000        0.0000        0.0000        0.0000        0.0000        0.0000        0.0000        0.0000        0.0000        0.0000        0.0000        0.0000        0.0000        0.0000        0.0000        0.0000        0.0000        0.0000        0.0000        0.0000        0.0000        0.0000        0.0000        0.0000        0.0000        0.0000        0.0000        0.0000        0.0000        0.0000        0.0000        0.0000        0.0000        0.0000        0.0000        0.0000        0.0000        0.0000        0.0000        0.0000        0.0000
        0.0000        0.0000        0.0000        0.0000        0.0000        0.0000        0.0000        0.0000        0.0000        0.0000        0.0000        0.0000        0.0000        0.0000        0.0000        0.0000        0.0000        0.0000        0.0000        0.0000        0.0000        0.0000        0.0000        0.0000        0.0000        0.0000        0.0000        0.0000        0.0000        0.0000        0.0000        0.0000        0.0000        0.0000        0.0000        0.0000        0.0000        0.0000        0.0000        0.0000        0.0000        0.0000        0.0000        0.0000        0.0000        0.0000        0.0000        0.0000        0.0000        0.0000       16.0424       26.3468       27.6034       22.5726       24.8085       37.4141       42.8952       41.4496       42.0560       33.6656       36.1293       33.5513       35.2560       22.8337       13.5833       12.7682        0.0000        0.0000       22.1812       22.6520       21.8804       24.8260       31.4198       31.1442       34.3725       47.5987       49.0147       46.0723       45.7779       60.5940       75.7545       97.7103      104.6058       98.8561      100.2475      103.3214      107.6064       98.5351       89.3219        0.0000        0.0000        0.0000        0.0000      211.5359      175.6768      104.9633       89.1595       89.6406        0.0000       93.2508       83.2806       69.9869       66.6214       39.9857       28.1316       22.6506       20.5439       12.5388       10.7925       10.0943        9.4382       20.3799       22.4811       24.7150       21.6012       27.0973       26.9469       26.2469       27.8761       34.0380       36.3966       34.9209       36.4532       40.5740       42.7974       40.1047       39.2842       41.6849       38.7634       40.5390       39.9491       35.7084       38.4973       41.2474       51.2433       79.7334       80.8346       77.4467       81.4495       85.9078       89.7134       99.6652      141.9128      162.4677      153.1338      138.4589      153.7156      141.8665      146.2154      160.3254      171.5215      176.0449      167.5030      154.6363      143.5770      159.8636      191.8053      177.4687      167.2862      164.4441      171.1035      161.3228      150.3693      175.2077      178.2517      201.0930      194.2946      170.2464      187.5287      191.9970      172.3854      184.0726      147.7105      180.4663      234.6203      228.8972      243.5136      222.4752      213.4515      224.9351      230.6246      251.6450      214.3004      165.5590      157.4924      171.2920      169.3302      127.1584      122.2540      115.8111      130.7467      136.5186      110.7848        0.0000        0.0000        0.0000        0.0000        0.0000        0.0000        0.0000        0.0000        0.0000        0.0000        0.0000        0.0000        0.0000        0.0000        0.0000        0.0000        0.0000        0.0000        0.0000        0.0000        0.0000        0.0000        0.0000        0.0000        0.0000        0.0000        0.0000        0.0000        0.0000        0.0000        0.0000        0.0000        0.0000        0.0000        0.0000        0.0000        0.0000        0.0000        0.0000        0.0000        0.0000        0.0000        0.0000        0.0000        0.0000        0.0000        0.0000        0.0000        0.0000        0.0000        0.0000        0.0000        0.0000        0.0000        0.0000        0.0000
        0.0000        0.0000        0.0000        0.0000        0.0000        0.0000        0.0000        0.0000        0.0000        0.0000        0.0000        0.0000        0.0000        0.0000        0.0000        0.0000        0.0000        0.0000        0.0000        0.0000        0.0000        0.0000        0.0000        0.0000        0.0000        0.0000        0.0000        0.0000        0.0000        0.0000        0.0000        0.0000        0.0000        0.0000        0.0000        0.0000        0.0000        0.0000        0.0000        0.0000        0.0000        0.0000        0.0000        0.0000        0.0000        0.0000        0.0000        0.0000        0.0000        0.0000        0.0000        0.0000        0.0000        0.0000        0.0000       45.2149       53.5683       54.8985        0.0000        0.0000        0.0000       31.1742       27.8141       19.4856       16.0423        0.0000        0.0000        0.0000        0.0000        0.0000        0.0000        0.0000       28.1618       30.9351       28.1930       41.6402       35.2050       32.4032       37.3184       47.5864       63.4074       73.5792       96.8995       96.0030       97.9674      102.4298      107.2916      104.7111        0.0000        0.0000        0.0000        0.0000        0.0000        0.0000      224.4839      100.5465        0.0000        0.0000        0.0000       92.3752       79.1765       75.6098       67.6204       46.8372       36.3204       28.6473       21.6214       12.0603        8.5346        7.5792       10.0858       14.0648       18.4254       20.2676       19.4171       22.0080       23.3256       22.3286       26.0005       30.6528       27.9111       27.4872       33.8555       38.6962       37.6062       39.9896       37.5404       41.0931       41.6394       45.1060       47.3017       46.0197       42.8807       52.8013       63.6296       97.7307       95.8083       85.5638       90.0181       94.3523      106.4230      125.8399      148.5401      166.8587      173.2973      165.8852      179.5171      165.7780      153.1862      163.2054      169.9528      174.6033      170.7369      165.3955      159.2607      192.7120      220.9133      190.2421      165.7204      152.8475      148.3599      145.2581      158.5648      196.0472      214.0938      194.8650      199.4062      178.0803      191.6132      207.8471      215.1054      188.6925      149.0398      174.7679      221.3831      217.6383      208.8393      212.3396      197.5977      223.1874      230.5858      244.0969      213.7664      148.5757      150.5019      165.1772      150.7016      122.3711      120.6502      126.6933      140.9980      115.2755      117.3277        0.0000        0.0000        0.0000        0.0000        0.0000        0.0000        0.0000        0.0000        0.0000        0.0000        0.0000        0.0000        0.0000        0.0000        0.0000        0.0000        0.0000        0.0000        0.0000        0.0000        0.0000        0.0000        0.0000        0.0000        0.0000        0.0000        0.0000        0.0000        0.0000        0.0000        0.0000        0.0000        0.0000        0.0000        0.0000        0.0000        0.0000        0.0000        0.0000        0.0000        0.0000        0.0000        0.0000        0.0000        0.0000        0.0000        0.0000        0.0000        0.0000        0.0000        0.0000        0.0000        0.0000        0.0000        0.0000        0.0000
        0.0000        0.0000        0.0000        0.0000        0.0000        0.0000        0.0000        0.0000        0.0000        0.0000        0.0000        0.0000        0.0000        0.0000        0.0000        0.0000        0.0000        0.0000        0.0000        0.0000        0.0000        0.0000        0.0000        0.0000        0.0000        0.0000        0.0000        0.0000        0.0000        0.0000        0.0000        0.0000        0.0000        0.0000        0.0000        0.0000        0.0000        0.0000        0.0000        0.0000        0.0000        0.0000        0.0000        0.0000        0.0000        0.0000        0.0000        0.0000        0.0000        0.0000        0.0000        0.0000        0.0000        0.0000        0.0000        0.0000        0.0000        0.0000        0.0000        0.0000        0.0000       33.7537       31.5867       20.3624       17.6515        0.0000        0.0000        0.0000        0.0000        0.0000        0.0000        0.0000        0.0000       27.6299       26.0360       32.1063       25.9000       28.5785       32.5012       47.4390       56.3152       77.3217       82.5127       82.9314       84.1691        0.0000        0.0000        0.0000        0.0000        0.0000        0.0000        0.0000        0.0000        0.0000        0.0000        0.0000        0.0000        0.0000        0.0000        0.0000       85.0857       76.6763       58.4630       49.1090       40.7521       29.9390       22.9753       13.0500        8.0711        5.6650        5.9695       12.4291       13.2267       13.2570       18.3058       31.8324       25.5187       20.9982       20.8067       27.0391       31.0938       29.3367       29.5567       35.5624       38.5088       37.8671       38.2785       42.4980       41.4269       46.4484       57.7781       62.1549       55.7261       71.8692       77.6929       82.0944       71.9189       78.9297      100.8104      108.9947      125.8979      148.4541      158.9166      166.6552      168.0944      178.6296      189.3944      170.7412      173.3528      180.8248      191.4423      207.7063      196.4186      181.8168      170.6034      216.3795      222.8443      194.9824      167.6503      145.8142      145.4686      142.0293      140.7209      150.5821      183.9102      178.9065      137.3833      133.8896      145.3689      170.5417      180.6630      146.7128      153.1016      177.2527      186.2569      190.0676      182.7832      187.3530      176.8275      206.5686      212.3113      195.2073      180.5510      148.8914      148.9850      129.3820      122.4498      119.2845      118.4767      115.5878      111.5308      103.7381        0.0000        0.0000        0.0000        0.0000        0.0000        0.0000        0.0000        0.0000        0.0000        0.0000        0.0000        0.0000        0.0000        0.0000        0.0000        0.0000        0.0000        0.0000        0.0000        0.0000        0.0000        0.0000        0.0000        0.0000        0.0000        0.0000        0.0000        0.0000        0.0000        0.0000        0.0000        0.0000        0.0000        0.0000        0.0000        0.0000        0.0000        0.0000        0.0000        0.0000        0.0000        0.0000        0.0000        0.0000        0.0000        0.0000        0.0000        0.0000        0.0000        0.0000        0.0000        0.0000        0.0000        0.0000        0.0000        0.0000        0.0000
        0.0000        0.0000        0.0000        0.0000        0.0000        0.0000        0.0000        0.0000        0.0000        0.0000        0.0000        0.0000        0.0000        0.0000        0.0000        0.0000        0.0000        0.0000        0.0000        0.0000        0.0000        0.0000        0.0000        0.0000        0.0000        0.0000        0.0000        0.0000        0.0000        0.0000        0.0000        0.0000        0.0000        0.0000        0.0000        0.0000        0.0000        0.0000        0.0000        0.0000        0.0000        0.0000        0.0000        0.0000        0.0000        0.0000        0.0000        0.0000        0.0000        0.0000        0.0000        0.0000        0.0000        0.0000        0.0000        0.0000        0.0000        0.0000        0.0000        0.0000        0.0000        0.0000       28.8306       27.4274        0.0000        0.0000        0.0000        0.0000        0.0000        0.0000        0.0000        0.0000        0.0000        0.0000       30.7276       29.7526       23.0188       27.7775       30.7464       50.6944       60.0247       68.1173       83.1843       76.6663        0.0000        0.0000        0.0000        0.0000        0.0000        0.0000        0.0000        0.0000        0.0000        0.0000        0.0000        0.0000        0.0000        0.0000        0.0000        0.0000        0.0000       89.2679       83.5946       47.5886       40.7416       30.5469       23.8933       15.5668        7.6292        4.8702        4.5084        7.0187        8.1861        6.9955        9.1752       14.3992       16.5329       18.6658       18.9639       21.9834       30.1103       31.7715       29.4678       34.6929       33.1511       37.0632       42.7620       51.5831       45.7691       47.8322       58.2195       62.5839       58.1109       63.1965       69.4107       64.5438       65.0674       94.2705      129.0825      125.0626      164.0014      175.1888      163.8162      186.9019      211.7746      225.5819      207.2748      198.5093      201.9487      202.2153      220.4569      212.2010      204.0935      189.4663      181.5515      199.1042      201.9804      179.7103      154.2523      152.7259      141.4843      155.1716      160.4781      177.4512      150.3455      134.3624      121.5048      125.0117      115.6646      121.7345      133.8677      140.3884      135.2022      145.1516      138.6992      165.7616      160.2901      166.0694      199.8642      180.3363      180.0921      180.1615      171.7446      140.9483      128.5378      116.6451      112.0006       95.9249       98.5548      109.1796      132.9980        0.0000        0.0000        0.0000        0.0000        0.0000        0.0000        0.0000        0.0000        0.0000        0.0000        0.0000        0.0000        0.0000        0.0000        0.0000        0.0000        0.0000        0.0000        0.0000        0.0000        0.0000        0.0000        0.0000        0.0000        0.0000        0.0000        0.0000        0.0000        0.0000        0.0000        0.0000        0.0000        0.0000        0.0000        0.0000        0.0000        0.0000        0.0000        0.0000        0.0000        0.0000        0.0000        0.0000        0.0000        0.0000        0.0000        0.0000        0.0000        0.0000        0.0000        0.0000        0.0000        0.0000        0.0000        0.0000        0.0000        0.0000        0.0000
        0.0000        0.0000        0.0000        0.0000        0.0000        0.0000        0.0000        0.0000        0.0000        0.0000        0.0000        0.0000        0.0000        0.0000        0.0000        0.0000        0.0000        0.0000        0.0000        0.0000        0.0000        0.0000        0.0000        0.0000        0.0000        0.0000        0.0000        0.0000        0.0000        0.0000        0.0000        0.0000        0.0000        0.0000        0.0000        0.0000        0.0000        0.0000        0.0000        0.0000        0.0000        0.0000        0.0000        0.0000        0.0000        0.0000        0.0000        0.0000        0.0000        0.0000        0.0000        0.0000        0.0000        0.0000        0.0000        0.0000        0.0000        0.0000        0.0000        0.0000        0.0000        0.0000        0.0000        0.0000        0.0000        0.0000        0.0000        0.0000        0.0000        0.0000        0.0000        0.0000        0.0000        0.0000       47.3615       33.4490       43.1559       43.5616       33.0666       41.5589       50.9342       55.1029       60.6016        0.0000        0.0000        0.0000        0.0000        0.0000        0.0000        0.0000        0.0000        0.0000        0.0000        0.0000        0.0000        0.0000        0.0000        0.0000        0.0000        0.0000        0.0000      143.0025      131.4190       74.8190       62.5866       46.8535       34.1239        9.0012        4.9387        2.9520        3.4482        0.1250        0.0784        0.1624        0.6845        9.8274       11.0457       11.6146       12.9149       19.0628       26.4387       28.8676       30.2540       32.5297       32.7192       34.3829       40.8789       50.7400       52.9551       49.1287       56.3703       51.1435       50.4495       56.5985       57.7340       63.8346       90.7389      107.7446      127.9818      149.7299      180.7923      187.1294      211.6209      248.6588      248.5917      256.0045      259.3045      270.1816      259.9901      268.5042      244.5741      216.3695      212.9098      209.5618      201.3886      187.6765      181.1865      176.0475      150.2427      151.0443      152.8023      151.9410      166.3945      169.8956      145.4611      112.5926       98.5669      107.7670      105.1181      117.6235      150.4466      163.3583      161.0977      134.1787      126.8695      140.3153      146.0856      154.4382      162.2029      163.0650      160.4792      168.5354      160.8797      161.1813      140.1774      113.7212      114.3309       92.2277       99.2650      111.6424      132.1339        0.0000        0.0000        0.0000        0.0000        0.0000        0.0000        0.0000        0.0000        0.0000        0.0000        0.0000        0.0000        0.0000        0.0000        0.0000        0.0000        0.0000        0.0000        0.0000        0.0000        0.0000        0.0000        0.0000        0.0000        0.0000        0.0000        0.0000        0.0000        0.0000        0.0000        0.0000        0.0000        0.0000        0.0000        0.0000        0.0000        0.0000        0.0000        0.0000        0.0000        0.0000        0.0000        0.0000        0.0000        0.0000        0.0000        0.0000        0.0000        0.0000        0.0000        0.0000        0.0000        0.0000        0.0000        0.0000        0.0000        0.0000        0.0000
        0.0000        0.0000        0.0000        0.0000        0.0000        0.0000        0.0000        0.0000        0.0000        0.0000        0.0000        0.0000        0.0000        0.0000        0.0000        0.0000        0.0000        0.0000        0.0000        0.0000        0.0000        0.0000        0.0000        0.0000        0.0000        0.0000        0.0000        0.0000        0.0000        0.0000        0.0000        0.0000        0.0000        0.0000        0.0000        0.0000        0.0000        0.0000        0.0000        0.0000        0.0000        0.0000        0.0000        0.0000        0.0000        0.0000        0.0000        0.0000        0.0000        0.0000        0.0000        0.0000        0.0000        0.0000        0.0000        0.0000        0.0000        0.0000        0.0000        0.0000        0.0000        0.0000        0.0000        0.0000        0.0000        0.0000        0.0000        0.0000        0.0000        0.0000        0.0000        0.0000        0.0000        0.0000        0.0000        0.0000        0.0000        0.0000        0.0000        0.0000        0.0000        0.0000        0.0000        0.0000        0.0000        0.0000        0.0000        0.0000        0.0000        0.0000        0.0000        0.0000        0.0000        0.0000        0.0000        0.0000        0.0000        0.0000        0.0000        0.0000        0.0000      118.5250       89.9207       71.8370       58.0512       46.0024       34.4004        9.0787        4.1818        3.4068       14.4027        1.6183        0.2393        0.2528        0.1792        6.4322        9.1715       11.4544       13.1172       16.4240       20.4728       21.6022       24.1303       27.4971       31.1385       33.5820       32.7940       41.2463       50.6313       46.9951       51.2036       55.2661       63.3945       50.9547       53.1357       80.1789       94.5661      121.2285      148.9285      176.5745      187.5117      208.3696      276.7210      256.7662      248.5438      246.8039      257.3903      251.4000      268.9862      254.3716      240.7420      233.4560      241.3704      222.6809      209.0938      203.6656      197.1723      200.9166      178.0281      153.1050      142.7223      133.0376      148.3338      137.3921      141.5105       99.0472       91.0540       98.9528      116.7323      120.5129      149.9586      176.2044      158.3960      116.7966      109.3526      124.9523      145.9616      168.8674      140.4428      140.2373      163.5453      177.4492      177.4663      145.0129      128.7678      118.8178      119.0768       98.7017      107.6734      129.0034        0.0000        0.0000        0.0000        0.0000        0.0000        0.0000        0.0000        0.0000        0.0000        0.0000        0.0000        0.0000        0.0000        0.0000        0.0000        0.0000        0.0000        0.0000        0.0000        0.0000        0.0000        0.0000        0.0000        0.0000        0.0000        0.0000        0.0000        0.0000        0.0000        0.0000        0.0000        0.0000        0.0000        0.0000        0.0000        0.0000        0.0000        0.0000        0.0000        0.0000        0.0000        0.0000        0.0000        0.0000        0.0000        0.0000        0.0000        0.0000        0.0000        0.0000        0.0000        0.0000        0.0000        0.0000        0.0000        0.0000        0.0000        0.0000        0.0000
        0.0000        0.0000        0.0000        0.0000        0.0000        0.0000        0.0000        0.0000        0.0000        0.0000        0.0000        0.0000        0.0000        0.0000        0.0000        0.0000        0.0000        0.0000        0.0000        0.0000        0.0000        0.0000        0.0000        0.0000        0.0000        0.0000        0.0000        0.0000        0.0000        0.0000        0.0000        0.0000        0.0000        0.0000        0.0000        0.0000        0.0000        0.0000        0.0000        0.0000        0.0000        0.0000        0.0000        0.0000        0.0000        0.0000        0.0000        0.0000        0.0000        0.0000        0.0000        0.0000        0.0000        0.0000        0.0000        0.0000        0.0000        0.0000        0.0000        0.0000        0.0000        0.0000        0.0000        0.0000        0.0000        0.0000        0.0000        0.0000        0.0000        0.0000        0.0000        0.0000        0.0000        0.0000        0.0000        0.0000        0.0000        0.0000        0.0000        0.0000        0.0000        0.0000        0.0000        0.0000        0.0000        0.0000        0.0000        0.0000        0.0000        0.0000        0.0000        0.0000        0.0000        0.0000        0.0000        0.0000        0.0000        0.0000        0.0000        0.0000        0.0000       96.3222       75.0625       60.6441       52.5940       43.3357       32.5885        8.4383        4.6044        2.0084        1.9048        0.6524        0.3340        0.4107        0.0950        3.2894        6.1545        9.3013       12.5114       13.3400       15.6465       18.5743       22.6958       28.2911       34.1592       36.8893       37.4850       38.2921       46.1582       51.7532       46.0244       49.0087       49.0836       40.7978       52.0524       69.7022      101.0009      135.0521      160.2749      180.7669      187.3133      208.2092      223.6562      219.9312      234.8376      244.8549      241.5803      245.2163      259.7626      233.7569      236.2339      230.8408      251.7442      239.0066      216.0788      208.7026      199.1722      195.8350      177.0917      158.2492      145.1955      143.7170      129.8917      108.4934       99.4759       92.7026       89.5975      107.8217      125.1717      138.7718      130.4072      153.2744      116.6677      108.2787      108.0212      121.3993      145.2819      166.8362      139.1042      145.5197      155.8558      166.6478      128.0815      128.7626      124.0340      124.8564      124.7237      113.4282      124.4591      158.6724        0.0000        0.0000        0.0000        0.0000        0.0000        0.0000        0.0000        0.0000        0.0000        0.0000        0.0000        0.0000        0.0000        0.0000        0.0000        0.0000        0.0000        0.0000        0.0000        0.0000        0.0000        0.0000        0.0000        0.0000        0.0000        0.0000        0.0000        0.0000        0.0000        0.0000        0.0000        0.0000        0.0000        0.0000        0.0000        0.0000        0.0000        0.0000        0.0000        0.0000        0.0000        0.0000        0.0000        0.0000        0.0000        0.0000        0.0000        0.0000        0.0000        0.0000        0.0000        0.0000        0.0000        0.0000        0.0000        0.0000        0.0000        0.0000        0.0000
        0.0000        0.0000        0.0000        0.0000        0.0000        0.0000        0.0000        0.0000        0.0000        0.0000        0.0000        0.0000        0.0000        0.0000        0.0000        0.0000        0.0000        0.0000        0.0000        0.0000        0.0000        0.0000        0.0000        0.0000        0.0000        0.0000        0.0000        0.0000        0.0000        0.0000        0.0000        0.0000        0.0000        0.0000        0.0000        0.0000        0.0000        0.0000        0.0000        0.0000        0.0000        0.0000        0.0000        0.0000        0.0000        0.0000        0.0000        0.0000        0.0000        0.0000        0.0000        0.0000        0.0000        0.0000        0.0000        0.0000        0.0000        0.0000        0.0000        0.0000        0.0000        0.0000        0.0000        0.0000        0.0000        0.0000        0.0000        0.0000        0.0000        0.0000        0.0000        0.0000        0.0000        0.0000        0.0000        0.0000        0.0000        0.0000        0.0000        0.0000        0.0000        0.0000        0.0000        0.0000        0.0000        0.0000        0.0000        0.0000        0.0000        0.0000        0.0000        0.0000        0.0000        0.0000        0.0000        0.0000        0.0000        0.0000        0.0000        0.0000       72.9307       72.3120       63.1928       52.8282       44.2801       36.9296       30.2683        7.7283        4.7270        2.6143        2.8185        1.0629        5.8129        2.8587        2.3289        5.0689        6.7598        6.7162       10.3809       10.8210       13.1116       16.7565       20.0256       31.8268       43.3113       33.2912       35.2043       47.1023       49.3753       46.6956       42.0049       32.2383       32.7010       39.3312       52.3031       74.7868      102.4473      131.2788      165.0663      179.3671      181.7336      187.5714      225.0860      226.0920      232.1621      255.2483      220.4127      217.2673      245.3737      238.3292      239.7539      254.9445      256.4923      241.0601      217.4279      197.1537      192.2789      187.0096      182.0399      160.7757      145.1920      135.7447      124.9676       98.3514       97.3112       98.2394       92.7280      125.7337      125.2690      102.2542      120.0387      113.4198      111.6141      110.8287      111.5531      123.8941      137.3802      140.1739      127.4384      132.4199      129.1000      148.2779      119.6064      121.5028      116.9379      120.1075      149.1640      124.4505        0.0000        0.0000        0.0000        0.0000        0.0000        0.0000        0.0000        0.0000        0.0000        0.0000        0.0000        0.0000        0.0000      127.2300        0.0000        0.0000        0.0000      192.9300        0.0000        0.0000        0.0000        0.0000        0.0000        0.0000        0.0000        0.0000        0.0000        0.0000        0.0000        0.0000        0.0000        0.0000        0.0000        0.0000        0.0000        0.0000        0.0000        0.0000        0.0000        0.0000        0.0000        0.0000        0.0000        0.0000        0.0000        0.0000        0.0000        0.0000        0.0000        0.0000        0.0000        0.0000        0.0000        0.0000        0.0000        0.0000        0.0000        0.0000        0.0000        0.0000        0.0000
        0.0000        0.0000        0.0000        0.0000        0.0000        0.0000        0.0000        0.0000        0.0000        0.0000        0.0000        0.0000        0.0000        0.0000        0.0000        0.0000        0.0000        0.0000        0.0000        0.0000        0.0000        0.0000        0.0000        0.0000        0.0000        0.0000        0.0000        0.0000        0.0000        0.0000        0.0000        0.0000        0.0000        0.0000        0.0000        0.0000        0.0000        0.0000        0.0000        0.0000        0.0000        0.0000        0.0000        0.0000        0.0000        0.0000        0.0000        0.0000        0.0000        0.0000        0.0000        0.0000        0.0000        0.0000        0.0000        0.0000        0.0000        0.0000        0.0000        0.0000        0.0000        0.0000        0.0000        0.0000        0.0000        0.0000        0.0000        0.0000        0.0000        0.0000        0.0000        0.0000        0.0000        0.0000        0.0000        0.0000        0.0000        0.0000        0.0000        0.0000        0.0000        0.0000        0.0000        0.0000        0.0000        0.0000        0.0000        0.0000        0.0000        0.0000        0.0000        0.0000        0.0000        0.0000        0.0000        0.0000        0.0000        0.0000        0.0000        0.0000       49.2690       41.5068       48.9736       37.4795       33.8513       26.8031       22.3885       46.3485       16.9707        9.8155        6.0280        0.8488        4.1109        2.4391        1.7748        5.8887        5.7118        6.6601        8.8109        4.5649        5.2749        6.3353        9.9118       22.2095       28.5860       35.0604       41.2857       69.5642       50.2124       39.5016       38.2456       36.6459       37.5097       46.9057       62.9186      104.9991      111.4706      122.2770      153.6462      144.0575      175.9033      176.4533      200.5481      230.0155      224.9101      205.2835      205.3919      211.3736      239.5717      216.4192      219.7969      253.1415      258.7144      279.1666      213.8715      194.3706      188.8390      188.1360      165.7739      167.0697      152.8831      146.9448      128.7683      115.6354      123.4465      119.9024      124.4188      137.4842      124.4292      106.5338      108.7709      112.3799      109.1434      103.4187      106.6261      135.6267      147.7769      146.2883      130.8625      114.4749      100.4379      113.7891       93.9402      102.1875      111.2534      129.3256      139.0206      122.5793        0.0000        0.0000        0.0000        0.0000        0.0000        0.0000        0.0000        0.0000        0.0000        0.0000        0.0000        0.0000      181.4400      161.4300      147.6600        0.0000      175.0800      295.3200        0.0000        0.0000        0.0000        0.0000        0.0000        0.0000        0.0000        0.0000        0.0000        0.0000        0.0000        0.0000        0.0000        0.0000        0.0000        0.0000        0.0000        0.0000        0.0000        0.0000        0.0000        0.0000        0.0000        0.0000        0.0000        0.0000        0.0000        0.0000        0.0000        0.0000        0.0000        0.0000        0.0000        0.0000        0.0000        0.0000        0.0000        0.0000        0.0000        0.0000        0.0000        0.0000        0.0000
        0.0000        0.0000        0.0000        0.0000        0.0000        0.0000        0.0000        0.0000        0.0000        0.0000        0.0000        0.0000        0.0000        0.0000        0.0000        0.0000        0.0000        0.0000        0.0000        0.0000        0.0000        0.0000        0.0000        0.0000        0.0000        0.0000        0.0000        0.0000        0.0000        0.0000        0.0000        0.0000        0.0000        0.0000        0.0000        0.0000        0.0000        0.0000        0.0000        0.0000        0.0000        0.0000        0.0000        0.0000        0.0000        0.0000        0.0000        0.0000        0.0000        0.0000        0.0000        0.0000        0.0000        0.0000        0.0000        0.0000        0.0000        0.0000        0.0000        0.0000        0.0000        0.0000        0.0000        0.0000        0.0000        0.0000        0.0000        0.0000        0.0000        0.0000        0.0000        0.0000        0.0000        0.0000        0.0000        0.0000        0.0000        0.0000        0.0000        0.0000        0.0000        0.0000        0.0000        0.0000        0.0000        0.0000        0.0000        0.0000        0.0000        0.0000        0.0000        0.0000        0.0000        0.0000        0.0000        0.0000        0.0000        0.0000        0.0000       38.5243       35.9499       32.4637       33.5283       29.5546       33.0032       25.7898       22.4422       37.1231       24.4678       10.9831        7.3086        0.8704        1.3089        0.2773        1.3427        5.6420        3.9293        4.1753        5.2121        3.0160        4.2105        5.4905        9.0607       17.1754       20.7063       39.5324       30.3760       37.2807       35.9088       35.9075       36.6201       37.4181       50.9889       68.1455       64.1595      103.4226       92.6237      118.0523      153.2376      142.6640      153.6641      157.2738      173.2146      187.4023      211.4294      207.7888      217.1265      251.7697      246.5733      229.6731      202.9347      221.1039      230.0630      212.5444      193.0967      177.3615      186.0865      185.1477      166.2092      157.4997      148.8405      137.9074      128.1616      121.4601      130.6784      131.4844      121.9350      120.4126      121.1141      110.8761      111.8716      115.8325      113.1944      100.6484      129.9315      137.1963      132.9288      126.3605      119.5855       94.4944       88.5545       87.2209       90.7144       99.1406      102.4560      102.8830      118.4282      105.9928        0.0000        0.0000        0.0000        0.0000        0.0000        0.0000      124.0263      105.8400        0.0000        0.0000        0.0000        0.0000      127.3500      139.2600        0.0000        0.0000        0.0000        0.0000        0.0000        0.0000        0.0000        0.0000        0.0000        0.0000        0.0000        0.0000        0.0000        0.0000        0.0000        0.0000        0.0000        0.0000        0.0000        0.0000        0.0000        0.0000        0.0000        0.0000        0.0000        0.0000        0.0000        0.0000        0.0000        0.0000        0.0000        0.0000        0.0000        0.0000        0.0000        0.0000        0.0000        0.0000        0.0000        0.0000        0.0000        0.0000        0.0000        0.0000        0.0000        0.0000        0.0000
        0.0000        0.0000        0.0000        0.0000        0.0000        0.0000        0.0000        0.0000        0.0000        0.0000        0.0000        0.0000        0.0000        0.0000        0.0000        0.0000        0.0000        0.0000        0.0000        0.0000        0.0000        0.0000        0.0000        0.0000        0.0000        0.0000        0.0000        0.0000        0.0000        0.0000        0.0000        0.0000        0.0000        0.0000        0.0000        0.0000        0.0000        0.0000        0.0000        0.0000        0.0000        0.0000        0.0000        0.0000        0.0000        0.0000        0.0000        0.0000        0.0000        0.0000        0.0000        0.0000        0.0000        0.0000        0.0000        0.0000        0.0000        0.0000        0.0000        0.0000        0.0000        0.0000        0.0000        0.0000        0.0000        0.0000        0.0000        0.0000        0.0000        0.0000        0.0000        0.0000        0.0000        0.0000        0.0000        0.0000        0.0000        0.0000        0.0000        0.0000        0.0000        0.0000        0.0000        0.0000        0.0000        0.0000        0.0000        0.0000        0.0000        0.0000        0.0000        0.0000        0.0000        0.0000        0.0000        0.0000        0.0000       28.3090       30.0381       28.0399       25.1931       25.9610       25.2668       31.3071       34.5048       27.3224       18.5011       17.4519       16.9818       10.9194        8.1760        3.3280        4.3920        1.3145        0.8999        3.4061        2.8861        3.3295        4.0445        3.8610        5.2072        5.5333        8.8612       17.5375       20.8855       28.0054       28.3892       41.3436       33.4151       35.1488       38.3516       39.3044       41.1862       58.1019       73.8675       53.8778       69.3955       98.2712      119.2547      108.3466      126.0295      150.7033      154.5641      175.9377      214.0885      239.0725      247.1986      245.9399      198.2830      190.5964      201.5077      234.2251      252.3910      204.8352      203.5557      194.7776      189.5840      200.4732      169.2452      160.3336      149.0287      143.4907      138.4887      133.1577      146.7801      145.2385      126.1072      145.5031      169.1269      137.3241      144.5256      123.7193      125.1009      109.2291      127.6724      150.0985      147.3008      102.5978      103.3136       83.4516       83.3708       88.1307       97.4463      101.5101      101.2038       93.9166       83.9240        0.0000        0.0000        0.0000        0.0000        0.0000       95.5163       84.7708       77.5616       87.2100        0.0000        0.0000        0.0000        0.0000        0.0000        0.0000        0.0000        0.0000        0.0000        0.0000        0.0000        0.0000        0.0000        0.0000        0.0000        0.0000        0.0000        0.0000        0.0000        0.0000        0.0000        0.0000        0.0000        0.0000        0.0000        0.0000        0.0000        0.0000        0.0000        0.0000        0.0000        0.0000        0.0000        0.0000        0.0000        0.0000        0.0000        0.0000        0.0000        0.0000        0.0000        0.0000        0.0000        0.0000        0.0000        0.0000        0.0000        0.0000        0.0000        0.0000        0.0000        0.0000        0.0000
        0.0000        0.0000        0.0000        0.0000        0.0000        0.0000        0.0000        0.0000        0.0000        0.0000        0.0000        0.0000        0.0000        0.0000        0.0000        0.0000        0.0000        0.0000        0.0000        0.0000        0.0000        0.0000        0.0000        0.0000        0.0000        0.0000        0.0000        0.0000        0.0000        0.0000        0.0000        0.0000        0.0000        0.0000        0.0000        0.0000        0.0000        0.0000        0.0000        0.0000        0.0000        0.0000        0.0000        0.0000        0.0000        0.0000        0.0000        0.0000        0.0000        0.0000        0.0000        0.0000        0.0000        0.0000        0.0000        0.0000        0.0000        0.0000        0.0000        0.0000        0.0000        0.0000        0.0000        0.0000        0.0000        0.0000        0.0000        0.0000        0.0000        0.0000        0.0000        0.0000        0.0000        0.0000        0.0000        0.0000        0.0000        0.0000        0.0000        0.0000        0.0000        0.0000        0.0000        0.0000        0.0000        0.0000        0.0000        0.0000        0.0000        0.0000        0.0000        0.0000        0.0000        0.0000        0.0000        0.0000        0.0000       29.0264       28.4272       27.0968       27.8533       25.2351       24.5877       25.4657       28.9863       30.5821       18.5835       17.3740       14.1353       11.9821       10.2686        6.8792        9.1842        2.2714        1.7239        4.7454        5.5870        3.6653        4.2339        4.4345        5.4967        8.5791       10.0473       16.1670       19.5070       23.2134       26.3658       31.8567       32.4728       35.5263       37.6058       44.1292       45.3995       45.4827       45.4354       46.8242       65.2415       77.0572       90.5639       95.9927      125.1682      157.3538      160.1750      196.6590      193.5455      201.2957      226.4259      191.5002      186.6644      200.3601      205.0903      223.4065      214.4825      199.1417      198.8648      203.2994      196.4202      183.6332      173.4746      172.0749      161.0024      153.6664      155.0256      154.3689      153.2805      129.8081      129.7469      159.0260      163.3039      138.5143      122.8605      115.2596      121.5284      133.2408      123.9162      128.0133      109.2920       94.9084       78.7389       74.1686       73.5279       83.2949       92.9085       91.8335       90.8070       97.9920      102.2188        0.0000        0.0000        0.0000       30.4200       81.2224       75.6935       76.5049       71.4362       25.5600        0.0000        0.0000        0.0000        0.0000        0.0000        0.0000        0.0000        0.0000        0.0000        0.0000        0.0000        0.0000        0.0000        0.0000        0.0000        0.0000        0.0000        0.0000        0.0000        0.0000        0.0000        0.0000        0.0000        0.0000        0.0000        0.0000        0.0000        0.0000        0.0000        0.0000        0.0000        0.0000        0.0000        0.0000        0.0000        0.0000        0.0000        0.0000        0.0000        0.0000        0.0000        0.0000        0.0000        0.0000        0.0000        0.0000        0.0000        0.0000        0.0000        0.0000        0.0000        0.0000        0.0000
        0.0000        0.0000        0.0000        0.0000        0.0000        0.0000        0.0000        0.0000        0.0000        0.0000        0.0000        0.0000        0.0000        0.0000        0.0000        0.0000        0.0000        0.0000        0.0000        0.0000        0.0000        0.0000        0.0000        0.0000        0.0000        0.0000        0.0000        0.0000        0.0000        0.0000        0.0000        0.0000        0.0000        0.0000        0.0000        0.0000        0.0000        0.0000        0.0000        0.0000        0.0000        0.0000        0.0000        0.0000        0.0000        0.0000        0.0000        0.0000        0.0000        0.0000        0.0000        0.0000        0.0000        0.0000        0.0000        0.0000        0.0000        0.0000        0.0000        0.0000        0.0000        0.0000        0.0000        0.0000        0.0000        0.0000        0.0000        0.0000        0.0000        0.0000        0.0000        0.0000        0.0000        0.0000        0.0000        0.0000        0.0000        0.0000        0.0000        0.0000        0.0000        0.0000        0.0000        0.0000        0.0000        0.0000        0.0000        0.0000        0.0000        0.0000        0.0000        0.0000        0.0000        0.0000        0.0000        0.0000       44.1604       30.7496       25.0430       29.1262       32.4663       30.4349       27.0872       24.6656       26.6943       23.0571       35.0054       22.4560       17.6653       21.7667       12.7780       14.7665        6.6562        4.5013        5.9614        7.9353        7.3618       67.3581       31.2842        4.9216        5.4480        9.1617       18.6365       17.8887       20.2838       25.5456       29.9127       30.7410       35.8634       42.0621       41.5802       49.8756       46.9220       41.8081       44.9219       40.0332       42.2629       51.1894       66.0332       79.3619      101.1635      138.8356      157.4031      159.0555      155.9954      160.7305      163.0941      209.9524      215.9615      199.2380      189.2193      201.1839      206.7702      209.1045      211.1579      242.6971      229.7521      214.9532      212.5956      211.6444      201.6284      201.7843      187.2132      164.3490      155.0381      151.4480      162.7239      162.1888      151.4143      127.1274      117.3601      113.2490      124.6209      142.2660      136.0877      108.1696       89.9571       81.9811       75.1264       68.4210       76.9841       86.3646       89.8759      142.5105      131.4458      121.9602        0.0000        0.0000        0.0000        0.0000       75.7202       66.2661       66.3475       60.9416       60.4007       38.3700        0.0000        0.0000        0.0000        0.0000        0.0000        0.0000        0.0000        0.0000        0.0000        0.0000        0.0000        0.0000        0.0000        0.0000        0.0000        0.0000        0.0000        0.0000        0.0000        0.0000        0.0000        0.0000        0.0000        0.0000        0.0000        0.0000        0.0000        0.0000        0.0000        0.0000        0.0000        0.0000        0.0000        0.0000        0.0000        0.0000        0.0000        0.0000        0.0000        0.0000        0.0000        0.0000        0.0000        0.0000        0.0000        0.0000        0.0000        0.0000        0.0000        0.0000        0.0000        0.0000        0.0000
        0.0000        0.0000        0.0000        0.0000        0.0000        0.0000        0.0000        0.0000        0.0000        0.0000        0.0000        0.0000        0.0000        0.0000        0.0000        0.0000        0.0000        0.0000        0.0000        0.0000        0.0000        0.0000        0.0000        0.0000        0.0000        0.0000        0.0000        0.0000        0.0000        0.0000        0.0000        0.0000        0.0000        0.0000        0.0000        0.0000        0.0000        0.0000        0.0000        0.0000        0.0000        0.0000        0.0000        0.0000        0.0000        0.0000        0.0000        0.0000        0.0000        0.0000        0.0000        0.0000        0.0000        0.0000        0.0000        0.0000        0.0000        0.0000        0.0000        0.0000        0.0000        0.0000        0.0000        0.0000        0.0000        0.0000        0.0000        0.0000        0.0000        0.0000        0.0000        0.0000        0.0000        0.0000        0.0000        0.0000        0.0000        0.0000        0.0000        0.0000        0.0000        0.0000        0.0000        0.0000        0.0000        0.0000        0.0000        0.0000        0.0000        0.0000        0.0000        0.0000        0.0000        0.0000        0.0000        0.0000       35.0611       28.7552       18.1982       24.3084       29.4602       28.5473       22.2506       22.0254       21.5965       18.4730       19.9673       21.2973       17.8213       14.0878       16.1598       13.5106        6.0258        5.0957       10.4980       13.6453        9.3243       43.6024       44.1241        7.1900        7.0998        8.9307       18.0876       21.2622       24.4900       25.5636       37.4233       43.1544       41.7629       46.9213       47.5094       50.3790       43.5870       50.3825       44.5324       38.4909       46.8685       52.7050       69.9331       79.7244       85.3050      102.6960      117.2594      160.2548      162.0503      152.4127      152.3252      212.4660      186.1046      195.2337      185.9057      191.4464      241.2931      224.5446      231.2036      248.3242      233.0766      216.8094      226.7059      234.3378      233.6099      218.4025      193.0399      182.3715      167.2937      169.1236      169.3932      175.9844      153.5157      137.5446      131.6019      120.8615      107.8826      106.4588      105.6315       99.2166       81.1671       75.7080       78.2916       70.2946       73.7153       79.1287      112.0956        0.0000        0.0000        0.0000        0.0000        0.0000        0.0000       58.9050       75.7331       67.7794       69.5365       52.8133       54.3336        0.0000        0.0000        0.0000        0.0000        0.0000        0.0000        0.0000        0.0000        0.0000        0.0000        0.0000        0.0000        0.0000        0.0000        0.0000        0.0000        0.0000        0.0000        0.0000        0.0000        0.0000        0.0000        0.0000        0.0000        0.0000        0.0000        0.0000        0.0000        0.0000        0.0000        0.0000        0.0000        0.0000        0.0000        0.0000        0.0000        0.0000        0.0000        0.0000        0.0000        0.0000        0.0000        0.0000        0.0000        0.0000        0.0000        0.0000        0.0000        0.0000        0.0000        0.0000        0.0000        0.0000        0.0000
        0.0000        0.0000        0.0000        0.0000        0.0000        0.0000        0.0000        0.0000        0.0000        0.0000        0.0000        0.0000        0.0000        0.0000        0.0000        0.0000        0.0000        0.0000        0.0000        0.0000        0.0000        0.0000        0.0000        0.0000        0.0000        0.0000        0.0000        0.0000        0.0000        0.0000        0.0000        0.0000        0.0000        0.0000        0.0000        0.0000        0.0000        0.0000        0.0000        0.0000        0.0000        0.0000        0.0000        0.0000        0.0000        0.0000        0.0000        0.0000        0.0000        0.0000        0.0000        0.0000        0.0000        0.0000        0.0000        0.0000        0.0000        0.0000        0.0000        0.0000        0.0000        0.0000        0.0000        0.0000        0.0000        0.0000        0.0000        0.0000        0.0000        0.0000        0.0000        0.0000        0.0000        0.0000        0.0000        0.0000        0.0000        0.0000        0.0000        0.0000        0.0000        0.0000        0.0000        0.0000        0.0000        0.0000        0.0000        0.0000        0.0000        0.0000        0.0000        0.0000        0.0000        0.0000        0.0000        0.0000       29.9241       39.3991       37.2482       26.3758       27.4928       28.7620       21.8919       24.8675       22.3120       16.8035       23.2891       20.7344       16.9379       13.3866       12.2560       11.1328        6.5042        6.2253        8.6077       10.8098        7.6993        6.0044       29.9321       10.3375        7.5864       13.1727       12.9556       22.0414       26.4065       29.6741       36.5373       46.3720       42.3936       55.0760       56.1751       44.7900       41.8961       40.3183       41.9263       43.1427       51.6603       63.3139      103.5766       91.4102       83.7113       99.6136      127.0962      154.2834      159.3134      133.6521      154.0302      198.2084      171.8142      176.9302      194.8858      228.3664      232.8014      228.3392      235.4762      259.8407      242.3053      233.5704      227.3795      243.5376      236.7778      216.5991      202.3907      182.5709      169.6022      165.2139      160.6936      165.1323      152.0191      136.0193      132.5558      114.1813      104.2456      107.9594      104.8526      105.4599       91.4402       82.7772       88.3742      105.5826       97.2389       79.5557        0.0000        0.0000        0.0000        0.0000        0.0000        0.0000       55.4358       57.9527       62.0262       61.1026       49.1909       49.5806       52.7118        0.0000        0.0000        0.0000        0.0000        0.0000        0.0000        0.0000        0.0000        0.0000        0.0000        0.0000        0.0000        0.0000        0.0000        0.0000        0.0000        0.0000        0.0000        0.0000        0.0000        0.0000        0.0000        0.0000        0.0000        0.0000        0.0000        0.0000        0.0000        0.0000        0.0000        0.0000        0.0000        0.0000        0.0000        0.0000        0.0000        0.0000        0.0000        0.0000        0.0000        0.0000        0.0000        0.0000        0.0000        0.0000        0.0000        0.0000        0.0000        0.0000        0.0000        0.0000        0.0000        0.0000        0.0000
        0.0000        0.0000        0.0000        0.0000        0.0000        0.0000        0.0000        0.0000        0.0000        0.0000        0.0000        0.0000        0.0000        0.0000        0.0000        0.0000        0.0000        0.0000        0.0000        0.0000        0.0000        0.0000        0.0000        0.0000        0.0000        0.0000        0.0000        0.0000        0.0000        0.0000        0.0000        0.0000        0.0000        0.0000        0.0000        0.0000        0.0000        0.0000        0.0000        0.0000        0.0000        0.0000        0.0000        0.0000        0.0000        0.0000        0.0000        0.0000        0.0000        0.0000        0.0000        0.0000        0.0000        0.0000        0.0000        0.0000        0.0000        0.0000        0.0000        0.0000        0.0000        0.0000        0.0000        0.0000        0.0000        0.0000        0.0000        0.0000        0.0000        0.0000        0.0000        0.0000        0.0000        0.0000        0.0000        0.0000        0.0000        0.0000        0.0000        0.0000        0.0000        0.0000        0.0000        0.0000        0.0000        0.0000        0.0000        0.0000        0.0000        0.0000        0.0000        0.0000        0.0000        0.0000        0.0000        0.0000        0.0000       42.9500       46.6481       31.6517       29.0463       24.6769       28.3831       27.1019       18.2484       18.7717       17.9052       18.1909       14.8939       16.5885       24.5784       18.8993        9.7153        6.9770        7.4361        8.1159        8.5394        8.4726        9.5917        7.1741        7.2438       11.5914       11.4954       19.7910       24.2597       35.1009       40.6645       56.7678       48.0891       44.0287       45.6145       42.4929       43.6739       45.3881       43.7964       46.9446       46.9532       63.1889      122.3074      104.2114       90.0861       99.1329      113.3330      135.4736      152.8634      134.0907      142.1897      192.1185      190.3235      186.3447      171.3338      214.9109      228.3166      228.4807      233.3362      237.1629      234.3408      232.1725      216.8229      238.9792      220.4101      206.2387      208.4302      176.8706      174.6637      167.2128      154.2225      167.4722      167.5256      155.5826      126.0392      112.6311      103.1562      111.2225      112.3790      111.8139       93.9565       83.3213       80.7648       92.3622       84.5633        0.0000        0.0000        0.0000        0.0000        0.0000        0.0000        0.0000       53.9701       51.0206       55.1865       47.7309       40.9487       44.1335       55.2774        0.0000        0.0000        0.0000        0.0000        0.0000        0.0000        0.0000        0.0000        0.0000        0.0000        0.0000        0.0000        0.0000        0.0000        0.0000        0.0000        0.0000        0.0000        0.0000        0.0000        0.0000        0.0000        0.0000        0.0000        0.0000        0.0000        0.0000        0.0000        0.0000        0.0000        0.0000        0.0000        0.0000        0.0000        0.0000        0.0000        0.0000        0.0000        0.0000        0.0000        0.0000        0.0000        0.0000        0.0000        0.0000        0.0000        0.0000        0.0000        0.0000        0.0000        0.0000        0.0000        0.0000        0.0000
        0.0000        0.0000        0.0000        0.0000        0.0000        0.0000        0.0000        0.0000        0.0000        0.0000        0.0000        0.0000        0.0000        0.0000        0.0000        0.0000        0.0000        0.0000        0.0000        0.0000        0.0000        0.0000        0.0000        0.0000        0.0000        0.0000        0.0000        0.0000        0.0000        0.0000        0.0000        0.0000        0.0000        0.0000        0.0000        0.0000        0.0000        0.0000        0.0000        0.0000        0.0000        0.0000        0.0000        0.0000        0.0000        0.0000        0.0000        0.0000        0.0000        0.0000        0.0000        0.0000        0.0000        0.0000        0.0000        0.0000        0.0000        0.0000        0.0000        0.0000        0.0000        0.0000        0.0000        0.0000        0.0000        0.0000        0.0000        0.0000        0.0000        0.0000        0.0000        0.0000        0.0000        0.0000        0.0000        0.0000        0.0000        0.0000        0.0000        0.0000        0.0000        0.0000        0.0000        0.0000        0.0000        0.0000        0.0000        0.0000        0.0000        0.0000        0.0000        0.0000        0.0000        0.0000        0.0000        0.0000       54.0001       36.1175       32.1772       24.3984        0.0000       26.6590       41.3307       34.6283       10.1873       11.5065       12.8448       13.8637       12.9387       13.8974       20.3591       15.3822       11.8263       10.0904        8.7041        9.0732       15.5637       10.9393       10.5621       13.2379       12.3135       15.1641       22.7691       23.5341       25.0760       51.3426       55.7176       57.8261       56.2538       55.9459       58.9498       46.3934       46.2171       47.4803       50.9653       57.3615       58.6026       83.9174       93.6103       81.1552       97.5927      108.6507      120.0322      136.1166      121.4790      133.9294      134.4553      152.7417      166.0451      167.5736      167.3916      210.4781      223.4039      211.3332      231.3497      240.2151      243.0201      232.5912      227.7596      268.6384      253.0939      226.8849      205.5252      190.4525      224.1594      257.8876      206.5904      199.0118      172.5531      146.2473      117.1921       97.3387      110.2748      104.7243       93.5614       75.5905       72.1613       71.8978       76.0808        0.0000        0.0000        0.0000        0.0000        0.0000       72.3600       36.6600        0.0000       54.6207       51.2580       51.8568       52.1101       51.8023       51.2202       54.3677        0.0000        0.0000        0.0000        0.0000        0.0000        0.0000        0.0000        0.0000        0.0000        0.0000        0.0000        0.0000        0.0000        0.0000        0.0000        0.0000        0.0000        0.0000        0.0000        0.0000        0.0000        0.0000        0.0000        0.0000        0.0000        0.0000        0.0000        0.0000        0.0000        0.0000        0.0000        0.0000        0.0000        0.0000        0.0000        0.0000        0.0000        0.0000        0.0000        0.0000        0.0000        0.0000        0.0000        0.0000        0.0000        0.0000        0.0000        0.0000        0.0000        0.0000        0.0000        0.0000        0.0000        0.0000        0.0000
        0.0000        0.0000        0.0000        0.0000        0.0000        0.0000        0.0000        0.0000        0.0000        0.0000        0.0000        0.0000        0.0000        0.0000        0.0000        0.0000        0.0000        0.0000        0.0000        0.0000        0.0000        0.0000        0.0000        0.0000        0.0000        0.0000        0.0000        0.0000        0.0000        0.0000        0.0000        0.0000        0.0000        0.0000        0.0000        0.0000        0.0000        0.0000        0.0000        0.0000        0.0000        0.0000        0.0000        0.0000        0.0000        0.0000        0.0000        0.0000        0.0000        0.0000        0.0000        0.0000        0.0000        0.0000        0.0000        0.0000        0.0000        0.0000        0.0000        0.0000        0.0000        0.0000        0.0000        0.0000        0.0000        0.0000        0.0000        0.0000        0.0000        0.0000        0.0000        0.0000        0.0000        0.0000        0.0000        0.0000        0.0000        0.0000        0.0000        0.0000        0.0000        0.0000        0.0000        0.0000        0.0000        0.0000        0.0000        0.0000        0.0000        0.0000        0.0000        0.0000        0.0000        0.0000        0.0000        0.0000        0.0000       26.2072        0.0000        0.0000        0.0000       15.7959       26.8542       15.1724       10.8270       11.7222       13.2563       12.3378       16.6609       19.1259       17.4774       11.2306       10.9590       11.3063       10.0929       11.0140       12.0619       14.0078       18.2647       15.9682       28.1341       24.6467       38.1619       27.0072       30.4479       54.4823       65.4515       76.6749       72.3344       66.5806       67.5791       53.5273       53.6845       51.3343       49.0088       47.8513       60.9650       91.4557       76.3005       94.3806      154.1112      122.7024      109.0149      125.2939      116.6391      114.4784      132.9128      129.7391      142.8219      152.1718      172.1397      204.5381      203.6873      217.7106      230.7213      238.6140      233.3340      254.0772      249.2259      254.4565      233.9826      209.5319      197.0061      210.2887      232.7147      218.4969      188.9050      174.4518      124.8755      113.9178      124.4464       97.8493       92.4564       87.2732       85.4951       73.1159       66.7626       69.9369       70.9853        0.0000        0.0000        0.0000        0.0000        0.0000       35.9700       23.7000       11.8200       51.6405       45.5445       45.4141       52.0486       48.3040       47.6661       53.6552        0.0000        0.0000        0.0000        0.0000        0.0000        0.0000        0.0000        0.0000        0.0000        0.0000        0.0000        0.0000        0.0000        0.0000        0.0000        0.0000        0.0000        0.0000        0.0000        0.0000        0.0000        0.0000        0.0000        0.0000        0.0000        0.0000        0.0000        0.0000        0.0000        0.0000        0.0000        0.0000        0.0000        0.0000        0.0000        0.0000        0.0000        0.0000        0.0000        0.0000        0.0000        0.0000        0.0000        0.0000        0.0000        0.0000        0.0000        0.0000        0.0000        0.0000        0.0000        0.0000        0.0000        0.0000        0.0000
        0.0000        0.0000        0.0000        0.0000        0.0000        0.0000        0.0000        0.0000        0.0000        0.0000        0.0000        0.0000        0.0000        0.0000        0.0000        0.0000        0.0000        0.0000        0.0000        0.0000        0.0000        0.0000        0.0000        0.0000        0.0000        0.0000        0.0000        0.0000        0.0000        0.0000        0.0000        0.0000        0.0000        0.0000        0.0000        0.0000        0.0000        0.0000        0.0000        0.0000        0.0000        0.0000        0.0000        0.0000        0.0000        0.0000        0.0000        0.0000        0.0000        0.0000        0.0000        0.0000        0.0000        0.0000        0.0000        0.0000        0.0000        0.0000        0.0000        0.0000        0.0000        0.0000        0.0000        0.0000        0.0000        0.0000        0.0000        0.0000        0.0000        0.0000        0.0000        0.0000        0.0000        0.0000        0.0000        0.0000        0.0000        0.0000        0.0000        0.0000        0.0000        0.0000        0.0000        0.0000        0.0000        0.0000        0.0000        0.0000        0.0000        0.0000        0.0000        0.0000        0.0000        0.0000        0.0000        0.0000        0.0000        0.0000        0.0000        0.0000        0.0000        9.2051       10.2382       11.3573        8.5442       13.7848       15.7566       15.1636       18.0567       18.5485       16.1901       14.6895       12.2432       11.7812       12.5373       13.5034       18.0644       19.3002       19.4241       19.5323       36.7697       25.7997       22.0196       30.3316       31.3438       43.1732       53.8894       87.0802       79.7523       84.7904       78.3997       59.2922       55.4537       48.6164       49.3243       54.3183       50.9422       52.9147       56.3475       70.3541      115.7899       91.4845       93.3694      116.3761      108.5777      101.0159      107.1074      129.1678      141.2359      148.3055      166.7714      194.8248      195.9831      193.7765      209.2566      225.2776      232.9606      247.3452      238.9407      207.5822      219.4937      203.7872      189.9166      192.3328      210.4594      193.7065      163.4747      126.5354      120.8301      124.5666      154.1680      100.6014       82.7641       81.5847       96.6377       74.2158       65.4528        0.0000        0.0000        0.0000        0.0000        0.0000        0.0000       36.9000       32.2200       14.7900        3.4500       32.7365       36.9533       41.4587       49.2509       44.4827       43.5330       48.7455        0.0000        0.0000        0.0000        0.0000        0.0000        0.0000        0.0000        0.0000        0.0000        0.0000        0.0000        0.0000        0.0000        0.0000        0.0000        0.0000        0.0000        0.0000        0.0000        0.0000        0.0000        0.0000        0.0000        0.0000        0.0000        0.0000        0.0000        0.0000        0.0000        0.0000        0.0000        0.0000        0.0000        0.0000        0.0000        0.0000        0.0000        0.0000        0.0000        0.0000        0.0000        0.0000        0.0000        0.0000        0.0000        0.0000        0.0000        0.0000        0.0000        0.0000        0.0000        0.0000        0.0000        0.0000        0.0000
        0.0000        0.0000        0.0000        0.0000        0.0000        0.0000        0.0000        0.0000        0.0000        0.0000        0.0000        0.0000        0.0000        0.0000        0.0000        0.0000        0.0000        0.0000        0.0000        0.0000        0.0000        0.0000        0.0000        0.0000        0.0000        0.0000        0.0000        0.0000        0.0000        0.0000        0.0000        0.0000        0.0000        0.0000        0.0000        0.0000        0.0000        0.0000        0.0000        0.0000        0.0000        0.0000        0.0000        0.0000        0.0000        0.0000        0.0000        0.0000        0.0000        0.0000        0.0000        0.0000        0.0000        0.0000        0.0000        0.0000        0.0000        0.0000        0.0000        0.0000        0.0000        0.0000        0.0000        0.0000        0.0000        0.0000        0.0000        0.0000        0.0000        0.0000        0.0000        0.0000        0.0000        0.0000        0.0000        0.0000        0.0000        0.0000        0.0000        0.0000        0.0000        0.0000        0.0000        0.0000        0.0000        0.0000        0.0000        0.0000        0.0000        0.0000        0.0000        0.0000        0.0000        0.0000        0.0000        0.0000        0.0000        0.0000        0.0000        0.0000        0.0000        0.0000        8.3527       12.1618       10.4368       13.3363       18.8367       17.2226       16.1161       20.7034       23.7357       22.5821       16.3559       22.7054       16.6532       18.5092       20.9173       24.7946       28.5382       28.6682       37.3592       39.0756       31.3089       27.5145       26.3476       32.2048       46.0173       54.3598       59.1618       67.4515       63.4962       50.9948       49.5716       49.2778       54.4848       63.2542       57.1854       52.3734       57.5638       79.0592       79.2740       68.3511       67.8667       83.2936       82.3768       86.0714       97.1957      113.9604      118.3031      140.4648      156.6812      203.0873      187.2349      185.8486      184.5712      232.2226      238.8396      221.6273      197.6557      203.2611      197.8900      215.7161      180.4813      201.4313      179.6396      192.4281      182.2637      122.8019      126.0939      141.8036      123.4584       85.2599       82.0080       80.7733       94.9315       98.4120       83.9760        0.0000        0.0000        0.0000        0.0000        0.0000        0.0000        0.0000       32.4900       14.6700        2.7000       26.8027       31.8072       31.2214       29.1284       30.8921       31.4267       44.5855        0.0000        0.0000        0.0000        0.0000        0.0000        0.0000        0.0000        0.0000        0.0000        0.0000        0.0000        0.0000        0.0000        0.0000        0.0000        0.0000        0.0000        0.0000        0.0000        0.0000        0.0000        0.0000        0.0000        0.0000        0.0000        0.0000        0.0000        0.0000        0.0000        0.0000        0.0000        0.0000        0.0000        0.0000        0.0000        0.0000        0.0000        0.0000        0.0000        0.0000        0.0000        0.0000        0.0000        0.0000        0.0000        0.0000        0.0000        0.0000        0.0000        0.0000        0.0000        0.0000        0.0000        0.0000        0.0000
        0.0000        0.0000        0.0000        0.0000        0.0000        0.0000        0.0000        0.0000        0.0000        0.0000        0.0000        0.0000        0.0000        0.0000        0.0000        0.0000        0.0000        0.0000        0.0000        0.0000        0.0000        0.0000        0.0000        0.0000        0.0000        0.0000        0.0000        0.0000        0.0000        0.0000        0.0000        0.0000        0.0000        0.0000        0.0000        0.0000        0.0000        0.0000        0.0000        0.0000        0.0000        0.0000        0.0000        0.0000        0.0000        0.0000        0.0000        0.0000        0.0000        0.0000        0.0000        0.0000        0.0000        0.0000        0.0000        0.0000        0.0000        0.0000        0.0000        0.0000        0.0000        0.0000        0.0000        0.0000        0.0000        0.0000        0.0000        0.0000        0.0000        0.0000        0.0000        0.0000        0.0000        0.0000        0.0000        0.0000        0.0000        0.0000        0.0000        0.0000        0.0000        0.0000        0.0000        0.0000        0.0000        0.0000        0.0000        0.0000        0.0000        0.0000        0.0000        0.0000        0.0000        0.0000        0.0000        0.0000        0.0000        0.0000        0.0000        0.0000        0.0000        0.0000        0.0000       15.3240       16.1462       20.7013       21.3375       21.0723       20.8587       25.1000       31.2137       37.8425       28.2804       22.7230       24.7376       27.3238       30.6534       32.6913       30.6755       33.5036       32.3724       35.2970       30.4902       22.8028       23.9075       36.1801       42.9052        0.0000        0.0000       51.3484       50.2046       42.6276       39.9598       37.9007       44.3858       54.0769       63.0347       55.0807       83.9906       91.0471       67.4702       63.2698       59.7828       72.0132       71.8356       79.3073       89.2537      103.1358      121.5724      157.9817      182.3846      191.6439      181.6629      199.6693      193.8854      226.8769      250.7184      231.4646      195.0517      176.9905      201.3751      227.8909      218.7706      251.1202      247.7978      210.7466      187.7521      199.4592      165.2006      140.5465      138.9689       83.5973      106.0445      145.3735        0.0000        0.0000        0.0000        0.0000        0.0000        0.0000        0.0000        0.0000        0.0000        0.0000        0.0000        0.0000        0.0000       10.5218        9.9601        8.6070        4.1176        4.7473        6.7180        0.0000        0.0000        0.0000        0.0000        0.0000        0.0000        0.0000        0.0000        0.0000        0.0000        0.0000        0.0000        0.0000        0.0000        0.0000        0.0000        0.0000        0.0000        0.0000        0.0000        0.0000        0.0000        0.0000        0.0000        0.0000        0.0000        0.0000        0.0000        0.0000        0.0000        0.0000        0.0000        0.0000        0.0000        0.0000        0.0000        0.0000        0.0000        0.0000        0.0000        0.0000        0.0000        0.0000        0.0000        0.0000        0.0000        0.0000        0.0000        0.0000        0.0000        0.0000        0.0000        0.0000        0.0000        0.0000        0.0000
        0.0000        0.0000        0.0000        0.0000        0.0000        0.0000        0.0000        0.0000        0.0000        0.0000        0.0000        0.0000        0.0000        0.0000        0.0000        0.0000        0.0000        0.0000        0.0000        0.0000        0.0000        0.0000        0.0000        0.0000        0.0000        0.0000        0.0000        0.0000        0.0000        0.0000        0.0000        0.0000        0.0000        0.0000        0.0000        0.0000        0.0000        0.0000        0.0000        0.0000        0.0000        0.0000        0.0000        0.0000        0.0000        0.0000        0.0000        0.0000        0.0000        0.0000        0.0000        0.0000        0.0000        0.0000        0.0000        0.0000        0.0000        0.0000        0.0000        0.0000        0.0000        0.0000        0.0000        0.0000        0.0000        0.0000        0.0000        0.0000        0.0000        0.0000        0.0000        0.0000        0.0000        0.0000        0.0000        0.0000        0.0000        0.0000        0.0000        0.0000        0.0000        0.0000        0.0000        0.0000        0.0000        0.0000        0.0000        0.0000        0.0000        0.0000        0.0000        0.0000        0.0000        0.0000        0.0000        0.0000        0.0000        0.0000        0.0000        0.0000        0.0000        0.0000        0.0000       25.6214       21.7973       25.8801       23.7038       23.7313       28.5725       28.0048       32.3639       39.5146       33.4122       34.3301       33.9084       38.4299       36.1681       32.6255       31.6092       20.1295       15.8412       17.5986       22.4884       23.5570       27.8043       34.4843        0.0000        0.0000        0.0000        0.0000        0.0000        0.0000       36.7823       35.4793       39.8079       59.8093       54.9228       51.9711       49.5298       49.4400       60.1129       52.2370       53.3611       63.3756       68.7731       78.0021       89.1611      127.9795      164.3870      172.5406      151.0693      163.8658      177.2805      199.1096      203.7210      215.6028      236.3827      226.9913      215.4128      220.8043      245.5537      221.2357      215.7397      264.4388      249.5857      190.1945      198.0949      228.4299      192.6287      175.5677      192.0889      149.7828        0.0000        0.0000        0.0000        0.0000        0.0000        0.0000        0.0000        0.0000        0.0000        0.0000        0.0000        0.0000        0.0000        0.0000        0.0000       10.9924        6.8729        3.9042        6.9046        4.4811        5.9424       52.8126        0.0000        0.0000        0.0000        0.0000        0.0000        0.0000        0.0000        0.0000        0.0000        0.0000        0.0000        0.0000        0.0000        0.0000        0.0000        0.0000        0.0000        0.0000        0.0000        0.0000        0.0000        0.0000        0.0000        0.0000        0.0000        0.0000        0.0000        0.0000        0.0000        0.0000        0.0000        0.0000        0.0000        0.0000        0.0000        0.0000        0.0000        0.0000        0.0000        0.0000        0.0000        0.0000        0.0000        0.0000        0.0000        0.0000        0.0000        0.0000        0.0000        0.0000        0.0000        0.0000        0.0000        0.0000        0.0000
        0.0000        0.0000        0.0000        0.0000        0.0000        0.0000        0.0000        0.0000        0.0000        0.0000        0.0000        0.0000        0.0000        0.0000        0.0000        0.0000        0.0000        0.0000        0.0000        0.0000        0.0000        0.0000        0.0000        0.0000        0.0000        0.0000        0.0000        0.0000        0.0000        0.0000        0.0000        0.0000        0.0000        0.0000        0.0000        0.0000        0.0000        0.0000        0.0000        0.0000        0.0000        0.0000        0.0000        0.0000        0.0000        0.0000        0.0000        0.0000        0.0000        0.0000        0.0000        0.0000        0.0000        0.0000        0.0000        0.0000        0.0000        0.0000        0.0000        0.0000        0.0000        0.0000        0.0000        0.0000        0.0000        0.0000        0.0000        0.0000        0.0000        0.0000        0.0000        0.0000        0.0000        0.0000        0.0000        0.0000        0.0000        0.0000        0.0000        0.0000        0.0000        0.0000        0.0000        0.0000        0.0000        0.0000        0.0000        0.0000        0.0000        0.0000        0.0000        0.0000        0.0000        0.0000        0.0000        0.0000        0.0000        0.0000        0.0000        0.0000        0.0000        0.0000        0.0000       19.1471       20.0857       21.6537       29.3230       28.7765       29.0253       27.0181       28.0986       30.8201       35.4573       34.4268       35.1381       32.3787       32.9234        0.0000       42.1975       25.9414        0.0000        0.0000       20.3772       22.5906        0.0000        0.0000        0.0000        0.0000        0.0000        0.0000        0.0000        0.0000       33.3504       33.3946       32.8382       39.2822       37.6677       41.3059       43.6692       42.0225       45.0383       54.8465       57.3257       78.0244       79.2716       75.4275       87.5331      137.0186      131.7987      127.6678      151.6059      153.1734      202.0641      203.1298      240.3737      246.0513      244.1440      268.4353      269.2275      239.9140      244.1561      208.5478      207.3533      231.4549      215.1496      235.9402      223.7643        0.0000        0.0000        0.0000        0.0000        0.0000        0.0000        0.0000        0.0000        0.0000        0.0000        0.0000        0.0000        0.0000        0.0000        0.0000        0.0000        0.0000        0.0000        0.0000        0.0000       10.1844        4.7420        0.4401        5.5959        3.8533        0.0000        0.0000        0.0000        0.0000        0.0000        0.0000        0.0000        0.0000        0.0000        0.0000        0.0000        0.0000        0.0000        0.0000        0.0000        0.0000        0.0000        0.0000        0.0000        0.0000        0.0000        0.0000        0.0000        0.0000        0.0000        0.0000        0.0000        0.0000        0.0000        0.0000        0.0000        0.0000        0.0000        0.0000        0.0000        0.0000        0.0000        0.0000        0.0000        0.0000        0.0000        0.0000        0.0000        0.0000        0.0000        0.0000        0.0000        0.0000        0.0000        0.0000        0.0000        0.0000        0.0000        0.0000        0.0000        0.0000        0.0000
        0.0000        0.0000        0.0000        0.0000        0.0000        0.0000        0.0000        0.0000        0.0000        0.0000        0.0000        0.0000        0.0000        0.0000        0.0000        0.0000        0.0000        0.0000        0.0000        0.0000        0.0000        0.0000        0.0000        0.0000        0.0000        0.0000        0.0000        0.0000        0.0000        0.0000        0.0000        0.0000        0.0000        0.0000        0.0000        0.0000        0.0000        0.0000        0.0000        0.0000        0.0000        0.0000        0.0000        0.0000        0.0000        0.0000        0.0000        0.0000        0.0000        0.0000        0.0000        0.0000        0.0000        0.0000        0.0000        0.0000        0.0000        0.0000        0.0000        0.0000        0.0000        0.0000        0.0000        0.0000        0.0000        0.0000        0.0000        0.0000        0.0000        0.0000        0.0000        0.0000        0.0000        0.0000        0.0000        0.0000        0.0000        0.0000        0.0000        0.0000        0.0000        0.0000        0.0000        0.0000        0.0000        0.0000        0.0000        0.0000        0.0000        0.0000        0.0000        0.0000        0.0000        0.0000        0.0000        0.0000        0.0000        0.0000        0.0000        0.0000        0.0000        0.0000        0.0000       26.6573       27.4273       31.7480       32.8020       29.8408       24.0602       24.2953       26.3802       30.6178       33.7606       34.4430        0.0000        0.0000        0.0000        0.0000        0.0000        0.0000        0.0000        0.0000        0.0000        0.0000        0.0000        0.0000        0.0000        0.0000        0.0000        0.0000        0.0000        0.0000        0.0000       34.1582       33.8776       37.2153       36.5357       41.1863       45.9691       63.4648       94.9697       58.4045       53.2653       75.5801       60.9530       66.0583       78.9634      102.5473      132.0024      146.9057      165.6283      179.7511      224.9859      244.4514      274.5246      255.0697      246.2591      258.6431      236.3214      216.6091      226.0710      218.4300      231.9808      231.2240      222.5685      263.4204        0.0000        0.0000        0.0000        0.0000        0.0000        0.0000        0.0000        0.0000        0.0000        0.0000        0.0000        0.0000        0.0000        0.0000        0.0000        0.0000        0.0000        0.0000        0.0000        0.0000        0.0000        0.0000        4.8418        5.1739        1.6455        0.0000        8.4967        7.7420        0.0000        0.0000        0.0000        0.0000        0.0000        0.0000        0.0000        0.0000        0.0000        0.0000        0.0000        0.0000        0.0000        0.0000        0.0000        0.0000        0.0000        0.0000        0.0000        0.0000        0.0000        0.0000        0.0000        0.0000        0.0000        0.0000        0.0000        0.0000        0.0000        0.0000        0.0000        0.0000        0.0000        0.0000        0.0000        0.0000        0.0000        0.0000        0.0000        0.0000        0.0000        0.0000        0.0000        0.0000        0.0000        0.0000        0.0000        0.0000        0.0000        0.0000        0.0000        0.0000        0.0000        0.0000        0.0000
        0.0000        0.0000        0.0000        0.0000        0.0000        0.0000        0.0000        0.0000        0.0000        0.0000        0.0000        0.0000        0.0000        0.0000        0.0000        0.0000        0.0000        0.0000        0.0000        0.0000        0.0000        0.0000        0.0000        0.0000        0.0000        0.0000        0.0000        0.0000        0.0000        0.0000        0.0000        0.0000        0.0000        0.0000        0.0000        0.0000        0.0000        0.0000        0.0000        0.0000        0.0000        0.0000        0.0000        0.0000        0.0000        0.0000        0.0000        0.0000        0.0000        0.0000        0.0000        0.0000        0.0000        0.0000        0.0000        0.0000        0.0000        0.0000        0.0000        0.0000        0.0000        0.0000        0.0000        0.0000        0.0000        0.0000        0.0000        0.0000        0.0000        0.0000        0.0000        0.0000        0.0000        0.0000        0.0000        0.0000        0.0000        0.0000        0.0000        0.0000        0.0000        0.0000        0.0000        0.0000        0.0000        0.0000        0.0000        0.0000        0.0000        0.0000        0.0000        0.0000        0.0000        0.0000        0.0000        0.0000        0.0000        0.0000        0.0000        0.0000        0.0000        0.0000        0.0000        0.0000        0.0000       25.6071       27.5500       25.9139       32.4532       25.5703       23.7845       34.4821       35.9507       35.0125       39.8446        0.0000        0.0000        0.0000        0.0000        0.0000        0.0000        0.0000        0.0000        0.0000        0.0000        0.0000        0.0000        0.0000        0.0000        0.0000        0.0000        0.0000        0.0000       31.1143       30.9819       32.3871       43.9019       63.6344       51.6239       67.1023      102.5212       54.1197       56.9699       55.2285       67.5097       60.8510       66.5115       75.3093      116.0891      133.9079      139.5744      192.7374      199.5575      220.1289      219.7152      223.8826      229.1478      236.9384      226.3772      308.5922      246.6304      241.2422      289.9560      574.3201      530.5499        0.0000        0.0000        0.0000        0.0000        0.0000        0.0000        0.0000        0.0000        0.0000        0.0000        0.0000        0.0000        0.0000        0.0000        0.0000        0.0000        0.0000        0.0000        0.0000        0.0000        0.0000        0.0000        0.0000        0.0000        3.9291        1.2803        0.0000       56.3700       57.4800        0.0000        0.0000        0.0000        0.0000        0.0000        0.0000        0.0000        0.0000        0.0000        0.0000        0.0000        0.0000        0.0000        0.0000        0.0000        0.0000        0.0000        0.0000        0.0000        0.0000        0.0000        0.0000        0.0000        0.0000        0.0000        0.0000        0.0000        0.0000        0.0000        0.0000        0.0000        0.0000        0.0000        0.0000        0.0000        0.0000        0.0000        0.0000        0.0000        0.0000        0.0000        0.0000        0.0000        0.0000        0.0000        0.0000        0.0000        0.0000        0.0000        0.0000        0.0000        0.0000        0.0000        0.0000        0.0000
        0.0000        0.0000        0.0000        0.0000        0.0000        0.0000        0.0000        0.0000        0.0000        0.0000        0.0000        0.0000        0.0000        0.0000        0.0000        0.0000        0.0000        0.0000        0.0000        0.0000        0.0000        0.0000        0.0000        0.0000        0.0000        0.0000        0.0000        0.0000        0.0000        0.0000        0.0000        0.0000        0.0000        0.0000        0.0000        0.0000        0.0000        0.0000        0.0000        0.0000        0.0000        0.0000        0.0000        0.0000        0.0000        0.0000        0.0000        0.0000        0.0000        0.0000        0.0000        0.0000        0.0000        0.0000        0.0000        0.0000        0.0000        0.0000        0.0000        0.0000        0.0000        0.0000        0.0000        0.0000        0.0000        0.0000        0.0000        0.0000        0.0000        0.0000        0.0000        0.0000        0.0000        0.0000        0.0000        0.0000        0.0000        0.0000        0.0000        0.0000        0.0000        0.0000        0.0000        0.0000        0.0000        0.0000        0.0000        0.0000        0.0000        0.0000        0.0000        0.0000        0.0000        0.0000        0.0000        0.0000        0.0000        0.0000        0.0000        0.0000        0.0000        0.0000        0.0000        0.0000        0.0000        0.0000       33.2735       25.5969       25.6011       26.5126       36.3049       41.7401       39.6152       39.4228       45.5324        0.0000        0.0000        0.0000        0.0000        0.0000        0.0000        0.0000        0.0000        0.0000        0.0000        0.0000        0.0000        0.0000        0.0000        0.0000        0.0000        0.0000        0.0000        0.0000        0.0000       32.9273       51.4013       41.0622       71.3434       57.3344       66.5781       77.2667       71.9779       68.5463       63.9969       56.5296       58.7226       73.4709       92.9766       92.7987      106.1777      151.8349      158.2316      180.2689      182.9496      192.1418      190.9598      230.7041      271.8022      317.2639        0.0000        0.0000      249.6318        0.0000        0.0000        0.0000        0.0000        0.0000        0.0000        0.0000        0.0000        0.0000        0.0000        0.0000        0.0000        0.0000        0.0000        0.0000        0.0000        0.0000        0.0000        0.0000        0.0000        0.0000        0.0000        0.0000        0.0000        0.0000        0.0000        3.0777        4.8685        0.0000        0.0000        0.0000        0.0000        0.0000        0.0000        0.0000        0.0000        0.0000        0.0000        0.0000        0.0000        0.0000        0.0000        0.0000        0.0000        0.0000        0.0000        0.0000        0.0000        0.0000        0.0000        0.0000        0.0000        0.0000        0.0000        0.0000        0.0000        0.0000        0.0000        0.0000        0.0000        0.0000        0.0000        0.0000        0.0000        0.0000        0.0000        0.0000        0.0000        0.0000        0.0000        0.0000        0.0000        0.0000        0.0000        0.0000        0.0000        0.0000        0.0000        0.0000        0.0000        0.0000        0.0000        0.0000        0.0000        0.0000        0.0000
[truncated: 212,709 more chars]
