# Supplementary material for: Multidimensional evaluation of the TRMM 3B43V7 satellite-based precipitation product in mainland China from 1998–2016
Source: PeerJ. 2020 Feb 20;8:e8615. doi: 10.7717/peerj.8615 (PMC7036276; doi:10.7717/peerj.8615)
Supplement: Supplemental Information 2 [file peerj-08-8615-s002.zip › TRMM_3B43 data/TRMM 3B43 data-Year-Month/2013-04.txt]

ncols         249
nrows         175
xllcorner     73.250
yllcorner     6.500
cellsize      0.25000
        0.0000        0.0000        0.0000        0.0000        0.0000        0.0000        0.0000        0.0000        0.0000        0.0000        0.0000        0.0000        0.0000        0.0000        0.0000        0.0000        0.0000        0.0000        0.0000        0.0000        0.0000        0.0000        0.0000        0.0000        0.0000        0.0000        0.0000        0.0000        0.0000        0.0000        0.0000        0.0000        0.0000        0.0000        0.0000        0.0000        0.0000        0.0000        0.0000        0.0000        0.0000        0.0000        0.0000        0.0000        0.0000        0.0000        0.0000        0.0000        0.0000        0.0000        0.0000        0.0000        0.0000        0.0000        0.0000        0.0000        0.0000        0.0000        0.0000        0.0000        0.0000        0.0000        0.0000        0.0000        0.0000        0.0000        0.0000        0.0000        0.0000        0.0000        0.0000        0.0000        0.0000        0.0000        0.0000        0.0000        0.0000        0.0000        0.0000        0.0000        0.0000        0.0000        0.0000        0.0000        0.0000        0.0000        0.0000        0.0000        0.0000        0.0000        0.0000        0.0000        0.0000        0.0000        0.0000        0.0000        0.0000        0.0000        0.0000        0.0000        0.0000        0.0000        0.0000        0.0000        0.0000        0.0000        0.0000        0.0000        0.0000        0.0000        0.0000        0.0000        0.0000        0.0000        0.0000        0.0000        0.0000        0.0000        0.0000        0.0000        0.0000        0.0000        0.0000        0.0000        0.0000        0.0000        0.0000        0.0000        0.0000        0.0000        0.0000        0.0000        0.0000        0.0000        0.0000        0.0000        0.0000        0.0000        0.0000        0.0000        0.0000        0.0000        0.0000        0.0000        0.0000        0.0000        0.0000        0.0000        0.0000        0.0000        0.0000        0.0000        0.0000        0.0000        0.0000        0.0000        0.0000        0.0000        0.0000        0.0000        0.0000        0.0000        0.0000        0.0000        0.0000        0.0000        0.0000        0.0000        0.0000        0.0000        0.0000        0.0000        0.0000       20.2880       20.7563       18.8416        0.0000        0.0000        0.0000       19.8144       21.1244       22.2382       24.3706       29.6336       31.5505       31.0541       31.0945       29.7167       29.7448       30.0039       30.9246       27.0664       29.2617       30.2166       27.8948       26.8231       27.9953       31.0691       34.3010       35.0323       28.1698       25.1553       21.3723       20.1156       17.8312       17.2739       19.0399       17.8306       18.3330       18.2815       19.5958       20.8880       21.0531       20.9271       22.0701       23.9225       24.3735       25.5952       24.3846        0.0000        0.0000        0.0000        0.0000        0.0000        0.0000        0.0000        0.0000        0.0000        0.0000        0.0000        0.0000        0.0000        0.0000        0.0000        0.0000        0.0000        0.0000        0.0000        0.0000        0.0000        0.0000        0.0000        0.0000        0.0000        0.0000        0.0000        0.0000        0.0000        0.0000
        0.0000        0.0000        0.0000        0.0000        0.0000        0.0000        0.0000        0.0000        0.0000        0.0000        0.0000        0.0000        0.0000        0.0000        0.0000        0.0000        0.0000        0.0000        0.0000        0.0000        0.0000        0.0000        0.0000        0.0000        0.0000        0.0000        0.0000        0.0000        0.0000        0.0000        0.0000        0.0000        0.0000        0.0000        0.0000        0.0000        0.0000        0.0000        0.0000        0.0000        0.0000        0.0000        0.0000        0.0000        0.0000        0.0000        0.0000        0.0000        0.0000        0.0000        0.0000        0.0000        0.0000        0.0000        0.0000        0.0000        0.0000        0.0000        0.0000        0.0000        0.0000        0.0000        0.0000        0.0000        0.0000        0.0000        0.0000        0.0000        0.0000        0.0000        0.0000        0.0000        0.0000        0.0000        0.0000        0.0000        0.0000        0.0000        0.0000        0.0000        0.0000        0.0000        0.0000        0.0000        0.0000        0.0000        0.0000        0.0000        0.0000        0.0000        0.0000        0.0000        0.0000        0.0000        0.0000        0.0000        0.0000        0.0000        0.0000        0.0000        0.0000        0.0000        0.0000        0.0000        0.0000        0.0000        0.0000        0.0000        0.0000        0.0000        0.0000        0.0000        0.0000        0.0000        0.0000        0.0000        0.0000        0.0000        0.0000        0.0000        0.0000        0.0000        0.0000        0.0000        0.0000        0.0000        0.0000        0.0000        0.0000        0.0000        0.0000        0.0000        0.0000        0.0000        0.0000        0.0000        0.0000        0.0000        0.0000        0.0000        0.0000        0.0000        0.0000        0.0000        0.0000        0.0000        0.0000        0.0000        0.0000        0.0000        0.0000        0.0000        0.0000        0.0000        0.0000        0.0000        0.0000        0.0000        0.0000        0.0000        0.0000        0.0000        0.0000        0.0000        0.0000        0.0000        0.0000        0.0000        0.0000        0.0000        0.0000        0.0000       18.6590       17.7515       18.5318       17.2711       16.2255       17.0270       19.0470       22.6316       21.6772       21.1730       22.7626       28.2600       30.4752       30.7841       30.0458       28.9586       27.9163       28.1434       28.2317       25.1407       29.6702       28.6515       27.3630       27.9569       31.1832       33.0055       33.1887       32.6758       26.7044       27.1347       24.1252       26.8996       25.9870       18.6204       15.6799       14.8975       16.9975       20.3145       19.1674       23.3801       24.6485       22.2553       21.3032       23.8975       26.1047       28.2582       24.2025       21.0170       21.3604       20.7098       20.7627       16.1006       15.7094       16.8213        0.0000        0.0000        0.0000        0.0000        0.0000        0.0000        0.0000        0.0000        0.0000        0.0000        0.0000        0.0000        0.0000        0.0000        0.0000        0.0000        0.0000        0.0000        0.0000        0.0000        0.0000        0.0000        0.0000
        0.0000        0.0000        0.0000        0.0000        0.0000        0.0000        0.0000        0.0000        0.0000        0.0000        0.0000        0.0000        0.0000        0.0000        0.0000        0.0000        0.0000        0.0000        0.0000        0.0000        0.0000        0.0000        0.0000        0.0000        0.0000        0.0000        0.0000        0.0000        0.0000        0.0000        0.0000        0.0000        0.0000        0.0000        0.0000        0.0000        0.0000        0.0000        0.0000        0.0000        0.0000        0.0000        0.0000        0.0000        0.0000        0.0000        0.0000        0.0000        0.0000        0.0000        0.0000        0.0000        0.0000        0.0000        0.0000       21.6546        0.0000       17.0253       11.7008        0.0000        0.0000        0.0000        0.0000        0.0000        0.0000        0.0000        0.0000        0.0000        0.0000        0.0000        0.0000        0.0000        0.0000        0.0000        0.0000        0.0000        0.0000        0.0000        0.0000        0.0000        0.0000        0.0000        0.0000        0.0000        0.0000        0.0000        0.0000        0.0000        0.0000        0.0000        0.0000        0.0000        0.0000        0.0000        0.0000        0.0000        0.0000        0.0000        0.0000        0.0000        0.0000        0.0000        0.0000        0.0000        0.0000        0.0000        0.0000        0.0000        0.0000        0.0000        0.0000        0.0000        0.0000        0.0000        0.0000        0.0000        0.0000        0.0000        0.0000        0.0000        0.0000        0.0000        0.0000        0.0000        0.0000        0.0000        0.0000        0.0000        0.0000        0.0000        0.0000        0.0000        0.0000        0.0000        0.0000        0.0000        0.0000        0.0000        0.0000        0.0000        0.0000        0.0000        0.0000        0.0000        0.0000        0.0000        0.0000        0.0000        0.0000        0.0000        0.0000        0.0000        0.0000        0.0000        0.0000        0.0000        0.0000        0.0000        0.0000        0.0000        0.0000        0.0000        0.0000        0.0000        0.0000        0.0000        0.0000        0.0000        0.0000        0.0000        0.0000       13.3738       14.1256       15.4314       16.1099       14.7700       15.1826       16.7573       18.6415       22.1040       20.8449       20.8214       23.0899       27.8445       30.1260       30.5538       29.9158       28.9958       28.4332       27.8039       28.1380       26.1862       25.1460       28.6050       31.0053       31.6111       32.2810       30.4647       25.9714       30.2723       24.9769       22.7339       26.1600       23.3484       22.3063       17.5646       13.9283       12.8370       12.4602       16.0171       21.6476       21.0524       20.8370       22.2657       21.1373       23.1589       24.7238       24.5310       25.6175       22.0236       18.9795       18.1989       18.7695       20.3196       16.6411       22.7452       22.1121        0.0000        0.0000        0.0000        0.0000        0.0000        0.0000        0.0000        0.0000        0.0000        0.0000        0.0000        0.0000        0.0000        0.0000        0.0000        0.0000        0.0000        0.0000        0.0000        0.0000        0.0000        0.0000
        0.0000        0.0000        0.0000        0.0000        0.0000        0.0000        0.0000        0.0000        0.0000        0.0000        0.0000        0.0000        0.0000        0.0000        0.0000        0.0000        0.0000        0.0000        0.0000        0.0000        0.0000        0.0000        0.0000        0.0000        0.0000        0.0000        0.0000        0.0000        0.0000        0.0000        0.0000        0.0000        0.0000        0.0000        0.0000        0.0000        0.0000        0.0000        0.0000        0.0000        0.0000        0.0000        0.0000        0.0000        0.0000        0.0000        0.0000        0.0000        0.0000        0.0000        0.0000        0.0000        0.0000       27.1503       27.7905       25.1472       18.8912       15.9336       11.7086        4.1520        0.0000        0.0000        0.0000        0.0000        0.0000        0.0000        0.0000        0.0000        0.0000        0.0000        0.0000        0.0000        0.0000        0.0000        0.0000        0.0000        0.0000        0.0000        0.0000        0.0000        0.0000        0.0000        0.0000        0.0000        0.0000        0.0000        0.0000        0.0000        0.0000        0.0000        0.0000        0.0000        0.0000        0.0000        0.0000        0.0000        0.0000        0.0000        0.0000        0.0000        0.0000        0.0000        0.0000        0.0000        0.0000        0.0000        0.0000        0.0000        0.0000        0.0000        0.0000        0.0000        0.0000        0.0000        0.0000        0.0000        0.0000        0.0000        0.0000        0.0000        0.0000        0.0000        0.0000        0.0000        0.0000        0.0000        0.0000        0.0000        0.0000        0.0000        0.0000        0.0000        0.0000        0.0000        0.0000        0.0000        0.0000        0.0000        0.0000        0.0000        0.0000        0.0000        0.0000        0.0000        0.0000        0.0000        0.0000        0.0000        0.0000        0.0000        0.0000        0.0000        0.0000        0.0000        0.0000        0.0000        0.0000        0.0000        0.0000        0.0000        0.0000        0.0000        0.0000        0.0000        0.0000        0.0000        0.0000        0.0000        0.0000        0.0000        8.8183       12.6058       13.1343       13.9917       14.6018       15.8591       18.2819       27.7874       16.1550       18.4705       19.9505       21.4905       22.2593       26.6172       29.3136       30.5013       30.2625       29.2011       29.4991       30.9652       30.0100       30.2509       30.3250       28.1593       29.6169       28.6909       28.2346       28.3067       25.7682       27.3585       28.6709       30.8546       25.3915       20.9865       18.9115       16.1507       12.0264       12.1395       12.8265       11.5172       14.1189       17.1160       15.7833       18.5085       18.5965       21.1712       20.4110       17.8123       18.7113       16.2343       17.3203       17.4749       18.9516       18.6106       18.2186       23.2602       43.0347       23.8588       27.3473        0.0000        0.0000        0.0000        0.0000        0.0000        0.0000        0.0000        0.0000        0.0000        0.0000        0.0000        0.0000        0.0000        0.0000        0.0000        0.0000        0.0000        0.0000        0.0000        0.0000
        0.0000        0.0000        0.0000        0.0000        0.0000        0.0000        0.0000        0.0000        0.0000        0.0000        0.0000        0.0000        0.0000        0.0000        0.0000        0.0000        0.0000        0.0000        0.0000        0.0000        0.0000        0.0000        0.0000        0.0000        0.0000        0.0000        0.0000        0.0000        0.0000        0.0000        0.0000        0.0000        0.0000        0.0000        0.0000        0.0000        0.0000        0.0000        0.0000        0.0000        0.0000        0.0000        0.0000        0.0000        0.0000        0.0000        0.0000        0.0000        0.0000        0.0000        0.0000        0.0000        0.0000       14.8209       17.7876       18.4516       18.8575       17.8724       12.6972        7.8318        0.0000        0.0000        0.0000        0.0000        0.0000        0.0000        0.0000        0.0000        0.0000        0.0000        0.0000        0.0000        0.0000        0.0000        0.0000        0.0000        0.0000        0.0000        0.0000        0.0000        0.0000        0.0000        0.0000        0.0000        0.0000        0.0000        0.0000        0.0000        0.0000        0.0000        0.0000        0.0000        0.0000        0.0000        0.0000        0.0000        0.0000        0.0000        0.0000        0.0000        0.0000        0.0000        0.0000        0.0000        0.0000        0.0000        0.0000        0.0000        0.0000        0.0000        0.0000        0.0000        0.0000        0.0000        0.0000        0.0000        0.0000        0.0000        0.0000        0.0000        0.0000        0.0000        0.0000        0.0000        0.0000        0.0000        0.0000        0.0000        0.0000        0.0000        0.0000        0.0000        0.0000        0.0000        0.0000        0.0000        0.0000        0.0000        0.0000        0.0000        0.0000        0.0000        0.0000        0.0000        0.0000        0.0000        0.0000        0.0000        0.0000        0.0000        0.0000        0.0000        0.0000        0.0000        0.0000        0.0000        0.0000        0.0000        0.0000        0.0000        0.0000        0.0000        0.0000        0.0000        0.0000        0.0000        0.0000        0.0000        0.0000        0.0000        9.8338       10.8434       12.2255       12.5497       16.5179       18.9759       29.8770       20.0838       18.8182       21.0095       18.5706       20.8502       23.1428       25.9468       28.3128       29.3940       29.5967       28.8685       32.2187       33.6111       33.8326       33.4265       30.9168       26.6429       28.5620       28.1319       29.5245       28.5289       25.5154       28.9181       26.5165       28.6482       17.3664       15.3074       15.1488       13.9917       11.7179       12.3461       12.0855       11.0091       11.5716       12.8639       15.2261       14.3311       15.9361       18.0223       15.7958       14.7902       14.9297       12.4975       13.4865       16.8924       17.1087       18.4724       17.1510       18.9201       22.5423       24.6193       27.2071       43.1098       36.2627        0.0000        0.0000        0.0000        0.0000        0.0000        0.0000        0.0000        0.0000        0.0000        0.0000        0.0000        0.0000        0.0000        0.0000        0.0000        0.0000        0.0000        0.0000
        0.0000        0.0000        0.0000        0.0000        0.0000        0.0000        0.0000        0.0000        0.0000        0.0000        0.0000        0.0000        0.0000        0.0000        0.0000        0.0000        0.0000        0.0000        0.0000        0.0000        0.0000        0.0000        0.0000        0.0000        0.0000        0.0000        0.0000        0.0000        0.0000        0.0000        0.0000        0.0000        0.0000        0.0000        0.0000        0.0000        0.0000        0.0000        0.0000        0.0000        0.0000        0.0000        0.0000        0.0000        0.0000        0.0000        0.0000        0.0000        0.0000        0.0000       50.2504       20.2992       12.6247       12.6535       12.0156       15.3009       14.0052       10.9996        9.7454        7.0693        5.8745        5.9270        0.0000        0.0000        0.0000        0.0000        0.0000        0.0000        0.0000        0.0000        0.0000        0.0000        0.0000        0.0000        0.0000        0.0000        0.0000        0.0000        0.0000        0.0000        0.0000        0.0000        0.0000        0.0000        0.0000        0.0000        0.0000        0.0000        0.0000        0.0000        0.0000        0.0000        0.0000        0.0000        0.0000        0.0000        0.0000        0.0000        0.0000        0.0000        0.0000        0.0000        0.0000        0.0000        0.0000        0.0000        0.0000        0.0000        0.0000        0.0000        0.0000        0.0000        0.0000        0.0000        0.0000        0.0000        0.0000        0.0000        0.0000        0.0000        0.0000        0.0000        0.0000        0.0000        0.0000        0.0000        0.0000        0.0000        0.0000        0.0000        0.0000        0.0000        0.0000        0.0000        0.0000        0.0000        0.0000        0.0000        0.0000        0.0000        0.0000        0.0000        0.0000        0.0000        0.0000        0.0000        0.0000        0.0000        0.0000        0.0000        0.0000        0.0000        0.0000        0.0000        0.0000        0.0000        0.0000        0.0000        0.0000        0.0000        0.0000        0.0000        0.0000        0.0000        0.0000        0.0000        0.0000        0.0000        0.0000        8.6197        9.1692       12.1449       13.2669       15.1976       17.6029       17.3527       20.6082       19.2682       16.9597       18.3046       18.7125       20.3066       23.1155       25.4928       26.9208       28.5341       28.6834       27.3870       29.5678       31.7044       35.4579       31.9258       25.8192       27.3918       22.4007       23.0802       24.6893       27.2232       24.2225       24.0084       24.4309       22.6381       20.8412       16.4416       15.0589       12.5791       10.5609        8.4449        8.3553        7.8890        9.1588       12.0889       14.0968       17.5690       15.1807       13.5424       14.0324       13.8760       14.2752       14.2251       18.6596       21.7442       18.0129       17.4187       19.9595       23.2771       25.3802       28.5776       26.7034       31.7996       31.0487        0.0000        0.0000        0.0000        0.0000        0.0000        0.0000        0.0000        0.0000        0.0000        0.0000        0.0000        0.0000        0.0000        0.0000       45.5074       45.1392       49.3200        0.0000
        0.0000        0.0000        0.0000        0.0000        0.0000        0.0000        0.0000        0.0000        0.0000        0.0000        0.0000        0.0000        0.0000        0.0000        0.0000        0.0000        0.0000        0.0000        0.0000        0.0000        0.0000        0.0000        0.0000        0.0000        0.0000        0.0000        0.0000        0.0000        0.0000        0.0000        0.0000        0.0000        0.0000        0.0000        0.0000        0.0000        0.0000        0.0000        0.0000        0.0000        0.0000        0.0000        0.0000        0.0000        0.0000        0.0000        0.0000        0.0000       17.3214       14.0070       12.7022        8.8801        9.3930        8.1477        8.1397       12.0237       11.1931        9.9059       10.5487        9.1795       10.6269        9.1357       10.2408        0.0000        0.0000        0.0000        0.0000        0.0000        0.0000        0.0000        0.0000        0.0000        0.0000        0.0000        0.0000        0.0000        0.0000        0.0000        0.0000        0.0000        0.0000        0.0000        0.0000        0.0000        0.0000        0.0000        0.0000        0.0000        0.0000        0.0000        0.0000        0.0000        0.0000        0.0000        0.0000        0.0000        0.0000        0.0000        0.0000        0.0000        0.0000        0.0000        0.0000        0.0000        0.0000        0.0000        0.0000        0.0000        0.0000        0.0000        0.0000        0.0000        0.0000        0.0000        0.0000        0.0000        0.0000        0.0000        0.0000        0.0000        0.0000        0.0000        0.0000        0.0000        0.0000        0.0000        0.0000        0.0000        0.0000        0.0000        0.0000        0.0000        0.0000        0.0000        0.0000        0.0000        0.0000        0.0000        0.0000        0.0000        0.0000        0.0000        0.0000        0.0000        0.0000        0.0000        0.0000        0.0000        0.0000        0.0000        0.0000        0.0000        0.0000        0.0000        0.0000        0.0000        0.0000        0.0000        0.0000        0.0000        0.0000        0.0000        0.0000        0.0000        0.0000        0.0000        0.0000        0.0000        8.5533        8.5504        9.0169       11.8683       12.7570       13.9274       16.1315       18.5849       20.1938       20.4479       18.5060       19.4986       19.3320       21.3231       23.1282       28.1781       29.7890       26.6695       29.7539       29.5636       31.3876       35.1659       37.9442       37.0461       31.5391       29.9578       24.0819       26.3285       23.4951       24.6608       22.9247       24.2338       19.6193       21.8868       18.3296       16.4906       15.2899       14.3359       10.3136        8.1380        7.6499        8.6026        9.1075       11.3218       12.9083       14.7132       15.9765       14.0509       11.3406       12.5294       14.5653       16.7937       19.8402       18.8955       17.8232       18.9309       24.2186       29.3672       31.4449       31.7170       28.3727       30.3329       29.2701       31.1973        0.0000        0.0000        0.0000        0.0000        0.0000        0.0000        0.0000        0.0000        0.0000       31.8826       35.5518       42.7534       47.2038       47.8199       47.2101       47.9981       48.7353
        0.0000        0.0000        0.0000        0.0000        0.0000        0.0000        0.0000        0.0000        0.0000        0.0000        0.0000        0.0000        0.0000        0.0000        0.0000        0.0000        0.0000        0.0000        0.0000        0.0000        0.0000        0.0000        0.0000        0.0000        0.0000        0.0000        0.0000        0.0000        0.0000        0.0000        0.0000        0.0000        0.0000        0.0000        0.0000        0.0000        0.0000        0.0000        0.0000        0.0000        0.0000        0.0000        0.0000        0.0000        0.0000        0.0000        0.0000        0.0000       14.5698       12.7508       11.7864        9.4451        8.4532        7.3278        7.4542       10.2245        9.0372        9.4833       12.8739       15.7651       22.9541       20.5447       17.6507       12.0382       13.9881       11.1130       11.6270        0.0000        0.0000        0.0000        0.0000        0.0000        0.0000        0.0000        0.0000        0.0000        0.0000        0.0000        0.0000        0.0000        0.0000        0.0000        0.0000        0.0000        0.0000        0.0000        0.0000        0.0000        0.0000        0.0000        0.0000        0.0000        0.0000        0.0000        0.0000        0.0000        0.0000        0.0000        0.0000        0.0000        0.0000        0.0000        0.0000        0.0000        0.0000        0.0000        0.0000        0.0000        0.0000        0.0000        0.0000        0.0000        0.0000        0.0000        0.0000        0.0000        0.0000        0.0000        0.0000        0.0000        0.0000        0.0000        0.0000        0.0000        0.0000        0.0000        0.0000        0.0000        0.0000        0.0000        0.0000        0.0000        0.0000        0.0000        0.0000        0.0000        0.0000        0.0000        0.0000        0.0000        0.0000        0.0000        0.0000        0.0000        0.0000        0.0000        0.0000        0.0000        0.0000        0.0000        0.0000        0.0000        0.0000        0.0000        0.0000        0.0000        0.0000        0.0000        0.0000        0.0000        0.0000        0.0000        0.0000        0.0000        0.0000        0.0000        0.0000        0.0000        8.6491        9.1169       10.0298       10.9915       12.4598       13.3816       14.8300       16.8560       18.9473       18.3427       18.8695       20.9726       20.6347       21.1030       23.4074       27.2284       28.7654       28.7915       27.8218       27.1160       30.8541       35.8247       35.9974       35.2841       35.0362       30.7332       23.5893       22.9805       21.6486       23.8083       22.6346       29.0778       28.5709       20.7402       13.9090       13.4624       12.2311       11.3167        9.3426        8.3244        8.9691       10.8669       10.4572        8.9900        8.4585        8.9913       12.8738       13.8275       16.0333       16.7557       17.1497       21.4602       21.9115       21.9944       22.2274       21.9216       28.0060       35.8608       32.4989       28.2854       24.7988       26.7124       23.4522        0.0000        0.0000        0.0000        0.0000        0.0000        0.0000       27.1749       27.4506       32.3746       32.4553       35.2503       41.3334       40.7279       43.4966       47.4239       50.7689        0.0000        0.0000
        0.0000        0.0000        0.0000        0.0000        0.0000        0.0000        0.0000        0.0000        0.0000        0.0000        0.0000        0.0000        0.0000        0.0000        0.0000        0.0000        0.0000        0.0000        0.0000        0.0000        0.0000        0.0000        0.0000        0.0000        0.0000        0.0000        0.0000        0.0000        0.0000        0.0000        0.0000        0.0000        0.0000        0.0000        0.0000        0.0000        0.0000        0.0000        0.0000        0.0000        0.0000        0.0000        0.0000        0.0000        0.0000        0.0000        0.0000        0.0000       10.4890       11.8120       10.0149        8.4623        8.3261        9.1000        9.1649        6.7875        7.0646        7.1574        6.9046        9.3996       13.1381       14.8062       16.4541       11.5210       12.3923       13.7467       11.9648        6.4943        5.4911        0.0000        0.0000        0.0000        0.0000        0.0000        0.0000        0.0000        0.0000        0.0000        0.0000        0.0000        0.0000        0.0000        0.0000        0.0000        0.0000        0.0000        0.0000        0.0000        0.0000        0.0000        0.0000        0.0000        0.0000        0.0000        0.0000        0.0000        0.0000        0.0000        0.0000        0.0000        0.0000        0.0000        0.0000        0.0000        0.0000        0.0000        0.0000        0.0000        0.0000        0.0000        0.0000        0.0000        0.0000        0.0000        0.0000        0.0000        0.0000        0.0000        0.0000        0.0000        0.0000        0.0000        0.0000        0.0000        0.0000        0.0000        0.0000        0.0000        0.0000        0.0000        0.0000        0.0000        0.0000        0.0000        0.0000        0.0000        0.0000        0.0000        0.0000        0.0000        0.0000        0.0000        0.0000        0.0000        0.0000        0.0000        0.0000        0.0000        0.0000        0.0000        0.0000        0.0000        0.0000        0.0000        0.0000        0.0000        0.0000        0.0000        0.0000        0.0000        0.0000        0.0000        0.0000        0.0000        0.0000        0.0000        0.0000        0.0000        6.4449        6.7439        7.6318       10.1184       11.3961       12.2923       15.1592       16.6027       17.2694       21.8926       25.7138       17.1916       18.1818       20.6182       20.9503       23.8354       25.9964       27.4754       26.2965       31.4420       32.2291       33.5775       31.8606       31.3926       33.5027       36.6318       28.7804       25.1710       21.8141       20.8006       19.3414       22.7760       20.9308       15.0119        9.8158       10.5794       10.4177        9.7372        8.9195        9.4750        8.0849        7.4129        8.0048        5.8333        5.1932        6.8276        8.1671       12.8605       21.8118       21.7961       17.9622       21.1082       26.2152       24.5138       23.1377       20.6231       17.7315       23.1825       22.3005       20.5100       20.3081       20.1088       20.5310       22.9939       22.2640       22.4096       21.6774       23.2426       26.1162       24.8868       26.9451       30.6234       33.0341       34.4136       35.4083       33.0345       35.1242       40.5484       45.2252        0.0000        0.0000
        0.0000        0.0000        0.0000        0.0000        0.0000        0.0000        0.0000        0.0000        0.0000        0.0000        0.0000        0.0000        0.0000        0.0000        0.0000        0.0000        0.0000        0.0000        0.0000        0.0000        0.0000        0.0000        0.0000        0.0000        0.0000        0.0000        0.0000        0.0000        0.0000        0.0000        0.0000        0.0000        0.0000        0.0000        0.0000        0.0000        0.0000        0.0000        0.0000        0.0000        0.0000        0.0000        0.0000        0.0000        0.0000        0.0000        0.0000        0.0000       15.9048       22.1413       15.8529        9.9303        7.2252        5.9176        6.0232        5.8679        6.1287        7.6593        6.6646       12.3366       14.2826       22.4765       21.5742       13.5028       12.9168       12.1596       12.8468       14.2698       10.6789        5.6377        0.0000        0.0000        0.0000        0.0000        0.0000        0.0000        0.0000        0.0000        0.0000        0.0000        0.0000        0.0000        0.0000        0.0000        0.0000        0.0000        0.0000        0.0000        0.0000        0.0000        0.0000        0.0000        0.0000        0.0000        0.0000        0.0000        0.0000        0.0000        0.0000        0.0000        0.0000        0.0000        0.0000        0.0000        0.0000        0.0000        0.0000        0.0000        0.0000        0.0000        0.0000        0.0000        0.0000        0.0000        0.0000        0.0000        0.0000        0.0000        0.0000        0.0000        0.0000        0.0000        0.0000        0.0000        0.0000        0.0000        0.0000        0.0000        0.0000        0.0000        0.0000        0.0000        0.0000        0.0000        0.0000        0.0000        0.0000        0.0000        0.0000        0.0000        0.0000        0.0000        0.0000        0.0000        0.0000        0.0000        0.0000        0.0000        0.0000        0.0000        0.0000        0.0000        0.0000        0.0000        0.0000        0.0000        0.0000        0.0000        0.0000        0.0000        0.0000        0.0000        0.0000        0.0000        0.0000        0.0000        0.0000        0.0000        0.0000        7.5590        8.5303       11.0407       12.1173       11.7080        0.0000       15.0005       16.5191       24.6059        0.0000        0.0000        0.0000       19.2674       21.5943       25.8386       27.3335       30.1922       31.0320       33.6709       37.4424       38.2902       30.5304       27.1510       30.4343       30.7521       30.0278       29.3765       30.6009       23.8028       21.3458       25.7847       24.9566       24.5157       11.3110        9.9193        9.4830        9.8867       10.4355        9.7553        7.7454        7.6179        7.4995        6.6145        6.4109        9.0754       13.0115       19.1428       21.8795       23.2362       15.8510       17.1024       18.5463       26.0808       24.0487       15.9796       14.5994       13.7583       14.5808       16.0627       18.4052       19.9843       16.8396       18.4504       21.1330       21.8590       21.6461       24.0050       24.2575       21.7975       24.2656       28.9006       29.8419       30.7979       33.7753       31.9083       34.9755       38.1704       40.4438        0.0000        0.0000
        0.0000        0.0000        0.0000        0.0000        0.0000        0.0000        0.0000        0.0000        0.0000        0.0000        0.0000        0.0000        0.0000        0.0000        0.0000        0.0000        0.0000        0.0000        0.0000        0.0000        0.0000        0.0000        0.0000        0.0000        0.0000        0.0000        0.0000        0.0000        0.0000        0.0000        0.0000        0.0000        0.0000        0.0000        0.0000        0.0000        0.0000        0.0000       22.6935       23.9152       16.6472        0.0000        0.0000        0.0000        0.0000        0.0000        0.0000        0.0000       10.2189       10.0996       14.2210        9.0253        7.5634        5.8114        6.5365       43.3748       44.7155       29.3405       13.7166       17.3349       14.9957       15.7691       23.9683       16.7800       13.0117       12.5439       11.0578        9.4271       14.5635        9.2418        0.0000        0.0000        0.0000        0.0000        0.0000        0.0000        0.0000        0.0000        0.0000        0.0000        0.0000        0.0000        0.0000        0.0000        0.0000        0.0000        0.0000        0.0000        0.0000        0.0000        0.0000        0.0000        0.0000        0.0000        0.0000        0.0000        0.0000        0.0000        0.0000        0.0000        0.0000        0.0000        0.0000        0.0000        0.0000        0.0000        0.0000        0.0000        0.0000        0.0000        0.0000        0.0000        0.0000        0.0000        0.0000        0.0000        0.0000        0.0000        0.0000        0.0000        0.0000        0.0000        0.0000        0.0000        0.0000        0.0000        0.0000        0.0000        0.0000        0.0000        0.0000        0.0000        0.0000        0.0000        0.0000        0.0000        0.0000        0.0000        0.0000        0.0000        0.0000        0.0000        0.0000        0.0000        0.0000        0.0000        0.0000        0.0000        0.0000        0.0000        0.0000        0.0000        0.0000        0.0000        0.0000        0.0000        0.0000        0.0000        0.0000        0.0000        0.0000        0.0000        0.0000        0.0000        0.0000        0.0000        0.0000        0.0000        0.0000        0.0000        0.0000        0.0000        0.0000        0.0000        0.0000        0.0000        0.0000        0.0000        0.0000        0.0000        0.0000        0.0000        0.0000       23.3822       27.1527       30.5409       36.6988       38.6400       42.1517       41.6313       33.3572       30.9483       28.2703       25.4865       29.5469       28.8298       28.0515       21.5869       17.6692       12.8274        9.8003       10.1837        9.3615       10.6278       11.3579       10.7518        9.7190       11.8959        9.5109       10.3347       11.0905        9.6463       11.0713       15.0491       16.2335       20.4197       20.0651       19.7008       19.1083       18.7090       17.5458       19.4317       18.3989       16.3759       17.6860       17.6111       18.9807       21.6716       23.2665       22.2314       16.7038       18.8589       20.7650       22.0183       21.2386       26.7310       26.4310       26.1831       25.7368       33.0495       30.7909       35.0571       33.0806       30.9496       31.3897       35.7776        0.0000        0.0000        0.0000
        0.0000        0.0000        0.0000        0.0000        0.0000        0.0000        0.0000        0.0000        0.0000        0.0000        0.0000        0.0000        0.0000        0.0000        0.0000        0.0000        0.0000        0.0000        0.0000        0.0000        0.0000        0.0000        0.0000        0.0000        0.0000        0.0000        0.0000        0.0000        0.0000        0.0000        0.0000        0.0000        0.0000        0.0000        0.0000        0.0000        0.0000        0.0000       44.5825       62.8387       87.4242       57.4808       13.4857       13.1804       15.7015       13.9467       17.7624       58.8122       58.1657       55.9103       24.7549       18.4203        8.4193        8.9963        9.0114       51.9763       47.5492       19.4903       10.8819        9.5548       11.6896       13.2561       17.1115       13.2153       12.3718       10.9185       10.5698        8.7364       13.2485        9.8510        6.3422        6.9899        0.0000        0.0000        0.0000        0.0000        0.0000        0.0000        0.0000        0.0000        0.0000        0.0000        0.0000        0.0000        0.0000        0.0000        0.0000        0.0000        0.0000        0.0000        0.0000        0.0000        0.0000        0.0000        0.0000        0.0000        0.0000        0.0000        0.0000        0.0000        0.0000        0.0000        0.0000        0.0000        0.0000        0.0000        0.0000        0.0000        0.0000        0.0000        0.0000        0.0000        0.0000        0.0000        0.0000        0.0000        0.0000        0.0000        0.0000        0.0000        0.0000        0.0000        0.0000        0.0000        0.0000        0.0000        0.0000        0.0000        0.0000        0.0000        0.0000        0.0000        0.0000        0.0000        0.0000        0.0000        0.0000        0.0000        0.0000        0.0000        0.0000        0.0000        0.0000        0.0000        0.0000        0.0000        0.0000        0.0000        0.0000        0.0000        0.0000        0.0000        0.0000        0.0000        0.0000        0.0000        0.0000        0.0000        0.0000        0.0000        0.0000        0.0000        0.0000        0.0000        0.0000        0.0000        0.0000        0.0000        0.0000        0.0000        0.0000        0.0000        0.0000        0.0000        0.0000        0.0000        0.0000        0.0000        0.0000        0.0000        0.0000        0.0000        0.0000        0.0000       25.1971       29.9924       36.4068       35.6147       39.7741       38.7937       33.5573       29.1451       28.6241       22.9594       23.5305       23.4474       23.2371       17.0628       14.7939       12.2060       15.2138       12.4101       13.6579       12.7890       11.6145       10.8328        9.8909       16.3454       16.1323       11.7646       16.0934       16.7591       16.4246       15.1089       14.5596       14.1371       15.0932       15.5871       18.8798       18.7781       17.1765       17.5072       19.4668       19.7980       22.0856       20.1619       23.2559       16.8123       20.0078       21.1355       17.3044       20.4911       20.4231       21.3156       22.8749       26.7524       24.2954       22.6725       22.5456       27.2693       28.4880       28.9720       27.4459       33.0197       36.2736        0.0000        0.0000        0.0000        0.0000
        0.0000        0.0000        0.0000        0.0000        0.0000        0.0000        0.0000        0.0000        0.0000        0.0000        0.0000        0.0000        0.0000        0.0000        0.0000        0.0000        0.0000        0.0000        0.0000        0.0000        0.0000        0.0000        0.0000        0.0000        0.0000        0.0000        0.0000        0.0000        0.0000        0.0000        0.0000        0.0000        0.0000        0.0000        0.0000        0.0000        0.0000       13.9123       14.6314       14.9702       18.4010       26.1141       15.3032       13.9839       18.0111       19.4220       15.3580       16.9044       18.2463       16.4718       10.2401        6.6780        5.7410        7.2903        7.7538       10.5575       58.5339        7.9878        6.8255        6.5737       11.1769       14.3805       11.6439       10.7386        8.7945        8.2093        7.3180        6.5269        5.5382        5.1860        5.4219        4.5342        0.0000        0.0000        0.0000        0.0000        0.0000        0.0000        0.0000        0.0000        0.0000        0.0000        0.0000        0.0000        0.0000        0.0000        0.0000        0.0000        0.0000        0.0000        0.0000        0.0000        0.0000        0.0000        0.0000        0.0000        0.0000        0.0000        0.0000        0.0000        0.0000        0.0000        0.0000        0.0000        0.0000        0.0000        0.0000        0.0000        0.0000        0.0000        0.0000        0.0000        0.0000        0.0000        0.0000        0.0000        0.0000        0.0000        0.0000        0.0000        0.0000        0.0000        0.0000        0.0000        0.0000        0.0000        0.0000        0.0000        0.0000        0.0000        0.0000        0.0000        0.0000        0.0000        0.0000        0.0000        0.0000        0.0000        0.0000        0.0000        0.0000        0.0000        0.0000        0.0000        0.0000        0.0000        0.0000        0.0000        0.0000        0.0000        0.0000        0.0000        0.0000        0.0000        0.0000        0.0000        0.0000        0.0000        0.0000        0.0000        0.0000        0.0000        0.0000        0.0000        0.0000        0.0000        0.0000        0.0000        0.0000        0.0000        0.0000        0.0000        0.0000        0.0000        0.0000        0.0000        0.0000        0.0000        0.0000       15.2389       16.5289       20.2640       22.0508       24.2275        0.0000       32.4248       35.0700       29.6932       34.9318       39.8287       38.0689       34.4395       32.1648       35.5662       23.2532       15.5115       15.6133       16.1294       17.0204       20.0292       14.2772       13.1266       12.5343       13.9741       10.4628       11.1769       10.5612       10.1053       11.3274       14.3152       15.6993       13.6478       11.3234       11.1629       11.1320       12.4815       12.6493       12.3354       14.1961       16.1028       14.0190       14.4067       21.4341       23.3005       18.5736       17.1725       18.4768       16.6511       17.3680       17.5883       18.6437       26.7577       25.5326       25.2955       26.9061       21.2060       18.8709       18.9493       20.5208       27.2746       30.5376       30.3684       32.2629       34.2393       37.5270        0.0000        0.0000        0.0000        0.0000
        0.0000        0.0000        0.0000        0.0000        0.0000        0.0000        0.0000        0.0000        0.0000        0.0000        0.0000        0.0000        0.0000        0.0000        0.0000        0.0000        0.0000        0.0000        0.0000        0.0000        0.0000        0.0000        0.0000        0.0000        0.0000        0.0000        0.0000        0.0000        0.0000        0.0000        0.0000        0.0000        0.0000        0.0000        0.0000        0.0000        0.0000       12.0697       12.4136       12.3534       11.3175       12.2638       14.1582       16.6825       17.1572       14.3833       14.0364       14.8122       12.9893       12.7845        9.5673        8.1041        5.6355        5.6706        6.0552       10.2308       12.7200       12.2109       10.0926        9.9238        8.7892        7.6059        8.3646        9.8783        8.9187        8.3435        7.5160        6.8008        5.7788        4.8019        3.9965        2.6729        2.9399        0.0000        0.0000        0.0000        0.0000        0.0000        0.0000        0.0000        0.0000        0.0000        0.0000        0.0000        0.0000        0.0000        0.0000        0.0000        0.0000        0.0000        0.0000        0.0000        0.0000        0.0000        0.0000        0.0000        0.0000        0.0000        0.0000        0.0000        0.0000        0.0000        0.0000        0.0000        0.0000        0.0000        0.0000        0.0000        0.0000        0.0000        0.0000        0.0000        0.0000        0.0000        0.0000        0.0000        0.0000        0.0000        0.0000        0.0000        0.0000        0.0000        0.0000        0.0000        0.0000        0.0000        0.0000        0.0000        0.0000        0.0000        0.0000        0.0000        0.0000        0.0000        0.0000        0.0000        0.0000        0.0000        0.0000        0.0000        0.0000        0.0000        0.0000        0.0000        0.0000        0.0000        0.0000        0.0000        0.0000        0.0000        0.0000        0.0000        0.0000        0.0000        0.0000        0.0000        0.0000        0.0000        0.0000        0.0000        0.0000        0.0000        0.0000        0.0000        0.0000        0.0000        0.0000        0.0000        0.0000        0.0000        0.0000        0.0000        0.0000        0.0000        0.0000        7.8815        9.4584       11.1482       12.3453       16.3855       17.7195       20.0317       22.3455       26.4662       28.1967       29.5106       32.7469       27.9793       32.4816       36.9837       38.8988       39.5206       34.6395       30.9769       29.9836       20.7340       17.6758       12.4849       11.3105       13.6076       10.4080       11.8748       10.9510       13.2792       11.6380       10.2790       17.5939       17.6218       29.2039        9.0761        6.5316        7.2037        7.5016       10.1920       11.1853       12.3262       12.6996       13.4020       15.7583       17.7857       18.1473       17.3453       17.7424       17.8204       18.2809       20.1648       22.1730       20.6230       19.6517       18.6611       18.6270       25.7393       23.4338       21.3568       19.3366       17.2802       16.7796       17.8658       20.2871       28.2994       31.0224       31.8733       33.2562       34.1000        0.0000        0.0000        0.0000        0.0000        0.0000
        0.0000        0.0000        0.0000        0.0000        0.0000        0.0000        0.0000        0.0000        0.0000        0.0000        0.0000        0.0000        0.0000        0.0000        0.0000        0.0000        0.0000        0.0000        0.0000        0.0000        0.0000        0.0000        0.0000        0.0000        0.0000        0.0000        0.0000        0.0000        0.0000        0.0000        0.0000        0.0000        0.0000        0.0000        0.0000        0.0000       12.1904       12.6416       11.5756        9.8586       12.1844       12.6826       13.4706       27.3848       19.2285       13.5214       13.1055       10.0669       10.0977        7.7330       10.5104       10.4042       11.4750        9.9917       13.9514       18.9410       20.4776       17.7128       11.1096        9.1927        7.5485        6.8992        6.5354        8.3918        8.3483        8.1698        7.2573        6.9530        6.0667        5.1944        4.2021        3.0739        0.0000        0.0000        0.0000        0.0000        0.0000        0.0000        0.0000        0.0000        0.0000        0.0000        0.0000        0.0000        0.0000        0.0000        0.0000        0.0000        0.0000        0.0000        0.0000        0.0000        0.0000        0.0000        0.0000        0.0000        0.0000        0.0000        0.0000        0.0000        0.0000        0.0000        0.0000        0.0000        0.0000        0.0000        0.0000        0.0000        0.0000        0.0000        0.0000        0.0000        0.0000        0.0000        0.0000        0.0000        0.0000        0.0000        0.0000        0.0000        0.0000        0.0000        0.0000        0.0000        0.0000        0.0000        0.0000        0.0000        0.0000        0.0000        0.0000        0.0000        0.0000        0.0000        0.0000        0.0000        0.0000        0.0000        0.0000        0.0000        0.0000        0.0000        0.0000        0.0000        0.0000        0.0000        0.0000        0.0000        0.0000        0.0000        0.0000        0.0000        0.0000        0.0000        0.0000        0.0000        0.0000        0.0000        0.0000        0.0000        0.0000        0.0000        0.0000        0.0000        0.0000        0.0000        0.0000        0.0000        0.0000        0.0000        0.0000        0.0000        6.3462        6.3041        6.6323        7.0244        7.2345        8.8351       12.0091       16.5956       19.6958       21.9296       24.3496       24.9843       28.1838       28.3430       29.5858       31.4583       36.6505       42.0841       39.6138       39.1517       34.6459       35.3809       36.9250       23.5249       20.6319        9.1205        8.8359       10.7069       10.8979       13.9852       12.7449       12.6007       12.8409       12.5031       17.0446       14.9667       13.2758       10.8738        7.9259        8.8924        9.2341       10.5751       12.4107       13.5102       14.6564       16.5959       17.1221       17.8771       21.0651       24.0279       24.8210       28.2206       26.9201       26.0178       27.5502       24.7313       21.6724       20.4188       19.7794       24.2611       23.7500       17.0120       15.5054       16.2098       18.3303       19.9990       21.8335       30.3506       33.4244       34.6109       34.6056       36.0079        0.0000        0.0000        0.0000        0.0000        0.0000
        0.0000        0.0000        0.0000        0.0000        0.0000        0.0000        0.0000        0.0000        0.0000        0.0000        0.0000        0.0000        0.0000        0.0000        0.0000        0.0000        0.0000        0.0000        0.0000        0.0000        0.0000        0.0000        0.0000        0.0000        0.0000        0.0000        0.0000        0.0000        0.0000        0.0000        0.0000        0.0000        0.0000        0.0000        0.0000       16.9334       15.0711       14.1671       14.0548       13.3068       12.4349       12.2040       12.2169       13.4839       15.0259       15.9566       35.7962       12.9128       13.0627       12.6015       13.2742       12.9564       12.5705       14.5813       14.9974       15.0453       16.3145       19.4785       14.8312       10.1606       10.0623       12.0898        9.4997       10.4275        8.9796        8.4426        7.4064        7.0025        6.1356        5.5331        4.7522        3.3983        0.0000        0.0000        0.0000        0.0000        0.0000        0.0000        0.0000        0.0000        0.0000        0.0000        0.0000        0.0000        0.0000        0.0000        0.0000        0.0000        0.0000        0.0000        0.0000        0.0000        0.0000        0.0000        0.0000        0.0000        0.0000        0.0000        0.0000        0.0000        0.0000        0.0000        0.0000        0.0000        0.0000        0.0000        0.0000        0.0000        0.0000        0.0000        0.0000        0.0000        0.0000        0.0000        0.0000        0.0000        0.0000        0.0000        0.0000        0.0000        0.0000        0.0000        0.0000        0.0000        0.0000        0.0000        0.0000        0.0000        0.0000        0.0000        0.0000        0.0000        0.0000        0.0000        0.0000        0.0000        0.0000        0.0000        0.0000        0.0000        0.0000        0.0000        0.0000        0.0000        0.0000        0.0000        0.0000        0.0000        0.0000        0.0000        0.0000        0.0000        0.0000        0.0000        0.0000        0.0000        0.0000        0.0000        0.0000        0.0000        0.0000        0.0000        0.0000        0.0000        0.0000        0.0000        0.0000        0.0000        0.0000        0.0000        0.0000        6.5993        6.4289        6.9757        7.9060        7.9803        8.2600        9.8767       11.8452       15.4855       17.2134       20.8343       23.3230       25.9413       25.9904       25.8827       27.8385       28.8680       34.7888       44.5793       43.1624       42.4335       38.8906       29.0778       30.5998       18.2395       16.0656       14.4236       10.6258       12.5544       13.9110       17.0840       15.4725       15.3993       15.8366       13.0548       14.4632       17.3739       14.3594       13.7087       12.4269       10.4999       11.3843       13.1499       16.1021       17.9712       23.6220       21.9371       18.3796       19.6819       24.7517       29.5781       29.7037       31.8437       33.2205       31.7803       30.9343       26.9388       23.2015       22.3410       23.2989       25.9321       20.0902       16.0413       15.6708       16.1379       17.0391       20.0489       22.6893       32.4289       35.7705       39.5936       41.5780       36.9353        0.0000        0.0000        0.0000        0.0000        0.0000
        0.0000        0.0000        0.0000        0.0000        0.0000        0.0000        0.0000        0.0000        0.0000        0.0000        0.0000        0.0000        0.0000        0.0000        0.0000        0.0000        0.0000        0.0000        0.0000        0.0000        0.0000        0.0000        0.0000        0.0000        0.0000        0.0000        0.0000        0.0000        0.0000        0.0000        0.0000        0.0000        0.0000        0.0000        0.0000       21.3416       22.8439       23.3294       24.6645       27.7752       13.9867       14.3180       12.9832       12.1050       14.3841       27.2721       47.9408       37.1753       19.9045       15.7466       13.6673      200.9174       49.2461       19.3154       17.5833       15.5320       18.0645       26.0799       20.7471       15.3805       14.0903       14.6434       13.4067       11.0089        9.6401        7.3774        6.5569        7.6622        6.7116        5.8637        4.9973        3.4179        0.0000        0.0000        0.0000        0.0000        0.0000        0.0000        0.0000        0.0000        0.0000        0.0000        0.0000        0.0000        0.0000        0.0000        0.0000        0.0000        0.0000        0.0000        0.0000        0.0000        0.0000        0.0000        0.0000        0.0000        0.0000        0.0000        0.0000        0.0000        0.0000        0.0000        0.0000        0.0000        0.0000        0.0000        0.0000        0.0000        0.0000        0.0000        0.0000        0.0000        0.0000        0.0000        0.0000        0.0000        0.0000        0.0000        0.0000        0.0000        0.0000        0.0000        0.0000        0.0000        0.0000        0.0000        0.0000        0.0000        0.0000        0.0000        0.0000        0.0000        0.0000        0.0000        0.0000        0.0000        0.0000        0.0000        0.0000        0.0000        0.0000        0.0000        0.0000        0.0000        0.0000        0.0000        0.0000        0.0000        0.0000        0.0000        0.0000        0.0000        0.0000        0.0000        0.0000        0.0000        0.0000        0.0000        0.0000        0.0000        0.0000        0.0000        0.0000        0.0000        0.0000        0.0000        0.0000        0.0000        0.0000        0.0000        5.0887        5.9414        7.0081        6.5554        7.8962        9.3446       10.5531       11.2286       11.7164       11.9685       14.5642       15.6317       18.9814       22.5098       23.0813       24.9549       24.7408       28.8972       29.1978       35.2898       37.0222       28.5817       25.9942       16.3978       17.1034       14.6223       10.8390       13.8639       12.3537       12.7405       13.0699       14.1460       26.6997       15.4370       14.3563       25.2280       14.7067       12.6604       12.9337       13.2986       13.2003       13.3991       13.3734       21.5903       35.8654       17.8813       29.4712       20.7229       49.4784       24.2643       30.5086       34.8933       34.6201       33.8695       33.4422       29.1452       29.2879       28.7814       27.9101       26.7168       25.0531       21.9235       20.7438       18.7985       18.9776       23.4421       25.0907       26.0170       29.3195       31.0022       33.2269       36.9234       43.4267        0.0000        0.0000        0.0000        0.0000        0.0000        0.0000
        0.0000        0.0000        0.0000        0.0000        0.0000        0.0000        0.0000        0.0000        0.0000        0.0000        0.0000        0.0000        0.0000        0.0000        0.0000        0.0000        0.0000        0.0000        0.0000        0.0000        0.0000        0.0000        0.0000        0.0000        0.0000        0.0000        0.0000        0.0000        0.0000        0.0000        0.0000        0.0000        0.0000        0.0000        0.0000       22.1394       23.5802       20.6228       18.9248       14.7591       15.6039       16.6371       21.2754       15.2135       13.8074       18.1562       21.5545       23.7383       17.4875       14.1669       12.1320       68.5554       13.2683       13.9190       14.2063        8.4898        8.6330       12.9519       14.3702       14.9955       15.5416       13.6794       12.2932       10.7674        9.4813        8.1144        6.6265        7.9036        7.3771        7.0212        6.0344        0.0000        0.0000        0.0000        0.0000        0.0000        0.0000        0.0000        0.0000        0.0000        0.0000        0.0000        0.0000        0.0000        0.0000        0.0000        0.0000        0.0000        0.0000        0.0000        0.0000        0.0000        0.0000        0.0000        0.0000        0.0000        0.0000        0.0000        0.0000        0.0000        0.0000        0.0000        0.0000        0.0000        0.0000        0.0000        0.0000        0.0000        0.0000        0.0000        0.0000        0.0000        0.0000        0.0000        0.0000        0.0000        0.0000        0.0000        0.0000        0.0000        0.0000        0.0000        0.0000        0.0000        0.0000        0.0000        0.0000        0.0000        0.0000        0.0000        0.0000        0.0000        0.0000        0.0000        0.0000        0.0000        0.0000        0.0000        0.0000        0.0000        0.0000        0.0000        0.0000        0.0000        0.0000        0.0000        0.0000        0.0000        0.0000        0.0000        0.0000        0.0000        0.0000        0.0000        0.0000        0.0000        0.0000        0.0000        0.0000        0.0000        0.0000        0.0000        0.0000        0.0000        0.0000        5.0996        4.5856        0.0000        4.7537        5.3414        4.9205        6.2716        6.5147        6.0834        7.2180        7.5330        8.9057        9.6927       10.6066       13.0759       12.5828       13.7096       16.1167       18.9394       22.9297       24.9162       24.7859       26.5865       27.7614       27.0322       25.4550       20.1919       18.4166       19.1181       17.4332       16.3786       10.2227       14.2470       14.2195       13.2901       13.3404       15.5956       22.8867       16.4131       16.1894       16.6789       16.1131       14.1430       14.8276       23.4610       44.5248       15.1800       15.1211       13.0367       14.2466       17.3796       19.9233       24.6340       28.3948       31.1872       32.9642       37.1994       45.1128       48.9487       41.6492       33.6241       30.8267       35.2026       32.5149       29.6267       27.2582       21.6940       20.5965       22.6223       25.5526       26.3158       27.4957       25.0343       25.3731       34.4547       37.8317       34.4410        0.0000        0.0000        0.0000        0.0000        0.0000        0.0000        0.0000
        0.0000        0.0000        0.0000        0.0000        0.0000        0.0000        0.0000        0.0000        0.0000        0.0000        0.0000        0.0000        0.0000        0.0000        0.0000        0.0000        0.0000        0.0000        0.0000        0.0000        0.0000        0.0000        0.0000        0.0000        0.0000        0.0000        0.0000        0.0000        0.0000      104.3245       89.3538       65.3269       59.5233       65.0706       44.9952       23.6300       19.9704       14.1309       12.5140       14.2663       14.3405       15.9137       13.8959       11.9601       12.8134       14.8093       16.5955       13.1931       12.0720       12.7321       11.9242       11.0039       13.3649       17.9370       19.6102       16.3509       17.3261        9.0299        7.8570       16.9022       14.4924       12.7369       11.7757       10.7282       10.2359        9.5698        8.1449        8.9600        8.1105        7.5415        6.5993        4.7966        3.8408        0.0000        0.0000        0.0000        0.0000        0.0000        0.0000        0.0000        0.0000        0.0000        0.0000        0.0000        0.0000        0.0000        0.0000        0.0000        0.0000        0.0000        0.0000        0.0000        0.0000        0.0000        0.0000        0.0000        0.0000        0.0000        0.0000        0.0000        0.0000        0.0000        0.0000        0.0000        0.0000        0.0000        0.0000        0.0000        0.0000        0.0000        0.0000        0.0000        0.0000        0.0000        0.0000        0.0000        0.0000        0.0000        0.0000        0.0000        0.0000        0.0000        0.0000        0.0000        0.0000        0.0000        0.0000        0.0000        0.0000        0.0000        0.0000        0.0000        0.0000        0.0000        0.0000        0.0000        0.0000        0.0000        0.0000        0.0000        0.0000        0.0000        0.0000        0.0000        0.0000        0.0000        0.0000        0.0000        0.0000        0.0000        0.0000        0.0000        0.0000        0.0000        0.0000        0.0000        0.0000        0.0000        0.0000        0.0000        0.0000        0.0000        0.0000        0.0000        8.3744        8.7532        5.8865        5.8796        5.9600        5.8107        6.0954        6.5806        5.7734        6.8377        7.6861        8.3441       65.9128       62.0417        9.2629       10.6559       11.4371       13.2032       14.1064       18.3508       21.2069       23.2848       23.6546       24.9588       24.0033       20.4155       16.7688       16.3817       19.2177       20.0959      110.0112       16.0609       11.4166       12.9679       15.1958       13.0226       16.1627       15.9074       16.7838       21.0608       17.9876       19.3819       20.2436       31.5949       17.7984       31.1610       42.5922       19.3549       18.6458       15.2818       16.3430       21.7981       30.1234       39.1833       40.9455       41.1865       43.9089       37.9922       38.6338       47.1767       44.8475       39.3199       34.2823       37.6861       38.8095       38.3150       32.1163       28.1544       25.5037       29.5514       29.8777       26.0416       25.3830       25.0269       26.2850       35.3229       38.7692        0.0000        0.0000        0.0000        0.0000        0.0000        0.0000        0.0000        0.0000
        0.0000        0.0000        0.0000        0.0000        0.0000        0.0000        0.0000        0.0000        0.0000        0.0000        0.0000        0.0000        0.0000        0.0000        0.0000        0.0000        0.0000        0.0000        0.0000        0.0000        0.0000        0.0000        0.0000        0.0000        0.0000        0.0000      126.7627      109.0142      104.8620       84.6010       69.9616       56.8955       45.9670       42.3450       34.5946       21.0229       22.8386       25.0831       25.5807       15.0508       15.1053       14.0364       14.2720       13.3340       12.9250       16.9693       16.5146       14.1187       15.8588       16.0256       15.5043       14.7017       20.3264       20.4930       18.1532        7.0684       15.1221       12.4522        6.7202       15.8854       14.7387       13.3444       12.1113       12.1026       11.6614       12.8489       13.3401       12.8812       11.4858       10.8624        8.1728        6.1439        4.9165        4.5898        4.8688        4.0928        4.1492        3.4023        3.0890        3.6726        4.4359        4.7763        0.0000        0.0000        0.0000        0.0000        0.0000        0.0000        0.0000        0.0000        0.0000        0.0000        0.0000        0.0000        0.0000        0.0000        0.0000        0.0000        0.0000        0.0000        0.0000        0.0000        0.0000        0.0000        0.0000        0.0000        0.0000        0.0000        0.0000        0.0000        0.0000        0.0000        0.0000        0.0000        0.0000        0.0000        0.0000        0.0000        0.0000        0.0000        0.0000        0.0000        0.0000        0.0000        0.0000        0.0000        0.0000        0.0000        0.0000        0.0000        0.0000        0.0000        0.0000        0.0000        0.0000        0.0000        0.0000        0.0000        0.0000        0.0000        0.0000        0.0000        0.0000        0.0000        0.0000        0.0000        0.0000        0.0000        0.0000        0.0000        0.0000        0.0000        0.0000        5.9394        6.6368        7.5769        7.6751        7.8653        0.0000        0.0000        0.0000        0.0000        7.3343        6.3532        6.0087        5.3171        5.6019        6.5338        7.1371        6.8757        6.8385        7.8341        7.2261        7.9596        7.5192        8.9454        9.4402        8.8433       10.5422       10.3712       10.3877       12.1960       15.2303       17.7124       19.3259       23.3825       21.8146       22.7131       21.7197       20.3763       19.7067       15.8249       15.2124       15.2794      158.6574       19.8213       16.9033       17.0683       17.0764       13.7596       16.3523       16.7699       16.2515       29.2469       27.1315       19.5791       20.6959       18.7181       23.4413       25.6320       24.8763       24.7371       17.9851       18.2233       21.1090       28.1144       34.6704       45.1594       41.2522       38.6709       39.8668       33.7686       38.5509       40.4205       41.2641       43.5824       44.1549       47.6004       47.7083       48.0931       40.2485       31.2135       30.9840       33.4315       32.1642       27.3352       27.8110       30.3875       32.7937       39.5246       47.4087        0.0000        0.0000        0.0000        0.0000        0.0000        0.0000        0.0000        0.0000
        0.0000        0.0000        0.0000        0.0000        0.0000        0.0000        0.0000        0.0000        0.0000        0.0000        0.0000        0.0000        0.0000        0.0000        0.0000        0.0000        0.0000        0.0000        0.0000        0.0000        0.0000        0.0000        0.0000        0.0000        0.0000      202.5289      187.2879      115.7148       75.6927       59.5793       49.5307       39.3135       38.0567       34.7544       33.3970       29.1368       22.8476       29.4204       48.2568       47.7775       20.9112       19.6635       17.9728       15.2901       19.2591       19.5144       22.8672       20.5099       18.9930       19.8272       30.7499       24.3958       26.7998       24.1542       20.7546       19.5898       21.9209       18.0367       15.9695       20.5640       19.6991       17.9384       16.9868       18.1237       16.1725       15.6021       15.0846       15.5794       13.7735       11.2094       10.4026        5.8730        6.7109        6.3240        6.5476        6.8202        7.5633        6.1687        5.5601        3.9420        4.4743        3.5767        1.2695        3.0083        0.0000        0.0000        0.0000        0.0000        0.0000        0.0000        0.0000        0.0000        0.0000        0.0000        0.0000        0.0000        0.0000        0.0000        0.0000        0.0000        0.0000        0.0000        0.0000        0.0000        0.0000        0.0000        0.0000        0.0000        0.0000        0.0000        0.0000        0.0000        0.0000        0.0000        0.0000        0.0000        0.0000        0.0000        0.0000        0.0000        0.0000        0.0000        0.0000        0.0000        0.0000        0.0000        0.0000        0.0000        0.0000        0.0000        0.0000        0.0000        0.0000        0.0000        0.0000        0.0000        0.0000        0.0000        0.0000        0.0000        0.0000        0.0000        0.0000        0.0000        0.0000        0.0000        0.0000        0.0000        0.0000        0.0000        0.0000        0.0000        6.3900        6.3399        6.7038        7.2171        7.4444        7.7754        7.0938        6.5835        6.5350        6.0080        5.7086        6.1851        6.7258        7.0585        8.5479        9.9459       10.1050       10.5249       10.6904       10.3130       10.2002       10.5001       11.2870       13.9221       15.6420       15.6599       16.3470       16.9683       18.1133       22.3057       22.8630       19.3173       18.9402       24.6971       26.1609       23.5939       18.7106       21.5130       19.1461       16.7596       20.3667       17.0429       21.5122       25.7217       13.9486       15.9905      156.2866       20.8296       23.5430       33.5058       27.8437       19.6616       20.0741       22.8451       26.0082       27.5279       30.1413       29.9266       28.9119       28.3721       28.0399       28.0442       30.4288       34.2388       36.7368       39.1148       37.2919       36.7480       36.9701       38.4240       42.0593       49.9525       52.5464       56.6310       57.0436       56.7408       54.4642       53.6013       53.5902       41.7416       38.5822       45.1303        0.0000        0.0000       43.9715       46.4871       49.4958       51.0594        0.0000        0.0000        0.0000        0.0000        0.0000        0.0000        0.0000        0.0000        0.0000
        0.0000        0.0000        0.0000        0.0000        0.0000        0.0000        0.0000        0.0000        0.0000        0.0000        0.0000        0.0000        0.0000        0.0000        0.0000        0.0000        0.0000        0.0000        0.0000        0.0000        0.0000        0.0000        0.0000        0.0000        0.0000        0.0000      125.1717       95.5367       77.2497       70.0625       56.0652       70.2297       61.6204       32.5252       25.8941       23.1448       22.6830       20.5009       20.9542       26.9742       26.1055       22.6676       20.7170       20.3562       24.9508       21.1751       22.4831       21.9273       24.2357       27.0061       30.6637       29.5486       29.9856       31.7281       26.9738       24.6215       22.9998       18.9949       16.8361       22.9714       32.0733       42.2773       38.1701       25.9553       21.9774       17.2280       15.1841       16.4834       16.1163       13.5929       10.1257        7.2566        7.0943        5.6838        5.8822        4.6892        5.0830        6.2965        5.7720        1.4469        3.4767        4.4022        1.4716        4.0162        2.2272        2.6784        0.0000        0.0000        0.0000        0.0000        0.0000        0.0000        0.0000        0.0000        0.0000        0.0000        0.0000        0.0000        0.0000        0.0000        0.0000        0.0000        0.0000        0.0000        0.0000        0.0000        0.0000        0.0000        0.0000        0.0000        0.0000        0.0000        0.0000        0.0000        0.0000        0.0000        0.0000        0.0000        0.0000        0.0000        0.0000        0.0000        0.0000        0.0000        0.0000        0.0000        0.0000        0.0000        0.0000        0.0000        0.0000        0.0000        0.0000        0.0000        0.0000        0.0000        0.0000        0.0000        0.0000        0.0000        0.0000        0.0000        0.0000        0.0000        0.0000        0.0000        0.0000        0.0000        0.0000        0.0000        0.0000        0.0000        5.3683        6.0448        6.7387        7.7276        7.9402        7.3792        6.3336        6.0639        5.4237        5.1785        5.1709        5.5881        6.4622        7.1891        7.7558        9.5558       10.2632       11.5506       12.0698       11.1506       12.3414       13.5598       15.4269       17.7613       17.9920       18.7894       21.5892       18.8154       17.9165       20.2766       20.3091       18.8626       19.9039       21.2726       25.2707       18.6218       19.7557       17.9930       18.6520       23.9017       21.6792      111.5799       20.7852       20.0551       19.9706       23.8504       23.5586       21.5439       20.1335       34.1958       22.3215       23.9157       24.2077       24.9490       26.5691       31.2889       33.4372       35.2483       37.5842       36.9057       37.0653       35.3676       33.7801       40.5343       37.0630       33.5115       42.4921       45.4761       44.5488       46.2065       47.3829       55.7702       65.2940       69.6779       63.1409       58.0240       57.6590       52.9067       48.9063       45.7813       42.4016        0.0000        0.0000        0.0000        0.0000        0.0000        0.0000        0.0000        0.0000        0.0000        0.0000        0.0000        0.0000        0.0000        0.0000        0.0000        0.0000
        0.0000        0.0000        0.0000        0.0000        0.0000        0.0000        0.0000        0.0000        0.0000        0.0000        0.0000        0.0000        0.0000        0.0000        0.0000        0.0000        0.0000        0.0000        0.0000        0.0000        0.0000        0.0000        0.0000        0.0000        0.0000        0.0000        0.0000       46.5846       47.7667       56.0813       53.1004       41.7062       44.4579       32.4393       28.2717       26.7513       24.8097       20.0262       19.3514       22.7263       26.2259       20.1916       20.3768       23.4346       25.7735       25.3651       27.4498       29.3030       35.3395       32.5127       28.4846       23.1469       30.8591       33.3046       26.7979       25.7321       21.3514       21.2370       18.3980       26.3183       27.6598       30.2543       25.9902       23.5783       20.9126       17.7324       13.3080       16.2361       16.6462       14.8719        9.3741        6.1570        5.1931        5.5247        5.6317        4.7251        4.6779        4.4775        4.8808        1.2535        1.6882        4.0669        2.0260        3.4058        1.9263        1.4573        1.1512        0.1587        0.5332        0.8419        0.0000        0.0000        0.0000        0.0000        0.0000        0.0000        0.0000        0.0000        0.0000        0.0000        0.0000        0.0000        0.0000        0.0000        0.0000        0.0000        0.0000        0.0000        0.0000        0.0000        0.0000        0.0000        0.0000        0.0000        0.0000        0.0000        0.0000        0.0000        0.0000        0.0000        0.0000        0.0000        0.0000        0.0000        0.0000        0.0000        0.0000        0.0000        0.0000        0.0000        0.0000        0.0000        0.0000        0.0000        0.0000        0.0000        0.0000        0.0000        0.0000        0.0000        0.0000        0.0000        0.0000        0.0000        0.0000        0.0000        0.0000        0.0000        0.0000        0.0000        0.0000        4.9919        4.6155        4.7463        4.8745        4.6665        5.1716        5.0583        4.7375        5.0506        4.9888        5.0136        5.0082        5.6598        6.0123        7.0647        8.2099       10.3990       11.9959       12.9773       13.7804       12.7258       13.9831       16.2306       18.3077       20.6005       21.2668       23.1455       24.9485       22.6024       24.2985       25.0468       22.3445       21.7366       24.5925       23.3985       21.4132       20.4471       21.0717       21.0965       16.2018       43.6433      104.3346       31.8419       21.7166       21.5982       25.7467       26.2059       26.8164       26.6932       24.2993       23.9234       26.2006       29.1231       30.7661       46.4449       60.4241       35.6623       39.0541       42.6357       47.2512       48.2038       50.6896       44.8029       42.0824       43.4945       39.9308       38.2388       41.9564       46.5779       50.0642       52.8242       55.5316       61.2108       62.1442       68.7324       61.8552       58.4347       55.1362       52.6723       49.2242       44.8619       48.0127        0.0000        0.0000        0.0000        0.0000        0.0000        0.0000        0.0000        0.0000        0.0000        0.0000        0.0000        0.0000        0.0000        0.0000        0.0000        0.0000
        0.0000        0.0000        0.0000        0.0000        0.0000        0.0000        0.0000        0.0000        0.0000        0.0000        0.0000        0.0000        0.0000        0.0000        0.0000        0.0000        0.0000        0.0000        0.0000        0.0000        0.0000        0.0000        0.0000        0.0000        0.0000        0.0000        0.0000       42.1932       47.8567       52.2077       54.1388       40.5347       35.3691       40.0782       37.8785       35.8216       32.5515       27.9039       23.4708       30.0141       47.8770       35.8529       26.7507       26.0722       19.7907       20.7588       21.2639       30.2251       32.5229       28.8917       29.4023       31.7045       38.4315       32.7676       26.2858       24.9915       21.8940       22.0625       29.7658       27.7306       24.6073       25.5752       26.7452       28.6933       22.6108       18.1965       18.0523       16.3839       16.0091       13.4412       10.0424        6.8930        5.6786        4.2947        4.6088        3.9371        4.9991        4.2613        4.5887        1.2908        1.3241        3.0135        3.5725        3.2192        1.4277        0.9901        0.7251        0.0000        0.1991        0.8353        0.0000        0.0000        0.0000        0.0000        0.0000        0.0000        0.0000        0.0000        0.0000        0.0000        0.0000        0.0000        0.0000        0.0000        0.0000        0.0000        0.0000        0.0000        0.0000        0.0000        0.0000        0.0000        0.0000        0.0000        0.0000        0.0000        0.0000        0.0000        0.0000        0.0000        0.0000        0.0000        0.0000        0.0000        0.0000        0.0000        0.0000        0.0000        0.0000        0.0000        0.0000        0.0000        0.0000        0.0000        0.0000        0.0000        0.0000        0.0000        0.0000        0.0000        0.0000        0.0000        0.0000        0.0000        0.0000        0.0000        0.0000        0.0000        0.0000        0.0000        0.0000        0.0000        3.8574        4.1932        4.4149        4.1433        4.1763        4.1789        4.3022        5.3450        6.2181        6.2745        6.6085        7.7675        8.2287        8.9781        9.8420       11.9397       12.5321       13.4127       14.6285       12.7289       14.2908       16.9218       18.9031       20.8258       21.8216       21.2549       20.8384       19.7493       23.5671       26.6987       25.1496       21.8739       21.9383       23.4699       23.5064       22.5769       24.4938       26.5369       24.2069       51.5680       61.3728       29.8917       36.4508       32.0318       26.3610       36.2718       39.6948       35.8520       29.3348       24.3722       24.9028       25.0694       28.1257       31.9015       43.2820       48.2207       48.7009       48.5520       49.8740       52.9965       51.3340       47.6859       43.0635       41.1762       42.1574       42.0709       40.8086       42.4975       44.6607       45.1143       52.0315       56.1953       56.4659       55.9085       54.1682       57.7883       56.7048       53.0700       53.6521       50.9590       48.4360        0.0000        0.0000        0.0000        0.0000        0.0000        0.0000        0.0000        0.0000        0.0000        0.0000        0.0000        0.0000        0.0000        0.0000        0.0000        0.0000
        0.0000        0.0000        0.0000        0.0000        0.0000        0.0000        0.0000        0.0000        0.0000        0.0000        0.0000        0.0000        0.0000        0.0000        0.0000        0.0000        0.0000        0.0000        0.0000        0.0000        0.0000        0.0000        0.0000        0.0000        0.0000        0.0000        0.0000        0.0000       41.5530       44.0437       46.8512       44.0546       37.9239       36.9311       35.9944       34.2627       29.9330       27.8819       24.2999       28.9668       47.7560       82.1903       53.8817       38.5706       27.0387       20.9649       27.5165       35.9275       36.2041       38.4746       40.3046       40.2248       41.1882       38.1097       38.4365       36.0132       34.7779       32.6865       35.8566       65.5301      146.3513       87.1388       35.7009       32.6895       28.8930       22.9289       22.3279       16.4252       14.5598       10.5442        7.6558        2.8231        2.0996        1.2666        1.6329        4.7012        5.5688       26.7586       30.3130        5.4994        6.2121        7.7126        5.7477        3.4327        2.3278        1.8750        1.8303        0.5903        1.1665        1.1788        2.0690        0.0000        0.0000        0.0000        0.0000        0.0000        0.0000        0.0000        0.0000        0.0000        0.0000        0.0000        0.0000        0.0000        0.0000        0.0000        0.0000        0.0000        0.0000        0.0000        0.0000        0.0000        0.0000        0.0000        0.0000        0.0000        0.0000        0.0000        0.0000        0.0000        0.0000        0.0000        0.0000        0.0000        0.0000        0.0000        0.0000        0.0000        0.0000        0.0000        0.0000        0.0000        0.0000        0.0000        0.0000        0.0000        0.0000        0.0000        0.0000        0.0000        0.0000        0.0000        0.0000        0.0000        0.0000        0.0000        0.0000        0.0000        0.0000        0.0000        0.0000        0.0000        0.0000        4.2443        4.5745        3.5686        3.2878        4.0625        4.8640        6.1283        7.5695        8.8626        9.1815       10.7819       10.3471       11.2821       13.1134       12.9722       14.0872       14.3587       15.1424       14.9177       15.9401       16.0074       19.1585       18.3892       19.2612       20.2472       19.6576       20.7545       22.0812       23.4457       23.6360       23.9619       23.1422       23.7985       21.5939       24.1292       30.8172       29.4477       34.7799       39.1841       48.7231       37.8270       34.8424       39.2849       39.6792       42.4056       45.0538       41.3283       35.3434       31.5828       31.2387       34.6434       38.3529       44.9610       49.8345       52.3127       57.5091       51.2224       55.8317       47.9745       53.9392       48.4157       46.8009       47.2118       49.4142       31.0289       34.4947       37.5716       41.5155       40.3820       46.4508       42.1268       43.5486       42.6320       43.5056       50.3503       51.5764       51.9781       51.9809       51.8720       48.0027        0.0000        0.0000        0.0000        0.0000        0.0000        0.0000        0.0000        0.0000        0.0000        0.0000        0.0000        0.0000        0.0000        0.0000        0.0000        0.0000
        0.0000        0.0000        0.0000        0.0000        0.0000        0.0000        0.0000        0.0000        0.0000        0.0000        0.0000        0.0000        0.0000        0.0000        0.0000        0.0000        0.0000        0.0000        0.0000        0.0000        0.0000        0.0000        0.0000        0.0000        0.0000        0.0000        0.0000        0.0000       51.2147       50.1116       46.8216       43.2973       52.2256       42.4808       35.6028       35.9284       33.6059       28.1449       22.5949       24.1975       21.9008       20.1190       27.9048       32.2376       31.0107       40.6607       41.4303       40.0895       49.9324       44.2188       46.9622       51.8626       45.9122       45.1541       44.8916       43.4735       44.9411       42.4141       58.7982       32.2407       42.6927       47.9095      125.7061      138.5787       68.6939       22.2046       23.7551       48.5778       20.6896       10.8587        7.7862        2.2674        1.7836        1.1459        1.3069        4.5101        5.9270       42.1368       53.0468       10.2500        8.2971        7.1591        3.9496        3.2517        2.4395        3.0190        1.7289        0.4722        0.5716        1.0628        1.3917        0.0000        0.0000        0.0000        0.0000        0.0000        0.0000        0.0000        0.0000        0.0000        0.0000        0.0000        0.0000        0.0000        0.0000        0.0000        0.0000        0.0000        0.0000        0.0000        0.0000        0.0000        0.0000        0.0000        0.0000        0.0000        0.0000        0.0000        0.0000        0.0000        0.0000        0.0000        0.0000        0.0000        0.0000        0.0000        0.0000        0.0000        0.0000        0.0000        0.0000        0.0000        0.0000        0.0000        0.0000        0.0000        0.0000        0.0000        0.0000        0.0000        0.0000        0.0000        0.0000        0.0000        0.0000        0.0000        0.0000        0.0000        0.0000        0.0000        0.0000        3.3991        3.8885        4.0969        4.2518        4.0740        4.7549        5.3730        6.3865        7.2310        7.6577        9.2830       10.4245       13.2597       15.1214       16.6013       15.8759       14.3980       13.7836       13.4963       14.4526       15.5003       15.0460       15.7808       15.8587       18.2268       19.4586       19.3366       22.2803       24.0457       23.2615       24.0735       25.1623       29.1046       29.7525       31.1260       27.2740       29.2895       29.7928       33.8291       34.2986       45.0936       40.8869       98.5153      108.9574       43.9137       43.4528       40.6947       43.4701       43.5646       38.1887       35.3667       40.4868       42.5338       45.5465       49.7430       56.7358       60.9236       61.0238       54.5719       50.7233       40.6988       46.0839       50.5024       61.6429       55.5076       50.3192       32.9246       32.9159       32.3614       37.1038       37.9001       36.2475       42.6368       42.9442       44.1307       44.2379       46.3714       46.1518       47.2677       47.7027       43.0454       41.9324        0.0000        0.0000        0.0000        0.0000        0.0000        0.0000        0.0000        0.0000        0.0000        0.0000        0.0000        0.0000        0.0000        0.0000        0.0000        0.0000
        0.0000        0.0000        0.0000        0.0000        0.0000        0.0000        0.0000        0.0000        0.0000        0.0000        0.0000        0.0000        0.0000        0.0000        0.0000        0.0000        0.0000        0.0000        0.0000        0.0000        0.0000        0.0000        0.0000        0.0000        0.0000        0.0000        0.0000        0.0000      121.1524      129.0204       89.1482       86.0531       69.7096       38.9124       39.2290       36.6161       31.8882       29.5835       29.1499       24.4971       16.4041       18.7862       24.4042       23.1528       31.0865       42.7976       46.0198       33.3754       42.6819       38.7997       40.7471       55.4369       49.3067       46.5257       45.4477       46.0246       42.5044       35.5634       29.2359       24.6079       23.5928       24.3630       28.6628       58.7751       92.3582      132.1243      127.2245       94.0646       33.6794       16.2759        7.5901        2.8509        3.1840        0.9779        1.1382        4.0980        4.9798        5.8741       14.4724       22.4757       37.1828        7.6428        5.8761       12.5387       19.9923        1.7853        1.7615        0.5668        0.9465        0.2512        0.7826        0.7370        0.0000        0.0000        0.0000        0.0000        0.0000        0.0000        0.0000        0.0000        0.0000        0.0000        0.0000        0.0000        0.0000        0.0000        0.0000        0.0000        0.0000        0.0000        0.0000        0.0000        0.0000        0.0000        0.0000        0.0000        0.0000        0.0000        0.0000        0.0000        0.0000        0.0000        0.0000        0.0000        0.0000        0.0000        0.0000        0.0000        0.0000        0.0000        0.0000        0.0000        0.0000        0.0000        0.0000        0.0000        0.0000        0.0000        0.0000        0.0000        0.0000        0.0000        0.0000        0.0000        0.0000        0.0000        0.0000        0.0000        0.0000        0.0000        2.3102        3.1474        3.4955        3.6621        4.2760        4.6184        4.9838        5.7222        5.0149        6.0275        6.7400        8.4571        9.5631       67.1309       14.6979       62.2604       95.2830       11.7012       13.4963       13.7673       18.4359       18.5780       16.8631       44.4851       18.6769       19.1245       19.7564       21.5380       23.4340       26.8891       26.6726       25.4505       59.3540       30.6345       34.7395       78.6541       31.4512       39.3291       42.4559      128.3494      109.0436       48.7961       50.1360       48.8026       42.3288       41.5197       43.6537       49.4247       42.6371       43.9958       42.7511       42.1129       45.8934       48.6900       56.6544       53.6520       54.8864       53.1853       49.0067       47.7140       45.6699       37.0000       42.5426       47.4006       44.4602       44.4265       36.7497       37.7413       34.6537       30.8272       33.9427       38.3039       45.1518       48.7468       47.2536       46.7409       44.5745       47.5377       46.6146       48.0297       46.1323       43.7874       48.5736       50.0562        0.0000        0.0000        0.0000        0.0000        0.0000        0.0000        0.0000        0.0000        0.0000        0.0000        0.0000        0.0000        0.0000        0.0000        0.0000
        0.0000        0.0000        0.0000        0.0000        0.0000        0.0000        0.0000        0.0000        0.0000        0.0000        0.0000        0.0000        0.0000        0.0000        0.0000        0.0000        0.0000        0.0000        0.0000        0.0000        0.0000        0.0000        0.0000        0.0000        0.0000        0.0000        0.0000       77.2902      130.4020       97.0937       86.7475       58.9503       47.0483       41.8292       37.4468       39.2322       29.7882       27.0916       26.4587       21.7435       18.6101       35.0424       35.4100       26.5589       36.1294       37.5060       42.2510       28.9072       31.1968       30.8755       33.4461       36.5270       41.6088       45.5434       63.3475       52.7747       41.9394       32.5897       24.7171       22.4740       20.9739       17.3417       14.0624       18.1357       15.7274       12.5741       12.3094       11.6665        8.2741        6.2529        4.9831        3.1240        3.4898        0.6125        1.1728        4.4545        4.1280        4.3656        4.9809        5.2624        4.1635        5.1801        4.9031       16.4925       55.0049        2.2270        1.2720        0.1183        0.3827        0.0292        0.0223        0.0000        0.0000        0.0000        0.0000        0.0000        0.0000        0.0000        0.0000        0.0000        0.0000        0.0000        0.0000        0.0000        0.0000        0.0000        0.0000        0.0000        0.0000        0.0000        0.0000        0.0000        0.0000        0.0000        0.0000        0.0000        0.0000        0.0000        0.0000        0.0000        0.0000        0.0000        0.0000        0.0000        0.0000        0.0000        0.0000        0.0000        0.0000        0.0000        0.0000        0.0000        0.0000        0.0000        0.0000        0.0000        0.0000        0.0000        0.0000        0.0000        0.0000        0.0000        0.0000        0.0000        0.0000        0.0000        0.0000        0.0000        0.0000        1.7329        2.1808        3.0927        3.0517        3.2934        3.9000        3.7994        3.9919        4.5657        5.0622        7.9994        8.7100        9.2157        8.8636       57.7922        9.5025       10.1012       11.1674       12.4557       14.4614       14.7192       15.0798       15.0789       16.1760       41.9655       18.1830       20.1360       20.6563       21.8479       23.8193       27.0486       27.4433       24.8415       70.0735       33.6499       40.7392       47.4795       29.6812       33.4980       41.9325       42.5202       42.9816       46.7016       52.0331       53.7244       42.9621       39.4904       43.7091       43.9869       48.2370       45.5442       40.6765       42.1895       43.7897       52.0826       55.0204       48.0905       55.3529       48.7038       48.1928       46.8211       46.2561       35.5241       36.8007       41.1953       41.6793       34.6920       32.8066       30.8112       38.2929       47.9312       40.6573       43.5070       47.2726       46.6940       45.8774       46.4782       46.0420       49.2635       51.3136       47.9440       46.5984       46.4388       44.4758        0.0000        0.0000        0.0000        0.0000        0.0000        0.0000        0.0000        0.0000        0.0000        0.0000        0.0000        0.0000        0.0000        0.0000        0.0000        0.0000
        0.0000        0.0000        0.0000        0.0000        0.0000        0.0000        0.0000        0.0000        0.0000        0.0000        0.0000        0.0000        0.0000        0.0000        0.0000        0.0000        0.0000        0.0000        0.0000        0.0000        0.0000        0.0000        0.0000        0.0000        0.0000        0.0000        0.0000       46.4093       50.3785       52.0189       49.8553       46.6096       41.3534       35.0390       25.9850       27.0596       32.4420       27.8458       30.2696       27.5187       20.6100       23.0858       29.1524       39.2067       40.1245       36.0708       37.3232       28.8231       27.6028       26.9552       32.6718       32.1103       29.5953       37.1956       48.5518       52.9011       39.6758       30.6492       24.7991       16.0030       13.0264        9.6902        8.8247       11.8495       18.3245       12.9273       11.1482        4.3749        3.0320        2.4734        1.9584        0.9469        0.4330        0.3795        1.0568        2.7274        2.5959        2.1607        2.0368        1.0044        1.2576        1.1311        0.7834        1.5110        4.0970        4.5440        0.5441        0.4602        0.1090        0.0635        0.1396        0.1339        0.3551        0.1894        0.1345        0.0369        0.0451        0.0760        0.1298        0.2021        0.2599        0.0000        0.0000        0.0000        0.0000        0.0000        0.0000        0.6560        0.6651        0.6783        2.5500        0.0000        0.0000        0.0000        0.0000        0.0000        0.0000        0.0000        0.0000        0.0000        0.0000        0.0000        0.0000        0.0000        0.0000        0.0000        0.0000        0.0000        0.0000        0.0000        0.0000        0.0000        0.0000        0.0000        0.0000        0.0000        0.0000        0.0000        0.0000        0.0000        0.0000        0.0000        0.0000        0.0000        0.0000        0.0000        0.0000        1.0991        1.1509        1.3342        1.6118        2.7370        3.0648        3.1606        3.6141        3.6885        3.9533        4.8253        6.1685        6.0571        5.3470        6.3771        6.2676        6.6885        7.5023        8.2312       10.5620       11.5359       12.4538       12.4220       12.3313       11.1183       14.7780       17.2843       22.3503       23.1318       22.8841       24.5404       25.0986       27.7671       27.6452       29.9080       29.7656       28.7006       32.1722       35.4788       38.2887       31.0276       40.0231       49.2129       53.1680       48.7802       46.8107       43.6648       50.8314       54.5189       58.7026       53.1564       50.1844       56.7528       62.2095       49.6506       52.9706       54.2847       54.7860       49.4924       44.7984       43.4084       44.1200       45.8948       45.9576       45.2866       40.4363       41.9485       42.7372       46.8377       48.0856       50.1813       53.6027       57.9817       55.0868       50.4042       56.5797       51.9450       47.7470       43.3226       44.3839       47.0402       49.0822       49.9741       49.7957       48.9378       43.0892        0.0000        0.0000        0.0000        0.0000        0.0000        0.0000        0.0000        0.0000        0.0000        0.0000        0.0000        0.0000        0.0000        0.0000        0.0000        0.0000
        0.0000        0.0000        0.0000        0.0000        0.0000        0.0000        0.0000        0.0000        0.0000        0.0000        0.0000        0.0000        0.0000        0.0000        0.0000        0.0000        0.0000        0.0000        0.0000        0.0000        0.0000        0.0000        0.0000        0.0000        0.0000        0.0000       54.2298       43.5761       49.0640       46.3777       39.3626       43.7507       41.1856       36.7015       30.3469       32.5629       35.8238       31.6109       35.2405       35.9633       26.2457       24.8020       30.7023       42.6783       38.8498       26.5410       27.0907       33.0321       41.4167       32.5043       28.7882       23.1058       24.3576       27.3390       29.9711       36.9898       30.5798       27.6869       23.8504       18.1931       11.4071        7.1666        5.6599        7.7294       13.9454        2.6115        1.9418        2.1796        1.9200        1.7299        1.3048        0.4560        0.2994        0.3433        0.5050        1.3692        1.5897        1.3176        1.2039        0.9542        0.8164        0.6995        0.4508        0.7947        0.7111        0.5287        0.4202        0.1721        0.1146        0.1540        0.2755        0.3406        0.1685        0.0175        0.1780        0.0520        0.0632        0.0841        0.1150        0.8556        0.1938        0.2197        0.2401        0.0923        0.0994        0.1036        0.1051        0.5332        0.5386        0.5357        0.5171        0.4843        0.4676        0.4596        0.4606        0.0000        0.0000        0.0000        0.0000        0.0000        0.0000        0.0000        0.0000        0.0000        0.0000        0.0000        0.0000        0.0000        0.0000        0.0000        0.0000        0.0000        0.0000        0.0000        0.0000        0.0000        1.0196        1.0252        0.9383        1.0238        1.0532        1.0742        1.1197        0.9397        0.9054        0.9237        0.9719        0.9904        1.0259        1.1828        1.4334        2.5289        3.1714        3.2802        3.4075        3.4869        3.8039        4.2345        5.0999        4.6509        3.8855        4.6612        5.5621        6.4003        8.2488        9.1177        8.4753        9.4333       51.1728       10.8766       11.1249       11.6415       14.4433       16.6001       21.0007       19.5954       21.8778       24.1914       25.8056       27.6706       30.5624       33.2579       32.6972       30.0964       32.4586       63.7177       59.0692       34.1877       35.3510       38.7284       40.5877       45.0402       45.9054       43.4235       39.5072       78.3508       78.2937       45.0456       48.4763       70.1868       64.7013       49.8704       53.3072       47.3692       50.0357       51.1887       51.4415       44.4543       41.1830       43.9927       44.3259       45.4234       46.0706       46.1011       47.0537       50.9551       50.3690       54.1807       56.7153       57.4674       53.5062       49.5628       48.1418       49.5918       49.9256       49.0173       47.7268       49.4472       53.6276       56.5926       54.7732        0.0000        0.0000        0.0000        0.0000        0.0000        0.0000        0.0000        0.0000        0.0000        0.0000        0.0000        0.0000        0.0000        0.0000        0.0000        0.0000        0.0000        0.0000
        0.0000        0.0000        0.0000        0.0000        0.0000        0.0000        0.0000        0.0000        0.0000        0.0000        0.0000        0.0000        0.0000        0.0000        0.0000        0.0000        0.0000        0.0000        0.0000        0.0000        0.0000        0.0000        0.0000        0.0000        0.0000        0.0000       51.2181       52.4551       47.1214       49.3370       40.9526       38.6440       40.6260       40.5827       43.9519       44.3367       29.1027       21.8194       15.3488       17.6619       14.7851       20.1886       26.3354       45.2983       42.7523       26.1664       19.0036       16.8189       18.2891       19.2158       20.8784       20.9479       21.7127       20.9020       17.9967       16.1840       21.1686       25.5987       21.7041       20.7467       11.9640        6.2161        4.9745       17.5431        4.6521        2.3652        1.4977        1.5976        1.3853        1.2322        0.9421        0.4191        0.2311        0.2808        0.2706        0.7555        0.8921        0.9280        0.8611        0.5617        0.8010        0.8004        0.5210        0.6228        0.6012        0.5501        0.4685        0.2144        0.2429        0.4205        1.0344        0.5344        0.2846        0.0500        0.0562        0.1026        0.1125        0.1243        0.1401        0.1717        0.1883        0.2058        0.2234        0.0858        0.0915        0.0941        0.0933        0.4637        0.4588        0.4398        0.4004        0.3492        0.3122        0.2780        0.2463        0.1130        0.0963        0.1116        0.0000        0.0000        0.0000        0.0000        0.0000        0.0000        0.0000        0.0000        0.0000        0.0000        0.0000        0.0000        0.3040        0.3033        0.3047        0.3381        0.4077        0.6809        0.7913        0.8624        0.9448        1.1896        1.3244        1.2866        1.2152        1.1029        1.0215        0.9574        0.9502        0.8707        0.9823        1.2904        1.5872        2.4436        3.0718        3.3069        3.4569        3.3598        3.0682        3.0171        3.1605        3.1993        3.1460        3.5821        4.1444        5.0115        5.2979        6.0890        6.4609        8.4993       10.5732        8.9271        9.9395       11.3721       12.8299       14.8689       17.5265       16.4299       18.0995       20.1603       23.9118       26.5708       29.3448       32.4893       31.5865       30.9623       32.7220       34.4356       40.3884       41.8119       42.9817       41.1118       39.1746       39.6293       39.0579       38.4753       36.3260       37.2179       32.9677       32.4954       34.3284       38.6083       40.7805       44.5934       47.1714       43.8010       46.3995       45.8547       47.8241       43.7519       42.1780       42.3378       44.0705       43.3793       41.8120       40.6267       42.6231       51.6070       54.2529       54.6635       55.1994       59.2063       56.8735       52.5626       48.8815       45.7493       45.8204       50.1241       52.0651        0.0000       52.2807       50.3896       52.3202        0.0000        0.0000        0.0000        0.0000        0.0000        0.0000        0.0000        0.0000        0.0000        0.0000        0.0000        0.0000        0.0000        0.0000        0.0000        0.0000        0.0000        0.0000
        0.0000        0.0000        0.0000        0.0000        0.0000        0.0000        0.0000        0.0000        0.0000        0.0000        0.0000        0.0000        0.0000        0.0000        0.0000        0.0000        0.0000        0.0000        0.0000        0.0000        0.0000        0.0000        0.0000        0.0000        0.0000       37.2469       36.6521       44.5594       40.6264       45.3168       42.0234       41.9056       37.3557       35.3938       31.4328       23.5080       16.7880       14.4863       12.6467       13.9830        9.7773        9.7222       11.9455       15.5694       15.2018       15.0327       13.0042       14.4967       20.0707       21.1812       22.4943       17.7544       19.5536       17.6399       20.2908       19.3145       18.2095       25.4446       21.3055       22.2733       11.8237        4.8700        3.5248        6.6996        3.8254        3.0682        2.8317        1.4699        1.3473        1.0861        0.8906        0.3231        0.2295        0.2115        0.2666        0.7337        0.8565        0.9771        1.2284        1.2521        1.1924        1.4516        0.5062        0.7673        0.7575        0.7150        0.6419        0.3123        0.6189        0.7702        0.7719        0.4419        0.1171        0.1101        0.1122        0.1880        0.1920        0.1970        0.2054        0.2362        0.2462        0.2560        0.2652        0.0976        0.1003        0.0991        0.0949        0.4523        0.4279        0.5082        0.3923        0.2821        0.2343        0.1988        0.1762        0.0807        0.0688        0.0802        0.1153        0.2915        0.3812        0.0000        0.0000        0.0000        0.0000        0.0000        0.0000        0.0000        0.0000        1.2972        0.5708        0.2783        0.2256        0.3401        0.3785        0.8999        0.6825        0.8346        1.0849        1.4450        1.8072        1.8457        1.7520        1.6579        1.5425        1.4336        1.2205        1.0161        0.8955        1.0778        1.6157        2.4986        3.2261        3.3235        3.0215        3.2924        2.8446        2.0760        2.3112        2.6623        2.8163        2.8835        3.0026        3.3248        3.5782        4.0270        5.3686        7.3161        8.1365        9.2095       12.2040       13.1135       12.2161       14.3441       16.0335       14.9837       15.9314       18.8866       21.6892       25.6800       25.4866       27.4034       25.6952       26.9116       30.2376       33.3305       39.3515       49.2571       40.5030       38.0831       36.0679       36.4700       41.7704       36.2993       32.3817       31.8409       30.8289       30.0186       29.9785       35.9208       38.1185       39.0650       43.3595       44.3824       44.2592       42.9488       42.8959       43.8310       43.6377       43.9350       45.1300       43.5370       43.4759       41.5022       45.0143       53.3331       55.2753       57.0562       61.4137       73.4917       50.8417       50.5440       51.5502       45.4716       44.4562        0.0000        0.0000        0.0000        0.0000        0.0000        0.0000        0.0000        0.0000        0.0000        0.0000        0.0000        0.0000        0.0000        0.0000        0.0000        0.0000        0.0000        0.0000        0.0000        0.0000        0.0000        0.0000        0.0000        0.0000
        0.0000        0.0000        0.0000        0.0000        0.0000        0.0000        0.0000        0.0000        0.0000        0.0000        0.0000        0.0000        0.0000        0.0000        0.0000        0.0000        0.0000        0.0000        0.0000        0.0000        0.0000        0.0000       30.4957       34.4409       31.6679       34.1136       38.3189       33.8894       20.9693       23.4014       16.2420       32.2401       26.0688       25.4690       19.4541       11.7522        6.6785        4.8934        5.0441        6.3152        3.1768        3.8933        8.3165        9.6504       16.8410       12.1839        9.3547        9.2970       11.3572       14.7422       14.4718       11.7524       11.4524       11.5342       20.8304       15.1934       18.5049       16.0503       15.8626        6.1007        4.1547        3.4777        4.8603        2.7065        1.9460        1.5399        1.3914        1.2606        1.1067        0.9465        0.9118        0.1214        0.0901        0.0848        0.1040        0.5805        0.6675        0.7994        0.8133        1.1196        1.1484        1.1615        1.1660        1.1703        1.1733        1.1285        1.0436        0.8095        1.3868        1.5778        1.3604        0.7765        0.6570        0.6398        0.5050        0.5123        0.5077        0.5045        0.5081        0.5819        0.5859        0.5900        0.5920        0.1253        0.1253        0.1205        0.1105        0.3262        0.2942        0.2557        0.2107        0.0790        0.0648        0.0000        0.0000        0.0000        0.0000        0.0000        0.0000        0.1433        0.2082        0.2012        0.2524        1.4221        2.1291        2.4400        2.2649        1.8835        1.5602        1.5721        0.9129        0.3094        0.2206        0.5626        0.7521        0.9738        0.8528        1.6773        1.9788        2.1098        1.8052        1.4285        0.9307        1.6163        1.9471        1.7383        1.4183        0.7307        0.7513        1.1750        1.1688        2.2677        2.7771        2.9890        2.8496        3.1789        2.2410        1.3613        1.3568        2.0196        2.2163        2.1008        2.1055        2.3132        2.8788        3.6786        5.3895        5.4907        5.5066        8.4203       11.3102       10.7835       11.5271       10.4338       10.6455       12.9311       14.0643       16.2810       18.3876       18.9474       21.9379       25.0018       22.6114       23.6849       28.1894       30.7106       42.7908       45.5459       37.3354       33.0773       33.9151       31.8471       34.0698       31.9834       27.1704       29.6323       30.0179       28.9695       31.4625       38.3004       37.8150       39.5137       40.3425       39.4712       42.0851       42.5259       42.1548       47.5851       48.0381       48.0390       50.4457       48.8072       48.4791       47.7472       48.1572       53.9439       53.8562       56.2451       67.1186      104.3067       61.4915       57.6781       54.7333       43.1130        0.0000        0.0000        0.0000        0.0000        0.0000        0.0000        0.0000        0.0000        0.0000        0.0000        0.0000        0.0000        0.0000        0.0000        0.0000        0.0000        0.0000        0.0000        0.0000        0.0000        0.0000        0.0000        0.0000        0.0000        0.0000
        0.0000        0.0000        0.0000        0.0000        0.0000        0.0000        0.0000        0.0000        0.0000        0.0000        0.0000        0.0000        0.0000        0.0000        0.0000        0.0000        0.0000        0.0000       40.5507       32.4560       32.5111       31.3108       27.2228       28.1961       30.4248       39.2165       35.8108       26.1176       10.4845        9.8702       10.2783       14.2723       11.3447       13.9031       14.0680        8.5044        4.4983        4.4273        5.7975        3.1339        1.1797        4.6641        3.5135        3.3767        3.3049        5.5416        4.7070        6.5667        7.4087        7.6127        7.2271        7.0292        6.2949        5.5789        5.9921        6.9615       10.9612       10.0542        8.8159        3.9830        3.0794        2.7614        3.2647        1.7419        1.5423        1.3773        1.2482        1.1351        0.9984        0.8647        0.7301        0.1156        0.0903        0.0862        0.1025        0.5615        0.6380        0.7005        0.7522        1.1961        1.2713        1.3194        1.3330        1.3710        1.4912        1.3408        1.2611        1.1806        1.1300        1.1396        1.1866        1.0144        1.0274        0.6864        0.6717        0.6705        0.6554        0.6410        0.6299        0.7071        0.6964        0.6866        0.6712        0.1386        0.1350        0.1267        0.1123        0.3169        0.2700        0.2183        0.1647        0.0413        0.2313        0.2472        0.1713        0.1824        0.0166        0.0403        0.0853        0.1701        0.1237        0.2046        0.9785        2.7245        2.3339        1.6037        2.1461        2.0742        2.0699        1.5709        1.2302        0.4865        0.4366        0.3195        0.4756        0.7197        0.8753        1.0054        0.8709        1.1030        0.9856        0.6903        1.2024        1.1724        2.1087        1.7621        1.3155        0.9006        0.9959        1.2982        1.3449        1.8313        2.5386        2.6125        3.0493        3.8414        1.9298        1.3414        1.5049        1.8384        1.5606        1.5069        1.6245        2.2053        2.9688        6.3352        6.2265        4.9538        5.7750        7.9384        7.8614        9.8957       11.8075       10.3969       12.1327       12.6759       15.5859       18.8473       19.4855       19.3127       21.4154       24.3588       23.4872       25.3185       25.0720       27.1195       38.2491       36.7144       33.8698       29.9905       25.9505       26.0505       23.5569       25.2437       24.7270       26.2266       25.9525       27.8911       30.2040       37.7935       37.9304       40.0283       40.6380       39.2980       37.0943       37.9419       41.0028       47.4519       48.5450       49.6994       51.8799       52.0677       50.3438       53.5125       55.0372       58.6330       58.6277       58.6960       59.1792       64.3874       64.8867        0.0000        0.0000        0.0000        0.0000        0.0000        0.0000        0.0000        0.0000        0.0000        0.0000        0.0000        0.0000        0.0000        0.0000        0.0000        0.0000        0.0000        0.0000        0.0000        0.0000        0.0000        0.0000        0.0000        0.0000        0.0000        0.0000        0.0000        0.0000
        0.0000        0.0000        0.0000        0.0000        0.0000        0.0000        0.0000        0.0000        0.0000        0.0000        0.0000        0.0000        0.0000        0.0000        0.0000       33.5758       35.0406       40.3514       37.7790       32.2050       27.6635       25.7314       21.5070       21.1712       22.3453       22.5558       20.4718        8.9685        6.7079       11.3923        8.0452        9.7506        7.6901        4.6674        3.6828        3.4781        1.7968        3.7588        5.0691        3.5992        1.2534        3.0466        2.0697        2.4880        2.4655        2.9184        4.1760        5.7371        6.1424        6.0112        5.4848        5.3370        4.0521        4.1284        4.3932        4.7797        4.3735        3.6771        3.5994        2.7637        2.3574        2.1547        1.9932        1.4196        1.2946        1.1796        1.0749        0.9845        0.8738        0.7651        0.6593        0.1074        0.0874        0.0858        0.1032        0.5690        0.6500        0.7267        0.8021        1.3074        1.4207        1.4923        1.5226        1.5604        1.6045        1.5821        1.5141        1.1161        1.0914        1.0278        1.1356        1.2454        1.0019        0.9330        0.9072        0.8995        0.8700        0.8322        0.7833        0.8372        0.7823        0.7417        0.7085        0.1423        0.1350        0.1241        0.1090        0.3034        0.2540        0.2002        0.1431        0.0906        0.6560        0.8336        0.4990        0.1713        0.2889        0.5004        0.5921        0.3493        0.5549        0.9772        1.7097        2.7363        2.1609        1.5219        2.5804        1.8814        1.8357        1.5314        1.0212        2.1417        0.9178        0.3435        0.7023        1.2850        0.8291        1.2007        1.7408        2.2862        1.7222        0.9783        0.7712        1.1750        1.6735        1.6661        1.4466        1.4171        1.3969        1.1052        1.3201        1.2721        1.5277        1.6713        1.7416        2.4103        1.4655        1.2412        1.1290        1.7693        2.1278        2.9945        3.5927        4.3656        4.4022        5.4149        6.0977        4.5887        7.1495        6.9302        6.7567        7.4580        7.1339        8.6911       11.8012       14.8613       14.9761       17.9788       18.7372       19.3005       18.5228       17.4937       19.4174       25.9028       26.5017       32.8334       35.8823       32.8604       26.5716       22.7879       21.8622       22.9115       23.2376       24.4991       23.3303       24.8750       26.6431       29.2670       28.7088       35.0186       36.5172       39.0802       38.7995       36.6331       40.0957       41.6667       42.9557       47.7924       48.2272       49.3410       51.0067       53.9916       53.4811       54.0040        0.0000       56.1430       54.6749       53.3426       55.2037       62.4754       65.7222        0.0000        0.0000        0.0000        0.0000        0.0000        0.0000        0.0000        0.0000        0.0000        0.0000        0.0000        0.0000        0.0000        0.0000        0.0000        0.0000        0.0000        0.0000        0.0000        0.0000        0.0000        0.0000        0.0000        0.0000        0.0000        0.0000        0.0000        0.0000
        0.0000        0.0000        0.0000        0.0000        0.0000        0.0000        0.0000        0.0000        0.0000        0.0000        0.0000        0.0000        0.0000       43.5066       38.4598       33.6835       35.6490       34.6722       32.4857       26.8538       24.4421       22.2536       20.9282       23.8693       23.3518       17.0563       11.3358        4.9182        8.0620        9.7895        3.4239        6.7299        3.8225        2.9970        2.2130        1.9568        2.0856        2.4778        1.3820        1.2578        1.3986        2.6757        1.8608        3.7002        1.3486        0.6221        3.0210        4.2745        4.4423        4.8353        4.5170        3.4841        3.3289        3.2444        3.0973        3.1877        3.1209        2.7664        2.8378        2.0411        1.8028        1.6527        1.5419        1.1109        1.0283        0.9477        0.8728        0.8100        0.7296        0.6522        0.5731        0.0962        0.0814        0.0846        0.1059        0.6032        0.7044        0.7986        0.8869        1.4539        1.5885        1.6835        1.7328        1.7950        1.8600        1.8567        1.8052        1.6262        1.5153        1.3135        1.4759        1.4104        1.2920        1.2438        1.2073        1.1943        1.1555        1.0789        0.9676        0.9953        0.8458        0.7571        0.7020        0.1359        0.1242        0.1127        0.1006        0.2857        0.2465        0.1987        0.1442        0.2949        1.1981        1.1043        1.4759        1.6915        1.8339        1.4660        0.8278        1.4516        1.5278        1.5195        1.9175        3.5879        2.5186        2.4120        2.4123        2.3562        1.8300        1.4638        0.4420        0.4258        0.1913        0.2258        2.9001        1.3206        0.6217        1.7217        1.0868        0.7049        0.9196        1.1958        1.2628        2.8536        3.4030        1.7611        1.8853        0.9647        0.9833        1.2984        1.4550        1.5670        1.6118        1.8969        1.9532        1.4430        1.1787        1.3845        1.4447        2.2036        2.4533        2.8159        3.3909        4.9582        4.9316        5.5579        4.9459        5.5152        5.8326        6.6541        7.0768        7.8115        9.6578       11.4617       13.3072       14.0329       15.0697       17.6589       18.0264       18.4437       17.8581       16.5247       16.3053       21.3987       22.5638       27.1400       29.1192       21.3371       19.2922       20.4737       18.9797       25.2858       26.5112       28.0054       29.0029       24.7426       29.2192       31.0781       28.6367       36.4119       41.8020       43.8886       41.7689       37.5646       38.0492       39.5420       41.1331       44.2423       46.3071       48.7109       51.0946       51.7504       54.4709        0.0000        0.0000        0.0000        0.0000        0.0000        0.0000        0.0000        0.0000        0.0000        0.0000        0.0000        0.0000        0.0000        0.0000        0.0000        0.0000        0.0000        0.0000        0.0000        0.0000        0.0000        0.0000        0.0000        0.0000        0.0000        0.0000        0.0000        0.0000        0.0000        0.0000        0.0000        0.0000        0.0000        0.0000        0.0000        0.0000
        0.0000        0.0000        0.0000        0.0000        0.0000        0.0000        0.0000        0.0000        0.0000       47.0728        0.0000        0.0000       17.3348       17.7861       18.0586       23.1628       27.7449       26.6434       24.6503       29.1919       26.1317       20.5155       22.4518       21.6484       18.3958       12.0739        8.7790        3.6495        3.5934        4.0366        3.3969        0.8756        0.6764        0.7222        0.6475        1.3251        1.4745        1.3782        1.0538        0.7879        0.7767        0.8546        1.0207        0.3514        0.4790        0.4367        0.4656        2.2047        2.2521        2.1455        2.0441        2.7241        2.8699        2.3542        2.1751        1.3546        1.2848        1.1189        1.0289        0.7888        0.7115        0.6544        0.6205        0.6065        0.5726        0.5376        0.5048        0.1406        0.1297        0.1187        0.1082        0.0780        0.0692        0.0764        0.1004        0.1894        0.2251        0.2568        0.2843        1.2669        1.3850        1.4805        1.5326        1.6429        1.7091        1.7198        1.6913        1.8553        1.8325        1.9561        2.1180        2.0453        1.9429        1.8850        1.8302        2.1308        2.0593        1.8976        1.6496        1.0708        0.8786        0.7455        0.6707        0.4492        0.3920        0.3484        0.3178        0.3667        0.3268        0.2698        0.1977        0.4362        1.3557        0.8022        1.3974        2.0213        1.4584        1.7776        2.3496        3.0095        3.0748        2.8622        3.0058        3.3798        2.4459        1.8460        1.7440        1.5967        1.4307        1.5710        0.8403        0.8201        1.5145        1.6280        1.7726        0.7646        0.5049        0.8062        0.4996        0.7598        1.0366        1.2006        1.4834        3.1940        3.8324        3.5491        2.2797        2.4074        2.6800        2.6224        2.8737        2.6787        2.5238        2.6523        2.9583        3.9247        2.8298        2.9262        3.1963       32.1301       37.7242        4.1018        3.9891        3.8725        4.5397        4.3638        5.3237        7.1024        7.9585        7.2050        7.8564        8.1634        9.1336        9.5827       10.9987       13.4967       15.9924       17.4260       18.0165       16.7078       18.0276       18.5975       17.3300       16.9387       15.4702       23.6184       21.3553       17.5350       17.4981       17.8600       16.2867       17.8558       19.6447       21.9916       22.4417       21.6602       24.4938       25.0142       31.5047       42.2328       47.8952       45.6289       42.9590       41.5833       40.4316       44.8649       44.8369       44.4528       45.5760       46.1842       46.9552       54.0447        0.0000        0.0000        0.0000        0.0000        0.0000        0.0000        0.0000        0.0000        0.0000        0.0000        0.0000        0.0000        0.0000        0.0000        0.0000        0.0000        0.0000        0.0000        0.0000        0.0000        0.0000        0.0000        0.0000        0.0000        0.0000        0.0000        0.0000        0.0000        0.0000        0.0000        0.0000        0.0000        0.0000        0.0000        0.0000        0.0000        0.0000
        0.0000        0.0000        0.0000        0.0000        0.0000       47.1558       40.3204       32.3368       30.5452       24.4895       32.1061       16.8122       17.8502       17.6144       16.1644       21.7133       26.1985       25.6350       23.2384       23.7514       23.1156       17.3327       16.1613       12.0977        9.0424        7.9097        7.3360        4.5145        4.1595        2.4862        1.1524        0.4947        0.9655        0.5522        0.3906        0.9447        3.1441        0.8347        0.8327        0.6721        2.7975        0.8015        0.9703        0.3910        0.3333        0.3653        0.3914        1.6362        1.8264        1.7498        1.6685        2.1767        2.5416        1.7334        1.5037        1.3274        0.7297        0.5955        0.5475        0.4187        0.3765        0.3535        0.3515        0.3633        0.3614        0.3549        0.3450        0.1007        0.0973        0.0929        0.0886        0.0678        0.0631        0.0751        0.1029        0.1991        0.2399        0.2754        0.3081        1.3775        1.5121        1.6215        1.7036        1.8202        1.9105        1.9311        1.9003        1.8495        1.9109        2.0807        2.0800        2.4496        2.3691        2.2713        2.2210        2.5472        2.4526        2.2396        1.9067        1.2005        0.9407        0.7630        0.6661        0.4294        0.3548        0.3077        0.2877        0.3426        0.3152        0.2983        0.2392        0.4216        0.9689        1.0643        1.4262        1.3018        0.6156        1.6315        2.5870        3.1690        3.5747        3.2576        2.8117        2.7978        2.9366        3.2984        2.7359        1.6688        0.9083        0.8672        1.8596        2.3971        3.4462        2.5996        1.8884        1.5937        0.9513        0.5157        0.5285        0.8243        1.0206        1.1338        1.3224        1.6820        1.8132        1.7038        1.3684       30.5570        1.6318        1.6306        1.2902        1.7949        1.8743        2.2187        2.7237        3.3883        3.9601        3.7672        3.9627        4.7467        5.2013        5.2547        5.8097        6.5822        5.4164        4.9079        5.4840        7.2633        8.7416        7.7627        7.9298        7.6342        6.9285        7.9003        9.3167       13.5900       15.9187       15.9857       15.9070       14.0450       14.5796       14.1425       15.3610       14.5778       16.2091       17.3958       14.2161       16.6029       15.4956       14.5382       14.6133       15.4839        0.0000        0.0000       19.9280       21.8529       23.1614       24.8704       33.9823       42.8250       35.9521       36.3326       37.5508       40.7538       43.9858       50.3264       78.8463       45.5754       45.0291       45.2206       46.2800        0.0000        0.0000        0.0000        0.0000        0.0000        0.0000        0.0000        0.0000        0.0000        0.0000        0.0000        0.0000        0.0000        0.0000        0.0000        0.0000        0.0000        0.0000        0.0000        0.0000        0.0000        0.0000        0.0000        0.0000        0.0000        0.0000        0.0000        0.0000        0.0000        0.0000        0.0000        0.0000        0.0000        0.0000        0.0000        0.0000        0.0000        0.0000
        0.0000        0.0000        0.0000        0.0000       45.7732       40.9800       39.1618       29.4556       25.1761       33.8067       43.3923       24.1038       19.2431       15.6585       12.0068       15.8467       16.4239       16.2269       16.2451       14.8349       15.8923       11.8721       10.7459        9.1863        7.9842        6.7300        5.9077        2.8097        2.0790        2.0685        0.8735        0.3489        0.3226        0.1558        0.1828        0.5238        0.4827        0.5383        0.5799        0.5531        0.8991        0.6800        0.7234        0.3242        0.2644        0.2906        0.3139        1.3097        1.4004        1.4017        1.3229        1.5591        1.4558        1.5956        1.0681        0.5635        0.4100        0.3203        0.8739        0.2264        0.2049        0.1988        0.2089        0.2273        0.2376        0.2426        0.2423        0.0730        0.0730        0.0723        0.0711        0.0554        0.0541        0.0674        0.0948        0.3063        1.0601        1.3901        0.8954        1.3262        1.4689        1.5979        1.6907        1.8230        1.9291        1.9983        2.3173        2.2591        2.0399        1.9950        1.9804        2.6073        2.5114        2.4529        2.4260        2.7753        2.6880        2.5138        2.2133        1.3405        1.0624        0.8640        0.7482        0.4770        0.3857        0.3317        0.3121        0.4553        0.6336        0.8301        0.8851        0.5405        0.6121        0.8846        1.0335        0.8382        0.5437        0.8911        2.3053        3.5065        2.8365        4.3836        3.2881        3.1013        4.4236        3.4480        2.4909        2.0315        2.0152        2.0558        2.1139        1.3854        1.3023        1.5266        1.9538        2.3173        0.5734        0.5002        0.6013        1.3462        1.7742        1.5339        2.2687        3.3360        2.4774        2.8914        2.1225       43.6127       15.5241        1.4100        1.6844        2.1010        2.3748        3.3722        5.1622        5.1388        5.0609       18.2965       17.1252        6.2325        6.5468        6.6441        8.4673        7.4036        5.3713        5.0938        5.4238        5.3700        5.5456       30.3533       32.0910        5.4007        5.7241        7.4268        8.6858       11.9506       14.0798       15.1927       14.9679       12.3738       13.8838       12.4962       12.9707       15.8365       14.5964       14.0430       13.6690       12.1827       13.3759       14.2659       15.2112        0.0000        0.0000        0.0000       19.0523       20.5730       23.7929       29.1715       30.6506       41.3552       37.9866       40.2604       42.6176       42.3764       43.7540       42.1695       56.0745       45.4889        0.0000        0.0000        0.0000        0.0000        0.0000        0.0000        0.0000        0.0000        0.0000        0.0000        0.0000        0.0000        0.0000        0.0000        0.0000        0.0000        0.0000        0.0000        0.0000        0.0000        0.0000        0.0000        0.0000        0.0000        0.0000        0.0000        0.0000        0.0000        0.0000        0.0000        0.0000        0.0000        0.0000        0.0000        0.0000        0.0000        0.0000        0.0000        0.0000        0.0000        0.0000
        0.0000        0.0000       64.7765       50.6888       37.1141       44.3670       39.1231       25.1881       20.7318       22.3483       23.2048       14.0625        8.7543        8.2412        8.6979       11.5346       11.9914       13.4013       13.1825       13.7204       12.9966       10.2570        9.5219        8.3203        6.5871        5.9778        4.5490        2.0540        1.1326        0.6651        0.5089        0.2349        0.1696        0.0796        0.1006        0.2955        0.3465        0.3861        0.4160        0.3396        0.3614        0.4106        0.4876        0.1700        0.1921        0.2123        0.2315        0.9651        1.0377        1.0485        1.0060        1.1993        1.4241        1.0325        0.8717        0.4731        0.4857        0.9986        1.3088        0.2190        0.2026        0.1955        0.1971        0.2066        0.2086        0.2072        0.2025        0.0591        0.0575        0.0562        0.0552        0.0430        0.0421        0.1322        0.4510        0.9013        0.8916        0.8028        0.4662        1.1262        1.3200        1.4726        1.6871        1.7790        1.7803        1.8648        1.9587        1.8543        2.0050        2.1285        1.8310        2.5499        2.4814        2.4571        2.4605        2.8377        2.7925        2.6619        2.2972        1.5049        1.2379        1.0467        0.9345        0.6080        0.5074        0.4224        0.4027        0.5308        0.5540        0.4365        0.2902        0.1339        0.1794        0.2428        0.1522        0.2378        0.3010        1.0642        3.1705        3.5829        3.6622        4.5714        2.7859        4.5550        6.4003        5.3548        2.9893        2.2817        2.4148        1.9855        1.9385        1.3789        1.2082        1.1407        2.9161        3.5548        0.8035        1.0256        1.1447        1.5424        1.3741        1.4934        1.6326        1.8921        2.1254        2.6343        3.3940        1.7620        1.5819        1.7099        2.4541        3.0648        3.1321        4.6915        5.7844        6.4306        6.0771        6.6907        7.2195        7.9466        8.2241        8.2479        8.8370        7.6256        7.0159        6.2500        7.6799        7.2404        5.9186       16.6889        6.2738        5.1852        5.4684        6.8519        7.5866       11.3103       12.4184       13.1509       13.2930       11.1391       11.3810       11.3177       11.8348       12.5798       14.1885       13.6671       11.1370       10.9610       11.6463       13.3779        0.0000        0.0000        0.0000       21.9035       21.1897       23.0406       29.2342       35.8842       33.5980       39.3984       52.3302       49.1174       42.0766       42.3027       51.2473       51.7950       58.2694        0.0000        0.0000        0.0000        0.0000        0.0000        0.0000        0.0000        0.0000        0.0000        0.0000        0.0000        0.0000        0.0000        0.0000        0.0000        0.0000        0.0000        0.0000        0.0000        0.0000        0.0000        0.0000        0.0000        0.0000        0.0000        0.0000        0.0000        0.0000        0.0000        0.0000        0.0000        0.0000        0.0000        0.0000        0.0000        0.0000        0.0000        0.0000        0.0000        0.0000        0.0000        0.0000
        0.0000       45.5721       46.3048       47.6610       26.8451       29.1818       39.1943       23.2778       23.1447       14.1772       10.2391        3.8894        3.5886        3.1977        3.2950        4.4334        5.1680        5.9689        7.9022        5.3894        3.8930        2.6455        3.0997        4.5431        3.2176        2.8248        2.2759        3.0557        0.7223        0.5074        0.4833        0.0576        0.1077        0.0509        0.0000        0.0000        0.0000        0.0000        0.0000        0.0000        0.0684        0.0403        0.0000        0.0000        0.0000        0.0000        0.0000        0.0353        0.0383        0.0396        0.0392        0.4842        0.4773        0.4458        0.3897        0.5492        0.4560        0.4000        0.3830        0.4056        0.3861        0.3701        0.6442        0.4462        0.3479        0.2948        0.2749        0.1216        0.1121        0.1067        0.1048        0.1727        0.3138        0.3793        0.4439        0.4527        0.4805        0.5637        0.6676        1.1941        1.8683        1.5010        1.6007        2.3292        2.8689        2.9625        2.9828        2.3057        2.0731        2.1567        2.9813        3.9989        6.2583        3.8345        3.6723        4.5485        3.7040        3.3140        2.0457        1.6465        1.3414        1.2350        1.0649        0.7938        0.7533        0.6422        0.4395        0.2773        0.2778        0.2983        0.2843        0.1862        0.2315        0.1751        0.2412        0.1494        0.2490        3.1820        3.6989        1.3332        1.5263        3.3799        4.8377        4.2527        2.7972        3.0695        3.1083        2.6871        2.2353        9.9855        8.1121        0.8878        0.7994       18.1931       28.0299        1.0810        1.4902        2.1589        2.3871        2.2886        2.4148        2.3074        2.6314        2.6155        2.5469        2.0495        1.9832        1.8929        1.7330        2.0336        2.3431        3.2605        5.6688        9.5555        8.7531        9.7894        9.7665       10.2805       10.2194       11.3633       11.5453       10.9353       10.3614        9.4396        8.6331        8.1292        8.8713        7.5178        6.0865        5.8306        5.8437        4.3472        3.9535        4.3024        5.2525        7.3073        8.7048        9.3217        9.8206       24.7352       28.1148        9.4964       10.4241       10.4639        9.6752       10.1873       12.3460        2.9473        0.0000        0.0000        0.0000        0.0000       21.8548       37.0154       35.2542       41.3127       44.2515       47.0503       37.2163       40.0573       44.1224       42.5317       40.4004       47.1290       49.7748       46.7221        0.0000        0.0000        0.0000        0.0000        0.0000        0.0000        0.0000        0.0000        0.0000        0.0000        0.0000        0.0000        0.0000        0.0000        0.0000        0.0000        0.0000        0.0000        0.0000        0.0000        0.0000        0.0000        0.0000        0.0000        0.0000        0.0000        0.0000        0.0000        0.0000        0.0000        0.0000        0.0000        0.0000        0.0000        0.0000        0.0000        0.0000        0.0000        0.0000        0.0000        0.0000        0.0000        0.0000
        0.0000       41.4878       40.1696       32.5303       27.9069       31.3388       36.5375       23.6176       12.9260        6.0836        3.6093        2.0432        1.7650        1.6582        1.8111        2.5558        3.0462        3.0525        2.6915        1.7490        1.3676        1.3850        1.4191        2.2058        1.9808        1.7655        1.6459        1.5601        0.6484        0.3463        0.5130        0.5480        0.3156        0.0000        0.0000        0.0000        0.0000        0.0000        0.0000        0.0000        0.0000        0.0000        0.0000        0.0000        0.0000        0.0000        0.0000        0.0140        0.5990        0.5864        0.0196        0.2682        0.2899        0.2915        0.2730        0.4201        0.3890        0.3708        0.3646        0.3997        0.3917        0.3734        0.3661        0.3228        0.2904        0.2390        0.2091        0.0852        0.4338        0.0895        0.1254        0.4295        0.3272        0.3166        0.2322        0.4825        1.4502        1.5345        2.1510        2.5097        2.4800        2.3686        3.0404        2.7017        3.1571        4.1284        5.1621        5.1661        6.1676        5.6983        5.4048        7.3211        7.8973        7.7558       10.3408        9.5135        8.1755        6.9584        7.7999        4.1248        2.5430        1.6007        1.2844        0.8665        0.7810        0.6642        0.5355        0.3898        0.3852        0.3214        0.3184        0.2614        0.3451        0.2595        0.1688        0.1780        0.1531        0.4688        0.8361        1.6227        2.6094        3.3149        4.5354       15.6602       18.2238       73.3948       28.7323        3.4387        2.2898       11.7661       12.3327        1.9403        0.8389       21.5408       16.9546        1.2123        2.1470        2.8636        2.9628        3.0698        2.9147        2.6414        2.8807        3.8270        3.0210        2.3689        1.8168        2.0041        2.1019        2.5820        3.8344        4.3790        8.6265       13.4767       15.4080       15.8237       15.0547       14.7782       15.0963       15.4905       14.2084       13.8083       12.6097       10.7824       10.0267       10.2374        9.4881        7.9329        6.7690        7.9019        5.7854        4.0244        3.7921        4.0348        4.7529        6.5610        7.4622        8.1453        8.6375       23.4849       20.9993        9.3502       10.5352        7.4199        7.9045        8.6595        0.0000        0.0000        0.0000        0.0000        0.0000       16.8933       22.6402       40.6183       44.3202       52.1017       62.0889       60.8728       54.7844       40.0667       38.8278       43.0559       47.3737       48.4752        0.0000        0.0000        0.0000        0.0000        0.0000        0.0000        0.0000        0.0000        0.0000        0.0000        0.0000        0.0000        0.0000        0.0000        0.0000        0.0000        0.0000        0.0000        0.0000        0.0000        0.0000        0.0000        0.0000        0.0000        0.0000        0.0000        0.0000        0.0000        0.0000        0.0000        0.0000        0.0000        0.0000        0.0000        0.0000        0.0000        0.0000        0.0000        0.0000        0.0000        0.0000        0.0000        0.0000        0.0000        0.0000
       52.3594       54.5232       37.6735       24.9891       24.4379       23.8429       26.5553       17.1256       11.2164        6.0153        3.7188        1.7014        1.4858        2.6858        3.6287        3.5972        4.6498        3.1803        1.3392        1.1985        0.6569        0.6628        0.7151        1.1641        1.3814        1.3720        0.9290        0.4595        0.3413        0.2485        0.3823        0.4464        0.1662        0.0144        0.0000        0.0000        0.0000        0.0000        0.0000        0.0341        0.0769        0.0000        0.0000        0.0000        0.3719        0.0000        1.4549        1.4769        0.9378        0.0060        0.0089        0.1478        0.1839        0.2039        0.2092        0.3541        0.3641        0.3701        0.3677       16.5741       44.0964        0.3925        0.3841        0.2766        0.2428        0.2097        0.1745        0.1539        0.5974        0.6388        0.5734        0.2373        0.5066        1.3160        0.9784        5.3891        4.5014        3.8520        4.9484        4.3318        4.7978        5.0947        8.2735        6.9405        5.2008        4.0216        4.9956        5.6470        5.7327        5.7387        6.0775        3.5962        3.6839        6.0895        3.8753        6.1499        6.7157        4.8235        5.5076        6.0744        5.5775        3.4001        2.2457        1.2459        1.1068        0.9169        0.8623        4.1056       33.4688        0.6423        0.4715        0.2403        0.3358        0.4396        0.2170        0.2274        0.3415        0.8341        1.4084        2.7478        3.8140        4.4444        4.4162        5.9138        6.1501        7.5496        6.6007       15.4734       12.7262        3.2041        3.4350        2.4603        1.8490       12.4316       19.4949        1.7073        4.2950        4.9746        3.2411        2.9888       47.7085        3.1625        3.3582        3.4953        3.8169        4.0015        3.5698        3.0671        2.9469        3.8146        5.5916       11.0771       10.6697       23.2818       21.3580       19.3689       17.5022       17.6719       18.3230       17.3068       16.6535       17.5789       15.0919       12.7485       12.7155       13.5498       12.1551        9.2135        8.1465        7.3949        6.9395        4.6463        4.2212        4.3636        4.9540        6.6586        7.3634        8.0759        8.6687        8.8639        9.8805        9.9740       10.3416        8.6361        9.2997        0.0000        0.0000        0.0000        0.0000        0.0000        0.0000       19.8752       24.0177       23.2103       33.1373       36.0879       42.2356       45.9032       68.8211       52.9623       45.7520        0.0000        0.0000        0.0000        0.0000        0.0000        0.0000        0.0000        0.0000        0.0000        0.0000        0.0000        0.0000        0.0000        0.0000        0.0000        0.0000        0.0000        0.0000        0.0000        0.0000        0.0000        0.0000        0.0000        0.0000        0.0000        0.0000        0.0000        0.0000        0.0000        0.0000        0.0000        0.0000        0.0000        0.0000        0.0000        0.0000        0.0000        0.0000        0.0000        0.0000        0.0000        0.0000        0.0000        0.0000        0.0000        0.0000        0.0000        0.0000
       46.3899       51.4449       37.7514       29.0045       25.0833       25.9343       24.8483       12.5104       16.0613       11.1879       15.1985        2.1757        2.1587        3.2144        2.4557        2.4162        1.5797        2.4522        2.4387        0.7405        0.5962        0.5699        0.8401        1.4325        2.2497        1.5795        0.8179        0.5525        0.2894        0.3680        0.4177        0.1267        0.0807        0.5186        0.5884        0.0272        0.0000        0.0248        0.0551        0.1373        0.0659        0.0360        0.3935        1.1038        1.3377        1.3062        0.8912        0.0020        0.3868        0.7676        0.3698        1.1957        0.9181        0.1849        0.2169        0.3757        0.3833        0.3915        0.3990        0.4226        0.4153        0.3897        0.3503        0.2868        0.2484        0.4837        1.0450        3.8741        3.7003        4.0331        4.5103        5.4366        5.7642        3.7506        6.0363        9.5853       10.9766       10.4521        5.3946        3.0387        0.9981        0.8260        1.1157        1.3018        1.4335        1.5490        2.1665        3.8592        4.6616        5.2889        7.0457        3.5873        3.2935        3.5665        3.6419        4.0334        3.9411        4.2465        4.1433        4.2723        4.1627        7.0009        3.9955        3.5191        1.9997        1.5654        1.4968        3.8951       20.5118       11.8441        0.8993        0.6793        0.6456        0.5416        0.3490        0.6055        0.6880        1.4034        4.7728        4.7842        4.3166       78.4791       26.2853        4.0242        4.4978        4.8053        3.7412       38.5003       42.3563        3.4634        3.1329        2.3674        1.6451        4.2276        7.2192        1.8700        2.7284        3.1398        2.6685        3.2660       26.3674        3.8749        4.1686        4.3507        4.8351        5.0355        4.5005        4.7210        5.5518        6.7496       10.6936       20.1402       22.2014       29.7621       29.3184       26.3392       24.5906       21.8757       22.0852       19.7657       19.1547       21.1612       17.8001       16.9715       17.1274       15.6090       14.7138       12.8373       10.3853        9.0437        8.0811        6.4785        6.2738        5.7711        5.9631        8.5637       11.4266        9.8977        9.6625       11.3842       12.0610       11.4214       12.2694       11.9609        0.0000        0.0000        0.0000        0.0000        0.0000        0.0000        8.5200       18.3484       25.4423       26.4880       31.1475       36.5093       43.9887       45.1635       28.6164       42.7801       42.7652        0.0000        0.0000        0.0000        0.0000        0.0000        0.0000        0.0000        0.0000        0.0000        0.0000        0.0000        0.0000        0.0000        0.0000        0.0000        0.0000        0.0000        0.0000        0.0000        0.0000        0.0000        0.0000        0.0000        0.0000        0.0000        0.0000        0.0000        0.0000        0.0000        0.0000        0.0000        0.0000        0.0000        0.0000        0.0000        0.0000        0.0000        0.0000        0.0000        0.0000        0.0000        0.0000        0.0000        0.0000        0.0000        0.0000        0.0000        0.0000
       49.2845       51.3880       63.3189       22.7074       23.9287       25.9736       23.0398       17.0764       18.8178       23.7414       27.3507        4.0232        2.7383        3.8597        5.0979        3.5087        1.9660        2.1350        2.1432        1.8108        1.6279        1.5742        1.7148        1.8379        1.9416        1.7290        0.9628        0.6333        0.4072        0.1724        0.5284        7.1183        3.3406        2.5659        2.6154        2.0122        0.1220        0.1543        0.3181        0.0935        1.4975        2.1684        3.4281        3.5741        2.5417        3.4372        4.3503        1.3106        2.2344        1.7032        1.6656        0.0165        0.0215        0.0258        0.0295        0.3057        0.3454        0.3590        0.4299        0.4064        0.3280        0.6341        1.5972        2.0974        2.1158        1.9315        2.7632        3.9378        4.4413        2.5669        1.5311        2.6925        2.2509        0.7352        0.1830        0.2918        0.9962        1.8383        0.2415        0.8839        0.1320        0.1090        0.1816        0.6609        0.7936        0.8995        1.0761        2.9962        5.2326        5.5529        3.9256        2.0597        1.4776        1.9448        2.8157        4.8753        5.8950        5.3230        4.1942        3.9727        3.4251        4.3791        5.3438        4.9020        5.3927        4.8153        4.2772        3.3435       13.2942        3.4797        2.7500        1.8741        1.9362        1.4573        1.4750        1.2491        1.4149        3.4895        3.2517        2.4224        1.5366        4.3076        3.2261        3.2572        3.9201        3.5025        3.8544        4.3857        5.0357        3.9469        4.4441        3.6492        2.5863        5.8103        7.6475        1.3323        1.5788        1.7933        2.0023        3.3262        3.6637        4.2760        5.2582        5.7658        7.0138        9.6729       10.0057       10.4566       12.6944       15.2237       28.5615       28.9879       35.7288       35.1578       37.5207       34.6237       30.4347       27.8267       25.5414       21.8824       21.2571       21.5112       21.7002       20.1137       18.6055       16.4712       17.1668       15.3524       13.4520       12.4200       12.0004       10.6333        8.8659        9.2997       10.3627       11.7913       12.3455       10.3283       11.2644       13.2059       17.9124       17.0932        0.0000        0.0000        0.0000        0.0000        0.0000        0.0000        0.0000        0.0000        4.7400       19.4006       25.1356       26.5167       32.7274       34.0500        0.0000       14.3100       23.2800       38.2800       33.9900        0.0000        0.0000        0.0000        0.0000        0.0000        0.0000        0.0000        0.0000        0.0000        0.0000        0.0000        0.0000        0.0000        0.0000        0.0000        0.0000        0.0000        0.0000        0.0000        0.0000        0.0000        0.0000        0.0000        0.0000        0.0000        0.0000        0.0000        0.0000        0.0000        0.0000        0.0000        0.0000        0.0000        0.0000        0.0000        0.0000        0.0000        0.0000        0.0000        0.0000        0.0000        0.0000        0.0000        0.0000        0.0000        0.0000        0.0000        0.0000
       43.2920       30.5878       47.9006       29.0121       24.2802       17.6447       16.4837       31.6193       30.9809       30.8258       30.7931        3.6594        1.8687        5.7109        5.8886        3.0167        2.9405        2.6436        1.9561        1.5232        1.7887        2.1663        1.5173        1.2200        0.9804        0.8341        0.7072        0.9193        0.3734        0.2493        0.3327        3.2789        0.8979        1.8149        0.4962        0.6413        0.2755        0.1496        0.3472        1.0836        2.2607        3.2732        2.0145        2.4816        1.7439        2.0215        2.4231        1.9027        1.4627        1.0453        1.3515        0.0132        0.0179        0.0230        0.0282        0.3063        0.5592        0.5807        0.3881        0.4311        1.2591        1.5791        1.7239        2.5904        0.7088        1.6754        2.2800        4.0715        4.9735        4.7093        2.5410        1.0535        1.8889        1.9093        0.8720        0.0406        0.0000        0.0000        0.0000        0.0308        0.0385        0.1595        0.2930        0.3503        0.7151        1.8678        3.7106        5.7953        8.2237        9.9791        7.6206        3.7538        2.4848        3.8171        6.2434        6.4037        7.2593        4.9084        4.5597        5.3265        5.2347        5.1537        5.7448        6.2481        6.6002        7.7645        6.0877        4.9086        4.7169        4.5358        3.7566        2.1979        2.2858        2.3702        2.1244        1.9157        3.2927        3.8361        3.3863        1.7819        1.9890        2.1534        2.0002        3.0769        4.4199        5.8344        5.6510        4.7753        4.3770        5.7717        8.5342        7.8412        4.7039        8.4285        2.6988        1.5057        1.6664        1.9377        2.2742        3.6565        4.2657        5.1902        6.3890        7.3409        8.2798        8.7949        9.4619       12.7534       14.3637       17.5027       26.5988       32.5917       36.3423       35.7470       34.4753       32.1845       31.3561       26.0935       24.3183       24.0205       22.3064       23.9002       21.2526       21.0109       20.6047       19.3433       17.3263       16.0086       15.6183       16.3456       15.0963       14.2192       13.9762       15.1993       15.0503       14.8916       13.4970       15.5870       13.0169        0.0000        0.0000        0.0000        0.0000        0.0000        0.0000        0.0000        0.0000        0.0000        0.0000        0.0000        4.2900       19.8554       16.8708       18.2531        0.0000        0.0000        0.0000        0.0000        0.0000        0.0000        0.0000        0.0000        0.0000        0.0000        0.0000        0.0000        0.0000        0.0000        0.0000        0.0000        0.0000        0.0000        0.0000        0.0000        0.0000        0.0000        0.0000        0.0000        0.0000        0.0000        0.0000        0.0000        0.0000        0.0000        0.0000        0.0000        0.0000        0.0000        0.0000        0.0000        0.0000        0.0000        0.0000        0.0000        0.0000        0.0000        0.0000        0.0000        0.0000        0.0000        0.0000        0.0000        0.0000        0.0000        0.0000        0.0000        0.0000        0.0000        0.0000
        0.0000        0.0000       29.4079       19.6170        0.0000       23.7377       32.1932       34.0041       37.7123       27.3290       26.0683        4.2766        2.7333        3.2669        1.8683        1.8037        2.3957        2.8425        2.6443        1.5592        1.8036        1.8346        1.2941        0.8895        0.7882        0.6823        0.6960        0.9923        1.4426        0.9424        1.1582        2.0037        0.2308        0.2049        0.0392        0.0000        0.0509        0.0741        0.2286        2.1355        2.5841        0.9250        0.0326        1.3558        0.5039        0.6753        0.3125        0.0000        0.5784        0.0000        0.0000        0.0113        0.8954        0.5919        0.0296        0.3231        0.3846        0.5003        0.8297        0.6880        0.9999        1.1305        1.4485        1.5511        1.6285        2.2210        2.6310        3.6294        3.8608        4.7059        7.4185        6.3582        3.1253        1.6744        0.0674        0.0493        0.0448        0.0455        0.1347        0.6582        1.1434        1.1991        0.2975        0.4133        0.9476        1.2544        5.2906        9.0079        8.6842        7.0734        7.0140        4.7706        5.0553        7.3253        4.0811        3.8874        7.0743        6.2048        4.4082        7.2509        6.1733        5.1714        6.0104        6.9630        7.5202        7.7180        6.8527        8.4994       18.9103        8.7070        5.4879        3.7838        4.1956        3.6050        3.4697        3.7456        4.0620        4.0571        2.5635        2.2056        1.7475        1.7388        1.8259        3.1299        3.4622        3.7537        4.2020        4.5236        5.4412        4.7638        5.2698        5.1462       21.4496        4.4229        2.7906        1.6902        1.9197        2.3196        2.9074        4.6458        5.1895        6.3193        7.4207        8.5368        9.3637        9.4079       10.3761       14.0491       15.1133       20.7415       20.7273       24.9531       31.8028       35.3218       31.1395       26.7162       25.8137       24.7187       25.8637       23.6882       20.5550       20.2843       22.5366       24.5843       23.5924       18.8182       17.0244       15.9085       16.3042       15.9160       15.5969       15.0141       16.8982       18.5889       17.6744       16.9565       19.0382       18.7114       21.0489       23.1784        0.0000        0.0000       21.3316        0.0000        0.0000        0.0000        0.0000        0.0000        0.0000        9.5400       10.1100       17.0581        0.0000        0.0000        0.0000        0.0000        0.0000        0.0000        0.0000        0.0000        0.0000        0.0000        0.0000        0.0000        0.0000        0.0000        0.0000        0.0000        0.0000        0.0000        0.0000        0.0000        0.0000        0.0000        0.0000        0.0000        0.0000        0.0000        0.0000        0.0000        0.0000        0.0000        0.0000        0.0000        0.0000        0.0000        0.0000        0.0000        0.0000        0.0000        0.0000        0.0000        0.0000        0.0000        0.0000        0.0000        0.0000        0.0000        0.0000        0.0000        0.0000        0.0000        0.0000        0.0000        0.0000        0.0000        0.0000        0.0000        0.0000
        0.0000        0.0000        0.0000        0.0000        0.0000       34.4408       30.1888       32.4549       21.5816       22.6196       27.1138        4.5877        3.1727        4.4972        3.0868        2.6804        2.8238        2.6970        2.8990        1.9610        1.4608        1.2852        1.1445        0.8723        0.7583        0.8998        0.7489        1.1193        1.2160        0.3323        0.2837        0.1048        0.0982        0.0926        0.0563        0.0393        0.1147        0.3417        0.3305        0.6540        0.9617        1.0964        0.9427        1.0911        0.8251        2.9135        1.7611        1.2105        0.5651        0.0000        1.8736        1.2161        0.7391        1.2559        1.5163        2.0363        0.8832        0.5711        0.8997        1.0559        0.9446        1.2841        0.8385        0.9316        2.1725        2.3931        1.2722        1.5103        0.9162        2.2693        1.2005        2.2459        2.4578        1.0357        0.3353        0.0531        0.1357        0.3621        1.4282        1.5262        2.6811        5.4349        4.1197        1.2731        0.3652        0.7204        3.2833        8.8682        6.7536        4.6811        3.8073        2.9871        3.6684        4.3557        4.4799        4.3105        5.3998        8.0613        8.0798        5.5482        6.2682        6.1684        8.7647        8.2233        7.7362        9.5901        9.2932        7.1604       11.0811       11.8874        8.5479        7.8829        8.0027        8.5279        6.1732        5.6644        4.0873        4.6542        3.5071        2.5509        3.7062        2.4341        2.3044        4.3786        3.5102        3.0633        2.8925        4.0543        4.9872        5.4384        5.0340        3.9622        3.7793        3.6024        3.4077        2.2012        2.4559        2.6348        3.2563        5.7404        6.8390        7.5740        8.3159        8.9996       10.5233       10.1698       10.9197       15.1018       17.0789       21.8150       27.4006       31.4669       32.4905       32.4878       34.0654       28.5575       26.0949       28.0100       27.5688       27.1060       23.2486       20.8601       22.4789       24.4886       22.9974       19.9020       19.3031       16.8425       17.8245       18.0383       16.8722       14.7116       15.1447       16.9822       16.7857       17.2577       19.4796       20.5909       20.9718       22.3054       21.2640       22.6018       19.5056       13.8227        0.0000        0.0000        0.0000        0.0000        8.1900       10.2900       10.4700       19.8389        0.0000        0.0000        0.0000        0.0000        0.0000        0.0000        0.0000        0.0000        0.0000        0.0000        0.0000        0.0000        0.0000        0.0000        0.0000        0.0000        0.0000        0.0000        0.0000        0.0000        0.0000        0.0000        0.0000        0.0000        0.0000        0.0000        0.0000        0.0000        0.0000        0.0000        0.0000        0.0000        0.0000        0.0000        0.0000        0.0000        0.0000        0.0000        0.0000        0.0000        0.0000        0.0000        0.0000        0.0000        0.0000        0.0000        0.0000        0.0000        0.0000        0.0000        0.0000        0.0000        0.0000        0.0000        0.0000        0.0000        0.0000
        0.0000        0.0000        0.0000        0.0000        0.0000       37.1192       45.5454       21.9417       29.7301       31.9339       25.6334       17.9755       15.7226       10.2886       13.0733        2.5264        1.0809        1.0774        1.6641        1.5844        2.2594        3.7239        2.2848        0.8706        0.9342        0.6013        0.8239        0.9690        0.7454        0.3350        0.2475        0.0755        0.0848        0.1188        0.1871        0.4803        0.5535        0.2627        0.1264        0.0396        0.0198        0.0198        0.5380        0.7702        1.2064        1.7730        0.9713        3.4979        2.8063        0.4447        3.8480        4.1040        4.5132        5.2028        2.6532        2.2837        2.8441        1.7547        2.1608        2.4367        0.8346        0.4692        0.1794        2.0861        5.6177        5.6267        4.4416        4.8655        4.4038        2.9259        2.2053        2.6065        2.8324        1.6696        1.6386        1.4155        0.9961        1.2556        1.4327        1.4087        1.2637        1.3276        1.9630        0.9342        1.1111        1.3711        2.4957        2.4013        2.9137        3.6496        5.5540        4.5605        4.3376        3.1273        3.1691        6.5628        4.6574        1.7140        1.2244        3.5993        5.0330        4.6394        6.6148        6.5683        7.6845       11.6081        7.7522        7.8516        8.2186       10.5319       11.5794       16.3377       17.5108       15.0549       13.5431        9.4537        7.6445        6.6662        6.0469        4.8465        5.2520        4.4676        3.7970        1.9356        1.7854        2.2008        2.8231        3.7266        2.9572        2.3494       10.1323        2.5652        2.6890        2.6465        2.7499        2.7947        2.8936        3.2149        3.8636        6.1344        7.5049        8.1039        8.6975        8.7471        8.8610       10.8652       12.3666       21.5239       29.8400       33.6773       37.2946       46.6558       43.0556       33.7184       30.9360       35.3116       35.2576       35.1650       32.5409       28.4036       25.6557       25.0409       25.3483       23.2838       23.1383       24.5519       19.9897       19.5831       19.3497       18.8029       18.1235       15.6367       16.3658       18.2771       18.7173       22.0774       23.6924       24.9109       24.9992       21.5513       21.3387       20.6360       17.8860       17.8977        0.0000        0.0000        0.0000       18.7300       19.9895       16.6676       16.9120       20.1649       15.4304        0.0000        0.0000        0.0000        0.0000        0.0000        0.0000        0.0000        0.0000        0.0000        0.0000        0.0000        0.0000        0.0000        0.0000        0.0000        0.0000        0.0000        0.0000        0.0000        0.0000        0.0000        0.0000        0.0000        0.0000        0.0000        0.0000        0.0000        0.0000        0.0000        0.0000        0.0000        0.0000        0.0000        0.0000        0.0000        0.0000        0.0000        0.0000        0.0000        0.0000        0.0000        0.0000        0.0000        0.0000        0.0000        0.0000        0.0000        0.0000        0.0000        0.0000        0.0000        0.0000        0.0000        0.0000        0.0000        0.0000
        0.0000        0.0000        0.0000        0.0000        0.0000       43.4484       25.5609       19.9207       32.3479       36.5779       44.7122       15.3820       11.7179       13.7455       12.4622        2.9457        1.0202        0.9607        0.9719        1.4241        1.9059        4.4304        4.6488        1.5104        1.4328        1.7525        2.5014        1.6476        0.8751        0.3033        0.2978        0.0977        0.7556        1.2505        0.9802        0.5820        0.3594        0.2703        0.1885        0.0277        0.0198        0.0514        0.3419        1.5032        0.4822        0.1060        0.0587        0.0000        0.0000        0.3312        2.3182        6.5661        4.0713        2.6964        1.2051        0.6909        1.4051        2.6224        1.6462        0.0290        0.2830        0.6262        0.7819        0.2300        0.9876        1.5817        3.8094        3.9490        2.9541        1.7220        1.9826        3.4987        3.5986        3.4898        1.8663        2.4194        1.4609        2.5455        1.7557        0.9953        1.3544        0.5162        0.9066        0.8160        1.0086        1.9372        3.7571        6.9817        9.4079       12.0590        9.1348        4.2340        3.7760        5.4156        5.3778        3.1118        4.3622        3.9695        3.9332        2.6707        3.5822        4.8651        5.7354        6.7534        6.2391        7.3284        7.9149        9.6038       11.3658       13.1344       14.5727       20.8900       26.2912       34.2073       24.1695       20.2613       12.7859       10.5592        9.0396        8.2998        7.7239        6.7545        4.8449        2.2635        1.6953        1.4156        2.2962        1.7117        1.7790       16.2305       18.4837        2.6795        2.7528        2.9730        3.3415        3.4645        3.9850        4.0266        4.5056        6.9417        8.1992        9.0041        9.3266        8.8604       10.0961       13.6172       16.2817       14.0377       23.5009       28.1836       31.0955       33.2378       32.9949       34.1227       38.1198       38.4565       37.5997       40.0545       38.2869       29.8487       33.6576       35.5154       26.8252       25.4290       24.2798       23.6933       21.7106       20.8417       19.1012       18.7240       17.2268       15.9497       17.5675       21.8749       25.2534       26.4814       27.0577       28.2804       27.2516       23.6820       22.0175       20.5903       17.7447       15.0905        0.0000        0.0000       15.3791       18.7553       19.2370       16.2776       16.5135       14.4621       14.2736       18.6907       19.5884       15.8959       16.5018       17.2931        0.0000        0.0000        0.0000        0.0000        0.0000        0.0000        0.0000        0.0000        0.0000        0.0000        0.0000        0.0000        0.0000        0.0000        0.0000        0.0000        0.0000        0.0000        0.0000        0.0000        0.0000        0.0000        0.0000        0.0000        0.0000        0.0000        0.0000        0.0000        0.0000        0.0000        0.0000        0.0000        0.0000        0.0000        0.0000        0.0000        0.0000        0.0000        0.0000        0.0000        0.0000        0.0000        0.0000        0.0000        0.0000        0.0000        0.0000        0.0000        0.0000        0.0000        0.0000
        0.0000        0.0000        0.0000        0.0000       39.6479       31.5518       31.9141       35.9800       33.1133       45.7121       46.1672       23.3565       24.0705       11.2687        5.4215        1.6848        1.5766        1.2096        1.3260        1.6912        1.3669        1.3300        1.4324        0.7870        0.5440        0.9033        1.4100        1.2694        0.8957        0.4327        0.3893        0.3578        0.7259        1.1604        1.1356        0.7815        0.3706        0.2422        0.3073        0.1706        0.0158        0.0079        0.0158        0.0194        0.0000        0.0000        0.0175        1.3379        0.7763        1.0674        1.5371        3.0078        3.9527        2.4919        1.7178        0.7399        0.8814        0.4376        0.0602        0.3529        1.1960        1.2338        1.0926        1.4675        1.7525        0.8497        0.9131        3.3821        0.9944        0.9571        0.3901        1.3729        2.5753        3.4539        2.5964        1.1078        3.0829        5.0040        4.4309        2.4041        3.9945        2.3424        0.8241        0.5350        3.0288        5.6639        6.3700        6.6885        7.0661        8.4635        9.4929        6.4416        3.9811        3.2216        2.8072        2.3336        1.8487        1.4689        2.6432        1.8324        2.0312        4.0575        4.7096        4.3362        4.5595        4.8485        5.4837        8.9841        9.7170       11.4798       18.4132       20.9001       21.3838       21.8437       22.8255       16.2812       15.6161       14.6264       11.2957       10.8310        8.9558        6.4697        4.9472        2.3998        1.6964        2.5196       10.1073       15.1609        5.8094        2.6910        2.6926        3.4019        3.7513        3.9095        5.1870        6.4415        6.7442        7.7572        9.6351       14.4004       10.1304       10.8790       10.8505       11.6789       15.4790       20.3915       22.6036       22.1144       27.2841       24.9379       22.5526       24.1397       21.8004       23.8000       29.0847       32.6086       35.6295       34.6838       33.0599       35.3354       35.9340       31.3332       28.0082       24.3876       23.1346       21.9229       20.5376       20.1101       18.6091       17.5007       16.1079       14.8993       14.8839       18.3520       21.7442       24.7138       23.8592       23.9993       22.0539       20.3163       19.7269       19.1296       17.2653       15.1890        0.0000       15.2884       13.8784       17.1270       18.9862       19.0447       16.1268       15.5220       17.3004       16.9723       14.1351       14.8781       16.0580       15.0479       22.2400        0.0000        0.0000        0.0000        0.0000        0.0000        0.0000        0.0000        0.0000        0.0000        0.0000        0.0000        0.0000        0.0000        0.0000        0.0000        0.0000        0.0000        0.0000        0.0000        0.0000        0.0000        0.0000        0.0000        0.0000        0.0000        0.0000        0.0000        0.0000        0.0000        0.0000        0.0000        0.0000        0.0000        0.0000        0.0000        0.0000        0.0000        0.0000        0.0000        0.0000        0.0000        0.0000        0.0000        0.0000        0.0000        0.0000        0.0000        0.0000        0.0000        0.0000
        0.0000        0.0000        0.0000        0.0000       46.7050       36.4066       34.2021       20.6644       14.9226       11.0955       20.5702       19.8883       16.9593       18.6962       11.2582        2.8182        2.4526        2.5080        2.2743        2.2766        1.7576        1.4346        1.1944        0.7244        0.5458        0.7760        1.4801        1.6595        0.5026        0.7515        0.8276        0.3532        0.2706        0.3717        0.3476        0.6966        0.4690        0.4512        0.5211        0.0514        0.0157        0.0194        0.0074        0.1274        0.0766        0.1007        0.2704        0.7072        0.7357        0.8040        0.3021        0.7896        0.4047        2.1980        1.5775        2.8089        1.7252        1.5906        1.7631        2.7918        5.6250        3.8721        2.7359        0.5513        0.8855        1.0496        2.7391        2.5880        2.2308        2.3258        1.5855        2.5636        2.7754        2.3008        1.5374        1.8133        1.2523        2.1604        4.4392        5.3918        6.0309        2.3451        0.9676        1.7705        2.4139        3.3894        7.9279       10.8293        5.2638        3.3650        1.8091        1.6859        1.0397        0.5330        8.6973        0.7624        1.0713        1.2038        2.2975        1.4712        2.5509        3.3811        3.3605        4.4607        3.0532        3.2165        3.9209        5.6693       11.5901       11.7108       11.4730       17.8430       21.3803       22.5171       21.8323       18.3299       17.3743       23.1113       16.0304       10.8093        9.9199        7.4659        5.1022        2.6350        3.2744        2.4497        2.1174        2.4066        2.8041        3.6583        3.4511        5.6549        6.0528        6.4991        8.1409       10.0108       11.9952       12.1619       10.6316       10.7381       11.5731       12.6248       11.7135       17.9063       18.6254       21.2688       23.1603       26.1281       24.3380       18.7999       17.9497       20.8578       21.4766       24.2816       27.9194       29.6852       32.7029       36.7290       37.4233       37.8501       34.6211       31.9906       28.2465       22.7512       18.8780       17.9120       16.1161       17.4750       17.3895       16.4152       15.8817       14.0824       14.3334       15.1890       16.7414       18.2128       18.7730       19.4609       18.5590       16.5610       17.0617       16.2560       14.9392       14.6829       13.3261       11.5809       11.7656       16.0969       17.2733       17.9675       15.7436       14.1320       15.1563       14.4451       14.8787       15.3466       17.7711       21.7620       20.1683        0.0000        0.0000        0.0000        0.0000        0.0000        0.0000        0.0000        0.0000        0.0000        0.0000        0.0000        0.0000        0.0000        0.0000        0.0000        0.0000        0.0000        0.0000        0.0000        0.0000        0.0000        0.0000        0.0000        0.0000        0.0000        0.0000        0.0000        0.0000        0.0000        0.0000        0.0000        0.0000        0.0000        0.0000        0.0000        0.0000        0.0000        0.0000        0.0000        0.0000        0.0000        0.0000        0.0000        0.0000        0.0000        0.0000        0.0000        0.0000        0.0000        0.0000
        0.0000        0.0000        0.0000        0.0000       42.6297       35.9558       34.2616       16.3866        7.5876        3.8077       10.1793       11.6939       20.8735       16.6107       11.7878        9.0860        9.2874        7.8791       12.3896        6.3316       11.7660       11.2608        3.6890        1.0017        0.6336        0.5152        0.5356        0.4067        0.5443        0.7504        0.8509        1.1739        0.9691        0.5819        0.8937        3.1136        2.7546        1.8601        0.9681        0.0065        0.0635        1.2305        2.5878        1.1267        1.1382        4.0207        6.7007        2.4910        1.6886        1.2817        0.6955        0.2175        0.6883        1.3106        1.6193        3.3954        2.9498        2.1256        0.9998        3.0023        3.9536        4.2000        3.0359        3.3572        5.9835        3.6129        3.5975        2.4137        2.0697        1.9044        3.0192        5.2052        3.3160        1.9996        1.8413        2.9101        2.1047        2.5064        5.1784        3.3998        2.8903        2.0778        1.5931        1.2898        1.1662        1.1776        3.1010        4.0256        1.0358        0.6377        0.5272        0.9486        1.2930        1.2964        2.8947        1.8169        1.5735        0.8236        0.3294        0.6503        1.7202        1.5428        1.7260        2.3146        2.3183        2.0621        1.9981        3.0479        3.5191        4.4992        5.2010       12.9808       15.1318       16.1708       16.3037       19.0777       18.3920       21.0843       21.2937       10.6544        9.9001        7.6361        5.4571        1.9964        2.0899        1.3070        1.5620        4.1355        5.0510        5.8557        6.7904        8.7322       10.3110       10.6476       10.7150       11.1633       12.2913       11.4909       12.5409       11.8822       12.4763       11.9434       12.3851       15.4653       19.9611       35.9279       27.6508       19.5927       15.7171       18.3755       19.4763       22.6093       23.5236       26.2197       31.2629       32.2842       33.9027       36.4796       34.5005       25.1160       22.3630       28.0257       25.7898       20.0948       18.0417       15.3555       13.3531       15.4414       16.7733       14.5913       13.5522       14.0002       13.8081       13.0296       13.0156       13.2589       13.5062       13.5277       13.5405       13.9782       13.7812       12.9983       12.7001       11.2800       10.4984       10.6719       11.6377       11.2282       11.4099       12.7982       13.2222       13.7906       15.1776       13.2107       12.9698       15.5686       20.5803       20.3376       20.8790        0.0000        0.0000        0.0000        0.0000        0.0000        0.0000        0.0000        0.0000        0.0000        0.0000        0.0000        0.0000        0.0000        0.0000        0.0000        0.0000        0.0000        0.0000        0.0000        0.0000        0.0000        0.0000        0.0000        0.0000        0.0000        0.0000        0.0000        0.0000        0.0000        0.0000        0.0000        0.0000        0.0000        0.0000        0.0000        0.0000        0.0000        0.0000        0.0000        0.0000        0.0000        0.0000        0.0000        0.0000        0.0000        0.0000        0.0000        0.0000        0.0000        0.0000
        0.0000        0.0000        0.0000        0.0000        0.0000        0.0000        0.0000        0.0000        9.1198       11.9680       12.3196        6.8974       10.6705       18.1626        9.0476       10.0178       13.8048       10.5169       21.4458       13.4634       18.0452       20.9569       12.9354        6.6760        4.5164        2.5803        1.0323        2.3911        5.6186        0.4918        0.4353        0.1255        0.2504        0.6642        1.6657        0.4599        0.0847        0.3451        0.1659        0.4215        0.3659        0.9302        2.4457        1.9171        1.0377        1.5806        1.0791        1.2874        1.4440        1.7689        2.3323        4.6816        2.8891        2.2621        2.2925        2.5744        3.0424        5.4680        5.1603        4.9062        5.6645        6.2515        5.5597        6.3971        4.1542        2.2073        5.2455        5.4441        7.4100        7.1626        5.7090        6.7325        6.2735        4.9063        5.0263        6.4672        5.4062        4.3054        4.1032        3.1603        2.2901        1.8776        3.2443        0.7514        0.5121        2.3535        2.6656        2.1722        1.3198        1.7499        0.9331        1.4291        0.4787        0.2684        1.7953        2.1255        0.9352        1.6477        0.9001        0.7044        1.5466        1.2571        2.0174        1.6006        2.6585        1.4369        1.8601        2.4125        3.0634        3.3098        5.4870        9.9897       11.7835       14.1869       15.0982       16.2262       20.3615       21.2210       20.8820       10.5318        9.7242        9.1568        6.5866        2.9725        2.9448        2.1612        2.3955        5.9046        6.2879        7.5622        9.0159       11.1427       11.9502       14.0542       12.8548       12.4850       12.8958       13.1555       14.3627       14.5461       15.9018       13.0398       17.3612       15.8895       19.3920       24.1060       22.9849       21.5863       22.1597       22.9162       22.5464       25.7307       27.1139       25.0975       26.8544       28.0308       31.8805       32.4335       24.3692       19.8744       19.1194       17.3465       16.6348       14.0206       11.9895       12.4333       14.0508       14.9588       12.4652       13.4854       13.0765       14.5375       15.6022       14.0018       13.2321       12.0008       12.4834       12.7931       12.0998       11.5442       11.1960       10.7750       10.4487       10.1842        9.6792        9.8905       11.2207       10.7929       12.4101       12.7857       11.7882       11.8994       15.3813       17.3096       16.7179       14.9277       21.1268        0.0000        0.0000        0.0000        0.0000        0.0000        0.0000        0.0000        0.0000        0.0000        0.0000        0.0000        0.0000        0.0000        0.0000        0.0000        0.0000        0.0000        0.0000        0.0000        0.0000        0.0000        0.0000        0.0000        0.0000        0.0000        0.0000        0.0000        0.0000        0.0000        0.0000        0.0000        0.0000        0.0000        0.0000        0.0000        0.0000        0.0000        0.0000        0.0000        0.0000        0.0000        0.0000        0.0000        0.0000        0.0000        0.0000        0.0000        0.0000        0.0000        0.0000        0.0000        0.0000
        0.0000        0.0000        0.0000        0.0000        0.0000        0.0000        0.0000        0.0000        0.0000        0.0000       11.1034        9.3368       12.0856        9.0081       12.2792        9.6082       12.5489       14.1983       13.6357       10.8776       14.7339       18.3177       22.8285       15.6660       11.3206        7.9646        6.2788        8.0779        6.3644        2.6163        1.0793        0.6077        0.8537        0.9975        1.9201        1.8453        1.8458        1.9562        0.9759        2.9541        3.4534        4.1911        1.5024        2.5312        3.2047        2.4310        2.2359        3.6589        2.5598        3.9977        3.3388        5.0842        4.5626        3.9334        3.0916        2.2516        2.0679        2.0311        7.0673        7.9040        7.0555        7.0185        7.6054        6.2074        8.1939        9.3770        4.6337        5.7249        9.5052        8.7326        6.6509        5.9493        5.8025        5.0018       10.4245       11.2976        5.7303        6.2614        8.9377        6.8665        5.3301        4.4597        2.8620        1.2757        1.6807        2.7533        2.6125        3.4091        4.8115        6.9069        5.0739        3.1439        0.6621        0.6607        0.8930        0.6853        0.7900        1.4894        1.0989        1.1188        2.0649        2.0132        2.4276        2.6906        3.1154        1.2532        1.6525        2.2113        2.4018        3.6693       10.9497       13.1830       19.6702       14.9386       12.9363       12.3019       19.0331       18.6113       17.5336       10.5024       11.6223       13.9963        7.5957        3.6515        3.3880        3.3651        4.3906        8.2198        9.8606       10.6659       11.4511       14.0212       15.8129       16.0620       18.7804       23.0039       15.7637       15.0806       15.3144       15.5912       15.5500       17.2508       18.5188       20.0529       21.5416       23.8298       29.1745       27.0967       24.2618       20.5100       22.0128       28.4937       22.8352       23.9751       23.0281       23.5731       25.7068       23.6572       21.9873       22.3037       19.3171       17.8860       16.8095       14.1109       13.5511       13.1588       13.8478       13.8831       13.3990       16.9385       17.3999       16.5066       18.2703       16.8497       14.8687       12.5379       12.3231       11.5831       11.3275       10.2571       10.2935       14.3686        9.7435        9.4358       61.8632       11.1611       10.5557       11.6718       10.3711       10.9336       14.7244       15.8233       14.6566       20.9664        0.0000        0.0000        0.0000        0.0000        0.0000        0.0000        0.0000        0.0000        0.0000        0.0000        0.0000        0.0000        0.0000        0.0000        0.0000        0.0000        0.0000        0.0000        0.0000        0.0000        0.0000        0.0000        0.0000        0.0000        0.0000        0.0000        0.0000        0.0000        0.0000        0.0000        0.0000        0.0000        0.0000        0.0000        0.0000        0.0000        0.0000        0.0000        0.0000        0.0000        0.0000        0.0000        0.0000        0.0000        0.0000        0.0000        0.0000        0.0000        0.0000        0.0000        0.0000        0.0000        0.0000        0.0000        0.0000
        0.0000        0.0000        0.0000        0.0000        0.0000        0.0000        0.0000        0.0000        0.0000        0.0000       20.6728       26.2948       20.6595       17.3532       18.4096       12.6413       12.0894       20.5414       19.0193       13.7422       10.9120        5.6012       22.8912       22.3144       18.5313       17.4973       11.7819       13.2921        9.2118        2.0270        2.2755        2.6433        2.9902        1.5398        0.8886        1.2921        1.2471        1.2477        1.7878        2.9347        4.6943        4.3921        1.9900        2.6160        2.3146        2.5334        2.2202        2.5757        1.4633        1.9407        3.2801        5.9252        7.7694        7.4960        6.0171        8.2270        8.6926       10.5225       11.5593       12.0402       11.0788       10.8382        9.8907        9.2644       10.4057        7.7186        5.6284        7.5734        5.2790        3.3775        8.9082        8.7597       10.8267       13.3854        7.4376        5.6620        6.7982       10.0943       13.3059       11.0746        9.2415        6.3099        6.1067        4.1955        3.1938        2.4641        4.0231        7.9232        6.4145        6.0234        5.5564        3.4249        3.1475        5.6169        2.7407        3.3065        3.3102        3.2328        1.0908        2.5959        3.3356        3.1027        4.4850        2.8264        3.1577        2.5802        1.7862        1.7343        3.2040        3.1134        6.4037        8.8736       11.3168       13.2937       13.9555       15.9178       18.2963       18.4244       16.9583       13.4582       12.5671       11.0130        8.7910        4.5913        6.6874        6.0040        7.7199       11.6592       12.7227       14.4549       15.2587       17.7992       20.9257       21.4985       22.4565       31.8516       26.7961       18.2094       17.2862       17.5192       17.3839       16.2850       16.6680       17.4876       20.7191       22.0939       30.4360       34.4441       25.7145       27.7598       24.5636       23.0270       21.7255       22.0561       21.9570       22.9931       21.2690       21.9145       19.8225       18.5950       17.2908       15.9250       14.9097       13.1979       14.7968       15.3633       13.5557       14.9778       14.9056       16.8720       17.8050       48.0853       26.9221       15.0916       14.7722       11.9523       12.2241       11.9190       11.6762       12.0095       11.6596       11.2930       11.1403        9.7927        9.9931       10.9453       10.7627       10.6751       10.2529       11.1916       13.7345       15.4336       17.3434        0.0000        0.0000        0.0000        0.0000        0.0000        0.0000        0.0000        0.0000        0.0000        0.0000        0.0000        0.0000        0.0000        0.0000        0.0000        0.0000        0.0000        0.0000        0.0000        0.0000        0.0000        0.0000        0.0000        0.0000        0.0000        0.0000        0.0000        0.0000        0.0000        0.0000        0.0000        0.0000        0.0000        0.0000        0.0000        0.0000        0.0000        0.0000        0.0000        0.0000        0.0000        0.0000        0.0000        0.0000        0.0000        0.0000        0.0000        0.0000        0.0000        0.0000        0.0000        0.0000        0.0000        0.0000        0.0000        0.0000
        0.0000        0.0000        0.0000        0.0000        0.0000        0.0000        0.0000        0.0000        0.0000        0.0000       28.7906       37.1857       32.3427       47.6533       32.1609       27.7179       25.5743       28.6666       23.5988       20.2239       16.8527       14.0098       44.3384       27.8077       21.5876       44.9517       36.8477       21.5563        8.1364       12.2964        7.7208        7.6608        3.4500        1.4321        2.2353        4.6813        5.3474        6.6666        5.6826        6.2109        6.2018        4.5462        6.4831        5.0032        3.0069        1.2740        0.5528        0.8352        2.4834        4.9216        2.8223        3.6340        5.4530        8.1863       10.4763       10.4525       10.8231       10.7929       12.6399       10.7013       10.5472       10.5046        8.6971       10.1004       11.9909       10.5500       13.3805        8.6736        6.8588        2.9580        4.3209        8.7294       11.2767        8.6636        6.2596        6.4785        7.4901        7.6639        7.6043        8.4736        9.5612        8.6872        6.9576        7.4059        8.4674        7.4487        6.6464        6.8238        7.6020        8.0081        5.8670        6.6107        8.8820        9.2893        7.7078        9.6120        8.7211        6.0614        5.0457        3.8593        3.8735        3.6867        3.2036        3.0079        4.8906        2.7193        2.1294        1.6679        2.7001        3.4600        3.9702        9.0092       11.7971       13.2510       13.3262       17.4549       19.6199       20.5212       19.6312       15.9581       16.8891       14.5475       13.3388       11.9597       12.2196       13.8752       13.6589       16.7322       15.3823       16.8263       19.3501       25.5629       24.9986       27.7016       25.4631       55.9874       59.6106       43.8274       43.0251       37.1895       32.6162       31.5008       25.9727       23.1815       22.1125       24.2963       24.4640       26.7278       24.9979       28.3963       26.1317       22.6869       20.3045       20.9273       22.5686       18.6624       17.1569       16.9408       16.5617       16.7011       17.4759       13.4246       17.2539       14.4188       15.7673       11.3395       14.0133       14.4281       15.5028       16.3567       17.4363       80.1649       48.3938       14.3263       15.7859       18.3998       11.6913       12.0557       11.3222       12.3621       12.7493       13.1128       12.6451       10.2544       11.6365       11.1536        9.9757        9.3008       12.9184       10.2223        0.0000        0.0000        0.0000        0.0000        0.0000        0.0000        0.0000        0.0000        0.0000        0.0000        0.0000        0.0000        0.0000        0.0000        0.0000        0.0000        0.0000        0.0000        0.0000        0.0000        0.0000        0.0000        0.0000        0.0000        0.0000        0.0000        0.0000        0.0000        0.0000        0.0000        0.0000        0.0000        0.0000        0.0000        0.0000        0.0000        0.0000        0.0000        0.0000        0.0000        0.0000        0.0000        0.0000        0.0000        0.0000        0.0000        0.0000        0.0000        0.0000        0.0000        0.0000        0.0000        0.0000        0.0000        0.0000        0.0000        0.0000        0.0000        0.0000
        0.0000        0.0000        0.0000        0.0000        0.0000        0.0000        0.0000        0.0000        0.0000        0.0000        0.0000       36.2208       45.7444       46.8824       49.7195       57.1490       58.3779       22.6735       14.9093        5.9275       10.2198       11.5010       17.3329       18.4232       17.4191       27.5723       29.1398       25.8966       27.1928       13.8970        4.0633        6.5830        2.3431        2.0678        1.8633        2.4337        1.2631        2.3664        5.3128        4.6399        4.0056        6.7847        3.9645        1.4563        1.5962        0.3426        0.4186        0.6060        0.4400        3.5204        2.7646        2.3173        2.5557        4.7244        7.3632        9.2546        4.2613        1.9306        3.0231        3.7161        3.1897        4.3092        6.6289       11.4535        8.6330        5.8327       12.3136       16.8730       15.7597       11.1228       12.4119       17.4521       17.9318       13.5189        9.3811        8.1920        7.6701        8.4427        7.4677        9.5143        8.4058        7.4552        8.0784        7.3253        5.7638        7.5305        7.4056       10.1726       14.0609       12.8405       10.7601       10.2017        6.9608        7.0845        8.8814        9.7687       14.5690       15.6582       15.5160        6.4302        5.4458        4.8493        4.2008        3.5628        4.3935        4.1313        3.1009        1.9305        2.2556        2.7393        4.7449       12.9381       13.4694       21.4849       15.6091       18.4965       26.1606       27.1896       28.4970       22.0368       23.1166       22.8778       22.2321       19.6461       28.2837       24.3881       18.2338       18.2841       18.0130       21.2009       23.1531       27.9856       28.0060       26.9384       25.4762       53.9553       45.9024       54.3607       49.9412       49.3532       43.1291       41.5875       34.7201       24.3169       24.3009       20.6360       20.6051       23.9601       25.8745       22.4498       25.8226       24.9264       26.7582       24.5981       20.4088       16.4743       16.6568       16.8833       16.9530       13.9788       13.1095       13.6602       13.9532       14.7088       14.6057       14.6996       15.7725       15.7619       16.3939       15.3308       15.0965       15.5553       15.2613       16.6494       16.1057       13.1373       11.8431       12.1144       11.7334       12.5879       13.3480       12.7647       12.8183       10.5367       10.0843        9.4797        9.8339        9.6015        9.7585        0.0000        0.0000        0.0000        0.0000        0.0000        0.0000        0.0000        0.0000        0.0000        0.0000        0.0000        0.0000        0.0000        0.0000        0.0000        0.0000        0.0000        0.0000        0.0000        0.0000        0.0000        0.0000        0.0000        0.0000        0.0000        0.0000        0.0000        0.0000        0.0000        0.0000        0.0000        0.0000        0.0000        0.0000        0.0000        0.0000        0.0000        0.0000        0.0000        0.0000        0.0000        0.0000        0.0000        0.0000        0.0000        0.0000        0.0000        0.0000        0.0000        0.0000        0.0000        0.0000        0.0000        0.0000        0.0000        0.0000        0.0000        0.0000        0.0000        0.0000
        0.0000        0.0000        0.0000        0.0000        0.0000        0.0000        0.0000        0.0000        0.0000        0.0000        0.0000        0.0000        0.0000        0.0000       54.6461       70.2429       55.1999       26.9059       22.2517       12.0979        9.9537       15.0231       27.7353       11.7074       14.2615       27.8525       19.7716       12.2192        6.4027       13.1386       14.6203        7.3547        2.0182        1.3262        1.3610        2.3202        3.6178        5.3444        3.2629        2.0177        1.6066        3.7709        3.6093        1.8195        2.3731        1.7848        2.6708        1.7112        2.8100        4.3319        4.3038        5.4787        5.8836        6.6146        5.3512        4.4323        5.1285        3.8743        4.0723        3.3630        3.9763        4.1206        4.8144        4.6878        4.6097        5.2448        7.5466       11.4265       17.1529       17.5578       15.9606       13.9167       13.6822       13.1069       13.8136       11.3120        9.7021        9.9616       10.3761       10.9427        9.1459        8.9450        9.8112        8.6986        8.6927       12.2643       14.8019       18.3800       17.3739       17.4114       15.9956       12.0209        7.4668        7.6686       10.3225        9.5300       11.9140       15.2312       16.4341        6.7584        7.3856       10.0879        4.9735        4.2071        4.6750        6.2945        6.1921        4.9652        4.4450        5.1479        7.0488       12.8174       10.5779       17.3883       19.4122       22.7821       26.5749       31.1329       33.0018       30.2089       34.9616       30.2809       28.0883       22.2127       36.7264       33.5027       23.9399       23.0051       24.3982       25.8957       23.9753       27.9858       30.4414       28.4848       26.8148       43.9909       41.2550       50.4968       48.1016       42.9997       40.2172       38.3274       38.6438       34.3431       32.7091       28.7607       31.1234       24.4944       31.8590       18.9167       18.8860       30.6832       30.0090       27.4059       26.9522       21.7722       23.1883       23.1092       17.0692       17.1352       16.5016       12.1803       13.7542       15.2416       13.3475       16.2618       23.4632       18.7178       19.5981       20.3498       18.3885       17.9625       16.6829       16.4930       14.9797       13.4923       14.6037       11.9827       12.7141       13.5465       14.6811       13.4986       13.5642       14.5668       12.8666       12.4119        0.0000        0.0000        0.0000        0.0000        0.0000        0.0000        0.0000        0.0000        0.0000        0.0000        0.0000        0.0000        0.0000        0.0000        0.0000        0.0000        0.0000        0.0000        0.0000        0.0000        0.0000        0.0000        0.0000        0.0000        0.0000        0.0000        0.0000        0.0000        0.0000        0.0000        0.0000        0.0000        0.0000        0.0000        0.0000        0.0000        0.0000        0.0000        0.0000        0.0000        0.0000        0.0000        0.0000        0.0000        0.0000        0.0000        0.0000        0.0000        0.0000        0.0000        0.0000        0.0000        0.0000        0.0000        0.0000        0.0000        0.0000        0.0000        0.0000        0.0000        0.0000        0.0000        0.0000
        0.0000        0.0000        0.0000        0.0000        0.0000        0.0000        0.0000        0.0000        0.0000        0.0000        0.0000        0.0000        0.0000        0.0000        0.0000        0.0000        0.0000        0.0000       21.0018        3.6866        6.3196        8.4687       18.6565       10.2225        3.9502        7.3062        8.2937        6.7640        6.0426       20.0732       17.1419       16.0692       10.2169        9.0501        8.2193        7.4051        3.9919        4.1335        2.8367        2.2462        3.0012        4.0479        1.2333        0.7300        0.9696        0.6737        0.2421        1.6051        2.9468        0.5778        1.2286        2.5128        7.2570       10.0608        8.1060        7.2569        6.4913        6.0427        4.8972        4.8115        4.9135        5.4976        6.5178        7.1640        9.5365       11.7485       10.2555        9.8889       12.9962       12.1421       11.5032       10.5989        8.5324        8.7051        9.2447       11.1001        8.1399        9.7113       11.1648       11.4801       11.4869       11.4227       11.4485       11.5637       12.9745       11.5030       14.5654       18.1467       16.2314       16.8864       15.8655       12.0765       13.3692       15.3659       10.8625       11.9351       11.5235       11.8838       10.9983        7.7426        7.8121        8.6451        6.7693        6.0845        6.4728        9.2818       10.0459        8.0886        6.9828        6.2901        7.0163       12.2874       12.7687       16.6312       24.1491       30.7379       29.1374       35.5756       35.6506       37.0288       32.3130       29.5095       30.4890       24.2025       26.9872       22.4315       21.9466       25.0658       24.0546       24.6124       26.3872       26.2834       27.8210       28.9751       26.7004       37.4986       36.8031       48.0417       37.0292       32.8652       30.8217       32.1511       33.9479       33.2181       35.3821       32.1368       30.0636       35.2435       19.0635       20.2864       19.2970       26.3359       31.1345       25.3922       25.4105       24.3836       22.6996       22.9720       29.8064       23.5923       20.7132       13.8528       15.3760       19.7201       16.1787       17.6797       22.1650       21.8187       24.0976       24.3410       18.9977       19.8605       18.4398       45.4800       42.2557       15.4371       14.3657       14.7755       14.3647       14.2512       35.6036       17.5856       14.3732       13.8823       16.1903       17.8929        0.0000        0.0000        0.0000        0.0000        0.0000        0.0000        0.0000        0.0000        0.0000        0.0000        0.0000        0.0000        0.0000        0.0000        0.0000        0.0000        0.0000        0.0000        0.0000        0.0000        0.0000        0.0000        0.0000        0.0000        0.0000        0.0000        0.0000        0.0000        0.0000        0.0000        0.0000        0.0000        0.0000        0.0000        0.0000        0.0000        0.0000        0.0000        0.0000        0.0000        0.0000        0.0000        0.0000        0.0000        0.0000        0.0000        0.0000        0.0000        0.0000        0.0000        0.0000        0.0000        0.0000        0.0000        0.0000        0.0000        0.0000        0.0000        0.0000        0.0000        0.0000        0.0000        0.0000
        0.0000        0.0000        0.0000        0.0000        0.0000        0.0000        0.0000        0.0000        0.0000        0.0000        0.0000        0.0000        0.0000        0.0000        0.0000        0.0000        0.0000        0.0000        0.0000       24.4254       15.4443        1.5261        1.2345        1.1282       10.0039       10.6403        9.0223        6.0329       26.4916       29.8249       30.2707       27.2816       19.2216       16.0492       12.9239       14.2097        6.2373        2.7574        5.7627        3.3925        4.1203        3.4023        1.9915        2.5080        3.0480        1.5600        1.7400        6.1440        5.7480        2.0760        3.6300        6.0960        7.6260        9.0660        8.3460        6.6476        8.8325        7.9849        5.7624        5.2868        8.3429        9.7200        9.7585        6.3730        7.7544        7.7830        7.9985        8.8650        9.1258        5.1513        4.3492        7.2439        5.9298        6.8343        7.3864        9.5867        9.2334       10.2433        9.6506        8.6641        7.9746       12.0368       13.5258       16.4827       14.0219       14.0367       17.2191       13.9753       14.4487       15.3172       16.6551       14.0627       13.8495       14.4534       13.4857       14.2980       13.2967       15.3975       15.9493       10.2272        9.4183        9.7654        9.0464       11.9901       14.7843       14.4973       16.4520       13.7552       15.5886       11.7856       13.6449       21.2142       20.9414       21.1688       27.4248       41.0267       39.2696       40.3309       41.1294       50.4484       43.2172       40.5678       39.1419       39.9533       35.7330       34.9034       29.8242       29.9686       28.7236       27.2121       27.1737       28.3804       30.0702       29.7017       28.2877       38.3135       38.3000       43.9560       33.1431       25.7052       25.2155       25.6782       23.6927       28.0784       24.3165       19.0933       16.7861       50.4036       49.9778       32.0305       19.6213       27.1541       28.5835       29.2651       30.7711       32.1065       26.9317       33.8845       31.7276       30.6149       28.6870       30.0406       29.0562       18.6967       18.0812       25.9399       30.3954       28.4817       30.3554       32.3427       26.4266       26.1827       24.0429       23.9663       68.2417       26.4467       21.8826       22.1064       19.2630       17.4155       45.9549       15.9791       17.6541       19.1206       23.8380       22.1789        0.0000        0.0000        0.0000        0.0000        0.0000        0.0000        0.0000        0.0000        0.0000        0.0000        0.0000        0.0000        0.0000        0.0000        0.0000        0.0000        0.0000        0.0000        0.0000        0.0000        0.0000        0.0000        0.0000        0.0000        0.0000        0.0000        0.0000        0.0000        0.0000        0.0000        0.0000        0.0000        0.0000        0.0000        0.0000        0.0000        0.0000        0.0000        0.0000        0.0000        0.0000        0.0000        0.0000        0.0000        0.0000        0.0000        0.0000        0.0000        0.0000        0.0000        0.0000        0.0000        0.0000        0.0000        0.0000        0.0000        0.0000        0.0000        0.0000        0.0000        0.0000        0.0000        0.0000
        0.0000        0.0000        0.0000        0.0000        0.0000        0.0000        0.0000        0.0000        0.0000        0.0000        0.0000        0.0000        0.0000        0.0000        0.0000        0.0000        0.0000        0.0000        0.0000       28.6866       27.5143        8.8792       10.5577        6.6732       12.4585       12.2794       10.5255       14.8461       27.8415       28.6694       30.2494       29.6073        9.5520       11.5019       11.9256       14.0276        3.1709        5.6394        6.5690        3.7338        3.3241        1.5817        2.1671        2.8740        2.5860        4.6080        4.6260        5.2680        5.9340        6.6960        4.6740        6.8940        7.5420        7.1820        8.9400        9.3414        6.3359        5.7568        7.1964        6.1847        7.6027        9.0060        4.7102        5.0153        8.8147        7.2335        7.6018        6.9212        6.2747        4.3357        4.7295       10.5283        7.6334        6.7485        7.3088       10.3347       10.3709       12.1044       12.0146       10.6851       13.1570       17.8023       16.4881       17.2526       16.8411       16.1164       18.8393       18.6004       16.9006       18.8084       18.5657       17.4714       17.8381       19.0007       21.1836       16.8379       15.7978       18.5232       19.9515       12.2321       12.0779       11.1513       12.2396       15.5226       17.2457       16.2838       20.9558       19.8173       20.4879       16.1637       16.1488       24.4654       23.5957       23.8405       29.2130       40.6253       39.6695       38.4591       39.5135       40.7829       45.2909       44.6428       46.2210       46.6749       43.9208       35.9577       31.8185       33.6266       33.5287       30.3454       29.5246       33.2406       31.1827       30.2765       29.1813       31.1093       34.1513       48.3119       35.4391       29.1742       27.5346       25.6538       23.4556       23.9680       21.1438       16.0245       17.0313       36.3594       33.0392       32.0501       22.9204       28.6211       30.9729       37.2239       36.2684       45.6617       44.3142       45.9372       40.3154       38.5727       30.3199       23.6716       22.9574       20.0812       25.4198       37.5667       37.6581       33.5366       33.3807       33.0425       34.6234       31.0815       24.5498       22.1137       20.4409       83.9784       78.9721       22.3491       19.2148       15.9141       15.2796       24.0757       20.0991       19.7097       19.5160       17.7676       18.1588       21.2253        0.0000        0.0000        0.0000        0.0000        0.0000        0.0000        0.0000        0.0000        0.0000        0.0000        0.0000        0.0000        0.0000        0.0000        0.0000        0.0000        0.0000        0.0000        0.0000        0.0000        0.0000        0.0000        0.0000        0.0000        0.0000        0.0000        0.0000        0.0000        0.0000        0.0000        0.0000        0.0000        0.0000        0.0000        0.0000        0.0000        0.0000        0.0000        0.0000        0.0000        0.0000        0.0000        0.0000        0.0000        0.0000        0.0000        0.0000        0.0000        0.0000        0.0000        0.0000        0.0000        0.0000        0.0000        0.0000        0.0000        0.0000        0.0000        0.0000        0.0000        0.0000
        0.0000        0.0000        0.0000        0.0000        0.0000        0.0000        0.0000        0.0000        0.0000        0.0000        0.0000        0.0000        0.0000        0.0000        0.0000        0.0000        0.0000        0.0000        0.0000        0.0000       22.0030        3.6487        5.3454       10.6982        9.1451        8.4999       10.4205       10.7999       17.2907        6.1674        9.5568        6.6172        5.4227        5.9424        6.2144        7.8237       12.2172        8.3180        6.5142        7.9981        7.5979        1.6299        2.8827        1.7420        1.1914        0.5460        2.6520        7.4820        8.3340        4.5840        3.4860        4.8960        4.2480        4.8000        5.5560        5.5827        5.3622        8.4344        8.1479        6.7228        8.4021        5.1179        6.1665        7.7600        6.2024        4.6446        3.3685        4.5800        5.8652        5.7236        3.1843        7.5411        7.3297        7.1322        9.9827       12.7567       13.2458       10.4515        9.8300       10.3579       13.1857       15.4219       18.6184       18.2307       18.4471       19.6577       22.8790       30.3976       27.0943       21.0425       21.5149       18.4186       23.1542       29.4768       26.7510       23.0437       23.0739       20.7604       22.8778       15.6969       14.5588       17.1837       13.3052       17.2308       18.2972       18.0708       20.7317       20.1915       20.9608       21.1269       16.4711       21.8484       27.4192       34.2931       33.1067       37.2708       40.4448       45.0789       43.8884       47.9566       46.0071       50.2577       46.5821       42.1141       41.9977       40.7993       37.6644       34.1612       33.3129       36.8249       35.6109       41.6386       38.9261       34.9537       33.1418       38.3315       46.9584       51.0812       44.0084       35.9281       32.5927       28.8233       22.9803       24.9569       24.7258       25.5963       27.3901       29.2786       31.9310       32.0166       32.5703       35.5893       34.5197       37.3485       40.3202       49.5941       47.0178       37.4430       33.3849       32.8457       35.3566       33.4771       29.5262       28.9214       37.5825       40.6964       41.7614       37.4507       34.7535       32.2879       30.8399       28.6064       28.3855       25.4565       23.6436       38.9738       32.4360       28.3336       20.8874       18.7486       19.2603       23.1569       18.7798       17.2901       17.3181       18.9215       19.4806       20.8831       24.5328        0.0000        0.0000        0.0000        0.0000        0.0000        0.0000        0.0000        0.0000        0.0000        0.0000        0.0000        0.0000        0.0000        0.0000        0.0000        0.0000        0.0000        0.0000        0.0000        0.0000        0.0000        0.0000        0.0000        0.0000        0.0000        0.0000        0.0000        0.0000        0.0000        0.0000        0.0000        0.0000        0.0000        0.0000        0.0000        0.0000        0.0000        0.0000        0.0000        0.0000        0.0000        0.0000        0.0000        0.0000        0.0000        0.0000        0.0000        0.0000        0.0000        0.0000        0.0000        0.0000        0.0000        0.0000        0.0000        0.0000        0.0000        0.0000        0.0000        0.0000
        0.0000        0.0000        0.0000        0.0000        0.0000        0.0000        0.0000        0.0000        0.0000        0.0000        0.0000        0.0000        0.0000        0.0000        0.0000        0.0000        0.0000        0.0000        0.0000        0.0000        0.0000       10.3552        2.5194        1.2709        1.5590        0.5275        0.8160        2.7762        9.9552       12.3544        9.8489       11.4089       10.5870        7.4632        9.4860        9.9152        9.4781       11.3507        9.1169        9.5972        4.9153        7.0002        7.4505        4.1186        4.8182        5.4052        8.0320        9.1664        6.9116        4.8592        6.3882        6.5940        7.1880        5.4660        5.9040        6.2122        7.1597        5.9546        5.3846        3.8175        3.3835        2.3551        2.0392        3.8319        5.0736        3.2826        5.2967        3.9728        4.6414        3.3097        7.6348       12.5796       10.9876       12.0296       13.6706       14.7612       13.5189        9.9672        9.4656       10.3573       10.6363       13.4449       15.2448       18.3682       22.5734       25.8618       27.5201       26.8907       29.3267       22.1077       21.4209       19.5760       21.3165       23.4311       26.0808       30.8029       24.7430       21.2820       20.2074       17.2093       15.7714       15.7928       15.6106       18.3295       18.3289       18.8314       19.2886       17.9687       17.6964       20.6113       20.7412       28.4661       32.7169       36.7580       36.4394       43.8912       42.0539       44.3612       46.2165       50.1698       53.5165       50.3178       49.0840       44.5635       43.4217       44.4373       42.6081       38.2107       40.5711       39.7656       39.9183       41.7773       41.9022       39.4536       37.0419       39.3922       43.5659       41.4681       34.0597       37.3767       44.6944       46.3583       36.8712       37.1538       38.3638       36.6762       38.6131       47.0127       38.8329       35.7548       37.0416       39.3790       47.0194       43.4194       39.7411       42.1547       44.0654       30.5042       27.3044       32.3851       39.2904       38.7398       37.3139       38.8949       44.9550       40.6281       35.2465       33.3496       31.4522       28.7073       28.8147       29.0530       28.4008       27.8021       25.3163       30.3831       29.8319       21.7838       18.0588       91.1145       71.8195       22.9822       26.8131       15.9471       16.2333       19.2427       20.5629       22.2365       25.5254       27.7056        0.0000        0.0000        0.0000        0.0000        0.0000        0.0000        0.0000        0.0000        0.0000        0.0000        0.0000        0.0000        0.0000        0.0000        0.0000        0.0000        0.0000        0.0000        0.0000        0.0000        0.0000        0.0000        0.0000        0.0000        0.0000        0.0000        0.0000        0.0000        0.0000        0.0000        0.0000        0.0000        0.0000        0.0000        0.0000        0.0000        0.0000        0.0000        0.0000        0.0000        0.0000        0.0000        0.0000        0.0000        0.0000        0.0000        0.0000        0.0000        0.0000        0.0000        0.0000        0.0000        0.0000        0.0000        0.0000        0.0000        0.0000        0.0000        0.0000
        0.0000        0.0000        0.0000        0.0000        0.0000        0.0000        0.0000        0.0000        0.0000        0.0000        0.0000        0.0000        0.0000        0.0000        0.0000        0.0000        0.0000        0.0000        0.0000        0.0000        0.0000       14.3540       11.6906        1.6356        3.5149        3.8817        5.6172        3.8585        3.6089        9.4184        4.1677        3.4276        6.7869       15.9484       15.2726       14.8421        9.1109       11.3102       10.1953       12.9510       10.3755       13.2950       13.1969        8.6738       10.0617       13.2228       17.5117       17.5755       15.0429       11.9438        7.3231        6.8049        9.0312       10.7695        6.0146        8.8033        8.8949        5.8611        5.1395        3.8382        3.2551        1.5451        2.0971        2.9990        2.6774        4.7584        9.8157        6.9644        8.8523        8.7605        7.3634       13.0979       15.3839       16.2932       14.3534       15.1180       13.6246       16.1953       15.5891        9.7370        9.5500       11.6200       15.9377       22.4275       28.7603       50.3134       50.5300       34.2259       30.0511       26.4526       25.3563       25.8198       27.4486       27.7628       31.8522       33.0035       27.4629       26.7311       27.8791       27.4995       29.5438       26.8974       24.3036       22.3616       20.9618       19.9222       20.3703       21.7394       20.1653       24.5145       28.4182       44.2737       50.0078       56.9483       53.5612       53.2988       51.7199       48.0634       55.4763       61.6878       69.4553       65.5088       56.6213       57.2352       55.6968       56.9021       52.0008       54.1973       49.4141       48.2576       44.6746       49.5961       46.4539       45.2341       41.6018       53.0416       49.5417       45.5709       48.5701       52.8577       59.1556       63.9775       59.6151       56.1135       56.4859       54.0469       50.0780       51.2615       52.4103       49.9861       48.4232       50.2634       49.1755       52.5240       47.7646       42.6851       41.8399       47.7980       40.2204       39.5312       34.8473       33.9126       31.7532       31.4131       41.5988       41.8800       33.2731       29.2051       26.3650       26.2212       28.7435       30.7802       30.8815       32.0091       32.3837       33.1040       34.2686       22.7371       21.0101       16.6470       14.6935       14.0959       16.9668       21.8973       20.0922       20.7053       21.8840       24.2612       29.5657       30.5624        0.0000        0.0000        0.0000        0.0000        0.0000        0.0000        0.0000        0.0000        0.0000        0.0000        0.0000        0.0000        0.0000        0.0000        0.0000        0.0000        0.0000        0.0000        0.0000        0.0000        0.0000        0.0000        0.0000        0.0000        0.0000        0.0000        0.0000        0.0000        0.0000        0.0000        0.0000        0.0000        0.0000        0.0000        0.0000        0.0000        0.0000        0.0000        0.0000        0.0000        0.0000        0.0000        0.0000        0.0000        0.0000        0.0000        0.0000        0.0000        0.0000        0.0000        0.0000        0.0000        0.0000        0.0000        0.0000        0.0000        0.0000        0.0000        0.0000
        0.0000        0.0000        0.0000        0.0000        0.0000        0.0000        0.0000        0.0000        0.0000        0.0000        0.0000        0.0000        0.0000        0.0000        0.0000        0.0000        0.0000        0.0000        0.0000        0.0000        0.0000        6.6411       12.0334        8.7871        2.5984        2.8712        6.4721        1.5431        1.2933        4.3046        8.9663        1.0828        2.4399        6.4465        9.1035       13.3754       21.5465       10.1047        6.8501       10.8930        6.8589       13.2400        9.0461        8.2071       13.4911       11.7305       13.8813       13.5588       12.4816        5.4571       11.1225        6.7535        7.3927        9.6262        5.9089       11.4625       10.3346        8.3456        7.5528        5.7660        4.7292        5.6563        5.4883        6.2887        7.1103       10.1310        8.9696       11.4496       13.1061       12.5022        6.8285        9.7377       10.8461       11.4018       12.5305       16.8093       21.5409       15.6724       11.4483       11.5024       14.6412       17.1507       22.0074       21.0802       26.5742       43.4658       52.0074       35.5152       28.3624       35.9788       26.0978       24.6429       27.3917       29.5288       33.6732       29.9236       28.8496       31.7731       32.3749       30.4540       32.3984       32.2616       30.5836       23.8654       22.4113       21.4377       22.5164       21.0617       22.8906       27.0874       32.8300       48.4497       53.0556       55.3780       53.2862       50.8928       50.6371       48.9378       59.8795       65.6807       66.7443       61.6164       57.2239       64.3841       60.4352       54.9765       53.9467       60.4707       55.2896       59.6592       68.6161       50.0891       44.4806       46.3661       43.7109       50.2362       48.1525       54.9101       63.9273       66.4284       71.4809       68.5227       70.9996       64.0125       61.5682       58.9634       58.1268       56.4073       52.4965       50.6661       55.9390       58.8547       60.1203       54.1040       56.6708       52.8966       56.4675       50.5959       41.4182       39.1277       34.0245       28.3854       34.1145       37.4803       40.3973       37.0372       34.0561       29.2241       27.3395       27.8718       30.5676       36.0714       39.7841       37.1957       36.6736       32.9828       25.5449       19.1495       20.9553       17.0425       16.5676       20.7269       16.3681       18.7801       19.7374       22.8591       26.5783       28.3935       30.5536       30.7221        0.0000        0.0000        0.0000        0.0000        0.0000        0.0000        0.0000        0.0000        0.0000        0.0000        0.0000        0.0000        0.0000        0.0000        0.0000        0.0000        0.0000        0.0000        0.0000        0.0000        0.0000        0.0000        0.0000        0.0000        0.0000        0.0000        0.0000        0.0000        0.0000        0.0000        0.0000        0.0000        0.0000        0.0000        0.0000        0.0000        0.0000        0.0000        0.0000        0.0000        0.0000        0.0000        0.0000        0.0000        0.0000        0.0000        0.0000        0.0000        0.0000        0.0000        0.0000        0.0000        0.0000        0.0000        0.0000        0.0000        0.0000        0.0000        0.0000
        0.0000        0.0000        0.0000        0.0000        0.0000        0.0000        0.0000        0.0000        0.0000        0.0000        0.0000        0.0000        0.0000        0.0000        0.0000        0.0000        0.0000        0.0000        0.0000        0.0000        0.0000       22.9596       17.8350        4.9111        4.1776        6.0221        8.1163        1.8740        2.2616        3.0741        4.3782        2.8186        1.0391        6.1266       12.7690       17.9864       18.4726       14.1260        9.7999       10.7622        8.9380       13.5619       15.4498        5.9639       11.6743        7.2848       10.3462       13.2844        9.4864        6.2488        6.0566        3.8471        3.8510        1.4626        2.1276        4.4967        4.2134        4.6371        5.2521        4.8030        5.8997       10.3787        9.6972        8.4785        7.4060        7.0397        8.6092       10.1097       13.3559        6.9915        5.4442       10.2761        9.1312       11.0142       20.8399       25.4107       28.0413       17.9065       17.1377       16.8881       11.0952       13.6672       19.8244       21.4166       20.3745       28.4587       30.8794       26.9581       28.8181       32.8755       25.8567       26.0518       28.4521       30.7620       29.8723       29.1527       29.1041       26.8521       27.1319       26.6793       28.3166       33.9778       37.2071       25.8070       23.0648       22.8675       21.6639       21.2945       22.0487       25.5092       28.6825       46.3557       49.2204       49.8687       52.4831       47.2870       43.4310       47.6302       52.3450       61.7371       59.6761       57.2572       53.6217       52.0082       51.9670       49.8830       48.6955       51.0191       50.5484       42.0322       41.7596       45.0353       47.4287       47.1564       50.9903       50.8945       52.0218       59.3907       63.6715       66.9718       72.0538       72.7632       69.6423       67.5961       65.9444       61.7368       55.6165       55.4150       52.4095       51.6495       64.2014       65.2573       67.0065       66.3388       60.9019       69.0447       56.2136       47.5463       38.7460       38.0740       34.9578       32.7361       39.8314       42.2813       32.2794       37.8735       37.8770       31.7772       31.4415       30.6848       29.0467       29.1587       30.8388       29.1941       29.4221       31.3189       22.0502       20.3611       20.8553       17.9558       19.0886       19.1728       21.1509       19.9169       22.8621       26.3084       27.5732       29.7658       31.1255       32.6955       33.0321        0.0000        0.0000        0.0000        0.0000        0.0000        0.0000        0.0000        0.0000        0.0000        0.0000        0.0000        0.0000        0.0000        0.0000        0.0000        0.0000        0.0000        0.0000        0.0000        0.0000        0.0000        0.0000        0.0000        0.0000        0.0000        0.0000        0.0000        0.0000        0.0000        0.0000        0.0000        0.0000        0.0000        0.0000        0.0000        0.0000        0.0000        0.0000        0.0000        0.0000        0.0000        0.0000        0.0000        0.0000        0.0000        0.0000        0.0000        0.0000        0.0000        0.0000        0.0000        0.0000        0.0000        0.0000        0.0000        0.0000        0.0000        0.0000
        0.0000        0.0000        0.0000        0.0000        0.0000        0.0000        0.0000        0.0000        0.0000        0.0000        0.0000        0.0000        0.0000        0.0000        0.0000        0.0000        0.0000        0.0000        0.0000        0.0000        0.0000        0.0000       17.9857        7.8395        5.2918        6.6790        8.0867        7.3561        6.6343        7.8067        5.5411        7.4079       11.7823        7.9527        7.7772        3.6405        3.4567        2.8898        4.5824        9.4652       11.2382        1.8278        1.4003        5.2381       11.3817        3.3250       11.1558        4.2858        4.1339        4.7307        2.8401        2.3679        0.7797        1.3881        3.4040        4.9679        4.7385        5.2121       11.3303        8.3023        9.1968       12.0875       12.8685       12.3356        8.5107        7.8261        8.8607        8.5644       10.1575        9.0699       10.5173        9.9834       13.8289       19.4429       22.3484       25.5520       20.5044       15.4676       12.2258       10.8642       11.5806       10.0112       14.2034       18.8814       20.2549       21.0550       23.6649       31.0568       31.2965       31.7630       25.6599       26.1747       29.5884       32.3356       27.1268       26.8021       30.8984       26.3300       26.1679       24.3018       25.8658       25.7843       28.5161       23.6053       24.0855       23.2026       21.7264       21.4774       22.8977       21.2880       23.2039       46.4466       45.2094       39.2621       44.9221       43.7605       43.4368       48.3164       47.6349       52.7512       54.9527       56.1546       55.0050       47.5377       48.0242       52.3929       47.6267       43.5385       43.8691       41.4808       31.9328       49.6926       65.5585       58.3124       54.5424       59.9423       62.9265       66.3316       66.9403       73.9158       78.4321       74.2422       69.0883       69.7552       72.4312       69.8904       55.8560       56.0446       59.0561       52.3036       56.8729       63.7128       66.4952       66.7622       59.6444       54.1355       44.7080       43.2334       45.1129       42.3076       42.0534       40.1746       39.2439       43.2761       40.6475       40.1223       41.8055       37.4188       34.0550       31.7573       28.5402       25.6538       31.5374       30.7961       31.1312       33.9602       25.0410       24.8049       26.4274       20.2362       18.3769       18.4510       21.2496       23.7494       26.1864       28.8703       29.6759       28.9852       31.5202       33.1011       34.8259        0.0000        0.0000        0.0000        0.0000        0.0000        0.0000        0.0000        0.0000        0.0000        0.0000        0.0000        0.0000        0.0000        0.0000        0.0000        0.0000        0.0000        0.0000        0.0000        0.0000        0.0000        0.0000        0.0000        0.0000        0.0000        0.0000        0.0000        0.0000        0.0000        0.0000        0.0000        0.0000        0.0000        0.0000        0.0000        0.0000        0.0000        0.0000        0.0000        0.0000        0.0000        0.0000        0.0000        0.0000        0.0000        0.0000        0.0000        0.0000        0.0000        0.0000        0.0000        0.0000        0.0000        0.0000        0.0000        0.0000        0.0000        0.0000
        0.0000        0.0000        0.0000        0.0000        0.0000        0.0000        0.0000        0.0000        0.0000        0.0000        0.0000        0.0000        0.0000        0.0000        0.0000        0.0000        0.0000        0.0000        0.0000        0.0000        0.0000        4.6927        3.1193        9.3200        4.8542        2.7013        2.3249        0.9083        2.7668        5.3887        7.0602        6.3807       12.1397       14.2148       12.4001       16.4575       15.9298       12.1478       12.4122       19.0643       13.1967       10.6714        3.5218        6.5842       10.1687        9.2051        3.4203        1.0437        0.8304        1.5946        6.7432        6.0781        6.5186        7.1563       10.9049        8.4839        3.4706        9.1881       14.0912        9.1154       11.0188       10.0695       10.7724       12.4971       10.7957       10.2895       10.7036        9.5692       15.7554       15.1165       13.4285       15.6314       18.7989       20.3995       22.5568       17.7427       15.2193       17.2802       19.6335       17.6189       19.4811       19.1226       21.8216       28.6179       33.3044       34.3905       37.3930       36.9847       33.7485       25.9553       27.5563       32.8490       34.0436       32.4827       28.2038       28.6460       31.3162       35.7372       36.1364       30.0236       28.1563       26.4714       26.8402       27.9694       26.3185       27.2222       28.1076       23.0051       25.0717       27.2234       28.9918       34.1866       41.1859       38.6639       37.9293       42.4818       41.6291       46.7356       49.9515       61.8261       64.8159       67.8439       83.7794       74.9758       62.2798       59.7697       57.6022       55.0830       48.4315       47.5452       53.1069       97.1386      100.6357       74.8071       76.9651       79.5770       74.5684       65.4547       69.5553       89.0354       83.0156       80.0218       81.5816       84.6531       88.3441       84.7236       64.6210       50.1191       47.2838       59.0085       72.7319       59.7161       58.7302       60.1976       54.1935       47.9638       49.8579       45.9833       44.3204       37.1440       39.0337       40.2862       41.3046       40.3100       38.7510       37.8147       37.7627       40.0699       41.6314       34.1621       31.2224       42.6760       43.7750       30.3587       28.2094       24.3465       23.3595       25.0650       22.7136       23.6153       24.2274       21.0075       22.7400       26.5518       37.7901       31.5893       35.1685       32.3811       34.5386       36.2612       40.3561       39.0868        0.0000        0.0000        0.0000        0.0000        0.0000        0.0000        0.0000        0.0000        0.0000        0.0000        0.0000        0.0000        0.0000        0.0000        0.0000        0.0000        0.0000        0.0000        0.0000        0.0000        0.0000        0.0000        0.0000        0.0000        0.0000        0.0000        0.0000        0.0000        0.0000        0.0000        0.0000        0.0000        0.0000        0.0000        0.0000        0.0000        0.0000        0.0000        0.0000        0.0000        0.0000        0.0000        0.0000        0.0000        0.0000        0.0000        0.0000        0.0000        0.0000        0.0000        0.0000        0.0000        0.0000        0.0000        0.0000        0.0000        0.0000
        0.0000        0.0000        0.0000        0.0000        0.0000        0.0000        0.0000        0.0000        0.0000        0.0000        0.0000        0.0000        0.0000        0.0000        0.0000        0.0000        0.0000        0.0000        0.0000        0.0000       12.7067       11.3641        2.9931        5.7566        5.4493        7.2947       17.6928       10.3772        3.0422        4.9246        9.7051        9.8027        9.3601       13.8409       17.7158       11.5950       18.2251       25.4189       44.9955       27.0508       14.8105       18.0681       13.0334       13.3530       14.9457        5.2213        7.1200        2.3110        1.9936        3.5063        2.0472        9.5783       11.8618       15.7711        9.5925        6.2120        8.2164       12.8194       12.7596        9.5239        7.8734       11.1848       12.7591       10.9147        9.5904        7.2758        7.9216        9.7911        9.7823        9.2199       10.1400       10.5415       11.8460       16.0746       14.5060       16.2392       17.4140       17.3233       18.0749       27.3164       27.9785       29.3395       34.5710       40.5527       40.8746       35.2754       40.8254       35.8345       31.0283       30.3298       28.7630       23.7071       23.7852       24.4360       31.8128       31.9769       30.0887       26.9945       29.1512       27.9092       27.6542       30.0034       30.7926       28.4450       26.5117       25.8023       25.1355       26.6172       25.3783       25.7761       30.2796       37.4665       40.0180       41.5863       39.2137       44.0756       53.3967       53.9217       49.5699       60.2092       62.0517       65.5829       96.7359       70.5508       58.4169       55.3210       53.5703       52.4680       50.0290       46.6887       57.5220       73.5888       81.3249       82.0651       88.4859       78.7136       67.9247       66.5373       81.1364       85.6401       80.8766       79.2753       78.8251       80.0163       82.5651       76.1421       63.9223       52.1090       50.2065       60.8394       65.8249       56.0848       61.6789       61.2870       54.0724       57.7298       50.7915       44.8866       40.1362       37.7698       39.4087       39.6453       38.2513       38.7371       40.6442       38.5315       36.3830       38.2822       39.8660       39.6528       30.5472       29.2473       25.5666       22.3695       21.1985       21.1967       19.1014       19.6994       20.7691       25.7094       23.4301       23.4040       24.9453       29.5149       38.2485       36.8174       41.6224       44.4740       45.3785       46.7139       49.3339       42.7489       47.9114        0.0000        0.0000        0.0000        0.0000        0.0000        0.0000        0.0000        0.0000        0.0000        0.0000        0.0000        0.0000        0.0000        0.0000        0.0000        0.0000        0.0000        0.0000        0.0000        0.0000        0.0000        0.0000        0.0000        0.0000        0.0000        0.0000        0.0000        0.0000        0.0000        0.0000        0.0000        0.0000        0.0000        0.0000        0.0000        0.0000        0.0000        0.0000        0.0000        0.0000        0.0000        0.0000        0.0000        0.0000        0.0000        0.0000        0.0000        0.0000        0.0000        0.0000        0.0000        0.0000        0.0000        0.0000        0.0000        0.0000
        0.0000        0.0000        0.0000        0.0000        0.0000        0.0000        0.0000        0.0000        0.0000        0.0000        0.0000        0.0000        0.0000        0.0000        0.0000        0.0000        0.0000        0.0000        0.0000        0.0000       21.8049       15.1619       10.5431       14.2603       12.1925        8.0649       25.7417       22.0730        9.0192        7.6040        8.2662       11.0315       33.8880       20.9044       16.9009       11.4533        9.6459       18.5203       33.8592       43.1993       30.2479       19.9653       20.8521       20.1791       16.7807       11.4580       19.2574       19.0098       24.3249       20.8797       11.7715       16.7351       12.6175       12.2953       14.4771       10.1299        8.0766       17.2592       17.1376       11.5853       11.8084        9.7295        6.1670        7.5719        9.0712        6.0732        9.7323        9.6347        7.9597        8.9680        8.0815       12.1473       10.5722        9.4467        9.3884       10.6805       12.9441       13.2780       13.3207       13.9754       17.5456       18.6387       22.5951       34.9374       33.0457       24.5284       29.7248       25.3031       24.1781       25.6327       24.4866       25.8237       24.8086       24.4006       26.5138       30.8271       31.5942       28.3235       30.6244       29.3316       31.2051       33.3510       32.3232       30.9440       27.5977       26.3275       25.4211       24.4245       27.3206       26.9139       28.7922       40.1292       46.1232       39.7080       34.4079       44.8910       46.9894       54.6335       63.7154       59.0037       63.4895       64.7110       70.3881       59.0561       52.9425       46.5698       46.1376       43.6267       43.7771       49.9525       52.8794       62.9919       76.3669       99.5147       92.8755       86.1280       76.4140       71.1232       80.4008       90.8490       84.1998       82.9520       85.9238       82.8142       83.4289       86.4387       67.5141       61.6361       54.2530       49.8199       56.2209       67.8600       66.3842       64.9030       62.3798       61.0875       49.7452       48.5869       49.8074       44.0529       44.7660       45.0364       45.5297       43.9864       44.4768       40.1510       40.6284       40.8280       41.0025       42.2986       33.9483       41.3435       49.7953       27.8350       44.9515       22.0257       21.1656       22.6628       23.6819       26.3493       29.0684       31.5193       25.6822       32.3742       38.9766       42.0038       44.1423       44.6452       47.2008       43.3323       50.5087       43.6301       47.3411       45.9146        0.0000        0.0000        0.0000        0.0000        0.0000        0.0000        0.0000        0.0000        0.0000        0.0000        0.0000        0.0000        0.0000        0.0000        0.0000        0.0000        0.0000        0.0000        0.0000        0.0000        0.0000        0.0000        0.0000        0.0000        0.0000        0.0000        0.0000        0.0000        0.0000        0.0000        0.0000        0.0000        0.0000        0.0000        0.0000        0.0000        0.0000        0.0000        0.0000        0.0000        0.0000        0.0000        0.0000        0.0000        0.0000        0.0000        0.0000        0.0000        0.0000        0.0000        0.0000        0.0000        0.0000        0.0000        0.0000
        0.0000        0.0000        0.0000        0.0000        0.0000        0.0000        0.0000        0.0000        0.0000        0.0000        0.0000        0.0000        0.0000        0.0000        0.0000        0.0000        0.0000        0.0000        0.0000        0.0000       39.3439       39.2571       28.6805       22.2731       13.1418        7.8567        7.8771        6.0676       17.2962       16.0881       25.9762       29.4267       34.0360       28.4156       13.3855       15.9815       12.7130       19.3936       24.1754       30.7124       27.5019       17.2551       31.9559       30.3879       25.7970       18.3968       29.8661       16.0707       17.3742       20.6796       16.4132       17.5020       12.8019        9.5264       23.3862       19.6754       16.4866       25.5382       24.9903       16.4893       14.3319        9.2044        6.2172        9.6445        8.8586        9.9935        9.9405        5.9286        5.7530        6.2044        9.0050       12.5931       11.5389        7.2101        9.6479       11.5665       10.9704       10.2659       13.3510       11.4785       11.9988       15.5730       18.9115       29.7269       36.0307       29.1708       32.0851       27.2567       25.5265       22.4951       23.4927       24.4399       24.9155       23.0775       27.1309       32.5745       30.9349       32.2165       36.0608       34.0445       37.8233       39.5786       44.2361       38.9541       30.5689       29.6341       26.9446       23.3158       22.8789       28.8491       39.4830       40.2857       37.8818       35.9521       34.7931       42.1594       48.6964       51.6695       52.2827       60.2042       70.2179       63.0196       55.9221       47.8578       43.2184       43.8447       40.9694       33.6973       35.0549       39.8181       44.5881       54.9004       61.6610       69.4966       71.1529       81.1181       83.7638       92.4632       85.6554       91.4269       87.5215       81.8166       74.1790       67.5731       78.3189       79.3527       72.9760       59.3197       63.2183       64.3907       80.7092       74.0274       72.2686       75.0079       80.9603       66.8192       60.7422       62.7981       63.7680       55.0101       54.4200       52.7454       61.1977       56.3624       52.9795       50.6370       48.3428       48.7624       47.1353       46.7738       41.8679       38.4427       33.5493       26.4202       28.6030       26.9177       26.5602       25.6199       28.4275       32.2207       29.4003       36.4277       34.6758       34.6803       39.1927       44.2762       52.3396       52.3176       49.4491       53.7095       52.9203       45.5254       48.6041       46.6682       46.5508        0.0000        0.0000        0.0000        0.0000        0.0000        0.0000        0.0000        0.0000        0.0000        0.0000        0.0000        0.0000        0.0000        0.0000        0.0000        0.0000        0.0000        0.0000        0.0000        0.0000        0.0000        0.0000        0.0000        0.0000        0.0000        0.0000        0.0000        0.0000        0.0000        0.0000        0.0000        0.0000        0.0000        0.0000        0.0000        0.0000        0.0000        0.0000        0.0000        0.0000        0.0000        0.0000        0.0000        0.0000        0.0000        0.0000        0.0000        0.0000        0.0000        0.0000        0.0000        0.0000        0.0000        0.0000
        0.0000        0.0000        0.0000        0.0000        0.0000        0.0000        0.0000        0.0000        0.0000        0.0000        0.0000        0.0000        0.0000        0.0000        0.0000        0.0000        0.0000        0.0000        0.0000        0.0000        0.0000       39.5425       27.3557       32.1502       27.1178       24.6966       22.6457       13.8609       17.8028       28.1127       29.4675       33.2137       28.4543       11.6774       15.1072       18.4686       23.8244       14.8498       12.7014       28.3688       39.3080       24.1243       38.7657       48.6661       37.1948       23.2156       25.0328       13.2059       16.6504       20.8194       15.5281        6.1782       14.8842       14.3503       21.8401       21.6633       19.7310       17.6603       16.3177        9.6233       11.2864        9.1093        7.9648        9.3865        9.5151       11.5255        7.1857        9.3815        9.7238       10.5989       14.8293       10.1191        8.8290       10.7231       14.9154       15.3749       13.7074       19.9471       22.7345       26.8292       30.4696       21.9202       24.0061       30.9162       32.5271       31.5613       36.7441       33.3540       38.2370       35.3608       25.6941       26.3459       27.0176       25.7912       25.2603       37.1036       36.3394       36.6494       38.4294       39.2233       48.2315       59.3973       81.6068       63.0117       46.9370       43.9168       48.5646       30.6577       28.5639       28.9717       34.5929       42.5509       43.8679       47.1585       50.8398       46.6036       47.2592       54.6798       83.9206       89.8347       71.3070       63.7167       54.2029       44.2356       36.5726       35.8918       37.1555       36.5181       38.2350       34.8849       37.5241       55.0410       58.3627       66.9139       69.2486       69.4243       76.3076       66.3955       74.3230       80.2384       71.2486       72.7726       71.7870       71.3766       82.4144       68.1584       63.5057       71.8494       71.8809       72.0691       94.5457       88.4387       88.0653       92.3985       90.2473       90.8037       89.5559       86.8795       84.6850       77.3067       74.2662       73.9464       68.0169       76.0402       75.4509       73.1586       70.5865       69.0938       62.8068       60.7285       53.0345       38.4878       33.2855       36.9202       34.4378       32.8202       33.2756       33.8863       33.6789       38.0351       39.0503       43.8768       42.2325       34.5657       36.5834       42.3162       51.9980       45.0349       46.8758       49.0165       55.5939       50.3064       53.2624       54.7949       54.6349       33.2400        0.0000        0.0000        0.0000        0.0000        0.0000        0.0000        0.0000        0.0000        0.0000        0.0000        0.0000        0.0000        0.0000        0.0000        0.0000        0.0000        0.0000        0.0000        0.0000        0.0000        0.0000        0.0000        0.0000        0.0000        0.0000        0.0000        0.0000        0.0000        0.0000        0.0000        0.0000        0.0000        0.0000        0.0000        0.0000        0.0000        0.0000        0.0000        0.0000        0.0000        0.0000        0.0000        0.0000        0.0000        0.0000        0.0000        0.0000        0.0000        0.0000        0.0000        0.0000        0.0000        0.0000
        0.0000        0.0000        0.0000        0.0000        0.0000        0.0000        0.0000        0.0000        0.0000        0.0000        0.0000        0.0000        0.0000        0.0000        0.0000        0.0000        0.0000        0.0000        0.0000        0.0000        0.0000       41.8153       32.3340       39.8686       34.0197       31.6849       28.9658       19.3546       19.7866       36.8588       22.1139       18.0033       20.4551       16.7645       11.6837       11.9528       10.3472       13.2585       14.5771       28.0562       27.4068       27.8955       47.8580       66.9116       41.3903       23.8138       23.9716       10.5043       22.3935       26.0016       10.9739        6.9846        4.5796        6.6805       21.9062       16.6773       16.7279       17.4689       17.0142       12.8461       12.5963       10.2595       11.5496       12.5090       11.9543       13.7454        9.2268        9.5846        7.6815        6.9297        7.4658        8.7077        9.9607       18.1459       22.4493       21.2560       28.7935       24.7239       20.9619       26.7519       31.2730       20.8175       20.6633       20.7895       20.6067       22.8304       25.9388       23.7624       26.9870       32.0946       31.3361       27.0582       25.0228       30.0016       33.1870       32.6679       44.8092       49.6183       47.4739       45.5061       51.7660       55.4975       50.5819       53.3132       59.5952       45.7374       38.0409       30.6936       29.4037       26.7282       34.6843       56.2640       53.4384       61.2158       54.6831       50.7853       64.0676       81.8753       70.3858       79.3555       72.5101       64.9760       60.6969       42.4134       33.9771       29.5739       30.1970       32.7514       33.2591       33.1781       41.7337       64.9392       84.2660       68.9736       69.0639       75.1533       74.9776       69.5077       56.8612       69.9855       74.4757       88.4773       91.9918       87.6493       68.8162       57.6432       61.3999       72.1838       77.2831       88.6523       97.3544       88.6234       94.2189      103.1866      108.2808      111.8748      106.4724      108.1304      100.0885       86.5787       83.4204       80.0980       78.9409       78.2852       80.9767       85.5611       85.4670       82.8754       76.9117       69.8942       61.0990       57.2532       41.1923       49.6472       39.8363       41.7846       68.3686       71.9300       50.2461       42.5612       47.4377       50.8980       54.6492       43.3597       47.6853       66.5034       64.4895       48.6287       54.4508       50.7354       51.8096       51.3838       57.6816       57.6560       59.5710       56.4900        0.0000        0.0000        0.0000        0.0000        0.0000        0.0000        0.0000        0.0000        0.0000        0.0000        0.0000        0.0000        0.0000        0.0000        0.0000        0.0000        0.0000        0.0000        0.0000        0.0000        0.0000        0.0000        0.0000        0.0000        0.0000        0.0000        0.0000        0.0000        0.0000        0.0000        0.0000        0.0000        0.0000        0.0000        0.0000        0.0000        0.0000        0.0000        0.0000        0.0000        0.0000        0.0000        0.0000        0.0000        0.0000        0.0000        0.0000        0.0000        0.0000        0.0000        0.0000        0.0000        0.0000
        0.0000        0.0000        0.0000        0.0000        0.0000        0.0000        0.0000        0.0000        0.0000        0.0000        0.0000        0.0000        0.0000        0.0000        0.0000        0.0000        0.0000        0.0000        0.0000        0.0000        0.0000       61.0566       46.9967       52.2617       42.1812       37.7762       34.0240       21.9461       21.2144       24.8855       25.4784       19.3703       22.8328       20.5991       19.3732       20.2439       24.6941       21.8849       20.6264       21.8987       36.1097       48.5343       31.2935       35.0227       20.4042       11.3896       12.2665       15.0279       13.1318       28.5333       17.4920        9.5904       11.9737        6.1397        9.3272       17.5207       20.9847       13.6942       17.8330       17.3512       20.2511       16.9565       16.1367       19.6648       13.2894       11.7059        8.1047        9.1583        6.4125       13.8939        5.5156        8.9209        9.5911       17.0252       19.1536       22.4773       24.2938       26.1721       31.2304       25.1557       21.0053       18.4535       22.8217       20.6609       26.3297       27.4858       31.9875       31.0553       32.1901       30.8127       29.4190       31.1721       31.4441       39.0747       44.1155       43.0909       41.8021       50.3833       47.9495       40.7831       57.4343       43.3162       38.7446       36.9571       36.2639       36.6889       42.4743       41.5599       39.2489       35.7753       33.8731       56.1710       85.5142       91.8420       61.3204       61.0588       72.5788       83.3891       76.8703       69.5531       61.0802       56.2814       71.7022       38.3532       30.2165       27.5448       28.9537       33.0242       36.2363       43.4652       41.7424       47.2744       54.7088       58.9093       60.1842       57.2578       51.3396       52.1183       58.8080       73.9066       77.8712       81.6840       78.0626       70.0925       68.0531       74.8756       76.7425       86.1117       84.0040       87.2158      100.6913      111.4535      109.6711      110.3053      115.2142      112.8642      111.3372      101.3232      101.4641       92.3871       89.0638       79.7493       85.6150       84.9022       89.7264       99.6790      102.6965       99.8547       91.8022       82.6599       75.3277       63.6763       53.5719       56.1283       57.7066       58.9073       69.1296       82.6248       56.3460       54.7062       60.5498       73.5620       84.4111       52.1855       50.1386       50.7551       54.5133       60.1025       49.9066       55.4734       60.3244       58.1458       59.3247       67.0097       81.5158       34.1100        0.0000        0.0000        0.0000        0.0000        0.0000        0.0000        0.0000        0.0000        0.0000        0.0000        0.0000        0.0000        0.0000        0.0000        0.0000        0.0000        0.0000        0.0000        0.0000        0.0000        0.0000        0.0000        0.0000        0.0000        0.0000        0.0000        0.0000        0.0000        0.0000        0.0000        0.0000        0.0000        0.0000        0.0000        0.0000        0.0000        0.0000        0.0000        0.0000        0.0000        0.0000        0.0000        0.0000        0.0000        0.0000        0.0000        0.0000        0.0000        0.0000        0.0000        0.0000        0.0000        0.0000
        0.0000        0.0000        0.0000        0.0000        0.0000        0.0000        0.0000        0.0000        0.0000        0.0000        0.0000        0.0000        0.0000        0.0000        0.0000        0.0000        0.0000        0.0000        0.0000        0.0000        0.0000       85.5703       69.9359       64.6147       60.2478       54.2652       42.8975       20.2851       22.5650       23.3157       24.5262       30.6569       20.3500       20.4709       27.8119       24.9120       22.2136       32.4258       20.1374       13.4552       24.8690       22.4673       24.3685       33.2257        7.8603       16.5020       19.9614       20.3746       18.8335       23.6993       17.6112       16.3603       15.7929       16.6950       19.0038       13.6307       11.2615       16.1033       19.3279       20.1387       24.1675       18.9312       10.9230       11.5456       14.2992       11.9115       10.0371       10.5306        7.2080        8.7921        8.3769       10.8955       14.3412       13.0441       17.2767       21.9000       32.0356       41.7501       28.4393       22.8769       31.1483       26.5363       23.4410       19.5790       22.5879       27.3203       30.0483       27.6411       30.5217       40.3005       36.5266       39.7514       38.5484       39.8070       38.8925       37.7943       34.8328       45.9700       39.2090       32.3682       43.7359       34.6754       35.1749       36.7162       39.6631       38.2889       43.9119       37.0518       32.6461       53.6774       44.0782       67.0284       88.0051       63.6299       63.7389       65.2751       61.3479       71.6115       88.7791       75.5951       59.9563       62.7962       45.9458       40.0850       35.9036       33.2187       35.0149       35.3458       40.9892       58.6550       57.0566       58.2534       50.4962       46.8773       55.3623       57.5869       56.8059       50.8125       54.7920       61.4726       70.2894       60.7813       64.0077       69.1428       59.8032       54.7619       73.5529       82.1619       87.5327       84.7987       91.5794       98.8120      104.3689      104.8413      108.5261      108.5778      110.0104      101.1130       95.4077      103.1010      103.6813      102.6785       97.3624      101.6169      102.6215      107.9974      108.9551      108.6717      101.7971       95.0548       84.3216       71.2800       66.2860       66.6955       67.1369       70.5353       70.5887       69.3155       70.3664       69.8047       74.8251       78.5870       88.1305       75.4239       68.5912       59.7322       58.5601       75.8012       58.0299       67.0208       72.6037       61.9415       65.1059       69.4635       73.4955        0.0000        0.0000        0.0000        0.0000        0.0000        0.0000        0.0000        0.0000        0.0000        0.0000        0.0000        0.0000        0.0000        0.0000        0.0000        0.0000        0.0000        0.0000        0.0000        0.0000        0.0000        0.0000        0.0000        0.0000        0.0000        0.0000        0.0000        0.0000        0.0000        0.0000        0.0000        0.0000        0.0000        0.0000        0.0000        0.0000        0.0000        0.0000        0.0000        0.0000        0.0000        0.0000        0.0000        0.0000        0.0000        0.0000        0.0000        0.0000        0.0000        0.0000        0.0000        0.0000        0.0000        0.0000
        0.0000        0.0000        0.0000        0.0000        0.0000        0.0000        0.0000        0.0000        0.0000        0.0000        0.0000        0.0000        0.0000        0.0000        0.0000        0.0000        0.0000        0.0000        0.0000        0.0000        0.0000        0.0000       44.7846       56.8361       53.9741       50.5388       46.7773       30.8270       30.1807       23.8937       20.1279        8.5896       10.0170       10.2170       22.8478       18.7977       11.2136       12.7510        9.7348        4.0310        9.9727       14.2933       17.3739       16.6386       11.7424       40.3351       22.8943       22.5995       24.7020       14.1997        9.8450       17.1488       20.0594       24.9094       30.0713       19.5047       18.2022       16.3903       16.7057       17.5326       22.2965       18.0229       14.1392       15.8413       16.4020       12.8409       12.9804       14.6852       23.1149       27.5141       26.0787       16.1501       27.8592       31.3083       37.6351       37.2442       35.2035       29.9924       29.9924       30.0393       28.2639       50.8510       63.9018       52.0349       54.5101       48.1299       42.4656       52.8565       67.2066       63.0992       63.5146       62.8828       72.9532      100.6229       99.7639       63.1070       57.4198       48.4141       55.8706       40.6639       42.3871       60.0349       59.6326       48.5735       51.3982       47.3648       46.8614       33.6427       37.8294       57.0919       54.3988       73.8895      104.7624       79.8331       67.2053       83.8801       87.4254       87.2999       95.3271       76.5449       83.2818       70.5523       50.1554       39.1554       38.6434       33.3278       35.7170       34.7133       40.6383       39.3959       39.6784       40.7908       44.5869       52.4579       58.2218       49.1296       57.8596       59.1577       58.8666       50.7939       45.7382       46.9935       67.0671       60.5132       53.9517       52.2941       56.0170       70.1528       77.1717       77.0849       90.3246       94.0693      108.2415      110.9867      103.6137      101.3638      122.7809      122.6832       99.0472      105.7148      125.0892      131.3487      119.1435      127.5794      141.9317      137.2290      133.6077      130.3711      130.8851      123.0437      100.2731       87.6691       88.3087       93.6248       94.3653      122.2381      116.7650      110.0642      111.5224      105.6106      103.1599       97.3128      101.2794       92.6543       87.0091       82.8869       70.5676       61.5463       66.6918       79.8761       72.0734       71.8336       75.7598       78.5120       80.2887       89.4343       86.0764       88.9728      102.1795        0.0000        0.0000        0.0000        0.0000        0.0000        0.0000        0.0000        0.0000        0.0000        0.0000        0.0000        0.0000        0.0000        0.0000        0.0000        0.0000        0.0000        0.0000        0.0000        0.0000        0.0000        0.0000        0.0000        0.0000        0.0000        0.0000        0.0000        0.0000        0.0000        0.0000        0.0000        0.0000        0.0000        0.0000        0.0000        0.0000        0.0000        0.0000        0.0000        0.0000        0.0000        0.0000        0.0000        0.0000        0.0000        0.0000        0.0000        0.0000        0.0000        0.0000
        0.0000        0.0000        0.0000        0.0000        0.0000        0.0000        0.0000        0.0000        0.0000        0.0000        0.0000        0.0000        0.0000        0.0000        0.0000        0.0000        0.0000        0.0000        0.0000        0.0000        0.0000        0.0000        0.0000        0.0000        0.0000        0.0000       56.6738       43.9974       37.6205       27.9317       21.3972        6.4730       12.1636       12.1835        6.3690       18.5956       10.1542        6.2806        5.8234        3.4975       12.3241        7.4701        7.6109       11.0335       28.3021       33.8683       23.2811       24.4311       26.5483       18.9103       18.3176       12.3519       24.7246       27.0868       27.1850       17.5458       17.8309       21.3795       26.6173       25.9711       23.1266       16.6882       14.9944       13.9243       12.7872       13.4343       13.9874       18.7132       51.4275       56.6808       24.8370       18.0908       28.9135       36.6772       41.6988       39.2299       34.0566       35.5394       41.7431       40.8306       50.8654       53.8837       48.6538       42.7759       54.5849       69.5031       74.7410       92.3025       80.6347       64.1116       58.8126       62.8754       67.6503       78.3467       82.6298       56.2698       41.9608       31.5479       39.9645       37.8906       44.1863       68.3329       57.2930       46.6505       60.4350       50.5414       41.2243       34.1875       38.5285       50.1276       39.3046       61.1522       67.5774       68.5581       70.6448       88.9239      107.1196       89.6714       90.9087       84.8628       71.4660       58.4739       46.4584       35.4037       36.5843       33.2733       35.2996       40.7627       43.4223       39.2094       38.2537       41.8652       52.9918       66.7383       61.2993       72.0616       71.7246       58.3153       53.1803       48.6642       59.5912       74.3897       72.0666       68.7103       64.3440       68.5608       60.2923       80.1902       76.4569       81.2557      100.6594      108.8821      120.9128      113.7488      110.4892      101.4124      104.3985      131.0767      118.3245      129.1957      125.7505      131.3425      124.4436      130.9059      142.7416      143.2659      158.7700      137.1144      126.8167      116.9003      102.7269       92.9347       94.1801       97.0586      106.9359      149.4866      132.0870      132.7829      144.1681      141.4983      123.4896      119.2859      112.3112      102.8233       91.5155       84.9789       79.5362       66.2793       71.6334       79.7359       74.9552       76.6487       90.6539       93.5607       90.5497       95.5636      106.6871       97.8036      109.0580        0.0000        0.0000        0.0000        0.0000        0.0000        0.0000        0.0000        0.0000        0.0000        0.0000        0.0000        0.0000        0.0000        0.0000        0.0000        0.0000        0.0000        0.0000        0.0000        0.0000        0.0000        0.0000        0.0000        0.0000        0.0000        0.0000        0.0000        0.0000        0.0000        0.0000        0.0000        0.0000        0.0000        0.0000        0.0000        0.0000        0.0000        0.0000        0.0000        0.0000        0.0000        0.0000        0.0000        0.0000        0.0000        0.0000        0.0000        0.0000        0.0000        0.0000
        0.0000        0.0000        0.0000        0.0000        0.0000        0.0000        0.0000        0.0000        0.0000        0.0000        0.0000        0.0000        0.0000        0.0000        0.0000        0.0000        0.0000        0.0000        0.0000        0.0000        0.0000        0.0000        0.0000        0.0000        0.0000        0.0000        0.0000       45.1483       40.4192       36.7971       29.8857       16.2415       27.6228       22.7782       10.2409       14.4100       11.1569       13.9206       17.6642       20.4628       14.3422        8.6615        7.0468        6.4475       12.2508       18.8097       17.7717       22.1663       24.3292       24.2538       28.0556       21.9342       16.2093       27.2536       35.5149       14.3338       13.1678       26.6551       21.7246       23.4180       20.0779       13.0812       11.2422       14.5807       15.0040       15.4699       16.4751       22.7939       41.6309       34.1949       20.8986       21.1274       36.0002       43.2477       36.2507       42.4483       50.7548       51.5736       49.9580       52.4089       61.6950       52.9280       42.5603       50.2270       52.7312       54.7315       57.7833       77.7348       70.9611       69.7901       67.6898       55.2028       55.0248       55.5220       71.6621       47.5394       39.7692       47.9682       42.6521       37.7411       28.7498       45.4082       44.5848       47.6928       46.5185       45.8339       42.4473       36.2199       34.9020       34.0599       41.8778       64.7074       67.1769       78.3177       87.5732       97.0569      100.2003       86.5054       75.6780       73.1275       65.8420       57.3774       52.2005       40.9903       52.2213       55.5577       49.4191       55.7498       52.4565       43.2936       40.6544       47.9500       53.5773       58.3776       66.2188       84.4891       79.8766       71.5351       67.9628       70.4836       79.5016       89.4382       71.5591       72.9408       67.4040       69.8304       75.6326       91.0078       98.7761       93.4496      112.5017      112.7648      137.6515      126.8584      107.3499      110.2121      157.6004      136.7835      136.8355      147.1534      129.4752      131.3563      131.6413      137.5819      143.6360      142.9617      145.2115      151.8805      120.6226      117.9133      119.3852      111.5090      110.9468      117.2760      130.2272      150.3885      141.3427      144.4491      152.2039      149.6976      143.1448      144.4731      140.8577      107.2446      109.4580      108.7892       91.5920       76.9859       87.1922       91.5840       83.8652       96.7796       97.6494       98.1348      109.4967      115.1418      115.4861      113.8639      114.1720       78.1200        0.0000        0.0000        0.0000        0.0000        0.0000        0.0000        0.0000        0.0000        0.0000        0.0000        0.0000        0.0000        0.0000        0.0000        0.0000        0.0000        0.0000        0.0000        0.0000        0.0000        0.0000        0.0000        0.0000        0.0000        0.0000        0.0000        0.0000        0.0000        0.0000        0.0000        0.0000        0.0000        0.0000        0.0000        0.0000        0.0000        0.0000        0.0000        0.0000        0.0000        0.0000        0.0000        0.0000        0.0000        0.0000        0.0000        0.0000        0.0000        0.0000
        0.0000        0.0000        0.0000        0.0000        0.0000        0.0000        0.0000        0.0000        0.0000        0.0000        0.0000        0.0000        0.0000        0.0000        0.0000        0.0000        0.0000        0.0000        0.0000        0.0000        0.0000        0.0000        0.0000        0.0000        0.0000        0.0000        0.0000        0.0000        0.0000        0.0000       37.3702       28.5017       29.5637       13.8612       15.7857       22.7988       29.7834       45.3312       34.8864       24.1757       18.1464       16.3235       20.4181       25.6525       23.4104       15.4803        7.9954       13.5780       14.1643       22.5600       22.4635       24.5003       33.3871       27.2347       22.6376       17.8364       14.0196       14.1354       10.4816       11.0095       15.1646        9.7114       12.5669       13.5308       21.5637       28.9124       29.4051       44.8941       23.3145       20.8819       23.2573       22.5073       32.4026       40.0120       40.5163       47.3747       49.2867       49.8855       46.5396       44.7094       48.9167       53.0526       61.1649       66.6182       59.9895       54.5753       47.8960       67.9764       70.3552       55.1829       68.4101       67.7984       71.3836       69.2443       59.8515       44.3207       41.4433       49.7215       57.7170       35.1232       33.4694       32.0176       36.5398       35.9562       36.4475       40.3636       34.5380       32.0527       35.7076       42.1170       45.9767       56.3022       72.2438       78.2576       88.5092       85.7233       82.9228       80.2373       74.2297       71.3483       75.3969       65.6554       65.7842       53.1833       51.0988       57.9153       57.8627       60.5496       59.8307       49.5823       54.8467       59.1690       66.5322       72.4052       82.4014       83.8314       87.7291      100.1149       99.9856       98.8293      105.1709      109.5172       79.0473       78.8146       75.0117       79.2355       83.5518       97.8328      101.8147       89.2688       99.5819      107.7143      127.7001      109.5061      114.0368      135.5466      100.2711      116.5605      133.3514      148.6751      139.8212      141.0470      126.8033      130.1456      139.9409      149.5509      144.5463      152.1303      143.2825      132.5664      126.7703      121.3678      137.0518      140.5729      142.3765      150.0838      157.5412      161.5848      166.1385      166.8743      178.5461      175.2060      151.3350      121.1095      125.5920      128.1314      112.5952       90.9070       88.1565       94.2953       90.5658       91.3070       92.7221      117.2334      124.1601       92.5195      123.6709      120.8226      120.8514       65.5800        0.0000        0.0000        0.0000        0.0000        0.0000        0.0000        0.0000        0.0000        0.0000        0.0000        0.0000        0.0000        0.0000        0.0000        0.0000        0.0000        0.0000        0.0000        0.0000        0.0000        0.0000        0.0000        0.0000        0.0000        0.0000        0.0000        0.0000        0.0000        0.0000        0.0000        0.0000        0.0000        0.0000        0.0000        0.0000        0.0000        0.0000        0.0000        0.0000        0.0000        0.0000        0.0000        0.0000        0.0000        0.0000        0.0000        0.0000        0.0000        0.0000
        0.0000        0.0000        0.0000        0.0000        0.0000        0.0000        0.0000        0.0000        0.0000        0.0000        0.0000        0.0000        0.0000        0.0000        0.0000        0.0000        0.0000        0.0000        0.0000        0.0000        0.0000        0.0000        0.0000        0.0000        0.0000        0.0000        0.0000        0.0000        0.0000        0.0000        0.0000       33.8572       24.1521        0.0000        0.0000       31.2011       36.9861       33.9801       25.0279       16.1502       17.2342       24.6839       29.6823       28.2202       15.0618       10.5203        5.6841        6.6476        8.4559       16.2441       21.6496       20.1996       27.8753       32.7171       20.3340       11.6137       15.6560       12.9969       10.9983       13.6141       16.3087       16.9061       11.9719       18.4535       19.1192       32.1102       33.1532       36.2923       26.1665       30.7027       24.3364       20.3340       27.6960       35.7608       36.3010       69.6402       62.6086       54.3944       72.3735       72.8713       49.8690       48.2182       56.4953       81.9149       85.7514       69.5787       67.6215       62.4528       67.4807       79.5648       96.3323       82.9649      118.3040      146.2415      147.5569       83.3900       46.0798       46.2445       76.2062       37.8227       31.0112       34.7399       66.8555       47.3444       47.5325       41.4752       34.8153       35.1161       35.5335       38.4938       46.8860       68.8584       73.2604       82.7841      113.1447       92.2972       80.5142       82.9570       79.1215       84.3970       78.8965       68.2992       67.8374       63.4978       80.6115       90.2421       83.9648       80.3493       72.4676       67.1141       65.3649       69.0120       81.2846       85.7219      102.7962      104.1478      127.2701      143.3504      126.7902      121.6978      125.7937      128.9744      108.6974       80.1584       72.3799       68.2533       76.9259       73.8327       78.1026       74.5267       71.9194       84.6511       90.7427       91.0772      104.1097      108.8262      106.4461      109.3023      110.4314      142.6718      150.0690      143.2168      147.2281      148.5046      153.7912      153.8227      150.6468      145.5669      144.1775      138.3055      132.5035      137.7859      154.7392      207.2788      200.6726      185.4452      195.9831      190.3096      199.6923      199.3849      188.5213      166.1250      153.8958      131.9910      130.5272      131.0851      123.2594      118.2232      106.4387       99.6929      111.7796      103.3795       96.7682       96.8376      103.7171      103.1935      122.2623      127.9111        0.0000        0.0000        0.0000        0.0000        0.0000        0.0000        0.0000        0.0000        0.0000        0.0000        0.0000        0.0000        0.0000        0.0000        0.0000        0.0000        0.0000        0.0000        0.0000        0.0000        0.0000        0.0000        0.0000        0.0000        0.0000        0.0000        0.0000        0.0000        0.0000        0.0000        0.0000        0.0000        0.0000        0.0000        0.0000        0.0000        0.0000        0.0000        0.0000        0.0000        0.0000        0.0000        0.0000        0.0000        0.0000        0.0000        0.0000        0.0000        0.0000        0.0000        0.0000
        0.0000        0.0000        0.0000        0.0000        0.0000        0.0000        0.0000        0.0000        0.0000        0.0000        0.0000        0.0000        0.0000        0.0000        0.0000        0.0000        0.0000        0.0000        0.0000        0.0000        0.0000        0.0000        0.0000        0.0000        0.0000        0.0000        0.0000        0.0000        0.0000        0.0000        0.0000        0.0000        0.0000        0.0000        0.0000        0.0000        0.0000       42.4668       26.8173       19.7641       14.3039       25.4260       27.2231       22.6659       13.0327       16.1397       11.0100        8.8578       12.6767       19.1742       19.5043       18.0516       11.3215       18.5661       17.7399       13.5013       12.4343        9.8312       11.0760       14.3916       10.6280       10.7663       12.0970       19.4877       19.2534       18.8973       17.4357       27.9390       45.9101       54.1371       26.3016       15.4450       38.3947       51.9865       55.2783       64.0481       61.3297       75.8659       79.7292       73.9669       58.3761       68.1936       60.9625       68.3271       63.1579       61.5884       87.1238      119.4787       90.0413      106.7045      109.9799       93.0162       99.5870      116.9834      140.5823      104.2863       56.7627       30.8662       57.8469       44.6342       21.3434       36.5370       46.0954       37.7703       32.1493       26.6548       30.1550       29.6566       30.1318       40.0699       55.9224       86.6127       88.3877       91.2795      117.3431       76.3289       74.5774       79.7750       76.4942       67.3340       61.2605       63.1900       69.3356       67.2967       79.0670       85.9975       69.9462       74.6225       79.5780       78.3444       72.7854       82.2931      100.6290      104.3059      118.9614      131.0974      141.4134      158.9801      148.5117      141.7574      123.2598      125.0551      115.3424       91.8778       87.3605       75.9959       76.3763       85.5424       76.7378       78.1697       70.6708       81.0111       91.0356      104.4865      111.8930      133.9958      115.9046      112.9753      110.6879      144.1620      134.7713      123.6415      148.9725      150.5726      155.1015      154.3246      143.6042      142.1699      140.3107      143.9125      151.2702      144.3648      170.5478      200.9859      199.7249      217.2159      227.6674      232.7904      225.5721      210.4376      221.4627      196.8957      241.1845      201.7781      143.5107      133.1457      126.1020      129.1413      113.3109      108.6760      114.5319      106.7591       97.7717      100.6665      107.1806      114.3177      130.7458        0.0000        0.0000        0.0000        0.0000        0.0000        0.0000        0.0000        0.0000        0.0000        0.0000        0.0000        0.0000        0.0000        0.0000        0.0000        0.0000        0.0000        0.0000        0.0000        0.0000        0.0000        0.0000        0.0000        0.0000        0.0000        0.0000        0.0000        0.0000        0.0000        0.0000        0.0000        0.0000        0.0000        0.0000        0.0000        0.0000        0.0000        0.0000        0.0000        0.0000        0.0000        0.0000        0.0000        0.0000        0.0000        0.0000        0.0000        0.0000        0.0000        0.0000        0.0000        0.0000
        0.0000        0.0000        0.0000        0.0000        0.0000        0.0000        0.0000        0.0000        0.0000        0.0000        0.0000        0.0000        0.0000        0.0000        0.0000        0.0000        0.0000        0.0000        0.0000        0.0000        0.0000        0.0000        0.0000        0.0000        0.0000        0.0000        0.0000        0.0000        0.0000        0.0000        0.0000        0.0000        0.0000        0.0000        0.0000        0.0000        0.0000        0.0000        0.0000       23.6956       20.3357       20.8232       16.0034       17.9157       18.1213       32.3432       20.4853       15.4085       21.0290       27.5638       22.3031       18.2262       13.6003       10.3404       13.0080       10.1328       10.6712        8.7000        7.4812        5.8341        4.7359        6.6421        9.8058       16.9086       15.1407       15.6790       18.2286       26.5543       37.0386       40.7674       29.9834       30.0153       37.5881       38.2556       41.6536       47.7096       48.7172       60.2734       62.0355       65.4806       73.3504       71.6480       70.2007       64.7869       62.9497       61.1033       76.3791      102.6141      113.2626      125.3441      125.8703       99.8416       90.4733       94.9570       95.5205       87.7451       71.2937       35.0343       30.5189       46.0820       28.1899       28.8746       40.1442       31.3809       26.2811       22.8708       27.0800       30.4465       27.2094       35.2742       47.0789       83.6393      104.8852      109.9658      100.9028       81.0731       87.7228       80.6446       74.2387       74.7163       67.9135       78.4029       76.9799       71.0350       71.8528       74.9690       74.7886       81.7343       82.1230       82.7334       81.2112       91.9201      125.9254      133.9097      133.4649      160.2741      151.1290      175.0343      164.1228      122.5656      106.7555      128.5564      131.8850      119.6375      101.7560       93.5290       92.9684       88.0921       83.5704       76.0325       74.7747       82.1675       86.8763       97.2858      108.4028      128.7493      120.1077      112.7309      129.0746      153.0019      131.0340      152.4052      152.6023      152.6451      175.9265      165.8471      145.0089      142.4777      151.3775      161.6080      153.7610      158.0611      178.8386      205.0556      197.9429      227.4286      262.1454      249.7010      246.0349      227.1983      228.2578      215.3527      249.0097      190.0630      187.2341      157.0660      142.2072      146.2998      131.4411      134.4427      148.1519      116.9894      106.1234      103.5096      102.2175      101.3067      115.2046        0.0000        0.0000        0.0000        0.0000        0.0000        0.0000        0.0000        0.0000        0.0000        0.0000        0.0000        0.0000        0.0000        0.0000        0.0000        0.0000        0.0000        0.0000        0.0000        0.0000        0.0000        0.0000        0.0000        0.0000        0.0000        0.0000        0.0000        0.0000        0.0000        0.0000        0.0000        0.0000        0.0000        0.0000        0.0000        0.0000        0.0000        0.0000        0.0000        0.0000        0.0000        0.0000        0.0000        0.0000        0.0000        0.0000        0.0000        0.0000        0.0000        0.0000        0.0000        0.0000
        0.0000        0.0000        0.0000        0.0000        0.0000        0.0000        0.0000        0.0000        0.0000        0.0000        0.0000        0.0000        0.0000        0.0000        0.0000        0.0000        0.0000        0.0000        0.0000        0.0000        0.0000        0.0000        0.0000        0.0000        0.0000        0.0000        0.0000        0.0000        0.0000        0.0000        0.0000        0.0000        0.0000        0.0000        0.0000        0.0000        0.0000        0.0000        0.0000        0.0000       42.8572       41.3345       28.2548       23.6317       24.5583       17.1395        9.9427       17.0549       28.0929       28.9646       24.9089       17.7159       20.0265       15.4149       15.5519       12.6620       15.3953       11.4788        8.4801       12.8073        9.4748        9.2025       12.8744       21.3305       16.4327       14.6381       23.8639       30.5333       28.5611       28.7857       35.6600       42.3608       34.6137       28.7610       29.2638       28.3228       37.8178       33.0155       41.9548       51.1583       63.5208       63.7449       53.7760       46.2724       62.6013       76.0111       92.8619      113.6736      114.2850      121.9719      104.7272       73.2591       99.7573      102.6924       99.0028       67.4907       62.7635       51.8480       34.6232       28.6310       34.6252       25.7035       33.2977       28.5603       27.1374       27.1664       24.8913       28.6589       27.7436       36.8762       44.5807       74.0484       94.5753      112.7621      109.5373       92.5738       85.9303       81.2334       76.5627       83.8885       77.4645       76.6265       75.0687       70.3458       75.1594       85.2680       91.1933       88.7241       89.6483       97.1467       90.7614      101.7443      131.3216      136.1161      145.1090      164.0502      173.5754      171.9803      157.8725      122.4654      119.9536      162.6096      141.2772      126.5146      115.6500      100.7228      104.2498      104.8894       98.2205       91.1323       87.6670      100.3405       93.1328       98.6780      114.6929      127.9696      130.7435      127.0142      126.3657      155.6188      159.5750      175.0667      158.6962      162.2014      158.5264      154.9049      148.0085      168.6017      179.0028      178.8840      186.6377      213.4324      220.0516      206.4385      190.6380      222.1646      248.1101      267.0857      259.8836      268.6517      224.6214      212.5571      228.9150      206.7367      199.6359      172.8435      169.5551      151.5610      165.7069      149.6648      148.0280      116.6282      106.5327      103.8030       99.7869      101.7621        0.0000        0.0000        0.0000        0.0000        0.0000        0.0000        0.0000        0.0000        0.0000        0.0000        0.0000        0.0000        0.0000        0.0000        0.0000        0.0000        0.0000        0.0000        0.0000        0.0000        0.0000        0.0000        0.0000        0.0000        0.0000        0.0000        0.0000        0.0000        0.0000        0.0000        0.0000        0.0000        0.0000        0.0000        0.0000        0.0000        0.0000        0.0000        0.0000        0.0000        0.0000        0.0000        0.0000        0.0000        0.0000        0.0000        0.0000        0.0000        0.0000        0.0000        0.0000        0.0000        0.0000
        0.0000        0.0000        0.0000        0.0000        0.0000        0.0000        0.0000        0.0000        0.0000        0.0000        0.0000        0.0000        0.0000        0.0000        0.0000        0.0000        0.0000        0.0000        0.0000        0.0000        0.0000        0.0000        0.0000        0.0000        0.0000        0.0000        0.0000        0.0000        0.0000        0.0000        0.0000        0.0000        0.0000        0.0000        0.0000        0.0000        0.0000        0.0000        0.0000        0.0000        0.0000        0.0000        0.0000       47.6668       46.2588       41.5705       37.5796       32.0131       31.3546       32.5420       31.7037       31.0368       31.5152       26.9376       26.3803       40.8978       39.1794       36.8231       32.9639       34.2822       32.3336       53.8968       50.2365       48.3374       47.0499       41.2141       40.1081       48.5421       50.4417       43.2765       43.1172       48.4726       52.7214       40.5405       46.9437       39.8604       51.4604       38.8612       48.6070       73.9433       93.9176       90.2440       79.6857      121.9639      150.2023      173.6101      206.5353      182.4493      210.8625      179.3492      179.5692      175.9381      183.2051      146.4772      142.8913      116.1772      105.5833       96.6994       89.0337       56.0817       50.8632       40.7444       43.4101       23.5736       22.9262       28.2938       26.2649       29.3057       27.0919       27.8438       35.8364       53.0353       66.9010       73.7252       78.1511       76.1396       71.6793       66.6255       62.7692       69.2698       66.3709       66.2560       70.2918       86.3171       90.0029       88.5974      101.5292      103.2166      120.8750      120.2241      125.1383      113.9322      132.4790      137.1102      146.7160      160.9666      172.7652      167.7075      131.3997      114.7266      117.8908      172.9643      130.9867      138.6496      136.5552      115.5236      112.8394      125.8356      119.1515      127.6998      120.9264      115.1150      104.5583      114.0274      135.3672      159.1866      158.1275      164.0244      164.0970      153.8451      174.5263      187.7149      180.6190      190.2020      179.4882      187.3956      178.4332      190.7810      178.3853      189.0090      199.1444      217.7337      206.7093      208.2832      192.5148      206.4385      221.8751      239.3172      251.9282      266.7743      270.8041      260.2367      251.1737      243.6218      215.6609      190.9915      180.2753      163.0992      159.4806      162.9155      151.7029      134.5802      121.0932      110.9163      110.7562      101.2500        0.0000        0.0000        0.0000        0.0000        0.0000        0.0000        0.0000        0.0000        0.0000        0.0000        0.0000        0.0000        0.0000        0.0000        0.0000        0.0000        0.0000        0.0000        0.0000        0.0000        0.0000        0.0000        0.0000        0.0000        0.0000        0.0000        0.0000        0.0000        0.0000        0.0000        0.0000        0.0000        0.0000        0.0000        0.0000        0.0000        0.0000        0.0000        0.0000        0.0000        0.0000        0.0000        0.0000        0.0000        0.0000        0.0000        0.0000        0.0000        0.0000        0.0000        0.0000        0.0000        0.0000
        0.0000        0.0000        0.0000        0.0000        0.0000        0.0000        0.0000        0.0000        0.0000        0.0000        0.0000        0.0000        0.0000        0.0000        0.0000        0.0000        0.0000        0.0000        0.0000        0.0000        0.0000        0.0000        0.0000        0.0000        0.0000        0.0000        0.0000        0.0000        0.0000        0.0000        0.0000        0.0000        0.0000        0.0000        0.0000        0.0000        0.0000        0.0000        0.0000        0.0000        0.0000        0.0000        0.0000        0.0000       65.7815       59.2798       55.8769       50.4533       49.3458       49.4046       36.3891       32.8858       32.6927       39.2346       41.5367       55.8060       50.2813       42.7481       45.5193       62.5858       60.3915       48.3179       46.6142       62.7727       56.0365       42.7971       42.7407       58.4762       82.4666       68.9276       48.9297       45.4694       46.3591       40.7737       35.9656       27.5186       38.8331       43.3262       52.5551       76.4899       78.7951       81.5909       90.0576      154.9967      198.5400      221.7551      231.4592      194.3783      192.4217      184.2815      177.7686      176.1253      186.8720      171.5498      122.8997      106.5686      132.8715      125.1009      123.3725       77.8311       59.4126       60.1679       56.9791       30.9891       23.8720       23.2523       22.2745       28.3408       24.4754       28.0605       35.1969       50.0907       67.2027       67.9394       68.4058       74.4249       71.5071       63.2007       65.2917       74.5626       84.7447       80.5858       83.0942       93.3071       93.0959       94.3864       91.5657      111.1891      117.1675      122.1730      125.8845      112.3454      113.6471       98.7426      104.3223      114.8699      133.3748      129.6807      120.7111      109.8315      138.1214      148.0826      126.5426      116.6927      120.8843      128.2907      128.5574      154.1772      146.1262      156.8644      135.2612      133.5446      128.0457      127.0479      139.8264      154.7751      161.6130      169.5464      173.0731      177.0497      192.9354      191.8931      166.3336      179.7659      172.1978      169.3672      168.0923      174.7815      188.7292      197.9631      168.6131      220.3363      214.0495      174.5115      200.0370      230.9434      246.1742      301.0559      301.0230      301.4010      289.4891      304.5705      298.1471      238.5001      228.5391      215.2749      201.2948      176.4339      164.1456      166.6449      157.6178      120.8895      119.6424      127.6743      145.3441      148.3800        0.0000        0.0000        0.0000        0.0000        0.0000        0.0000        0.0000        0.0000        0.0000        0.0000        0.0000        0.0000        0.0000        0.0000        0.0000        0.0000        0.0000        0.0000        0.0000        0.0000        0.0000        0.0000        0.0000        0.0000        0.0000        0.0000        0.0000        0.0000        0.0000        0.0000        0.0000        0.0000        0.0000        0.0000        0.0000        0.0000        0.0000        0.0000        0.0000        0.0000        0.0000        0.0000        0.0000        0.0000        0.0000        0.0000        0.0000        0.0000        0.0000        0.0000        0.0000        0.0000        0.0000
        0.0000        0.0000        0.0000        0.0000        0.0000        0.0000        0.0000        0.0000        0.0000        0.0000        0.0000        0.0000        0.0000        0.0000        0.0000        0.0000        0.0000        0.0000        0.0000        0.0000        0.0000        0.0000        0.0000        0.0000        0.0000        0.0000        0.0000        0.0000        0.0000        0.0000        0.0000        0.0000        0.0000        0.0000        0.0000        0.0000        0.0000        0.0000        0.0000        0.0000        0.0000        0.0000        0.0000        0.0000        0.0000        0.0000       66.8610       61.3491       58.0610       53.5430       41.7291       42.2170       44.2121       45.8614       42.5206       44.1972       46.1496       48.2966       54.4950       73.3808       70.9183       60.1670       45.1887       50.7762       47.1497       46.6333       36.2585       60.1454       65.5875       61.9579       54.7495       53.8114       48.0359       47.7615       38.7282       21.9355       22.9172       22.1777       29.2376       54.8532       61.4248       71.4164       94.7656      182.4794      211.8323      224.1031      215.9378      177.0863      195.3059      223.1826      236.7700      227.9332      202.9033      200.1336      208.8947      133.9521      149.1487      135.0668      105.3095       77.7738       71.0133       80.3323       64.1427       37.3135       25.0279       21.5707       23.7392       26.6246       32.2795       27.8283       33.4820       47.9472       58.4482       61.1374       67.1952       85.3347       73.7401       72.7629       72.3457       89.2050       90.0160       87.3967       83.0394       91.2410       96.2034      110.1032      108.7828      115.2812      126.3064      116.2583      101.7658       87.1916       80.9547       84.9478       94.1231       99.4174       94.8248       96.2678      130.8755      123.2815      124.6245      143.5654      144.7843      128.4792      143.9672      139.1694      176.5972      189.3981      186.6045      188.8842      179.5710      166.8097      150.1376      153.0523      155.4681      168.0512      160.8795      167.8883      176.0418      185.7396      190.1708      185.9999      188.5370      185.9193      178.9855      163.8323      171.5899      180.6488      183.4616      189.7825      204.8782      194.3432      172.5370      168.6111      191.9711      222.0582      262.8549      322.9641      348.5302      349.0694      339.3032      319.4001      293.3329      228.8157      224.2120      212.9904      208.0253      180.3204      161.8248      148.1767      144.7322      122.3039      112.7155      118.6068      134.4741      123.1800        0.0000        0.0000        0.0000        0.0000        0.0000        0.0000        0.0000        0.0000        0.0000        0.0000        0.0000        0.0000        0.0000        0.0000        0.0000        0.0000        0.0000        0.0000        0.0000        0.0000        0.0000        0.0000        0.0000        0.0000        0.0000        0.0000        0.0000        0.0000        0.0000        0.0000        0.0000        0.0000        0.0000        0.0000        0.0000        0.0000        0.0000        0.0000        0.0000        0.0000        0.0000        0.0000        0.0000        0.0000        0.0000        0.0000        0.0000        0.0000        0.0000        0.0000        0.0000        0.0000        0.0000
        0.0000        0.0000        0.0000        0.0000        0.0000        0.0000        0.0000        0.0000        0.0000        0.0000        0.0000        0.0000        0.0000        0.0000        0.0000        0.0000        0.0000        0.0000        0.0000        0.0000        0.0000        0.0000        0.0000        0.0000        0.0000        0.0000        0.0000        0.0000        0.0000        0.0000        0.0000        0.0000        0.0000        0.0000        0.0000        0.0000        0.0000        0.0000        0.0000        0.0000        0.0000        0.0000        0.0000        0.0000        0.0000        0.0000        0.0000       57.1976       55.2568       58.9212       56.8377       54.4761       50.1677       46.9326       39.0925       50.3059       55.7253       51.9904       51.7661       66.1425       65.0069       62.5665       46.2237       52.0593       44.3231       42.6519       48.3688       70.4915       67.6909       65.3942       58.2658       54.9614       65.8404       65.2963       56.6926       30.5594       24.2235       35.4762       42.7112       54.3816       67.6137       94.1451      117.0600      180.8279      192.8448      211.2915      215.8638      186.9249      207.2522      222.9743      244.3362      274.5822      280.5639      286.8724      281.7302      191.4249      205.5791      133.0479      111.1564       98.3957       86.4212       80.7961       65.3383       41.8080       26.5296       20.7231       23.8312       27.6528       25.8955       23.6789       27.9256       36.5440       45.8020       58.8080       60.6192       68.1727       63.8611       67.2155       61.2244       74.5101       80.0818       72.1937       68.5296       66.6817       91.3147       99.5271       97.1786      100.4795       95.3372       93.8022       87.3850       75.7870       75.3610       80.6926       83.4843       75.3089       76.1188       86.5712      127.0241      136.9538      124.5695      154.5529      143.8774      134.3615      160.8044      156.5780      189.2430      210.5386      209.1461      191.7991      192.2185      187.3365      168.4495      145.7242      154.4449      175.9094      161.0736      170.6393      189.5145      181.9514      170.0317      196.1222      202.9879      181.2574      160.8296      161.4714      171.9482      183.8059      196.4799      173.3571      176.9475      186.4115      171.9660      204.8647      197.5946      254.2650      303.6744      311.7234      310.9229      312.5783      286.4820      253.3542      235.6726      223.3530      217.6989      202.6341      171.8204      154.6411      153.8766      140.6955      149.5105      118.4625      113.2836      124.4416      135.8211        0.0000        0.0000        0.0000        0.0000        0.0000        0.0000        0.0000        0.0000        0.0000        0.0000        0.0000        0.0000        0.0000        0.0000        0.0000        0.0000        0.0000        0.0000        0.0000        0.0000        0.0000        0.0000        0.0000        0.0000        0.0000        0.0000        0.0000        0.0000        0.0000        0.0000        0.0000        0.0000        0.0000        0.0000        0.0000        0.0000        0.0000        0.0000        0.0000        0.0000        0.0000        0.0000        0.0000        0.0000        0.0000        0.0000        0.0000        0.0000        0.0000        0.0000        0.0000        0.0000        0.0000        0.0000
        0.0000        0.0000        0.0000        0.0000        0.0000        0.0000        0.0000        0.0000        0.0000        0.0000        0.0000        0.0000        0.0000        0.0000        0.0000        0.0000        0.0000        0.0000        0.0000        0.0000        0.0000        0.0000        0.0000        0.0000        0.0000        0.0000        0.0000        0.0000        0.0000        0.0000        0.0000        0.0000        0.0000        0.0000        0.0000        0.0000        0.0000        0.0000        0.0000        0.0000        0.0000        0.0000        0.0000        0.0000        0.0000        0.0000        0.0000        0.0000        0.0000        0.0000       43.3124       50.6476       49.7511       53.9687       62.0849       81.1722       84.6834       91.8316       91.3334       86.1293       73.4690       69.6383       63.0645       48.2027       40.3287       40.5267        0.0000        0.0000       62.1148       54.8368       54.4933       62.3953       74.3561       76.2184       72.0429       87.9837       80.1280       64.3195       62.2591       75.7570       95.9167      110.6548      124.4631      134.6375      137.2675      163.1270      169.5520      153.0629      149.4108        0.0000        0.0000        0.0000        0.0000      263.4745      253.3779      210.1299      182.4644      146.6738        0.0000      178.1099      153.4323      129.7045      102.0508       56.8836       41.9370       37.3145       28.5278       21.7869       16.7718       16.7288       23.8451       32.9111       42.1855       47.3097       50.1080       59.4056       60.8624       61.1094       60.0294       63.2762       61.1416       55.8289       54.2300       54.4087       52.3593       58.3735       71.4739       77.4236       69.2971       68.0099       76.3244       71.4965       69.1351       69.8216       69.2218       78.6163       76.7029       78.0576       96.1113      111.3002      117.4064      138.2126      146.3907      150.8734      161.3742      183.9213      176.2342      179.8854      198.8375      178.5012      178.0981      179.8844      159.8704      160.0988      153.7437      164.2198      157.0169      153.6515      150.2442      164.6376      182.2717      204.4983      192.6541      182.3785      164.0643      165.1652      171.3539      166.2445      168.3260      157.5093      144.8423      173.9147      196.2892      198.0953      187.2771      219.4384      239.5930      258.9523      277.1196      264.0891      235.9566      230.7867      212.7495      201.6938      208.2298      186.6220      164.6637      145.9607      147.0510      139.1168      154.8275      146.3427      139.7446        0.0000        0.0000        0.0000        0.0000        0.0000        0.0000        0.0000        0.0000        0.0000        0.0000        0.0000        0.0000        0.0000        0.0000        0.0000        0.0000        0.0000        0.0000        0.0000        0.0000        0.0000        0.0000        0.0000        0.0000        0.0000        0.0000        0.0000        0.0000        0.0000        0.0000        0.0000        0.0000        0.0000        0.0000        0.0000        0.0000        0.0000        0.0000        0.0000        0.0000        0.0000        0.0000        0.0000        0.0000        0.0000        0.0000        0.0000        0.0000        0.0000        0.0000        0.0000        0.0000        0.0000        0.0000        0.0000        0.0000
        0.0000        0.0000        0.0000        0.0000        0.0000        0.0000        0.0000        0.0000        0.0000        0.0000        0.0000        0.0000        0.0000        0.0000        0.0000        0.0000        0.0000        0.0000        0.0000        0.0000        0.0000        0.0000        0.0000        0.0000        0.0000        0.0000        0.0000        0.0000        0.0000        0.0000        0.0000        0.0000        0.0000        0.0000        0.0000        0.0000        0.0000        0.0000        0.0000        0.0000        0.0000        0.0000        0.0000        0.0000        0.0000        0.0000        0.0000        0.0000        0.0000        0.0000        0.0000        0.0000        0.0000        0.0000        0.0000       92.5994      105.6708      112.2614        0.0000        0.0000        0.0000       92.8087       76.4517       57.6674       49.2588        0.0000        0.0000        0.0000        0.0000        0.0000        0.0000        0.0000       84.4415       84.4222       79.5815       78.8557       74.2919       71.3047       71.7131       89.7509      100.1546       91.9132      103.6558      110.9030      125.3496      153.2780      163.8396      137.8642        0.0000        0.0000        0.0000        0.0000        0.0000        0.0000      303.3686      208.1460        0.0000        0.0000        0.0000      152.7197      142.5295      127.7907       89.7189       55.3381       43.0299       31.8989       27.8792       18.0269       13.2192       16.8639       19.0232       32.9902       51.2812       46.9789       46.7690       52.0230       58.6324       57.9374       53.2196       58.5025       61.8806       53.6296       54.7327       54.7472       46.9208       51.7188       58.7025       64.4784       60.2508       63.7645       64.5745       66.7247       60.7141       61.5571       66.0865       71.8580       83.2502       77.6699      102.7516      101.5245      116.2026      137.5130      167.4651      156.7658      159.1469      177.1194      167.0030      174.2780      183.1343      194.2565      192.5729      186.6312      178.3509      177.5625      164.5235      157.2645      145.9471      150.0282      160.3734      175.6708      164.1868      176.4296      213.8804      201.1493      200.3414      193.8187      190.3915      185.7284      177.5779      157.6799      154.4999      205.7601      190.3654      186.2978      207.0649      222.6003      226.1723      222.5131      239.0082      233.8644      225.4456      218.0046      205.3780      189.7231      183.2653      170.3763      158.8779      126.0815      128.2864      125.8355      156.8601      147.9092      144.7524        0.0000        0.0000        0.0000        0.0000        0.0000        0.0000        0.0000        0.0000        0.0000        0.0000        0.0000        0.0000        0.0000        0.0000        0.0000        0.0000        0.0000        0.0000        0.0000        0.0000        0.0000        0.0000        0.0000        0.0000        0.0000        0.0000        0.0000        0.0000        0.0000        0.0000        0.0000        0.0000        0.0000        0.0000        0.0000        0.0000        0.0000        0.0000        0.0000        0.0000        0.0000        0.0000        0.0000        0.0000        0.0000        0.0000        0.0000        0.0000        0.0000        0.0000        0.0000        0.0000        0.0000        0.0000        0.0000        0.0000
        0.0000        0.0000        0.0000        0.0000        0.0000        0.0000        0.0000        0.0000        0.0000        0.0000        0.0000        0.0000        0.0000        0.0000        0.0000        0.0000        0.0000        0.0000        0.0000        0.0000        0.0000        0.0000        0.0000        0.0000        0.0000        0.0000        0.0000        0.0000        0.0000        0.0000        0.0000        0.0000        0.0000        0.0000        0.0000        0.0000        0.0000        0.0000        0.0000        0.0000        0.0000        0.0000        0.0000        0.0000        0.0000        0.0000        0.0000        0.0000        0.0000        0.0000        0.0000        0.0000        0.0000        0.0000        0.0000        0.0000        0.0000        0.0000        0.0000        0.0000        0.0000      122.7798      106.3464       72.2310       62.8613        0.0000        0.0000        0.0000        0.0000        0.0000        0.0000        0.0000        0.0000       97.3685       94.7208       88.5093       81.8804       80.8791       84.7538      104.4558      114.3369       98.8934      112.4784      123.2213      137.0044        0.0000        0.0000        0.0000        0.0000        0.0000        0.0000        0.0000        0.0000        0.0000        0.0000        0.0000        0.0000        0.0000        0.0000        0.0000      125.6112      143.8333      110.3501       53.0765       38.1616       29.3315       23.1540       20.4890       11.9255       10.6195       14.2407       26.5115       39.2256       37.4817       41.7910       46.5014       47.0295       49.5238       47.1473       59.3959       57.5919       53.8044       53.0001       55.8665       63.0600       55.2400       58.4612       57.5252       52.9121       59.7207       58.6687       46.8148       41.8133       60.5966       71.0103       99.0476       91.5834       88.6293      113.7484      114.1456      151.3172      154.9302      148.6306      150.7643      168.5887      194.0463      196.6252      193.8267      200.7049      212.5335      213.0716      218.1842      197.2805      174.4411      159.4563      142.6280      136.2285      169.5344      172.7136      163.1112      173.9075      189.5029      215.2652      247.1798      242.8239      197.5914      166.8599      163.5356      166.0742      166.8949      166.2047      203.8260      202.7952      179.7833      202.2716      216.3520      207.4399      193.9311      202.4633      222.9105      215.8641      221.1232      208.6500      183.8098      173.6216      163.0967      149.0943      143.2696      144.9527      148.7346      193.9846      169.5108        0.0000        0.0000        0.0000        0.0000        0.0000        0.0000        0.0000        0.0000        0.0000        0.0000        0.0000        0.0000        0.0000        0.0000        0.0000        0.0000        0.0000        0.0000        0.0000        0.0000        0.0000        0.0000        0.0000        0.0000        0.0000        0.0000        0.0000        0.0000        0.0000        0.0000        0.0000        0.0000        0.0000        0.0000        0.0000        0.0000        0.0000        0.0000        0.0000        0.0000        0.0000        0.0000        0.0000        0.0000        0.0000        0.0000        0.0000        0.0000        0.0000        0.0000        0.0000        0.0000        0.0000        0.0000        0.0000        0.0000        0.0000
        0.0000        0.0000        0.0000        0.0000        0.0000        0.0000        0.0000        0.0000        0.0000        0.0000        0.0000        0.0000        0.0000        0.0000        0.0000        0.0000        0.0000        0.0000        0.0000        0.0000        0.0000        0.0000        0.0000        0.0000        0.0000        0.0000        0.0000        0.0000        0.0000        0.0000        0.0000        0.0000        0.0000        0.0000        0.0000        0.0000        0.0000        0.0000        0.0000        0.0000        0.0000        0.0000        0.0000        0.0000        0.0000        0.0000        0.0000        0.0000        0.0000        0.0000        0.0000        0.0000        0.0000        0.0000        0.0000        0.0000        0.0000        0.0000        0.0000        0.0000        0.0000        0.0000      135.1324       98.4273        0.0000        0.0000        0.0000        0.0000        0.0000        0.0000        0.0000        0.0000        0.0000        0.0000      106.9394      102.4100       93.4593       85.1379       90.9849      106.6080      113.0317      128.9387      120.7378      137.3067        0.0000        0.0000        0.0000        0.0000        0.0000        0.0000        0.0000        0.0000        0.0000        0.0000        0.0000        0.0000        0.0000        0.0000        0.0000        0.0000        0.0000      122.9364      116.2482       53.9281       35.9835       29.1462       25.6793       31.1165       11.9076        8.9581       13.6552       23.7333       26.7989       34.2403       40.1430       39.8808       44.4529       44.3582       42.6235       54.3942       52.7895       49.2331       54.2379       55.9667       56.1899       54.3324       56.1446       56.4136       53.5362       62.6336       58.2743       59.6427       41.8765      102.2555       91.5456       79.0139       78.3877      103.4146      115.6576      118.9118      130.7652      132.0883      171.6593      175.8400      207.5022      175.1917      181.4519      188.4785      200.2262      202.5011      197.8326      187.9165      168.2816      158.3075      148.9650      140.7531      140.6953      175.3742      192.8865      207.3891      204.0999      223.6854      219.6299      275.7347      225.7323      202.4221      183.6440      159.7935      154.7990      164.7997      204.5736      205.1807      197.9177      211.8984      201.2140      194.6532      196.2187      180.2081      187.4032      197.6874      199.9742      220.0972      221.8129      175.1606      169.2573      157.5291      149.4454      137.2454      134.0661      178.2896      191.1347        0.0000        0.0000        0.0000        0.0000        0.0000        0.0000        0.0000        0.0000        0.0000        0.0000        0.0000        0.0000        0.0000        0.0000        0.0000        0.0000        0.0000        0.0000        0.0000        0.0000        0.0000        0.0000        0.0000        0.0000        0.0000        0.0000        0.0000        0.0000        0.0000        0.0000        0.0000        0.0000        0.0000        0.0000        0.0000        0.0000        0.0000        0.0000        0.0000        0.0000        0.0000        0.0000        0.0000        0.0000        0.0000        0.0000        0.0000        0.0000        0.0000        0.0000        0.0000        0.0000        0.0000        0.0000        0.0000        0.0000        0.0000        0.0000
        0.0000        0.0000        0.0000        0.0000        0.0000        0.0000        0.0000        0.0000        0.0000        0.0000        0.0000        0.0000        0.0000        0.0000        0.0000        0.0000        0.0000        0.0000        0.0000        0.0000        0.0000        0.0000        0.0000        0.0000        0.0000        0.0000        0.0000        0.0000        0.0000        0.0000        0.0000        0.0000        0.0000        0.0000        0.0000        0.0000        0.0000        0.0000        0.0000        0.0000        0.0000        0.0000        0.0000        0.0000        0.0000        0.0000        0.0000        0.0000        0.0000        0.0000        0.0000        0.0000        0.0000        0.0000        0.0000        0.0000        0.0000        0.0000        0.0000        0.0000        0.0000        0.0000        0.0000        0.0000        0.0000        0.0000        0.0000        0.0000        0.0000        0.0000        0.0000        0.0000        0.0000        0.0000      127.6031      139.4189      120.6800       96.9061       95.2762       96.2795      108.1170      107.8946      103.7981        0.0000        0.0000        0.0000        0.0000        0.0000        0.0000        0.0000        0.0000        0.0000        0.0000        0.0000        0.0000        0.0000        0.0000        0.0000        0.0000        0.0000        0.0000      111.6366      115.2739       73.0253       52.4914       43.0881       34.9509       14.5068        9.7060        7.8854       10.5099       20.4072       24.2525       28.7401       36.2598       44.8647       44.7290       41.9108       41.8671       42.3223       41.8731       42.7372       49.7110       51.5925       53.4129       52.2010       56.2568       57.1043       59.1214       74.0743       77.1985       65.2231       55.9571       54.8712       69.3738       95.7233       90.9820       96.8203      119.3713      132.1794      144.2073      151.8690      152.5293      197.2156      230.5941      188.7125      198.7419      203.3512      207.4345      207.2299      192.9883      198.4115      181.5369      169.9820      177.7156      177.0408      179.4030      177.6109      209.6752      195.8144      168.3713      193.8450      205.7065      205.8519      184.2861      165.0558      157.9516      152.4224      154.6938      168.5624      168.3999      183.4496      187.9112      186.7587      178.0545      180.3988      180.9481      186.9843      200.2461      192.0026      193.3547      209.0839      208.6322      170.0810      163.1080      157.5580      153.3112      144.4892      162.8688      176.2379      172.5616        0.0000        0.0000        0.0000        0.0000        0.0000        0.0000        0.0000        0.0000        0.0000        0.0000        0.0000        0.0000        0.0000        0.0000        0.0000        0.0000        0.0000        0.0000        0.0000        0.0000        0.0000        0.0000        0.0000        0.0000        0.0000        0.0000        0.0000        0.0000        0.0000        0.0000        0.0000        0.0000        0.0000        0.0000        0.0000        0.0000        0.0000        0.0000        0.0000        0.0000        0.0000        0.0000        0.0000        0.0000        0.0000        0.0000        0.0000        0.0000        0.0000        0.0000        0.0000        0.0000        0.0000        0.0000        0.0000        0.0000        0.0000        0.0000
        0.0000        0.0000        0.0000        0.0000        0.0000        0.0000        0.0000        0.0000        0.0000        0.0000        0.0000        0.0000        0.0000        0.0000        0.0000        0.0000        0.0000        0.0000        0.0000        0.0000        0.0000        0.0000        0.0000        0.0000        0.0000        0.0000        0.0000        0.0000        0.0000        0.0000        0.0000        0.0000        0.0000        0.0000        0.0000        0.0000        0.0000        0.0000        0.0000        0.0000        0.0000        0.0000        0.0000        0.0000        0.0000        0.0000        0.0000        0.0000        0.0000        0.0000        0.0000        0.0000        0.0000        0.0000        0.0000        0.0000        0.0000        0.0000        0.0000        0.0000        0.0000        0.0000        0.0000        0.0000        0.0000        0.0000        0.0000        0.0000        0.0000        0.0000        0.0000        0.0000        0.0000        0.0000        0.0000        0.0000        0.0000        0.0000        0.0000        0.0000        0.0000        0.0000        0.0000        0.0000        0.0000        0.0000        0.0000        0.0000        0.0000        0.0000        0.0000        0.0000        0.0000        0.0000        0.0000        0.0000        0.0000        0.0000        0.0000        0.0000        0.0000      123.3339      112.2690       70.8373       52.8263       42.8563       33.8089       15.0640        9.2490        7.1530        9.8159       17.4145       20.9521       24.7642       30.8680       38.6260       38.6646       38.2133       37.2575       34.3340       38.6369       39.7634       46.2206       50.5973       56.6618       53.2380       59.1789       57.6799       65.8545       75.0823       73.0973       55.9506       53.7187       49.5713       55.7623       82.5027       94.7080      108.2526      129.6779      137.9240      126.0811      125.3086      133.6804      150.0481      156.4508      158.9769      164.5172      198.4993      200.0158      200.1255      199.6854      211.6749      191.1962      173.6571      224.7457      236.8793      229.9351      213.8430      209.0118      202.2224      166.5659      171.7393      167.2285      158.5926      162.0164      142.1528      128.8399      143.0544      151.0278      156.8686      169.2232      189.7833      209.6945      199.7103      181.3328      176.1711      193.5674      193.1810      185.1310      189.1275      190.8555      200.7827      195.8135      167.8698      159.3863      170.0229      162.3353      156.2660      162.6095      194.7042        0.0000        0.0000        0.0000        0.0000        0.0000        0.0000        0.0000        0.0000        0.0000        0.0000        0.0000        0.0000        0.0000        0.0000        0.0000        0.0000        0.0000        0.0000        0.0000        0.0000        0.0000        0.0000        0.0000        0.0000        0.0000        0.0000        0.0000        0.0000        0.0000        0.0000        0.0000        0.0000        0.0000        0.0000        0.0000        0.0000        0.0000        0.0000        0.0000        0.0000        0.0000        0.0000        0.0000        0.0000        0.0000        0.0000        0.0000        0.0000        0.0000        0.0000        0.0000        0.0000        0.0000        0.0000        0.0000        0.0000        0.0000        0.0000        0.0000
        0.0000        0.0000        0.0000        0.0000        0.0000        0.0000        0.0000        0.0000        0.0000        0.0000        0.0000        0.0000        0.0000        0.0000        0.0000        0.0000        0.0000        0.0000        0.0000        0.0000        0.0000        0.0000        0.0000        0.0000        0.0000        0.0000        0.0000        0.0000        0.0000        0.0000        0.0000        0.0000        0.0000        0.0000        0.0000        0.0000        0.0000        0.0000        0.0000        0.0000        0.0000        0.0000        0.0000        0.0000        0.0000        0.0000        0.0000        0.0000        0.0000        0.0000        0.0000        0.0000        0.0000        0.0000        0.0000        0.0000        0.0000        0.0000        0.0000        0.0000        0.0000        0.0000        0.0000        0.0000        0.0000        0.0000        0.0000        0.0000        0.0000        0.0000        0.0000        0.0000        0.0000        0.0000        0.0000        0.0000        0.0000        0.0000        0.0000        0.0000        0.0000        0.0000        0.0000        0.0000        0.0000        0.0000        0.0000        0.0000        0.0000        0.0000        0.0000        0.0000        0.0000        0.0000        0.0000        0.0000        0.0000        0.0000        0.0000        0.0000        0.0000       98.4616       72.2642       55.6107       45.4764       38.6953       33.0845       13.1336        8.2145        7.1904        9.0591       16.0924       18.6452       21.4017       23.3859       29.1701       31.9599       32.4933       33.1124       30.3859       33.7298       37.7819       41.0246       49.7658       52.3583       57.3569       61.0649       59.6599       65.9952       68.3704       66.1178       54.5202       46.2772       64.1902       81.0889      114.2859      101.3527      104.8709      100.2421      116.7711      130.3684      132.5347      148.9138      159.5644      157.6854      166.8741      184.9160      203.0793      207.3198      222.2519      233.6296      239.3595      235.2583      219.8478      232.0495      221.9159      198.5034      185.5227      220.4793      202.6076      196.1918      181.7132      164.5729      162.7987      159.6290      137.8490      118.9396      138.1258      160.2456      162.5001      159.8231      193.5551      199.8709      186.8694      184.5463      180.7457      187.1480      177.9559      173.8190      172.5022      183.9710      176.1337      189.0597      171.4541      156.0204      151.3737      183.9479      155.7901      184.1486      212.0462        0.0000        0.0000        0.0000        0.0000        0.0000        0.0000        0.0000        0.0000        0.0000        0.0000        0.0000        0.0000        0.0000        0.0000        0.0000        0.0000        0.0000        0.0000        0.0000        0.0000        0.0000        0.0000        0.0000        0.0000        0.0000        0.0000        0.0000        0.0000        0.0000        0.0000        0.0000        0.0000        0.0000        0.0000        0.0000        0.0000        0.0000        0.0000        0.0000        0.0000        0.0000        0.0000        0.0000        0.0000        0.0000        0.0000        0.0000        0.0000        0.0000        0.0000        0.0000        0.0000        0.0000        0.0000        0.0000        0.0000        0.0000        0.0000        0.0000
        0.0000        0.0000        0.0000        0.0000        0.0000        0.0000        0.0000        0.0000        0.0000        0.0000        0.0000        0.0000        0.0000        0.0000        0.0000        0.0000        0.0000        0.0000        0.0000        0.0000        0.0000        0.0000        0.0000        0.0000        0.0000        0.0000        0.0000        0.0000        0.0000        0.0000        0.0000        0.0000        0.0000        0.0000        0.0000        0.0000        0.0000        0.0000        0.0000        0.0000        0.0000        0.0000        0.0000        0.0000        0.0000        0.0000        0.0000        0.0000        0.0000        0.0000        0.0000        0.0000        0.0000        0.0000        0.0000        0.0000        0.0000        0.0000        0.0000        0.0000        0.0000        0.0000        0.0000        0.0000        0.0000        0.0000        0.0000        0.0000        0.0000        0.0000        0.0000        0.0000        0.0000        0.0000        0.0000        0.0000        0.0000        0.0000        0.0000        0.0000        0.0000        0.0000        0.0000        0.0000        0.0000        0.0000        0.0000        0.0000        0.0000        0.0000        0.0000        0.0000        0.0000        0.0000        0.0000        0.0000        0.0000        0.0000        0.0000        0.0000       84.3799       91.7007       69.1200       47.7490       38.8833       33.0439       26.5612       11.7004        8.2896        7.7244        8.1342       14.4015       15.4939       17.4311       19.4948       23.1721       27.2140       27.8517       30.3269       27.0850       29.3335       33.7259       38.1951       48.2738       48.4376       56.5276       73.8102       81.4353       75.2426       70.7746       60.7169       60.5137       47.8309       64.1136       97.6463      114.0171      120.8284      112.8416      121.0988      126.5363      165.5807      144.9678      135.7577      165.6538      164.9349      192.1390      228.0777      258.1076      273.2217      258.6857      283.3591      290.2602      278.7539      260.5165      237.4554      218.1657      210.3063      212.1107      216.7781      207.1251      186.4716      218.3348      213.6679      189.6040      179.5896      146.1948      135.0676      150.0780      157.1615      161.1954      169.6280      187.2474      190.8358      178.6119      179.1775      174.3789      178.2495      170.4768      175.0726      177.7926      175.4562      170.0947      171.3709      155.9826      140.1812      157.5408      168.3903      185.6409        0.0000        0.0000        0.0000        0.0000        0.0000        0.0000        0.0000        0.0000        0.0000        0.0000        0.0000        0.0000        0.0000      237.1800        0.0000        0.0000        0.0000      309.8700        0.0000        0.0000        0.0000        0.0000        0.0000        0.0000        0.0000        0.0000        0.0000        0.0000        0.0000        0.0000        0.0000        0.0000        0.0000        0.0000        0.0000        0.0000        0.0000        0.0000        0.0000        0.0000        0.0000        0.0000        0.0000        0.0000        0.0000        0.0000        0.0000        0.0000        0.0000        0.0000        0.0000        0.0000        0.0000        0.0000        0.0000        0.0000        0.0000        0.0000        0.0000        0.0000        0.0000
        0.0000        0.0000        0.0000        0.0000        0.0000        0.0000        0.0000        0.0000        0.0000        0.0000        0.0000        0.0000        0.0000        0.0000        0.0000        0.0000        0.0000        0.0000        0.0000        0.0000        0.0000        0.0000        0.0000        0.0000        0.0000        0.0000        0.0000        0.0000        0.0000        0.0000        0.0000        0.0000        0.0000        0.0000        0.0000        0.0000        0.0000        0.0000        0.0000        0.0000        0.0000        0.0000        0.0000        0.0000        0.0000        0.0000        0.0000        0.0000        0.0000        0.0000        0.0000        0.0000        0.0000        0.0000        0.0000        0.0000        0.0000        0.0000        0.0000        0.0000        0.0000        0.0000        0.0000        0.0000        0.0000        0.0000        0.0000        0.0000        0.0000        0.0000        0.0000        0.0000        0.0000        0.0000        0.0000        0.0000        0.0000        0.0000        0.0000        0.0000        0.0000        0.0000        0.0000        0.0000        0.0000        0.0000        0.0000        0.0000        0.0000        0.0000        0.0000        0.0000        0.0000        0.0000        0.0000        0.0000        0.0000        0.0000        0.0000        0.0000       81.6613       67.3423       64.1236       42.6073       34.3902       26.7873       19.5496       37.2665       17.3803       13.1156       13.0290       11.0054       10.9469       11.1660       12.8694       14.3910       15.8838       18.4976       17.8592       19.0824       19.4974       22.4885       25.9827       39.2449       49.9034       53.1929       59.8350       89.0010       92.5902       94.2161       80.8704       64.8645       78.3528      112.3344      129.9529      102.2233      114.2840      127.4964      135.2173      126.6512      138.9332      143.7401      132.0689      192.5986      245.0012      280.8482      338.8480      338.5218      358.7477      344.5438      352.9195      309.1274      299.3106      272.5805      254.2397      235.7912      214.6426      207.3160      212.7152      216.0942      226.6066      245.0759      228.7674      196.9544      176.8997      172.8819      164.2200      169.9392      187.9565      191.4417      206.5976      208.7928      190.6609      195.5342      189.6296      160.4668      164.9012      170.1401      168.5812      162.9699      172.7170      164.4937      162.4502      152.4187      189.6566      198.4509      233.0910      307.8343        0.0000        0.0000        0.0000        0.0000        0.0000        0.0000        0.0000        0.0000        0.0000        0.0000        0.0000        0.0000      245.1001      258.7800      240.5699        0.0000      264.3599      293.9100        0.0000        0.0000        0.0000        0.0000        0.0000        0.0000        0.0000        0.0000        0.0000        0.0000        0.0000        0.0000        0.0000        0.0000        0.0000        0.0000        0.0000        0.0000        0.0000        0.0000        0.0000        0.0000        0.0000        0.0000        0.0000        0.0000        0.0000        0.0000        0.0000        0.0000        0.0000        0.0000        0.0000        0.0000        0.0000        0.0000        0.0000        0.0000        0.0000        0.0000        0.0000        0.0000        0.0000
        0.0000        0.0000        0.0000        0.0000        0.0000        0.0000        0.0000        0.0000        0.0000        0.0000        0.0000        0.0000        0.0000        0.0000        0.0000        0.0000        0.0000        0.0000        0.0000        0.0000        0.0000        0.0000        0.0000        0.0000        0.0000        0.0000        0.0000        0.0000        0.0000        0.0000        0.0000        0.0000        0.0000        0.0000        0.0000        0.0000        0.0000        0.0000        0.0000        0.0000        0.0000        0.0000        0.0000        0.0000        0.0000        0.0000        0.0000        0.0000        0.0000        0.0000        0.0000        0.0000        0.0000        0.0000        0.0000        0.0000        0.0000        0.0000        0.0000        0.0000        0.0000        0.0000        0.0000        0.0000        0.0000        0.0000        0.0000        0.0000        0.0000        0.0000        0.0000        0.0000        0.0000        0.0000        0.0000        0.0000        0.0000        0.0000        0.0000        0.0000        0.0000        0.0000        0.0000        0.0000        0.0000        0.0000        0.0000        0.0000        0.0000        0.0000        0.0000        0.0000        0.0000        0.0000        0.0000        0.0000        0.0000        0.0000        0.0000       65.9501       86.8859       65.2768       53.7988       36.7971       29.1307       21.8037       22.7106       32.0742       20.0974       12.1014       11.0418        9.2862        8.5241        8.8664       10.1021       10.9285       12.3065       13.1927       14.7641       15.5040       16.3532       20.3715       24.2049       38.2411       51.0141       51.0185       72.7946      132.6162      133.1460      122.0874      103.6241       82.0759       96.4303      128.5974      120.1574      149.8778      130.2822      143.5965      107.9451       94.0344       96.2689      115.9660      144.6409      243.7475      310.2969      335.5956      344.5731      342.9249      363.5185      360.8081      345.1418      312.2255      293.9003      277.0398      247.7169      243.7243      212.4200      242.0049      219.7224      192.7326      183.2167      188.9527      212.9981      173.5791      171.0914      175.6031      157.3356      174.6336      193.6783      197.2428      201.1707      205.8967      192.9573      185.8588      173.9409      166.8110      171.7930      164.9130      179.8763      192.4690      183.7601      183.6483      184.7987      178.5607      177.0445      175.5420      188.3781      321.5060        0.0000        0.0000        0.0000        0.0000        0.0000        0.0000      277.4888      234.9300        0.0000        0.0000        0.0000        0.0000      215.6700      214.3500        0.0000        0.0000        0.0000        0.0000        0.0000        0.0000        0.0000        0.0000        0.0000        0.0000        0.0000        0.0000        0.0000        0.0000        0.0000        0.0000        0.0000        0.0000        0.0000        0.0000        0.0000        0.0000        0.0000        0.0000        0.0000        0.0000        0.0000        0.0000        0.0000        0.0000        0.0000        0.0000        0.0000        0.0000        0.0000        0.0000        0.0000        0.0000        0.0000        0.0000        0.0000        0.0000        0.0000        0.0000        0.0000        0.0000        0.0000
        0.0000        0.0000        0.0000        0.0000        0.0000        0.0000        0.0000        0.0000        0.0000        0.0000        0.0000        0.0000        0.0000        0.0000        0.0000        0.0000        0.0000        0.0000        0.0000        0.0000        0.0000        0.0000        0.0000        0.0000        0.0000        0.0000        0.0000        0.0000        0.0000        0.0000        0.0000        0.0000        0.0000        0.0000        0.0000        0.0000        0.0000        0.0000        0.0000        0.0000        0.0000        0.0000        0.0000        0.0000        0.0000        0.0000        0.0000        0.0000        0.0000        0.0000        0.0000        0.0000        0.0000        0.0000        0.0000        0.0000        0.0000        0.0000        0.0000        0.0000        0.0000        0.0000        0.0000        0.0000        0.0000        0.0000        0.0000        0.0000        0.0000        0.0000        0.0000        0.0000        0.0000        0.0000        0.0000        0.0000        0.0000        0.0000        0.0000        0.0000        0.0000        0.0000        0.0000        0.0000        0.0000        0.0000        0.0000        0.0000        0.0000        0.0000        0.0000        0.0000        0.0000        0.0000        0.0000        0.0000        0.0000       37.1919       33.7701       41.8656       45.9348       56.1187       52.2876       33.4980       24.0874       20.8735       22.2209       19.5053       13.9682       11.7411       10.4872        8.5755        8.2168        9.0773        9.6364       10.5643       11.6763       12.8254       13.8415       14.4627       16.0529       24.3390       30.9199       40.0345       48.5484       58.4146       69.0339      118.5747      135.6469      143.8657      116.4725      115.0911      127.9943      122.3918      107.6385      111.5517      119.0420      125.3397      121.4227      105.1173      105.8558      131.5238      167.2658      272.6018      325.8826      333.3699      303.8330      324.9240      363.7926      333.8391      330.2477      321.2723      282.2856      261.3182      244.9463      227.5712      212.4393      230.4015      203.3658      169.6210      168.8520      193.9414      191.3262      184.1957      189.0990      188.4939      183.8707      185.6507      193.7877      200.0008      192.5048      196.9606      192.8603      201.3394      203.6203      180.4151      170.8304      172.4353      175.6494      189.0112      191.1532      182.9664      177.8768      157.4775      156.3083      190.8250      173.7710        0.0000        0.0000        0.0000        0.0000        0.0000      252.8968      266.5103      211.7227      215.8199        0.0000        0.0000        0.0000        0.0000        0.0000        0.0000        0.0000        0.0000        0.0000        0.0000        0.0000        0.0000        0.0000        0.0000        0.0000        0.0000        0.0000        0.0000        0.0000        0.0000        0.0000        0.0000        0.0000        0.0000        0.0000        0.0000        0.0000        0.0000        0.0000        0.0000        0.0000        0.0000        0.0000        0.0000        0.0000        0.0000        0.0000        0.0000        0.0000        0.0000        0.0000        0.0000        0.0000        0.0000        0.0000        0.0000        0.0000        0.0000        0.0000        0.0000        0.0000        0.0000        0.0000
        0.0000        0.0000        0.0000        0.0000        0.0000        0.0000        0.0000        0.0000        0.0000        0.0000        0.0000        0.0000        0.0000        0.0000        0.0000        0.0000        0.0000        0.0000        0.0000        0.0000        0.0000        0.0000        0.0000        0.0000        0.0000        0.0000        0.0000        0.0000        0.0000        0.0000        0.0000        0.0000        0.0000        0.0000        0.0000        0.0000        0.0000        0.0000        0.0000        0.0000        0.0000        0.0000        0.0000        0.0000        0.0000        0.0000        0.0000        0.0000        0.0000        0.0000        0.0000        0.0000        0.0000        0.0000        0.0000        0.0000        0.0000        0.0000        0.0000        0.0000        0.0000        0.0000        0.0000        0.0000        0.0000        0.0000        0.0000        0.0000        0.0000        0.0000        0.0000        0.0000        0.0000        0.0000        0.0000        0.0000        0.0000        0.0000        0.0000        0.0000        0.0000        0.0000        0.0000        0.0000        0.0000        0.0000        0.0000        0.0000        0.0000        0.0000        0.0000        0.0000        0.0000        0.0000        0.0000        0.0000        0.0000       29.1259       28.5153       33.7171       48.0887       55.2582       38.4468       28.7548       23.5926       18.8040       19.4010       15.9850       12.0577       11.1229       10.5797        9.6021       11.9767        9.2655       10.0577       10.7347       11.4961       13.8204       16.1244       17.1119       20.1674       25.5020       31.9776       43.1079       50.2179       54.1199       65.8315       97.4486      120.1357      107.5689      100.1010      110.8845      124.5869      112.6157      101.9637       96.1257       87.9976      100.6059      150.5467      110.5374      116.7142      129.5804      160.2474      249.2859      238.0787      244.1629      272.4192      286.8034      300.4424      289.2942      318.2640      304.1159      249.8674      226.0069      220.0244      218.1133      220.8401      212.3029      190.8350      162.2422      150.3759      191.2194      195.2516      197.0768      200.4329      189.5345      188.5229      209.8611      210.9070      223.4291      224.5127      217.7554      223.0301      220.3184      208.1022      206.8947      192.8679      182.9478      177.0768      177.8613      173.0241      179.4579      170.6441      156.3298      166.0697      192.8781      198.8740        0.0000        0.0000        0.0000      198.0000      216.2976      197.1723      205.8396      191.2791       84.5400        0.0000        0.0000        0.0000        0.0000        0.0000        0.0000        0.0000        0.0000        0.0000        0.0000        0.0000        0.0000        0.0000        0.0000        0.0000        0.0000        0.0000        0.0000        0.0000        0.0000        0.0000        0.0000        0.0000        0.0000        0.0000        0.0000        0.0000        0.0000        0.0000        0.0000        0.0000        0.0000        0.0000        0.0000        0.0000        0.0000        0.0000        0.0000        0.0000        0.0000        0.0000        0.0000        0.0000        0.0000        0.0000        0.0000        0.0000        0.0000        0.0000        0.0000        0.0000        0.0000        0.0000
        0.0000        0.0000        0.0000        0.0000        0.0000        0.0000        0.0000        0.0000        0.0000        0.0000        0.0000        0.0000        0.0000        0.0000        0.0000        0.0000        0.0000        0.0000        0.0000        0.0000        0.0000        0.0000        0.0000        0.0000        0.0000        0.0000        0.0000        0.0000        0.0000        0.0000        0.0000        0.0000        0.0000        0.0000        0.0000        0.0000        0.0000        0.0000        0.0000        0.0000        0.0000        0.0000        0.0000        0.0000        0.0000        0.0000        0.0000        0.0000        0.0000        0.0000        0.0000        0.0000        0.0000        0.0000        0.0000        0.0000        0.0000        0.0000        0.0000        0.0000        0.0000        0.0000        0.0000        0.0000        0.0000        0.0000        0.0000        0.0000        0.0000        0.0000        0.0000        0.0000        0.0000        0.0000        0.0000        0.0000        0.0000        0.0000        0.0000        0.0000        0.0000        0.0000        0.0000        0.0000        0.0000        0.0000        0.0000        0.0000        0.0000        0.0000        0.0000        0.0000        0.0000        0.0000        0.0000        0.0000       26.1714       53.7297       38.2812       40.9476       46.8868       43.6104       33.6631       27.3256       20.1678       18.5021       16.6979       13.9094       11.4095       11.4710       11.1369       11.0027       12.4030       11.9346       11.6558       13.4517       13.6430      101.0247       62.8309       31.4819       34.1682       37.5883       39.9596       36.6969       44.2228       57.7051       56.0976       65.0164       81.7545       83.7303       63.8573       86.4462       80.1712       79.7137       84.1085      101.2885       77.2157       86.4325      116.5871      128.9668      117.5186      123.5898      132.8868      185.0364      178.0666      166.6418      232.5351      233.8552      244.0679      248.1378      245.2101      236.5791      209.6249      189.6047      194.1932      206.9198      217.5193      207.4164      197.2840      206.7878      199.3962      200.6380      213.7178      213.8979      230.1366      224.8847      234.7362      247.5688      252.5651      259.0119      269.5881      272.7017      280.0225      280.6750      263.0518      232.2318      211.0634      191.6757      178.8498      185.2746      183.7168      166.5888      159.9171      170.4200      211.4649      244.4310        0.0000        0.0000        0.0000        0.0000      227.4734      205.6605      207.1818      193.7272      185.4002      111.5700        0.0000        0.0000        0.0000        0.0000        0.0000        0.0000        0.0000        0.0000        0.0000        0.0000        0.0000        0.0000        0.0000        0.0000        0.0000        0.0000        0.0000        0.0000        0.0000        0.0000        0.0000        0.0000        0.0000        0.0000        0.0000        0.0000        0.0000        0.0000        0.0000        0.0000        0.0000        0.0000        0.0000        0.0000        0.0000        0.0000        0.0000        0.0000        0.0000        0.0000        0.0000        0.0000        0.0000        0.0000        0.0000        0.0000        0.0000        0.0000        0.0000        0.0000        0.0000        0.0000        0.0000
        0.0000        0.0000        0.0000        0.0000        0.0000        0.0000        0.0000        0.0000        0.0000        0.0000        0.0000        0.0000        0.0000        0.0000        0.0000        0.0000        0.0000        0.0000        0.0000        0.0000        0.0000        0.0000        0.0000        0.0000        0.0000        0.0000        0.0000        0.0000        0.0000        0.0000        0.0000        0.0000        0.0000        0.0000        0.0000        0.0000        0.0000        0.0000        0.0000        0.0000        0.0000        0.0000        0.0000        0.0000        0.0000        0.0000        0.0000        0.0000        0.0000        0.0000        0.0000        0.0000        0.0000        0.0000        0.0000        0.0000        0.0000        0.0000        0.0000        0.0000        0.0000        0.0000        0.0000        0.0000        0.0000        0.0000        0.0000        0.0000        0.0000        0.0000        0.0000        0.0000        0.0000        0.0000        0.0000        0.0000        0.0000        0.0000        0.0000        0.0000        0.0000        0.0000        0.0000        0.0000        0.0000        0.0000        0.0000        0.0000        0.0000        0.0000        0.0000        0.0000        0.0000        0.0000        0.0000        0.0000       32.6494       37.0588       39.2581       34.7621       41.5422       37.3657       34.3956       28.9202       19.8576       19.0215       19.9559       12.5485       11.2656       11.5013       12.3329        9.7041        9.5999       10.6713       11.5934       14.8510       16.3320       70.0913       91.5549       60.0917       81.9116       40.4709       35.4436       35.5545       39.7877       43.9920       52.8846       50.6541       62.9824       79.4983       73.6089       81.1826       65.4729       90.0921       81.1078       61.9240       70.4253       70.9369       92.2919      112.6542      100.8892      106.0631      104.8990      166.8164      140.6141      143.5904      216.1160      234.9989      226.1997      239.2306      231.0266      214.3367      201.8438      194.5294      201.3709      202.2234      202.0303      192.8573      199.3499      207.1817      221.0731      208.0133      221.5784      237.5332      233.6754      253.4554      260.2245      259.0990      266.4125      264.6870      292.4784      306.2794      299.3227      297.3776      276.0276      222.9442      186.8335      187.3482      180.3780      169.0099      157.0633      150.5486      173.9312        0.0000        0.0000        0.0000        0.0000        0.0000        0.0000      230.6758      200.5265      185.5976      185.8437      189.5572      188.4636        0.0000        0.0000        0.0000        0.0000        0.0000        0.0000        0.0000        0.0000        0.0000        0.0000        0.0000        0.0000        0.0000        0.0000        0.0000        0.0000        0.0000        0.0000        0.0000        0.0000        0.0000        0.0000        0.0000        0.0000        0.0000        0.0000        0.0000        0.0000        0.0000        0.0000        0.0000        0.0000        0.0000        0.0000        0.0000        0.0000        0.0000        0.0000        0.0000        0.0000        0.0000        0.0000        0.0000        0.0000        0.0000        0.0000        0.0000        0.0000        0.0000        0.0000        0.0000        0.0000        0.0000        0.0000
        0.0000        0.0000        0.0000        0.0000        0.0000        0.0000        0.0000        0.0000        0.0000        0.0000        0.0000        0.0000        0.0000        0.0000        0.0000        0.0000        0.0000        0.0000        0.0000        0.0000        0.0000        0.0000        0.0000        0.0000        0.0000        0.0000        0.0000        0.0000        0.0000        0.0000        0.0000        0.0000        0.0000        0.0000        0.0000        0.0000        0.0000        0.0000        0.0000        0.0000        0.0000        0.0000        0.0000        0.0000        0.0000        0.0000        0.0000        0.0000        0.0000        0.0000        0.0000        0.0000        0.0000        0.0000        0.0000        0.0000        0.0000        0.0000        0.0000        0.0000        0.0000        0.0000        0.0000        0.0000        0.0000        0.0000        0.0000        0.0000        0.0000        0.0000        0.0000        0.0000        0.0000        0.0000        0.0000        0.0000        0.0000        0.0000        0.0000        0.0000        0.0000        0.0000        0.0000        0.0000        0.0000        0.0000        0.0000        0.0000        0.0000        0.0000        0.0000        0.0000        0.0000        0.0000        0.0000        0.0000       26.2026       21.7916       21.1749       26.6541       32.7531       35.3247       38.6195       29.6623       23.1112       19.7695       16.8210       13.6576       12.2766       11.6722       11.1603       10.1924       10.8389       11.9025       12.8048       14.7265       20.5831       32.9891       58.4112       40.4451       45.5552       44.4067       45.6751       41.5843       40.5057       51.2308       52.9046       44.4112       63.9688       71.3283       68.9164       80.2250       62.2846       55.0337       63.7104       61.7353       63.2549       65.6153       69.6640       86.6074       97.2489       87.3343       99.9954      141.7446      154.3627      177.7239      215.8548      216.4942      216.9912      233.3223      249.6697      230.0578      237.3223      218.0430      212.5557      207.7423      214.9129      206.0000      203.6020      216.8466      253.1940      247.7997      264.3231      271.2003      252.7893      257.3855      281.7137      284.8567      281.8029      281.8161      292.6411      336.7418      333.2549      298.8522      274.1871      216.4242      184.8584      168.7177      175.3579      194.0708      191.9813      147.7197        0.0000        0.0000        0.0000        0.0000        0.0000        0.0000      205.1781      189.6846      194.1488      191.6101      182.5533      192.8026      186.1548        0.0000        0.0000        0.0000        0.0000        0.0000        0.0000        0.0000        0.0000        0.0000        0.0000        0.0000        0.0000        0.0000        0.0000        0.0000        0.0000        0.0000        0.0000        0.0000        0.0000        0.0000        0.0000        0.0000        0.0000        0.0000        0.0000        0.0000        0.0000        0.0000        0.0000        0.0000        0.0000        0.0000        0.0000        0.0000        0.0000        0.0000        0.0000        0.0000        0.0000        0.0000        0.0000        0.0000        0.0000        0.0000        0.0000        0.0000        0.0000        0.0000        0.0000        0.0000        0.0000        0.0000        0.0000
        0.0000        0.0000        0.0000        0.0000        0.0000        0.0000        0.0000        0.0000        0.0000        0.0000        0.0000        0.0000        0.0000        0.0000        0.0000        0.0000        0.0000        0.0000        0.0000        0.0000        0.0000        0.0000        0.0000        0.0000        0.0000        0.0000        0.0000        0.0000        0.0000        0.0000        0.0000        0.0000        0.0000        0.0000        0.0000        0.0000        0.0000        0.0000        0.0000        0.0000        0.0000        0.0000        0.0000        0.0000        0.0000        0.0000        0.0000        0.0000        0.0000        0.0000        0.0000        0.0000        0.0000        0.0000        0.0000        0.0000        0.0000        0.0000        0.0000        0.0000        0.0000        0.0000        0.0000        0.0000        0.0000        0.0000        0.0000        0.0000        0.0000        0.0000        0.0000        0.0000        0.0000        0.0000        0.0000        0.0000        0.0000        0.0000        0.0000        0.0000        0.0000        0.0000        0.0000        0.0000        0.0000        0.0000        0.0000        0.0000        0.0000        0.0000        0.0000        0.0000        0.0000        0.0000        0.0000        0.0000        0.0000       19.5017       21.1385       23.8169       27.7934       32.4467       39.0166       33.7588       24.2670       21.7061       19.8397       14.0747       13.3677       12.4073       13.2104       14.0947       15.0987       16.7746       17.2492       18.4005       26.1254       27.8612       31.7035       38.3286       41.8531       49.8200       64.4152       58.2718       56.3787       53.5931       54.9659       61.7208       82.4105       62.2426       50.6163       61.8439       55.9362       55.1261       56.9891       61.6793       67.8844       87.2254       82.1525       94.0781       81.1083      102.4478       99.2041      147.1763      168.4501      225.7781      188.8252      198.4919      225.4001      260.9631      262.0005      234.5993      216.0588      199.2587      201.7459      228.3228      221.1934      218.1813      220.4679      224.7036      242.2622      302.1047      295.2142      269.0158      281.5344      304.7207      289.7349      286.9912      285.3260      278.1155      274.4974      296.0852      304.5544      283.8270      262.6189      200.4495      180.1508      171.7879      150.6578      128.4973      168.9007        0.0000        0.0000        0.0000        0.0000        0.0000        0.0000        0.0000      216.0539      203.9452      186.0325      176.9820      186.6110      188.4450      182.3234        0.0000        0.0000        0.0000        0.0000        0.0000        0.0000        0.0000        0.0000        0.0000        0.0000        0.0000        0.0000        0.0000        0.0000        0.0000        0.0000        0.0000        0.0000        0.0000        0.0000        0.0000        0.0000        0.0000        0.0000        0.0000        0.0000        0.0000        0.0000        0.0000        0.0000        0.0000        0.0000        0.0000        0.0000        0.0000        0.0000        0.0000        0.0000        0.0000        0.0000        0.0000        0.0000        0.0000        0.0000        0.0000        0.0000        0.0000        0.0000        0.0000        0.0000        0.0000        0.0000        0.0000        0.0000
        0.0000        0.0000        0.0000        0.0000        0.0000        0.0000        0.0000        0.0000        0.0000        0.0000        0.0000        0.0000        0.0000        0.0000        0.0000        0.0000        0.0000        0.0000        0.0000        0.0000        0.0000        0.0000        0.0000        0.0000        0.0000        0.0000        0.0000        0.0000        0.0000        0.0000        0.0000        0.0000        0.0000        0.0000        0.0000        0.0000        0.0000        0.0000        0.0000        0.0000        0.0000        0.0000        0.0000        0.0000        0.0000        0.0000        0.0000        0.0000        0.0000        0.0000        0.0000        0.0000        0.0000        0.0000        0.0000        0.0000        0.0000        0.0000        0.0000        0.0000        0.0000        0.0000        0.0000        0.0000        0.0000        0.0000        0.0000        0.0000        0.0000        0.0000        0.0000        0.0000        0.0000        0.0000        0.0000        0.0000        0.0000        0.0000        0.0000        0.0000        0.0000        0.0000        0.0000        0.0000        0.0000        0.0000        0.0000        0.0000        0.0000        0.0000        0.0000        0.0000        0.0000        0.0000        0.0000        0.0000       18.6976       18.4732       25.6382       29.2498        0.0000       37.0767       30.7624       27.1477       26.2544       22.2653       22.3133       16.5042       14.4852       15.8729       16.2518       15.9722       20.4380       28.4725       22.8926       25.3448       26.6493       27.2938       32.0172       39.2762       59.4635       63.2702       76.6850       58.8221       56.3339       51.8517       48.6613       50.1820       50.4688       46.5433       46.2767       50.2053       51.9720       49.1973       54.1449       62.6262       80.6814       81.6383       73.8213       72.9096       81.7231       83.3518      101.3874      120.5897      138.0878      145.3561      171.6876      188.4206      214.1982      221.1524      206.5443      208.1146      212.7751      220.1408      213.0227      231.0620      224.1732      220.2569      230.5437      263.9722      302.4124      320.5378      310.3658      282.7996      291.3383      296.3433      292.0437      294.1680      291.7647      283.5295      287.5982      245.4793      242.5263      222.3800      200.4264      158.7226      165.9657      146.5525      178.9113        0.0000        0.0000        0.0000        0.0000        0.0000      417.8400      309.9301        0.0000      239.1941      229.6481      194.1021      195.5679      198.2500      189.6266      169.7448        0.0000        0.0000        0.0000        0.0000        0.0000        0.0000        0.0000        0.0000        0.0000        0.0000        0.0000        0.0000        0.0000        0.0000        0.0000        0.0000        0.0000        0.0000        0.0000        0.0000        0.0000        0.0000        0.0000        0.0000        0.0000        0.0000        0.0000        0.0000        0.0000        0.0000        0.0000        0.0000        0.0000        0.0000        0.0000        0.0000        0.0000        0.0000        0.0000        0.0000        0.0000        0.0000        0.0000        0.0000        0.0000        0.0000        0.0000        0.0000        0.0000        0.0000        0.0000        0.0000        0.0000        0.0000        0.0000
        0.0000        0.0000        0.0000        0.0000        0.0000        0.0000        0.0000        0.0000        0.0000        0.0000        0.0000        0.0000        0.0000        0.0000        0.0000        0.0000        0.0000        0.0000        0.0000        0.0000        0.0000        0.0000        0.0000        0.0000        0.0000        0.0000        0.0000        0.0000        0.0000        0.0000        0.0000        0.0000        0.0000        0.0000        0.0000        0.0000        0.0000        0.0000        0.0000        0.0000        0.0000        0.0000        0.0000        0.0000        0.0000        0.0000        0.0000        0.0000        0.0000        0.0000        0.0000        0.0000        0.0000        0.0000        0.0000        0.0000        0.0000        0.0000        0.0000        0.0000        0.0000        0.0000        0.0000        0.0000        0.0000        0.0000        0.0000        0.0000        0.0000        0.0000        0.0000        0.0000        0.0000        0.0000        0.0000        0.0000        0.0000        0.0000        0.0000        0.0000        0.0000        0.0000        0.0000        0.0000        0.0000        0.0000        0.0000        0.0000        0.0000        0.0000        0.0000        0.0000        0.0000        0.0000        0.0000        0.0000        0.0000       34.2147        0.0000        0.0000        0.0000       23.5446       21.2490       21.7303       21.8658       21.3150       20.7984       16.8431       14.6844       17.8244       19.3979       19.0555       21.5097       24.8493       26.3480       56.7277       38.9267       34.8901       45.6155       52.6595       65.7169      110.6569      108.8578       64.5731       88.8896       66.0278       59.0993       61.2040       53.8358       47.2668       58.8881       53.5996       62.4641       61.0772       62.1088       66.4071       71.1983       74.1077       80.0705       84.6547       88.9728      102.0593      107.1269      123.3047      118.6263      133.9968      160.0497      182.3528      210.7048      205.9165      209.6645      214.0115      212.1642      218.6700      234.0876      225.9222      234.3039      246.1656      274.0084      291.9427      292.7112      325.6333      297.8772      291.1440      295.1583      295.6860      291.1901      277.9375      275.2792      270.3556      269.3289      225.5906      211.9223      213.3841      218.1710      180.9047      201.3716      222.1478      191.3398        0.0000        0.0000        0.0000        0.0000        0.0000      263.6100      163.4400      132.8400      183.0264      184.8826      167.0697      201.5249      188.0577      183.0869      185.3172        0.0000        0.0000        0.0000        0.0000        0.0000        0.0000        0.0000        0.0000        0.0000        0.0000        0.0000        0.0000        0.0000        0.0000        0.0000        0.0000        0.0000        0.0000        0.0000        0.0000        0.0000        0.0000        0.0000        0.0000        0.0000        0.0000        0.0000        0.0000        0.0000        0.0000        0.0000        0.0000        0.0000        0.0000        0.0000        0.0000        0.0000        0.0000        0.0000        0.0000        0.0000        0.0000        0.0000        0.0000        0.0000        0.0000        0.0000        0.0000        0.0000        0.0000        0.0000        0.0000        0.0000        0.0000        0.0000
        0.0000        0.0000        0.0000        0.0000        0.0000        0.0000        0.0000        0.0000        0.0000        0.0000        0.0000        0.0000        0.0000        0.0000        0.0000        0.0000        0.0000        0.0000        0.0000        0.0000        0.0000        0.0000        0.0000        0.0000        0.0000        0.0000        0.0000        0.0000        0.0000        0.0000        0.0000        0.0000        0.0000        0.0000        0.0000        0.0000        0.0000        0.0000        0.0000        0.0000        0.0000        0.0000        0.0000        0.0000        0.0000        0.0000        0.0000        0.0000        0.0000        0.0000        0.0000        0.0000        0.0000        0.0000        0.0000        0.0000        0.0000        0.0000        0.0000        0.0000        0.0000        0.0000        0.0000        0.0000        0.0000        0.0000        0.0000        0.0000        0.0000        0.0000        0.0000        0.0000        0.0000        0.0000        0.0000        0.0000        0.0000        0.0000        0.0000        0.0000        0.0000        0.0000        0.0000        0.0000        0.0000        0.0000        0.0000        0.0000        0.0000        0.0000        0.0000        0.0000        0.0000        0.0000        0.0000        0.0000        0.0000        0.0000        0.0000        0.0000        0.0000       21.3262       19.0640       22.3233       25.2294       22.4538       22.6600       17.6642       17.3163       19.9571       22.3189       23.9753       27.5563       33.6749       58.5493       53.4854       52.5589       65.1883       63.5211       98.4281       95.8025      123.0608      123.0930       85.9389      101.2588       85.7088       97.5895       67.4884       53.9023       50.1575       47.1460       54.2353       87.4330       99.3691       80.2443       77.0176       92.2180       81.7583       83.1291      106.3903      101.8164      113.8721       96.3348      121.9176      119.5604      124.5669      155.7361      179.2361      198.9151      209.4779      256.1772      230.1739      225.1494      219.8701      238.1306      218.1859      222.0475      233.0291      276.5145      304.0196      280.6686      281.7343      275.9583      268.4502      275.1188      266.0165      269.7748      273.3387      269.0201      257.6954      264.3340      228.1642      250.7303      234.3852      248.8372      234.6305      228.8381        0.0000        0.0000        0.0000        0.0000        0.0000        0.0000      221.7600      227.6701      112.8000       85.8300      139.0435      149.0171      154.3817      180.1727      178.2409      159.5040      176.8415        0.0000        0.0000        0.0000        0.0000        0.0000        0.0000        0.0000        0.0000        0.0000        0.0000        0.0000        0.0000        0.0000        0.0000        0.0000        0.0000        0.0000        0.0000        0.0000        0.0000        0.0000        0.0000        0.0000        0.0000        0.0000        0.0000        0.0000        0.0000        0.0000        0.0000        0.0000        0.0000        0.0000        0.0000        0.0000        0.0000        0.0000        0.0000        0.0000        0.0000        0.0000        0.0000        0.0000        0.0000        0.0000        0.0000        0.0000        0.0000        0.0000        0.0000        0.0000        0.0000        0.0000        0.0000        0.0000
        0.0000        0.0000        0.0000        0.0000        0.0000        0.0000        0.0000        0.0000        0.0000        0.0000        0.0000        0.0000        0.0000        0.0000        0.0000        0.0000        0.0000        0.0000        0.0000        0.0000        0.0000        0.0000        0.0000        0.0000        0.0000        0.0000        0.0000        0.0000        0.0000        0.0000        0.0000        0.0000        0.0000        0.0000        0.0000        0.0000        0.0000        0.0000        0.0000        0.0000        0.0000        0.0000        0.0000        0.0000        0.0000        0.0000        0.0000        0.0000        0.0000        0.0000        0.0000        0.0000        0.0000        0.0000        0.0000        0.0000        0.0000        0.0000        0.0000        0.0000        0.0000        0.0000        0.0000        0.0000        0.0000        0.0000        0.0000        0.0000        0.0000        0.0000        0.0000        0.0000        0.0000        0.0000        0.0000        0.0000        0.0000        0.0000        0.0000        0.0000        0.0000        0.0000        0.0000        0.0000        0.0000        0.0000        0.0000        0.0000        0.0000        0.0000        0.0000        0.0000        0.0000        0.0000        0.0000        0.0000        0.0000        0.0000        0.0000        0.0000        0.0000        0.0000       23.5846       22.3980       21.5512       22.4419       19.6039       17.9242       19.7186       22.7723       27.8353       38.6093       37.5478       46.8368       82.6819       67.6663       55.9080       70.8430       77.6106      126.4482      126.8846      138.8374      133.0187       93.3708      118.2140      117.4664       83.4287       79.9514       73.7459       65.0240       76.6901      102.3960       69.5155       91.1353       61.9694       90.4034      111.3133      103.8972       88.1736       95.7025      106.7891      111.1146      107.6387      136.5244      133.8803      139.3589      162.8318      194.3654      218.9501      252.1658      269.7783      256.6752      231.0624      222.2149      252.9413      241.4810      219.3516      225.4261      262.8794      252.7633      254.9507      255.1369      255.3356      248.5220      247.7520      232.5110      237.8061      248.5494      283.6624      268.9021      269.2575      243.4890      244.5338      250.1629      302.8476      339.4917      344.6006        0.0000        0.0000        0.0000        0.0000        0.0000        0.0000        0.0000      223.9500      191.1000       91.7700      150.1054      145.7440      134.3117      153.1520      134.7430      129.2409      135.7817        0.0000        0.0000        0.0000        0.0000        0.0000        0.0000        0.0000        0.0000        0.0000        0.0000        0.0000        0.0000        0.0000        0.0000        0.0000        0.0000        0.0000        0.0000        0.0000        0.0000        0.0000        0.0000        0.0000        0.0000        0.0000        0.0000        0.0000        0.0000        0.0000        0.0000        0.0000        0.0000        0.0000        0.0000        0.0000        0.0000        0.0000        0.0000        0.0000        0.0000        0.0000        0.0000        0.0000        0.0000        0.0000        0.0000        0.0000        0.0000        0.0000        0.0000        0.0000        0.0000        0.0000        0.0000        0.0000
        0.0000        0.0000        0.0000        0.0000        0.0000        0.0000        0.0000        0.0000        0.0000        0.0000        0.0000        0.0000        0.0000        0.0000        0.0000        0.0000        0.0000        0.0000        0.0000        0.0000        0.0000        0.0000        0.0000        0.0000        0.0000        0.0000        0.0000        0.0000        0.0000        0.0000        0.0000        0.0000        0.0000        0.0000        0.0000        0.0000        0.0000        0.0000        0.0000        0.0000        0.0000        0.0000        0.0000        0.0000        0.0000        0.0000        0.0000        0.0000        0.0000        0.0000        0.0000        0.0000        0.0000        0.0000        0.0000        0.0000        0.0000        0.0000        0.0000        0.0000        0.0000        0.0000        0.0000        0.0000        0.0000        0.0000        0.0000        0.0000        0.0000        0.0000        0.0000        0.0000        0.0000        0.0000        0.0000        0.0000        0.0000        0.0000        0.0000        0.0000        0.0000        0.0000        0.0000        0.0000        0.0000        0.0000        0.0000        0.0000        0.0000        0.0000        0.0000        0.0000        0.0000        0.0000        0.0000        0.0000        0.0000        0.0000        0.0000        0.0000        0.0000        0.0000        0.0000       15.8857       15.2367       16.4215       16.8229       19.0847       21.1189       27.4830       38.6114       53.4829       67.2879       69.8793      113.2583      123.1335      122.3979      126.6727      141.7714      153.9610      156.0509      144.6242      148.2932      133.1794      140.7532      135.6941      114.0464        0.0000        0.0000      113.4355      138.9842      182.1963      109.3774       74.2032       86.8380      126.3096      107.6281      101.9344      119.9603      130.4002      124.9903      132.5020      147.4700      173.7768      163.5797      174.9233      204.9988      246.5360      273.0875      285.4944      277.5493      275.1278      261.3805      275.1454      271.3705      248.6673      224.6434      241.2360      264.1808      216.8110      215.4964      221.6315      213.2237      183.0269      188.3150      189.0743      196.7124      227.1605      250.8520      242.4174      236.1580      182.5819      200.2720      282.0092        0.0000        0.0000        0.0000        0.0000        0.0000        0.0000        0.0000        0.0000        0.0000        0.0000        0.0000        0.0000        0.0000      123.9717      113.3300      103.9224      104.8907       95.6316      109.4857        0.0000        0.0000        0.0000        0.0000        0.0000        0.0000        0.0000        0.0000        0.0000        0.0000        0.0000        0.0000        0.0000        0.0000        0.0000        0.0000        0.0000        0.0000        0.0000        0.0000        0.0000        0.0000        0.0000        0.0000        0.0000        0.0000        0.0000        0.0000        0.0000        0.0000        0.0000        0.0000        0.0000        0.0000        0.0000        0.0000        0.0000        0.0000        0.0000        0.0000        0.0000        0.0000        0.0000        0.0000        0.0000        0.0000        0.0000        0.0000        0.0000        0.0000        0.0000        0.0000        0.0000        0.0000        0.0000        0.0000
        0.0000        0.0000        0.0000        0.0000        0.0000        0.0000        0.0000        0.0000        0.0000        0.0000        0.0000        0.0000        0.0000        0.0000        0.0000        0.0000        0.0000        0.0000        0.0000        0.0000        0.0000        0.0000        0.0000        0.0000        0.0000        0.0000        0.0000        0.0000        0.0000        0.0000        0.0000        0.0000        0.0000        0.0000        0.0000        0.0000        0.0000        0.0000        0.0000        0.0000        0.0000        0.0000        0.0000        0.0000        0.0000        0.0000        0.0000        0.0000        0.0000        0.0000        0.0000        0.0000        0.0000        0.0000        0.0000        0.0000        0.0000        0.0000        0.0000        0.0000        0.0000        0.0000        0.0000        0.0000        0.0000        0.0000        0.0000        0.0000        0.0000        0.0000        0.0000        0.0000        0.0000        0.0000        0.0000        0.0000        0.0000        0.0000        0.0000        0.0000        0.0000        0.0000        0.0000        0.0000        0.0000        0.0000        0.0000        0.0000        0.0000        0.0000        0.0000        0.0000        0.0000        0.0000        0.0000        0.0000        0.0000        0.0000        0.0000        0.0000        0.0000        0.0000        0.0000       14.6491       11.1161       12.7192       14.4551       20.0397       22.8874       29.6099       41.9492       71.7154       88.9363       93.5935      109.5798      142.8839      153.5949      174.6708      179.4349      166.8581      154.1126      178.5433      152.4861      156.3682      152.7171      149.9131        0.0000        0.0000        0.0000        0.0000        0.0000        0.0000       95.9874      103.2345      121.7807      104.8772      101.6644      139.1855      142.2398      136.9132      141.8737      154.0242      172.8830      193.4412      207.6841      225.7772      246.5136      285.6613      303.1716      306.0282      292.6534      307.3644      306.0932      308.6666      307.2173      294.7685      281.1227      269.3003      218.8736      198.1454      207.1587      210.0854      191.8249      159.7466      170.1080      168.4648      167.5752      217.2617      234.1175      241.9078      269.9884      234.3188        0.0000        0.0000        0.0000        0.0000        0.0000        0.0000        0.0000        0.0000        0.0000        0.0000        0.0000        0.0000        0.0000        0.0000        0.0000      115.6637      115.6558      100.2909       90.6511       92.7757      100.1555      169.9399        0.0000        0.0000        0.0000        0.0000        0.0000        0.0000        0.0000        0.0000        0.0000        0.0000        0.0000        0.0000        0.0000        0.0000        0.0000        0.0000        0.0000        0.0000        0.0000        0.0000        0.0000        0.0000        0.0000        0.0000        0.0000        0.0000        0.0000        0.0000        0.0000        0.0000        0.0000        0.0000        0.0000        0.0000        0.0000        0.0000        0.0000        0.0000        0.0000        0.0000        0.0000        0.0000        0.0000        0.0000        0.0000        0.0000        0.0000        0.0000        0.0000        0.0000        0.0000        0.0000        0.0000        0.0000        0.0000
        0.0000        0.0000        0.0000        0.0000        0.0000        0.0000        0.0000        0.0000        0.0000        0.0000        0.0000        0.0000        0.0000        0.0000        0.0000        0.0000        0.0000        0.0000        0.0000        0.0000        0.0000        0.0000        0.0000        0.0000        0.0000        0.0000        0.0000        0.0000        0.0000        0.0000        0.0000        0.0000        0.0000        0.0000        0.0000        0.0000        0.0000        0.0000        0.0000        0.0000        0.0000        0.0000        0.0000        0.0000        0.0000        0.0000        0.0000        0.0000        0.0000        0.0000        0.0000        0.0000        0.0000        0.0000        0.0000        0.0000        0.0000        0.0000        0.0000        0.0000        0.0000        0.0000        0.0000        0.0000        0.0000        0.0000        0.0000        0.0000        0.0000        0.0000        0.0000        0.0000        0.0000        0.0000        0.0000        0.0000        0.0000        0.0000        0.0000        0.0000        0.0000        0.0000        0.0000        0.0000        0.0000        0.0000        0.0000        0.0000        0.0000        0.0000        0.0000        0.0000        0.0000        0.0000        0.0000        0.0000        0.0000        0.0000        0.0000        0.0000        0.0000        0.0000        0.0000       20.1216       11.5253       11.3192       14.4608       21.2329       24.8207       33.4933       53.6453       89.9984       77.4992       94.4202      109.6864      146.2345      202.4116        0.0000      195.2009      172.6127        0.0000        0.0000      169.8993      158.8269        0.0000        0.0000        0.0000        0.0000        0.0000        0.0000        0.0000        0.0000       91.7440      113.1421       97.1208      110.5926      128.7195      167.3701      151.6796      144.0046      152.0040      180.4625      175.1590      208.2841      232.2789      266.9515      284.0370      304.1348      306.8396      321.5517      319.4652      354.5944      388.8297      345.5534      351.9150      329.1080      293.6826      258.5783      207.6461      205.8928      204.0189      204.8450      195.2424      179.9314      147.9940      148.6290      170.1892        0.0000        0.0000        0.0000        0.0000        0.0000        0.0000        0.0000        0.0000        0.0000        0.0000        0.0000        0.0000        0.0000        0.0000        0.0000        0.0000        0.0000        0.0000        0.0000        0.0000       97.6272       87.0949       81.4567       85.1434       83.8040        0.0000        0.0000        0.0000        0.0000        0.0000        0.0000        0.0000        0.0000        0.0000        0.0000        0.0000        0.0000        0.0000        0.0000        0.0000        0.0000        0.0000        0.0000        0.0000        0.0000        0.0000        0.0000        0.0000        0.0000        0.0000        0.0000        0.0000        0.0000        0.0000        0.0000        0.0000        0.0000        0.0000        0.0000        0.0000        0.0000        0.0000        0.0000        0.0000        0.0000        0.0000        0.0000        0.0000        0.0000        0.0000        0.0000        0.0000        0.0000        0.0000        0.0000        0.0000        0.0000        0.0000        0.0000        0.0000        0.0000        0.0000
        0.0000        0.0000        0.0000        0.0000        0.0000        0.0000        0.0000        0.0000        0.0000        0.0000        0.0000        0.0000        0.0000        0.0000        0.0000        0.0000        0.0000        0.0000        0.0000        0.0000        0.0000        0.0000        0.0000        0.0000        0.0000        0.0000        0.0000        0.0000        0.0000        0.0000        0.0000        0.0000        0.0000        0.0000        0.0000        0.0000        0.0000        0.0000        0.0000        0.0000        0.0000        0.0000        0.0000        0.0000        0.0000        0.0000        0.0000        0.0000        0.0000        0.0000        0.0000        0.0000        0.0000        0.0000        0.0000        0.0000        0.0000        0.0000        0.0000        0.0000        0.0000        0.0000        0.0000        0.0000        0.0000        0.0000        0.0000        0.0000        0.0000        0.0000        0.0000        0.0000        0.0000        0.0000        0.0000        0.0000        0.0000        0.0000        0.0000        0.0000        0.0000        0.0000        0.0000        0.0000        0.0000        0.0000        0.0000        0.0000        0.0000        0.0000        0.0000        0.0000        0.0000        0.0000        0.0000        0.0000        0.0000        0.0000        0.0000        0.0000        0.0000        0.0000        0.0000       22.1941       18.9263       13.4333       14.9806       23.3224       28.5952       41.2860       52.5762       79.8338       90.8341      126.6100        0.0000        0.0000        0.0000        0.0000        0.0000        0.0000        0.0000        0.0000        0.0000        0.0000        0.0000        0.0000        0.0000        0.0000        0.0000        0.0000        0.0000        0.0000        0.0000       92.6242      108.6771      106.1882      115.5986      128.6554      152.6778      159.9871      200.4842      187.0202      194.6202      224.9949      214.2873      227.6219      244.6097      269.3618      298.0022      305.6978      351.3365      374.1682      346.5420      323.6820      312.1335      267.1759      227.0793      236.2350      210.8179      202.2650      183.9347      180.1520      174.0452      149.5636      143.5530      180.0978        0.0000        0.0000        0.0000        0.0000        0.0000        0.0000        0.0000        0.0000        0.0000        0.0000        0.0000        0.0000        0.0000        0.0000        0.0000        0.0000        0.0000        0.0000        0.0000        0.0000        0.0000        0.0000      106.2084       92.7646       88.2986        0.0000       94.4421      101.1836        0.0000        0.0000        0.0000        0.0000        0.0000        0.0000        0.0000        0.0000        0.0000        0.0000        0.0000        0.0000        0.0000        0.0000        0.0000        0.0000        0.0000        0.0000        0.0000        0.0000        0.0000        0.0000        0.0000        0.0000        0.0000        0.0000        0.0000        0.0000        0.0000        0.0000        0.0000        0.0000        0.0000        0.0000        0.0000        0.0000        0.0000        0.0000        0.0000        0.0000        0.0000        0.0000        0.0000        0.0000        0.0000        0.0000        0.0000        0.0000        0.0000        0.0000        0.0000        0.0000        0.0000        0.0000        0.0000
        0.0000        0.0000        0.0000        0.0000        0.0000        0.0000        0.0000        0.0000        0.0000        0.0000        0.0000        0.0000        0.0000        0.0000        0.0000        0.0000        0.0000        0.0000        0.0000        0.0000        0.0000        0.0000        0.0000        0.0000        0.0000        0.0000        0.0000        0.0000        0.0000        0.0000        0.0000        0.0000        0.0000        0.0000        0.0000        0.0000        0.0000        0.0000        0.0000        0.0000        0.0000        0.0000        0.0000        0.0000        0.0000        0.0000        0.0000        0.0000        0.0000        0.0000        0.0000        0.0000        0.0000        0.0000        0.0000        0.0000        0.0000        0.0000        0.0000        0.0000        0.0000        0.0000        0.0000        0.0000        0.0000        0.0000        0.0000        0.0000        0.0000        0.0000        0.0000        0.0000        0.0000        0.0000        0.0000        0.0000        0.0000        0.0000        0.0000        0.0000        0.0000        0.0000        0.0000        0.0000        0.0000        0.0000        0.0000        0.0000        0.0000        0.0000        0.0000        0.0000        0.0000        0.0000        0.0000        0.0000        0.0000        0.0000        0.0000        0.0000        0.0000        0.0000        0.0000        0.0000        0.0000        7.3002        6.6032       25.4924       37.9613       43.0074       62.3493      106.4413      137.7028      136.1726      165.5714        0.0000        0.0000        0.0000        0.0000        0.0000        0.0000        0.0000        0.0000        0.0000        0.0000        0.0000        0.0000        0.0000        0.0000        0.0000        0.0000        0.0000        0.0000      105.6434      109.8886      116.7814      126.2993      157.1105      170.1913      175.8867      182.2219      233.6391      223.3279      197.7657      185.7787      226.7958      212.4135      234.2678      276.6511      248.8764      299.9126      277.8363      291.7452      264.0742      243.6189      218.8377      208.1696      194.1013      189.2459      188.3721      177.3270      174.6281      172.8214      126.5100      245.4000        0.0000        0.0000        0.0000        0.0000        0.0000        0.0000        0.0000        0.0000        0.0000        0.0000        0.0000        0.0000        0.0000        0.0000        0.0000        0.0000        0.0000        0.0000        0.0000        0.0000        0.0000        0.0000        0.0000        0.0000      110.2260      113.6102        0.0000      114.4200      107.9700        0.0000        0.0000        0.0000        0.0000        0.0000        0.0000        0.0000        0.0000        0.0000        0.0000        0.0000        0.0000        0.0000        0.0000        0.0000        0.0000        0.0000        0.0000        0.0000        0.0000        0.0000        0.0000        0.0000        0.0000        0.0000        0.0000        0.0000        0.0000        0.0000        0.0000        0.0000        0.0000        0.0000        0.0000        0.0000        0.0000        0.0000        0.0000        0.0000        0.0000        0.0000        0.0000        0.0000        0.0000        0.0000        0.0000        0.0000        0.0000        0.0000        0.0000        0.0000        0.0000        0.0000        0.0000        0.0000
        0.0000        0.0000        0.0000        0.0000        0.0000        0.0000        0.0000        0.0000        0.0000        0.0000        0.0000        0.0000        0.0000        0.0000        0.0000        0.0000        0.0000        0.0000        0.0000        0.0000        0.0000        0.0000        0.0000        0.0000        0.0000        0.0000        0.0000        0.0000        0.0000        0.0000        0.0000        0.0000        0.0000        0.0000        0.0000        0.0000        0.0000        0.0000        0.0000        0.0000        0.0000        0.0000        0.0000        0.0000        0.0000        0.0000        0.0000        0.0000        0.0000        0.0000        0.0000        0.0000        0.0000        0.0000        0.0000        0.0000        0.0000        0.0000        0.0000        0.0000        0.0000        0.0000        0.0000        0.0000        0.0000        0.0000        0.0000        0.0000        0.0000        0.0000        0.0000        0.0000        0.0000        0.0000        0.0000        0.0000        0.0000        0.0000        0.0000        0.0000        0.0000        0.0000        0.0000        0.0000        0.0000        0.0000        0.0000        0.0000        0.0000        0.0000        0.0000        0.0000        0.0000        0.0000        0.0000        0.0000        0.0000        0.0000        0.0000        0.0000        0.0000        0.0000        0.0000        0.0000        0.0000        0.0000        6.0061       23.8450       38.7621       48.8261       62.7573      110.8539      144.2216      140.6592      152.2415        0.0000        0.0000        0.0000        0.0000        0.0000        0.0000        0.0000        0.0000        0.0000        0.0000        0.0000        0.0000        0.0000        0.0000        0.0000        0.0000        0.0000        0.0000        0.0000        0.0000      138.3139      154.0895      174.5495      168.0220      190.5611      213.3867      261.0560      213.6803      162.1126      163.5771      203.8149      171.3012      215.0935      249.6234      245.4661      270.3631      266.1998      248.0807      242.0717      220.7021      224.4301      247.7048      190.1742      205.5097      199.2987        0.0000        0.0000      220.7712        0.0000        0.0000        0.0000        0.0000        0.0000        0.0000        0.0000        0.0000        0.0000        0.0000        0.0000        0.0000        0.0000        0.0000        0.0000        0.0000        0.0000        0.0000        0.0000        0.0000        0.0000        0.0000        0.0000        0.0000        0.0000        0.0000      122.0443      124.2490        0.0000        0.0000        0.0000        0.0000        0.0000        0.0000        0.0000        0.0000        0.0000        0.0000        0.0000        0.0000        0.0000        0.0000        0.0000        0.0000        0.0000        0.0000        0.0000        0.0000        0.0000        0.0000        0.0000        0.0000        0.0000        0.0000        0.0000        0.0000        0.0000        0.0000        0.0000        0.0000        0.0000        0.0000        0.0000        0.0000        0.0000        0.0000        0.0000        0.0000        0.0000        0.0000        0.0000        0.0000        0.0000        0.0000        0.0000        0.0000        0.0000        0.0000        0.0000        0.0000        0.0000        0.0000        0.0000        0.0000        0.0000        0.0000
[truncated: 212,709 more chars]
