# Supplementary material for: Multidimensional evaluation of the TRMM 3B43V7 satellite-based precipitation product in mainland China from 1998–2016
Source: PeerJ. 2020 Feb 20;8:e8615. doi: 10.7717/peerj.8615 (PMC7036276; doi:10.7717/peerj.8615)
Supplement: Supplemental Information 2 [file peerj-08-8615-s002.zip › TRMM_3B43 data/TRMM 3B43 data-Year-Month/2013-05.txt]

ncols         249
nrows         175
xllcorner     73.250
yllcorner     6.500
cellsize      0.25000
        0.0000        0.0000        0.0000        0.0000        0.0000        0.0000        0.0000        0.0000        0.0000        0.0000        0.0000        0.0000        0.0000        0.0000        0.0000        0.0000        0.0000        0.0000        0.0000        0.0000        0.0000        0.0000        0.0000        0.0000        0.0000        0.0000        0.0000        0.0000        0.0000        0.0000        0.0000        0.0000        0.0000        0.0000        0.0000        0.0000        0.0000        0.0000        0.0000        0.0000        0.0000        0.0000        0.0000        0.0000        0.0000        0.0000        0.0000        0.0000        0.0000        0.0000        0.0000        0.0000        0.0000        0.0000        0.0000        0.0000        0.0000        0.0000        0.0000        0.0000        0.0000        0.0000        0.0000        0.0000        0.0000        0.0000        0.0000        0.0000        0.0000        0.0000        0.0000        0.0000        0.0000        0.0000        0.0000        0.0000        0.0000        0.0000        0.0000        0.0000        0.0000        0.0000        0.0000        0.0000        0.0000        0.0000        0.0000        0.0000        0.0000        0.0000        0.0000        0.0000        0.0000        0.0000        0.0000        0.0000        0.0000        0.0000        0.0000        0.0000        0.0000        0.0000        0.0000        0.0000        0.0000        0.0000        0.0000        0.0000        0.0000        0.0000        0.0000        0.0000        0.0000        0.0000        0.0000        0.0000        0.0000        0.0000        0.0000        0.0000        0.0000        0.0000        0.0000        0.0000        0.0000        0.0000        0.0000        0.0000        0.0000        0.0000        0.0000        0.0000        0.0000        0.0000        0.0000        0.0000        0.0000        0.0000        0.0000        0.0000        0.0000        0.0000        0.0000        0.0000        0.0000        0.0000        0.0000        0.0000        0.0000        0.0000        0.0000        0.0000        0.0000        0.0000        0.0000        0.0000        0.0000        0.0000        0.0000        0.0000        0.0000        0.0000        0.0000        0.0000        0.0000        0.0000        0.0000        0.0000        0.0000        0.0000        0.0000        0.0000        0.0000       49.0518       54.2933       60.8287        0.0000        0.0000        0.0000       54.0165       56.9007       55.0155       56.4212       57.0066       60.3897       85.8144       80.5912       88.6565       92.5115       98.3213       93.6826       91.9737      100.4780      129.0318      129.2295      114.2164      122.5241      135.1598      121.4022      134.9461      122.3479      118.3037      113.8854      119.8792      129.8752       99.0836      101.9790       94.1987       90.6781       94.2801       75.8485       92.0397       94.8008       94.7543       96.5963      100.9990      109.2185      132.1880      137.6890        0.0000        0.0000        0.0000        0.0000        0.0000        0.0000        0.0000        0.0000        0.0000        0.0000        0.0000        0.0000        0.0000        0.0000        0.0000        0.0000        0.0000        0.0000        0.0000        0.0000        0.0000        0.0000        0.0000        0.0000        0.0000        0.0000        0.0000        0.0000        0.0000        0.0000
        0.0000        0.0000        0.0000        0.0000        0.0000        0.0000        0.0000        0.0000        0.0000        0.0000        0.0000        0.0000        0.0000        0.0000        0.0000        0.0000        0.0000        0.0000        0.0000        0.0000        0.0000        0.0000        0.0000        0.0000        0.0000        0.0000        0.0000        0.0000        0.0000        0.0000        0.0000        0.0000        0.0000        0.0000        0.0000        0.0000        0.0000        0.0000        0.0000        0.0000        0.0000        0.0000        0.0000        0.0000        0.0000        0.0000        0.0000        0.0000        0.0000        0.0000        0.0000        0.0000        0.0000        0.0000        0.0000        0.0000        0.0000        0.0000        0.0000        0.0000        0.0000        0.0000        0.0000        0.0000        0.0000        0.0000        0.0000        0.0000        0.0000        0.0000        0.0000        0.0000        0.0000        0.0000        0.0000        0.0000        0.0000        0.0000        0.0000        0.0000        0.0000        0.0000        0.0000        0.0000        0.0000        0.0000        0.0000        0.0000        0.0000        0.0000        0.0000        0.0000        0.0000        0.0000        0.0000        0.0000        0.0000        0.0000        0.0000        0.0000        0.0000        0.0000        0.0000        0.0000        0.0000        0.0000        0.0000        0.0000        0.0000        0.0000        0.0000        0.0000        0.0000        0.0000        0.0000        0.0000        0.0000        0.0000        0.0000        0.0000        0.0000        0.0000        0.0000        0.0000        0.0000        0.0000        0.0000        0.0000        0.0000        0.0000        0.0000        0.0000        0.0000        0.0000        0.0000        0.0000        0.0000        0.0000        0.0000        0.0000        0.0000        0.0000        0.0000        0.0000        0.0000        0.0000        0.0000        0.0000        0.0000        0.0000        0.0000        0.0000        0.0000        0.0000        0.0000        0.0000        0.0000        0.0000        0.0000        0.0000        0.0000        0.0000        0.0000        0.0000        0.0000        0.0000        0.0000        0.0000        0.0000        0.0000        0.0000        0.0000       47.8035       49.3489       57.0921       60.0291       56.0357       55.3318       54.4482       51.6900       53.8580       51.3107       50.7705       55.7376       66.8289       75.8671       79.6341       89.1663       89.3816       84.0165       76.0479       78.4545       92.2049      105.7873      104.5204      108.3956      123.7865      120.8504      101.9659      103.0807       92.5809       95.5985      136.2275      109.3416       88.1673       69.9297       62.9916       58.6369       70.8388       88.7071       85.3482       91.4880       87.3257       82.0709       96.9672       96.9224      108.9319      110.8351      128.9435      118.9267      105.0838      101.3662      102.8660      109.2967      116.8280      129.8644        0.0000        0.0000        0.0000        0.0000        0.0000        0.0000        0.0000        0.0000        0.0000        0.0000        0.0000        0.0000        0.0000        0.0000        0.0000        0.0000        0.0000        0.0000        0.0000        0.0000        0.0000        0.0000        0.0000
        0.0000        0.0000        0.0000        0.0000        0.0000        0.0000        0.0000        0.0000        0.0000        0.0000        0.0000        0.0000        0.0000        0.0000        0.0000        0.0000        0.0000        0.0000        0.0000        0.0000        0.0000        0.0000        0.0000        0.0000        0.0000        0.0000        0.0000        0.0000        0.0000        0.0000        0.0000        0.0000        0.0000        0.0000        0.0000        0.0000        0.0000        0.0000        0.0000        0.0000        0.0000        0.0000        0.0000        0.0000        0.0000        0.0000        0.0000        0.0000        0.0000        0.0000        0.0000        0.0000        0.0000        0.0000        0.0000       48.5483        0.0000       34.7730       29.0987        0.0000        0.0000        0.0000        0.0000        0.0000        0.0000        0.0000        0.0000        0.0000        0.0000        0.0000        0.0000        0.0000        0.0000        0.0000        0.0000        0.0000        0.0000        0.0000        0.0000        0.0000        0.0000        0.0000        0.0000        0.0000        0.0000        0.0000        0.0000        0.0000        0.0000        0.0000        0.0000        0.0000        0.0000        0.0000        0.0000        0.0000        0.0000        0.0000        0.0000        0.0000        0.0000        0.0000        0.0000        0.0000        0.0000        0.0000        0.0000        0.0000        0.0000        0.0000        0.0000        0.0000        0.0000        0.0000        0.0000        0.0000        0.0000        0.0000        0.0000        0.0000        0.0000        0.0000        0.0000        0.0000        0.0000        0.0000        0.0000        0.0000        0.0000        0.0000        0.0000        0.0000        0.0000        0.0000        0.0000        0.0000        0.0000        0.0000        0.0000        0.0000        0.0000        0.0000        0.0000        0.0000        0.0000        0.0000        0.0000        0.0000        0.0000        0.0000        0.0000        0.0000        0.0000        0.0000        0.0000        0.0000        0.0000        0.0000        0.0000        0.0000        0.0000        0.0000        0.0000        0.0000        0.0000        0.0000        0.0000        0.0000        0.0000        0.0000        0.0000       46.3731       48.7396       48.6800       54.3922       50.8620       41.4821       47.5109       44.9007       48.0668       52.5830       55.2754       55.8004       59.3688       60.1116       69.4869       80.9974       97.2566       98.8006       80.1577       68.2670       63.9135       66.3362       78.6054       81.8211       91.1054       92.7308       95.6056      107.4856      139.8738       90.9015      107.0427      132.0730      112.1994      112.1158       77.0138       75.2819       62.5621       67.1376       65.9589       71.7972       88.5889       82.7311       81.6942       94.5677      105.5504       83.1977       82.4955      102.1642      100.7865       98.6812       96.3070       92.9676      118.7056      124.0600      131.3066      149.4200        0.0000        0.0000        0.0000        0.0000        0.0000        0.0000        0.0000        0.0000        0.0000        0.0000        0.0000        0.0000        0.0000        0.0000        0.0000        0.0000        0.0000        0.0000        0.0000        0.0000        0.0000        0.0000
        0.0000        0.0000        0.0000        0.0000        0.0000        0.0000        0.0000        0.0000        0.0000        0.0000        0.0000        0.0000        0.0000        0.0000        0.0000        0.0000        0.0000        0.0000        0.0000        0.0000        0.0000        0.0000        0.0000        0.0000        0.0000        0.0000        0.0000        0.0000        0.0000        0.0000        0.0000        0.0000        0.0000        0.0000        0.0000        0.0000        0.0000        0.0000        0.0000        0.0000        0.0000        0.0000        0.0000        0.0000        0.0000        0.0000        0.0000        0.0000        0.0000        0.0000        0.0000        0.0000        0.0000       59.7449       58.1931       51.7498       41.6762       38.6448       37.3591       19.7523        0.0000        0.0000        0.0000        0.0000        0.0000        0.0000        0.0000        0.0000        0.0000        0.0000        0.0000        0.0000        0.0000        0.0000        0.0000        0.0000        0.0000        0.0000        0.0000        0.0000        0.0000        0.0000        0.0000        0.0000        0.0000        0.0000        0.0000        0.0000        0.0000        0.0000        0.0000        0.0000        0.0000        0.0000        0.0000        0.0000        0.0000        0.0000        0.0000        0.0000        0.0000        0.0000        0.0000        0.0000        0.0000        0.0000        0.0000        0.0000        0.0000        0.0000        0.0000        0.0000        0.0000        0.0000        0.0000        0.0000        0.0000        0.0000        0.0000        0.0000        0.0000        0.0000        0.0000        0.0000        0.0000        0.0000        0.0000        0.0000        0.0000        0.0000        0.0000        0.0000        0.0000        0.0000        0.0000        0.0000        0.0000        0.0000        0.0000        0.0000        0.0000        0.0000        0.0000        0.0000        0.0000        0.0000        0.0000        0.0000        0.0000        0.0000        0.0000        0.0000        0.0000        0.0000        0.0000        0.0000        0.0000        0.0000        0.0000        0.0000        0.0000        0.0000        0.0000        0.0000        0.0000        0.0000        0.0000        0.0000        0.0000        0.0000       41.8447       40.7282       43.9108       41.3227       41.5823       37.4939       65.4066      165.2576       39.0538       38.7790       41.6183       47.6123       65.0136       72.1623       68.6664       53.1125       56.0604       77.5707       83.7181       70.7045       68.8196       60.7335       62.5627       70.1260       70.8803       72.1725       76.0946       76.9134       74.2461      123.1867       67.3739       95.9547      136.7510       89.6717       93.9549       81.8023       72.6360       75.6701       74.0999       73.0423       64.9667       79.4775       77.3248       79.5775       96.8406       92.8232       77.1725       77.4481       95.8135      101.3336      103.1910      104.6827      108.7739      132.5493      145.1161      148.3687      164.5458      150.6032      159.8286        0.0000        0.0000        0.0000        0.0000        0.0000        0.0000        0.0000        0.0000        0.0000        0.0000        0.0000        0.0000        0.0000        0.0000        0.0000        0.0000        0.0000        0.0000        0.0000        0.0000
        0.0000        0.0000        0.0000        0.0000        0.0000        0.0000        0.0000        0.0000        0.0000        0.0000        0.0000        0.0000        0.0000        0.0000        0.0000        0.0000        0.0000        0.0000        0.0000        0.0000        0.0000        0.0000        0.0000        0.0000        0.0000        0.0000        0.0000        0.0000        0.0000        0.0000        0.0000        0.0000        0.0000        0.0000        0.0000        0.0000        0.0000        0.0000        0.0000        0.0000        0.0000        0.0000        0.0000        0.0000        0.0000        0.0000        0.0000        0.0000        0.0000        0.0000        0.0000        0.0000        0.0000       40.1935       37.7117       32.4259       34.0087       33.8773       28.4651       25.5096        0.0000        0.0000        0.0000        0.0000        0.0000        0.0000        0.0000        0.0000        0.0000        0.0000        0.0000        0.0000        0.0000        0.0000        0.0000        0.0000        0.0000        0.0000        0.0000        0.0000        0.0000        0.0000        0.0000        0.0000        0.0000        0.0000        0.0000        0.0000        0.0000        0.0000        0.0000        0.0000        0.0000        0.0000        0.0000        0.0000        0.0000        0.0000        0.0000        0.0000        0.0000        0.0000        0.0000        0.0000        0.0000        0.0000        0.0000        0.0000        0.0000        0.0000        0.0000        0.0000        0.0000        0.0000        0.0000        0.0000        0.0000        0.0000        0.0000        0.0000        0.0000        0.0000        0.0000        0.0000        0.0000        0.0000        0.0000        0.0000        0.0000        0.0000        0.0000        0.0000        0.0000        0.0000        0.0000        0.0000        0.0000        0.0000        0.0000        0.0000        0.0000        0.0000        0.0000        0.0000        0.0000        0.0000        0.0000        0.0000        0.0000        0.0000        0.0000        0.0000        0.0000        0.0000        0.0000        0.0000        0.0000        0.0000        0.0000        0.0000        0.0000        0.0000        0.0000        0.0000        0.0000        0.0000        0.0000        0.0000        0.0000        0.0000       39.7496       32.8184       30.1623       26.4265       27.4759       84.6378      163.6197       48.9820       26.7391       29.5629       30.8556       32.1184       43.0270       55.1117       55.8653       43.1358       50.4014       66.3375       66.0321       61.5399       64.2428       56.9187       52.1776       54.4986       59.9176       64.4171       64.7834       71.7569       62.7601       62.2399       57.4219       79.9748       76.6417       59.7087       75.7674       79.4180       75.7356       75.1173       66.3332       59.8212       60.7563       63.5874       69.6436       87.4955       95.9585      104.1862       94.2836      102.4521      114.2713      106.4327       98.1212       97.8310       99.9182      123.5768      134.3337      141.0885      150.7121      149.3603      159.8236      174.0795      161.1808        0.0000        0.0000        0.0000        0.0000        0.0000        0.0000        0.0000        0.0000        0.0000        0.0000        0.0000        0.0000        0.0000        0.0000        0.0000        0.0000        0.0000        0.0000
        0.0000        0.0000        0.0000        0.0000        0.0000        0.0000        0.0000        0.0000        0.0000        0.0000        0.0000        0.0000        0.0000        0.0000        0.0000        0.0000        0.0000        0.0000        0.0000        0.0000        0.0000        0.0000        0.0000        0.0000        0.0000        0.0000        0.0000        0.0000        0.0000        0.0000        0.0000        0.0000        0.0000        0.0000        0.0000        0.0000        0.0000        0.0000        0.0000        0.0000        0.0000        0.0000        0.0000        0.0000        0.0000        0.0000        0.0000        0.0000        0.0000        0.0000       64.1228       37.6246       42.5451       40.6917       34.8804       29.5320       32.8338       31.3811       26.4144       22.5485       14.3951       11.1184        0.0000        0.0000        0.0000        0.0000        0.0000        0.0000        0.0000        0.0000        0.0000        0.0000        0.0000        0.0000        0.0000        0.0000        0.0000        0.0000        0.0000        0.0000        0.0000        0.0000        0.0000        0.0000        0.0000        0.0000        0.0000        0.0000        0.0000        0.0000        0.0000        0.0000        0.0000        0.0000        0.0000        0.0000        0.0000        0.0000        0.0000        0.0000        0.0000        0.0000        0.0000        0.0000        0.0000        0.0000        0.0000        0.0000        0.0000        0.0000        0.0000        0.0000        0.0000        0.0000        0.0000        0.0000        0.0000        0.0000        0.0000        0.0000        0.0000        0.0000        0.0000        0.0000        0.0000        0.0000        0.0000        0.0000        0.0000        0.0000        0.0000        0.0000        0.0000        0.0000        0.0000        0.0000        0.0000        0.0000        0.0000        0.0000        0.0000        0.0000        0.0000        0.0000        0.0000        0.0000        0.0000        0.0000        0.0000        0.0000        0.0000        0.0000        0.0000        0.0000        0.0000        0.0000        0.0000        0.0000        0.0000        0.0000        0.0000        0.0000        0.0000        0.0000        0.0000        0.0000        0.0000        0.0000        0.0000       41.5440       43.7057       34.7272       27.1061       23.9318       28.1126       52.4510       45.2374       28.0616       24.3678       27.5551       27.6785       29.8825       40.8327       41.6494       43.9649       46.9825       54.4416       67.1128       71.8764       62.5386       64.4192       51.4710       42.9445       55.9091       55.0658       60.5656       56.4321       57.1110       57.3920       53.0749       49.0323       59.3163       50.7217       53.4342       57.6195       77.9006       62.0858       70.5737       49.1326       48.6160       53.5022       60.8808       64.7567       71.1816       74.6600       84.0220       95.1521       94.7823       97.0880       91.0185       85.3794       90.6073       96.1883      101.1214      118.2903      131.9681      140.7244      131.9874      145.4605      157.0528      143.4695        0.0000        0.0000        0.0000        0.0000        0.0000        0.0000        0.0000        0.0000        0.0000        0.0000        0.0000        0.0000        0.0000        0.0000       64.0484       66.0682      114.7171        0.0000
        0.0000        0.0000        0.0000        0.0000        0.0000        0.0000        0.0000        0.0000        0.0000        0.0000        0.0000        0.0000        0.0000        0.0000        0.0000        0.0000        0.0000        0.0000        0.0000        0.0000        0.0000        0.0000        0.0000        0.0000        0.0000        0.0000        0.0000        0.0000        0.0000        0.0000        0.0000        0.0000        0.0000        0.0000        0.0000        0.0000        0.0000        0.0000        0.0000        0.0000        0.0000        0.0000        0.0000        0.0000        0.0000        0.0000        0.0000        0.0000       28.2830       29.2471       32.6216       41.4754       42.8616       31.9744       29.7355       31.9518       37.3203       32.8857       25.1107       27.3952       24.2062       17.2579       13.9706        0.0000        0.0000        0.0000        0.0000        0.0000        0.0000        0.0000        0.0000        0.0000        0.0000        0.0000        0.0000        0.0000        0.0000        0.0000        0.0000        0.0000        0.0000        0.0000        0.0000        0.0000        0.0000        0.0000        0.0000        0.0000        0.0000        0.0000        0.0000        0.0000        0.0000        0.0000        0.0000        0.0000        0.0000        0.0000        0.0000        0.0000        0.0000        0.0000        0.0000        0.0000        0.0000        0.0000        0.0000        0.0000        0.0000        0.0000        0.0000        0.0000        0.0000        0.0000        0.0000        0.0000        0.0000        0.0000        0.0000        0.0000        0.0000        0.0000        0.0000        0.0000        0.0000        0.0000        0.0000        0.0000        0.0000        0.0000        0.0000        0.0000        0.0000        0.0000        0.0000        0.0000        0.0000        0.0000        0.0000        0.0000        0.0000        0.0000        0.0000        0.0000        0.0000        0.0000        0.0000        0.0000        0.0000        0.0000        0.0000        0.0000        0.0000        0.0000        0.0000        0.0000        0.0000        0.0000        0.0000        0.0000        0.0000        0.0000        0.0000        0.0000        0.0000        0.0000        0.0000        0.0000       37.5524       35.8197       34.3789       31.6557       24.6300       20.7467       26.6620       31.6087       28.1167       28.9801       28.7138       26.1132       26.5467       28.6654       31.4006       36.5748       42.2134       51.2788       59.3785       75.3960       68.8728       68.0568       61.8290       44.5790       35.5611       38.8187       38.9771       50.0842       46.9438       51.0607       52.5917       55.4314       50.0888       48.4486       46.9698       54.8411       54.8801       59.8779       64.0268       51.9843       46.3328       48.8794       60.8736       68.1471       63.1743       63.8671       72.3834       85.0256       96.2167      105.9915      104.2233       98.5162      100.9512       96.9170      100.6706      103.5444      112.1882      119.8474      127.5999      123.8736      131.1611      137.5943      131.4360      142.1723        0.0000        0.0000        0.0000        0.0000        0.0000        0.0000        0.0000        0.0000        0.0000       58.6507       59.5726       54.5077       56.9842       59.2259       70.2332       76.4466       69.6944
        0.0000        0.0000        0.0000        0.0000        0.0000        0.0000        0.0000        0.0000        0.0000        0.0000        0.0000        0.0000        0.0000        0.0000        0.0000        0.0000        0.0000        0.0000        0.0000        0.0000        0.0000        0.0000        0.0000        0.0000        0.0000        0.0000        0.0000        0.0000        0.0000        0.0000        0.0000        0.0000        0.0000        0.0000        0.0000        0.0000        0.0000        0.0000        0.0000        0.0000        0.0000        0.0000        0.0000        0.0000        0.0000        0.0000        0.0000        0.0000       22.7062       26.6053       26.2537       30.0822       30.6556       25.8379       33.9611       26.2127       31.3951       28.8111       28.6455       34.3022       31.3079       25.0009       18.9238       14.6109       13.9381       13.3190       14.4237        0.0000        0.0000        0.0000        0.0000        0.0000        0.0000        0.0000        0.0000        0.0000        0.0000        0.0000        0.0000        0.0000        0.0000        0.0000        0.0000        0.0000        0.0000        0.0000        0.0000        0.0000        0.0000        0.0000        0.0000        0.0000        0.0000        0.0000        0.0000        0.0000        0.0000        0.0000        0.0000        0.0000        0.0000        0.0000        0.0000        0.0000        0.0000        0.0000        0.0000        0.0000        0.0000        0.0000        0.0000        0.0000        0.0000        0.0000        0.0000        0.0000        0.0000        0.0000        0.0000        0.0000        0.0000        0.0000        0.0000        0.0000        0.0000        0.0000        0.0000        0.0000        0.0000        0.0000        0.0000        0.0000        0.0000        0.0000        0.0000        0.0000        0.0000        0.0000        0.0000        0.0000        0.0000        0.0000        0.0000        0.0000        0.0000        0.0000        0.0000        0.0000        0.0000        0.0000        0.0000        0.0000        0.0000        0.0000        0.0000        0.0000        0.0000        0.0000        0.0000        0.0000        0.0000        0.0000        0.0000        0.0000        0.0000        0.0000        0.0000        0.0000       25.2630       24.8932       27.9426       27.7991       28.9143       22.5396       20.0032       26.6000       26.6478       29.9130       27.7604       27.6575       31.2808       35.6379       33.4556       37.5793       41.1755       46.6228       61.2976       65.9992       61.8528       64.9322       60.7783       40.9239       34.8542       36.3303       41.3320       49.8493       44.4870       46.9960       46.9044       49.3681       48.3088       46.9980       43.4207       46.3732       47.5233       55.8116       62.3529       48.2091       55.4384       62.1201       64.5605       69.0485       63.4515       67.9904       80.9464       87.7675       95.4039      116.3494      105.3248       96.6933       93.4147       90.5078       93.9598       99.8887      111.2217      115.1175      116.7038      115.6954      116.2666      110.8712      119.7951        0.0000        0.0000        0.0000        0.0000        0.0000        0.0000       76.8483       71.3164       80.7715       76.7612       64.2439       56.8377       52.0000       51.6395       53.0228       53.8422        0.0000        0.0000
        0.0000        0.0000        0.0000        0.0000        0.0000        0.0000        0.0000        0.0000        0.0000        0.0000        0.0000        0.0000        0.0000        0.0000        0.0000        0.0000        0.0000        0.0000        0.0000        0.0000        0.0000        0.0000        0.0000        0.0000        0.0000        0.0000        0.0000        0.0000        0.0000        0.0000        0.0000        0.0000        0.0000        0.0000        0.0000        0.0000        0.0000        0.0000        0.0000        0.0000        0.0000        0.0000        0.0000        0.0000        0.0000        0.0000        0.0000        0.0000       18.0139       20.3667       20.5346       18.1803       15.9317       15.6339       25.3569       32.4774       25.1345       29.2698       22.0151       23.4142       22.5794       19.3455       16.5334       14.3626       15.7550       18.6043       13.2913        8.4133        6.9431        0.0000        0.0000        0.0000        0.0000        0.0000        0.0000        0.0000        0.0000        0.0000        0.0000        0.0000        0.0000        0.0000        0.0000        0.0000        0.0000        0.0000        0.0000        0.0000        0.0000        0.0000        0.0000        0.0000        0.0000        0.0000        0.0000        0.0000        0.0000        0.0000        0.0000        0.0000        0.0000        0.0000        0.0000        0.0000        0.0000        0.0000        0.0000        0.0000        0.0000        0.0000        0.0000        0.0000        0.0000        0.0000        0.0000        0.0000        0.0000        0.0000        0.0000        0.0000        0.0000        0.0000        0.0000        0.0000        0.0000        0.0000        0.0000        0.0000        0.0000        0.0000        0.0000        0.0000        0.0000        0.0000        0.0000        0.0000        0.0000        0.0000        0.0000        0.0000        0.0000        0.0000        0.0000        0.0000        0.0000        0.0000        0.0000        0.0000        0.0000        0.0000        0.0000        0.0000        0.0000        0.0000        0.0000        0.0000        0.0000        0.0000        0.0000        0.0000        0.0000        0.0000        0.0000        0.0000        0.0000        0.0000        0.0000        0.0000       24.4544       22.1350       19.8641       19.4121       22.5371       25.0394       22.7512       30.0840       24.7125      278.6735      303.0262       37.8168       32.7819       30.8602       26.8417       27.5699       36.1134       46.8953       45.0483       46.4281       46.6469       50.8972       47.5643       38.4701       33.5415       37.8773       43.9175       45.7310       40.0479       38.0219       35.1847       36.6882       49.9320       47.9256       38.8406       45.0955       45.8434       44.9716       60.1044       49.6212       72.3997       92.4994       85.1779       66.1614       72.5499       74.9560       77.2682       74.6040       92.2759      100.1517       89.0514       76.9879       85.7258       98.2444      108.0538      103.2982       94.1572       93.6620       96.9100       98.9070      104.5339       90.5634       92.4039       93.8433       94.3828       96.1680       97.7146       65.9885       59.1401       58.8996       58.3380       64.1372       59.0179       57.8115       55.7015       58.4062       59.5779       57.6904       61.0256        0.0000        0.0000
        0.0000        0.0000        0.0000        0.0000        0.0000        0.0000        0.0000        0.0000        0.0000        0.0000        0.0000        0.0000        0.0000        0.0000        0.0000        0.0000        0.0000        0.0000        0.0000        0.0000        0.0000        0.0000        0.0000        0.0000        0.0000        0.0000        0.0000        0.0000        0.0000        0.0000        0.0000        0.0000        0.0000        0.0000        0.0000        0.0000        0.0000        0.0000        0.0000        0.0000        0.0000        0.0000        0.0000        0.0000        0.0000        0.0000        0.0000        0.0000       17.1501       22.1771       26.4502       22.3736       21.9847       23.6634       36.5753       34.5960       34.2351       31.8378       22.2530       23.5318       19.8305       16.7739       16.9359       17.3713       20.7058       23.8774       16.0564       13.8173        9.6744        6.7287        0.0000        0.0000        0.0000        0.0000        0.0000        0.0000        0.0000        0.0000        0.0000        0.0000        0.0000        0.0000        0.0000        0.0000        0.0000        0.0000        0.0000        0.0000        0.0000        0.0000        0.0000        0.0000        0.0000        0.0000        0.0000        0.0000        0.0000        0.0000        0.0000        0.0000        0.0000        0.0000        0.0000        0.0000        0.0000        0.0000        0.0000        0.0000        0.0000        0.0000        0.0000        0.0000        0.0000        0.0000        0.0000        0.0000        0.0000        0.0000        0.0000        0.0000        0.0000        0.0000        0.0000        0.0000        0.0000        0.0000        0.0000        0.0000        0.0000        0.0000        0.0000        0.0000        0.0000        0.0000        0.0000        0.0000        0.0000        0.0000        0.0000        0.0000        0.0000        0.0000        0.0000        0.0000        0.0000        0.0000        0.0000        0.0000        0.0000        0.0000        0.0000        0.0000        0.0000        0.0000        0.0000        0.0000        0.0000        0.0000        0.0000        0.0000        0.0000        0.0000        0.0000        0.0000        0.0000        0.0000        0.0000        0.0000        0.0000       18.9635       18.1181       20.7578       25.0541       25.8334        0.0000       22.3110       20.9744      186.7254        0.0000        0.0000        0.0000       21.6150       24.4186       27.1093       29.5363       41.3694       46.2451       47.4541       46.7499       47.4994       47.1975       36.2845       37.9974       46.4599       49.3984       50.1421       45.8054       35.7320       33.2982       31.4422       37.2805       33.4940       23.0906       33.6319       30.0149       35.7079       41.6879       42.7358       46.9154       53.3284       64.0123       72.4263       76.4315       82.6582       79.3690       54.1538       73.0706       79.7464       70.8888       67.8506       82.5079      105.7722      113.5164      101.4425       95.4963       93.9910       84.9309       88.1357       89.2521       74.7716       73.6366       71.6768       70.5197       65.9601       64.4723       56.0096       56.2787       53.1906       53.5802       55.8573       57.8665       63.1939       59.7227       57.5438       64.7563       68.0514       61.7612        0.0000        0.0000
        0.0000        0.0000        0.0000        0.0000        0.0000        0.0000        0.0000        0.0000        0.0000        0.0000        0.0000        0.0000        0.0000        0.0000        0.0000        0.0000        0.0000        0.0000        0.0000        0.0000        0.0000        0.0000        0.0000        0.0000        0.0000        0.0000        0.0000        0.0000        0.0000        0.0000        0.0000        0.0000        0.0000        0.0000        0.0000        0.0000        0.0000        0.0000       38.9265       37.8292       39.0334        0.0000        0.0000        0.0000        0.0000        0.0000        0.0000        0.0000       20.0318       16.3000       17.4750       19.9508       23.1979       28.5503       36.4972       44.6816       52.2828       41.0920       23.4714       15.9994       25.3077       19.7407       16.6754       18.3073       18.9380       17.1046       17.5335       11.8621       14.3682        9.8974        0.0000        0.0000        0.0000        0.0000        0.0000        0.0000        0.0000        0.0000        0.0000        0.0000        0.0000        0.0000        0.0000        0.0000        0.0000        0.0000        0.0000        0.0000        0.0000        0.0000        0.0000        0.0000        0.0000        0.0000        0.0000        0.0000        0.0000        0.0000        0.0000        0.0000        0.0000        0.0000        0.0000        0.0000        0.0000        0.0000        0.0000        0.0000        0.0000        0.0000        0.0000        0.0000        0.0000        0.0000        0.0000        0.0000        0.0000        0.0000        0.0000        0.0000        0.0000        0.0000        0.0000        0.0000        0.0000        0.0000        0.0000        0.0000        0.0000        0.0000        0.0000        0.0000        0.0000        0.0000        0.0000        0.0000        0.0000        0.0000        0.0000        0.0000        0.0000        0.0000        0.0000        0.0000        0.0000        0.0000        0.0000        0.0000        0.0000        0.0000        0.0000        0.0000        0.0000        0.0000        0.0000        0.0000        0.0000        0.0000        0.0000        0.0000        0.0000        0.0000        0.0000        0.0000        0.0000        0.0000        0.0000        0.0000        0.0000        0.0000        0.0000        0.0000        0.0000        0.0000        0.0000        0.0000        0.0000        0.0000        0.0000        0.0000        0.0000        0.0000        0.0000       28.9480       31.8451       34.6641       40.8921       45.2612       57.7612       66.9829       67.2698       51.4576       39.9180       47.2062       59.1792       54.0471       43.2225       37.0013       30.1035       23.1158       24.2502       26.0448       26.1620       36.1075       33.6955       32.5965       39.6045       57.2811       55.2213       47.8972       54.1824       52.8955       53.0165       53.6358       51.8096       46.1688       50.7348       59.5377       62.9480       73.4295       80.2071       98.1288       89.5327       89.7622       83.4767       82.8373       78.5164       85.6907       75.7477       64.3401       73.0777       79.8369       75.6339       65.3182       60.1550       56.5845       52.2195       50.3076       51.1678       54.3434       58.4359       60.0892       58.7814       59.8711       59.4377       98.6146        0.0000        0.0000        0.0000
        0.0000        0.0000        0.0000        0.0000        0.0000        0.0000        0.0000        0.0000        0.0000        0.0000        0.0000        0.0000        0.0000        0.0000        0.0000        0.0000        0.0000        0.0000        0.0000        0.0000        0.0000        0.0000        0.0000        0.0000        0.0000        0.0000        0.0000        0.0000        0.0000        0.0000        0.0000        0.0000        0.0000        0.0000        0.0000        0.0000        0.0000        0.0000       60.2151       66.9085      151.1492      127.6578       34.4721       42.1639       34.6015       34.6271       44.4412       89.3233       73.5978       55.1690       19.1300       22.8153       26.0964       28.0167       32.0673       58.0534       44.6053       30.3637       28.8731       28.1186       23.6625       19.8288       16.4647       17.0966       17.5975       18.4441       12.8448       13.1223       14.0498       13.9977        7.2096        5.2179        0.0000        0.0000        0.0000        0.0000        0.0000        0.0000        0.0000        0.0000        0.0000        0.0000        0.0000        0.0000        0.0000        0.0000        0.0000        0.0000        0.0000        0.0000        0.0000        0.0000        0.0000        0.0000        0.0000        0.0000        0.0000        0.0000        0.0000        0.0000        0.0000        0.0000        0.0000        0.0000        0.0000        0.0000        0.0000        0.0000        0.0000        0.0000        0.0000        0.0000        0.0000        0.0000        0.0000        0.0000        0.0000        0.0000        0.0000        0.0000        0.0000        0.0000        0.0000        0.0000        0.0000        0.0000        0.0000        0.0000        0.0000        0.0000        0.0000        0.0000        0.0000        0.0000        0.0000        0.0000        0.0000        0.0000        0.0000        0.0000        0.0000        0.0000        0.0000        0.0000        0.0000        0.0000        0.0000        0.0000        0.0000        0.0000        0.0000        0.0000        0.0000        0.0000        0.0000        0.0000        0.0000        0.0000        0.0000        0.0000        0.0000        0.0000        0.0000        0.0000        0.0000        0.0000        0.0000        0.0000        0.0000        0.0000        0.0000        0.0000        0.0000        0.0000        0.0000        0.0000        0.0000        0.0000        0.0000        0.0000        0.0000        0.0000        0.0000        0.0000       35.7970       39.1179       41.2053       40.9948       44.6554       53.3221       65.8496       57.5557       48.2338       57.9083       59.0904       46.6809       33.0271       28.9910       26.7765       24.5031       22.6366       22.4649       22.6224       27.1079       25.9521       33.7695       54.0680       63.7158       55.7408       48.8315       43.8800       49.5264       52.7964       51.3974       49.5858       49.2681       48.9335       39.8969       46.3617       79.9013       81.0099      100.9839      111.3405      110.6234      100.5785       96.0845       91.1000       91.8884       74.9854       76.2592       77.0476       74.7690       76.9796       68.2711       59.8813       56.7170       56.3966       54.1457       54.4472       57.2919       58.0584       61.3665       65.1295       66.1151       70.3423        0.0000        0.0000        0.0000        0.0000
        0.0000        0.0000        0.0000        0.0000        0.0000        0.0000        0.0000        0.0000        0.0000        0.0000        0.0000        0.0000        0.0000        0.0000        0.0000        0.0000        0.0000        0.0000        0.0000        0.0000        0.0000        0.0000        0.0000        0.0000        0.0000        0.0000        0.0000        0.0000        0.0000        0.0000        0.0000        0.0000        0.0000        0.0000        0.0000        0.0000        0.0000       39.4154       41.1275       34.9778       40.3129       46.3221       30.6825       29.7697       30.8972       42.4880       27.6822       19.9907       17.9206       15.3027       15.9422       19.2825       20.6685       25.3588       24.2117       25.5667       35.2411       25.1258       24.2598       20.1144       17.1935       17.1992       14.1303       13.7131       13.1882       12.5431       10.1105       10.4261        9.4103        9.0928        6.6992        3.9043        0.0000        0.0000        0.0000        0.0000        0.0000        0.0000        0.0000        0.0000        0.0000        0.0000        0.0000        0.0000        0.0000        0.0000        0.0000        0.0000        0.0000        0.0000        0.0000        0.0000        0.0000        0.0000        0.0000        0.0000        0.0000        0.0000        0.0000        0.0000        0.0000        0.0000        0.0000        0.0000        0.0000        0.0000        0.0000        0.0000        0.0000        0.0000        0.0000        0.0000        0.0000        0.0000        0.0000        0.0000        0.0000        0.0000        0.0000        0.0000        0.0000        0.0000        0.0000        0.0000        0.0000        0.0000        0.0000        0.0000        0.0000        0.0000        0.0000        0.0000        0.0000        0.0000        0.0000        0.0000        0.0000        0.0000        0.0000        0.0000        0.0000        0.0000        0.0000        0.0000        0.0000        0.0000        0.0000        0.0000        0.0000        0.0000        0.0000        0.0000        0.0000        0.0000        0.0000        0.0000        0.0000        0.0000        0.0000        0.0000        0.0000        0.0000        0.0000        0.0000        0.0000        0.0000        0.0000        0.0000        0.0000        0.0000        0.0000        0.0000        0.0000        0.0000        0.0000        0.0000        0.0000        0.0000        0.0000       20.3318       16.5721       14.5527       23.4788       32.0134        0.0000       43.4036       40.3422       28.4726       31.8573       40.0318       60.4369       56.0699       42.2690       42.8683       32.8762       33.2215       33.8191       24.1005       20.1848       22.7921       23.3830       24.2421       30.4755       60.9391       45.6087       41.8376       51.3406       58.0781       57.3132       45.0615       47.8374       59.2315       57.6733       53.5877       54.3725       56.9870       54.3187       59.0726       61.9540       63.5770       71.8503       77.6848       72.5758       76.6826       79.6722       91.4358       96.4170       90.7757       81.8807       65.4752       60.7598       72.3729       71.0004       71.3479       64.7012       64.0698       65.5548       64.4575       64.6217       62.7783       64.3995       62.8457       61.4022       67.4960       85.6755        0.0000        0.0000        0.0000        0.0000
        0.0000        0.0000        0.0000        0.0000        0.0000        0.0000        0.0000        0.0000        0.0000        0.0000        0.0000        0.0000        0.0000        0.0000        0.0000        0.0000        0.0000        0.0000        0.0000        0.0000        0.0000        0.0000        0.0000        0.0000        0.0000        0.0000        0.0000        0.0000        0.0000        0.0000        0.0000        0.0000        0.0000        0.0000        0.0000        0.0000        0.0000       35.6990       43.4752       49.8716       44.0811       33.7956       35.1386       29.2442       26.6669       27.1612       19.6651       11.5351        7.9135       11.2223       16.8832       20.6977       35.0565       23.7434       27.3855       24.2287       20.2953       23.8099       19.5821       14.1548       12.6435       15.8261       14.4626       13.0212       12.7591       12.2339       10.3133       10.5082        9.4247        8.1208        7.1096        4.8305        3.5244        0.0000        0.0000        0.0000        0.0000        0.0000        0.0000        0.0000        0.0000        0.0000        0.0000        0.0000        0.0000        0.0000        0.0000        0.0000        0.0000        0.0000        0.0000        0.0000        0.0000        0.0000        0.0000        0.0000        0.0000        0.0000        0.0000        0.0000        0.0000        0.0000        0.0000        0.0000        0.0000        0.0000        0.0000        0.0000        0.0000        0.0000        0.0000        0.0000        0.0000        0.0000        0.0000        0.0000        0.0000        0.0000        0.0000        0.0000        0.0000        0.0000        0.0000        0.0000        0.0000        0.0000        0.0000        0.0000        0.0000        0.0000        0.0000        0.0000        0.0000        0.0000        0.0000        0.0000        0.0000        0.0000        0.0000        0.0000        0.0000        0.0000        0.0000        0.0000        0.0000        0.0000        0.0000        0.0000        0.0000        0.0000        0.0000        0.0000        0.0000        0.0000        0.0000        0.0000        0.0000        0.0000        0.0000        0.0000        0.0000        0.0000        0.0000        0.0000        0.0000        0.0000        0.0000        0.0000        0.0000        0.0000        0.0000        0.0000        0.0000        0.0000        0.0000       18.9610       17.6973       15.9062       10.6113       18.0792       21.4538       25.9819       31.2790       33.4597       34.7122       39.2362       35.9236       31.7197       49.4708       65.8369       63.6635       50.1931       44.3931       37.0231       28.7214       34.2588       34.0503       29.1368       26.6945       31.3296       26.4508       27.0158       29.6359       69.3634       53.7338       53.4876       79.1032       95.8102      117.7730       44.8914       51.6999       55.3180       53.3790       55.6074       55.5800       54.7490       57.5917       60.2235       63.0098       65.4735       77.6094       62.7654       61.1560       58.9409       68.7306       87.3901       92.5619       82.4734       70.6770       54.4970       62.2160       68.9192       70.2566       68.5319       64.2300       66.8313       64.3215       68.4326       67.5158       62.8801       63.3352       67.5767       76.4086       77.8008        0.0000        0.0000        0.0000        0.0000        0.0000
        0.0000        0.0000        0.0000        0.0000        0.0000        0.0000        0.0000        0.0000        0.0000        0.0000        0.0000        0.0000        0.0000        0.0000        0.0000        0.0000        0.0000        0.0000        0.0000        0.0000        0.0000        0.0000        0.0000        0.0000        0.0000        0.0000        0.0000        0.0000        0.0000        0.0000        0.0000        0.0000        0.0000        0.0000        0.0000        0.0000       45.2252       42.5071       34.7129       34.7804       31.7830       31.1795       40.8172       29.8455       25.2153       20.1463       15.7247        9.5975        7.0374        9.9761       11.8064       19.5194       19.4012       12.0006       10.1358       10.4684       10.7114       11.0662       10.2041       11.9229       12.6734       11.5107       10.9126       12.2317       12.3694       11.3442       10.1864       10.0951        9.3610        8.6396        7.8712        4.9790        0.0000        0.0000        0.0000        0.0000        0.0000        0.0000        0.0000        0.0000        0.0000        0.0000        0.0000        0.0000        0.0000        0.0000        0.0000        0.0000        0.0000        0.0000        0.0000        0.0000        0.0000        0.0000        0.0000        0.0000        0.0000        0.0000        0.0000        0.0000        0.0000        0.0000        0.0000        0.0000        0.0000        0.0000        0.0000        0.0000        0.0000        0.0000        0.0000        0.0000        0.0000        0.0000        0.0000        0.0000        0.0000        0.0000        0.0000        0.0000        0.0000        0.0000        0.0000        0.0000        0.0000        0.0000        0.0000        0.0000        0.0000        0.0000        0.0000        0.0000        0.0000        0.0000        0.0000        0.0000        0.0000        0.0000        0.0000        0.0000        0.0000        0.0000        0.0000        0.0000        0.0000        0.0000        0.0000        0.0000        0.0000        0.0000        0.0000        0.0000        0.0000        0.0000        0.0000        0.0000        0.0000        0.0000        0.0000        0.0000        0.0000        0.0000        0.0000        0.0000        0.0000        0.0000        0.0000        0.0000        0.0000        0.0000        0.0000        0.0000       25.7259       20.2485       17.7413       18.0533       17.3166       15.7601        8.9004       15.0079       19.7118       23.1573       25.1952       28.1855       32.0485       34.9880       40.7387       52.9684       41.2153       52.8895       57.5502       53.1148       38.7570       30.2551       26.4260       32.4174       37.0360       38.0246       49.7005       53.7916       59.6219       52.7947       50.1768       69.6721       74.5325       85.0115       94.5045       86.7024       62.8416       52.6135       51.6130       48.6719       51.9871       52.3284       51.1196       55.4095       60.6230       64.9680       67.6456       73.9554       69.6134       65.4843       65.7271       66.2309       59.3912       57.2316       58.6433       57.1857       56.9088       54.3624       66.5555       77.6633       70.6208       66.3045       63.0641       69.6595       77.2606       78.0415       72.3302       66.1095       65.2913       66.2976       68.2794       75.8373        0.0000        0.0000        0.0000        0.0000        0.0000
        0.0000        0.0000        0.0000        0.0000        0.0000        0.0000        0.0000        0.0000        0.0000        0.0000        0.0000        0.0000        0.0000        0.0000        0.0000        0.0000        0.0000        0.0000        0.0000        0.0000        0.0000        0.0000        0.0000        0.0000        0.0000        0.0000        0.0000        0.0000        0.0000        0.0000        0.0000        0.0000        0.0000        0.0000        0.0000       25.5506       27.5948       31.8557       27.9470       26.9899       30.1898       30.9570       27.6220       27.4265       23.2907       20.4230       50.3987       14.5940       11.2734        8.6341        5.6504        6.4179        6.1816        6.4030       11.1817        8.9447        9.0122        9.8356        9.4736       13.9172       12.1409       11.5843       11.0472       12.5478       11.7829       10.4548       10.2873       10.7209        9.7792        9.1082        8.2763        6.0206        0.0000        0.0000        0.0000        0.0000        0.0000        0.0000        0.0000        0.0000        0.0000        0.0000        0.0000        0.0000        0.0000        0.0000        0.0000        0.0000        0.0000        0.0000        0.0000        0.0000        0.0000        0.0000        0.0000        0.0000        0.0000        0.0000        0.0000        0.0000        0.0000        0.0000        0.0000        0.0000        0.0000        0.0000        0.0000        0.0000        0.0000        0.0000        0.0000        0.0000        0.0000        0.0000        0.0000        0.0000        0.0000        0.0000        0.0000        0.0000        0.0000        0.0000        0.0000        0.0000        0.0000        0.0000        0.0000        0.0000        0.0000        0.0000        0.0000        0.0000        0.0000        0.0000        0.0000        0.0000        0.0000        0.0000        0.0000        0.0000        0.0000        0.0000        0.0000        0.0000        0.0000        0.0000        0.0000        0.0000        0.0000        0.0000        0.0000        0.0000        0.0000        0.0000        0.0000        0.0000        0.0000        0.0000        0.0000        0.0000        0.0000        0.0000        0.0000        0.0000        0.0000        0.0000        0.0000        0.0000        0.0000        0.0000        0.0000       21.1377       25.0359       22.8298       18.6712       18.4660       15.2987       13.6505        9.4507       16.4096       22.3077       23.7641       23.1707       27.1154       32.0353       38.4705       49.1625       40.1269       41.4052       45.3464       51.6460       34.2069       37.4476       43.2741       51.5230       35.6986       35.7538       37.9407       41.3541       52.6331       73.0183       79.2806       87.4753      111.8041       96.6605      102.6384      100.1692       98.9769       82.4645       56.3887       46.2693       42.6682       44.9245       48.6939       52.9280       64.7476       68.6688       65.8610       67.7466       76.3862       76.4362       67.7435       65.7333       63.9093       56.9912       55.2524       52.5872       53.3080       60.3841       72.5182       72.8140       74.1304       70.0660       63.0878       64.1046       71.7680       72.8884       67.0098       62.6930       62.2638       68.7505       68.5893       64.9899       68.8512        0.0000        0.0000        0.0000        0.0000        0.0000
        0.0000        0.0000        0.0000        0.0000        0.0000        0.0000        0.0000        0.0000        0.0000        0.0000        0.0000        0.0000        0.0000        0.0000        0.0000        0.0000        0.0000        0.0000        0.0000        0.0000        0.0000        0.0000        0.0000        0.0000        0.0000        0.0000        0.0000        0.0000        0.0000        0.0000        0.0000        0.0000        0.0000        0.0000        0.0000       23.8496       25.9007       38.8903       33.1951       32.7295       28.9511       26.5776       26.2030       22.6862       23.2228       35.0209       53.4313       28.9036       13.0787        8.8132        7.1179      171.8981       26.2438        7.3732        8.0480        7.6630        8.3883       10.2204       12.8648       10.6928       12.0802       12.6369       11.3948       11.7360       11.3876       11.3314       11.8665       13.1028       11.8378       10.2796        8.9366        7.0361        0.0000        0.0000        0.0000        0.0000        0.0000        0.0000        0.0000        0.0000        0.0000        0.0000        0.0000        0.0000        0.0000        0.0000        0.0000        0.0000        0.0000        0.0000        0.0000        0.0000        0.0000        0.0000        0.0000        0.0000        0.0000        0.0000        0.0000        0.0000        0.0000        0.0000        0.0000        0.0000        0.0000        0.0000        0.0000        0.0000        0.0000        0.0000        0.0000        0.0000        0.0000        0.0000        0.0000        0.0000        0.0000        0.0000        0.0000        0.0000        0.0000        0.0000        0.0000        0.0000        0.0000        0.0000        0.0000        0.0000        0.0000        0.0000        0.0000        0.0000        0.0000        0.0000        0.0000        0.0000        0.0000        0.0000        0.0000        0.0000        0.0000        0.0000        0.0000        0.0000        0.0000        0.0000        0.0000        0.0000        0.0000        0.0000        0.0000        0.0000        0.0000        0.0000        0.0000        0.0000        0.0000        0.0000        0.0000        0.0000        0.0000        0.0000        0.0000        0.0000        0.0000        0.0000        0.0000        0.0000        0.0000        0.0000       13.6542       22.7134       21.7339       15.4404       15.6608       17.2331       11.5196        9.1596        9.4081       13.0567       25.0442       21.4249       15.3114       16.6255       18.3052       31.3223       40.2153       37.8753       36.0217       47.2342       42.0829       33.9388       30.4249       44.8516       40.5426       31.5680       28.2952       22.7865       26.1029       27.4776       42.9771       58.8373      113.8683      103.2203       95.6857      132.9914       79.8377       80.4156       65.7276       57.3598       49.0101       41.9937       42.9847      125.1674      162.1912       65.7064       76.5785       75.1840       91.6605       68.1887       62.1927       63.1458       68.9422       72.1191       70.7894       63.8087       52.6280       57.0064       64.1194       66.0295       65.2587       58.8530       57.3290       61.2776       59.5851       60.6927       61.3940       58.7474       58.9692       64.0798       69.8054       71.9500       63.5412        0.0000        0.0000        0.0000        0.0000        0.0000        0.0000
        0.0000        0.0000        0.0000        0.0000        0.0000        0.0000        0.0000        0.0000        0.0000        0.0000        0.0000        0.0000        0.0000        0.0000        0.0000        0.0000        0.0000        0.0000        0.0000        0.0000        0.0000        0.0000        0.0000        0.0000        0.0000        0.0000        0.0000        0.0000        0.0000        0.0000        0.0000        0.0000        0.0000        0.0000        0.0000       22.9995       28.3878       33.7536       34.7954       28.1915       23.9107       23.8991       24.8699       23.5979       25.0456       19.5414       18.2371       14.2415        9.7809        8.6610       11.1272       48.0650        8.8230        6.8828        7.3337        6.3642        8.0669       12.3715       19.3804       14.4264       14.7131       15.2542       12.5566       12.4012       12.4111       12.1381       11.7620       13.5679       12.7403       11.5516       10.4134        0.0000        0.0000        0.0000        0.0000        0.0000        0.0000        0.0000        0.0000        0.0000        0.0000        0.0000        0.0000        0.0000        0.0000        0.0000        0.0000        0.0000        0.0000        0.0000        0.0000        0.0000        0.0000        0.0000        0.0000        0.0000        0.0000        0.0000        0.0000        0.0000        0.0000        0.0000        0.0000        0.0000        0.0000        0.0000        0.0000        0.0000        0.0000        0.0000        0.0000        0.0000        0.0000        0.0000        0.0000        0.0000        0.0000        0.0000        0.0000        0.0000        0.0000        0.0000        0.0000        0.0000        0.0000        0.0000        0.0000        0.0000        0.0000        0.0000        0.0000        0.0000        0.0000        0.0000        0.0000        0.0000        0.0000        0.0000        0.0000        0.0000        0.0000        0.0000        0.0000        0.0000        0.0000        0.0000        0.0000        0.0000        0.0000        0.0000        0.0000        0.0000        0.0000        0.0000        0.0000        0.0000        0.0000        0.0000        0.0000        0.0000        0.0000        0.0000        0.0000        0.0000        0.0000        9.5854        8.4346        0.0000       10.4303       11.7581       12.9099       18.3527       14.5823       17.5668       16.3503       16.4913       11.3578        9.7218       12.3345        9.8920       13.3107       18.6465       16.5749       17.6364       20.4607       38.4805       40.5539       50.6842       53.8872       57.3184       52.0014       26.0758       29.9240       55.1033       48.6707       37.0223       29.4280       23.8934       28.1051       36.0988       37.6085       30.4850       82.1733       74.3458       58.6466       63.9366       67.9478       64.8970       55.4769       73.5986       99.8181       45.5377       52.5463       60.6258       84.5750       55.8609       63.6157       62.3284       58.2842       66.4837       61.4476       52.5608       56.5683       65.3903       58.8240       53.1721       55.5648       61.6725       59.7778       61.8913       67.8168       56.5004       51.9040       52.1540       55.4827       57.5514       56.9561       58.5448       58.5258       65.3858       71.0526       69.0810        0.0000        0.0000        0.0000        0.0000        0.0000        0.0000        0.0000
        0.0000        0.0000        0.0000        0.0000        0.0000        0.0000        0.0000        0.0000        0.0000        0.0000        0.0000        0.0000        0.0000        0.0000        0.0000        0.0000        0.0000        0.0000        0.0000        0.0000        0.0000        0.0000        0.0000        0.0000        0.0000        0.0000        0.0000        0.0000        0.0000       63.2719       56.1326       58.3590       59.5755       53.5582       37.3358       25.2175       21.6525       22.5885       23.0746       23.8416       21.9788       21.0901       21.2090       17.8625       23.2591       15.9490       13.5961        9.7796       10.1278        9.8160        9.7552        9.5150        9.8132        8.1130        9.3344       11.4815       13.9622       19.5875       21.2125       14.9388       13.2811       13.1492       11.1590       11.5979       11.6650       11.3327       11.1367       13.5413       12.9704       11.9976       12.2739        9.4669        7.6116        0.0000        0.0000        0.0000        0.0000        0.0000        0.0000        0.0000        0.0000        0.0000        0.0000        0.0000        0.0000        0.0000        0.0000        0.0000        0.0000        0.0000        0.0000        0.0000        0.0000        0.0000        0.0000        0.0000        0.0000        0.0000        0.0000        0.0000        0.0000        0.0000        0.0000        0.0000        0.0000        0.0000        0.0000        0.0000        0.0000        0.0000        0.0000        0.0000        0.0000        0.0000        0.0000        0.0000        0.0000        0.0000        0.0000        0.0000        0.0000        0.0000        0.0000        0.0000        0.0000        0.0000        0.0000        0.0000        0.0000        0.0000        0.0000        0.0000        0.0000        0.0000        0.0000        0.0000        0.0000        0.0000        0.0000        0.0000        0.0000        0.0000        0.0000        0.0000        0.0000        0.0000        0.0000        0.0000        0.0000        0.0000        0.0000        0.0000        0.0000        0.0000        0.0000        0.0000        0.0000        0.0000        0.0000        0.0000        0.0000        0.0000        0.0000        0.0000       11.2643        8.8446        7.9134       10.7517        9.3171       11.6983       13.2539       10.2558       19.4310       20.4861       19.8746       19.4048       78.1290       45.2082       12.0561       14.9663       22.4098       36.2748       28.1085       22.9087       27.2672       21.2732       17.9672       40.2130       52.3109       57.7922       49.1926       39.0999       58.7563       51.3339       36.7802       36.0300       34.5647       34.9920       35.0901       33.4095       28.3631       34.4429       30.6949       61.4366       82.6297       54.9137       52.5321       61.8462       50.1276       81.7951       64.7824       62.1696       77.6629       60.9104       65.4866       67.3406       66.3882       71.7910       75.6909       78.2772       60.9906       58.7654       52.9231       53.9562       61.9757       53.7765       61.8380       66.2919       58.8015       58.4265       51.9235       48.2818       47.4730       49.5690       52.8713       54.3657       56.4581       56.3968       60.6549       65.0946       70.0388        0.0000        0.0000        0.0000        0.0000        0.0000        0.0000        0.0000        0.0000
        0.0000        0.0000        0.0000        0.0000        0.0000        0.0000        0.0000        0.0000        0.0000        0.0000        0.0000        0.0000        0.0000        0.0000        0.0000        0.0000        0.0000        0.0000        0.0000        0.0000        0.0000        0.0000        0.0000        0.0000        0.0000        0.0000      100.0211       91.8743       99.0418       88.2851       73.3545       53.6972       41.3613       37.2338       29.7596       21.5642       19.8205       59.2593       58.3352       16.0733       16.2238       16.2706       17.4348       16.6960       16.3645       15.8460       14.5236       13.0594       13.2496       12.1227       11.3358       10.3983       10.4309       12.0984       13.0043       15.2404       19.5560       19.8969       13.2207       10.2237        9.2115       10.3516       11.3998       11.7184       12.2585       11.7085       11.4621       14.2474       14.5524       12.8576       11.4200        7.7987        6.8749        7.0277        5.8553        4.4164        4.1568        3.5028        3.0777        1.6285        1.5431        2.1674        0.0000        0.0000        0.0000        0.0000        0.0000        0.0000        0.0000        0.0000        0.0000        0.0000        0.0000        0.0000        0.0000        0.0000        0.0000        0.0000        0.0000        0.0000        0.0000        0.0000        0.0000        0.0000        0.0000        0.0000        0.0000        0.0000        0.0000        0.0000        0.0000        0.0000        0.0000        0.0000        0.0000        0.0000        0.0000        0.0000        0.0000        0.0000        0.0000        0.0000        0.0000        0.0000        0.0000        0.0000        0.0000        0.0000        0.0000        0.0000        0.0000        0.0000        0.0000        0.0000        0.0000        0.0000        0.0000        0.0000        0.0000        0.0000        0.0000        0.0000        0.0000        0.0000        0.0000        0.0000        0.0000        0.0000        0.0000        0.0000        0.0000        0.0000        0.0000       10.5740        9.7381        8.3847        8.5352        8.0975        0.0000        0.0000        0.0000        0.0000        8.7443        8.8341        9.8877        8.6172        7.1317        6.7026        6.1905        8.1440       10.2859        8.9382        8.4572        8.8530       11.1860       16.3681       11.4254       12.2937       14.3514       19.1941       32.6690       31.6163       24.8684       17.8513       19.5252       20.3998       24.8618       40.4726       41.2392       53.6127       59.4775       29.7669       32.9476       32.1218       32.2300       31.4164       31.4363       29.3585       27.5470       27.4813       26.4646       23.2195       29.6132       53.7103       88.2085       31.0467       31.4226       34.9213       38.3307       42.7858       53.2698       54.6400       58.8114       58.6640       63.1715       60.5002       57.8236       64.5042       72.1001       68.2137       65.7927       65.5677       73.2878       68.3877       67.0452       65.6945       65.0991       58.6935       61.8881       70.7868       60.1183       52.7169       55.3416       56.6945       55.1257       59.3313       57.7388       60.7218       62.0350       63.2441       67.1429        0.0000        0.0000        0.0000        0.0000        0.0000        0.0000        0.0000        0.0000
        0.0000        0.0000        0.0000        0.0000        0.0000        0.0000        0.0000        0.0000        0.0000        0.0000        0.0000        0.0000        0.0000        0.0000        0.0000        0.0000        0.0000        0.0000        0.0000        0.0000        0.0000        0.0000        0.0000        0.0000        0.0000      171.5437      186.3869      103.9305       67.5434       38.5142       33.0749       29.0078       30.5387       24.8180       19.7318       15.4609       21.0799       60.3878      168.7073      137.1734       19.7600       11.8263       16.4363       19.7543       26.3923       26.3351       21.3370       18.4190       15.0360       15.9607       13.9800       13.0299       14.3167       15.6225       14.0615       12.4650        9.3539        6.9683        7.1142       10.8249       11.6440       13.7719       14.9264       13.0566       12.1928       13.1437       12.5250       12.8450       12.0551       10.7791       11.1248        8.9622        7.7405        8.9297        8.0946        8.7906        7.9653        3.9335        3.5290        0.9266        0.8824        0.8116        0.7131        1.8330        0.0000        0.0000        0.0000        0.0000        0.0000        0.0000        0.0000        0.0000        0.0000        0.0000        0.0000        0.0000        0.0000        0.0000        0.0000        0.0000        0.0000        0.0000        0.0000        0.0000        0.0000        0.0000        0.0000        0.0000        0.0000        0.0000        0.0000        0.0000        0.0000        0.0000        0.0000        0.0000        0.0000        0.0000        0.0000        0.0000        0.0000        0.0000        0.0000        0.0000        0.0000        0.0000        0.0000        0.0000        0.0000        0.0000        0.0000        0.0000        0.0000        0.0000        0.0000        0.0000        0.0000        0.0000        0.0000        0.0000        0.0000        0.0000        0.0000        0.0000        0.0000        0.0000        0.0000        0.0000        0.0000        0.0000        0.0000        0.0000        6.1970       11.2120        6.4407        6.4847        6.9737        6.9823        7.2226        7.3756        7.3468        6.9587        6.8491        6.7537        7.9447        6.7304        6.1355        7.4646        8.1449        8.5839       10.4618       12.9969       10.3262        9.7355       11.9321       14.5945       13.3757       17.1532       14.9691       14.9170       21.7014       21.9212       22.7720       21.2098       23.9891       23.6743       24.7466       31.2426       31.3738       26.5361       26.3729       33.9262       26.3417       35.1276       44.8315       32.2669       22.7733       24.2451       31.3146       31.0500       30.1060       40.8748       35.5177       26.7777       27.5770       37.7344       42.3859       41.8866       35.8900       40.7862       39.1811       41.1383       39.5128       40.2599       45.9957       56.5409       62.5899       65.3500       74.4097       78.1142       72.6361       70.0918       70.6172       74.5948       65.6011       70.5478       62.8651       63.4457       77.6702       89.9905       83.5157       69.3912       66.8902       65.7473        0.0000        0.0000       66.0861       67.4897       71.8292       68.1075        0.0000        0.0000        0.0000        0.0000        0.0000        0.0000        0.0000        0.0000        0.0000
        0.0000        0.0000        0.0000        0.0000        0.0000        0.0000        0.0000        0.0000        0.0000        0.0000        0.0000        0.0000        0.0000        0.0000        0.0000        0.0000        0.0000        0.0000        0.0000        0.0000        0.0000        0.0000        0.0000        0.0000        0.0000        0.0000      132.2563      108.1328       82.3132       60.6306       36.1853      100.6945       87.7607       20.9156       18.5669       19.4524       18.2296       21.3921       26.5390       43.6254       16.4357       16.3856       16.8608       20.1561       17.5813       18.5821       18.6800       15.7082       14.2274       13.6134       14.8361       13.7171        8.1161        8.4610        9.1371        9.9586        7.5026        8.4313        8.5637       13.1851       15.4070       19.2525       17.5653       16.1499       12.5377       11.8477       12.1846       12.5323       12.3393       11.0122        9.8667        7.1781        6.8446        7.4046        7.8606        6.5427        5.3677        4.5039        4.4135        1.9673        1.3148        1.2345        1.3220        3.0547        2.5975        2.0184        0.0000        0.0000        0.0000        0.0000        0.0000        0.0000        0.0000        0.0000        0.0000        0.0000        0.0000        0.0000        0.0000        0.0000        0.0000        0.0000        0.0000        0.0000        0.0000        0.0000        0.0000        0.0000        0.0000        0.0000        0.0000        0.0000        0.0000        0.0000        0.0000        0.0000        0.0000        0.0000        0.0000        0.0000        0.0000        0.0000        0.0000        0.0000        0.0000        0.0000        0.0000        0.0000        0.0000        0.0000        0.0000        0.0000        0.0000        0.0000        0.0000        0.0000        0.0000        0.0000        0.0000        0.0000        0.0000        0.0000        0.0000        0.0000        0.0000        0.0000        0.0000        0.0000        0.0000        0.0000        0.0000        0.0000        5.4580        5.2744        5.3578        6.2975        7.3519        6.7546        6.3261        6.0931        5.9858        5.5309        5.3409        4.3986        4.9936        5.0875        5.9881        7.3176        7.9977        8.5781        9.6695       10.0283        9.3782       10.3698       11.8086       12.3377       13.5285       14.7098       14.0491       16.3559       20.6298       21.5899       24.7717       24.5661       23.5983       25.7305       26.2355       31.1409       37.4716       36.6145       32.7910       38.1546       53.0143       37.2599       29.9214       30.7514       25.1193       30.0350       28.3611       33.0898       31.8142       36.7365       28.1834       27.8009       27.1172       35.9772       40.6227       35.2529       34.9444       39.9534       42.3313       41.6469       41.8554       46.5934       47.1619       52.0578       57.0918       68.0866       69.9366       70.5816       63.8231       60.3710       64.0939       65.3119       57.4878       56.0367       65.2203       70.2999       69.9722       80.6644       91.3247       76.9233       74.1578        0.0000        0.0000        0.0000        0.0000        0.0000        0.0000        0.0000        0.0000        0.0000        0.0000        0.0000        0.0000        0.0000        0.0000        0.0000        0.0000
        0.0000        0.0000        0.0000        0.0000        0.0000        0.0000        0.0000        0.0000        0.0000        0.0000        0.0000        0.0000        0.0000        0.0000        0.0000        0.0000        0.0000        0.0000        0.0000        0.0000        0.0000        0.0000        0.0000        0.0000        0.0000        0.0000        0.0000       47.7823       41.5275       44.1077       39.7989       44.4787       47.5474       22.0537       28.4063       24.4282       18.4074       14.8492       17.6399       19.1622       21.6715       15.1587       16.0530       21.3883       22.5060       18.5734       13.2473       13.1490       12.6564       11.2536       12.5565       11.3604        8.3031        8.4172        8.8217        8.0296        8.0141        6.9681        7.4336       11.1756       12.0483       14.8002       15.1969       14.3738       14.3885       15.7245        9.9646       12.1719       12.6086       10.7660        9.6912        7.1441        7.5412        8.6618        9.0267        7.5666        6.4586        6.4428        6.2565        3.1474        3.1287        4.6292        3.8367        4.0792        3.4299        3.7116        4.0044        1.4915        1.0377        0.1458        0.0000        0.0000        0.0000        0.0000        0.0000        0.0000        0.0000        0.0000        0.0000        0.0000        0.0000        0.0000        0.0000        0.0000        0.0000        0.0000        0.0000        0.0000        0.0000        0.0000        0.0000        0.0000        0.0000        0.0000        0.0000        0.0000        0.0000        0.0000        0.0000        0.0000        0.0000        0.0000        0.0000        0.0000        0.0000        0.0000        0.0000        0.0000        0.0000        0.0000        0.0000        0.0000        0.0000        0.0000        0.0000        0.0000        0.0000        0.0000        0.0000        0.0000        0.0000        0.0000        0.0000        0.0000        0.0000        0.0000        0.0000        0.0000        0.0000        0.0000        0.0000        3.8051        4.4508        4.3261        4.7945        5.4385        5.5806        5.8424        6.2578        5.6844        5.9063        5.3392        5.6691        4.1330        4.5833        6.1583        8.9391        7.4128        8.1132        9.4692       10.1264        9.8276        9.9634       10.9915       11.4104       10.6552       15.0195       14.3118       12.8891       16.4942       21.6168       21.3695       23.0735       25.6816       24.8726       24.9409       24.1401       32.7430       40.9741       30.3030       30.2561       40.8857       42.0287       37.2983       37.5744       39.2553       34.2753       31.9191       33.6247       37.1377       35.5035       31.2706       29.3564       28.8606       29.4655       34.5056       43.9242       36.9152       45.3445       52.1368       49.7900       40.6732       42.4265       48.5304       52.8916       53.8147       56.6899       65.2404       75.8093       71.0482       57.7509       60.1873       65.9767       63.8333       56.9290       60.6843       70.1234       80.5467       72.7016       62.5552       72.7222       89.5705       89.1185        0.0000        0.0000        0.0000        0.0000        0.0000        0.0000        0.0000        0.0000        0.0000        0.0000        0.0000        0.0000        0.0000        0.0000        0.0000        0.0000
        0.0000        0.0000        0.0000        0.0000        0.0000        0.0000        0.0000        0.0000        0.0000        0.0000        0.0000        0.0000        0.0000        0.0000        0.0000        0.0000        0.0000        0.0000        0.0000        0.0000        0.0000        0.0000        0.0000        0.0000        0.0000        0.0000        0.0000       36.8210       33.1164       29.4096       35.6868       41.1500       41.1896       26.8205       26.0951       23.2499       28.6187       32.7028       40.1964       50.4621      100.0175       52.7801       38.9647       27.2500       17.7562       15.4069       15.6118       15.5060       16.0717       17.2337       16.4206       13.4506       11.4987        9.4559        9.8181        7.9053        7.1071        8.4566       10.3927       16.2258       12.8712       13.0457       12.9328       14.1031       14.6966       14.7063       10.8118       11.2507       10.6597        9.7844        9.0692        7.2476        8.0204        8.0225        7.1236        5.2268        5.9483        6.1342        6.2449        5.7021        5.1640        5.6445        4.2502        3.8839        4.0063        4.2126        3.0032        0.8538        0.3182        0.0000        0.0000        0.0000        0.0000        0.0000        0.0000        0.0000        0.0000        0.0000        0.0000        0.0000        0.0000        0.0000        0.0000        0.0000        0.0000        0.0000        0.0000        0.0000        0.0000        0.0000        0.0000        0.0000        0.0000        0.0000        0.0000        0.0000        0.0000        0.0000        0.0000        0.0000        0.0000        0.0000        0.0000        0.0000        0.0000        0.0000        0.0000        0.0000        0.0000        0.0000        0.0000        0.0000        0.0000        0.0000        0.0000        0.0000        0.0000        0.0000        0.0000        0.0000        0.0000        0.0000        0.0000        0.0000        0.0000        0.0000        0.0000        0.0000        0.0000        0.0000        0.0000        0.0000        4.0519        4.6583        5.5724        4.9226        4.6026        5.1467        5.6896        4.8455        4.9000        5.0504        6.0101        4.7976        4.5317        6.7602        6.2426        8.1835        9.1475        9.7050       10.7501        9.9552       10.3533       10.8743       10.4923       12.2958       11.4768       12.3128       14.9991       19.9297       20.6176       21.5823       18.3228       22.2117       22.0650       22.5471       34.0855       45.5303       32.3833       22.8267       23.9573       39.9945       41.5969       51.7720       36.5392       31.9352       32.2480       34.3499       27.8992       28.6129       32.7276       35.8793       31.4656       35.4968       39.5657       36.4259       49.6308       46.4503       49.6857       57.0060       47.6655       42.6552       42.2197       42.8111       47.4453       63.1908       70.2029       67.7074       66.3675       79.3021       72.3763       65.9272       66.3202       63.8899       56.6081       55.0688       62.7580       70.7483       67.4659       65.3283       76.0658       94.6083      101.5320        0.0000        0.0000        0.0000        0.0000        0.0000        0.0000        0.0000        0.0000        0.0000        0.0000        0.0000        0.0000        0.0000        0.0000        0.0000        0.0000
        0.0000        0.0000        0.0000        0.0000        0.0000        0.0000        0.0000        0.0000        0.0000        0.0000        0.0000        0.0000        0.0000        0.0000        0.0000        0.0000        0.0000        0.0000        0.0000        0.0000        0.0000        0.0000        0.0000        0.0000        0.0000        0.0000        0.0000        0.0000       34.4765       35.0196       32.3345       37.0098       38.8089       53.1257       43.1253       33.8277       30.2994       33.3429       39.3877       52.5530       73.2932      119.3903       85.9775       55.9313       24.6619       18.2517       17.2410       17.0520       18.2305       19.0766       21.5862       18.8796       17.2224       17.7866       18.5318       15.5300       13.6100       14.8201       15.8920       34.1245       94.0276       42.7531       15.9535       15.8857       16.0470       14.5411       10.5295        9.7458        8.4731        7.9854        8.1315        7.2800        7.6879        6.2338        3.5222        5.7749        8.2635       25.5138       37.8156        8.4693        8.2895        6.8662        6.9967        6.5966        4.0105        2.9705        2.0141        1.0356        0.2148        0.2171        0.4909        0.0000        0.0000        0.0000        0.0000        0.0000        0.0000        0.0000        0.0000        0.0000        0.0000        0.0000        0.0000        0.0000        0.0000        0.0000        0.0000        0.0000        0.0000        0.0000        0.0000        0.0000        0.0000        0.0000        0.0000        0.0000        0.0000        0.0000        0.0000        0.0000        0.0000        0.0000        0.0000        0.0000        0.0000        0.0000        0.0000        0.0000        0.0000        0.0000        0.0000        0.0000        0.0000        0.0000        0.0000        0.0000        0.0000        0.0000        0.0000        0.0000        0.0000        0.0000        0.0000        0.0000        0.0000        0.0000        0.0000        0.0000        0.0000        0.0000        0.0000        0.0000        0.0000        4.6637        4.4581        4.5200        4.1818        4.5895        4.4568        5.0928        5.3403        5.7964        6.2161        7.5579        7.9575        6.3847        6.6638        8.8648       11.8017       11.3312       14.4664       16.0326       15.8931       10.6012       12.3444       11.5382       10.6699       11.5829       18.3922       22.5303       21.3802       20.9716       19.4214       18.2766       18.2906       19.0545       24.0657       28.2121       21.9925       20.3016       27.6644       29.1693       31.0118       35.3097       29.1144       30.9648       30.0400       35.0018       31.2132       25.6117       26.6665       34.5034       35.7529       43.5053       43.7124       40.6812       47.3171       46.6191       54.8056       52.6200       53.2894       56.4641       58.6516       40.4225       44.3512       79.6683       91.1054       60.1640       67.7906       74.0879       65.3990       55.7808       73.7214       72.8745       78.9788       62.5819       56.6061       63.7892       55.8292       68.7645       75.6726       92.0506      102.6558        0.0000        0.0000        0.0000        0.0000        0.0000        0.0000        0.0000        0.0000        0.0000        0.0000        0.0000        0.0000        0.0000        0.0000        0.0000        0.0000
        0.0000        0.0000        0.0000        0.0000        0.0000        0.0000        0.0000        0.0000        0.0000        0.0000        0.0000        0.0000        0.0000        0.0000        0.0000        0.0000        0.0000        0.0000        0.0000        0.0000        0.0000        0.0000        0.0000        0.0000        0.0000        0.0000        0.0000        0.0000       35.8234       34.2697       33.4975       37.2600       44.0328       42.0287       50.4943       32.6128       33.5259       37.9312       38.3029       24.8452       21.7905       21.6925       23.5766       38.0660       26.6015       29.0911       34.2656       32.0444       26.1862       19.0549       22.7859       28.8052       23.0987       18.0849       17.8502       17.1581       16.9386       16.0359       20.0401       14.1699       22.5223       33.5708       61.8184       85.2112       53.9184       20.7543       23.6530       28.0463       13.4919        9.4726        8.4282        6.0077        3.7360        3.5783        2.4472        4.8788        7.9222       39.7886       60.7429       13.7694       13.0061       12.1102       13.1410        8.0346        7.1564        5.4145        2.7437        2.4939        4.1241        4.3379        2.0210        0.0000        0.0000        0.0000        0.0000        0.0000        0.0000        0.0000        0.0000        0.0000        0.0000        0.0000        0.0000        0.0000        0.0000        0.0000        0.0000        0.0000        0.0000        0.0000        0.0000        0.0000        0.0000        0.0000        0.0000        0.0000        0.0000        0.0000        0.0000        0.0000        0.0000        0.0000        0.0000        0.0000        0.0000        0.0000        0.0000        0.0000        0.0000        0.0000        0.0000        0.0000        0.0000        0.0000        0.0000        0.0000        0.0000        0.0000        0.0000        0.0000        0.0000        0.0000        0.0000        0.0000        0.0000        0.0000        0.0000        0.0000        0.0000        0.0000        0.0000        6.4893        4.9956        4.6215        4.5925        4.8830        4.6218        4.1814        4.0045        5.3451        5.6990        5.8939        6.5836        7.6342       15.2468        9.4923        6.9538       12.0681       15.3128       13.8927       17.2475       19.7444       21.9510       12.3806       10.8229       13.4624       12.0700       12.3096       16.8819       21.0706       19.1106       18.7207       20.5920       20.1186       19.0816       19.6991       23.7194       24.8447       31.1629       21.0344       24.3630       21.2651       22.8769       26.9356       27.6870       29.3424       30.2473       30.6120       29.6001       23.2251       24.5137       26.2671       30.8416       32.5569       25.7831       27.7927       41.8366       55.4504       67.3290       49.1519       54.0871       53.6140       53.4004       52.9693       78.6782       65.1085       78.0692       73.7633       65.9215       74.8274       78.4693       72.2656       69.8275       86.0049       87.3007       75.1613       61.5374       61.5962       66.0759       67.1493       65.9349       86.1556       94.4928        0.0000        0.0000        0.0000        0.0000        0.0000        0.0000        0.0000        0.0000        0.0000        0.0000        0.0000        0.0000        0.0000        0.0000        0.0000        0.0000
        0.0000        0.0000        0.0000        0.0000        0.0000        0.0000        0.0000        0.0000        0.0000        0.0000        0.0000        0.0000        0.0000        0.0000        0.0000        0.0000        0.0000        0.0000        0.0000        0.0000        0.0000        0.0000        0.0000        0.0000        0.0000        0.0000        0.0000        0.0000       94.6157       93.6771       64.5429       64.9624       61.9083       48.5834       42.6868       38.3659       33.6327       36.2462       38.7904       26.4166       21.7658       16.2382       16.8154       20.6906       18.3307       22.5404       29.1989       26.7438       22.5345       18.3375       18.7905       28.3568       22.4870       19.5529       18.0387       16.3560       15.3636       17.2836       21.1095       13.4078        9.0052        7.9005        9.0953       19.9089       60.0151       76.1533       61.2327       36.1950       12.3126       10.1665        5.9300        2.2290        2.1780        2.1305        2.2372        5.4795        7.4248        9.1391       11.4676       55.6835       75.8058       27.8954       23.3739       53.8284       41.9336        6.8440        4.9819        5.9892        5.6071        1.9785        0.1774        0.1498        0.0000        0.0000        0.0000        0.0000        0.0000        0.0000        0.0000        0.0000        0.0000        0.0000        0.0000        0.0000        0.0000        0.0000        0.0000        0.0000        0.0000        0.0000        0.0000        0.0000        0.0000        0.0000        0.0000        0.0000        0.0000        0.0000        0.0000        0.0000        0.0000        0.0000        0.0000        0.0000        0.0000        0.0000        0.0000        0.0000        0.0000        0.0000        0.0000        0.0000        0.0000        0.0000        0.0000        0.0000        0.0000        0.0000        0.0000        0.0000        0.0000        0.0000        0.0000        0.0000        0.0000        0.0000        0.0000        0.0000        0.0000        0.0000        7.8225        6.4533        5.4880        4.7189        4.4825        3.7672        3.3848        3.2442        3.2830        4.2522        4.6754        5.1669        6.0720       14.1711        8.4566       24.2589      142.2997       13.8302       12.7918       22.8396       19.7644       20.4186        9.8551       75.0704       11.0870       10.7979       11.9766       13.0948       13.5152       17.6801       16.1334       16.1651       22.6848       22.1973       23.4044       22.2882       21.2973       27.3233       32.9400       22.2876       25.9707       18.4645       21.1493       18.9623       21.1504       23.7233       25.6325       26.1282       28.0084       22.9232       21.4870       22.2561       22.4468       21.0030       21.4740       24.8432       42.2482       40.0206       43.1447       49.2962       61.7631       66.1456       57.6250       54.5503       49.9976       62.4660       63.5420       73.6766       73.7007       77.4378       88.6586       89.9353       91.9990       86.2047       86.4530       73.2753       63.5456       63.4248       60.5579       61.4850       67.8090       76.7019       82.3033       91.3266        0.0000        0.0000        0.0000        0.0000        0.0000        0.0000        0.0000        0.0000        0.0000        0.0000        0.0000        0.0000        0.0000        0.0000        0.0000
        0.0000        0.0000        0.0000        0.0000        0.0000        0.0000        0.0000        0.0000        0.0000        0.0000        0.0000        0.0000        0.0000        0.0000        0.0000        0.0000        0.0000        0.0000        0.0000        0.0000        0.0000        0.0000        0.0000        0.0000        0.0000        0.0000        0.0000       44.7575       82.7168       65.5112       48.8275       57.4224       61.5275       54.2803       42.1871       42.3968       35.6971       42.5690       43.0743       37.2351       32.9513       47.9794       32.7338       19.9421       16.6315       15.1902       16.5464       16.5136       18.1629       16.5270       14.2794       17.3100       22.4985       22.9896       31.2055       27.5158       25.9424       20.0109       15.0571        9.1205        5.8186        5.2233        4.7944        5.1436        8.2319       10.6499        5.5634        6.5396        6.9744        7.4373        3.3469        0.9315        1.5514        2.1403        4.1344        7.1475        8.1209        9.1023       10.4246       18.2619       18.8658       17.0253       18.1200       41.8937      103.8054       16.7994        3.2654        0.9098        0.1849        0.3071        0.6449        0.0780        0.0000        0.0000        0.0000        0.0000        0.0000        0.0000        0.0000        0.0000        0.0000        0.0000        0.0000        0.0000        0.0000        0.0000        0.0000        0.0000        0.0000        0.0000        0.0000        0.0000        0.0000        0.0000        0.0000        0.0000        0.0000        0.0000        0.0000        0.0000        0.0000        0.0000        0.0000        0.0000        0.0000        0.0000        0.0000        0.0000        0.0000        0.0000        0.0000        0.0000        0.0000        0.0000        0.0000        0.0000        0.0000        0.0000        0.0000        0.0000        0.0000        0.0000        0.0000        0.0000        0.0000        0.0000        0.0000        0.0000        0.0000        7.5250        7.2444        6.5320        5.8834        5.8001        5.3240        4.1279        3.7477        3.7883        3.5292        4.6937        5.1150        5.1167        5.5435       19.6001       11.7600       10.6722       14.0235       13.4306       11.5010       21.0390       17.3863       10.5576        9.8561       64.7769       10.3674        9.6654        8.9868        8.8534        9.7033       14.5370       14.7665       14.6100       15.6132       16.2341       20.1996       20.7727       18.8918       20.6863       19.2919       18.3749       17.7825       16.9189       26.6151       20.6356       17.3353       18.4379       23.8980       23.6670       17.8865       21.3062       19.2830       19.8055       20.8263       20.3938       20.4293       23.1340       58.6290       35.2141       46.0838       48.5140       52.1590       62.3118       59.3432       55.9427       56.0107       76.9869       80.3159       94.0536       91.3667       79.6191       81.5651       85.3723       90.1280       76.9485       84.8348       90.5201       76.4558       70.7651       61.2222       62.1450       67.2999       75.4094       80.6125        0.0000        0.0000        0.0000        0.0000        0.0000        0.0000        0.0000        0.0000        0.0000        0.0000        0.0000        0.0000        0.0000        0.0000        0.0000        0.0000
        0.0000        0.0000        0.0000        0.0000        0.0000        0.0000        0.0000        0.0000        0.0000        0.0000        0.0000        0.0000        0.0000        0.0000        0.0000        0.0000        0.0000        0.0000        0.0000        0.0000        0.0000        0.0000        0.0000        0.0000        0.0000        0.0000        0.0000       50.7438       42.0628       31.4352       29.5059       37.2069       47.9903       42.4328       37.9456       48.6727       70.2011       47.9568       39.9552       34.6303       24.7332       20.6221       18.4721       20.9759       20.7968       20.8740       17.0686       20.1121       22.4689       17.8326       16.1866       17.6426       16.8913       21.2801       29.7161       28.7962       21.1063       13.3171        9.1806        6.2754        4.2353        3.0047        1.6809        1.9467        3.1083        4.6651        3.2188        2.6762        1.4399        1.1041        0.7672        0.8141        0.8696        1.6040        3.4983        5.9036        8.3027        9.3743       11.8646       13.4126        9.1896        5.6427        8.4956        8.2021       20.2359        7.7340        3.2367        1.2749        0.8231        0.7522        0.7165        0.0000        0.0000        0.0888        0.0000        0.1175        0.2888        0.2218        0.2910        0.4106        0.8565        0.0000        0.0000        0.0000        0.0000        0.0000        0.0000        1.4481        1.5448        1.7609        1.6988        0.0000        0.0000        0.0000        0.0000        0.0000        0.0000        0.0000        0.0000        0.0000        0.0000        0.0000        0.0000        0.0000        0.0000        0.0000        0.0000        0.0000        0.0000        0.0000        0.0000        0.0000        0.0000        0.0000        0.0000        0.0000        0.0000        0.0000        0.0000        0.0000        0.0000        0.0000        0.0000        0.0000        0.0000        0.0000        0.0000        8.9836        7.7823        7.2127        6.5412        6.7220        6.6495        6.5179        6.4114        4.4744        3.8021        4.0357        4.2535        4.4561        4.6550        4.4751        5.5771       10.3436       13.6707       12.6381       16.1668        9.8579        9.3434        8.2868       12.2481        9.2318       12.3407       10.7508        8.1650        8.3401        8.1567        8.2864        9.2467       12.7932       12.6635       12.1580       13.8129       12.7811       13.6327       13.0881       14.1255       15.6185       14.1617       14.2328       13.9071       13.2556       17.3026       15.5746       15.5893       17.7265       22.2501       22.8115       21.4299       29.0841       25.9055       17.1004       18.1620       18.6991       20.0457       24.7227       30.0962       39.2461       44.3976       54.4518       63.6552       72.4302       66.2607       64.3664       74.7841       87.6011       95.2568       94.4322       91.3913       86.5011       85.2706       87.3573       86.8811       75.2650       74.8963       68.8279       61.0722       61.2057       65.4529       65.6261       68.9663       66.8075       69.6647        0.0000        0.0000        0.0000        0.0000        0.0000        0.0000        0.0000        0.0000        0.0000        0.0000        0.0000        0.0000        0.0000        0.0000        0.0000        0.0000
        0.0000        0.0000        0.0000        0.0000        0.0000        0.0000        0.0000        0.0000        0.0000        0.0000        0.0000        0.0000        0.0000        0.0000        0.0000        0.0000        0.0000        0.0000        0.0000        0.0000        0.0000        0.0000        0.0000        0.0000        0.0000        0.0000       68.3679       65.4582       62.7623       48.3769       46.8171       47.5257       48.3614       54.5205       49.6824       40.8912       46.1556       53.5228       66.2377       64.7416       37.7400       29.0772       32.1903       26.6418       23.0969       20.2098       19.4304       28.3637       25.7097       18.8117       17.2288       14.7407       17.4873       21.9499       26.7025       31.8889       21.7140       12.8123        9.4458        9.0413        4.8510        2.0827        1.7250        1.8283        2.0117        0.8680        5.9590        4.8694        3.0553        1.6717        1.0835        2.6366        4.3435        4.6205        3.8490        4.3793        7.2012        7.4806        5.6170        4.7359        3.3747        3.0272        2.5071        2.9055        2.4355        2.7347        0.8249        0.1377        1.1998        0.0000        0.0000        0.0507        0.1875        0.1390        0.0000        0.1646        0.2290        0.2755        0.3037        0.2267        0.2464        0.2927        0.3642        0.1610        0.1866        0.2085        0.4140        1.4296        1.5277        1.9632        1.6321        1.5992        1.4574        1.3660        1.2476        0.0000        0.0000        0.0000        0.0000        0.0000        0.0000        0.0000        0.0000        0.0000        0.0000        0.0000        0.0000        0.0000        0.0000        0.0000        0.0000        0.0000        0.0000        0.0000        0.0000        0.0000        5.7961        8.3766        8.7772        7.1634        8.9416        8.9646        8.4728       10.7548       14.0091       12.2919       10.6497        7.7470        7.1268        7.3358        6.9012        7.1414        7.3014        7.2455        6.4887        4.7578        4.0950        4.3155        5.4763        5.4634        5.7184        6.5204        7.1041        8.7894       11.3218       12.0169        9.2335        9.0059       16.0289        8.7198        7.9367        7.0795        8.4176        7.3174        7.0739        7.8890        9.7934       13.5714       11.9875       10.7738        9.6775       10.7888       11.2078       10.9244       10.8781       11.8082       13.1651       14.4450       15.8555       16.0779       13.9573       13.8729       14.4815       14.5715       15.9786       17.9945       21.3482       21.7838       20.4724       31.7408       34.8446       16.1030       17.8645       20.1157       22.4831       27.9124       31.2929       36.7964       42.2931       49.6140       59.4523       74.1613       82.4252       84.5483       88.1507       89.8630       91.1171       96.1015       97.0371       85.5898       77.6843       79.0043       75.8437       68.5703       61.5546       58.3807       55.1333       64.4403       63.3834       72.0012       76.5265        0.0000        0.0000        0.0000        0.0000        0.0000        0.0000        0.0000        0.0000        0.0000        0.0000        0.0000        0.0000        0.0000        0.0000        0.0000        0.0000        0.0000        0.0000
        0.0000        0.0000        0.0000        0.0000        0.0000        0.0000        0.0000        0.0000        0.0000        0.0000        0.0000        0.0000        0.0000        0.0000        0.0000        0.0000        0.0000        0.0000        0.0000        0.0000        0.0000        0.0000        0.0000        0.0000        0.0000        0.0000      103.2571      120.5370       96.5775       65.6091       76.9493       79.7281       78.8317       82.9203       72.7278       53.7820       41.6812       33.6989       26.7476       25.1484       29.3320       46.9448       36.4368       55.4381       46.8027       25.9064       18.1404       18.5036       15.6409       12.6563       12.1636       13.6523       18.0709       19.3938       16.8274       10.9063       10.3090        8.7717        8.0384        7.9538        7.4920        3.1119        2.0539        1.9655        3.1373        3.0953        2.9665        2.9346        1.9063        2.1992        2.2168        2.8908        5.5080        3.6883        1.4697        1.8392        2.6498        3.1829        3.5012        2.8115        1.8554        1.3028        0.9059        0.9766        0.7859        0.6715        0.4827        0.0768        0.0000        0.0000        0.0000        0.0413        0.0464        0.0353        0.0000        0.2012        0.2733        0.3136        0.3225        0.2268        0.2345        0.2689        0.3312        0.1451        1.4571        1.6426        0.8515        1.5849        1.8859        1.3253        1.2653        1.3623        1.2926        1.1976        1.0737        0.6411        0.5568        0.6314        0.0000        0.0000        0.0000        0.0000        0.0000        0.0000        0.0000        0.0000        0.0000        0.0000        0.0000        0.0000        4.9195        5.7283        7.1914        6.8667        6.0771        5.7975        6.3047        7.4101        7.6322        9.2279       10.3533       12.0229       12.6676       14.3994       14.1889       10.7021        8.8835        8.5005        8.3900        8.3175        8.3273        8.0835        8.2860        7.7824        7.3431        6.5712        5.9451        5.1106        5.3679        5.7621        5.8705        8.4803        6.1609       11.2021       20.8503       12.2950       12.0648       13.1014       13.1504       10.4711        8.2820        7.5218        8.0080        7.9423        8.1476       10.4132       11.0334       10.6614       12.1417       11.0224        9.1162       10.2044        9.8096       10.1588       10.8242       12.4186       13.3951       15.0989       15.1888       14.9621       16.1811       17.0827       17.8311       16.8260       16.5594       16.6670       16.1823       17.9910       19.7298       18.4654       18.1022       17.0805       18.8834       21.7207       26.1912       27.3822       32.7554       38.2607       40.5439       47.2277       55.7636       69.1119       91.5915       84.2191       86.1215       92.9811       97.8916       93.1390       87.6662       78.0445       78.5962       82.0843       75.2513       64.5883       53.0199       50.0162       55.5487        0.0000       61.3021       67.3911       72.7588        0.0000        0.0000        0.0000        0.0000        0.0000        0.0000        0.0000        0.0000        0.0000        0.0000        0.0000        0.0000        0.0000        0.0000        0.0000        0.0000        0.0000        0.0000
        0.0000        0.0000        0.0000        0.0000        0.0000        0.0000        0.0000        0.0000        0.0000        0.0000        0.0000        0.0000        0.0000        0.0000        0.0000        0.0000        0.0000        0.0000        0.0000        0.0000        0.0000        0.0000        0.0000        0.0000        0.0000       81.5492      109.3491      140.7883      107.6589       60.8871       86.0622       81.2797       64.3496       52.0493       42.8418       36.4649       27.1609       27.6677       25.6745       26.7881       21.8098       17.7980       16.9040       24.5122       19.1294       14.8637       13.2753       15.8983       16.2365       15.8057       14.1719       13.3951       13.6207       14.8345       25.5528       24.6693       10.6395        6.3330        5.3238        5.8489        5.0877        3.8307        1.6652        1.6149        1.6260        1.0659        2.6694        1.7430        0.7146        0.9276        1.6975        3.1260        1.2419        0.8727        0.9226        1.5156        1.3375        1.3818        3.2334        1.9704        0.8115        0.4290        0.6283        0.7932        0.7491        0.6384        0.4588        0.0000        0.0000        0.0000        0.3413        0.0000        0.0000        0.0000        0.0000        0.2290        0.2972        0.3369        0.3492        0.2472        0.2560        0.2812        0.3235        0.4171        2.4076        1.2693        0.1795        1.0498        1.2734        1.1402        1.0798        1.1511        1.0812        1.0048        0.9187        0.5618        0.5478        0.7890        1.1007        1.7090        2.3779        0.0000        0.0000        0.0000        0.0000        0.0000        0.0000        0.0000        0.0000        5.8232        7.3412        9.4364        9.1442        7.7560        7.1015        6.8713        6.5710        7.7257        8.6028       11.4169       13.6598       19.1970       20.6163       17.3634       14.5670       12.0162       10.8422       11.5023        9.3153        7.7704        7.8900        8.1488        7.8354        7.8662        7.1718        5.6699        4.6542        5.4906        9.8849        9.6310        5.2807        5.4789        6.7202       15.1212       24.9702       15.9307       15.5556       15.8021       13.8536       11.8163       11.2824       10.1164       10.0061        9.6023        8.3376       10.2512       11.0126       12.5779       11.6292       10.3884        9.0710        9.6892       11.7965       12.9289       12.5120       12.3341       12.9854       14.7858       14.7326       15.4580       15.1637       13.9629       14.9237       15.2530       16.1514       15.3809       12.0366       13.3608       18.3464       18.1712       17.9889       18.6392       23.3530       26.6214       28.5407       29.9959       33.7095       40.4932       46.0246       52.3089       53.0458       67.2531       81.9275       73.7221       84.9019       82.4002       82.0472       85.8723       88.2889       98.7165       71.9586       83.0129       77.3770       59.7546       51.1907        0.0000        0.0000        0.0000        0.0000        0.0000        0.0000        0.0000        0.0000        0.0000        0.0000        0.0000        0.0000        0.0000        0.0000        0.0000        0.0000        0.0000        0.0000        0.0000        0.0000        0.0000        0.0000        0.0000        0.0000
        0.0000        0.0000        0.0000        0.0000        0.0000        0.0000        0.0000        0.0000        0.0000        0.0000        0.0000        0.0000        0.0000        0.0000        0.0000        0.0000        0.0000        0.0000        0.0000        0.0000        0.0000        0.0000       52.0458       58.3649       64.9525       72.5860       87.5140       90.7868       79.2026       49.0445       49.9665       49.3542       52.0882       52.7848       40.5173       34.6059       21.6782       15.9924       12.1830       10.6085       12.4666       13.5152       14.9792       23.3764       17.3836       14.0235       14.9916       11.7656       12.7165        9.7678        8.5921        7.2086        8.2873       11.5619       39.4153       42.3397       21.2705        3.7406        4.2366        3.8302        4.1532        2.6327        1.7097        1.0029        0.9267        3.1717        3.9097        1.6184        0.3545        2.0953        1.6660        0.3344        0.2041        0.9249        0.5957        0.7140        1.0819        1.5608        2.4175        1.5461        1.0551        1.0673        0.8835        1.0090        0.7990        0.6800        0.4899        0.0000        0.0000        0.0000        0.1274        0.0676        0.0946        0.1492        0.2318        0.3583        0.4494        0.5043        0.5249        0.5688        0.5925        0.7657        0.9512        0.2783        0.1151        0.4966        1.1536        0.7013        0.5160        0.5161        0.4832        1.0707        1.0720        0.4935        0.3588        0.4288        0.7878        0.8971        1.5621        2.9492        3.8614        4.0374        4.0442        3.5189        3.1142        3.3516        4.2860        5.1299        5.5589        5.9791        6.9866        8.1580        8.5399        6.0028        5.5358        6.7210        7.9446        9.4600       10.0076       11.7493       12.3986       14.6279       17.7743       17.0238       15.6754       12.8070       12.7957       13.3837       10.1431        7.0974        6.5134        7.0742        6.6315        6.6017        6.2390        5.7017        6.5441        8.4633        8.0968        7.3329       10.5541       13.5270       16.8569       21.2284       22.5522       18.6785       16.4557       20.1107       19.4958       20.0922       18.2615       12.9582       12.6882       13.2161       11.2476       10.5133       10.8157       11.7044       10.9145       12.6576       12.3452       10.3702       12.1715       11.0821       10.6902       10.0447       10.4975       12.1089       15.0327       17.0392       17.9510       10.7609       14.3326       12.9769       10.5575       11.7251       10.8236       11.8428       13.7705       19.1958       21.6527       24.2157       30.9687       35.2300       38.6376       43.4111       43.8432       47.5623       53.2754       55.0370       64.3004       63.7266       58.9207       66.2069       69.7129       67.0904       64.7862       68.2838       83.2012      115.1960       72.8144       71.3298       66.9716       58.6767        0.0000        0.0000        0.0000        0.0000        0.0000        0.0000        0.0000        0.0000        0.0000        0.0000        0.0000        0.0000        0.0000        0.0000        0.0000        0.0000        0.0000        0.0000        0.0000        0.0000        0.0000        0.0000        0.0000        0.0000        0.0000
        0.0000        0.0000        0.0000        0.0000        0.0000        0.0000        0.0000        0.0000        0.0000        0.0000        0.0000        0.0000        0.0000        0.0000        0.0000        0.0000        0.0000        0.0000       52.5797       52.1869       52.6859       53.0740       67.1211       56.4780       53.6133       63.9508       70.8475       66.2787       54.2706       43.1575       43.7632       39.8344       41.1947       37.5655       27.2319       23.2947       24.0383       18.8552       22.4074       20.8568       17.3093       14.3927        9.5024       10.4385       11.6438        7.9694        4.9200        4.5288        4.4300        4.5581        4.9188        5.2595        7.6627        7.1413        5.5607        4.3340        3.1669        3.5430        2.8189        3.0997        2.8588        2.1781        1.3667        2.0559        2.8801        2.3719        1.0426        0.7427        2.3419        1.9721        0.3451        0.8465        0.8679        0.2820        0.2150        0.8511        1.9072        1.7020        0.7441        1.4768        1.2172        1.0603        2.3407        1.2609        1.2054        1.1527        0.5361        0.1416        0.0000        0.0000        0.2825        0.0946        0.1323        0.1904        0.2689        0.3962        0.4845        0.5376        0.5628        0.6118        0.7101        0.6976        0.6615        0.1000        0.5594        1.2742        0.6306        0.3971        2.3929        1.8398        0.4922        0.8921        1.3979        1.2938        1.0189        0.3370        0.4834        1.5000        2.9177        4.8656        4.6821        4.8248        4.4330        3.4073        3.0296        3.5156        6.5145        8.0343        6.7871        6.4680        7.7454        9.2195        9.1684        8.2457        9.7848       10.8229        9.8892       10.2326       10.7038       10.1140       14.8428       14.2750       25.6839       29.1285       18.1639       10.3506       14.4993       18.3673       25.4645       10.1877        8.7018        8.0784        7.6424        7.5114        9.1457        7.7493        7.1438       11.1857       13.4135       11.8686       17.3612       25.9377       27.2254       26.3250       21.7044       17.4805       16.9214       20.6780       22.2891       22.3143       20.3695       15.3009       14.3712       13.6903       14.1583       13.3432       12.6233       11.4867       10.5176       12.4991       11.5141       11.8394       10.3219        9.1086        9.9183        9.6638       10.7440       12.2567       13.5767       15.3111       16.8668        8.1879        8.3890        7.9362        7.9135        9.3901        9.2800       10.8055       13.3661       20.3173       23.8846       28.5296       34.4665       38.7655       42.5372       47.3982       48.2674       51.9672       56.4794       60.3236       56.4625       55.3791       59.6853       65.0034       62.3169       59.7482       60.6105       63.2167       66.0534       71.2203       73.7958        0.0000        0.0000        0.0000        0.0000        0.0000        0.0000        0.0000        0.0000        0.0000        0.0000        0.0000        0.0000        0.0000        0.0000        0.0000        0.0000        0.0000        0.0000        0.0000        0.0000        0.0000        0.0000        0.0000        0.0000        0.0000        0.0000        0.0000        0.0000
        0.0000        0.0000        0.0000        0.0000        0.0000        0.0000        0.0000        0.0000        0.0000        0.0000        0.0000        0.0000        0.0000        0.0000        0.0000       59.5537       56.2176       58.9432       59.2615       55.6943       57.7389       55.9470       64.6600       67.8248       65.8817       67.6977       60.7735       53.9617       50.2143       35.8110       32.5346       32.4665       32.0743       28.7656       29.5340       25.2024       20.5840       17.0851       12.8940       15.1738       11.3340        5.5268        4.0469        3.3651        1.9707        1.9804        2.5953        3.0784        2.5818        2.4094        2.2572        2.8011        3.6542        4.0986        3.4102        3.0049        2.3893        2.0515        1.9959        1.9563        2.6817        1.4445        2.6046        4.4679        3.1018        2.0692        2.2771        2.3457        1.0757        0.2818        0.7911        0.6804        0.4393        1.0019        0.9504        2.9889        3.8991        1.5328        0.8437        0.8137        0.8402        0.9919        0.9939        0.7586        0.7167        0.8988        1.4724        0.7321        0.0000        0.0000        0.0000        0.1216        0.1529        0.2052        0.2779        0.4011        0.4823        0.5264        0.5380        0.6153        0.8646        0.9877        0.8171        0.4309        0.4339        0.0881        0.0997        1.4394        1.8384        0.6539        0.6601        0.6451        1.0083        0.7116        0.5769        1.3886        4.6277        4.9976        6.7103        7.2834        4.1184        4.1259        4.1436        4.1215        5.7604        9.9779       12.9736       12.5937       11.2187       11.5702       10.8333        8.9805       10.9747       11.5353       10.7812       11.5832       13.4450       11.6187       11.5866       11.0476       12.8216       17.6590       18.6908       18.1230       15.0069       11.4447       12.9598       17.1482       21.3358       10.7889        9.9588        9.4297        8.6059        8.3245       11.9443        8.6398        6.8332        9.1718       12.6545       15.1627       24.2289       24.8205       20.8666       18.8259       16.0458       17.9638       16.8268       23.0505       24.6652       24.2734       22.0240       15.8194       15.1167       15.5381       15.1469       14.6128       12.7299       12.1099       12.7393       15.8301       15.6323       17.7250       12.0366        9.2002        7.5957        8.0955        9.8331        9.1402        8.2587        9.7998        7.3504        5.8761        4.9597        4.8309        5.5661        7.2890        8.5433       10.3343       17.0972       26.3277       30.2480       33.6543       36.6519       42.8401       51.8671       50.4686       54.5744       58.6797       62.6018       63.9963       60.6110       56.3752       62.9049       63.3762        0.0000       61.3276       61.5637       65.5909       68.7159       70.0973       73.5310        0.0000        0.0000        0.0000        0.0000        0.0000        0.0000        0.0000        0.0000        0.0000        0.0000        0.0000        0.0000        0.0000        0.0000        0.0000        0.0000        0.0000        0.0000        0.0000        0.0000        0.0000        0.0000        0.0000        0.0000        0.0000        0.0000        0.0000        0.0000
        0.0000        0.0000        0.0000        0.0000        0.0000        0.0000        0.0000        0.0000        0.0000        0.0000        0.0000        0.0000        0.0000       54.9173       63.6931       64.1352       71.1968       72.9529       70.7322       65.7075       68.4570       75.5686       88.3269      100.6676       99.6127       67.5670       49.7626       69.7152       30.6143       31.3024       39.0441       44.5619       35.7722       23.4614       26.3533       27.0962       21.0442       13.0051       10.9448        9.7319        6.9569        6.2107        7.5275        9.1176        5.7460        3.7122        3.0696        2.6436        2.6136        3.8656        4.0590        3.7747        2.8270        3.1344        4.1478        4.5781        3.8926        2.9926        1.8307        1.8331        2.1031        1.8941        2.4192        2.8703        1.8407        1.0362        1.2716        0.5926        0.6114        0.6929        0.7076        0.6624        0.3532        0.1626        0.2676        0.8362        0.8934        0.4394        0.4371        0.9319        0.7407        0.8928        0.7076        0.6965        0.6759        1.0205        1.5009        0.4681        0.0000        0.0000        0.0000        0.1483        0.1564        0.1936        0.2730        0.3720        0.4444        0.4707        0.4517        0.5415        0.9566        1.5272        1.7281        0.4062        0.0629        0.7459        2.1864        0.9753        0.7365        1.6892        1.9555        2.5640        1.4663        2.0538        5.4853        6.8503        6.5213        5.4674        7.5625       12.0862        6.5909        4.6616        4.4943        6.7112       11.0736       12.0638        7.3643        7.9170       10.0252       10.9419       10.3461       10.8849       13.6568       14.8219       14.4380       13.5639       13.1549       12.0387       11.6028       12.9081       12.6173       12.0282       10.8406       12.2257       14.7522       11.4821       12.4982       12.7575       10.6030        9.4947        9.5240       11.0491       12.2224        9.7307       10.1290        8.0160        9.5664       13.2135       12.1392       14.6196       15.5317       15.8057       13.1665       18.7819       20.6201       18.7923       18.1749       26.6164       27.2053       23.9053       21.6241       17.6855       20.3126       18.1150       15.2832       12.9809       11.5677       11.7057       11.4880       13.6278       13.1171       12.5272       10.1300        8.5318        9.2184       10.5665       10.3068        8.6710        8.2047        9.2170        7.3104        4.9595        3.3845        3.4006        7.4155        6.6714        8.0487       10.6564       16.1699       26.6819       33.4934       35.0741       39.6949       51.2371       56.3034       56.6063       66.3502       62.8836       63.8830       64.5717       61.6743       64.9739       65.7127        0.0000        0.0000        0.0000        0.0000        0.0000        0.0000        0.0000        0.0000        0.0000        0.0000        0.0000        0.0000        0.0000        0.0000        0.0000        0.0000        0.0000        0.0000        0.0000        0.0000        0.0000        0.0000        0.0000        0.0000        0.0000        0.0000        0.0000        0.0000        0.0000        0.0000        0.0000        0.0000        0.0000        0.0000        0.0000        0.0000
        0.0000        0.0000        0.0000        0.0000        0.0000        0.0000        0.0000        0.0000        0.0000       53.5042        0.0000        0.0000       50.1812       50.5646       46.9897       53.0128       59.6889       68.4495       78.6294       66.1111       65.7354       80.9351       89.8810      103.7028       98.6437       87.3784       63.8518       42.7962       24.0080       41.8059       36.6400       29.2130       29.6757       23.0075       21.4984       23.6500       15.8431       12.4010        8.0385        5.5150        5.6795        5.2286        5.7135        7.9012        5.4554        2.9835        5.9063        5.7889        5.5061        4.4893        3.7143        3.6978        4.4329        4.5656        4.0606        3.2206        3.0964        2.5331        1.8643        1.6925        1.8777        2.6519        3.7044        2.8510        1.3791        0.9690        1.1851        1.1284        1.3023        0.7567        0.5619        0.8104        0.7466        0.5590        0.2338        0.1306        0.0937        0.0742        0.0712        0.6085        0.3669        0.7310        0.3585        0.4565        0.4550        0.4187        0.3475        0.2097        0.1533        0.1207        0.1117        0.1963        0.2917        0.0496        0.0658        0.1308        0.1562        0.3046        0.8248        0.1311        0.6413        0.7839        0.5054        0.0204        0.0209        0.0309        0.0505        0.7988        1.2637        1.6532        1.5384        2.8418        3.0006        3.8611        6.9028        8.5569        4.5673        6.0382        8.4991       14.0493       11.1416        5.8453        7.0335        9.1694       11.3438        9.0127        8.4355        9.8627       11.2848       12.4221       10.4705       11.1000       14.6334       14.3152       11.9450       11.9743       14.0623       15.2765       14.5582       13.9384       12.8882       11.9153       12.0297       11.3105       11.3017       11.1698       13.1629       12.8558       10.9979        9.0876        9.5697        9.4924       10.7574       10.9892        9.7786        9.2409        9.8238       10.7043       11.4746       18.3669       19.1863       14.1467       21.1720       22.3694       24.0459       19.6656       19.1476       20.8680       21.3817       19.2932       18.7735       20.4546       21.5271       18.1439       15.8237       13.5880       12.8865       12.5247       12.5967       12.0127       11.8652        9.4503        9.8420       12.4407       13.4782       14.4566       12.1243        8.8835       10.0079       10.3211        8.0226        3.6710        3.9603        1.9084        5.1199       16.3867       13.4451        9.3008       13.4596       27.7795       35.6889       39.4466       44.6181       54.4861       55.1936       63.1359       68.9775       75.4232       76.8877       75.6881       71.3774       65.8209        0.0000        0.0000        0.0000        0.0000        0.0000        0.0000        0.0000        0.0000        0.0000        0.0000        0.0000        0.0000        0.0000        0.0000        0.0000        0.0000        0.0000        0.0000        0.0000        0.0000        0.0000        0.0000        0.0000        0.0000        0.0000        0.0000        0.0000        0.0000        0.0000        0.0000        0.0000        0.0000        0.0000        0.0000        0.0000        0.0000        0.0000
        0.0000        0.0000        0.0000        0.0000        0.0000       68.5544       55.3131       49.0310       50.7244       52.8270       49.1406       46.0877       57.0257       68.7067       77.5869       67.9236       71.1570       84.4782       86.9261       74.6269       69.6679       73.0080       80.0918       86.8597       81.7611       62.8332       44.6031       26.8731       30.5897       33.3296       27.1850       28.8971       26.1075       24.0785       26.1932       30.0340       22.3023       16.2344       12.4063       11.0302       10.2057        7.0533        6.1885        8.1590        7.3214        5.8663        6.6219        4.8873        4.3522        3.1256        3.8422        3.8416        5.1910        5.6758        5.3506        5.6543        7.9130        5.8109        2.6187        3.0293        2.3876        1.6629        1.1877        0.8988        1.0664        1.2323        1.5776        0.8093        0.6200        0.9602        0.9459        1.5599        0.7474        0.5682        0.2819        0.1509        0.0986        0.0702        0.0652        0.3332        0.3085        0.3016        0.3121        0.4124        0.4258        0.4068        0.3549        0.2326        0.1932        0.4154        1.5304        1.4938        0.7591        0.5511        0.1831        0.2027        0.6871        1.2558        0.4253        0.1050        0.0000        0.0993        0.0000        0.1616        0.1375        0.0790        0.1789        1.2995        1.5553        2.8546        3.6230        5.3737        6.5604       13.0015        9.8302       14.9946       11.1217        8.4959        7.9404        6.6160        6.9835       12.7268       11.5534        8.9056        9.1233       11.0349       16.7455       11.3184       11.1843       12.2787       10.6207       11.5815       13.5618       14.7422       11.1954       12.5084       16.1575       24.2185       20.9051       19.0545       19.2108       16.8190       12.9707       11.6184       13.7443       13.3701       14.5444       34.0801        9.8118       10.0302       10.8524       11.3094       11.1206        9.4404        9.4175       13.0440       15.0936       15.4958       13.4667       13.9304       15.5187       15.5939       19.6007       21.4047       25.7986       20.2002       20.3497       16.5996       16.8712       17.6718       17.9073       17.6640       16.8201       16.4755       15.0054       13.6546       13.4490       12.9818       13.6235       11.9093        9.7931       10.9935       11.1574       11.9360       13.5188       14.7644       10.9462        7.7043        7.0543        5.9475        4.7771        2.7731        0.0000        0.0000        3.5686        7.4278        8.7747       13.4474       17.4849       31.4259       44.5326       50.9279       51.5694       56.2943       62.2242       70.4771       76.7620       76.0226       81.2015       82.7995       81.2686        0.0000        0.0000        0.0000        0.0000        0.0000        0.0000        0.0000        0.0000        0.0000        0.0000        0.0000        0.0000        0.0000        0.0000        0.0000        0.0000        0.0000        0.0000        0.0000        0.0000        0.0000        0.0000        0.0000        0.0000        0.0000        0.0000        0.0000        0.0000        0.0000        0.0000        0.0000        0.0000        0.0000        0.0000        0.0000        0.0000        0.0000        0.0000
        0.0000        0.0000        0.0000        0.0000       61.2389       59.8972       51.9787       41.4762       50.0012       59.9824       55.0219       48.3625       59.3278       62.5780       62.7623       62.9591       70.7887       87.6053       94.4941       83.8174       69.1257       57.1334       51.1107       58.8116       56.2793       46.3170       43.3655       35.2352       34.3394       32.0897       34.2547       24.7308       27.0389       39.4122       44.6206       37.0589       29.0696       20.4336       15.0163       13.2996       12.7489        7.6091        5.2200        5.7240        5.6792        6.6654        6.3998        5.3299        4.0071        2.7057        1.8995        2.1613        3.2424        4.6944        5.6255        3.9748        2.5363        1.9927        2.5034        2.9344        2.1988        1.7324        1.7362        1.2996        1.5122        1.7142        1.7320        0.7777        1.1376        1.2053        2.7265        3.0551        1.0957        0.4210        0.3379        0.3254        0.2645        0.4370        0.0692        0.3233        0.2673        0.2492        0.2685        0.3674        0.5858        0.8060        0.8441        0.7864        1.6024        2.0072        2.1011        0.7081        0.4033        0.7741        0.8968        1.4153        1.2710        0.6979        0.4654        0.0000        0.1670        0.1367        0.5330        0.5981        1.1224        0.7871        1.6549        2.5778        3.5981        6.7493        5.1776        7.8870       13.6561       18.8748       17.5471       16.8799       11.2808        3.1328        6.4077        6.6493       18.3308       19.0217       10.1582        8.6308       10.6624       13.1527       14.9380       10.2861       12.2590       12.7663       13.1719       11.8769       10.1939       12.1058       13.0801       17.6663       19.5246       25.3513       32.0478       18.0836       18.2429       18.0310       14.3376       13.1989       14.7032       20.0078       18.1588       41.7223       25.4483       18.0487       10.9180       11.5072       12.3311       12.3043       11.6739       14.9997       15.5537       17.5045       16.6854       18.8022       20.3167       17.5133       20.9897       16.6632       19.1147       16.7229       22.4793       17.1603       13.2852       13.5680       14.4734       15.6936       15.3213       14.7263       14.9884       13.5182       13.0673       12.7113       13.6333       13.9260       11.4768       11.6013       13.0288       15.1374       14.8720       13.8211       11.3978        7.3778        6.3924        6.8638        5.9448        0.0000        0.0000        0.0000        6.4842        9.5613       10.0095       15.1864       23.6676       34.1489       41.7612       47.4502       49.4669       53.1014       63.2795       70.8758       73.5060       84.7406        0.0000        0.0000        0.0000        0.0000        0.0000        0.0000        0.0000        0.0000        0.0000        0.0000        0.0000        0.0000        0.0000        0.0000        0.0000        0.0000        0.0000        0.0000        0.0000        0.0000        0.0000        0.0000        0.0000        0.0000        0.0000        0.0000        0.0000        0.0000        0.0000        0.0000        0.0000        0.0000        0.0000        0.0000        0.0000        0.0000        0.0000        0.0000        0.0000        0.0000        0.0000
        0.0000        0.0000       85.2219       62.2998       44.0575       37.4406       43.3970       32.8046       44.2541       51.1926       43.3725       33.8069       34.7885       37.6161       48.3731       55.6361       70.7668       73.3231       68.4611       72.7514       55.1240       50.7903       50.4109       55.5291       56.7810       60.7355       52.8430       35.4068       37.3110       47.9502       42.1223       31.4663       30.3863       34.5600       35.3727       39.5642       17.3109       11.7567        9.0771        9.0700       10.1959        8.9078        3.9905        3.9000        3.5256        4.3806        4.6085        3.0566        1.5981        2.5004        3.3436        4.1273        3.7028        4.3780        5.6222        3.0552        2.4910        2.4897        1.9502        2.2756        2.2037        1.9551        2.5111        1.9857        2.2353        2.1378        2.3446        1.1082        1.6078        3.4815        3.3578        1.2228        0.8001        0.4949        0.6702        0.7496        0.8787        0.5846        0.0823        0.3485        0.2432        0.2023        0.2262        0.5323        0.6922        1.2348        2.5547        2.4335        1.6123        1.3001        0.6777        0.2382        0.5195        0.6783        0.5832        0.9544        1.0746        1.1372        0.9200        0.1510        0.9804        2.7817        2.3002        4.2486        4.6001        3.0839        1.9076        3.6877        5.7976       11.8165       14.0248       15.3473       17.3433       19.7627       14.2885       15.7514        9.3528        2.5147        6.4834        9.3326       10.9609        8.2603        7.2728        8.3383       14.4805       13.5099       12.1148       13.0550       17.1054       18.6819       17.1140       14.4269       16.2790       19.4180       24.0754       23.4815       24.7440       25.4169       20.7622       18.4713       19.0298       18.8933       18.5521       18.0814       16.6310       17.7074       21.6583       22.7159       14.2339       15.4731       14.4126       13.5013       13.8543       15.0516       13.0582       16.2988       15.2315       15.4970       15.3239       18.5680       21.6398       17.5622       16.8855       16.1621       14.8872       17.0891       16.5836       14.1027       12.9714       13.8119       13.7761       14.9227       13.6778       13.4250       13.2353       13.1605       12.8486       13.7928       14.6243       15.4405       14.2014       11.1998       11.0230       12.8449       15.4578       17.5073       11.9455        7.6036        6.8742        7.8238        0.0000        0.0000        0.0000        8.2254        9.4709       13.1186       13.1274       14.7758       26.3286       42.3494       47.2153       55.0496       58.2728       60.2528       66.8433       74.3661       83.7360        0.0000        0.0000        0.0000        0.0000        0.0000        0.0000        0.0000        0.0000        0.0000        0.0000        0.0000        0.0000        0.0000        0.0000        0.0000        0.0000        0.0000        0.0000        0.0000        0.0000        0.0000        0.0000        0.0000        0.0000        0.0000        0.0000        0.0000        0.0000        0.0000        0.0000        0.0000        0.0000        0.0000        0.0000        0.0000        0.0000        0.0000        0.0000        0.0000        0.0000        0.0000        0.0000
        0.0000       65.8451       67.9092       48.7740       32.5856       34.0923       54.1306       29.7135       36.9500       48.0075       47.5727       23.3047       24.5644       30.0057       39.2144       38.0761       45.7002       44.6987       40.5339       38.1531       34.2512       34.1396       38.0572       40.9571       49.0563       53.3828       52.4585       55.0215       49.2878       46.1444       41.6605       36.6178       32.4073       30.8617       25.8871       16.7826       13.7232       10.7192        7.7050       11.2957       10.2125        7.6855        4.9612        2.6888        2.2935        3.5164        4.7747        5.4408        4.8861        4.0035        3.8228        3.1264        4.3325        5.9976        4.6277        3.0984        2.3397        2.7404        2.9180        2.9924        2.1551        2.1699        3.1830        3.4105        3.8537        4.3418        4.8946        4.0705        4.8419        5.1616        4.4791        4.6828        4.3050        4.6011        3.3228        1.9028        0.9455        0.6517        0.5065        0.2511        0.3035        0.4286        0.0806        0.2894        0.5115        1.4348        2.2906        2.8290        1.2657        1.8937        2.7362        3.4978        1.8093        2.7466        4.0666        4.5958        3.5155        3.3080        3.5881        7.1767        8.5555        7.5051        5.8878        8.1941        8.2809        4.6807        5.1105        6.1566       10.8782       14.2043       13.3844       10.1253       17.1277       16.2873       21.3540       16.9714       11.4714        9.6703        8.1364        8.4744        8.1619       10.0401       13.9004       13.4791       16.8633       12.3425       12.5767       17.1165       19.8890       38.0951       31.0261       14.3814       12.9655       42.8063       51.7995       22.8905       29.6958       29.4206       23.5583       22.1938       25.7928       27.3823       24.7990       25.5426       29.3878       23.9194       20.3259       17.6225       18.9893       18.9421       23.1428       20.0544       19.4291       19.6481       17.8616       16.0807       15.2332       15.4702       15.7279       17.3674       19.9553       20.5648       18.6508       16.7515       15.7061       14.7707       15.8821       14.3761       13.4682       12.6951       13.1624       12.2874       11.2359       10.8367       11.2834       11.7483       11.7348       14.1972       15.9397       14.8298       11.2469       10.1775       11.2057       18.8751       15.4689       12.6767       11.1445        6.1185        0.0000        0.0000        0.0000        0.0000       18.5714       22.6878       27.3327       25.1425       26.0620       46.3087       57.9822       52.1658       52.6695       58.9174       65.9915       72.2207       74.7724       84.0914        0.0000        0.0000        0.0000        0.0000        0.0000        0.0000        0.0000        0.0000        0.0000        0.0000        0.0000        0.0000        0.0000        0.0000        0.0000        0.0000        0.0000        0.0000        0.0000        0.0000        0.0000        0.0000        0.0000        0.0000        0.0000        0.0000        0.0000        0.0000        0.0000        0.0000        0.0000        0.0000        0.0000        0.0000        0.0000        0.0000        0.0000        0.0000        0.0000        0.0000        0.0000        0.0000        0.0000
        0.0000       57.9509       55.8542       34.4601       36.6641       37.2350       45.3443       35.3619       44.7857       29.6202       23.5243       20.6410       26.1562       32.2616       26.0237       35.2714       35.1121       29.7188       31.5826       29.5885       33.3064       37.5242       35.8559       46.5014       50.8193       44.0626       45.5180       59.8535       33.0144       22.2460       23.0369       34.2804       27.5496       24.5480       20.6380       16.3408       16.0080       14.5234       10.2345       14.1693       13.0249        8.6128        3.9331        3.7602        3.9423        2.8210        2.6640        2.8391        2.8230        2.9559        3.8753        4.7469        4.1358        2.9393        2.8433        3.5439        2.1791        2.0820        2.3169        2.1658        2.1799        2.4252        3.4984        4.7100        4.4023        4.5750        5.8770        3.7867        5.0093        4.4329        4.6528        3.9592        4.5106        3.9179        2.7352        1.8454        1.4059        0.7779        1.1216        0.3637        0.3018        0.4261        0.1682        0.5651        1.4568        6.4034        7.6274       10.5266        7.4109        6.5519        9.9003        6.9606        9.1949       12.3381        7.6841       10.4824        9.1068        9.9620       15.3396       16.1218       19.1644       18.2521       12.7337       13.3943        9.6732       12.9707       14.8623       18.0810       21.4980       14.3543        8.7636        9.9087       13.7934       13.0244       19.0480       13.0832        9.1123        8.3996        9.2557       13.9785       13.4457       11.8663       12.7917       27.6558       29.5467       62.8458       48.6444       16.8114       13.6041       27.7740       30.2951       15.4493       15.1153       40.8290       46.8486       23.6772       28.6032       25.4738       25.5291       26.5913       26.3348       28.5350       28.9002       24.6044       27.6234       26.0151       17.9327       16.6703       16.4318       19.8894       29.6344       27.3649       27.5703       24.4468       19.2755       18.5115       16.4068       14.4514       15.8289       18.9127       28.4527       26.7121       20.5451       16.7381       16.5519       15.0300       15.8911       14.6360       14.0818       14.8275       18.3709       16.0917       16.4420       14.7350       14.3768       11.9568       11.3217       12.6861       14.1020       13.2582       12.9730       12.1503       15.5128       17.7399       14.0868       12.2817        0.0000        0.0000        0.0000        0.0000        0.0000       24.9561       27.1111       32.3911       35.8951       37.0616       47.3074       66.4042       69.7137       65.0541       59.9504       65.8576       75.1007       80.1916        0.0000        0.0000        0.0000        0.0000        0.0000        0.0000        0.0000        0.0000        0.0000        0.0000        0.0000        0.0000        0.0000        0.0000        0.0000        0.0000        0.0000        0.0000        0.0000        0.0000        0.0000        0.0000        0.0000        0.0000        0.0000        0.0000        0.0000        0.0000        0.0000        0.0000        0.0000        0.0000        0.0000        0.0000        0.0000        0.0000        0.0000        0.0000        0.0000        0.0000        0.0000        0.0000        0.0000        0.0000        0.0000
       45.5043       41.1043       41.0642       37.8193       62.3637       60.8948       59.0459       41.8596       39.8885       27.3283       20.7462       21.0563       25.5972       33.0405       30.9909       31.0229       33.6056       34.1064       31.9099       27.2162       29.5954       31.4259       37.2698       48.4564       49.3699       45.8307       38.0594       45.1576       25.4086       20.4914       19.3564       21.3978       22.6230       21.2137       14.2818       10.5633        7.7266        5.4046        7.1018        8.9707        3.1159        1.0532        2.2409        3.1838        2.0046        2.1868        2.9184        4.3239        3.7037        2.6013        2.0596        2.2306        3.0320        3.3369        2.3174        1.8884        3.1788        3.3903        2.5824       36.7044       94.8907        2.5124        3.4677        4.0093        4.5193        5.4401        5.0546        4.0993        5.8625        5.1802        4.9824        4.9747        4.8521        4.3343        3.8713        1.9839        1.7094        2.9361        2.5648        2.8457        4.1211        5.6991        4.1967        6.4056        4.4331        6.5294        8.5942       11.3202        9.1775        7.3885        6.8500        6.9686       35.9157       36.7681        8.5716       15.7376       17.2069       22.1307       22.3799       35.7549       28.6305       21.8092       26.5960       25.4210       24.7666       26.6423       21.6389       18.2210       27.7103       10.0290        9.9233        8.2406        6.9374       10.2486       15.6751       18.1624       18.0429       19.0049       20.5095       17.3931       12.4187       13.0522       14.8328       15.5276       17.7721       25.7242       19.9207       28.6276       23.0306       13.0330       12.9123       15.9652       17.3502       28.8109       39.6112       31.4613       35.1830       29.9578       31.4274       28.3128       33.1111       25.0569       22.3667       20.3385       22.8400       21.8163       22.3255       21.0955       19.4893       22.4089       27.0066       27.0476       24.7066       22.5461       17.8737       15.2014       14.0812       14.7198       15.4423       17.7597       20.1521       20.2212       18.8271       17.3500       16.0975       15.8766       15.9858       14.5394       15.5227       17.5200       17.5088       15.4321       13.1389       10.2114        9.3755        9.4552        9.8681        9.8082       10.7094       12.9112       14.0081       16.1943       17.0519       18.0319       16.6208        0.0000        0.0000        0.0000        0.0000        0.0000        0.0000       37.4742       41.3928       37.4053       38.7959       35.0322       43.6367       49.4794       65.2071       56.8199       62.8760        0.0000        0.0000        0.0000        0.0000        0.0000        0.0000        0.0000        0.0000        0.0000        0.0000        0.0000        0.0000        0.0000        0.0000        0.0000        0.0000        0.0000        0.0000        0.0000        0.0000        0.0000        0.0000        0.0000        0.0000        0.0000        0.0000        0.0000        0.0000        0.0000        0.0000        0.0000        0.0000        0.0000        0.0000        0.0000        0.0000        0.0000        0.0000        0.0000        0.0000        0.0000        0.0000        0.0000        0.0000        0.0000        0.0000        0.0000        0.0000
       31.5650       32.3990       33.7813       42.7805       57.0599       58.2825       70.8856       43.1319       35.3854       50.9284       36.0581       20.9949       22.2656       32.6672       44.8681       38.7738       38.6211       36.8759       32.8448       28.6374       30.0399       28.4176       32.2137       35.3526       35.6908       32.8818       35.9687       35.1153       25.2775       20.8670       14.8383       14.3776       11.0836        7.2297        6.4001        6.9610        5.3922        4.0378        7.8662        2.3045        1.0481        1.3253        3.6264        4.9741        2.8698        1.5340        1.3211        2.1320        2.3157        1.7102        2.0445        2.1333        2.7135        2.1671        1.7174        3.0698        3.3468        3.5657        2.8117        2.4625        2.5417        2.7819        4.5213        5.0220        5.3352        5.1118        6.5686        6.0269        8.0273        9.1514        9.3280        9.7703        8.0854        8.0369        7.4275        4.0470        2.1566        5.9781        7.9704        2.0248        0.3003        0.2874        0.3471        0.5028        0.9777        4.8472        8.8183       18.5696       33.0409        8.9273       10.3347       10.3229       12.1197       13.4626       13.5912       17.5885       20.2972       21.0286       22.7822       31.4949       43.5481       53.7455       53.7938       48.0297       41.9760       36.9309       30.0413       19.0770       13.7807       11.7481       16.2139       18.8496       11.3723        9.6196        8.4290        8.9506       10.6397       11.7431       12.6535        9.4293        9.2623       79.9112       43.2968       17.4325       17.1109       15.9750       16.3601       41.6258       39.8695       15.6643       16.7781       20.2998       24.4969       30.7376       36.0436       28.7247       34.7096       30.2969       29.0833       28.4406       29.1058       24.4305       21.8721       19.5583       26.1238       23.0267       22.5116       25.8330       27.1064       26.7173       25.6779       21.7008       21.3703       23.7609       19.6274       16.7584       12.9368       12.7820       14.6807       17.3822       18.2795       19.7064       20.9348       17.8720       17.3186       16.5206       16.2248       18.2490       20.2834       20.7914       19.0189       18.1526       12.7757       11.6960       11.9912       11.7594       11.9771       11.7734       12.7172       14.8495       16.1196       14.7089       17.2810       22.7115        0.0000        0.0000        0.0000        0.0000        0.0000        0.0000       29.9100       35.9967       41.3037       58.2479       47.4716       34.5810       33.9522       44.0070       59.6411       56.9376       62.5271        0.0000        0.0000        0.0000        0.0000        0.0000        0.0000        0.0000        0.0000        0.0000        0.0000        0.0000        0.0000        0.0000        0.0000        0.0000        0.0000        0.0000        0.0000        0.0000        0.0000        0.0000        0.0000        0.0000        0.0000        0.0000        0.0000        0.0000        0.0000        0.0000        0.0000        0.0000        0.0000        0.0000        0.0000        0.0000        0.0000        0.0000        0.0000        0.0000        0.0000        0.0000        0.0000        0.0000        0.0000        0.0000        0.0000        0.0000        0.0000
       18.8199       22.7523       25.8637       24.5484       32.3049       47.3145       59.1817       19.2284       16.9776       22.7939       18.1259       17.4386       20.8773       29.5708       29.3403       25.6814       26.6683       33.5561       34.0030       32.8262       33.4396       37.6963       41.4850       39.6666       37.6189       31.5129       31.5718       16.4609       14.4359       16.8559       12.4915        5.5894        3.1970        2.4087        2.4319        5.5755        4.3600        3.4732        5.5268        0.3941        0.7312        1.3055        3.7044        5.0031        3.3450        0.8345        0.6221        0.5681        0.8107        1.8195        1.9741        2.6652        4.9150        4.9612        3.4916        3.1082        2.3791        1.7959        2.6652        2.9580        2.8885        5.1545        7.1075        6.9451       10.6891       12.8154       12.2936        8.5050        7.7786       11.7392       11.2238        7.6649        8.3861        6.4762        4.9277        3.7538        2.3875        1.3707        1.0433        0.7654        0.1603        0.1286        0.2138        1.0681        3.0677        8.2625       10.8099       12.3119       14.5096       18.3004       14.1687       16.9362       19.3982       23.5964       29.7134       34.0793       33.5306       31.4806       31.9924       39.9011       52.9581       75.7645      104.7791       94.1941       61.9324       50.6330       37.9962       30.1581       27.3557       19.9580       22.0171       18.0001       18.3775       12.8097       10.0001        9.8683        8.8487        7.6811        6.3372        5.1019        5.2730       12.5370        7.6809       11.1123       12.1407       12.5960       14.2976       19.1926       20.4652       19.7787       18.7817       20.3911       26.2810       61.3089       38.7728       39.3365       32.4406       27.7388       23.8654       25.4889       27.9756       24.1875       26.0975       20.1433       25.2091       28.5186       22.3900       22.6034       24.2311       24.2276       26.8222       25.5064       22.1699       23.0760       20.5742       14.0256       13.2310       14.8415       16.5117       19.6287       19.2703       19.8050       22.0773       19.0022       16.5541       16.2570       16.2913       17.2502       16.4548       16.1664       14.8993       14.9902       14.4708       14.3384       13.0277       13.6721       14.5123       14.6307       15.4482       22.9707       25.7120       24.9596        0.0000        0.0000        0.0000        0.0000        0.0000        0.0000        0.0000        0.0000       46.2300       43.7199       51.7129       50.3736       52.0465       42.1200        0.0000       67.5900       82.7100       91.2000       81.5400        0.0000        0.0000        0.0000        0.0000        0.0000        0.0000        0.0000        0.0000        0.0000        0.0000        0.0000        0.0000        0.0000        0.0000        0.0000        0.0000        0.0000        0.0000        0.0000        0.0000        0.0000        0.0000        0.0000        0.0000        0.0000        0.0000        0.0000        0.0000        0.0000        0.0000        0.0000        0.0000        0.0000        0.0000        0.0000        0.0000        0.0000        0.0000        0.0000        0.0000        0.0000        0.0000        0.0000        0.0000        0.0000        0.0000        0.0000        0.0000
       26.4570       26.7170       18.6162       18.1324       26.6176       48.8879       46.1511       21.9224       26.3157       19.2855       22.8596       25.9225       24.3819       33.7201       38.5127       40.5772       22.6284       24.9702       28.7390       32.4061       32.2835       33.5607       34.8210       32.5732       31.2308       29.6859       30.4814       20.9499       20.7026       16.6803       11.7407        4.8265        5.5675        9.5744        7.8326        8.1421        4.8946        4.3932        1.9111        2.1896        1.6027        0.7855        2.1069        3.6375        3.8411        2.8147        4.1700        6.4844        4.0763        5.3094        3.1404        2.2094        3.7027        2.7419        1.0873        1.5279        1.7556        2.7391        3.5319        4.9630        6.2592        7.5494        6.8876        6.4130        7.0022       10.0793       10.8444        8.2005        9.8900       11.2641        6.7704        7.6065        7.4227        7.6966        7.8644        6.3965        2.7442        1.5505        1.6436        0.7481        0.3222        0.2947        0.5556        4.0812        5.3092       10.8554       14.2541       17.5689       25.8431       17.2829       13.5709       17.3752       19.3817       25.0435       26.0310       34.1632       44.9184       53.7394       56.2343       59.5444       64.8628       75.8553      103.0248       93.5836       72.2599       56.1374       43.4481       33.6934       28.0222       23.8636       25.0079       17.5207       20.3239       13.6563       16.2486       16.3213       11.4466       12.0120       14.1760       13.7004       15.2057       14.7319        8.5064       11.5612       11.9587       12.8147       14.9561       19.6916       18.9894       19.3391       19.0111       24.9185       27.9932       73.1970       28.7579       32.0582       26.0099       23.1251       18.9958       21.8792       25.1751       24.1638       31.0856       23.0138       20.2399       28.0475       20.7550       22.1070       23.7145       23.9909       22.7193       24.6232       22.8168       19.7540       17.7148       14.7846       18.1748       18.3500       19.7924       19.0229       17.8799       21.9192       25.9461       23.1057       19.3070       18.6354       18.2366       15.4514       13.8595       15.2134       14.5416       15.8191       18.0661       17.6525       15.9501       15.4775       15.9669       17.2627       18.5220        0.0000        0.0000        0.0000        0.0000        0.0000        0.0000        0.0000        0.0000        0.0000        0.0000        0.0000       75.9900       60.9141       56.8660       56.7590        0.0000        0.0000        0.0000        0.0000        0.0000        0.0000        0.0000        0.0000        0.0000        0.0000        0.0000        0.0000        0.0000        0.0000        0.0000        0.0000        0.0000        0.0000        0.0000        0.0000        0.0000        0.0000        0.0000        0.0000        0.0000        0.0000        0.0000        0.0000        0.0000        0.0000        0.0000        0.0000        0.0000        0.0000        0.0000        0.0000        0.0000        0.0000        0.0000        0.0000        0.0000        0.0000        0.0000        0.0000        0.0000        0.0000        0.0000        0.0000        0.0000        0.0000        0.0000        0.0000        0.0000        0.0000        0.0000
        0.0000        0.0000       28.2970       21.0572        0.0000       33.4403       38.1238       16.3883       20.3953       23.3368       33.6564       37.9582       26.6364       30.7751       20.1744       21.7357       27.1547       29.1564       28.6106       32.2439       33.8507       37.1711       39.9867       38.4392       37.3486       32.7357       29.7903       19.8762       17.3434       12.6644       12.6684        5.5349        7.3385        5.7461        3.0513        4.8628        4.8538        6.9149        2.8190        1.3276        2.0545        1.5614        1.7134        2.3609        1.7184        2.5096        1.6078        3.0111        2.4273        2.9691        2.2684        1.9960        4.3398        7.9341        9.4782        4.9167        4.8356        9.0162        9.6208       12.9067       10.6079       14.7952       14.4948       16.8947       23.9073       16.9633       10.3064        5.8429        8.1567        9.7341        7.7393        6.3238        5.6942        5.5635        4.6657        3.6059        2.6496        1.8059        2.4064        1.3431        1.4515        0.6787        0.6463        2.6996        4.6289        8.1876       10.8022       17.7892       21.3349       25.1888       22.0572       25.2511       26.7183       24.9020       30.5705       35.0058       38.1175       45.2952       53.5875       53.8945       66.5154       93.6207      128.3495      114.6165       92.4696       73.3185       62.1404       58.9042       98.4109       44.1830       27.4789       31.0394       27.3455       21.1300       26.0796       19.0971       16.0483       14.2469       16.1495       19.4413       17.0229       13.7899       13.3988       14.9481       12.4176       13.4128       14.8842       17.3937       18.4755       19.6628       20.6324       25.4105       70.6275       26.5012       28.7595       22.5582       22.3775       24.8509       21.0441       20.4341       20.2208       21.3403       24.7241       18.7423       25.9333       40.8469       21.1460       23.3784       26.8646       25.1455       24.8264       24.7644       20.1384       17.9528       15.2682       21.1817       17.3901       20.7168       21.4774       21.7477       21.1360       23.3313       25.6523       21.5355       18.3536       18.5830       21.0987       16.0862       14.9858       15.6519       16.9614       20.6634       24.0019       29.0867       34.2045       31.6359       27.5646       25.4612       25.1201       35.2823        0.0000        0.0000       80.1336        0.0000        0.0000        0.0000        0.0000        0.0000        0.0000       77.2800       77.5800       76.9072        0.0000        0.0000        0.0000        0.0000        0.0000        0.0000        0.0000        0.0000        0.0000        0.0000        0.0000        0.0000        0.0000        0.0000        0.0000        0.0000        0.0000        0.0000        0.0000        0.0000        0.0000        0.0000        0.0000        0.0000        0.0000        0.0000        0.0000        0.0000        0.0000        0.0000        0.0000        0.0000        0.0000        0.0000        0.0000        0.0000        0.0000        0.0000        0.0000        0.0000        0.0000        0.0000        0.0000        0.0000        0.0000        0.0000        0.0000        0.0000        0.0000        0.0000        0.0000        0.0000        0.0000        0.0000        0.0000        0.0000        0.0000
        0.0000        0.0000        0.0000        0.0000        0.0000       26.1953       35.5525       16.4283       22.4164       22.7088       21.9754       29.0607       42.7127       41.0836       25.3039       33.6822       30.6134       34.7688       35.5922       40.4398       36.9602       39.3979       38.4147       41.5347       39.0058       42.1395       45.1602       25.2173       10.6987        8.5435       10.2960        4.7083        2.5125        3.1895        5.5949        5.5828        4.1648        2.8557        1.2470        0.1922        0.2418        1.9338        1.6289        1.3230        0.7570        0.3315        0.1832        0.9010        1.1888        1.4001        0.1293        0.4066        3.8121       10.9174       14.6749       10.4697       15.3844       11.8128       14.8528       16.2427       16.6231       14.7704        7.8269        9.9530       12.7662       18.4014       15.5080        5.6993        5.7455       69.4470       20.6538        7.4150        6.3826        5.7949        6.1117        5.3880        3.2105        4.8220        4.5078        1.5120        3.5588        5.5436        2.7415        3.5232        3.5218        8.4080        8.5176       14.2776       23.9598       23.6654       24.4701       41.0088       71.5645       49.2470       35.4013       43.3339       45.6320       45.1274       43.2843       54.6065       72.7625       88.2431      118.8047       98.1798       80.9342       78.2033       57.9348       48.8692       54.4514       53.0611       36.3898       35.0751       32.8652       25.6172       24.6723       17.5777       11.4110       12.2365       12.0757       12.2655       10.7298        7.0327       10.9788       13.7845       14.4086       16.5018       16.5689       17.7576       20.0679       22.3644       23.2762       26.1326       25.9507       25.4009       26.6092       22.7390       19.0601       18.7796       18.6182       20.0343       21.4374       22.2966       24.8874       21.9317       20.3855       24.3892       26.4060       26.1619       25.9990       25.5157       25.9469       23.4572       19.8580       18.6217       17.1221       19.8144       16.8513       16.3539       16.8050       25.7302       27.8733       23.1258       26.8287       28.4685       27.2628       21.5706       21.1538       17.2769       19.4376       20.2366       20.5434       26.2948       37.1285       48.3149       45.1713       39.6126       34.8902       39.6912       49.2750       57.0026       52.6050       55.6873       54.3451      115.5102        0.0000        0.0000        0.0000        0.0000       51.8700       82.2900       83.2200       77.0536        0.0000        0.0000        0.0000        0.0000        0.0000        0.0000        0.0000        0.0000        0.0000        0.0000        0.0000        0.0000        0.0000        0.0000        0.0000        0.0000        0.0000        0.0000        0.0000        0.0000        0.0000        0.0000        0.0000        0.0000        0.0000        0.0000        0.0000        0.0000        0.0000        0.0000        0.0000        0.0000        0.0000        0.0000        0.0000        0.0000        0.0000        0.0000        0.0000        0.0000        0.0000        0.0000        0.0000        0.0000        0.0000        0.0000        0.0000        0.0000        0.0000        0.0000        0.0000        0.0000        0.0000        0.0000        0.0000        0.0000        0.0000
        0.0000        0.0000        0.0000        0.0000        0.0000       42.5608       42.8789       14.3833       19.5100       22.2897       35.6270       25.0837       27.2546       37.7320       36.3083       40.0155       38.9428       28.0654       34.5755       42.8833       36.8622       35.3012       31.6969       21.8990       22.3033       18.3847       20.9056       12.1761        9.4223        8.5579       10.0455        6.7015        7.6082       12.8926       13.8904        8.2871        3.3072        2.2351        1.9989        1.3017        2.1236        2.5771        3.0293        2.0198        1.5390        0.2228        0.2721        0.1400        0.8453        1.1536        2.0513        2.0072        6.7785       11.4609       31.7439       13.3748       33.1795       17.3096       17.7814       25.4499       17.1984       13.4888       14.5269       21.8745       24.2635       16.9960        9.5326        8.2122       16.5407       24.2961        8.6830        9.7809        5.2640        4.7370        4.2176        3.4091        2.9246        2.5362        2.0842        2.0575        2.0320        3.5489        2.3294        3.0479        3.8858        4.9862        5.5093        7.5376       17.5154       26.9737       16.0745       20.4783       27.6430       35.0986       44.8636       54.1225       47.6025       60.6311       61.8943       61.3358       58.6722       71.9538       79.5086       78.5625       76.8477       79.6937       67.4049       52.3149       48.6738       49.9287       47.9950       61.1832       75.0603       56.0056       37.3277       24.9755       21.7375       16.4499       16.8197       12.7678       14.3147       18.2499       19.3282       13.6796       12.5830       18.1633       20.3863       19.3927       18.2624       17.5896       23.3132       19.6121       20.0565       21.1002       21.8120       17.2237       14.6484       15.6909       15.3319       17.8600       18.0991       18.5356       23.8619       26.4892       33.8050       28.3622       24.4402       26.0715       22.1881       23.9165       24.2188       24.8870       19.1338       18.3705       18.5427       15.7305       14.5427       23.4515       21.9212       19.4034       21.2538       27.4752       30.2406       31.7491       31.9129       32.4450       33.5673       31.5022       32.5209       32.9491       33.9069       37.8760       50.4583       57.6618       51.0682       58.4391       39.5530       38.6336       40.7214       50.4923       49.0816       56.6618       71.6852       92.2535        0.0000        0.0000        0.0000      115.7519       98.0278       78.4957       73.1925       77.1234       77.9011        0.0000        0.0000        0.0000        0.0000        0.0000        0.0000        0.0000        0.0000        0.0000        0.0000        0.0000        0.0000        0.0000        0.0000        0.0000        0.0000        0.0000        0.0000        0.0000        0.0000        0.0000        0.0000        0.0000        0.0000        0.0000        0.0000        0.0000        0.0000        0.0000        0.0000        0.0000        0.0000        0.0000        0.0000        0.0000        0.0000        0.0000        0.0000        0.0000        0.0000        0.0000        0.0000        0.0000        0.0000        0.0000        0.0000        0.0000        0.0000        0.0000        0.0000        0.0000        0.0000        0.0000        0.0000        0.0000        0.0000
        0.0000        0.0000        0.0000        0.0000        0.0000       51.9716       44.0022       42.3978       29.7323       27.5900       36.2279       21.3024       34.8563       47.1569       43.5413       45.6283       40.4273       33.7295       37.7397       52.0605       51.2650       40.8531       32.7538       19.9271       18.1985       16.6835       15.9473       11.2521       10.3239        8.5678       12.1222       16.6982       16.9808       11.2388        4.1829        4.2438        3.8082        2.8408        2.0428        1.3668        1.4348        0.9878        1.2215        0.4691        0.2851        0.0962        0.5931        2.3892        2.3374        3.6598        5.2517        4.9484        5.8615        4.2567        3.4981        7.3164       19.5879       19.4898       24.5271       56.1300       45.0350       16.4703        5.5624        7.1781        5.0098        6.1420       11.8511       14.6207       21.3315       20.2650       15.6225       15.9920       12.1888        6.4202        4.4508        3.6320        3.2124        2.9477        2.7331        3.8380        1.8806        1.5647        1.7687        3.0124        4.6586        6.3160        6.1464        8.3871        8.0688       12.8003       17.3933       22.2290       25.5794       32.7889       39.8309       60.3377       68.0974       67.1991       84.4302       94.1442       76.7142       74.6448       77.8005       63.9645       45.2536       37.3501       33.3614       35.9521       48.6179       47.6893       52.5656       62.9118       92.7429      145.3359       89.7240       81.8760       33.8509       20.3328       16.8594       13.6004       12.7594       12.4237       16.1051       16.3951       21.8076       26.0626       28.0500       20.3044       16.3876       34.3749       35.6961       27.2450       26.6530       21.7572       22.1423       17.0812       20.0476       20.1384       17.0765       19.7413       19.8022       23.3394       26.1258       25.0160       21.7282       19.8286       20.3204       22.3454       22.3092       21.3174       18.4889       26.9795       24.0838       23.1993       23.8499       18.4291       14.9292       14.5680       13.8033       20.0613       25.5125       27.9621       29.7250       35.4146       45.6108       53.4902       57.8333       49.0536       45.1509       41.8528       39.7372       39.0407       46.2862       63.3532       75.3460       62.5677       55.4130       45.9386       48.2256       50.7563       54.3394       73.9286       82.7270      107.9194        0.0000        0.0000      117.2327      112.8818       96.6585       82.2377       81.7091       86.9381       82.2645       85.1743       84.7747       73.0107       71.1833       69.1956        0.0000        0.0000        0.0000        0.0000        0.0000        0.0000        0.0000        0.0000        0.0000        0.0000        0.0000        0.0000        0.0000        0.0000        0.0000        0.0000        0.0000        0.0000        0.0000        0.0000        0.0000        0.0000        0.0000        0.0000        0.0000        0.0000        0.0000        0.0000        0.0000        0.0000        0.0000        0.0000        0.0000        0.0000        0.0000        0.0000        0.0000        0.0000        0.0000        0.0000        0.0000        0.0000        0.0000        0.0000        0.0000        0.0000        0.0000        0.0000        0.0000        0.0000        0.0000
        0.0000        0.0000        0.0000        0.0000       24.7140       31.8947       43.4281       54.3101       41.5065       51.7612       41.0574       30.3340       39.1386       41.4021       37.9310       38.7730       41.8020       48.3898       56.5408       55.2468       44.5584       45.2464       42.2154       30.3838       23.2049       18.4823       15.5398       12.8358        7.7233        7.8858       10.4991        4.7017        2.4507        1.8775        0.9234        4.2739        3.8191        2.9919        2.4358        2.0383        1.1666        1.1136        1.7227        0.8429        0.5751        0.9555        2.1262        4.1228        5.9041        9.9929       16.2790       12.7215       12.5194       12.3699        7.9537       11.0787       13.7923       21.4818       24.6340       16.5171        9.4520       22.4270       13.0268        5.9496        9.2849        7.6835        7.8480        6.7030       12.3803       14.2990       14.6292       36.3575       23.6339       13.8863        6.1517        4.9794        3.9533        4.2009        3.2453        3.1702       30.7193       32.7259        2.5049        3.5137        3.9503        7.1381        8.9859       11.5322       11.7929       13.8577       18.8937       25.7137       26.3556       27.2745       42.3344       50.1742       48.4668       48.2941       53.3420       66.7089       69.4479       71.1867       65.2480       43.1321       23.4459       21.8433       22.2125       30.2097       34.6991       40.4251       57.3650       72.3249       73.6254       70.5562       75.3887       55.1148       46.2530       37.5200       21.7789       16.5100       17.1685       15.2459       15.6874       18.0229       23.1765       25.9361       26.8879       32.8425       22.4823       21.9493       26.2270       28.9561       31.9818       25.3646       24.4326       18.9537       24.4553       22.4712       26.2083       27.7273       27.8895       28.5011       28.8074       26.2870       25.1561       27.3182       22.9428       23.7109       22.5093       23.7312       21.3486       22.6048       22.4266       26.7956       28.5963       21.7062       16.4834       17.7413       19.5418       27.8989       34.8879       42.3585       48.3327       53.0175       67.2061       71.1529       67.7267       56.9930       48.8681       43.1107       44.7901       47.4213       47.9699       61.2701       66.4733       69.7720       68.4005       57.5697       52.1511       53.3746       57.5862       66.5312       82.3619      114.3473        0.0000      121.5687      110.5361      111.6860      113.6679      115.7461       88.3072       91.7402       85.8653       89.2984       84.9636       71.1108       69.8159       66.8085       78.0276        0.0000        0.0000        0.0000        0.0000        0.0000        0.0000        0.0000        0.0000        0.0000        0.0000        0.0000        0.0000        0.0000        0.0000        0.0000        0.0000        0.0000        0.0000        0.0000        0.0000        0.0000        0.0000        0.0000        0.0000        0.0000        0.0000        0.0000        0.0000        0.0000        0.0000        0.0000        0.0000        0.0000        0.0000        0.0000        0.0000        0.0000        0.0000        0.0000        0.0000        0.0000        0.0000        0.0000        0.0000        0.0000        0.0000        0.0000        0.0000        0.0000        0.0000
        0.0000        0.0000        0.0000        0.0000       57.3524       50.3778       63.2789       44.7894       57.8833       42.9295       36.4204       27.8508       30.5097       32.4592       35.4359       38.9699       40.7803       42.0601       39.3915       47.8002       45.2573       46.6668       44.5520       35.4278       32.1069       24.3973       22.8356       24.3048       30.1112       17.2989        6.9092        2.5980        2.5935        1.7816        3.0852        8.4496        5.3428        3.9066        2.8347        1.7762        1.6055        5.6407        3.6499        1.5357        0.9969        2.1656        4.4981       11.4074       13.8952       16.0631       14.2168        5.8719        9.3827        6.7703        7.3147       12.9185       13.9173       18.4087       16.2503        9.1903        1.6636        2.5662        2.6067        6.3560        7.5465       12.5434       17.7515       13.0741       17.6027       18.6097       20.8188       25.5880       23.5100       14.6537        9.4751        6.3822        6.0410        7.2567        8.6544        7.2059       52.8957       35.5354        2.8832        4.1523        4.4119        5.7181        6.8569       12.3456       14.1231       13.3627       10.1444       15.8948       21.7202       23.0611      167.8865       33.1429       38.7299       45.1956       55.8403       60.9454       59.8881       65.6788       43.3315       44.8281       16.7929       17.2466       19.0682       21.5603       32.0613       30.6788       49.9441       75.4968       76.8732       59.2067       48.9991       44.3897       45.5511       46.0202       36.3892       43.0748       29.3683       21.9331       19.3963       26.1751       35.4676       35.4910       29.5362       27.8851       23.0716       24.9859       25.3624       31.7607       32.9658       30.6868       31.2148       34.7423       35.9054       39.8925       37.3191       34.4010       41.7109       34.1815       33.8512       34.4427       32.3852       32.1930       29.2511       26.3678       26.2876       31.5003       29.7073       27.1622       25.7669       26.1277       24.7129       23.0087       23.7061       30.8036       33.8750       40.7227       48.3931       70.8926       69.1717       71.7889       72.4505       72.2336       61.0403       48.4946       42.8090       44.8661       50.0393       57.7279       60.6739       62.1515       68.3176       78.4480       77.4830       73.7596       70.5368       73.1250       81.4398       71.7632       89.3062      102.9487      118.7861      125.0152      136.5875      121.2399      115.5770      110.9459       91.1603       97.0982       92.2679       91.8059       92.0588       74.9694       69.7629       73.3212       79.5661        0.0000        0.0000        0.0000        0.0000        0.0000        0.0000        0.0000        0.0000        0.0000        0.0000        0.0000        0.0000        0.0000        0.0000        0.0000        0.0000        0.0000        0.0000        0.0000        0.0000        0.0000        0.0000        0.0000        0.0000        0.0000        0.0000        0.0000        0.0000        0.0000        0.0000        0.0000        0.0000        0.0000        0.0000        0.0000        0.0000        0.0000        0.0000        0.0000        0.0000        0.0000        0.0000        0.0000        0.0000        0.0000        0.0000        0.0000        0.0000        0.0000        0.0000
        0.0000        0.0000        0.0000        0.0000       53.9578       38.3425       57.4066       44.0351       45.9130       37.6499       44.1011       39.9799       58.4235       65.0168       47.6087       51.2651       62.7011       63.2953       50.6705       52.0562       60.2885       70.7340       48.4911       34.5436       31.4929       22.3854       27.2693       40.1281       46.5522       29.2912       21.7337       18.1975       11.7475        3.8897        1.9184        1.3190        2.2028        1.2352        4.3080        3.7863        4.4471        8.6710        0.7272        4.4376       14.8734       37.2233       46.3534       33.7904       11.0535        9.3546       11.6817       11.2424       12.0667        8.6762       12.2121       21.6502       18.1388       24.9640       33.2927       20.9405       10.1412       10.2690        3.6114        4.6518        6.9918        6.4832       10.6802       24.8439       28.6913       35.1271       35.4258       34.3538       21.9188       28.1708       31.1734       26.1823       26.8202       22.6093       18.4438        7.4979        6.8182        5.3946        6.0010        3.9205        3.7528        3.8203        4.8381       41.3913       35.4072       19.5337       49.0687       21.5910       18.2947       16.8425       55.6793       24.4428       22.2089       23.2579       25.9428       36.4921       39.2563       36.3233       29.8705       31.7451       22.1104       25.3834       22.4615       25.9584       33.8604       38.9725       47.0115       52.8654       51.0225       46.7712       44.4385       52.4525       51.0685       38.0257       63.3881       56.7380       37.9865       31.8325       29.3541       37.7233       42.9611       39.0377       37.8743       41.9921       44.2754       43.6007       50.2475       46.1113       47.7794       49.0115       48.2057       45.9912       48.1671       52.6014       50.4015       37.1192       43.5595       38.4619       40.9062       43.2477       37.2353       35.1274       28.8224       36.6501       32.7090       40.1545       37.8996       38.7940       30.0236       27.2881       26.5979       26.0897       27.9867       35.0517       34.8443       39.4474       61.5223       81.4812       70.7142       62.7531       62.6734       62.3501       55.3028       48.8091       59.1631       54.7595       56.9041       65.3453       70.5658       78.1108       80.1192       93.9347       96.6028       96.9297       90.6775       85.5306       90.2578       88.7572       98.0429      123.8067      137.6663      139.6789      135.8183      135.6806      133.4403      126.9505      125.2560      107.0741      104.6327       99.9053       95.2421       77.4686       72.9050       75.2172       73.5958        0.0000        0.0000        0.0000        0.0000        0.0000        0.0000        0.0000        0.0000        0.0000        0.0000        0.0000        0.0000        0.0000        0.0000        0.0000        0.0000        0.0000        0.0000        0.0000        0.0000        0.0000        0.0000        0.0000        0.0000        0.0000        0.0000        0.0000        0.0000        0.0000        0.0000        0.0000        0.0000        0.0000        0.0000        0.0000        0.0000        0.0000        0.0000        0.0000        0.0000        0.0000        0.0000        0.0000        0.0000        0.0000        0.0000        0.0000        0.0000        0.0000        0.0000
        0.0000        0.0000        0.0000        0.0000        0.0000        0.0000        0.0000        0.0000       20.6234       26.8307       27.2998       16.3230       27.3959       61.4842       63.4223       43.9220       67.0327       78.0258       67.2833       62.6775       84.7554       69.2271       58.3092       44.8106       31.0754       36.0164       31.6211       52.1704       62.5760       32.4631       30.6094       13.8626        4.7685        1.7664        7.9721       11.2973       10.6827       19.6957       20.8947       16.3761       19.8781        8.9498       11.0344       16.2651       19.4740       20.9617       15.7105        6.5516        8.8104       14.6905       17.2547       17.6259       12.4784        7.6382       16.9452       28.8554       41.9533       50.5192       38.4926       40.8561       38.2629       36.7565       16.6665       11.4365       26.0466       28.4102       22.5949       46.7791       47.4076       47.4054       58.1335       85.3620       64.3131       26.3781       37.9547       29.5245       24.0384       21.9220       19.4295       13.5866        8.3809        7.0050        6.5578        5.9715        8.4482        4.9757        4.7358       11.5084       29.9655       25.0820       37.7382       19.5497       26.1824       18.5027       16.6791       18.3820       22.0582       24.2842       26.1009       33.1980       45.1014       41.9019       31.0384       28.7341       28.5095       26.2182       25.7097       27.9434       35.4192       43.6890       41.0969       46.4299       50.5334       53.1123       49.8829       39.6533       38.4332       38.1529       54.4259       49.1047       33.7180       37.5144       43.9076       50.3163       54.9542       50.6814       51.8798       66.7903       62.7000       61.7959       77.0908       57.8456       57.9436       58.0428       58.6211       64.1623       48.8633       52.6224       56.6076       40.8709       37.1477       41.9647       67.6390       66.8855       34.6008       40.2770       35.3429       39.7428       39.8421       61.7761       65.3320       48.2559       43.9609       32.1236       33.8811       38.5673       38.8679       44.2509       44.9356       50.3386       70.8794       72.8967       61.2041       52.4859       48.9975       51.1865       50.0961       49.3497       55.7892       54.8066       56.7386       71.8147       80.1115       85.2566       89.1424      103.9753      110.3447      116.6217      121.1046      109.7183      112.7686      111.6123      124.0444      134.4897      136.9096      138.3635      134.4695      140.1423      140.5783      145.9720      140.8077      109.3619      112.2851      108.9495      105.5086       85.3564       72.5723        0.0000        0.0000        0.0000        0.0000        0.0000        0.0000        0.0000        0.0000        0.0000        0.0000        0.0000        0.0000        0.0000        0.0000        0.0000        0.0000        0.0000        0.0000        0.0000        0.0000        0.0000        0.0000        0.0000        0.0000        0.0000        0.0000        0.0000        0.0000        0.0000        0.0000        0.0000        0.0000        0.0000        0.0000        0.0000        0.0000        0.0000        0.0000        0.0000        0.0000        0.0000        0.0000        0.0000        0.0000        0.0000        0.0000        0.0000        0.0000        0.0000        0.0000        0.0000        0.0000
        0.0000        0.0000        0.0000        0.0000        0.0000        0.0000        0.0000        0.0000        0.0000        0.0000       22.8102       17.8759       20.0389       17.1460       45.2763       51.1796       49.3984       52.0033       54.1915       55.2495       56.0862       73.8913       85.1733       50.9614       39.3395       45.2341       41.8258       36.1844       34.6047       26.3299       27.7576       24.5886       23.2423       18.7646       15.1843       27.8124       51.8175       52.6924       36.0475       29.3998       25.6183       19.7031       13.1998       19.4619       11.3130        3.7741        7.5968        5.7948        8.7006       15.4319       18.0238       19.2760       10.8526        7.2402       19.6711       23.5473       54.9448       50.5045       62.0761       52.1106       39.4978       65.9076       72.7215       32.8284       25.5844       26.4650       49.4046       68.3843       44.4376       30.8591       28.5562       50.7413       66.2051       58.1403       67.9963       53.8613       29.8214       33.9875       43.3845       30.3014       19.4256       14.3982       12.0133        8.5028        7.2530        7.5852        6.2694        7.5856       10.6701       12.9786       11.0252       15.3965       13.4091       17.9647       21.4767       18.5380       19.0693       20.4880       26.7162       26.2172       39.6472       36.1577       32.3770       31.4133       30.3618       29.3933       30.2445       41.8628       36.0298       47.0815       39.7999       71.9307       91.2619       59.9488       57.2909       41.3923       34.3593       37.7073       51.8697       48.8849       57.5339       59.0738       61.1798       59.5917       56.8270       61.9937       69.7934       80.7490       73.6206       75.9936       76.0084       64.7060       67.0812       67.0436       65.8005       63.6737       57.0519       64.8462       63.5262       53.7448       72.3499       72.8855       62.0893       44.8768       36.5787       43.3929       51.7741       57.7215       60.6789       68.1886       63.4997       59.3150       56.5579       50.3728       56.7487       53.5729       53.6182       51.4761       58.0933       61.3822       64.4465       64.3373       59.9972       56.8264       59.0336       55.2011       56.2115       50.3997       50.6080       58.8760       66.6016       75.9547       93.1887      106.2852      105.8009      113.4813      113.6885      113.4311      112.9926      118.0689      129.1786      132.6712      135.4750      142.5567      220.4631      144.3032      141.6694      159.8738      154.3851      144.7625      154.1734      120.9738      120.9451      125.3768        0.0000        0.0000        0.0000        0.0000        0.0000        0.0000        0.0000        0.0000        0.0000        0.0000        0.0000        0.0000        0.0000        0.0000        0.0000        0.0000        0.0000        0.0000        0.0000        0.0000        0.0000        0.0000        0.0000        0.0000        0.0000        0.0000        0.0000        0.0000        0.0000        0.0000        0.0000        0.0000        0.0000        0.0000        0.0000        0.0000        0.0000        0.0000        0.0000        0.0000        0.0000        0.0000        0.0000        0.0000        0.0000        0.0000        0.0000        0.0000        0.0000        0.0000        0.0000        0.0000        0.0000        0.0000        0.0000
        0.0000        0.0000        0.0000        0.0000        0.0000        0.0000        0.0000        0.0000        0.0000        0.0000       25.8954       29.2098       21.5361       23.6719       22.8946       29.8666       26.9053       33.9508       52.4189       45.2163       46.3563       57.6070       73.0894       52.4133       74.3085       69.3340       41.2363       35.8419       47.8043       32.3933       37.2251       51.2489       66.2139       55.0826       53.1137       76.5556       55.4166       29.1833       30.7544       24.5282       12.4596       19.1930       45.7299        9.1788        4.1607        6.5198        3.2320        4.6797       13.5158       15.6182        8.5484        9.0535        7.9528       10.2826       17.3488       20.5807       27.6321       30.4631       30.4542       32.8581       24.1504       21.7093       15.0296       20.4292       19.1794       27.4162       22.8402       17.1531       25.8470       22.1678       30.4783       65.1856       74.8126       66.1537       58.0165       54.0351       35.2249       39.4060       36.0882       30.5768       37.7006       35.8538       39.5522       28.9200       25.3476       13.1102       12.6415       24.5108       28.6902       22.5904       17.5070       26.4207       14.8330       16.5639       19.1954       23.3322       26.9316       30.1062       32.5294       36.3715       46.5564       41.4141       68.0580       54.3204       40.1628       44.2676       40.8238       54.0287       44.9494       41.0180       41.9123       57.7630       62.7155       62.4095       57.3474       42.6130       46.5490       70.0042       57.8093       51.2320       61.9966       78.8448       59.0479       64.1814       94.6684       64.5629       67.2117       72.5145       78.6162       82.7902       77.6281       72.5971       77.6465       80.6419       81.6839       73.3936       69.3821       78.7672       69.7165       67.7924       78.4689       75.0084       80.4358       54.4524       44.6954       68.6901       73.4042       78.0617       72.2723       76.4103       84.9964       66.6017       54.1399       56.9749       59.4927       58.4278       65.7458       61.5529       62.2602       64.5754       76.1661       72.9067       67.3439       64.6423       60.2461       59.9925       63.1029       59.1847       59.4252       66.4855       71.8146      100.8087       94.9310      107.3882      116.2520      118.8908      118.7270      123.8822      128.5571      139.4107      153.4037      138.1328      140.4398      149.9733      152.7724      157.4799      156.9446      167.7637      159.2431      149.8963      162.8965      135.0721      135.6422        0.0000        0.0000        0.0000        0.0000        0.0000        0.0000        0.0000        0.0000        0.0000        0.0000        0.0000        0.0000        0.0000        0.0000        0.0000        0.0000        0.0000        0.0000        0.0000        0.0000        0.0000        0.0000        0.0000        0.0000        0.0000        0.0000        0.0000        0.0000        0.0000        0.0000        0.0000        0.0000        0.0000        0.0000        0.0000        0.0000        0.0000        0.0000        0.0000        0.0000        0.0000        0.0000        0.0000        0.0000        0.0000        0.0000        0.0000        0.0000        0.0000        0.0000        0.0000        0.0000        0.0000        0.0000        0.0000        0.0000
        0.0000        0.0000        0.0000        0.0000        0.0000        0.0000        0.0000        0.0000        0.0000        0.0000       29.2583       24.8510       19.6086       28.8766       25.6883       15.6770       22.5953       22.7575       28.2368       23.1221       28.0742       47.7054       69.5941       35.8445       42.8842       77.8255       71.7591       69.2584      105.2282       95.5011       75.3999       71.1042       75.1119       66.6323       57.9632       46.6245       40.8133       22.4765       26.0904       11.3490        6.6339       24.3974       23.1177       12.3272        9.1564       11.0916        7.5130        7.4996        6.4396       13.6195        7.5110       11.1994        6.8750        6.2721        5.7353        7.8626       11.4225       17.4679       20.5471       18.6669       14.6432       17.5644       20.0484       33.2813       18.8644       20.7477       21.9966       21.0046       21.2762       27.7894       34.9469       48.9911       47.8461       49.5393       53.9280       47.4272       41.7574       42.9842       36.1036       31.2174       39.1812       41.2228       38.6179       29.8189       30.4149       34.7376       34.1789       46.1984       41.3261       33.0380       34.7287       46.0990       30.0000       40.5170       81.0145       70.5197       36.5812       61.3135       44.4588       42.2549       51.6230       44.3875       39.7583       42.5699      106.1423       72.6912       52.6856       47.6402       45.3401       49.1539       70.5919       76.0971       66.2013       65.2794       56.5081       43.3948       58.0557       60.1111       51.2809       52.1941       48.9823       57.2259       55.4714       90.9981       97.2789       95.1689       83.8276       79.0635       80.3295       84.7568       81.5838       74.2189      106.6784      103.6519      107.6225      105.2112      123.0489      122.5740      120.3998      106.4860       96.4635       95.8435       98.0799       72.1963       64.4602       80.7481      114.6272      100.4506       80.9782       71.6029       99.4249       76.7960       72.5447       85.4077       75.0205       75.5086       88.9443       88.7135       74.8520       73.5444       85.6017       96.2930       93.5388       74.5100       68.3757       68.1976       71.0282      100.5423       98.9970       94.1089      118.6321      133.6588      127.2845      127.7189      138.1968      130.9752      129.9966      144.1745      187.3121      167.5531      171.3773      176.7020      158.8445      168.4200      179.0393      179.2641      180.9735      160.9121      172.7787      171.7951        0.0000        0.0000        0.0000        0.0000        0.0000        0.0000        0.0000        0.0000        0.0000        0.0000        0.0000        0.0000        0.0000        0.0000        0.0000        0.0000        0.0000        0.0000        0.0000        0.0000        0.0000        0.0000        0.0000        0.0000        0.0000        0.0000        0.0000        0.0000        0.0000        0.0000        0.0000        0.0000        0.0000        0.0000        0.0000        0.0000        0.0000        0.0000        0.0000        0.0000        0.0000        0.0000        0.0000        0.0000        0.0000        0.0000        0.0000        0.0000        0.0000        0.0000        0.0000        0.0000        0.0000        0.0000        0.0000        0.0000        0.0000        0.0000        0.0000
        0.0000        0.0000        0.0000        0.0000        0.0000        0.0000        0.0000        0.0000        0.0000        0.0000        0.0000       33.2268       40.5807       42.1614       28.4051       33.5625       29.6309       17.8278       20.2906       13.8493       21.7274       36.0796       33.8715       22.7371       22.5880       50.9501       70.9918       67.8381       78.0990       94.0285       97.7999       87.3303       50.3731       48.4873       42.6088       30.8072       27.9134       14.9915       16.0914       14.1663       12.6204       18.6647       15.5822       13.1248       15.4869        7.1510        8.1598        9.9736       13.5548       28.5302       16.9454       12.4714       12.4640        6.1823        4.6622        6.6303        9.1169        7.6029       19.0600       24.3878       23.5763       19.0424       27.0932       26.6664       24.0250       18.2430       16.4158       27.8968       26.7495       51.5544       77.4762       61.6591       46.6698       50.5704       47.5437       34.8490       41.7541       38.8996       26.5286       30.9210       37.6614       36.7156       40.3910       45.9289       64.1812       75.4049       56.4271       48.6190       30.1007       29.5192       27.2963       49.7313       45.3903       42.0656       57.9073       46.0889       58.8094       89.2704       60.9626       62.4745       55.4606       45.5505       53.9641       60.1693       85.3941       62.8477       66.2928       54.6048       53.2769       64.1466       82.1070       79.9836       87.4124      110.2321       65.9783       54.5876       59.6987       78.5103       53.7711       52.8918       51.5027       56.1452       64.2952       77.7967       97.1382      130.1324      125.6461       96.1638       86.1850       93.3856       84.0595       86.6263      113.6146      115.0918      109.5351      119.4824       90.5828      106.7223       96.2734       88.7155      102.4592      101.2101       77.9962       70.9415       68.6314       83.8321       97.8767       99.7103       90.4124       75.2914       73.5020       75.2696       81.0917       90.3450      102.6478      100.0086      100.6441       93.2235       81.1103       77.4794       80.8935       81.6919       80.4024       76.7586       71.3170       68.9898       70.6537       83.9746       87.3683       96.9397      110.4719      120.3458      130.3052      137.3846      141.7502      142.7985      150.5821      166.1996      166.9428      160.5045      160.0313      168.2771      178.9783      180.2691      197.5523      202.2329      200.9778      192.6304      205.7560        0.0000        0.0000        0.0000        0.0000        0.0000        0.0000        0.0000        0.0000        0.0000        0.0000        0.0000        0.0000        0.0000        0.0000        0.0000        0.0000        0.0000        0.0000        0.0000        0.0000        0.0000        0.0000        0.0000        0.0000        0.0000        0.0000        0.0000        0.0000        0.0000        0.0000        0.0000        0.0000        0.0000        0.0000        0.0000        0.0000        0.0000        0.0000        0.0000        0.0000        0.0000        0.0000        0.0000        0.0000        0.0000        0.0000        0.0000        0.0000        0.0000        0.0000        0.0000        0.0000        0.0000        0.0000        0.0000        0.0000        0.0000        0.0000        0.0000        0.0000
        0.0000        0.0000        0.0000        0.0000        0.0000        0.0000        0.0000        0.0000        0.0000        0.0000        0.0000        0.0000        0.0000        0.0000       52.2334       33.3719       40.2012       20.2134       13.5488       16.7349       13.5075       16.8732       16.5290       12.0855       17.1276       46.7462       74.3601       72.2019       61.9056       79.2788       56.6119       76.8623       38.2134       33.9840       14.8105       10.6031        8.5367       23.7780       23.7294       19.7529       24.0435       24.6248       19.0673        8.3767       14.8482       14.7455        7.6150       10.3570       21.9911       23.9349       19.4428       15.7219       11.0596       13.7761       11.0059        8.0475        6.2189        7.6572       17.3416       17.8263       23.3540       18.1024       19.9860       17.0294       21.6591       21.9631        9.6847       13.4823       18.8501       29.6120       50.2861       52.0244       56.1185       47.4625       29.1232       32.2671       34.6803       37.9843       30.5013       37.4688       36.7271       37.8422       26.8897       27.3689       44.0278       44.8744       36.8614       35.9870       33.7521       27.1575       28.2231       38.1412       42.9511       34.6620       39.6436       58.6562       51.9003       59.4621       61.0576       75.7531       40.6653       68.5655       39.7366       53.2886       64.1835       79.3030       81.3898       75.1041       96.0121       91.6522       70.5395       67.5395       64.3030       90.1653       62.6532       59.5937       65.2996       78.6227       69.2114       74.5788       63.5357       72.4608       78.4910      102.0689       98.5166      106.9406      128.9579      111.6171      115.8449      104.4245       95.7506       94.6351      105.2913      112.3595      108.7927       88.2032       90.4872      105.4361      119.8484      103.2524       94.3484      105.4291       96.2801       91.1360       80.2718       86.3548       85.7470       91.6124       88.7667       84.5655       84.6969       89.1126       90.2942      102.1355      123.9683      113.0983       97.4901       90.4175       89.2894       84.4702       83.8772       80.8977       79.5304       81.7453       76.8668       73.4495       73.1490       78.5152       85.0158       94.7280      103.9135      118.0805      122.1229      127.0124      126.4914      134.4074      156.6017      166.5270      170.2020      176.7929      175.7182      179.1298      186.9636      192.3961      211.5571      224.1613        0.0000        0.0000        0.0000        0.0000        0.0000        0.0000        0.0000        0.0000        0.0000        0.0000        0.0000        0.0000        0.0000        0.0000        0.0000        0.0000        0.0000        0.0000        0.0000        0.0000        0.0000        0.0000        0.0000        0.0000        0.0000        0.0000        0.0000        0.0000        0.0000        0.0000        0.0000        0.0000        0.0000        0.0000        0.0000        0.0000        0.0000        0.0000        0.0000        0.0000        0.0000        0.0000        0.0000        0.0000        0.0000        0.0000        0.0000        0.0000        0.0000        0.0000        0.0000        0.0000        0.0000        0.0000        0.0000        0.0000        0.0000        0.0000        0.0000        0.0000        0.0000        0.0000        0.0000
        0.0000        0.0000        0.0000        0.0000        0.0000        0.0000        0.0000        0.0000        0.0000        0.0000        0.0000        0.0000        0.0000        0.0000        0.0000        0.0000        0.0000        0.0000       16.8437       27.6335       27.5785       22.4083       19.6459        6.4919        5.4145       13.7406       38.4186       42.9615       63.0321       53.6452       52.0640       49.0405       41.1704       43.4205       27.9824       33.7973       22.5969       18.2110       24.8900       17.4957       13.5619        9.7908       10.5540        4.2476        6.2217       13.9782       11.1582        9.1243        9.9741       13.7540       12.7718       11.7851       15.3964       14.8485       15.6938       19.7216       23.8463       27.5401       22.7931       19.8409       21.2243       18.3005       23.7480       26.9719       26.8867       28.6410       20.6384       18.6116       16.0829       13.5603       14.9007       39.1340       39.7593       35.6216       28.2875       32.6214       29.1083       25.7862       34.8270       40.7396       29.3115       35.8933       33.6931       29.8013       41.4756       39.3767       35.8672       45.1742       48.5224       47.3605       47.5500       51.0150       45.4005       58.9485       67.4207       65.8439       38.7463       37.3100       47.4171       61.6334       57.6956       62.4677       57.9069       66.4093       79.4689       86.0507       90.3864       87.2822       96.1403      104.2974       77.2561       77.5584       76.6149       78.3902       66.6991       67.0408       66.1238       79.4608       80.8926       82.9936       76.1063       76.1564      104.1290      117.2508      120.9262      117.6074      122.2653      130.2306      118.9267      102.1648      106.4384      110.2989      113.0698      114.0301      139.3020      122.3090      102.0965      100.7020      129.8327      127.1220      127.4058       92.0382       86.6957       92.6763       95.1716       88.0779       94.9937      105.4093      108.2811      107.1027      117.6060      106.2281      119.6397      130.3112      117.7188      103.0512       98.8788       93.6437       93.5403       84.5414       83.1857       79.4551       87.9683       87.7392       80.5419       83.2445       83.9820       89.5003      102.0052      127.3980      159.2034      152.0394      129.5236      145.6186      155.1735      165.8950      158.4066      175.0440      180.0323      181.3991      192.8428      179.7059      177.6871      186.2043      196.0913      219.9095        0.0000        0.0000        0.0000        0.0000        0.0000        0.0000        0.0000        0.0000        0.0000        0.0000        0.0000        0.0000        0.0000        0.0000        0.0000        0.0000        0.0000        0.0000        0.0000        0.0000        0.0000        0.0000        0.0000        0.0000        0.0000        0.0000        0.0000        0.0000        0.0000        0.0000        0.0000        0.0000        0.0000        0.0000        0.0000        0.0000        0.0000        0.0000        0.0000        0.0000        0.0000        0.0000        0.0000        0.0000        0.0000        0.0000        0.0000        0.0000        0.0000        0.0000        0.0000        0.0000        0.0000        0.0000        0.0000        0.0000        0.0000        0.0000        0.0000        0.0000        0.0000        0.0000        0.0000
        0.0000        0.0000        0.0000        0.0000        0.0000        0.0000        0.0000        0.0000        0.0000        0.0000        0.0000        0.0000        0.0000        0.0000        0.0000        0.0000        0.0000        0.0000        0.0000       34.4995       27.5209       26.6376        5.5774        4.5970        2.7793        7.1779       16.0702       19.2135       41.4608       58.6678       50.2880       22.1407       45.3384       53.6281       49.5555       27.7160       24.9349       24.8710       23.2333       12.9635       17.3066       12.1887       11.4941        9.3958        5.7892        1.9972        3.3628        4.1426       17.2757       25.5340       34.4048       21.7769       15.7054       25.4178       49.2757       44.9884       50.0625       29.2846       20.4431       20.1204       23.6922       16.9669       24.1429       28.0766       28.0443       42.6822       14.9811       54.9401       35.2262       13.7872       16.8860       25.9640       32.6810       29.6883       27.6796       35.0860       34.4985       38.1754       49.8795       30.7918       29.7931       30.8903       40.4600       42.8839       42.3519       42.3742       45.5469       67.5006       92.4121       66.4069       69.6518       72.5312       79.8979       79.6169       71.2389       40.5198       33.5873       31.3852       29.8374       56.7892       70.1605       78.0772       73.5280       75.3383       95.8065      114.6664       92.2130       91.9138      109.1906      121.0299       95.0559       86.0492       83.6876       68.1414       68.6957       78.5906       82.9619       88.9066      102.5824      110.3422      100.7930       92.2281       93.6924      123.8500      127.5892      134.6707      121.2721      120.0330      116.9810      111.9801      110.4179      103.7270      102.4671       98.7777      100.0765      115.7484      108.1211       87.5142       90.6541      103.0233       95.7692       98.2329       94.6775       96.1619      100.0667      104.1662       96.3851      110.8501      117.1520      140.2523      153.0690      123.4774      123.1479      125.2121      114.0371      103.5554       98.4953       93.1585       93.8741       94.9093       90.9998       92.7126      104.1960       98.5169      103.1696       99.1204       99.4929      108.6777      121.1608      142.1712      175.5372      151.9275      136.7552      122.4038      170.3319      176.6320      154.1309      187.1419      188.8387      165.3765      186.1452      170.3579      168.6872      171.1126      172.5235      168.6084        0.0000        0.0000        0.0000        0.0000        0.0000        0.0000        0.0000        0.0000        0.0000        0.0000        0.0000        0.0000        0.0000        0.0000        0.0000        0.0000        0.0000        0.0000        0.0000        0.0000        0.0000        0.0000        0.0000        0.0000        0.0000        0.0000        0.0000        0.0000        0.0000        0.0000        0.0000        0.0000        0.0000        0.0000        0.0000        0.0000        0.0000        0.0000        0.0000        0.0000        0.0000        0.0000        0.0000        0.0000        0.0000        0.0000        0.0000        0.0000        0.0000        0.0000        0.0000        0.0000        0.0000        0.0000        0.0000        0.0000        0.0000        0.0000        0.0000        0.0000        0.0000        0.0000        0.0000
        0.0000        0.0000        0.0000        0.0000        0.0000        0.0000        0.0000        0.0000        0.0000        0.0000        0.0000        0.0000        0.0000        0.0000        0.0000        0.0000        0.0000        0.0000        0.0000       20.6519       14.3472       17.8239       18.6084       11.7256        7.7368        4.9866        4.8961       10.9721       10.4174       37.3364       14.8855        5.8999       17.7889       25.0373       26.4971       20.1659       15.3264       26.7922       30.8292       19.4330       15.6305       13.6027       11.4841       10.2230        9.0328        6.1971        6.9334       15.2127       17.7844       19.7199       15.7946       15.0564       11.1833       12.5864       31.0919       25.6337       35.9753       26.9055       12.6007       16.4174       18.6260       17.4614       15.9079       17.3845       41.5093       43.8465       30.5040       40.3574       28.8234       25.9408       17.5793       29.6361       31.1885       28.0505       21.9035       34.4796       41.3587       51.1180       64.5446       50.8293       39.9816       31.3780       28.5345       39.5066       38.5934       42.0220       52.6550       63.4501       97.5756       94.2864       71.0200       84.8731       92.9466       73.0277       74.1079       60.5263       57.6483       44.2478       45.8932       78.5797       80.3886       75.4479       72.6454       88.6734      104.5371      100.0410       98.4351       87.2636       94.0572      100.8113       90.1222       78.8570       75.9548       75.7922       78.4642       79.7249       85.5092       92.2387       98.3135      106.3202      126.1552      113.8988      104.9826      138.1917      133.5765      124.7129      125.5116      129.1496      112.3457      109.8513      111.9925      112.8936      100.9466       88.2210       91.6543       95.6313       91.7476       96.5257       96.5655       91.3360      113.2588      103.0274      100.9462      103.6762      142.2192      122.0142       93.9220      106.6303      135.2381      118.4180      162.7729      133.7745      125.8294      130.5210      129.1010      117.1979      106.8882      101.4488      103.4500      102.9016      100.4222      104.8015      105.3134      113.1796      121.3209      114.0365      110.1257      123.9616      148.7016      157.1869      144.3161      143.0196      142.9004      146.9123      140.3391      244.0028      189.6411      182.6581      167.5974      168.4955      170.1770      152.6605      152.3489      154.9179      158.8301      160.0889      159.2002      146.7641        0.0000        0.0000        0.0000        0.0000        0.0000        0.0000        0.0000        0.0000        0.0000        0.0000        0.0000        0.0000        0.0000        0.0000        0.0000        0.0000        0.0000        0.0000        0.0000        0.0000        0.0000        0.0000        0.0000        0.0000        0.0000        0.0000        0.0000        0.0000        0.0000        0.0000        0.0000        0.0000        0.0000        0.0000        0.0000        0.0000        0.0000        0.0000        0.0000        0.0000        0.0000        0.0000        0.0000        0.0000        0.0000        0.0000        0.0000        0.0000        0.0000        0.0000        0.0000        0.0000        0.0000        0.0000        0.0000        0.0000        0.0000        0.0000        0.0000        0.0000        0.0000
        0.0000        0.0000        0.0000        0.0000        0.0000        0.0000        0.0000        0.0000        0.0000        0.0000        0.0000        0.0000        0.0000        0.0000        0.0000        0.0000        0.0000        0.0000        0.0000        0.0000       22.7272       18.1046       25.6048       20.8301       20.0694       33.8374       40.2852       29.7793       34.8616       21.0253       17.7220       15.5621       11.6091        8.9543       13.4206       16.8014       12.3647       17.3451        5.0471       11.2937       11.4775       19.8558       16.1139       14.4655       12.1203        7.7621       10.0537       12.8854       19.4675       19.6910       14.2923        6.7839        9.4600        6.6524        8.6644       13.7201       20.1364       18.2241       12.6858       14.6085       28.0185       22.2976       38.1365       36.3780       37.0229       44.4368       24.5335       27.2502       26.9894       32.2451       31.9365       43.6476       31.2133       34.1250       27.9440       31.4858       35.0183       30.2354       37.6342       33.7709       34.1471       42.6066       35.7814       44.3623       60.0159       56.4391       53.3894       71.4699       86.7017       84.1748       72.2549       68.5818       91.4648       77.4230       80.7199       44.4872       40.7888       53.5565       60.4832       75.9626       78.9310      121.0310       85.7191      119.7648      114.3150      107.7149      103.7149       91.5560       89.8005       96.0101      100.6743       85.6960       83.0679       95.4708       92.8085       80.5755       86.1487      116.3054      123.7719      143.1046      151.5893      128.2479      112.4474      125.2137      128.9004      126.2146      140.1280      131.7500      117.4408      118.3562      115.2768      113.8284      100.9179       92.7269       98.8657      106.3855       96.5014      101.9469      124.3351      128.1655      123.9999      120.6413      114.9672      136.7369      140.8618      112.8295      130.2418      122.7974      169.9965      163.4461      167.3112      146.7401      142.9539      146.7241      151.2151      139.9355      117.6311      106.5206      110.8572      120.8054      112.6171      111.3930      116.1541      113.6604      115.3202      117.0380      160.2215      211.9507      210.6909      184.1353      132.8719      144.9700      153.3280      157.3976      165.3064      145.4613      149.0624      176.4847      172.5227      162.2761      163.8450      147.7200      143.6539      146.4360      152.8030      148.2200      153.8794      137.3429      148.1678        0.0000        0.0000        0.0000        0.0000        0.0000        0.0000        0.0000        0.0000        0.0000        0.0000        0.0000        0.0000        0.0000        0.0000        0.0000        0.0000        0.0000        0.0000        0.0000        0.0000        0.0000        0.0000        0.0000        0.0000        0.0000        0.0000        0.0000        0.0000        0.0000        0.0000        0.0000        0.0000        0.0000        0.0000        0.0000        0.0000        0.0000        0.0000        0.0000        0.0000        0.0000        0.0000        0.0000        0.0000        0.0000        0.0000        0.0000        0.0000        0.0000        0.0000        0.0000        0.0000        0.0000        0.0000        0.0000        0.0000        0.0000        0.0000        0.0000        0.0000
        0.0000        0.0000        0.0000        0.0000        0.0000        0.0000        0.0000        0.0000        0.0000        0.0000        0.0000        0.0000        0.0000        0.0000        0.0000        0.0000        0.0000        0.0000        0.0000        0.0000        0.0000       20.4481       13.6134       22.2931       22.9019       29.5599       24.5474       18.8608        7.8436        9.1974       12.7500       10.5573        7.7809        8.3842        9.2211       15.6263       13.2842        6.6770        2.1477        2.3439        5.0663       12.2178       21.5532        6.5037        5.3844        8.3110        8.5310       13.3760       10.1325        5.6239        5.6670        8.7319        9.4631        8.1223       10.0767       11.0767        8.4193        8.9255       12.4112       26.3331       24.6914       14.2655       30.1170       36.1518       39.8236       30.1737       15.8754       14.7981       28.9043       26.5918       14.1309       21.4341       33.1181       25.9124       30.8969       33.6769       39.5227       29.6628       33.3718       39.9515       37.2553       32.1719       40.3739       51.3567       53.2135       68.4263       63.5048       68.7593       70.7142       71.6720       56.9302       54.1883       59.2100       58.3683       68.6634       53.3586       50.5582       62.6890       63.1978       73.9906       83.2015       76.7862       85.8411      130.9552      141.1499      135.4992      104.7991      101.8402      103.8733      104.5626      108.5803       89.1339       96.4037      100.5941       94.7428       89.1329       95.5670      109.2982      116.4087      136.1904      135.6021      138.3628      114.3297      122.4784      130.5037      125.6852      135.4797      129.1088      126.5063      123.4042      128.3734      128.9232      111.9791      111.5729      126.5442      122.4051      120.2660      127.3822      138.5584      141.8716      133.0756      139.4204      134.8599      163.7868      159.5384      143.8771      149.5351      145.2904      157.1009      221.4337      170.6324      158.7887      155.8405      156.2685      151.1184      136.2465      111.7968      106.3769      108.7925      115.1895      124.3643      124.5107      113.0557      115.0542      113.8406      123.6920      144.1319      195.7781      202.1252      164.0422      163.8710      160.4265      161.3441      158.1210      143.1918      138.5369      181.7042      189.9856      162.8008      181.5490      169.2275      148.3356      144.1653      157.4456      146.4527      155.4420      151.2165      139.8804      137.1773      118.6743        0.0000        0.0000        0.0000        0.0000        0.0000        0.0000        0.0000        0.0000        0.0000        0.0000        0.0000        0.0000        0.0000        0.0000        0.0000        0.0000        0.0000        0.0000        0.0000        0.0000        0.0000        0.0000        0.0000        0.0000        0.0000        0.0000        0.0000        0.0000        0.0000        0.0000        0.0000        0.0000        0.0000        0.0000        0.0000        0.0000        0.0000        0.0000        0.0000        0.0000        0.0000        0.0000        0.0000        0.0000        0.0000        0.0000        0.0000        0.0000        0.0000        0.0000        0.0000        0.0000        0.0000        0.0000        0.0000        0.0000        0.0000        0.0000        0.0000
        0.0000        0.0000        0.0000        0.0000        0.0000        0.0000        0.0000        0.0000        0.0000        0.0000        0.0000        0.0000        0.0000        0.0000        0.0000        0.0000        0.0000        0.0000        0.0000        0.0000        0.0000        2.3568        7.5050        8.4806       13.8234       12.2120       12.1141        4.8794        2.3574        9.8716        9.8213        3.4510        6.5403       15.0485        9.1133       22.3965       30.7265       15.5354        9.1579       12.9181        9.8491       11.5001        9.0088       12.1934       11.9616       20.1122       13.9599       20.1981       17.0234        8.6737        7.6309       10.0180        4.7884        9.1833       15.9072       15.8845       14.5976       10.7440       12.2070        9.4966       14.3970       12.4377       14.4799       38.9513       13.2912       12.0613       10.9931       25.8977       44.2466       55.5648       42.1400       29.0369       35.6991       35.6857       51.5005       38.1793       48.0603       44.9865       24.0086       24.0249       27.8081       41.3940       50.8444       60.2875       59.8573       93.7377      105.2196       87.3419       80.9572       71.2089       62.5263       58.0485       63.4313       65.4531       67.6595       47.9493       46.2030       50.1777       54.0721       80.6152       84.6450       89.2791       94.4749      116.4372      128.4630      128.8452      130.7334      119.0387      139.1315      133.4845      115.7339       94.5148      104.7402      115.9296      117.3264      106.6931      113.7644      111.3256      107.9148      163.0000      144.9542      150.8222      138.7526      118.7169      132.3523      135.3430      152.1101      165.5992      137.6356      141.1856      137.6921      150.5657      143.9359      134.8513      146.3144      148.9718      159.7599      179.2426      185.0233      161.5786      156.1168      211.1107      191.0703      171.5658      183.2677      182.9001      178.1985      153.3392      168.9964      210.5000      188.3971      163.0004      163.3265      148.7473      144.8838      126.5466      110.9187      105.4401      101.8236      104.1846      114.8962      123.8099      117.7896      114.8634      131.9893      124.6612      135.1416      164.6419      160.6054      158.6143      170.2565      168.2248      170.5560      158.2928      148.5203      140.1678      152.5878      125.9467      129.9922      139.0752      135.9651      127.0465      121.9818      131.6917      130.5864      124.5821      120.1339      131.9376      132.5796      149.9493        0.0000        0.0000        0.0000        0.0000        0.0000        0.0000        0.0000        0.0000        0.0000        0.0000        0.0000        0.0000        0.0000        0.0000        0.0000        0.0000        0.0000        0.0000        0.0000        0.0000        0.0000        0.0000        0.0000        0.0000        0.0000        0.0000        0.0000        0.0000        0.0000        0.0000        0.0000        0.0000        0.0000        0.0000        0.0000        0.0000        0.0000        0.0000        0.0000        0.0000        0.0000        0.0000        0.0000        0.0000        0.0000        0.0000        0.0000        0.0000        0.0000        0.0000        0.0000        0.0000        0.0000        0.0000        0.0000        0.0000        0.0000        0.0000        0.0000
        0.0000        0.0000        0.0000        0.0000        0.0000        0.0000        0.0000        0.0000        0.0000        0.0000        0.0000        0.0000        0.0000        0.0000        0.0000        0.0000        0.0000        0.0000        0.0000        0.0000        0.0000        6.0498        2.2690        5.2153        1.2618        2.9697        1.4925        2.2476        1.0110        2.3964        1.1739        1.9139        1.8206        1.4845        3.0293       13.1690        9.6716        4.0286        7.8456       10.6352        6.9902        4.5674        2.4401        6.0075        8.7429       13.4945       12.0402       13.2021       20.9304       14.5654        7.4739       14.1539       16.5389       15.9588       12.4070       12.6592       13.4452       20.6307        5.7963        3.6257        3.1358       13.3700       18.3589       27.6421       46.6383       40.8427       43.4216       50.5364       39.0567       56.5605       60.3718       42.3363       44.6939       49.9009       53.6453       52.7293       54.2835       44.6556       33.0513       34.9563       44.1938       45.3963       56.8494       65.1090       76.0795      102.9836      143.4668      102.0770       96.0334       83.8741       72.7003       74.8566       79.1238       79.0958       79.7890       62.3953       54.8123       65.0798       66.0536       82.4616       85.0066       89.4825       94.9322      120.5064      130.5830      128.0816      122.5595      125.8150      141.4465      140.2163      123.8590      104.3029      115.2527      124.3111      127.9905      103.7887      108.7205      108.8678      115.7147      139.6001      140.7457      161.4418      148.5163      131.1237      136.4692      146.6877      154.0078      169.4904      146.6158      164.0007      150.0375      155.4096      153.7409      152.1239      166.3708      179.0399      181.9493      193.5561      216.3998      185.6661      172.6131      209.4842      211.0369      212.5653      202.0097      201.6148      175.1167      159.4130      155.4400      167.7923      158.7593      165.1416      158.8320      151.5965      149.4951      124.5434      113.6995      111.4605      108.4783      108.0110      107.5678      105.4588      107.5703      108.3741      115.1981      121.5836      129.9435      151.2851      172.0972      179.3531      173.3211      158.0030      140.5362      126.8243      139.6147      152.5471      135.0667      122.7873      127.8257      131.2109      139.6351      133.5090      124.7799      118.7445      118.8842      112.8835      106.9022      103.9944      110.6599      112.9722        0.0000        0.0000        0.0000        0.0000        0.0000        0.0000        0.0000        0.0000        0.0000        0.0000        0.0000        0.0000        0.0000        0.0000        0.0000        0.0000        0.0000        0.0000        0.0000        0.0000        0.0000        0.0000        0.0000        0.0000        0.0000        0.0000        0.0000        0.0000        0.0000        0.0000        0.0000        0.0000        0.0000        0.0000        0.0000        0.0000        0.0000        0.0000        0.0000        0.0000        0.0000        0.0000        0.0000        0.0000        0.0000        0.0000        0.0000        0.0000        0.0000        0.0000        0.0000        0.0000        0.0000        0.0000        0.0000        0.0000        0.0000        0.0000        0.0000
        0.0000        0.0000        0.0000        0.0000        0.0000        0.0000        0.0000        0.0000        0.0000        0.0000        0.0000        0.0000        0.0000        0.0000        0.0000        0.0000        0.0000        0.0000        0.0000        0.0000        0.0000       10.8661        8.1009       10.0076        5.1407        2.2792        2.1409        1.7132        1.8082        0.6089        1.0880        3.4644        1.3457        2.3193        1.9229        7.3581        8.8177        6.7825        0.8905        7.6021       11.3294        6.0144       13.7629       14.5928        5.2549        8.0407       17.8856       20.9867       25.1249       12.4330        6.6396       18.4251       12.8150       11.8409        8.2982        4.6874       10.4128        8.3732        2.7033        7.1056        7.5960       13.8590       13.1281       15.2278       26.2702       25.7538       46.3462       62.4323       49.0614       43.2000       51.6646       44.6946       24.8679       26.4837       33.2983       51.2755       32.8359       33.4821       52.2377       49.8243       48.8043       65.0694       78.5844       79.2509       83.9361       85.6904       95.5237       81.1741       85.7034       84.8756       77.2525       77.3909       78.4013       81.0346       88.9162       71.0995       69.4040       66.1575       59.6463       72.7089       87.5604       95.4842       97.5439      117.2737      121.7377      113.3670      126.0409      118.9970      126.3605      146.4983      140.3067      129.9400      124.2875      123.7079      124.0866       95.1498      105.8056      118.1618      126.7600      136.7284      139.1124      173.4577      173.3465      137.7189      135.4940      143.1261      158.5748      170.6332      160.9068      186.4558      176.0926      165.8587      167.1609      160.2611      170.3732      188.0683      189.6403      206.2134      208.3654      203.9338      194.0967      206.6525      179.7555      168.2340      184.7749      164.8920      156.9192      155.9144      165.0646      148.9267      144.5564      149.7047      152.5682      149.1860      166.0345      127.8246      113.6721      114.3762      117.0741      110.8835      104.0041      106.7678      110.4106      119.1388      123.3657      132.3330      146.5050      160.0443      177.3903      180.3422      176.3946      152.5380      125.8795      124.9883      135.4404      158.3191      127.9198      115.9079      130.0015      136.2335      157.4936      247.5750      143.4757      115.3956      113.0749      109.5126      107.0126       96.4369       94.4795       91.7818      107.2992        0.0000        0.0000        0.0000        0.0000        0.0000        0.0000        0.0000        0.0000        0.0000        0.0000        0.0000        0.0000        0.0000        0.0000        0.0000        0.0000        0.0000        0.0000        0.0000        0.0000        0.0000        0.0000        0.0000        0.0000        0.0000        0.0000        0.0000        0.0000        0.0000        0.0000        0.0000        0.0000        0.0000        0.0000        0.0000        0.0000        0.0000        0.0000        0.0000        0.0000        0.0000        0.0000        0.0000        0.0000        0.0000        0.0000        0.0000        0.0000        0.0000        0.0000        0.0000        0.0000        0.0000        0.0000        0.0000        0.0000        0.0000        0.0000
        0.0000        0.0000        0.0000        0.0000        0.0000        0.0000        0.0000        0.0000        0.0000        0.0000        0.0000        0.0000        0.0000        0.0000        0.0000        0.0000        0.0000        0.0000        0.0000        0.0000        0.0000        0.0000        1.0431        5.6672       15.9740       11.6354        3.9138        2.5059        0.9291        1.4407        0.8917        1.4440        0.9823        1.1153        4.0694        1.8343        1.3642        4.1341        4.1101       11.6132        3.5393        0.0832        6.7698        2.8845        1.9141        3.8984        1.5097        1.6585        8.6217       19.3057       20.3864       28.9652       42.5094       10.9588        5.0863        8.1075        5.3817        3.0639        2.2961        6.6667        7.2767        5.8187        7.5721       24.1266       26.8915       14.8674       27.8997       38.2256       33.1772       39.1285       35.8750       31.3560       28.9038       40.2402       51.5004       65.7049       44.8791       40.3824       65.1567       73.5835       65.5355       56.4370       59.9000       75.4631       85.7167       85.2421       75.4868       80.9360       90.3280       81.1364       74.1935       73.5703       82.5623       92.5183       70.3406       60.5050       65.3336       53.8587       52.4042       74.0973       88.1474       88.2053      101.0760      107.0396      103.8630      109.9412      132.2253      114.9934      121.0946      124.2474      135.1443      134.8210      120.6908      111.9835      113.6691      104.0667      123.3069      113.3335      125.7881      135.1548      148.9503      171.2210      179.6678      154.4492      161.5099      158.3557      151.5330      192.7148      184.2011      179.7444      180.7002      172.9709      183.7099      170.1511      169.8462      184.2442      182.3706      206.2854      198.4022      197.1414      196.0270      189.8457      179.0506      170.2933      150.4939      134.0018      129.8227      138.0436      135.1646      156.8611      167.7190      147.1008      147.3075      142.7836      138.7357      121.1909      119.2176      108.9068      111.2307      125.3468      120.5443      109.7828      114.7662      127.5049      128.7352      138.5423      147.5324      174.5095      181.7356      203.8526      185.7996      180.0746      168.9973      147.6894      129.6231      116.1827      114.2570      106.4050      118.2174      150.3927      161.7328      178.5929      143.0979      118.9682      114.5897       97.0617       94.4717       92.2265       93.3340       99.4444      108.1612        0.0000        0.0000        0.0000        0.0000        0.0000        0.0000        0.0000        0.0000        0.0000        0.0000        0.0000        0.0000        0.0000        0.0000        0.0000        0.0000        0.0000        0.0000        0.0000        0.0000        0.0000        0.0000        0.0000        0.0000        0.0000        0.0000        0.0000        0.0000        0.0000        0.0000        0.0000        0.0000        0.0000        0.0000        0.0000        0.0000        0.0000        0.0000        0.0000        0.0000        0.0000        0.0000        0.0000        0.0000        0.0000        0.0000        0.0000        0.0000        0.0000        0.0000        0.0000        0.0000        0.0000        0.0000        0.0000        0.0000        0.0000        0.0000
        0.0000        0.0000        0.0000        0.0000        0.0000        0.0000        0.0000        0.0000        0.0000        0.0000        0.0000        0.0000        0.0000        0.0000        0.0000        0.0000        0.0000        0.0000        0.0000        0.0000        0.0000       15.2885       31.7592       17.0088       11.4175        5.9204        6.3174        4.3789       21.5970        4.9420       29.0860       11.6127        8.4656       13.5555        7.5839       10.2209       38.4727        9.2699       34.8070       31.1619       10.8286        6.4231       28.0698       27.7479       19.1546       13.0789       14.5473       20.9068       43.0966       46.9801       90.2159       50.8038       45.3153       35.8039       29.5070       35.7444       32.4623       28.1602        5.0029       12.7658       11.3349       13.8724       23.6290       51.3892       44.7966       39.0702       38.8587       33.5546       46.6404       52.4788       46.5133       47.2427       49.2097       60.1985       66.7291       65.5005       66.4100       56.0239       67.4635       61.2669       68.8899       71.5790       75.4605       83.7832       92.0072       78.1486       70.5459       88.0111      100.9362       93.7023       82.6876       83.7028       76.8861       89.3346       95.8269       89.2131       85.2328       93.9387       89.4993       65.9869       75.4938       82.5250       75.7034       84.0823       88.4453       92.3201      104.0931      105.6538      106.3619      135.2562      137.3323      137.4527      122.2488      104.3920      110.8263      116.0477      124.3060      117.9598      133.4303      164.7090      183.3076      192.4232      206.0217      160.7623      152.0256      155.0307      157.8201      163.3828      162.3492      179.5935      170.7534      189.4574      190.2217      201.4203      201.5283      184.1194      188.4877      194.9797      194.5662      193.6944      212.2690      194.2781      180.9249      156.5545      125.0306      113.8960      126.7470      121.3324      114.1124      131.4171      138.4504      151.9433      182.4682      138.8922      109.9571      125.3905      124.6582      110.6701      110.5554      111.6634      109.0157      119.8252      145.0433      136.8551      138.4603      154.2920      161.7813      161.8160      157.1490      158.5866      154.8487      176.6169      195.2571      143.2058      117.6762      117.5981      119.7060      113.5519      121.6272      136.7980      129.2860      132.5843      131.6134      138.2684      141.0331      107.2498      101.9348       99.7645      104.9897      117.0991      121.6917      142.0727        0.0000        0.0000        0.0000        0.0000        0.0000        0.0000        0.0000        0.0000        0.0000        0.0000        0.0000        0.0000        0.0000        0.0000        0.0000        0.0000        0.0000        0.0000        0.0000        0.0000        0.0000        0.0000        0.0000        0.0000        0.0000        0.0000        0.0000        0.0000        0.0000        0.0000        0.0000        0.0000        0.0000        0.0000        0.0000        0.0000        0.0000        0.0000        0.0000        0.0000        0.0000        0.0000        0.0000        0.0000        0.0000        0.0000        0.0000        0.0000        0.0000        0.0000        0.0000        0.0000        0.0000        0.0000        0.0000        0.0000        0.0000
        0.0000        0.0000        0.0000        0.0000        0.0000        0.0000        0.0000        0.0000        0.0000        0.0000        0.0000        0.0000        0.0000        0.0000        0.0000        0.0000        0.0000        0.0000        0.0000        0.0000       12.1416        7.8342        9.3076       16.8631       21.0467       18.4084       32.8155       23.2917        6.0426        5.4255       11.7323        7.2988        1.5947        8.8174        8.3962       19.1523       37.7592       40.1198       57.1116       51.7781       33.2990       20.7098       12.4271       36.8984       56.5568       39.6446       28.1132       34.3130       42.0732       44.7291       83.2918       37.8535       28.8494       36.8710       29.5739       24.3204       22.8776       22.7412       21.0719       33.9695       35.8867       16.1783       20.0518       30.3997       29.9086       30.3241       28.7466       41.6756       47.6423       56.6768       48.5393       39.6188       35.2808       43.0334       50.7243       54.7997       60.2561       62.2337       59.1141       90.4818       88.8952       69.5685       62.2331       75.6215       76.2206       76.0127       74.7036       72.8172       88.3256       84.9391       83.6512       81.1486       77.9935       87.7723       93.1989       90.6622       82.5953       75.6200       81.2703       71.1761       66.2867       75.8713       79.8363       77.9995       83.6989       91.4294       91.3133       86.4939       95.2004      116.3957      116.0425      115.8283      107.3459      115.3454      128.7815      117.2577      120.2705      127.7008      143.9611      174.9866      184.0434      188.9254      224.6182      153.2748      156.7088      160.7318      149.1691      160.6472      158.5010      148.3129      154.8465      160.8614      171.0183      192.1870      170.6203      171.6448      198.3443      206.6483      197.2524      170.3819      181.6184      153.0595      147.8221      125.1532      114.4237      114.9291      102.2600      100.0466      104.7978      111.5828      121.3151      187.4456      185.0967      134.8747      119.6637      109.6645      107.5075      103.9043      107.5039      115.1008      110.1077      114.2596      120.1951      125.3043      133.0380      136.4122      153.2440      152.7091      151.0464      141.4274      137.5654      159.4698      137.9429      115.6326      109.3419      122.9993      125.4058      116.0758      110.5624      117.7494      112.0844      119.6651      120.4356      142.9183      143.5488      102.4725      102.0176      104.6181      102.0540      106.1029      107.7914      111.3158      124.2987        0.0000        0.0000        0.0000        0.0000        0.0000        0.0000        0.0000        0.0000        0.0000        0.0000        0.0000        0.0000        0.0000        0.0000        0.0000        0.0000        0.0000        0.0000        0.0000        0.0000        0.0000        0.0000        0.0000        0.0000        0.0000        0.0000        0.0000        0.0000        0.0000        0.0000        0.0000        0.0000        0.0000        0.0000        0.0000        0.0000        0.0000        0.0000        0.0000        0.0000        0.0000        0.0000        0.0000        0.0000        0.0000        0.0000        0.0000        0.0000        0.0000        0.0000        0.0000        0.0000        0.0000        0.0000        0.0000        0.0000
        0.0000        0.0000        0.0000        0.0000        0.0000        0.0000        0.0000        0.0000        0.0000        0.0000        0.0000        0.0000        0.0000        0.0000        0.0000        0.0000        0.0000        0.0000        0.0000        0.0000        8.9351       12.4409       13.6382       15.4918       15.3912       10.1177       19.9438       25.9377       15.5071       11.0165        8.0648        2.5470       15.7728       13.1998       12.8687       27.9072       53.4234       46.3409       17.3592        6.4712       20.7827       40.1860       48.6665       32.3597       23.3893       20.9184       37.6835       43.5432       49.1689       33.9802       37.6055       36.3623       36.3090       34.5866       27.6575       26.0190       24.6635       36.7794       37.0647       30.9765       38.9661       31.9491       23.9909       23.4588       14.5175       39.4046       31.4386       37.7228       37.9775       51.4646       43.6086       44.3985       48.6936       62.2908       57.9508       57.7464       50.4450       55.3093       59.6716       75.8106       79.2512       84.8256       83.5578       86.5456       79.7393       79.5713       81.3492       82.4629       80.7434       77.0544       77.0554       80.0985       79.9891       74.4518       79.6912       77.1063       80.7977       88.5091       72.7093       60.1684       56.0975       65.8875       72.1345       80.5285       81.6917       87.2865       79.9910       74.2861       78.0518       94.0724      103.3465      103.3209      104.3071      114.5084      149.4463      142.2070      122.6511      153.2720      163.1152      173.6435      178.4104      186.5250      199.2330      165.1206      163.5922      156.0759      149.4852      138.4474      143.2748      140.6845      137.1340      144.4883      149.8703      172.2599      165.9353      192.9151      217.8342      198.2798      177.0117      179.7652      162.9517      152.6675      131.9413      113.4650      118.4090      110.6871      113.8556      112.6451      116.9936      118.9279      121.5130      147.9220      119.8693      126.8592      134.0901      121.2591      115.8746      111.9959      118.6407      130.8394      130.6382      118.9576      118.9208      128.5930      127.2924      127.3771      137.7181      132.8972      140.6315      148.6294      150.6025      150.5383      120.2040      114.1217      155.5774      127.7229      129.0954      128.3834      114.1359      106.4995      108.4302      117.7278      113.1238      118.8199      116.2569      120.5965      110.8118      100.4304       97.7484       99.3613      100.1250       90.5702       91.5108       91.1233        0.0000        0.0000        0.0000        0.0000        0.0000        0.0000        0.0000        0.0000        0.0000        0.0000        0.0000        0.0000        0.0000        0.0000        0.0000        0.0000        0.0000        0.0000        0.0000        0.0000        0.0000        0.0000        0.0000        0.0000        0.0000        0.0000        0.0000        0.0000        0.0000        0.0000        0.0000        0.0000        0.0000        0.0000        0.0000        0.0000        0.0000        0.0000        0.0000        0.0000        0.0000        0.0000        0.0000        0.0000        0.0000        0.0000        0.0000        0.0000        0.0000        0.0000        0.0000        0.0000        0.0000        0.0000        0.0000
        0.0000        0.0000        0.0000        0.0000        0.0000        0.0000        0.0000        0.0000        0.0000        0.0000        0.0000        0.0000        0.0000        0.0000        0.0000        0.0000        0.0000        0.0000        0.0000        0.0000        5.9034       10.2755       14.7838        6.8961        4.5489        4.7978       12.4957        6.4791        1.0838        9.6520       27.9160       19.2840       16.1428       10.7903       12.1853       11.7367       19.7096       13.6808        2.7473        3.1818       14.0422       21.1309       28.2400       14.2057       22.9709       46.4799       84.0982       20.4735       19.8434       11.7679       25.0097       28.9663       59.4468       45.7187       72.4111       77.9235       78.1463       31.1597       32.0476       26.8053       31.2801       14.4151        7.5687       14.4228       14.8485       32.3591       32.2478       36.8531       40.6469       57.2744       59.5899       45.6343       71.7898       51.1621       40.6953       48.3735       52.9852       66.4368       68.2302       67.9731       71.5894       87.3783       84.5323       86.6293       84.3603       90.2596       98.5871       98.0521       89.2334       79.0137       82.0379       84.9303       78.5760       67.3997       63.6234       58.1180       63.0039       63.8548       64.3673       55.8665       61.9446       74.3462       82.6730       82.5021       79.0491       76.5867       77.3810       76.2881       81.8028      100.2317      108.1701      104.5865      108.6196      116.0082      158.1199      161.6168      141.8290      169.3839      157.1950      177.7271      166.8045      153.6004      138.0001      129.3567      131.4276      122.0679      128.7046      125.9978      130.8344      136.0678      134.4571      142.4354      156.8624      183.1457      202.5442      221.7493      234.5506      247.1238      232.7712      201.5255      180.0458      161.3233      142.8740      126.9444      135.7273      132.3834      139.1116      124.6441      117.4898      118.4918      118.5818      119.2413      117.4022      120.3668      122.6788      133.5444      134.4457      125.4462      142.6692      151.8382      151.0065      143.1385      137.2143      132.2892      141.3789      131.4952      131.2805      131.7541      141.6526      152.7774      130.7141      127.4300      133.2551      133.2891      144.3001      129.2029      127.6532      119.6496      119.9875      105.7916      111.3768      120.4746      113.8649      118.1782      114.4684      121.5903      118.0272      100.0701      114.4838      114.3627      109.7399       94.8610       96.6001       81.6111       88.7344        0.0000        0.0000        0.0000        0.0000        0.0000        0.0000        0.0000        0.0000        0.0000        0.0000        0.0000        0.0000        0.0000        0.0000        0.0000        0.0000        0.0000        0.0000        0.0000        0.0000        0.0000        0.0000        0.0000        0.0000        0.0000        0.0000        0.0000        0.0000        0.0000        0.0000        0.0000        0.0000        0.0000        0.0000        0.0000        0.0000        0.0000        0.0000        0.0000        0.0000        0.0000        0.0000        0.0000        0.0000        0.0000        0.0000        0.0000        0.0000        0.0000        0.0000        0.0000        0.0000        0.0000        0.0000
        0.0000        0.0000        0.0000        0.0000        0.0000        0.0000        0.0000        0.0000        0.0000        0.0000        0.0000        0.0000        0.0000        0.0000        0.0000        0.0000        0.0000        0.0000        0.0000        0.0000        0.0000       24.7951       23.5437       26.3076       22.5616       22.4209       17.3062        6.4369        7.7602       22.8255       41.5029       28.6914       23.8269       28.9569       67.1589       39.2206       85.7285       47.2756       58.3330       44.3348       66.7742      101.1336      123.2045       77.9985       75.4400      123.1856       85.8585       44.2076       56.5649       78.3000       36.1882       35.3569       45.4430       55.7186       53.0335       42.6549       34.7279       29.7881       28.9664       16.6652       19.1568       27.7086       17.1564       17.5658       18.7096       19.7445       22.6169       26.1945       35.3400       45.5750       39.5763       55.3247       58.0145       52.0436       63.2200       63.4618       57.9139       69.6952       79.1071       84.4275       93.7000      103.4799       98.0024      103.5797      103.1613      107.1168      103.6432      108.5871      110.0032      100.8473       90.4559       83.3460       74.0258       72.6420       69.2569       59.9315       66.7829       72.5611       70.0103       65.4105       66.9019       69.4323       90.1495       80.8050       62.6024       62.5234       63.0528       76.0129       72.4742       73.3708       81.0435       94.8855      113.2665      123.3839      160.4537      181.0509      166.7764      152.6021      167.5976      189.4921      167.7635      149.1094      126.1896      108.4732      109.8149      112.4781      109.1898      132.0828      139.5954      135.0114      137.8265      154.1963      189.3707      190.3203      211.3857      233.3051      307.3030      283.1112      248.1534      230.9558      201.0823      188.9324      181.0034      163.3751      156.0117      153.4458      140.5218      130.1249      132.7535      137.3383      138.7913      151.2131      154.1716      156.8858      157.6762      163.4365      164.8032      174.1359      178.5731      172.2484      170.5265      189.8602      190.0470      171.4506      166.6326      177.2680      173.2901      147.9160      177.5813      180.5695      143.1043      128.5065      136.2161      151.8537      137.6662      128.1743      127.0679      129.8775      124.3828      109.5789      122.9361      148.3117      131.4563      132.9109      129.9122      122.6722      126.5106      141.5272      155.4347      139.7059      131.5722      111.0040      100.4638       89.4100       90.6630       91.8300        0.0000        0.0000        0.0000        0.0000        0.0000        0.0000        0.0000        0.0000        0.0000        0.0000        0.0000        0.0000        0.0000        0.0000        0.0000        0.0000        0.0000        0.0000        0.0000        0.0000        0.0000        0.0000        0.0000        0.0000        0.0000        0.0000        0.0000        0.0000        0.0000        0.0000        0.0000        0.0000        0.0000        0.0000        0.0000        0.0000        0.0000        0.0000        0.0000        0.0000        0.0000        0.0000        0.0000        0.0000        0.0000        0.0000        0.0000        0.0000        0.0000        0.0000        0.0000        0.0000        0.0000
        0.0000        0.0000        0.0000        0.0000        0.0000        0.0000        0.0000        0.0000        0.0000        0.0000        0.0000        0.0000        0.0000        0.0000        0.0000        0.0000        0.0000        0.0000        0.0000        0.0000        0.0000       24.9050       21.3368       25.7250       24.8024       29.4667       21.4537       16.5098       13.9990       25.0443       20.5103       16.7883        8.8403        6.3359       19.4680       10.8915       55.4070       84.3947       42.2006       17.6195       27.5152      110.0693      168.6429      114.0485      145.8963      124.3957      100.1435       50.4753       47.5846       47.3410       51.9902       50.2391       35.7080       44.7259       59.0888       36.6225       26.6268       24.0553       25.6266       29.2532       29.4295       19.3402       20.1051       19.4890       28.5311       28.4335       22.3321       21.5140       28.5704       21.7219       25.6409       47.8966       46.6176       65.8478       62.4779       59.6555       65.4308       66.4523       73.6403       88.2710       98.4875       93.4466      105.2310      108.1205      107.5797       92.8635       87.1473       99.2276      102.6880       97.8990      104.3900       91.6829       85.7757       78.1542       75.9403       64.6294       67.6385       76.0124       74.1057       74.8079       72.1643       66.9602       62.7276       61.3601       67.5459       65.7861       77.8894       74.7152       73.5485       80.9535       89.4556      103.4089      109.0591      108.8005      159.9303      162.6329      166.9058      154.9025      142.1634      159.5517      133.7495      120.2464      113.6341      105.6404      108.0073      111.7071      105.6867      146.8553      129.9746      125.7536      136.3036      166.9133      192.5715      214.3676      202.3985      235.7093      255.8416      244.7014      251.7034      245.0480      232.4559      211.6833      209.6611      185.4697      161.7252      146.2441      142.8641      141.4893      138.6285      151.6390      157.4351      172.9605      169.7870      172.2097      174.2681      180.7470      183.5330      198.4567      189.9003      207.6956      200.4762      181.3078      197.1080      169.2200      169.3202      180.4798      199.5520      166.1303      192.9565      177.4787      168.1566      167.6677      162.1375      159.2031      142.4737      142.6945      176.0255      177.9144      153.9327      127.1752      132.1239      153.3311      154.4111      147.8897      134.8892      160.9871      149.9389      159.7682      164.5920      127.2415      126.3381      110.4418      134.2721      105.3072       91.3885       58.2600        0.0000        0.0000        0.0000        0.0000        0.0000        0.0000        0.0000        0.0000        0.0000        0.0000        0.0000        0.0000        0.0000        0.0000        0.0000        0.0000        0.0000        0.0000        0.0000        0.0000        0.0000        0.0000        0.0000        0.0000        0.0000        0.0000        0.0000        0.0000        0.0000        0.0000        0.0000        0.0000        0.0000        0.0000        0.0000        0.0000        0.0000        0.0000        0.0000        0.0000        0.0000        0.0000        0.0000        0.0000        0.0000        0.0000        0.0000        0.0000        0.0000        0.0000        0.0000        0.0000        0.0000
        0.0000        0.0000        0.0000        0.0000        0.0000        0.0000        0.0000        0.0000        0.0000        0.0000        0.0000        0.0000        0.0000        0.0000        0.0000        0.0000        0.0000        0.0000        0.0000        0.0000        0.0000       51.9743       63.9921       31.8904       22.6951       24.1124       21.7554       18.6838       15.3111       21.2642       27.8178       19.5599       16.0044        5.6098        8.0915        2.7407       23.9298       31.0897       44.7836       42.8024       42.1503       61.0064       56.3370       36.3273       85.7463      109.7448       83.6008       83.4937       99.8358       98.8080      109.4050      103.7947       85.4580       48.6571       73.6105       43.4202       54.1935       49.7185       49.1560       34.8216       28.2026       29.6682       29.0330       23.0563       33.2506       37.9500       40.4458       30.3416       26.4743       29.7404       29.6098       50.2925       48.9924       55.4892       61.1986       67.5283       64.0430       75.0350       79.8034       92.0070       88.1915       88.8239       88.6716       93.0626       91.3999       86.9460       98.2507       97.4504       96.8177      100.9154       94.3682       88.8487       87.3038       80.1543       76.9076       73.6742       73.1093       77.7924       72.1349       63.4849       60.8369       59.8886       69.8523       58.0621       54.9186       55.6465       65.2249       74.3254       85.6754       81.5970       91.7312      110.6292      124.6676      119.4781      151.8405      153.7610      138.9624      152.5705      139.2010      161.7488      151.5588      134.1344      122.6484      109.7567       96.5009      104.8381      107.2215      150.6182      135.6413      130.6518      145.2020      199.4806      221.2456      223.3027      222.4135      247.0482      244.0720      241.4921      259.7107      272.9636      283.7180      241.9089      215.5572      203.9118      174.3774      155.9271      148.1144      160.5104      166.2489      163.1366      161.4107      188.7972      186.2079      189.7875      195.2364      196.6123      211.3900      224.8990      210.6040      212.0964      192.4974      166.8906      165.3627      162.4266      159.6022      161.3027      175.8752      172.7195      184.3854      186.4610      209.3568      192.8664      172.9694      169.6075      160.4810      153.4082      178.7088      198.6000      165.4731      139.2326      142.9174      157.2135      186.0841      156.8661      142.4498      146.0030      152.4545      176.2584      135.2332      130.7660      126.8478      108.3887      115.2841      119.1087       96.4546       75.9600        0.0000        0.0000        0.0000        0.0000        0.0000        0.0000        0.0000        0.0000        0.0000        0.0000        0.0000        0.0000        0.0000        0.0000        0.0000        0.0000        0.0000        0.0000        0.0000        0.0000        0.0000        0.0000        0.0000        0.0000        0.0000        0.0000        0.0000        0.0000        0.0000        0.0000        0.0000        0.0000        0.0000        0.0000        0.0000        0.0000        0.0000        0.0000        0.0000        0.0000        0.0000        0.0000        0.0000        0.0000        0.0000        0.0000        0.0000        0.0000        0.0000        0.0000        0.0000        0.0000        0.0000
        0.0000        0.0000        0.0000        0.0000        0.0000        0.0000        0.0000        0.0000        0.0000        0.0000        0.0000        0.0000        0.0000        0.0000        0.0000        0.0000        0.0000        0.0000        0.0000        0.0000        0.0000       49.1862       38.3732       45.2802       40.7401       28.0958       21.5324       14.9393       23.6012       11.5096        9.2231       38.7858       58.3965       44.5070       18.3529        4.8718       11.9409       26.2626       21.3250       15.7064       41.1438       51.7787       37.0874       30.3519       26.0603       69.1130       79.2241       90.6498       80.9277       70.2708       97.4844      101.2166       64.2768       13.8241       26.6154       18.3259       29.8690       57.1781       72.1083       35.2867       18.8244       22.4285       25.8498       41.4421       30.4757       40.3860       34.0509       36.8061       23.6232       41.5504       37.2026       55.2718       47.1878       52.9950       55.5209       67.1739       64.6703       76.2148      111.0963      105.5361       94.6948       87.6812       90.3581       83.8310       85.2896       91.8385       84.6510       84.9842       96.5716      104.0053       84.4971       72.1663       67.6883       67.3477       70.8079       71.6030       72.4408       66.8812       61.6046       56.0990       63.2328       53.2391       65.4893       56.5974       55.4902       57.7349       63.7807       73.7628       72.4820       81.3482       84.9096      114.1106      138.7451      120.4338      156.3297      155.6278      140.0432      162.4451      178.1268      173.8866      127.4289      123.2950      116.9186      100.0379       90.8101       92.9869      115.8436      129.4293      136.5903      145.6495      149.1765      179.2835      199.8248      203.9367      242.6643      268.8489      257.5170      272.7130      304.2687      316.5724      323.5277      288.5991      248.3767      216.2469      192.7776      163.8540      171.0573      178.6456      177.0769      177.6190      174.2116      194.3838      200.4862      200.2473      196.0781      204.9592      224.9832      194.6570      189.9197      191.1768      170.7029      167.8701      173.6644      168.5769      159.7674      160.8929      168.4520      175.3894      189.7315      204.3020      215.6298      203.6405      190.1821      180.5442      181.1314      177.4992      197.1362      222.2443      194.0975      167.4890      157.2401      150.9280      166.1891      159.7354      155.9539      147.2383      138.4846      167.5845      117.6282      116.0675      122.8095       98.3253       97.0574      100.3861       86.1320        0.0000        0.0000        0.0000        0.0000        0.0000        0.0000        0.0000        0.0000        0.0000        0.0000        0.0000        0.0000        0.0000        0.0000        0.0000        0.0000        0.0000        0.0000        0.0000        0.0000        0.0000        0.0000        0.0000        0.0000        0.0000        0.0000        0.0000        0.0000        0.0000        0.0000        0.0000        0.0000        0.0000        0.0000        0.0000        0.0000        0.0000        0.0000        0.0000        0.0000        0.0000        0.0000        0.0000        0.0000        0.0000        0.0000        0.0000        0.0000        0.0000        0.0000        0.0000        0.0000        0.0000        0.0000
        0.0000        0.0000        0.0000        0.0000        0.0000        0.0000        0.0000        0.0000        0.0000        0.0000        0.0000        0.0000        0.0000        0.0000        0.0000        0.0000        0.0000        0.0000        0.0000        0.0000        0.0000        0.0000       43.3229       50.7645       46.3996       32.0195       18.5154        3.3645        1.6152        1.4146        1.8708        3.1688       14.9086       20.5220       21.1437       20.8205       22.2348       16.3083       32.1724       30.4615       48.4499       58.5679       50.6146       33.2949       59.8627       50.1193       77.6257       28.0243       22.9560       15.8751        5.9490       48.9388       26.7443       16.9806       28.6364       25.8997       25.5643       21.0828       24.3088       23.4493       20.7021       20.7461       21.3329       29.5420       27.3052       26.9935       24.0968       25.8599       29.9943       24.3133       26.9299       46.6149       57.6830       48.7058       60.1428       86.4854       85.8109       89.8615      112.2752      112.1196      106.9180      111.4522      117.2076      105.7386      122.2815      111.0673       99.5273      119.8377      123.2636      112.0517      111.5507      100.1699       87.3456       85.3402      100.1600       37.7679       35.4912       32.6961       34.2113       40.9352       43.2775       43.4351       47.6585       57.8867       63.1879       67.5937       68.5865       79.7651       89.4953      101.9686      101.8111      107.6345      137.5484      157.9262      154.0645      184.2477      202.9655      176.9431      174.6415      154.7797      137.4464      126.4299      123.2391       91.4978       96.6823       96.2352      108.9417      133.4196      144.3731      172.9612      174.9738      183.2436      190.6550      225.9421      245.8454      256.8061      272.4174      323.6554      348.7436      408.6442      340.2449      308.0166      260.7124      224.4119      232.5500      202.8222      201.1113      231.8569      223.4573      210.8947      217.0771      244.3710      223.5912      221.7185      231.0921      199.9005      206.7931      200.7797      194.9318      172.5178      182.8943      185.5260      166.6193      161.2792      170.7368      185.4864      167.0660      207.1814      226.1350      236.8073      231.8655      235.0764      246.6838      249.2525      240.5403      287.9602      281.4006      262.3126      250.3668      255.3401      252.8117      256.0894      217.8850      177.0862      171.4112      152.1485      130.8582      110.5720      104.3549      101.0514       93.2140       92.4102       94.5643       99.1921       95.6218       96.7333      102.1056      103.9055      102.0647        0.0000        0.0000        0.0000        0.0000        0.0000        0.0000        0.0000        0.0000        0.0000        0.0000        0.0000        0.0000        0.0000        0.0000        0.0000        0.0000        0.0000        0.0000        0.0000        0.0000        0.0000        0.0000        0.0000        0.0000        0.0000        0.0000        0.0000        0.0000        0.0000        0.0000        0.0000        0.0000        0.0000        0.0000        0.0000        0.0000        0.0000        0.0000        0.0000        0.0000        0.0000        0.0000        0.0000        0.0000        0.0000        0.0000        0.0000        0.0000        0.0000        0.0000
        0.0000        0.0000        0.0000        0.0000        0.0000        0.0000        0.0000        0.0000        0.0000        0.0000        0.0000        0.0000        0.0000        0.0000        0.0000        0.0000        0.0000        0.0000        0.0000        0.0000        0.0000        0.0000        0.0000        0.0000        0.0000        0.0000       55.5620       32.5327       29.7874       16.6045        3.4086        2.1778        6.0197       30.4095       31.5672        9.6110        2.1116       11.6654       12.9412        6.3123       14.4153       21.5262       31.3061       24.0880       29.0461       42.0913       53.7713       30.5327       36.6702       50.0219       51.3770       15.7059       19.5613       39.1549       61.1192       30.5733       29.2997       29.3649       30.4831       24.7022       20.7174       21.0856       22.3066       29.8279       28.7843       28.0290       28.5601       24.5144       30.0844       24.3133       26.2553       49.0643       57.9552       62.2828       80.2635       85.9150       81.7303       84.1049       95.2978      111.5502      120.7669      117.7583      124.5814      106.4816      126.9579      141.3759      132.7547      162.2262      138.5969      131.2724      122.3500      106.7457       91.2415       91.3712       96.6763       35.0614       33.3904       31.5270       30.8098       41.4381       45.1303       47.2348       59.3121       64.3921       71.2368       79.6038       69.6569       78.2858       85.6604       98.9239       91.8354      107.9579      135.8859      155.7872      151.8223      188.7145      199.4138      175.8988      157.0179      150.1288      150.5561      128.0444      107.4565       98.7194      102.8000       95.0627      117.0503      140.2510      139.7606      171.0250      182.2243      180.1646      224.9360      259.1895      242.4796      273.4539      301.9453      342.6937      326.8617      318.5231      312.2621      274.0082      268.5761      258.6135      246.9162      221.3052      208.5053      220.1363      215.6993      230.2590      250.2644      269.6422      243.5173      217.3188      208.0552      224.8525      201.6294      215.0076      203.1884      180.7987      165.0779      176.8260      184.5142      162.2935      180.7654      215.8533      211.1590      214.7009      214.2732      220.1880      228.9960      239.3888      251.7393      259.5183      298.4255      312.4551      290.3875      286.3880      278.2001      291.7527      291.6795      295.4097      278.3591      227.2027      189.4631      166.0466      143.3124      107.8517      103.3424       95.0743       90.6681       98.8390      105.6594      116.0797      135.8247      102.2440       93.1526      100.4750       99.1243        0.0000        0.0000        0.0000        0.0000        0.0000        0.0000        0.0000        0.0000        0.0000        0.0000        0.0000        0.0000        0.0000        0.0000        0.0000        0.0000        0.0000        0.0000        0.0000        0.0000        0.0000        0.0000        0.0000        0.0000        0.0000        0.0000        0.0000        0.0000        0.0000        0.0000        0.0000        0.0000        0.0000        0.0000        0.0000        0.0000        0.0000        0.0000        0.0000        0.0000        0.0000        0.0000        0.0000        0.0000        0.0000        0.0000        0.0000        0.0000        0.0000        0.0000
        0.0000        0.0000        0.0000        0.0000        0.0000        0.0000        0.0000        0.0000        0.0000        0.0000        0.0000        0.0000        0.0000        0.0000        0.0000        0.0000        0.0000        0.0000        0.0000        0.0000        0.0000        0.0000        0.0000        0.0000        0.0000        0.0000        0.0000       32.0945       27.7690       50.0184       24.1135       18.1776       45.3709       36.3613       54.4412       48.9788        7.8833        4.0012        4.3335        3.3698        4.0949        8.7777        8.7531       52.0147        9.9874       48.6403       34.2656       11.4929       18.8863       11.1290       20.3597       15.3484        5.4084       12.6969       23.4194       17.3410       22.1271       20.2861       31.0645       24.5291       24.4480       22.0771       19.7850       24.5432       29.9337       26.4935       23.7801       26.4213       29.5973       25.5000       28.4336       64.5658       77.6718       76.8297       79.4039       93.8064       84.7563       78.3509       96.1979      120.6534      157.9601      156.2557      114.3293       85.2422       93.6555      103.7379      114.1174      158.8516      139.4787      153.9929      156.9960      118.3049       95.2072       94.4479      103.4611       36.5354       32.7797       30.8730       26.8853       34.6543       35.9165       39.3137       45.6643       59.4391       53.3927       61.8454       61.6683       76.0171       75.7280       84.7398       98.5779      114.0537      128.0786      141.8781      146.4141      163.8973      164.7587      147.6481      137.9045      124.4922      123.1996      101.6942       98.2713      101.6530      106.1043      102.6313      109.4571      118.3972      128.9153      166.1466      174.5900      196.9611      241.9387      244.9571      242.5939      300.8061      371.1190      370.3025      329.4092      313.6336      297.5547      288.4780      292.6987      255.4907      253.4468      211.8587      196.2439      228.7641      228.1320      238.9741      233.1879      237.6361      233.4075      213.9837      196.3247      194.4131      243.9569      246.2095      224.8432      179.8252      186.3522      170.8749      172.4497      176.5515      169.1109      198.8907      213.3425      225.5942      213.0644      225.6264      244.1777      247.1696      252.8799      308.4374      310.2382      300.4348      284.2643      290.2424      315.3557      318.5087      313.5610      309.9030      284.8602      218.8203      190.5707      167.7270      143.8018      101.3450      109.7817      110.7355       98.5234      121.1659      118.2814      125.3745      146.2028       94.9326       95.3276      112.8402      116.8090       80.3400        0.0000        0.0000        0.0000        0.0000        0.0000        0.0000        0.0000        0.0000        0.0000        0.0000        0.0000        0.0000        0.0000        0.0000        0.0000        0.0000        0.0000        0.0000        0.0000        0.0000        0.0000        0.0000        0.0000        0.0000        0.0000        0.0000        0.0000        0.0000        0.0000        0.0000        0.0000        0.0000        0.0000        0.0000        0.0000        0.0000        0.0000        0.0000        0.0000        0.0000        0.0000        0.0000        0.0000        0.0000        0.0000        0.0000        0.0000        0.0000        0.0000
        0.0000        0.0000        0.0000        0.0000        0.0000        0.0000        0.0000        0.0000        0.0000        0.0000        0.0000        0.0000        0.0000        0.0000        0.0000        0.0000        0.0000        0.0000        0.0000        0.0000        0.0000        0.0000        0.0000        0.0000        0.0000        0.0000        0.0000        0.0000        0.0000        0.0000       67.9128       16.8937       25.2672       39.9915       63.8319       69.6766       22.2675        6.2682        4.7921       13.4427       23.1179       15.3477       14.3293       13.5822       14.3855       36.3234       38.3593        8.7606       13.3240       10.3362       22.8035       12.3934       17.8017        4.6387        4.8510       16.7097       20.6605       17.6275       20.1190       17.3489       15.6551       15.5608       16.4507       20.4361       28.0575       23.4733       20.8643       36.2296       29.5003       26.2772       38.8246       73.6076       65.4603       64.7476       53.6402       75.9666       71.1551       75.7339       94.3394       98.5941      110.6559      105.4761       99.8096      101.9514      102.6735      104.0160      104.1890      125.6196      139.7386      138.2201      140.0570      127.3155      109.3623       98.9524       72.1411       34.2310       29.3218       31.4080       30.3917       33.5553       34.3607       34.6144       42.8600       47.2508       51.1440       58.9282       56.4197       72.6743       79.2668       90.9314       96.6945      107.1820      113.7189      126.2390      143.9457      149.9861      133.0994      133.6589      130.8294      119.1037      108.9826      105.3408       99.4904       91.0100       92.3061       90.5634       97.4080      118.0141      127.4477      149.5497      169.0488      191.8701      225.8703      218.6374      229.9123      306.4259      410.0555      374.1096      312.9723      290.4186      274.8813      267.3284      278.7507      282.5514      234.3895      209.6464      182.2362      227.9379      239.0897      220.8827      217.2376      215.9682      215.5427      210.1397      209.0913      195.9041      204.7538      225.4079      198.1272      190.9703      203.2239      189.5656      225.0524      200.1266      169.8438      191.0266      202.0570      222.5952      233.6870      251.1740      267.0332      289.6956      272.9106      302.8429      323.8668      307.1399      313.4409      319.9763      343.6441      332.9834      331.2124      292.3266      270.4236      220.8123      190.2328      160.8135      142.4783      103.7185       94.4039      109.4745       98.3746       86.2470       80.7836      103.3041      111.9405       72.5534       96.4157      104.1414      102.9844      104.6700        0.0000        0.0000        0.0000        0.0000        0.0000        0.0000        0.0000        0.0000        0.0000        0.0000        0.0000        0.0000        0.0000        0.0000        0.0000        0.0000        0.0000        0.0000        0.0000        0.0000        0.0000        0.0000        0.0000        0.0000        0.0000        0.0000        0.0000        0.0000        0.0000        0.0000        0.0000        0.0000        0.0000        0.0000        0.0000        0.0000        0.0000        0.0000        0.0000        0.0000        0.0000        0.0000        0.0000        0.0000        0.0000        0.0000        0.0000        0.0000        0.0000
        0.0000        0.0000        0.0000        0.0000        0.0000        0.0000        0.0000        0.0000        0.0000        0.0000        0.0000        0.0000        0.0000        0.0000        0.0000        0.0000        0.0000        0.0000        0.0000        0.0000        0.0000        0.0000        0.0000        0.0000        0.0000        0.0000        0.0000        0.0000        0.0000        0.0000        0.0000       89.3613       96.7907        0.0000        0.0000      107.2956       84.3368       38.0107       18.4788       30.2500       43.6996       31.9322       23.7910       23.2857       19.3939       31.6347       43.2730       21.6761       28.2115      111.0595      103.9987       30.8017       46.4278       43.7119       24.2525       12.1343       23.5982       20.9858       17.5236       15.7313       18.2967       12.6197       13.8627       13.3032       17.0093       18.8825       17.4152       41.6659       27.6527       39.4664       40.1225       63.2556       42.1636       51.6178       42.7247      112.9205       87.4016       94.4332      114.7902      156.2660      141.6245      139.3172      181.7971      199.4159      210.5645      213.5652      241.4117      229.3061      235.6640      246.9079      239.9492      221.8199      244.6719      224.6204      227.4693       94.5710       75.9886       73.6782       87.8245       58.3388       61.1161       68.3156       68.3313       45.8555       55.2017       64.4469       58.9575       71.4123       75.3966       82.4683       98.0368      121.5275      120.1221      124.5181      169.2861      139.1450      124.6652      120.2930      118.0076      109.3826      111.3761      116.4353      108.9606       76.8572       76.5880       68.1504       67.3815       89.6308      123.6107      131.1734      148.7485      190.8050      203.7850      236.3545      236.3866      278.6111      278.9663      247.3989      237.8312      234.9394      254.5611      260.3237      299.7251      272.4097      227.9642      200.0430      181.0190      177.7657      183.8338      177.4251      217.3089      195.6027      196.8474      207.2811      192.0328      185.8542      175.2518      169.0320      173.1440      190.9595      235.0529      179.5186      165.6514      171.0607      196.5875      199.2049      212.8515      218.1170      240.7161      238.0293      256.9006      282.8680      300.5526      293.8097      304.0429      309.0350      321.0289      308.6159      295.8831      283.5207      271.9450      276.9457      233.9399      182.2809      148.2853      131.5460      118.6333      102.5687       83.0695       75.3704       75.3647       74.7182       75.6448       71.1014       77.5554       77.5305       81.9981      112.5724        0.0000        0.0000        0.0000        0.0000        0.0000        0.0000        0.0000        0.0000        0.0000        0.0000        0.0000        0.0000        0.0000        0.0000        0.0000        0.0000        0.0000        0.0000        0.0000        0.0000        0.0000        0.0000        0.0000        0.0000        0.0000        0.0000        0.0000        0.0000        0.0000        0.0000        0.0000        0.0000        0.0000        0.0000        0.0000        0.0000        0.0000        0.0000        0.0000        0.0000        0.0000        0.0000        0.0000        0.0000        0.0000        0.0000        0.0000        0.0000        0.0000        0.0000        0.0000
        0.0000        0.0000        0.0000        0.0000        0.0000        0.0000        0.0000        0.0000        0.0000        0.0000        0.0000        0.0000        0.0000        0.0000        0.0000        0.0000        0.0000        0.0000        0.0000        0.0000        0.0000        0.0000        0.0000        0.0000        0.0000        0.0000        0.0000        0.0000        0.0000        0.0000        0.0000        0.0000        0.0000        0.0000        0.0000        0.0000        0.0000       72.6289       35.6011       18.5099       28.2346       44.0752       44.2626       69.5034       79.2208       56.4051       31.3637       22.1633       25.4658       71.9812       87.2077       27.4689       20.2295       32.8752       38.5201        9.4772       13.6786       12.5321       13.0976       12.4693       12.1637       11.1216       12.5795       12.7304       15.6525       15.9376       15.9955       30.1222       31.1764       35.0505       35.8053       57.3857       44.4467       47.4863       48.1069      113.2354       97.2789      115.6652      127.9413      195.7540      169.1497      189.1143      228.8345      212.4848      200.4322      251.1142      276.2038      428.1854      259.4908      251.2626      226.1071      250.2126      221.5113      242.2525      242.4971      124.8804       84.8235       82.4795       94.4426       67.0027       59.3369       55.8965       52.2607       39.6032       43.2401       50.7083       57.1348       66.6179       65.7476       74.7197       91.5800      115.4882      125.6242      125.4878      238.1551      133.2507      112.8525      108.5691      108.6200      109.7651      110.9253      112.4284       97.4364       81.4381       68.0636       67.0464       78.9867       95.8662      131.0258      126.8426      126.5289      133.8632      154.7181      182.0676      171.6346      195.5193      209.2559      235.0948      217.0936      216.7009      263.1872      288.1910      276.6545      291.0961      258.9901      214.1563      200.8810      172.5211      160.7069      160.7829      194.9306      226.7010      184.1831      181.9665      212.5719      179.3618      199.3107      189.5492      172.7917      161.8794      172.6474      147.1726      166.5090      189.6675      195.1233      225.8154      216.7716      238.9470      252.3739      256.9785      270.7142      311.4607      361.4805      254.1214      269.5122      311.2228      300.2308      306.5546      292.1347      292.9469      277.1949      295.2930      290.9152      203.4526      150.5669      140.1670      122.8994       99.5855       85.9786       82.5469       77.4137       82.9086       74.3548       68.9182       69.6219       73.6183       90.8317        0.0000        0.0000        0.0000        0.0000        0.0000        0.0000        0.0000        0.0000        0.0000        0.0000        0.0000        0.0000        0.0000        0.0000        0.0000        0.0000        0.0000        0.0000        0.0000        0.0000        0.0000        0.0000        0.0000        0.0000        0.0000        0.0000        0.0000        0.0000        0.0000        0.0000        0.0000        0.0000        0.0000        0.0000        0.0000        0.0000        0.0000        0.0000        0.0000        0.0000        0.0000        0.0000        0.0000        0.0000        0.0000        0.0000        0.0000        0.0000        0.0000        0.0000        0.0000        0.0000
        0.0000        0.0000        0.0000        0.0000        0.0000        0.0000        0.0000        0.0000        0.0000        0.0000        0.0000        0.0000        0.0000        0.0000        0.0000        0.0000        0.0000        0.0000        0.0000        0.0000        0.0000        0.0000        0.0000        0.0000        0.0000        0.0000        0.0000        0.0000        0.0000        0.0000        0.0000        0.0000        0.0000        0.0000        0.0000        0.0000        0.0000        0.0000        0.0000       17.8186       27.1390       32.9535       27.7358       58.3411      111.5533      140.8033      105.1018       46.7668       36.7598       26.1832       22.3321       21.4955       30.7833       37.9490       28.6007       11.9567        8.7352        8.3354        9.1565       10.7694       11.1429       11.8909       12.9598       12.5059       16.6385       16.8818       19.1767       19.2951       27.1745       27.6061       20.0576       33.2599       32.5121       36.0643       35.3333       67.3512       94.3845      126.4341      108.1933      179.0112      192.7515      205.7536      226.1780      221.2202      184.4539      212.9110      287.7022      297.2977      279.7892      249.7828      231.3955      251.3615      248.7605      267.7243      236.6152      131.0138      116.8111      105.2680       95.4405       71.4214       56.1065       46.0805       46.7112       36.8504       38.7545       39.7810       47.6790       52.9708       56.5889       59.7641       75.9217      114.5003      127.9180      139.6308      146.9454      124.8906      121.5233      111.0118      109.8228      110.5898      108.0735      111.6192       93.2569       79.9831       77.5045       76.5306       96.4133      108.9195      103.4231       99.9999      101.9303      110.2103      111.2656      143.4798      151.2340      170.8093      261.8620      272.1064      223.2467      258.5147      280.2920      315.0247      277.8955      252.0739      237.7634      214.7750      198.8734      180.4318      195.8791      227.1081      179.0299      202.3992      196.7843      212.4642      233.8512      213.7104      192.4686      173.9840      213.2117      167.2672      142.2136      181.3667      215.3538      230.3692      221.8492      220.4942      237.3540      242.9884      252.6651      268.2816      292.4148      325.5279      315.1624      290.8322      306.8073      325.0354      298.5202      290.3387      288.8619      266.2493      270.8193      279.6323      239.5636      197.8185      177.4039      131.0957      131.7964      109.6059       92.9575       90.1746       86.7385       95.5158       85.2632       77.2881       68.4964       78.1135      102.6443        0.0000        0.0000        0.0000        0.0000        0.0000        0.0000        0.0000        0.0000        0.0000        0.0000        0.0000        0.0000        0.0000        0.0000        0.0000        0.0000        0.0000        0.0000        0.0000        0.0000        0.0000        0.0000        0.0000        0.0000        0.0000        0.0000        0.0000        0.0000        0.0000        0.0000        0.0000        0.0000        0.0000        0.0000        0.0000        0.0000        0.0000        0.0000        0.0000        0.0000        0.0000        0.0000        0.0000        0.0000        0.0000        0.0000        0.0000        0.0000        0.0000        0.0000        0.0000        0.0000
        0.0000        0.0000        0.0000        0.0000        0.0000        0.0000        0.0000        0.0000        0.0000        0.0000        0.0000        0.0000        0.0000        0.0000        0.0000        0.0000        0.0000        0.0000        0.0000        0.0000        0.0000        0.0000        0.0000        0.0000        0.0000        0.0000        0.0000        0.0000        0.0000        0.0000        0.0000        0.0000        0.0000        0.0000        0.0000        0.0000        0.0000        0.0000        0.0000        0.0000       22.2233       21.9258       38.7729       31.7541       34.4086       40.8936       59.5637       38.5993       43.9147       40.4383       23.9682       18.9914       21.1899       23.2986       15.8536       13.6971       14.1505       13.0942       13.1343       15.5859       15.0680       14.7797       15.2944       15.1110       16.1275       17.7978       21.2069       28.6133       25.7754       30.1277       27.4243       36.1315       39.4910       48.2511       44.6293       70.9362       82.9486       85.8711      110.2157      192.0144      205.4270      195.7855      198.1039      187.5175      212.5247      265.3240      319.9296      314.2048      314.8490      263.1623      245.5542      286.4771      275.1160      287.2774      292.8445      145.9473      123.3382      139.8375      115.0918       70.9733       68.9349       51.2105       40.6728       34.1196       36.6392       40.7391       39.9619       47.3108       54.2289       55.9297       68.6537      101.4975      127.6489      148.5526      134.3240      125.3360      124.3888      111.1197      111.3761      123.5664      124.1297      109.7734      103.4766       88.5898       75.4910       95.2795      108.3982       95.6978       99.9993       97.9382       86.7033       99.3246      138.8040      220.5899      188.8763      161.8616      249.6021      251.8439      208.1338      227.0261      271.5163      245.9441      265.0430      268.8869      289.2071      243.2693      222.3095      204.8292      207.7493      251.1312      231.0369      223.0367      249.0670      262.7992      310.0044      229.8344      216.7523      202.9240      222.9392      192.5618      178.4975      245.1540      281.4972      248.8737      236.5224      244.2551      238.4052      273.9907      278.8921      289.4265      305.8293      329.5580      331.9671      289.1118      296.9382      301.0910      269.6596      280.0298      245.4093      248.8614      263.3452      246.2462      199.3861      170.1012      167.0094      134.1639      143.5100      128.1791      113.4546      101.4919       98.0359      100.5867       88.9112       86.0871       78.5835       79.5750        0.0000        0.0000        0.0000        0.0000        0.0000        0.0000        0.0000        0.0000        0.0000        0.0000        0.0000        0.0000        0.0000        0.0000        0.0000        0.0000        0.0000        0.0000        0.0000        0.0000        0.0000        0.0000        0.0000        0.0000        0.0000        0.0000        0.0000        0.0000        0.0000        0.0000        0.0000        0.0000        0.0000        0.0000        0.0000        0.0000        0.0000        0.0000        0.0000        0.0000        0.0000        0.0000        0.0000        0.0000        0.0000        0.0000        0.0000        0.0000        0.0000        0.0000        0.0000        0.0000        0.0000
        0.0000        0.0000        0.0000        0.0000        0.0000        0.0000        0.0000        0.0000        0.0000        0.0000        0.0000        0.0000        0.0000        0.0000        0.0000        0.0000        0.0000        0.0000        0.0000        0.0000        0.0000        0.0000        0.0000        0.0000        0.0000        0.0000        0.0000        0.0000        0.0000        0.0000        0.0000        0.0000        0.0000        0.0000        0.0000        0.0000        0.0000        0.0000        0.0000        0.0000        0.0000        0.0000        0.0000      128.2967      144.3624      155.4343      144.1797      102.7899       94.6211       89.9566       73.4598       48.3947       46.7579       64.8393       37.2488       34.6767       40.2739       33.0917       29.7696       26.2504       23.7338       24.7967       28.1005       29.6842       38.9995       49.3912       45.9170       64.0236       61.9141       72.2328       85.8251      101.3596      101.3105       82.1117       99.7314      106.2430      119.3180      126.4800      150.1242      195.8392      200.7998      215.1360      211.9568      248.7319      275.7618      341.1563      384.0583      344.3540      296.3461      301.1325      315.5594      328.4816      288.1556      263.4591      239.5522      161.4319      138.0522      140.8194      142.4070      100.6502       87.1092       74.7255       95.1727       39.7931       31.3833       34.8034       33.2050       41.4044       46.6392       53.7577       62.9264       86.9775      109.9766      135.9245      156.2974      161.2445      158.5605      152.1117      147.1223      130.6015      129.3162      105.8197       99.4194       91.3661       78.4792       77.2296       78.5387       97.7900       80.9111       82.3141       95.4427      108.5378      136.6500      190.0670      155.2646      174.6271      251.3618      221.4327      215.4592      197.6818      197.6250      187.7191      237.2568      270.4881      256.5062      253.0703      244.0472      245.3954      248.2679      240.0646      274.4961      244.3722      238.5611      244.5580      271.0694      240.7302      244.8231      237.1477      211.9413      234.4279      283.0519      275.7385      300.6888      248.6529      238.4280      232.4191      266.9029      257.2144      238.4188      241.2715      209.1116      254.2395      260.6902      267.4902      256.2916      279.5372      275.4748      298.0120      292.0842      271.3193      263.6610      227.7784      201.5711      178.8704      160.7012      151.9813      145.2457      151.1377      129.9127      143.3917      137.9729      117.9957      112.7422      107.3712      111.4283       83.4600        0.0000        0.0000        0.0000        0.0000        0.0000        0.0000        0.0000        0.0000        0.0000        0.0000        0.0000        0.0000        0.0000        0.0000        0.0000        0.0000        0.0000        0.0000        0.0000        0.0000        0.0000        0.0000        0.0000        0.0000        0.0000        0.0000        0.0000        0.0000        0.0000        0.0000        0.0000        0.0000        0.0000        0.0000        0.0000        0.0000        0.0000        0.0000        0.0000        0.0000        0.0000        0.0000        0.0000        0.0000        0.0000        0.0000        0.0000        0.0000        0.0000        0.0000        0.0000        0.0000        0.0000
        0.0000        0.0000        0.0000        0.0000        0.0000        0.0000        0.0000        0.0000        0.0000        0.0000        0.0000        0.0000        0.0000        0.0000        0.0000        0.0000        0.0000        0.0000        0.0000        0.0000        0.0000        0.0000        0.0000        0.0000        0.0000        0.0000        0.0000        0.0000        0.0000        0.0000        0.0000        0.0000        0.0000        0.0000        0.0000        0.0000        0.0000        0.0000        0.0000        0.0000        0.0000        0.0000        0.0000        0.0000      196.1750      221.1800      181.5667      116.8311      114.5229      122.8490       89.0698       67.0410       54.2020       94.8799       75.1374       36.6880       41.4481       45.5268       41.8358       39.0467       37.7200       32.3336       31.1396       38.6894       47.8020       61.3311       53.1607       74.1515       80.5815       91.0551       78.2526       89.6052       89.3685       94.2430       91.8086       90.9956       88.9125       89.6881      125.7594      150.9788      167.1531      188.8434      225.5676      310.8262      352.9259      419.0318      436.4019      357.0754      338.3546      368.7215      356.2818      339.5580      320.4859      287.1211      245.0013      170.3624      144.2632      162.5759      163.7244      124.5090       82.7486       86.0247       80.1451       37.9825       31.8591       28.8099       34.9902       40.0947       41.9347       44.7267       53.1218       79.6599      114.5889      126.1103      148.7675      168.4780      175.1405      149.0669      149.9807      142.8798      126.6796      104.7776       96.7595       84.2031       82.4960       81.9839       86.9045       83.9655       83.7806       87.9051      108.6124      119.2683      131.4981      153.7258      148.7110      216.4594      289.2847      293.3201      241.1794      214.8496      195.5143      179.8731      209.9571      244.6141      251.0581      257.5888      226.6102      259.4372      282.1433      254.5073      264.8301      266.9833      255.1518      228.4828      230.7509      238.8504      257.4311      276.5515      245.7207      281.7683      268.7362      293.5649      309.0306      275.7968      243.8051      241.4427      261.1548      226.9366      183.9584      186.7743      210.4005      260.2691      290.8880      247.4210      256.0108      281.6333      282.1094      281.0374      300.9202      294.7885      249.0488      242.4123      215.9362      169.5827      161.1671      152.0150      150.9515      152.9621      154.0581      162.0146      154.8071      127.2002      116.6826      130.4460      122.2255      167.5800        0.0000        0.0000        0.0000        0.0000        0.0000        0.0000        0.0000        0.0000        0.0000        0.0000        0.0000        0.0000        0.0000        0.0000        0.0000        0.0000        0.0000        0.0000        0.0000        0.0000        0.0000        0.0000        0.0000        0.0000        0.0000        0.0000        0.0000        0.0000        0.0000        0.0000        0.0000        0.0000        0.0000        0.0000        0.0000        0.0000        0.0000        0.0000        0.0000        0.0000        0.0000        0.0000        0.0000        0.0000        0.0000        0.0000        0.0000        0.0000        0.0000        0.0000        0.0000        0.0000        0.0000
        0.0000        0.0000        0.0000        0.0000        0.0000        0.0000        0.0000        0.0000        0.0000        0.0000        0.0000        0.0000        0.0000        0.0000        0.0000        0.0000        0.0000        0.0000        0.0000        0.0000        0.0000        0.0000        0.0000        0.0000        0.0000        0.0000        0.0000        0.0000        0.0000        0.0000        0.0000        0.0000        0.0000        0.0000        0.0000        0.0000        0.0000        0.0000        0.0000        0.0000        0.0000        0.0000        0.0000        0.0000        0.0000        0.0000      284.7193      185.7016      159.2166      131.2634      136.2316       77.9365       68.5224       54.8511       54.3638       50.0422       47.1495       46.6333       46.8701       45.6454       43.9515       40.4992       45.3352       50.9432       52.7973       64.6845       79.8262       94.6269      101.8266      101.5384       95.4195      106.0218       86.2680       88.5127      107.9745       88.1068       79.5537       81.8027       78.5898      129.3252      157.5120      215.0779      257.2851      357.7656      409.4906      450.5056      448.4109      333.3946      365.1168      454.9939      425.4932      380.7857      359.2837      339.9780      312.2551      204.5584      196.2073      173.0159      167.0360      107.3314       97.0094      159.0312       77.3384       43.5573       33.0069       28.4256       30.4704       35.4945       50.6521       47.4708       50.1648       72.6264       92.8980      105.1687      131.0290      148.5183      151.1546      164.1010      145.6480      132.0392      130.2762      109.5950       97.9935       82.8026       84.6157       86.6364       90.1486       96.4421       97.6741      107.4939       94.6605      106.2090      107.9507      134.5362      160.9332      220.2724      269.2384      217.2526      209.6057      203.9164      184.4092      224.2374      204.4093      220.9401      235.5231      238.9601      229.5367      275.3850      296.9978      264.5533      239.3496      238.0850      254.1872      255.3433      239.0355      233.1606      277.3601      271.0673      291.0780      339.7957      309.0341      308.2242      330.7658      277.0634      225.8946      235.8380      233.4620      230.0785      201.5292      171.7990      194.3707      230.8340      246.1171      255.1836      261.9917      281.8492      301.5226      344.7372      351.7284      309.7905      254.3366      246.7813      214.5581      189.3093      176.6514      151.3842      144.8595      167.3964      175.3991      170.9060      155.5610      145.8234      129.8736      130.3183      131.3433      145.0800        0.0000        0.0000        0.0000        0.0000        0.0000        0.0000        0.0000        0.0000        0.0000        0.0000        0.0000        0.0000        0.0000        0.0000        0.0000        0.0000        0.0000        0.0000        0.0000        0.0000        0.0000        0.0000        0.0000        0.0000        0.0000        0.0000        0.0000        0.0000        0.0000        0.0000        0.0000        0.0000        0.0000        0.0000        0.0000        0.0000        0.0000        0.0000        0.0000        0.0000        0.0000        0.0000        0.0000        0.0000        0.0000        0.0000        0.0000        0.0000        0.0000        0.0000        0.0000        0.0000        0.0000
        0.0000        0.0000        0.0000        0.0000        0.0000        0.0000        0.0000        0.0000        0.0000        0.0000        0.0000        0.0000        0.0000        0.0000        0.0000        0.0000        0.0000        0.0000        0.0000        0.0000        0.0000        0.0000        0.0000        0.0000        0.0000        0.0000        0.0000        0.0000        0.0000        0.0000        0.0000        0.0000        0.0000        0.0000        0.0000        0.0000        0.0000        0.0000        0.0000        0.0000        0.0000        0.0000        0.0000        0.0000        0.0000        0.0000        0.0000      287.4366      226.4334      180.1940      149.9930      121.3600      103.3945       93.2772       82.5993       64.1821       67.2450       63.0749       57.0955       59.7267       58.4506       58.7678       50.2492       47.8051       59.1096       53.4110       65.4025       89.1682       97.4345      108.0420      100.3482       99.9341      127.0008      115.6397      110.5028       67.7062       61.2962      120.5461      105.9680      143.1738      202.0228      283.9638      321.8008      376.1253      395.2475      408.2119      393.2607      345.6741      384.3981      396.5385      407.2858      418.3687      387.3966      368.0377      361.6116      259.1148      252.2188      173.4436      187.5036      142.7571      117.8437       94.2901       76.0927       48.2651       38.0499       32.9462       38.3498       40.0871       53.2716       56.0555       59.7364       82.2308      116.6461      106.3597       91.7517      100.8418      122.9722      151.4930      143.5644      122.4349      126.8289      103.8197       96.2668       88.7925       88.2822       93.9646       99.4761       99.3196      102.5787      125.4343      100.2379      108.4922      122.3264      139.7552      167.6072      243.8394      271.0331      184.6978      258.2703      221.9251      194.0078      188.9589      216.2829      231.7508      224.7977      230.5008      209.2453      249.1690      268.4927      268.8251      256.7688      256.0457      280.7777      279.8814      257.3130      281.2425      272.1451      256.8971      264.7773      308.1071      283.3389      273.3087      305.3510      251.8941      213.6884      219.8789      229.4045      240.7789      247.7879      251.1950      251.1584      299.4034      273.5307      289.8861      291.5017      292.2789      360.6515      367.6809      338.0526      296.2913      271.8784      253.9849      237.9089      210.1982      187.3586      164.3734      159.5221      194.7433      173.8766      155.7026      147.3623      133.1680      138.1274      154.0156      143.8496        0.0000        0.0000        0.0000        0.0000        0.0000        0.0000        0.0000        0.0000        0.0000        0.0000        0.0000        0.0000        0.0000        0.0000        0.0000        0.0000        0.0000        0.0000        0.0000        0.0000        0.0000        0.0000        0.0000        0.0000        0.0000        0.0000        0.0000        0.0000        0.0000        0.0000        0.0000        0.0000        0.0000        0.0000        0.0000        0.0000        0.0000        0.0000        0.0000        0.0000        0.0000        0.0000        0.0000        0.0000        0.0000        0.0000        0.0000        0.0000        0.0000        0.0000        0.0000        0.0000        0.0000        0.0000
        0.0000        0.0000        0.0000        0.0000        0.0000        0.0000        0.0000        0.0000        0.0000        0.0000        0.0000        0.0000        0.0000        0.0000        0.0000        0.0000        0.0000        0.0000        0.0000        0.0000        0.0000        0.0000        0.0000        0.0000        0.0000        0.0000        0.0000        0.0000        0.0000        0.0000        0.0000        0.0000        0.0000        0.0000        0.0000        0.0000        0.0000        0.0000        0.0000        0.0000        0.0000        0.0000        0.0000        0.0000        0.0000        0.0000        0.0000        0.0000        0.0000        0.0000      246.1674      215.3395      182.1696      159.6111      166.3118      192.2666      165.6616      167.3618      167.2480      148.4665      144.4134      128.1015      140.2606       80.8115       86.5414       88.1459        0.0000        0.0000      100.7776      106.4023      100.6482      136.4964      156.8059      146.2627      129.8356      109.7067      122.7710      139.8477      131.5126      193.8007      239.6493      265.6222      274.5339      273.9472      292.7234      336.3925      296.6886      273.9076      316.7909        0.0000        0.0000        0.0000        0.0000      396.7924      373.7860      300.8408      296.6995      295.1813        0.0000      222.0081      171.3911      143.5556      119.3758       72.7192       55.7394       44.9930       51.4840       54.7636       44.4389       56.6530       55.0296       82.4679       87.3190       99.8610       81.8539       95.4861      109.5133      126.7698      127.5651      111.9045      109.7646      103.6319       97.1621      101.1043      103.8749      104.6775      118.5956      121.3234      142.9498      166.1330      158.6730      136.9257      171.0032      206.3187      173.4732      176.4429      215.0014      199.8775      236.0467      243.9351      185.9107      195.5668      215.9864      230.6687      237.6358      236.6088      223.6347      237.8976      243.3083      241.6449      231.3396      238.5548      242.5308      233.8765      237.3491      301.1530      304.2184      311.5245      355.7335      313.3199      271.5866      264.9747      244.8179      303.2881      285.8501      238.9245      250.0955      232.0035      226.1290      228.0124      250.7564      283.2599      290.2759      309.4779      328.2639      340.8441      349.4193      350.9119      330.1187      306.5295      294.5051      260.4520      251.6933      230.5879      211.4453      193.2387      188.5288      200.5940      157.8170      151.5567      180.8897      160.1855      149.6499        0.0000        0.0000        0.0000        0.0000        0.0000        0.0000        0.0000        0.0000        0.0000        0.0000        0.0000        0.0000        0.0000        0.0000        0.0000        0.0000        0.0000        0.0000        0.0000        0.0000        0.0000        0.0000        0.0000        0.0000        0.0000        0.0000        0.0000        0.0000        0.0000        0.0000        0.0000        0.0000        0.0000        0.0000        0.0000        0.0000        0.0000        0.0000        0.0000        0.0000        0.0000        0.0000        0.0000        0.0000        0.0000        0.0000        0.0000        0.0000        0.0000        0.0000        0.0000        0.0000        0.0000        0.0000        0.0000        0.0000
        0.0000        0.0000        0.0000        0.0000        0.0000        0.0000        0.0000        0.0000        0.0000        0.0000        0.0000        0.0000        0.0000        0.0000        0.0000        0.0000        0.0000        0.0000        0.0000        0.0000        0.0000        0.0000        0.0000        0.0000        0.0000        0.0000        0.0000        0.0000        0.0000        0.0000        0.0000        0.0000        0.0000        0.0000        0.0000        0.0000        0.0000        0.0000        0.0000        0.0000        0.0000        0.0000        0.0000        0.0000        0.0000        0.0000        0.0000        0.0000        0.0000        0.0000        0.0000        0.0000        0.0000        0.0000        0.0000      246.1705      264.3917      244.5195        0.0000        0.0000        0.0000      180.3107      152.7783      110.3313      105.9166        0.0000        0.0000        0.0000        0.0000        0.0000        0.0000        0.0000      158.1944      150.3587      154.8934      144.3778      155.7670      161.8548      179.9570      208.3824      233.3934      249.1250      256.3869      278.4963      328.4179      303.1054      255.9850      269.9096        0.0000        0.0000        0.0000        0.0000        0.0000        0.0000      405.4990      292.7797        0.0000        0.0000        0.0000      226.0616      186.5605      155.1370      122.0376       72.6477       58.9273       54.3522       47.6988       50.5919       45.8863       52.7617       56.4412       76.6657       91.2171       99.7692       76.9735       82.6201       90.6689      103.3591      101.1686      101.1094      101.2481      100.6813       92.8471      104.9346      115.5628      122.2989      133.4290      144.8356      163.6861      179.1325      179.6394      190.8304      233.6920      252.2330      211.4711      225.4685      244.1884      290.9319      290.8201      228.4130      184.2155      200.3238      215.4453      227.3362      239.0614      276.9005      270.7681      248.2299      240.3696      229.2857      224.8764      216.6558      181.6486      204.9881      205.8439      237.6909      224.0342      289.5139      399.7312      331.3976      285.1007      257.4653      240.6978      239.8975      263.3560      242.0825      234.4357      288.7900      260.9412      261.6411      265.2610      262.2175      276.0900      298.6570      347.4173      355.8947      350.8555      351.6050      344.3327      308.5030      303.0555      280.8138      271.4384      260.0239      232.1266      207.2411      190.7260      177.7609      149.3488      147.6146      176.2712      288.4839      266.7757        0.0000        0.0000        0.0000        0.0000        0.0000        0.0000        0.0000        0.0000        0.0000        0.0000        0.0000        0.0000        0.0000        0.0000        0.0000        0.0000        0.0000        0.0000        0.0000        0.0000        0.0000        0.0000        0.0000        0.0000        0.0000        0.0000        0.0000        0.0000        0.0000        0.0000        0.0000        0.0000        0.0000        0.0000        0.0000        0.0000        0.0000        0.0000        0.0000        0.0000        0.0000        0.0000        0.0000        0.0000        0.0000        0.0000        0.0000        0.0000        0.0000        0.0000        0.0000        0.0000        0.0000        0.0000        0.0000        0.0000
        0.0000        0.0000        0.0000        0.0000        0.0000        0.0000        0.0000        0.0000        0.0000        0.0000        0.0000        0.0000        0.0000        0.0000        0.0000        0.0000        0.0000        0.0000        0.0000        0.0000        0.0000        0.0000        0.0000        0.0000        0.0000        0.0000        0.0000        0.0000        0.0000        0.0000        0.0000        0.0000        0.0000        0.0000        0.0000        0.0000        0.0000        0.0000        0.0000        0.0000        0.0000        0.0000        0.0000        0.0000        0.0000        0.0000        0.0000        0.0000        0.0000        0.0000        0.0000        0.0000        0.0000        0.0000        0.0000        0.0000        0.0000        0.0000        0.0000        0.0000        0.0000      226.1960      215.1231      153.4267      123.9378        0.0000        0.0000        0.0000        0.0000        0.0000        0.0000        0.0000        0.0000      168.8283      181.4094      179.4440      187.9597      184.3182      197.3130      265.7563      290.3722      288.0621      293.0004      334.3226      325.0618        0.0000        0.0000        0.0000        0.0000        0.0000        0.0000        0.0000        0.0000        0.0000        0.0000        0.0000        0.0000        0.0000        0.0000        0.0000      176.0341      140.0473      120.9751       74.8303       62.0214       63.0198       57.0309       61.7214       52.0874       44.7459       57.9617       69.3277       85.8020       90.6572       85.6693       89.4592      102.9652      112.5526       98.1464       93.9682      100.0869      108.0027      118.6296      124.1707      121.8672      131.6628      152.3301      182.5279      200.9411      192.6236      186.1876      196.0030      216.4682      218.3340      229.6602      247.2403      311.1927      280.6366      288.4770      234.2023      227.6657      216.5183      241.0320      218.9791      265.9589      293.3949      266.7000      239.9610      240.2980      220.2659      208.9792      203.6756      176.2121      170.4841      170.8232      185.2014      212.3867      219.2345      254.5169      266.1834      294.4888      291.8304      281.3070      236.6709      254.1034      279.4932      272.8155      281.7703      263.6321      259.6490      244.9531      277.5089      296.1891      301.5262      351.6407      347.2982      313.2805      336.0023      320.4937      293.5207      287.8598      304.7856      303.1870      266.3625      240.8429      227.0210      213.8401      200.6341      164.4887      158.3138      205.9558      296.2238        0.0000        0.0000        0.0000        0.0000        0.0000        0.0000        0.0000        0.0000        0.0000        0.0000        0.0000        0.0000        0.0000        0.0000        0.0000        0.0000        0.0000        0.0000        0.0000        0.0000        0.0000        0.0000        0.0000        0.0000        0.0000        0.0000        0.0000        0.0000        0.0000        0.0000        0.0000        0.0000        0.0000        0.0000        0.0000        0.0000        0.0000        0.0000        0.0000        0.0000        0.0000        0.0000        0.0000        0.0000        0.0000        0.0000        0.0000        0.0000        0.0000        0.0000        0.0000        0.0000        0.0000        0.0000        0.0000        0.0000        0.0000
        0.0000        0.0000        0.0000        0.0000        0.0000        0.0000        0.0000        0.0000        0.0000        0.0000        0.0000        0.0000        0.0000        0.0000        0.0000        0.0000        0.0000        0.0000        0.0000        0.0000        0.0000        0.0000        0.0000        0.0000        0.0000        0.0000        0.0000        0.0000        0.0000        0.0000        0.0000        0.0000        0.0000        0.0000        0.0000        0.0000        0.0000        0.0000        0.0000        0.0000        0.0000        0.0000        0.0000        0.0000        0.0000        0.0000        0.0000        0.0000        0.0000        0.0000        0.0000        0.0000        0.0000        0.0000        0.0000        0.0000        0.0000        0.0000        0.0000        0.0000        0.0000        0.0000      284.6402      302.2122        0.0000        0.0000        0.0000        0.0000        0.0000        0.0000        0.0000        0.0000        0.0000        0.0000      217.9684      209.0770      222.3831      278.2722      302.8846      325.7027      353.0645      332.6832      316.1920      334.0554        0.0000        0.0000        0.0000        0.0000        0.0000        0.0000        0.0000        0.0000        0.0000        0.0000        0.0000        0.0000        0.0000        0.0000        0.0000        0.0000        0.0000      143.8657      121.1111       75.3053       54.3157       51.7088       74.7861       83.1365       51.3402       59.0865       66.5452       75.2584       90.9633      109.2290      110.8077      102.5499      104.8869       99.3628      109.3233      101.7306       91.3488       90.6362      116.9637      116.4224      122.1018      139.2209      178.4852      211.8941      207.9529      197.1919      190.4697      199.0923      233.3712      266.8543      270.8588      252.0821      219.2951      214.6403      235.4922      205.2197      214.0352      228.7201      230.6190      250.4997      249.2326      230.3568      226.9816      256.2112      238.7786      208.7562      200.5165      199.0534      193.9491      164.9639      160.0658      173.6785      179.4775      197.3033      222.9283      200.5011      238.5767      276.8339      263.8367      247.1687      248.1823      257.6755      279.9206      274.9451      283.7222      278.5520      266.9488      283.2261      293.8023      272.1339      285.0659      296.6730      285.1821      290.9446      287.9453      270.0495      268.7734      262.3432      262.4418      232.6236      238.4701      224.5499      214.0854      197.9823      174.5551      197.2424      225.8818        0.0000        0.0000        0.0000        0.0000        0.0000        0.0000        0.0000        0.0000        0.0000        0.0000        0.0000        0.0000        0.0000        0.0000        0.0000        0.0000        0.0000        0.0000        0.0000        0.0000        0.0000        0.0000        0.0000        0.0000        0.0000        0.0000        0.0000        0.0000        0.0000        0.0000        0.0000        0.0000        0.0000        0.0000        0.0000        0.0000        0.0000        0.0000        0.0000        0.0000        0.0000        0.0000        0.0000        0.0000        0.0000        0.0000        0.0000        0.0000        0.0000        0.0000        0.0000        0.0000        0.0000        0.0000        0.0000        0.0000        0.0000        0.0000
        0.0000        0.0000        0.0000        0.0000        0.0000        0.0000        0.0000        0.0000        0.0000        0.0000        0.0000        0.0000        0.0000        0.0000        0.0000        0.0000        0.0000        0.0000        0.0000        0.0000        0.0000        0.0000        0.0000        0.0000        0.0000        0.0000        0.0000        0.0000        0.0000        0.0000        0.0000        0.0000        0.0000        0.0000        0.0000        0.0000        0.0000        0.0000        0.0000        0.0000        0.0000        0.0000        0.0000        0.0000        0.0000        0.0000        0.0000        0.0000        0.0000        0.0000        0.0000        0.0000        0.0000        0.0000        0.0000        0.0000        0.0000        0.0000        0.0000        0.0000        0.0000        0.0000        0.0000        0.0000        0.0000        0.0000        0.0000        0.0000        0.0000        0.0000        0.0000        0.0000        0.0000        0.0000      336.9835      302.0473      287.7539      283.6957      286.1928      285.6672      309.6491      258.4089      258.2346        0.0000        0.0000        0.0000        0.0000        0.0000        0.0000        0.0000        0.0000        0.0000        0.0000        0.0000        0.0000        0.0000        0.0000        0.0000        0.0000        0.0000        0.0000      152.9064      114.0651       84.2644       70.8668       71.5679       80.4576       69.0962       64.2664       67.3345       65.0585       81.5525       82.8658       83.3379       88.9738       75.5557       82.7081       93.7787       91.0166       82.6389       76.1963       75.5862       85.8588      105.4418      124.1893      138.7031      157.5022      181.7142      212.3464      226.0798      211.1221      201.9373      220.4113      263.1572      244.9998      223.3765      209.9271      196.4752      200.6618      219.2572      225.7362      232.6757      254.5035      257.0227      240.8534      246.8576      232.2028      221.1230      196.5717      208.2316      198.9849      197.8402      190.4825      168.9255      182.0721      214.6113      194.0427      166.5108      169.1290      180.5979      191.1048      203.4547      232.7483      312.9539      297.8760      268.3196      271.2124      242.5943      267.4007      246.7275      238.0845      239.5525      239.4837      252.0550      234.5937      256.5849      268.5469      276.0472      267.2852      243.7041      254.4841      244.0385      232.3006      249.6229      267.8842      257.4794      230.9281      215.2498      237.0017      266.0389      299.1825        0.0000        0.0000        0.0000        0.0000        0.0000        0.0000        0.0000        0.0000        0.0000        0.0000        0.0000        0.0000        0.0000        0.0000        0.0000        0.0000        0.0000        0.0000        0.0000        0.0000        0.0000        0.0000        0.0000        0.0000        0.0000        0.0000        0.0000        0.0000        0.0000        0.0000        0.0000        0.0000        0.0000        0.0000        0.0000        0.0000        0.0000        0.0000        0.0000        0.0000        0.0000        0.0000        0.0000        0.0000        0.0000        0.0000        0.0000        0.0000        0.0000        0.0000        0.0000        0.0000        0.0000        0.0000        0.0000        0.0000        0.0000        0.0000
        0.0000        0.0000        0.0000        0.0000        0.0000        0.0000        0.0000        0.0000        0.0000        0.0000        0.0000        0.0000        0.0000        0.0000        0.0000        0.0000        0.0000        0.0000        0.0000        0.0000        0.0000        0.0000        0.0000        0.0000        0.0000        0.0000        0.0000        0.0000        0.0000        0.0000        0.0000        0.0000        0.0000        0.0000        0.0000        0.0000        0.0000        0.0000        0.0000        0.0000        0.0000        0.0000        0.0000        0.0000        0.0000        0.0000        0.0000        0.0000        0.0000        0.0000        0.0000        0.0000        0.0000        0.0000        0.0000        0.0000        0.0000        0.0000        0.0000        0.0000        0.0000        0.0000        0.0000        0.0000        0.0000        0.0000        0.0000        0.0000        0.0000        0.0000        0.0000        0.0000        0.0000        0.0000        0.0000        0.0000        0.0000        0.0000        0.0000        0.0000        0.0000        0.0000        0.0000        0.0000        0.0000        0.0000        0.0000        0.0000        0.0000        0.0000        0.0000        0.0000        0.0000        0.0000        0.0000        0.0000        0.0000        0.0000        0.0000        0.0000        0.0000      141.8028       95.5333       78.6347       68.7284       64.5828       68.9884       66.3555       62.7660       60.8188       65.3729       83.1966       94.0854       86.3182       84.1956       78.7090       75.4765       73.4044       74.2673       70.7625       63.9686       75.4536       80.9669       90.8549      106.1327      159.9976      181.3505      221.0907      265.2428      268.8788      241.1997      201.2869      230.3642      233.7972      223.5069      220.6710      216.8621      236.3643      261.5719      265.0595      275.0578      268.6146      255.2242      252.3790      226.6716      232.0154      220.8086      191.2343      185.1364      190.9620      198.3002      223.5718      238.3531      224.4997      204.5563      197.0467      202.3668      194.0376      198.1523      195.4962      227.8504      244.9663      273.4618      317.5996      305.6186      273.7959      252.9989      237.9966      255.5540      242.0620      221.6908      232.7872      242.8567      227.6125      231.0719      245.5696      255.5646      262.1064      250.3920      243.8907      249.3368      223.7900      223.4472      244.5843      259.0541      256.9925      235.9364      214.9195      217.6651      263.0073        0.0000        0.0000        0.0000        0.0000        0.0000        0.0000        0.0000        0.0000        0.0000        0.0000        0.0000        0.0000        0.0000        0.0000        0.0000        0.0000        0.0000        0.0000        0.0000        0.0000        0.0000        0.0000        0.0000        0.0000        0.0000        0.0000        0.0000        0.0000        0.0000        0.0000        0.0000        0.0000        0.0000        0.0000        0.0000        0.0000        0.0000        0.0000        0.0000        0.0000        0.0000        0.0000        0.0000        0.0000        0.0000        0.0000        0.0000        0.0000        0.0000        0.0000        0.0000        0.0000        0.0000        0.0000        0.0000        0.0000        0.0000        0.0000        0.0000
        0.0000        0.0000        0.0000        0.0000        0.0000        0.0000        0.0000        0.0000        0.0000        0.0000        0.0000        0.0000        0.0000        0.0000        0.0000        0.0000        0.0000        0.0000        0.0000        0.0000        0.0000        0.0000        0.0000        0.0000        0.0000        0.0000        0.0000        0.0000        0.0000        0.0000        0.0000        0.0000        0.0000        0.0000        0.0000        0.0000        0.0000        0.0000        0.0000        0.0000        0.0000        0.0000        0.0000        0.0000        0.0000        0.0000        0.0000        0.0000        0.0000        0.0000        0.0000        0.0000        0.0000        0.0000        0.0000        0.0000        0.0000        0.0000        0.0000        0.0000        0.0000        0.0000        0.0000        0.0000        0.0000        0.0000        0.0000        0.0000        0.0000        0.0000        0.0000        0.0000        0.0000        0.0000        0.0000        0.0000        0.0000        0.0000        0.0000        0.0000        0.0000        0.0000        0.0000        0.0000        0.0000        0.0000        0.0000        0.0000        0.0000        0.0000        0.0000        0.0000        0.0000        0.0000        0.0000        0.0000        0.0000        0.0000        0.0000        0.0000        0.0000      113.6962       78.9273       71.2773       72.9204       64.1258       63.2972       60.3496       61.1535       59.3907       67.2024       78.6060       88.6839       84.6435       79.6174       72.2876       70.9070       75.5002       73.7264       60.8002       64.2300       74.7378       81.3610       97.5995      121.3346      163.3813      198.8040      213.8449      263.1104      229.6067      203.8165      203.1916      187.0358      223.4928      230.2406      241.1807      238.7323      248.9668      262.8416      255.6980      244.8971      241.4994      236.1946      243.2784      228.7732      234.7817      213.7089      194.8577      190.1979      204.2770      226.4540      281.4110      290.6946      292.7223      248.1379      295.7328      277.8066      244.3829      250.9599      221.3248      225.5639      230.0667      274.7820      270.9039      224.5551      220.3425      231.7218      240.2256      256.9884      244.8464      236.9792      234.4675      229.1886      233.3741      232.3995      250.7354      255.6941      260.5250      252.1249      231.2168      227.2023      222.3771      232.0882      256.8538      255.6840      236.6665      242.4254      256.1210      282.8999      275.2438        0.0000        0.0000        0.0000        0.0000        0.0000        0.0000        0.0000        0.0000        0.0000        0.0000        0.0000        0.0000        0.0000        0.0000        0.0000        0.0000        0.0000        0.0000        0.0000        0.0000        0.0000        0.0000        0.0000        0.0000        0.0000        0.0000        0.0000        0.0000        0.0000        0.0000        0.0000        0.0000        0.0000        0.0000        0.0000        0.0000        0.0000        0.0000        0.0000        0.0000        0.0000        0.0000        0.0000        0.0000        0.0000        0.0000        0.0000        0.0000        0.0000        0.0000        0.0000        0.0000        0.0000        0.0000        0.0000        0.0000        0.0000        0.0000        0.0000
        0.0000        0.0000        0.0000        0.0000        0.0000        0.0000        0.0000        0.0000        0.0000        0.0000        0.0000        0.0000        0.0000        0.0000        0.0000        0.0000        0.0000        0.0000        0.0000        0.0000        0.0000        0.0000        0.0000        0.0000        0.0000        0.0000        0.0000        0.0000        0.0000        0.0000        0.0000        0.0000        0.0000        0.0000        0.0000        0.0000        0.0000        0.0000        0.0000        0.0000        0.0000        0.0000        0.0000        0.0000        0.0000        0.0000        0.0000        0.0000        0.0000        0.0000        0.0000        0.0000        0.0000        0.0000        0.0000        0.0000        0.0000        0.0000        0.0000        0.0000        0.0000        0.0000        0.0000        0.0000        0.0000        0.0000        0.0000        0.0000        0.0000        0.0000        0.0000        0.0000        0.0000        0.0000        0.0000        0.0000        0.0000        0.0000        0.0000        0.0000        0.0000        0.0000        0.0000        0.0000        0.0000        0.0000        0.0000        0.0000        0.0000        0.0000        0.0000        0.0000        0.0000        0.0000        0.0000        0.0000        0.0000        0.0000        0.0000        0.0000      156.4570      116.8778       82.6436       72.7808       61.6511       63.2018       62.2547       58.5129       57.2544       55.4275       63.4093       77.6621       86.2115       78.8515       81.5527       85.3798       86.7575       97.8562       97.4797       78.3972       80.0853       87.8311       90.1482      131.6808      136.4312      157.7674      163.8674      184.5601      243.3678      213.2631      204.0450      188.6010      200.5733      212.9251      219.4551      257.0751      263.1450      229.8270      236.5139      218.4695      257.7606      252.8277      237.3479      249.0280      232.1440      222.8688      223.3046      200.8954      203.9033      223.6891      257.9783      325.3983      301.9765      288.0188      261.7130      333.3079      374.4473      271.0777      266.1045      250.3651      248.0840      232.4198      230.9271      205.0160      206.8333      224.5509      266.7799      253.8029      271.0108      251.6524      264.7145      298.2776      243.0913      249.8785      243.3287      265.6057      271.7029      270.3129      259.6291      248.0208      244.6941      237.7307      253.0833      273.5447      232.5473      217.5860      237.1145      288.7699        0.0000        0.0000        0.0000        0.0000        0.0000        0.0000        0.0000        0.0000        0.0000        0.0000        0.0000        0.0000        0.0000      524.9700        0.0000        0.0000        0.0000      496.2899        0.0000        0.0000        0.0000        0.0000        0.0000        0.0000        0.0000        0.0000        0.0000        0.0000        0.0000        0.0000        0.0000        0.0000        0.0000        0.0000        0.0000        0.0000        0.0000        0.0000        0.0000        0.0000        0.0000        0.0000        0.0000        0.0000        0.0000        0.0000        0.0000        0.0000        0.0000        0.0000        0.0000        0.0000        0.0000        0.0000        0.0000        0.0000        0.0000        0.0000        0.0000        0.0000        0.0000
        0.0000        0.0000        0.0000        0.0000        0.0000        0.0000        0.0000        0.0000        0.0000        0.0000        0.0000        0.0000        0.0000        0.0000        0.0000        0.0000        0.0000        0.0000        0.0000        0.0000        0.0000        0.0000        0.0000        0.0000        0.0000        0.0000        0.0000        0.0000        0.0000        0.0000        0.0000        0.0000        0.0000        0.0000        0.0000        0.0000        0.0000        0.0000        0.0000        0.0000        0.0000        0.0000        0.0000        0.0000        0.0000        0.0000        0.0000        0.0000        0.0000        0.0000        0.0000        0.0000        0.0000        0.0000        0.0000        0.0000        0.0000        0.0000        0.0000        0.0000        0.0000        0.0000        0.0000        0.0000        0.0000        0.0000        0.0000        0.0000        0.0000        0.0000        0.0000        0.0000        0.0000        0.0000        0.0000        0.0000        0.0000        0.0000        0.0000        0.0000        0.0000        0.0000        0.0000        0.0000        0.0000        0.0000        0.0000        0.0000        0.0000        0.0000        0.0000        0.0000        0.0000        0.0000        0.0000        0.0000        0.0000        0.0000        0.0000        0.0000      161.4797      130.4662      102.0182       66.9401       58.7837       57.1538       61.6074       85.1617       68.0595       60.5149       62.1210       63.0451       68.5523       65.2526       83.4361       91.1674       89.9437       94.0924      102.3441       91.9376      112.7879      121.2236      127.5669      145.7892      146.1581      164.3631      179.1773      193.3821      189.3561      202.2463      207.6409      189.6036      210.3240      217.2919      224.6497      236.4658      221.3313      211.2376      216.8204      251.1677      253.2093      278.7052      245.0863      255.2283      270.8803      280.8300      282.9263      255.2614      271.9347      304.3346      328.8144      324.5977      277.1159      282.1726      296.1521      343.7202      312.3751      270.3228      266.7653      237.3525      234.7438      241.7228      227.8512      223.2437      233.9519      259.9154      272.5295      274.0077      262.5586      256.1805      259.5694      281.9920      267.8549      268.7869      285.9807      273.6351      269.0724      275.3785      266.6224      257.1082      245.0560      255.8863      242.9197      249.0924      206.0004      223.1953      243.2607      528.0463        0.0000        0.0000        0.0000        0.0000        0.0000        0.0000        0.0000        0.0000        0.0000        0.0000        0.0000        0.0000      374.4900      413.7299      368.6100        0.0000      383.8200      456.7799        0.0000        0.0000        0.0000        0.0000        0.0000        0.0000        0.0000        0.0000        0.0000        0.0000        0.0000        0.0000        0.0000        0.0000        0.0000        0.0000        0.0000        0.0000        0.0000        0.0000        0.0000        0.0000        0.0000        0.0000        0.0000        0.0000        0.0000        0.0000        0.0000        0.0000        0.0000        0.0000        0.0000        0.0000        0.0000        0.0000        0.0000        0.0000        0.0000        0.0000        0.0000        0.0000        0.0000
        0.0000        0.0000        0.0000        0.0000        0.0000        0.0000        0.0000        0.0000        0.0000        0.0000        0.0000        0.0000        0.0000        0.0000        0.0000        0.0000        0.0000        0.0000        0.0000        0.0000        0.0000        0.0000        0.0000        0.0000        0.0000        0.0000        0.0000        0.0000        0.0000        0.0000        0.0000        0.0000        0.0000        0.0000        0.0000        0.0000        0.0000        0.0000        0.0000        0.0000        0.0000        0.0000        0.0000        0.0000        0.0000        0.0000        0.0000        0.0000        0.0000        0.0000        0.0000        0.0000        0.0000        0.0000        0.0000        0.0000        0.0000        0.0000        0.0000        0.0000        0.0000        0.0000        0.0000        0.0000        0.0000        0.0000        0.0000        0.0000        0.0000        0.0000        0.0000        0.0000        0.0000        0.0000        0.0000        0.0000        0.0000        0.0000        0.0000        0.0000        0.0000        0.0000        0.0000        0.0000        0.0000        0.0000        0.0000        0.0000        0.0000        0.0000        0.0000        0.0000        0.0000        0.0000        0.0000        0.0000        0.0000        0.0000        0.0000      173.3551      155.3609      130.7668      116.9915       82.1191       68.3413       66.1348       61.9067       86.7462       65.9589       54.1693       54.8700       59.1949       67.1209       66.2354       82.2815       98.4088       97.2675       93.6587      102.6222      121.3748      144.3468      132.1056      139.3593      146.3312      153.7967      188.2405      184.0760      195.7652      216.9891      211.4852      201.3128      204.1435      227.2005      216.8073      229.6149      239.9247      226.7939      214.3920      240.3119      238.7138      247.6321      254.6462      268.0136      295.7656      281.7554      288.7110      322.0083      324.0373      344.8214      336.6405      332.4058      316.2593      320.3106      329.5455      347.9638      387.4021      325.4000      260.0652      247.8376      230.9756      245.7088      273.6443      279.3354      252.6288      247.3624      255.2798      276.3474      269.9020      276.6211      261.2900      275.5782      333.4065      322.9935      361.7390      302.7424      283.4224      280.3454      286.7255      269.5717      260.7454      270.7913      248.4278      230.1957      213.1223      194.8931      204.1380      260.9850      541.6920        0.0000        0.0000        0.0000        0.0000        0.0000        0.0000      405.3450      398.5801        0.0000        0.0000        0.0000        0.0000      328.0200      411.8700        0.0000        0.0000        0.0000        0.0000        0.0000        0.0000        0.0000        0.0000        0.0000        0.0000        0.0000        0.0000        0.0000        0.0000        0.0000        0.0000        0.0000        0.0000        0.0000        0.0000        0.0000        0.0000        0.0000        0.0000        0.0000        0.0000        0.0000        0.0000        0.0000        0.0000        0.0000        0.0000        0.0000        0.0000        0.0000        0.0000        0.0000        0.0000        0.0000        0.0000        0.0000        0.0000        0.0000        0.0000        0.0000        0.0000        0.0000
        0.0000        0.0000        0.0000        0.0000        0.0000        0.0000        0.0000        0.0000        0.0000        0.0000        0.0000        0.0000        0.0000        0.0000        0.0000        0.0000        0.0000        0.0000        0.0000        0.0000        0.0000        0.0000        0.0000        0.0000        0.0000        0.0000        0.0000        0.0000        0.0000        0.0000        0.0000        0.0000        0.0000        0.0000        0.0000        0.0000        0.0000        0.0000        0.0000        0.0000        0.0000        0.0000        0.0000        0.0000        0.0000        0.0000        0.0000        0.0000        0.0000        0.0000        0.0000        0.0000        0.0000        0.0000        0.0000        0.0000        0.0000        0.0000        0.0000        0.0000        0.0000        0.0000        0.0000        0.0000        0.0000        0.0000        0.0000        0.0000        0.0000        0.0000        0.0000        0.0000        0.0000        0.0000        0.0000        0.0000        0.0000        0.0000        0.0000        0.0000        0.0000        0.0000        0.0000        0.0000        0.0000        0.0000        0.0000        0.0000        0.0000        0.0000        0.0000        0.0000        0.0000        0.0000        0.0000        0.0000        0.0000      135.7714      141.1892      153.2654      138.6434      120.2713      108.2982       86.2013       73.6102       75.7335       66.5250       58.7953       52.5032       51.9565       51.7815       59.8132       80.7923       81.2674       89.0069       93.0079       83.7855       85.2523      108.2084      143.0239      133.3130      136.0961      142.0617      160.9117      185.5442      188.0843      192.3558      216.9297      225.7339      206.1664      212.1913      230.6966      211.4149      210.8143      228.6984      233.1073      243.5331      228.6505      250.1842      247.6745      252.8062      263.3077      263.8544      292.4059      288.7012      296.7411      301.1790      318.0412      290.6162      283.1662      282.2332      284.2885      289.2916      306.7989      333.8439      353.7890      319.1158      309.6404      277.6739      261.7047      266.4658      274.5146      277.7194      281.8882      271.0063      261.1410      283.8951      280.9952      270.0463      266.3553      292.6447      351.8427      320.6505      306.9454      276.9816      295.9655      296.3418      301.0809      280.0816      245.6844      239.0528      235.3164      211.5472      196.5709      250.0856      248.5761      257.5152        0.0000        0.0000        0.0000        0.0000        0.0000      336.4451      341.8784      336.5081      371.3099        0.0000        0.0000        0.0000        0.0000        0.0000        0.0000        0.0000        0.0000        0.0000        0.0000        0.0000        0.0000        0.0000        0.0000        0.0000        0.0000        0.0000        0.0000        0.0000        0.0000        0.0000        0.0000        0.0000        0.0000        0.0000        0.0000        0.0000        0.0000        0.0000        0.0000        0.0000        0.0000        0.0000        0.0000        0.0000        0.0000        0.0000        0.0000        0.0000        0.0000        0.0000        0.0000        0.0000        0.0000        0.0000        0.0000        0.0000        0.0000        0.0000        0.0000        0.0000        0.0000        0.0000
        0.0000        0.0000        0.0000        0.0000        0.0000        0.0000        0.0000        0.0000        0.0000        0.0000        0.0000        0.0000        0.0000        0.0000        0.0000        0.0000        0.0000        0.0000        0.0000        0.0000        0.0000        0.0000        0.0000        0.0000        0.0000        0.0000        0.0000        0.0000        0.0000        0.0000        0.0000        0.0000        0.0000        0.0000        0.0000        0.0000        0.0000        0.0000        0.0000        0.0000        0.0000        0.0000        0.0000        0.0000        0.0000        0.0000        0.0000        0.0000        0.0000        0.0000        0.0000        0.0000        0.0000        0.0000        0.0000        0.0000        0.0000        0.0000        0.0000        0.0000        0.0000        0.0000        0.0000        0.0000        0.0000        0.0000        0.0000        0.0000        0.0000        0.0000        0.0000        0.0000        0.0000        0.0000        0.0000        0.0000        0.0000        0.0000        0.0000        0.0000        0.0000        0.0000        0.0000        0.0000        0.0000        0.0000        0.0000        0.0000        0.0000        0.0000        0.0000        0.0000        0.0000        0.0000        0.0000        0.0000        0.0000      167.0510      152.5845      164.7988      148.7322      117.0409      114.0597       89.0148       71.9092       76.4281       75.3057       63.7798       65.4108       61.4795       61.2078       76.3327       86.9181       84.4855      100.7903      106.3402       92.7266       94.0620      109.7245      129.7342      138.7915      130.6707      138.9109      192.4687      205.9719      210.3625      202.3735      215.9709      219.4544      229.0452      215.9771      219.7921      220.2132      217.0398      248.2456      270.6838      272.6808      255.1462      242.5360      249.9622      277.6095      291.7526      272.6265      281.1702      275.4331      274.6909      283.8366      284.8257      287.9644      297.1031      308.3142      326.7727      274.8933      294.4066      322.2744      372.5381      372.8589      356.3675      337.6977      275.0929      288.8713      285.7223      290.4519      323.5674      300.2764      310.7360      304.7127      274.5470      275.1355      262.7165      300.3860      321.8519      334.5526      318.0785      294.2354      309.3632      307.7364      299.4250      288.0719      243.4726      228.9412      207.2387      213.4514      210.0590      279.4398      263.8755      288.0944        0.0000        0.0000        0.0000      311.6700      289.4840      284.3871      293.1129      289.1255      337.3799        0.0000        0.0000        0.0000        0.0000        0.0000        0.0000        0.0000        0.0000        0.0000        0.0000        0.0000        0.0000        0.0000        0.0000        0.0000        0.0000        0.0000        0.0000        0.0000        0.0000        0.0000        0.0000        0.0000        0.0000        0.0000        0.0000        0.0000        0.0000        0.0000        0.0000        0.0000        0.0000        0.0000        0.0000        0.0000        0.0000        0.0000        0.0000        0.0000        0.0000        0.0000        0.0000        0.0000        0.0000        0.0000        0.0000        0.0000        0.0000        0.0000        0.0000        0.0000        0.0000        0.0000
        0.0000        0.0000        0.0000        0.0000        0.0000        0.0000        0.0000        0.0000        0.0000        0.0000        0.0000        0.0000        0.0000        0.0000        0.0000        0.0000        0.0000        0.0000        0.0000        0.0000        0.0000        0.0000        0.0000        0.0000        0.0000        0.0000        0.0000        0.0000        0.0000        0.0000        0.0000        0.0000        0.0000        0.0000        0.0000        0.0000        0.0000        0.0000        0.0000        0.0000        0.0000        0.0000        0.0000        0.0000        0.0000        0.0000        0.0000        0.0000        0.0000        0.0000        0.0000        0.0000        0.0000        0.0000        0.0000        0.0000        0.0000        0.0000        0.0000        0.0000        0.0000        0.0000        0.0000        0.0000        0.0000        0.0000        0.0000        0.0000        0.0000        0.0000        0.0000        0.0000        0.0000        0.0000        0.0000        0.0000        0.0000        0.0000        0.0000        0.0000        0.0000        0.0000        0.0000        0.0000        0.0000        0.0000        0.0000        0.0000        0.0000        0.0000        0.0000        0.0000        0.0000        0.0000        0.0000        0.0000      277.9130      246.7649      191.3898      162.4466      161.3362      147.9543      132.2023       97.4862       90.4277       93.1461       90.7517       76.7335       77.3092       74.1846       82.8839       92.6501      109.6356      117.4052      115.9412      122.9841      115.4598      202.8583      168.8920      151.7133      153.8280      153.0152      170.2155      166.9760      168.9842      221.7025      214.3504      223.4054      206.2499      206.7537      202.3271      202.7135      190.3932      223.7779      227.1712      314.1490      321.4247      323.4409      317.1785      270.8573      283.8970      293.7087      286.5589      269.7952      241.5107      234.9782      247.5428      251.5922      290.0204      319.4717      317.6313      307.3826      289.4923      301.3251      328.9120      364.3967      391.6039      400.2777      390.7941      373.3788      372.1844      375.8054      391.9594      409.3269      405.2262      403.2141      361.4658      312.8000      288.2120      282.1504      329.1031      396.0425      382.6889      366.5929      296.1530      317.2615      312.2575      305.7274      297.3137      237.2523      215.9826      208.6676      210.4506      411.6874      426.1032      356.2598        0.0000        0.0000        0.0000        0.0000      315.6575      275.4340      269.4950      280.6514      271.2968      221.6701        0.0000        0.0000        0.0000        0.0000        0.0000        0.0000        0.0000        0.0000        0.0000        0.0000        0.0000        0.0000        0.0000        0.0000        0.0000        0.0000        0.0000        0.0000        0.0000        0.0000        0.0000        0.0000        0.0000        0.0000        0.0000        0.0000        0.0000        0.0000        0.0000        0.0000        0.0000        0.0000        0.0000        0.0000        0.0000        0.0000        0.0000        0.0000        0.0000        0.0000        0.0000        0.0000        0.0000        0.0000        0.0000        0.0000        0.0000        0.0000        0.0000        0.0000        0.0000        0.0000        0.0000
        0.0000        0.0000        0.0000        0.0000        0.0000        0.0000        0.0000        0.0000        0.0000        0.0000        0.0000        0.0000        0.0000        0.0000        0.0000        0.0000        0.0000        0.0000        0.0000        0.0000        0.0000        0.0000        0.0000        0.0000        0.0000        0.0000        0.0000        0.0000        0.0000        0.0000        0.0000        0.0000        0.0000        0.0000        0.0000        0.0000        0.0000        0.0000        0.0000        0.0000        0.0000        0.0000        0.0000        0.0000        0.0000        0.0000        0.0000        0.0000        0.0000        0.0000        0.0000        0.0000        0.0000        0.0000        0.0000        0.0000        0.0000        0.0000        0.0000        0.0000        0.0000        0.0000        0.0000        0.0000        0.0000        0.0000        0.0000        0.0000        0.0000        0.0000        0.0000        0.0000        0.0000        0.0000        0.0000        0.0000        0.0000        0.0000        0.0000        0.0000        0.0000        0.0000        0.0000        0.0000        0.0000        0.0000        0.0000        0.0000        0.0000        0.0000        0.0000        0.0000        0.0000        0.0000        0.0000        0.0000      272.7820      214.7699      176.4835      175.3824      157.0020      162.7669      150.6480      100.9580       86.2450       88.8898       78.7569       75.2007       79.4659       83.9376       92.3178      104.8968      115.5158      119.7878      127.4308      114.9040      127.7563      167.6953      177.6984      131.2139      132.1633      147.8598      161.1868      150.9315      167.4608      185.5922      209.9134      248.5777      208.5467      213.3217      185.1809      196.1663      225.7388      245.1477      236.3994      289.2841      270.8509      283.6976      258.3672      247.3019      268.3792      287.1759      288.2267      244.9841      224.8342      244.2868      268.6515      251.0312      263.0760      285.5462      310.0396      319.6276      298.6402      313.4483      333.6573      367.6819      408.0108      427.8864      425.3117      419.0359      447.3057      489.8371      484.5779      458.7806      446.8616      433.6278      404.2388      343.6299      338.4358      335.6406      364.3734      397.1941      387.7672      357.3179      342.0569      318.1611      309.5251      311.6869      285.6963      241.5880      227.6476      223.2702      265.0460        0.0000        0.0000        0.0000        0.0000        0.0000        0.0000      359.5750      270.4290      255.6842      249.3168      277.2274      231.1992        0.0000        0.0000        0.0000        0.0000        0.0000        0.0000        0.0000        0.0000        0.0000        0.0000        0.0000        0.0000        0.0000        0.0000        0.0000        0.0000        0.0000        0.0000        0.0000        0.0000        0.0000        0.0000        0.0000        0.0000        0.0000        0.0000        0.0000        0.0000        0.0000        0.0000        0.0000        0.0000        0.0000        0.0000        0.0000        0.0000        0.0000        0.0000        0.0000        0.0000        0.0000        0.0000        0.0000        0.0000        0.0000        0.0000        0.0000        0.0000        0.0000        0.0000        0.0000        0.0000        0.0000        0.0000
        0.0000        0.0000        0.0000        0.0000        0.0000        0.0000        0.0000        0.0000        0.0000        0.0000        0.0000        0.0000        0.0000        0.0000        0.0000        0.0000        0.0000        0.0000        0.0000        0.0000        0.0000        0.0000        0.0000        0.0000        0.0000        0.0000        0.0000        0.0000        0.0000        0.0000        0.0000        0.0000        0.0000        0.0000        0.0000        0.0000        0.0000        0.0000        0.0000        0.0000        0.0000        0.0000        0.0000        0.0000        0.0000        0.0000        0.0000        0.0000        0.0000        0.0000        0.0000        0.0000        0.0000        0.0000        0.0000        0.0000        0.0000        0.0000        0.0000        0.0000        0.0000        0.0000        0.0000        0.0000        0.0000        0.0000        0.0000        0.0000        0.0000        0.0000        0.0000        0.0000        0.0000        0.0000        0.0000        0.0000        0.0000        0.0000        0.0000        0.0000        0.0000        0.0000        0.0000        0.0000        0.0000        0.0000        0.0000        0.0000        0.0000        0.0000        0.0000        0.0000        0.0000        0.0000        0.0000        0.0000      240.8033      201.4193      155.8746      181.8041      162.1802      154.3459      145.8367      110.2041      102.1242      101.8542       97.5929       93.4714       95.6917       87.4225      102.7129      120.9923      128.8347      130.9453      131.2383      122.7229      115.1350      128.2841      128.7266      123.7395      127.5282      134.8056      135.3967      144.3270      166.0602      177.2242      179.2543      183.9928      181.2317      179.5048      164.8720      144.2892      166.6611      224.8798      243.8178      247.0932      236.3666      233.2604      241.9862      266.1405      325.5221      307.3313      315.0183      261.5317      239.4274      250.2704      263.5441      287.3446      276.0403      261.3275      283.3041      301.2722      295.3444      324.8041      351.2690      374.1874      396.4201      425.7178      448.2849      488.5154      527.1556      510.5020      497.3104      502.5291      486.4846      487.9986      456.9969      419.7741      395.2892      379.2443      356.7495      409.0434      390.1311      350.8487      337.9367      308.3424      319.4540      333.6743      295.3344      283.9614      270.9896      276.9305        0.0000        0.0000        0.0000        0.0000        0.0000        0.0000      374.8286      283.7057      340.3773      307.7572      285.5853      276.2367      234.1442        0.0000        0.0000        0.0000        0.0000        0.0000        0.0000        0.0000        0.0000        0.0000        0.0000        0.0000        0.0000        0.0000        0.0000        0.0000        0.0000        0.0000        0.0000        0.0000        0.0000        0.0000        0.0000        0.0000        0.0000        0.0000        0.0000        0.0000        0.0000        0.0000        0.0000        0.0000        0.0000        0.0000        0.0000        0.0000        0.0000        0.0000        0.0000        0.0000        0.0000        0.0000        0.0000        0.0000        0.0000        0.0000        0.0000        0.0000        0.0000        0.0000        0.0000        0.0000        0.0000        0.0000        0.0000
        0.0000        0.0000        0.0000        0.0000        0.0000        0.0000        0.0000        0.0000        0.0000        0.0000        0.0000        0.0000        0.0000        0.0000        0.0000        0.0000        0.0000        0.0000        0.0000        0.0000        0.0000        0.0000        0.0000        0.0000        0.0000        0.0000        0.0000        0.0000        0.0000        0.0000        0.0000        0.0000        0.0000        0.0000        0.0000        0.0000        0.0000        0.0000        0.0000        0.0000        0.0000        0.0000        0.0000        0.0000        0.0000        0.0000        0.0000        0.0000        0.0000        0.0000        0.0000        0.0000        0.0000        0.0000        0.0000        0.0000        0.0000        0.0000        0.0000        0.0000        0.0000        0.0000        0.0000        0.0000        0.0000        0.0000        0.0000        0.0000        0.0000        0.0000        0.0000        0.0000        0.0000        0.0000        0.0000        0.0000        0.0000        0.0000        0.0000        0.0000        0.0000        0.0000        0.0000        0.0000        0.0000        0.0000        0.0000        0.0000        0.0000        0.0000        0.0000        0.0000        0.0000        0.0000        0.0000        0.0000        0.0000      218.6366      155.6140      141.8393      167.4942      172.8197      154.4743      130.7713      140.6121      149.0470      128.1512      109.4757       99.7233      116.0062      123.3420      128.0049      135.5450      137.5395      135.0228      138.2669      143.4741      147.6950      148.8034      147.7364      145.3212      138.8060      128.3804      141.5269      156.1578      158.6805      178.9915      181.0071      189.4450      177.4589      170.1529      143.8495      133.4209      165.1676      199.1049      214.6601      221.6543      234.9706      252.2951      271.5782      330.2359      325.7534      311.0386      270.9088      252.0467      261.4811      271.6622      291.6740      275.1073      313.0319      348.7575      348.3625      376.8192      364.8858      371.0252      360.1248      383.4087      394.2201      419.5615      482.2885      501.8648      534.0102      491.7599      535.4141      515.7981      544.7093      537.7863      485.7618      431.5538      389.4667      369.0497      369.8161      371.3193      363.6023      325.1615      322.7319      354.0609      345.7727      310.7471      317.8518      320.8212        0.0000        0.0000        0.0000        0.0000        0.0000        0.0000        0.0000      319.7125      312.1447      350.9839      382.2670      351.1094      305.4175      296.2687        0.0000        0.0000        0.0000        0.0000        0.0000        0.0000        0.0000        0.0000        0.0000        0.0000        0.0000        0.0000        0.0000        0.0000        0.0000        0.0000        0.0000        0.0000        0.0000        0.0000        0.0000        0.0000        0.0000        0.0000        0.0000        0.0000        0.0000        0.0000        0.0000        0.0000        0.0000        0.0000        0.0000        0.0000        0.0000        0.0000        0.0000        0.0000        0.0000        0.0000        0.0000        0.0000        0.0000        0.0000        0.0000        0.0000        0.0000        0.0000        0.0000        0.0000        0.0000        0.0000        0.0000        0.0000
        0.0000        0.0000        0.0000        0.0000        0.0000        0.0000        0.0000        0.0000        0.0000        0.0000        0.0000        0.0000        0.0000        0.0000        0.0000        0.0000        0.0000        0.0000        0.0000        0.0000        0.0000        0.0000        0.0000        0.0000        0.0000        0.0000        0.0000        0.0000        0.0000        0.0000        0.0000        0.0000        0.0000        0.0000        0.0000        0.0000        0.0000        0.0000        0.0000        0.0000        0.0000        0.0000        0.0000        0.0000        0.0000        0.0000        0.0000        0.0000        0.0000        0.0000        0.0000        0.0000        0.0000        0.0000        0.0000        0.0000        0.0000        0.0000        0.0000        0.0000        0.0000        0.0000        0.0000        0.0000        0.0000        0.0000        0.0000        0.0000        0.0000        0.0000        0.0000        0.0000        0.0000        0.0000        0.0000        0.0000        0.0000        0.0000        0.0000        0.0000        0.0000        0.0000        0.0000        0.0000        0.0000        0.0000        0.0000        0.0000        0.0000        0.0000        0.0000        0.0000        0.0000        0.0000        0.0000        0.0000      238.3924      185.8973      145.4485      154.1180        0.0000      168.3482      166.4538      164.2717      152.7697      136.9902      144.7951      137.3227      118.7703      115.2553      130.4507      132.5565      150.5128      183.7644      184.7205      185.7402      180.5061      160.1945      139.2897      134.3663      130.8348      132.1773      141.6760      151.4057      152.5645      160.4689      161.5043      145.2442      154.9578      168.0426      151.8504      128.0289      121.6629      123.2901      157.8955      170.9414      188.2899      211.1738      230.5711      251.2826      327.4587      316.7742      277.0479      254.4721      255.1602      281.0941      299.6873      329.3987      315.9284      326.2506      350.0378      281.6226      266.3257      291.1625      304.0361      327.7512      343.2313      320.7264      338.3194      421.6804      470.5746      483.9572      462.5939      485.3321      506.7542      527.8977      526.0102      488.9062      470.7320      424.3802      397.9934      362.1158      389.3436      380.0032      346.9953      328.0472      367.1475      360.1380      418.5331        0.0000        0.0000        0.0000        0.0000        0.0000      205.2300      174.6600        0.0000      419.5378      328.8100      369.6771      404.8672      402.1843      369.6247      338.9374        0.0000        0.0000        0.0000        0.0000        0.0000        0.0000        0.0000        0.0000        0.0000        0.0000        0.0000        0.0000        0.0000        0.0000        0.0000        0.0000        0.0000        0.0000        0.0000        0.0000        0.0000        0.0000        0.0000        0.0000        0.0000        0.0000        0.0000        0.0000        0.0000        0.0000        0.0000        0.0000        0.0000        0.0000        0.0000        0.0000        0.0000        0.0000        0.0000        0.0000        0.0000        0.0000        0.0000        0.0000        0.0000        0.0000        0.0000        0.0000        0.0000        0.0000        0.0000        0.0000        0.0000        0.0000        0.0000
        0.0000        0.0000        0.0000        0.0000        0.0000        0.0000        0.0000        0.0000        0.0000        0.0000        0.0000        0.0000        0.0000        0.0000        0.0000        0.0000        0.0000        0.0000        0.0000        0.0000        0.0000        0.0000        0.0000        0.0000        0.0000        0.0000        0.0000        0.0000        0.0000        0.0000        0.0000        0.0000        0.0000        0.0000        0.0000        0.0000        0.0000        0.0000        0.0000        0.0000        0.0000        0.0000        0.0000        0.0000        0.0000        0.0000        0.0000        0.0000        0.0000        0.0000        0.0000        0.0000        0.0000        0.0000        0.0000        0.0000        0.0000        0.0000        0.0000        0.0000        0.0000        0.0000        0.0000        0.0000        0.0000        0.0000        0.0000        0.0000        0.0000        0.0000        0.0000        0.0000        0.0000        0.0000        0.0000        0.0000        0.0000        0.0000        0.0000        0.0000        0.0000        0.0000        0.0000        0.0000        0.0000        0.0000        0.0000        0.0000        0.0000        0.0000        0.0000        0.0000        0.0000        0.0000        0.0000        0.0000        0.0000      166.8630        0.0000        0.0000        0.0000      167.1918      160.5438      166.9936      154.2411      130.5435      117.4255      116.8884      105.5109      111.6558      137.4814      165.9591      171.9904      182.9261      195.9873      177.4357      170.3744      150.6953      144.5812      133.9342      129.2722      139.5750      136.5309      143.8377      153.8542      168.4697      168.5912      144.9719      147.0742      145.6651      147.3965      126.9450      144.5378      156.7510      173.1063      173.0739      165.9055      177.8662      201.5935      236.6042      253.3974      212.6895      230.3149      257.0747      288.8149      300.7377      314.8852      323.9898      309.9024      314.6866      333.0066      268.6486      272.1647      274.5836      287.2253      298.1809      279.4750      295.9669      314.9362      415.3293      477.6296      458.2841      467.5302      506.1903      524.4432      531.9100      539.6503      520.5667      464.8868      442.5518      440.5969      454.9693      448.6718      398.0298      396.5971      342.7267      358.9390      400.2046      351.0861        0.0000        0.0000        0.0000        0.0000        0.0000      175.2300      138.5700      156.4200      396.8480      377.7171      400.8463      435.4214      401.0638      380.1576      369.8792        0.0000        0.0000        0.0000        0.0000        0.0000        0.0000        0.0000        0.0000        0.0000        0.0000        0.0000        0.0000        0.0000        0.0000        0.0000        0.0000        0.0000        0.0000        0.0000        0.0000        0.0000        0.0000        0.0000        0.0000        0.0000        0.0000        0.0000        0.0000        0.0000        0.0000        0.0000        0.0000        0.0000        0.0000        0.0000        0.0000        0.0000        0.0000        0.0000        0.0000        0.0000        0.0000        0.0000        0.0000        0.0000        0.0000        0.0000        0.0000        0.0000        0.0000        0.0000        0.0000        0.0000        0.0000        0.0000
        0.0000        0.0000        0.0000        0.0000        0.0000        0.0000        0.0000        0.0000        0.0000        0.0000        0.0000        0.0000        0.0000        0.0000        0.0000        0.0000        0.0000        0.0000        0.0000        0.0000        0.0000        0.0000        0.0000        0.0000        0.0000        0.0000        0.0000        0.0000        0.0000        0.0000        0.0000        0.0000        0.0000        0.0000        0.0000        0.0000        0.0000        0.0000        0.0000        0.0000        0.0000        0.0000        0.0000        0.0000        0.0000        0.0000        0.0000        0.0000        0.0000        0.0000        0.0000        0.0000        0.0000        0.0000        0.0000        0.0000        0.0000        0.0000        0.0000        0.0000        0.0000        0.0000        0.0000        0.0000        0.0000        0.0000        0.0000        0.0000        0.0000        0.0000        0.0000        0.0000        0.0000        0.0000        0.0000        0.0000        0.0000        0.0000        0.0000        0.0000        0.0000        0.0000        0.0000        0.0000        0.0000        0.0000        0.0000        0.0000        0.0000        0.0000        0.0000        0.0000        0.0000        0.0000        0.0000        0.0000        0.0000        0.0000        0.0000        0.0000        0.0000      188.1168      189.7516      168.3782      145.7676      133.4472      122.5237      112.5180      114.1608      140.0918      146.5081      178.0851      200.5034      183.9853      187.5694      180.6780      174.8437      164.7445      159.0378      145.9838      129.5603      123.3830      142.4061      157.3144      159.2104      163.3126      160.7964      164.8295      163.0148      152.5909      148.3920      148.3645      166.3788      184.4948      181.8098      188.1066      166.5212      163.5580      179.7599      179.1631      177.7622      227.6632      219.6123      252.7823      275.8474      294.7003      339.0858      345.7367      319.8409      309.5843      348.0874      303.3477      335.2167      294.1252      302.0162      280.4477      254.6994      284.2924      290.8904      369.2948      422.6916      435.2641      447.3583      489.3714      541.5094      531.9477      525.5591      504.6132      499.3874      479.4481      467.6823      477.8304      451.0148      427.0345      470.1870      425.3769      424.8751        0.0000        0.0000        0.0000        0.0000        0.0000        0.0000      165.6000      184.9200      112.9500      139.1400      298.6206      348.8626      455.0287      403.7838      379.7681      355.0407      342.2914        0.0000        0.0000        0.0000        0.0000        0.0000        0.0000        0.0000        0.0000        0.0000        0.0000        0.0000        0.0000        0.0000        0.0000        0.0000        0.0000        0.0000        0.0000        0.0000        0.0000        0.0000        0.0000        0.0000        0.0000        0.0000        0.0000        0.0000        0.0000        0.0000        0.0000        0.0000        0.0000        0.0000        0.0000        0.0000        0.0000        0.0000        0.0000        0.0000        0.0000        0.0000        0.0000        0.0000        0.0000        0.0000        0.0000        0.0000        0.0000        0.0000        0.0000        0.0000        0.0000        0.0000        0.0000        0.0000
        0.0000        0.0000        0.0000        0.0000        0.0000        0.0000        0.0000        0.0000        0.0000        0.0000        0.0000        0.0000        0.0000        0.0000        0.0000        0.0000        0.0000        0.0000        0.0000        0.0000        0.0000        0.0000        0.0000        0.0000        0.0000        0.0000        0.0000        0.0000        0.0000        0.0000        0.0000        0.0000        0.0000        0.0000        0.0000        0.0000        0.0000        0.0000        0.0000        0.0000        0.0000        0.0000        0.0000        0.0000        0.0000        0.0000        0.0000        0.0000        0.0000        0.0000        0.0000        0.0000        0.0000        0.0000        0.0000        0.0000        0.0000        0.0000        0.0000        0.0000        0.0000        0.0000        0.0000        0.0000        0.0000        0.0000        0.0000        0.0000        0.0000        0.0000        0.0000        0.0000        0.0000        0.0000        0.0000        0.0000        0.0000        0.0000        0.0000        0.0000        0.0000        0.0000        0.0000        0.0000        0.0000        0.0000        0.0000        0.0000        0.0000        0.0000        0.0000        0.0000        0.0000        0.0000        0.0000        0.0000        0.0000        0.0000        0.0000        0.0000        0.0000        0.0000      206.4086      168.4800      145.8070      147.3307      119.5424      107.9520      110.5017      148.0809      161.0803      163.4693      185.1527      204.0182      209.5717      200.1991      211.9654      203.2491      213.3408      189.5407      173.3820      163.9424      166.0530      175.4081      169.1726      173.3882      172.3599      178.0246      219.8318      191.9531      173.7465      178.8672      200.0075      197.6583      158.6164      167.2221      161.8380      168.8796      170.3070      171.0004      166.7738      198.9711      211.4220      230.2204      255.0613      274.5592      304.2036      308.4894      321.8315      336.5092      356.7104      344.7200      356.6714      316.4689      275.5830      277.9006      268.0425      274.5298      278.8895      335.0573      375.1436      396.5586      429.6140      480.4445      479.2497      484.7282      523.9680      521.1218      504.6586      503.8284      457.2703      450.0995      435.6278      420.5522      448.3370      425.9855      376.2408        0.0000        0.0000        0.0000        0.0000        0.0000        0.0000        0.0000      189.8100      295.4100      271.5300      335.3853      311.0440      363.6994      333.0263      360.2022      328.8832      364.1908        0.0000        0.0000        0.0000        0.0000        0.0000        0.0000        0.0000        0.0000        0.0000        0.0000        0.0000        0.0000        0.0000        0.0000        0.0000        0.0000        0.0000        0.0000        0.0000        0.0000        0.0000        0.0000        0.0000        0.0000        0.0000        0.0000        0.0000        0.0000        0.0000        0.0000        0.0000        0.0000        0.0000        0.0000        0.0000        0.0000        0.0000        0.0000        0.0000        0.0000        0.0000        0.0000        0.0000        0.0000        0.0000        0.0000        0.0000        0.0000        0.0000        0.0000        0.0000        0.0000        0.0000        0.0000        0.0000
        0.0000        0.0000        0.0000        0.0000        0.0000        0.0000        0.0000        0.0000        0.0000        0.0000        0.0000        0.0000        0.0000        0.0000        0.0000        0.0000        0.0000        0.0000        0.0000        0.0000        0.0000        0.0000        0.0000        0.0000        0.0000        0.0000        0.0000        0.0000        0.0000        0.0000        0.0000        0.0000        0.0000        0.0000        0.0000        0.0000        0.0000        0.0000        0.0000        0.0000        0.0000        0.0000        0.0000        0.0000        0.0000        0.0000        0.0000        0.0000        0.0000        0.0000        0.0000        0.0000        0.0000        0.0000        0.0000        0.0000        0.0000        0.0000        0.0000        0.0000        0.0000        0.0000        0.0000        0.0000        0.0000        0.0000        0.0000        0.0000        0.0000        0.0000        0.0000        0.0000        0.0000        0.0000        0.0000        0.0000        0.0000        0.0000        0.0000        0.0000        0.0000        0.0000        0.0000        0.0000        0.0000        0.0000        0.0000        0.0000        0.0000        0.0000        0.0000        0.0000        0.0000        0.0000        0.0000        0.0000        0.0000        0.0000        0.0000        0.0000        0.0000        0.0000        0.0000      146.8425      162.1003      117.4777      111.2067      103.6215      102.3250      119.2340      142.6624      191.0293      221.9332      265.8432      239.5146      267.0839      306.5211      288.9885      285.7285      252.6155      226.4735      222.8271      219.3866      207.4774      213.8475      211.9265      226.9775        0.0000        0.0000      239.3259      212.0372      181.2703      205.6011      191.4907      153.3663      165.1178      155.1157      154.3613      165.5526      174.6483      146.3781      172.8524      180.3982      206.6476      238.2259      270.1188      303.5420      339.6471      383.7264      400.9716      393.0234      320.7740      342.5663      334.4293      302.5302      288.1619      269.0225      269.6631      273.7780      293.2870      311.4760      317.5629      361.1192      405.4165      436.4154      455.2403      471.5276      511.0257      537.7629      481.9415      443.1843      413.8979      432.4838      510.3398        0.0000        0.0000        0.0000        0.0000        0.0000        0.0000        0.0000        0.0000        0.0000        0.0000        0.0000        0.0000        0.0000      405.4514      296.5086      347.9635      358.7681      347.1620      374.2805        0.0000        0.0000        0.0000        0.0000        0.0000        0.0000        0.0000        0.0000        0.0000        0.0000        0.0000        0.0000        0.0000        0.0000        0.0000        0.0000        0.0000        0.0000        0.0000        0.0000        0.0000        0.0000        0.0000        0.0000        0.0000        0.0000        0.0000        0.0000        0.0000        0.0000        0.0000        0.0000        0.0000        0.0000        0.0000        0.0000        0.0000        0.0000        0.0000        0.0000        0.0000        0.0000        0.0000        0.0000        0.0000        0.0000        0.0000        0.0000        0.0000        0.0000        0.0000        0.0000        0.0000        0.0000        0.0000        0.0000
        0.0000        0.0000        0.0000        0.0000        0.0000        0.0000        0.0000        0.0000        0.0000        0.0000        0.0000        0.0000        0.0000        0.0000        0.0000        0.0000        0.0000        0.0000        0.0000        0.0000        0.0000        0.0000        0.0000        0.0000        0.0000        0.0000        0.0000        0.0000        0.0000        0.0000        0.0000        0.0000        0.0000        0.0000        0.0000        0.0000        0.0000        0.0000        0.0000        0.0000        0.0000        0.0000        0.0000        0.0000        0.0000        0.0000        0.0000        0.0000        0.0000        0.0000        0.0000        0.0000        0.0000        0.0000        0.0000        0.0000        0.0000        0.0000        0.0000        0.0000        0.0000        0.0000        0.0000        0.0000        0.0000        0.0000        0.0000        0.0000        0.0000        0.0000        0.0000        0.0000        0.0000        0.0000        0.0000        0.0000        0.0000        0.0000        0.0000        0.0000        0.0000        0.0000        0.0000        0.0000        0.0000        0.0000        0.0000        0.0000        0.0000        0.0000        0.0000        0.0000        0.0000        0.0000        0.0000        0.0000        0.0000        0.0000        0.0000        0.0000        0.0000        0.0000        0.0000      155.1610      148.5866      122.5319      116.5539      111.8348      108.6132      127.8743      165.1108      229.1763      232.8226      267.7459      265.2343      295.9255      321.7473      323.3691      324.7326      296.5066      268.8741      235.5724      243.0566      271.0680      294.3060      268.1774        0.0000        0.0000        0.0000        0.0000        0.0000        0.0000      185.9776      186.7691      213.9781      200.9942      185.1865      173.1819      189.2858      199.9849      175.5236      198.3223      184.0939      230.3954      245.2059      267.0630      292.5350      355.8116      391.1361      433.2039      409.7791      339.4205      355.1366      345.2180      306.8803      286.8499      287.1287      287.3229      292.7832      292.1184      307.6215      313.4131      351.9639      412.2542      414.3173      448.3950      453.0959      504.9997      562.4417      542.0878      495.1214      467.5505        0.0000        0.0000        0.0000        0.0000        0.0000        0.0000        0.0000        0.0000        0.0000        0.0000        0.0000        0.0000        0.0000        0.0000        0.0000      456.9551      311.7408      351.0480      312.6109      377.8804      272.8197      258.2137        0.0000        0.0000        0.0000        0.0000        0.0000        0.0000        0.0000        0.0000        0.0000        0.0000        0.0000        0.0000        0.0000        0.0000        0.0000        0.0000        0.0000        0.0000        0.0000        0.0000        0.0000        0.0000        0.0000        0.0000        0.0000        0.0000        0.0000        0.0000        0.0000        0.0000        0.0000        0.0000        0.0000        0.0000        0.0000        0.0000        0.0000        0.0000        0.0000        0.0000        0.0000        0.0000        0.0000        0.0000        0.0000        0.0000        0.0000        0.0000        0.0000        0.0000        0.0000        0.0000        0.0000        0.0000        0.0000
        0.0000        0.0000        0.0000        0.0000        0.0000        0.0000        0.0000        0.0000        0.0000        0.0000        0.0000        0.0000        0.0000        0.0000        0.0000        0.0000        0.0000        0.0000        0.0000        0.0000        0.0000        0.0000        0.0000        0.0000        0.0000        0.0000        0.0000        0.0000        0.0000        0.0000        0.0000        0.0000        0.0000        0.0000        0.0000        0.0000        0.0000        0.0000        0.0000        0.0000        0.0000        0.0000        0.0000        0.0000        0.0000        0.0000        0.0000        0.0000        0.0000        0.0000        0.0000        0.0000        0.0000        0.0000        0.0000        0.0000        0.0000        0.0000        0.0000        0.0000        0.0000        0.0000        0.0000        0.0000        0.0000        0.0000        0.0000        0.0000        0.0000        0.0000        0.0000        0.0000        0.0000        0.0000        0.0000        0.0000        0.0000        0.0000        0.0000        0.0000        0.0000        0.0000        0.0000        0.0000        0.0000        0.0000        0.0000        0.0000        0.0000        0.0000        0.0000        0.0000        0.0000        0.0000        0.0000        0.0000        0.0000        0.0000        0.0000        0.0000        0.0000        0.0000        0.0000      138.8592      141.0283      130.9810      130.0847      118.4253      120.1051      133.4351      156.2769      215.7958      231.7233      254.4238      262.7961      285.0911      308.9813        0.0000      316.6564      281.3712        0.0000        0.0000      280.6185      270.4460        0.0000        0.0000        0.0000        0.0000        0.0000        0.0000        0.0000        0.0000      191.4560      186.1767      187.5498      216.3206      202.2080      185.6681      191.1453      193.6717      196.7964      206.5212      202.8114      215.4613      245.8682      260.3827      291.9631      301.1273      381.8983      423.6745      415.6668      359.0514      374.8219      359.9202      337.9712      307.2447      330.7579      299.4045      296.7188      329.2448      320.1234      347.5336      383.5694      440.1912      425.0561      474.0321      541.8605        0.0000        0.0000        0.0000        0.0000        0.0000        0.0000        0.0000        0.0000        0.0000        0.0000        0.0000        0.0000        0.0000        0.0000        0.0000        0.0000        0.0000        0.0000        0.0000        0.0000      416.1011      348.7287      277.2749      248.6074      246.8822        0.0000        0.0000        0.0000        0.0000        0.0000        0.0000        0.0000        0.0000        0.0000        0.0000        0.0000        0.0000        0.0000        0.0000        0.0000        0.0000        0.0000        0.0000        0.0000        0.0000        0.0000        0.0000        0.0000        0.0000        0.0000        0.0000        0.0000        0.0000        0.0000        0.0000        0.0000        0.0000        0.0000        0.0000        0.0000        0.0000        0.0000        0.0000        0.0000        0.0000        0.0000        0.0000        0.0000        0.0000        0.0000        0.0000        0.0000        0.0000        0.0000        0.0000        0.0000        0.0000        0.0000        0.0000        0.0000        0.0000        0.0000
        0.0000        0.0000        0.0000        0.0000        0.0000        0.0000        0.0000        0.0000        0.0000        0.0000        0.0000        0.0000        0.0000        0.0000        0.0000        0.0000        0.0000        0.0000        0.0000        0.0000        0.0000        0.0000        0.0000        0.0000        0.0000        0.0000        0.0000        0.0000        0.0000        0.0000        0.0000        0.0000        0.0000        0.0000        0.0000        0.0000        0.0000        0.0000        0.0000        0.0000        0.0000        0.0000        0.0000        0.0000        0.0000        0.0000        0.0000        0.0000        0.0000        0.0000        0.0000        0.0000        0.0000        0.0000        0.0000        0.0000        0.0000        0.0000        0.0000        0.0000        0.0000        0.0000        0.0000        0.0000        0.0000        0.0000        0.0000        0.0000        0.0000        0.0000        0.0000        0.0000        0.0000        0.0000        0.0000        0.0000        0.0000        0.0000        0.0000        0.0000        0.0000        0.0000        0.0000        0.0000        0.0000        0.0000        0.0000        0.0000        0.0000        0.0000        0.0000        0.0000        0.0000        0.0000        0.0000        0.0000        0.0000        0.0000        0.0000        0.0000        0.0000        0.0000        0.0000      130.9580      116.0187      117.3348      112.3713       94.2211      114.6140      134.2901      168.7655      223.4613      211.5182      222.3080        0.0000        0.0000        0.0000        0.0000        0.0000        0.0000        0.0000        0.0000        0.0000        0.0000        0.0000        0.0000        0.0000        0.0000        0.0000        0.0000        0.0000        0.0000        0.0000      199.7754      198.2389      198.3011      173.9524      172.8337      174.7857      179.7922      169.2284      195.2598      207.8676      264.1602      234.4788      215.1984      230.2177      275.4958      332.6922      396.4892      395.3997      374.1404      366.8165      371.1354      392.9598      387.8582      342.1663      320.7346      317.6316      398.1458      392.8116      418.8128      420.5023      459.9695      476.5722      523.0350        0.0000        0.0000        0.0000        0.0000        0.0000        0.0000        0.0000        0.0000        0.0000        0.0000        0.0000        0.0000        0.0000        0.0000        0.0000        0.0000        0.0000        0.0000        0.0000        0.0000        0.0000        0.0000      314.2971      232.3305      238.8887        0.0000      230.6483      207.4836        0.0000        0.0000        0.0000        0.0000        0.0000        0.0000        0.0000        0.0000        0.0000        0.0000        0.0000        0.0000        0.0000        0.0000        0.0000        0.0000        0.0000        0.0000        0.0000        0.0000        0.0000        0.0000        0.0000        0.0000        0.0000        0.0000        0.0000        0.0000        0.0000        0.0000        0.0000        0.0000        0.0000        0.0000        0.0000        0.0000        0.0000        0.0000        0.0000        0.0000        0.0000        0.0000        0.0000        0.0000        0.0000        0.0000        0.0000        0.0000        0.0000        0.0000        0.0000        0.0000        0.0000        0.0000        0.0000
        0.0000        0.0000        0.0000        0.0000        0.0000        0.0000        0.0000        0.0000        0.0000        0.0000        0.0000        0.0000        0.0000        0.0000        0.0000        0.0000        0.0000        0.0000        0.0000        0.0000        0.0000        0.0000        0.0000        0.0000        0.0000        0.0000        0.0000        0.0000        0.0000        0.0000        0.0000        0.0000        0.0000        0.0000        0.0000        0.0000        0.0000        0.0000        0.0000        0.0000        0.0000        0.0000        0.0000        0.0000        0.0000        0.0000        0.0000        0.0000        0.0000        0.0000        0.0000        0.0000        0.0000        0.0000        0.0000        0.0000        0.0000        0.0000        0.0000        0.0000        0.0000        0.0000        0.0000        0.0000        0.0000        0.0000        0.0000        0.0000        0.0000        0.0000        0.0000        0.0000        0.0000        0.0000        0.0000        0.0000        0.0000        0.0000        0.0000        0.0000        0.0000        0.0000        0.0000        0.0000        0.0000        0.0000        0.0000        0.0000        0.0000        0.0000        0.0000        0.0000        0.0000        0.0000        0.0000        0.0000        0.0000        0.0000        0.0000        0.0000        0.0000        0.0000        0.0000        0.0000        0.0000      100.5285      102.8644       97.0112      103.7103      125.1314      150.5289      185.0203      181.5732      203.9267      217.3332        0.0000        0.0000        0.0000        0.0000        0.0000        0.0000        0.0000        0.0000        0.0000        0.0000        0.0000        0.0000        0.0000        0.0000        0.0000        0.0000        0.0000        0.0000      198.4616      196.2863      225.4807      219.2404      200.5172      196.1471      198.8634      245.6087      230.7324      237.1320      220.9732      172.9042      180.4512      199.9853      243.2813      257.6734      296.4117      344.1576      375.0701      343.3598      431.7578      371.8526      374.2619      354.7579      378.3013      346.7125      399.6808      398.2646      470.3730      472.9843      832.5601      693.4199        0.0000        0.0000        0.0000        0.0000        0.0000        0.0000        0.0000        0.0000        0.0000        0.0000        0.0000        0.0000        0.0000        0.0000        0.0000        0.0000        0.0000        0.0000        0.0000        0.0000        0.0000        0.0000        0.0000        0.0000      267.3063      237.5687        0.0000      197.7900      103.5300        0.0000        0.0000        0.0000        0.0000        0.0000        0.0000        0.0000        0.0000        0.0000        0.0000        0.0000        0.0000        0.0000        0.0000        0.0000        0.0000        0.0000        0.0000        0.0000        0.0000        0.0000        0.0000        0.0000        0.0000        0.0000        0.0000        0.0000        0.0000        0.0000        0.0000        0.0000        0.0000        0.0000        0.0000        0.0000        0.0000        0.0000        0.0000        0.0000        0.0000        0.0000        0.0000        0.0000        0.0000        0.0000        0.0000        0.0000        0.0000        0.0000        0.0000        0.0000        0.0000        0.0000        0.0000        0.0000
        0.0000        0.0000        0.0000        0.0000        0.0000        0.0000        0.0000        0.0000        0.0000        0.0000        0.0000        0.0000        0.0000        0.0000        0.0000        0.0000        0.0000        0.0000        0.0000        0.0000        0.0000        0.0000        0.0000        0.0000        0.0000        0.0000        0.0000        0.0000        0.0000        0.0000        0.0000        0.0000        0.0000        0.0000        0.0000        0.0000        0.0000        0.0000        0.0000        0.0000        0.0000        0.0000        0.0000        0.0000        0.0000        0.0000        0.0000        0.0000        0.0000        0.0000        0.0000        0.0000        0.0000        0.0000        0.0000        0.0000        0.0000        0.0000        0.0000        0.0000        0.0000        0.0000        0.0000        0.0000        0.0000        0.0000        0.0000        0.0000        0.0000        0.0000        0.0000        0.0000        0.0000        0.0000        0.0000        0.0000        0.0000        0.0000        0.0000        0.0000        0.0000        0.0000        0.0000        0.0000        0.0000        0.0000        0.0000        0.0000        0.0000        0.0000        0.0000        0.0000        0.0000        0.0000        0.0000        0.0000        0.0000        0.0000        0.0000        0.0000        0.0000        0.0000        0.0000        0.0000        0.0000        0.0000      105.5789       97.9088      115.1369      124.6611      132.0102      145.4916      176.2136      187.2492      196.4492        0.0000        0.0000        0.0000        0.0000        0.0000        0.0000        0.0000        0.0000        0.0000        0.0000        0.0000        0.0000        0.0000        0.0000        0.0000        0.0000        0.0000        0.0000        0.0000        0.0000      223.9209      232.8732      246.8287      251.8704      277.8516      291.5199      264.4746      217.9743      169.9893      158.5472      168.1631      201.8882      216.7738      230.0839      260.8788      283.6219      285.2386      311.4983      331.2762      342.3527      393.5855      372.6782      336.2797      349.5334      363.7901        0.0000        0.0000      387.9255        0.0000        0.0000        0.0000        0.0000        0.0000        0.0000        0.0000        0.0000        0.0000        0.0000        0.0000        0.0000        0.0000        0.0000        0.0000        0.0000        0.0000        0.0000        0.0000        0.0000        0.0000        0.0000        0.0000        0.0000        0.0000        0.0000      187.5373      165.2215        0.0000        0.0000        0.0000        0.0000        0.0000        0.0000        0.0000        0.0000        0.0000        0.0000        0.0000        0.0000        0.0000        0.0000        0.0000        0.0000        0.0000        0.0000        0.0000        0.0000        0.0000        0.0000        0.0000        0.0000        0.0000        0.0000        0.0000        0.0000        0.0000        0.0000        0.0000        0.0000        0.0000        0.0000        0.0000        0.0000        0.0000        0.0000        0.0000        0.0000        0.0000        0.0000        0.0000        0.0000        0.0000        0.0000        0.0000        0.0000        0.0000        0.0000        0.0000        0.0000        0.0000        0.0000        0.0000        0.0000        0.0000        0.0000
[truncated: 212,709 more chars]
