# Supplementary material for: Multidimensional evaluation of the TRMM 3B43V7 satellite-based precipitation product in mainland China from 1998–2016
Source: PeerJ. 2020 Feb 20;8:e8615. doi: 10.7717/peerj.8615 (PMC7036276; doi:10.7717/peerj.8615)
Supplement: Supplemental Information 2 [file peerj-08-8615-s002.zip › TRMM_3B43 data/TRMM 3B43 data-Year-Month/2013-06.txt]

ncols         249
nrows         175
xllcorner     73.250
yllcorner     6.500
cellsize      0.25000
        0.0000        0.0000        0.0000        0.0000        0.0000        0.0000        0.0000        0.0000        0.0000        0.0000        0.0000        0.0000        0.0000        0.0000        0.0000        0.0000        0.0000        0.0000        0.0000        0.0000        0.0000        0.0000        0.0000        0.0000        0.0000        0.0000        0.0000        0.0000        0.0000        0.0000        0.0000        0.0000        0.0000        0.0000        0.0000        0.0000        0.0000        0.0000        0.0000        0.0000        0.0000        0.0000        0.0000        0.0000        0.0000        0.0000        0.0000        0.0000        0.0000        0.0000        0.0000        0.0000        0.0000        0.0000        0.0000        0.0000        0.0000        0.0000        0.0000        0.0000        0.0000        0.0000        0.0000        0.0000        0.0000        0.0000        0.0000        0.0000        0.0000        0.0000        0.0000        0.0000        0.0000        0.0000        0.0000        0.0000        0.0000        0.0000        0.0000        0.0000        0.0000        0.0000        0.0000        0.0000        0.0000        0.0000        0.0000        0.0000        0.0000        0.0000        0.0000        0.0000        0.0000        0.0000        0.0000        0.0000        0.0000        0.0000        0.0000        0.0000        0.0000        0.0000        0.0000        0.0000        0.0000        0.0000        0.0000        0.0000        0.0000        0.0000        0.0000        0.0000        0.0000        0.0000        0.0000        0.0000        0.0000        0.0000        0.0000        0.0000        0.0000        0.0000        0.0000        0.0000        0.0000        0.0000        0.0000        0.0000        0.0000        0.0000        0.0000        0.0000        0.0000        0.0000        0.0000        0.0000        0.0000        0.0000        0.0000        0.0000        0.0000        0.0000        0.0000        0.0000        0.0000        0.0000        0.0000        0.0000        0.0000        0.0000        0.0000        0.0000        0.0000        0.0000        0.0000        0.0000        0.0000        0.0000        0.0000        0.0000        0.0000        0.0000        0.0000        0.0000        0.0000        0.0000        0.0000        0.0000        0.0000        0.0000        0.0000        0.0000        0.0000      124.0545      118.0559      135.8300        0.0000        0.0000        0.0000      107.4177       97.4169       95.5715       92.6865       89.9278       90.3178       88.6461       81.4542       79.8431       84.3907       99.6630      116.7931      144.5684      158.6412      137.0476      129.1503      127.8497      128.9816      133.9297      128.9443      144.9818      147.0251      111.2529      103.1343      111.4754      102.2869       92.4490       90.8529      104.0543      102.5463       99.8191      104.7551      118.4216      124.9963      132.2299      129.6240      127.3384      128.6987      114.3691      118.1005        0.0000        0.0000        0.0000        0.0000        0.0000        0.0000        0.0000        0.0000        0.0000        0.0000        0.0000        0.0000        0.0000        0.0000        0.0000        0.0000        0.0000        0.0000        0.0000        0.0000        0.0000        0.0000        0.0000        0.0000        0.0000        0.0000        0.0000        0.0000        0.0000        0.0000
        0.0000        0.0000        0.0000        0.0000        0.0000        0.0000        0.0000        0.0000        0.0000        0.0000        0.0000        0.0000        0.0000        0.0000        0.0000        0.0000        0.0000        0.0000        0.0000        0.0000        0.0000        0.0000        0.0000        0.0000        0.0000        0.0000        0.0000        0.0000        0.0000        0.0000        0.0000        0.0000        0.0000        0.0000        0.0000        0.0000        0.0000        0.0000        0.0000        0.0000        0.0000        0.0000        0.0000        0.0000        0.0000        0.0000        0.0000        0.0000        0.0000        0.0000        0.0000        0.0000        0.0000        0.0000        0.0000        0.0000        0.0000        0.0000        0.0000        0.0000        0.0000        0.0000        0.0000        0.0000        0.0000        0.0000        0.0000        0.0000        0.0000        0.0000        0.0000        0.0000        0.0000        0.0000        0.0000        0.0000        0.0000        0.0000        0.0000        0.0000        0.0000        0.0000        0.0000        0.0000        0.0000        0.0000        0.0000        0.0000        0.0000        0.0000        0.0000        0.0000        0.0000        0.0000        0.0000        0.0000        0.0000        0.0000        0.0000        0.0000        0.0000        0.0000        0.0000        0.0000        0.0000        0.0000        0.0000        0.0000        0.0000        0.0000        0.0000        0.0000        0.0000        0.0000        0.0000        0.0000        0.0000        0.0000        0.0000        0.0000        0.0000        0.0000        0.0000        0.0000        0.0000        0.0000        0.0000        0.0000        0.0000        0.0000        0.0000        0.0000        0.0000        0.0000        0.0000        0.0000        0.0000        0.0000        0.0000        0.0000        0.0000        0.0000        0.0000        0.0000        0.0000        0.0000        0.0000        0.0000        0.0000        0.0000        0.0000        0.0000        0.0000        0.0000        0.0000        0.0000        0.0000        0.0000        0.0000        0.0000        0.0000        0.0000        0.0000        0.0000        0.0000        0.0000        0.0000        0.0000        0.0000        0.0000        0.0000        0.0000      100.2560      108.6762      127.2442      134.4354      121.2280       97.7111       90.3493       93.7553       90.3743       98.3722       84.5617       78.5882      100.5322       95.9675       88.8223       88.7621       89.9676      110.3369      133.1858      146.0475      161.5289      173.0995      162.5619      158.3450      145.3132      160.3704      159.5591      162.9530      148.0153      116.5573      112.7698      111.2808       97.4072       89.5068       89.2169       93.1224      108.0165      108.7882       99.7955      113.4512      126.8276      143.8644      144.8683      134.9007      141.2951      134.9476      143.1087      108.6073       95.5986       89.0494      109.1722       82.4413       83.8472       92.5996        0.0000        0.0000        0.0000        0.0000        0.0000        0.0000        0.0000        0.0000        0.0000        0.0000        0.0000        0.0000        0.0000        0.0000        0.0000        0.0000        0.0000        0.0000        0.0000        0.0000        0.0000        0.0000        0.0000
        0.0000        0.0000        0.0000        0.0000        0.0000        0.0000        0.0000        0.0000        0.0000        0.0000        0.0000        0.0000        0.0000        0.0000        0.0000        0.0000        0.0000        0.0000        0.0000        0.0000        0.0000        0.0000        0.0000        0.0000        0.0000        0.0000        0.0000        0.0000        0.0000        0.0000        0.0000        0.0000        0.0000        0.0000        0.0000        0.0000        0.0000        0.0000        0.0000        0.0000        0.0000        0.0000        0.0000        0.0000        0.0000        0.0000        0.0000        0.0000        0.0000        0.0000        0.0000        0.0000        0.0000        0.0000        0.0000       64.5957        0.0000       44.4288       46.0843        0.0000        0.0000        0.0000        0.0000        0.0000        0.0000        0.0000        0.0000        0.0000        0.0000        0.0000        0.0000        0.0000        0.0000        0.0000        0.0000        0.0000        0.0000        0.0000        0.0000        0.0000        0.0000        0.0000        0.0000        0.0000        0.0000        0.0000        0.0000        0.0000        0.0000        0.0000        0.0000        0.0000        0.0000        0.0000        0.0000        0.0000        0.0000        0.0000        0.0000        0.0000        0.0000        0.0000        0.0000        0.0000        0.0000        0.0000        0.0000        0.0000        0.0000        0.0000        0.0000        0.0000        0.0000        0.0000        0.0000        0.0000        0.0000        0.0000        0.0000        0.0000        0.0000        0.0000        0.0000        0.0000        0.0000        0.0000        0.0000        0.0000        0.0000        0.0000        0.0000        0.0000        0.0000        0.0000        0.0000        0.0000        0.0000        0.0000        0.0000        0.0000        0.0000        0.0000        0.0000        0.0000        0.0000        0.0000        0.0000        0.0000        0.0000        0.0000        0.0000        0.0000        0.0000        0.0000        0.0000        0.0000        0.0000        0.0000        0.0000        0.0000        0.0000        0.0000        0.0000        0.0000        0.0000        0.0000        0.0000        0.0000        0.0000        0.0000        0.0000       89.5293       90.8009       97.3687      111.2606      105.6370      111.5110       93.7174       81.4454       85.2884       94.6205       84.6163       78.8157       87.6964       87.0182       84.4757       90.9908       90.5006       91.2630      110.8523      127.9660      145.6886      158.5341      162.9557      175.2986      183.1045      168.2396      153.7217      159.1149      161.8685      154.4345      126.4502      124.8358      117.8068      103.7592       92.4655       88.8616       89.8968       93.2893      108.3115      116.4593      116.4338      128.2099      170.7598      160.4576      132.1721      119.9402      126.5806      126.3253       99.7434       92.0439       89.9042       96.1112       73.5002       77.2036       74.5176       77.8177        0.0000        0.0000        0.0000        0.0000        0.0000        0.0000        0.0000        0.0000        0.0000        0.0000        0.0000        0.0000        0.0000        0.0000        0.0000        0.0000        0.0000        0.0000        0.0000        0.0000        0.0000        0.0000
        0.0000        0.0000        0.0000        0.0000        0.0000        0.0000        0.0000        0.0000        0.0000        0.0000        0.0000        0.0000        0.0000        0.0000        0.0000        0.0000        0.0000        0.0000        0.0000        0.0000        0.0000        0.0000        0.0000        0.0000        0.0000        0.0000        0.0000        0.0000        0.0000        0.0000        0.0000        0.0000        0.0000        0.0000        0.0000        0.0000        0.0000        0.0000        0.0000        0.0000        0.0000        0.0000        0.0000        0.0000        0.0000        0.0000        0.0000        0.0000        0.0000        0.0000        0.0000        0.0000        0.0000       99.0726       75.5578       72.8324       68.8243       79.6081       96.7435       45.9033        0.0000        0.0000        0.0000        0.0000        0.0000        0.0000        0.0000        0.0000        0.0000        0.0000        0.0000        0.0000        0.0000        0.0000        0.0000        0.0000        0.0000        0.0000        0.0000        0.0000        0.0000        0.0000        0.0000        0.0000        0.0000        0.0000        0.0000        0.0000        0.0000        0.0000        0.0000        0.0000        0.0000        0.0000        0.0000        0.0000        0.0000        0.0000        0.0000        0.0000        0.0000        0.0000        0.0000        0.0000        0.0000        0.0000        0.0000        0.0000        0.0000        0.0000        0.0000        0.0000        0.0000        0.0000        0.0000        0.0000        0.0000        0.0000        0.0000        0.0000        0.0000        0.0000        0.0000        0.0000        0.0000        0.0000        0.0000        0.0000        0.0000        0.0000        0.0000        0.0000        0.0000        0.0000        0.0000        0.0000        0.0000        0.0000        0.0000        0.0000        0.0000        0.0000        0.0000        0.0000        0.0000        0.0000        0.0000        0.0000        0.0000        0.0000        0.0000        0.0000        0.0000        0.0000        0.0000        0.0000        0.0000        0.0000        0.0000        0.0000        0.0000        0.0000        0.0000        0.0000        0.0000        0.0000        0.0000        0.0000        0.0000        0.0000       75.5672       85.2282       86.3226       98.0345       92.8378       95.5716      120.3260      192.2968       95.5817       93.6479       93.5664       84.8071       89.6788       85.6765       88.9271       91.4979       96.2235       94.4757       96.0105      101.4991      133.8839      161.7353      169.5064      172.9395      213.5907      223.7389      195.9334      192.2581      188.4867      149.3893      143.6766      145.7023      154.3712      121.7824      139.2732       97.5485       94.7590      121.3321       92.4111      117.5353      114.9842      115.5801      120.2497      134.2539      133.2934      129.9509      126.7539      116.3887      100.4069       87.9177       83.1606       84.3795       75.3929       70.2347       73.7402       77.9337       80.8240       81.6510       74.6339        0.0000        0.0000        0.0000        0.0000        0.0000        0.0000        0.0000        0.0000        0.0000        0.0000        0.0000        0.0000        0.0000        0.0000        0.0000        0.0000        0.0000        0.0000        0.0000        0.0000
        0.0000        0.0000        0.0000        0.0000        0.0000        0.0000        0.0000        0.0000        0.0000        0.0000        0.0000        0.0000        0.0000        0.0000        0.0000        0.0000        0.0000        0.0000        0.0000        0.0000        0.0000        0.0000        0.0000        0.0000        0.0000        0.0000        0.0000        0.0000        0.0000        0.0000        0.0000        0.0000        0.0000        0.0000        0.0000        0.0000        0.0000        0.0000        0.0000        0.0000        0.0000        0.0000        0.0000        0.0000        0.0000        0.0000        0.0000        0.0000        0.0000        0.0000        0.0000        0.0000        0.0000       68.8814       60.7598       56.2349       70.0724       73.9073       76.7514       64.4452        0.0000        0.0000        0.0000        0.0000        0.0000        0.0000        0.0000        0.0000        0.0000        0.0000        0.0000        0.0000        0.0000        0.0000        0.0000        0.0000        0.0000        0.0000        0.0000        0.0000        0.0000        0.0000        0.0000        0.0000        0.0000        0.0000        0.0000        0.0000        0.0000        0.0000        0.0000        0.0000        0.0000        0.0000        0.0000        0.0000        0.0000        0.0000        0.0000        0.0000        0.0000        0.0000        0.0000        0.0000        0.0000        0.0000        0.0000        0.0000        0.0000        0.0000        0.0000        0.0000        0.0000        0.0000        0.0000        0.0000        0.0000        0.0000        0.0000        0.0000        0.0000        0.0000        0.0000        0.0000        0.0000        0.0000        0.0000        0.0000        0.0000        0.0000        0.0000        0.0000        0.0000        0.0000        0.0000        0.0000        0.0000        0.0000        0.0000        0.0000        0.0000        0.0000        0.0000        0.0000        0.0000        0.0000        0.0000        0.0000        0.0000        0.0000        0.0000        0.0000        0.0000        0.0000        0.0000        0.0000        0.0000        0.0000        0.0000        0.0000        0.0000        0.0000        0.0000        0.0000        0.0000        0.0000        0.0000        0.0000        0.0000        0.0000       64.6081       63.8162       60.1392       64.5858       78.0088      118.9119      210.7494      126.3427       84.9943       76.3801       80.2579       80.2473       83.5112       81.4615       80.8101       86.0244      100.5227      100.6857       99.5095       98.4543      140.0130      171.4808      153.2338      204.0907      240.1485      202.4481      180.7288      173.3621      175.0874      149.6820      120.1492      121.3424      104.9156      102.6066       95.6836       91.5956      101.6342       90.9665       92.4596      107.8732      103.6123       96.0812       94.0809      102.5884      126.9730      111.5988      107.6582      102.6136       91.5434       83.0174       96.0614       97.6382       75.3349       73.9692       80.9966       82.2808       77.0468       71.6652       74.6991       64.1690       68.3994        0.0000        0.0000        0.0000        0.0000        0.0000        0.0000        0.0000        0.0000        0.0000        0.0000        0.0000        0.0000        0.0000        0.0000        0.0000        0.0000        0.0000        0.0000
        0.0000        0.0000        0.0000        0.0000        0.0000        0.0000        0.0000        0.0000        0.0000        0.0000        0.0000        0.0000        0.0000        0.0000        0.0000        0.0000        0.0000        0.0000        0.0000        0.0000        0.0000        0.0000        0.0000        0.0000        0.0000        0.0000        0.0000        0.0000        0.0000        0.0000        0.0000        0.0000        0.0000        0.0000        0.0000        0.0000        0.0000        0.0000        0.0000        0.0000        0.0000        0.0000        0.0000        0.0000        0.0000        0.0000        0.0000        0.0000        0.0000        0.0000      204.9227       48.9414       55.4447       63.4252       64.4559       60.8088       59.2348       48.9038       51.5224       57.2670       57.1778       79.7935        0.0000        0.0000        0.0000        0.0000        0.0000        0.0000        0.0000        0.0000        0.0000        0.0000        0.0000        0.0000        0.0000        0.0000        0.0000        0.0000        0.0000        0.0000        0.0000        0.0000        0.0000        0.0000        0.0000        0.0000        0.0000        0.0000        0.0000        0.0000        0.0000        0.0000        0.0000        0.0000        0.0000        0.0000        0.0000        0.0000        0.0000        0.0000        0.0000        0.0000        0.0000        0.0000        0.0000        0.0000        0.0000        0.0000        0.0000        0.0000        0.0000        0.0000        0.0000        0.0000        0.0000        0.0000        0.0000        0.0000        0.0000        0.0000        0.0000        0.0000        0.0000        0.0000        0.0000        0.0000        0.0000        0.0000        0.0000        0.0000        0.0000        0.0000        0.0000        0.0000        0.0000        0.0000        0.0000        0.0000        0.0000        0.0000        0.0000        0.0000        0.0000        0.0000        0.0000        0.0000        0.0000        0.0000        0.0000        0.0000        0.0000        0.0000        0.0000        0.0000        0.0000        0.0000        0.0000        0.0000        0.0000        0.0000        0.0000        0.0000        0.0000        0.0000        0.0000        0.0000        0.0000        0.0000        0.0000       66.1863       70.4723       67.2187       65.8021       51.2414       51.5951       63.7013       66.4288       68.2129       66.6325       73.4558       74.7494       76.6297       74.4670       74.0366       79.5944       87.6052       92.4331      107.4970      103.7801      122.5173      127.2826      128.7948      129.6208      192.1918      234.6969      187.2233      190.4465      191.1792      195.0143      216.9495      144.6520      100.5531      112.7939      102.7232       87.5386       83.0387       92.2396       92.7004       80.5695       80.9719       80.2231       83.4775       86.1238       83.7092       92.2697       96.5234      111.8145       98.0206       81.6079       80.3486       83.9342       82.4907       80.8510       82.7777       80.8816       76.2512       71.1781       85.6987       94.1154       76.4811       91.1769        0.0000        0.0000        0.0000        0.0000        0.0000        0.0000        0.0000        0.0000        0.0000        0.0000        0.0000        0.0000        0.0000        0.0000       71.5929       72.7329      111.9962        0.0000
        0.0000        0.0000        0.0000        0.0000        0.0000        0.0000        0.0000        0.0000        0.0000        0.0000        0.0000        0.0000        0.0000        0.0000        0.0000        0.0000        0.0000        0.0000        0.0000        0.0000        0.0000        0.0000        0.0000        0.0000        0.0000        0.0000        0.0000        0.0000        0.0000        0.0000        0.0000        0.0000        0.0000        0.0000        0.0000        0.0000        0.0000        0.0000        0.0000        0.0000        0.0000        0.0000        0.0000        0.0000        0.0000        0.0000        0.0000        0.0000       45.7313       42.5754       42.4422       44.1380       50.7855       58.7648       49.9778       51.0746       49.4281       53.4479       46.3740       51.8232       59.6450       73.9015      103.8593        0.0000        0.0000        0.0000        0.0000        0.0000        0.0000        0.0000        0.0000        0.0000        0.0000        0.0000        0.0000        0.0000        0.0000        0.0000        0.0000        0.0000        0.0000        0.0000        0.0000        0.0000        0.0000        0.0000        0.0000        0.0000        0.0000        0.0000        0.0000        0.0000        0.0000        0.0000        0.0000        0.0000        0.0000        0.0000        0.0000        0.0000        0.0000        0.0000        0.0000        0.0000        0.0000        0.0000        0.0000        0.0000        0.0000        0.0000        0.0000        0.0000        0.0000        0.0000        0.0000        0.0000        0.0000        0.0000        0.0000        0.0000        0.0000        0.0000        0.0000        0.0000        0.0000        0.0000        0.0000        0.0000        0.0000        0.0000        0.0000        0.0000        0.0000        0.0000        0.0000        0.0000        0.0000        0.0000        0.0000        0.0000        0.0000        0.0000        0.0000        0.0000        0.0000        0.0000        0.0000        0.0000        0.0000        0.0000        0.0000        0.0000        0.0000        0.0000        0.0000        0.0000        0.0000        0.0000        0.0000        0.0000        0.0000        0.0000        0.0000        0.0000        0.0000        0.0000        0.0000        0.0000       73.0168       70.7163       80.9768       71.2085       65.5725       58.1882       52.8185       49.1151       53.5529       56.2424       58.4290       81.9088       79.3895       79.4062       78.0605       92.0453       95.8172      109.0244      120.3683      111.6898      121.7593      151.7965      129.5762      124.4945      134.2452      134.5568      141.6089      177.8366      186.5143      203.0453      190.5171      216.2693      147.4667      145.1558      155.4486      108.9488       88.4716       85.8771      108.1973       87.5249       81.3593       78.3718       72.7763       93.8248       85.4508       77.6495       80.1596       76.8109       80.3280       87.8776       77.4808       77.6105       86.0125       89.0566       96.6554       89.4024       82.7060       85.6837       77.8722       70.4268       87.2568       71.1268       72.6128       78.8827        0.0000        0.0000        0.0000        0.0000        0.0000        0.0000        0.0000        0.0000        0.0000       30.3165       30.2031       38.2509       46.6628       65.0206       77.8730       88.7243       99.1329
        0.0000        0.0000        0.0000        0.0000        0.0000        0.0000        0.0000        0.0000        0.0000        0.0000        0.0000        0.0000        0.0000        0.0000        0.0000        0.0000        0.0000        0.0000        0.0000        0.0000        0.0000        0.0000        0.0000        0.0000        0.0000        0.0000        0.0000        0.0000        0.0000        0.0000        0.0000        0.0000        0.0000        0.0000        0.0000        0.0000        0.0000        0.0000        0.0000        0.0000        0.0000        0.0000        0.0000        0.0000        0.0000        0.0000        0.0000        0.0000       37.8425       36.8283       35.5379       36.7026       46.2316       49.8217       36.0581       41.8577       56.3619       54.0651       47.8973       46.9822       53.1967       60.7878       58.8633       49.7968       43.6804       42.2602       40.4360        0.0000        0.0000        0.0000        0.0000        0.0000        0.0000        0.0000        0.0000        0.0000        0.0000        0.0000        0.0000        0.0000        0.0000        0.0000        0.0000        0.0000        0.0000        0.0000        0.0000        0.0000        0.0000        0.0000        0.0000        0.0000        0.0000        0.0000        0.0000        0.0000        0.0000        0.0000        0.0000        0.0000        0.0000        0.0000        0.0000        0.0000        0.0000        0.0000        0.0000        0.0000        0.0000        0.0000        0.0000        0.0000        0.0000        0.0000        0.0000        0.0000        0.0000        0.0000        0.0000        0.0000        0.0000        0.0000        0.0000        0.0000        0.0000        0.0000        0.0000        0.0000        0.0000        0.0000        0.0000        0.0000        0.0000        0.0000        0.0000        0.0000        0.0000        0.0000        0.0000        0.0000        0.0000        0.0000        0.0000        0.0000        0.0000        0.0000        0.0000        0.0000        0.0000        0.0000        0.0000        0.0000        0.0000        0.0000        0.0000        0.0000        0.0000        0.0000        0.0000        0.0000        0.0000        0.0000        0.0000        0.0000        0.0000        0.0000        0.0000        0.0000       88.4875       87.4474       75.2710       61.2605       62.3976       53.5318       47.7321       52.2142       53.0008       55.2596       58.5670       74.8865       75.3939       78.3546       83.0873       84.2009       91.2447      105.3980      116.1089      118.4823      126.9924      135.3023      136.1435      134.6420      139.3837      169.2385      175.1059      175.9706      178.1708      187.4451      202.5052      206.1378      148.1144      146.2488      142.2354      112.1174      102.9759       96.0213      102.0352      100.0317       99.4555       94.7474       85.7371       82.3420       73.9427       67.8608       77.5336       81.7159       78.1433       81.4118       86.1111       85.4939       91.7668      119.1051      102.5312       94.2203       86.5278       79.9655       76.1148       82.0426       88.4104       75.1953       61.7543        0.0000        0.0000        0.0000        0.0000        0.0000        0.0000       33.2985       32.0099       30.1695       25.6604       25.3764       27.5023       36.0132       40.9734       49.6125       62.4236        0.0000        0.0000
        0.0000        0.0000        0.0000        0.0000        0.0000        0.0000        0.0000        0.0000        0.0000        0.0000        0.0000        0.0000        0.0000        0.0000        0.0000        0.0000        0.0000        0.0000        0.0000        0.0000        0.0000        0.0000        0.0000        0.0000        0.0000        0.0000        0.0000        0.0000        0.0000        0.0000        0.0000        0.0000        0.0000        0.0000        0.0000        0.0000        0.0000        0.0000        0.0000        0.0000        0.0000        0.0000        0.0000        0.0000        0.0000        0.0000        0.0000        0.0000       30.1502       25.1738       28.2719       32.4563       36.9040       39.4052       48.4289       53.6471       64.3208       63.4191       56.7726       55.9053       52.8134       57.3890       62.8183       54.9114       55.3026       65.3286       51.0135       39.6217       37.5194        0.0000        0.0000        0.0000        0.0000        0.0000        0.0000        0.0000        0.0000        0.0000        0.0000        0.0000        0.0000        0.0000        0.0000        0.0000        0.0000        0.0000        0.0000        0.0000        0.0000        0.0000        0.0000        0.0000        0.0000        0.0000        0.0000        0.0000        0.0000        0.0000        0.0000        0.0000        0.0000        0.0000        0.0000        0.0000        0.0000        0.0000        0.0000        0.0000        0.0000        0.0000        0.0000        0.0000        0.0000        0.0000        0.0000        0.0000        0.0000        0.0000        0.0000        0.0000        0.0000        0.0000        0.0000        0.0000        0.0000        0.0000        0.0000        0.0000        0.0000        0.0000        0.0000        0.0000        0.0000        0.0000        0.0000        0.0000        0.0000        0.0000        0.0000        0.0000        0.0000        0.0000        0.0000        0.0000        0.0000        0.0000        0.0000        0.0000        0.0000        0.0000        0.0000        0.0000        0.0000        0.0000        0.0000        0.0000        0.0000        0.0000        0.0000        0.0000        0.0000        0.0000        0.0000        0.0000        0.0000        0.0000        0.0000        0.0000      106.8369      102.1938      104.8694       92.2651      100.3789       73.0936       69.9748       62.2839       60.0434      298.8648      256.0996       71.8238       83.8056       77.6179       77.9578       84.2212       88.4996       97.5237      102.8248      100.1889      113.0844      123.1394      132.0065      143.8763      156.6323      175.8176      162.9055      173.0570      173.2502      189.0213      215.9057      234.7990      164.8561      122.2205      113.0091      102.5107       96.1549      102.7050      101.6852       98.0628      106.1087      117.9331       97.8883       92.9625       82.9089       77.3744       98.2708       90.6715       73.6242       88.5235      114.1201      111.5214       94.7919      140.0153      138.8454      102.2344       83.1030       81.0838       82.9462      108.7375      110.3426       79.0917       58.5057       63.1496       58.8863       67.0782       48.4477       36.6855       33.5052       28.5927       27.9516       25.2097       24.6788       25.2043       29.6126       34.3857       36.8681       43.2433       52.9220        0.0000        0.0000
        0.0000        0.0000        0.0000        0.0000        0.0000        0.0000        0.0000        0.0000        0.0000        0.0000        0.0000        0.0000        0.0000        0.0000        0.0000        0.0000        0.0000        0.0000        0.0000        0.0000        0.0000        0.0000        0.0000        0.0000        0.0000        0.0000        0.0000        0.0000        0.0000        0.0000        0.0000        0.0000        0.0000        0.0000        0.0000        0.0000        0.0000        0.0000        0.0000        0.0000        0.0000        0.0000        0.0000        0.0000        0.0000        0.0000        0.0000        0.0000       33.8449       28.4671       29.4076       32.3127       35.9945       45.7035       43.9224       46.0291       52.3472       77.7147       51.6025       49.1894       47.1906       53.1459       50.3658       46.9177       55.8880       55.5317       48.0720       51.4799       45.2160       33.1558        0.0000        0.0000        0.0000        0.0000        0.0000        0.0000        0.0000        0.0000        0.0000        0.0000        0.0000        0.0000        0.0000        0.0000        0.0000        0.0000        0.0000        0.0000        0.0000        0.0000        0.0000        0.0000        0.0000        0.0000        0.0000        0.0000        0.0000        0.0000        0.0000        0.0000        0.0000        0.0000        0.0000        0.0000        0.0000        0.0000        0.0000        0.0000        0.0000        0.0000        0.0000        0.0000        0.0000        0.0000        0.0000        0.0000        0.0000        0.0000        0.0000        0.0000        0.0000        0.0000        0.0000        0.0000        0.0000        0.0000        0.0000        0.0000        0.0000        0.0000        0.0000        0.0000        0.0000        0.0000        0.0000        0.0000        0.0000        0.0000        0.0000        0.0000        0.0000        0.0000        0.0000        0.0000        0.0000        0.0000        0.0000        0.0000        0.0000        0.0000        0.0000        0.0000        0.0000        0.0000        0.0000        0.0000        0.0000        0.0000        0.0000        0.0000        0.0000        0.0000        0.0000        0.0000        0.0000        0.0000        0.0000        0.0000        0.0000      112.6183      108.1650       94.7127       95.1385       82.0634        0.0000       62.6408       62.0204      208.6790        0.0000        0.0000        0.0000      108.3544      109.8020      101.1240       98.8271       98.7674      112.4412      105.7954      109.3469      139.5679      150.6156      162.5356      180.3671      178.3126      154.4836      135.5331      125.8434      168.6045      208.7688      184.0188      135.3339      113.9243      116.1667      113.7764      123.5123      120.4934      125.0271      113.7094      124.7108      130.3581      111.2109      120.3783       88.5387       95.9990      101.2840      112.2431       96.0407      124.6822      129.4288      119.9039      125.2048      135.4161      129.4062       98.2881      101.7491       97.9869       84.7735       93.2366       82.9329       63.0657       52.9692       55.5187       53.0181       47.4325       42.6703       41.3704       39.2473       28.5183       26.0461       24.0471       24.3554       26.1889       27.3457       33.9987       37.2571       41.0997       50.3259        0.0000        0.0000
        0.0000        0.0000        0.0000        0.0000        0.0000        0.0000        0.0000        0.0000        0.0000        0.0000        0.0000        0.0000        0.0000        0.0000        0.0000        0.0000        0.0000        0.0000        0.0000        0.0000        0.0000        0.0000        0.0000        0.0000        0.0000        0.0000        0.0000        0.0000        0.0000        0.0000        0.0000        0.0000        0.0000        0.0000        0.0000        0.0000        0.0000        0.0000       68.0832       79.4655       64.3354        0.0000        0.0000        0.0000        0.0000        0.0000        0.0000        0.0000       49.7904       39.0925       32.7886       36.1697       32.5757       37.6742       35.6670      115.6325      162.0327       96.8794       39.4094       45.2032       48.4207       54.7296       44.1482       45.4661       49.0350       44.2343       43.9817       39.3851       53.9145       37.7220        0.0000        0.0000        0.0000        0.0000        0.0000        0.0000        0.0000        0.0000        0.0000        0.0000        0.0000        0.0000        0.0000        0.0000        0.0000        0.0000        0.0000        0.0000        0.0000        0.0000        0.0000        0.0000        0.0000        0.0000        0.0000        0.0000        0.0000        0.0000        0.0000        0.0000        0.0000        0.0000        0.0000        0.0000        0.0000        0.0000        0.0000        0.0000        0.0000        0.0000        0.0000        0.0000        0.0000        0.0000        0.0000        0.0000        0.0000        0.0000        0.0000        0.0000        0.0000        0.0000        0.0000        0.0000        0.0000        0.0000        0.0000        0.0000        0.0000        0.0000        0.0000        0.0000        0.0000        0.0000        0.0000        0.0000        0.0000        0.0000        0.0000        0.0000        0.0000        0.0000        0.0000        0.0000        0.0000        0.0000        0.0000        0.0000        0.0000        0.0000        0.0000        0.0000        0.0000        0.0000        0.0000        0.0000        0.0000        0.0000        0.0000        0.0000        0.0000        0.0000        0.0000        0.0000        0.0000        0.0000        0.0000        0.0000        0.0000        0.0000        0.0000        0.0000        0.0000        0.0000        0.0000        0.0000        0.0000        0.0000        0.0000        0.0000        0.0000        0.0000        0.0000      107.9398      107.5681       94.5514      106.0804      112.1925      119.5955      140.4475      137.4525      149.2467      176.5431      186.6981      149.1357      156.2784      158.3142      143.5810      140.3854      152.8756      155.7186      130.5972      133.5153      140.9897      130.7730      129.4533      137.4121      126.8155      135.0166      113.6128       90.0903       67.7742       62.8510       80.7777       79.6304      105.8582       96.3224      115.6730      118.2022      139.8121      158.7874      107.8456       97.5980       95.1190      103.5936       89.4811       66.4643       76.2449       72.3396       61.7776       59.9885       55.9471       50.3819       48.1501       48.6476       41.3151       29.5243       27.9846       25.9671       23.4928       24.2740       27.3622       30.9157       34.9566       40.2802       43.1451        0.0000        0.0000        0.0000
        0.0000        0.0000        0.0000        0.0000        0.0000        0.0000        0.0000        0.0000        0.0000        0.0000        0.0000        0.0000        0.0000        0.0000        0.0000        0.0000        0.0000        0.0000        0.0000        0.0000        0.0000        0.0000        0.0000        0.0000        0.0000        0.0000        0.0000        0.0000        0.0000        0.0000        0.0000        0.0000        0.0000        0.0000        0.0000        0.0000        0.0000        0.0000       65.7415       68.7644       70.1017       73.2214       64.8085       66.7953       75.3290       67.1189       58.3078       83.7435       93.1061       53.9364       36.0334       41.6471       38.9122       35.8181       38.8946      137.1874      146.1288       50.2591       34.4839       43.7641       48.7782       57.2487       37.0869       41.3724       44.2409       43.4791       40.8507       39.2765       53.3462       48.6991       26.2820       23.1334        0.0000        0.0000        0.0000        0.0000        0.0000        0.0000        0.0000        0.0000        0.0000        0.0000        0.0000        0.0000        0.0000        0.0000        0.0000        0.0000        0.0000        0.0000        0.0000        0.0000        0.0000        0.0000        0.0000        0.0000        0.0000        0.0000        0.0000        0.0000        0.0000        0.0000        0.0000        0.0000        0.0000        0.0000        0.0000        0.0000        0.0000        0.0000        0.0000        0.0000        0.0000        0.0000        0.0000        0.0000        0.0000        0.0000        0.0000        0.0000        0.0000        0.0000        0.0000        0.0000        0.0000        0.0000        0.0000        0.0000        0.0000        0.0000        0.0000        0.0000        0.0000        0.0000        0.0000        0.0000        0.0000        0.0000        0.0000        0.0000        0.0000        0.0000        0.0000        0.0000        0.0000        0.0000        0.0000        0.0000        0.0000        0.0000        0.0000        0.0000        0.0000        0.0000        0.0000        0.0000        0.0000        0.0000        0.0000        0.0000        0.0000        0.0000        0.0000        0.0000        0.0000        0.0000        0.0000        0.0000        0.0000        0.0000        0.0000        0.0000        0.0000        0.0000        0.0000        0.0000        0.0000        0.0000        0.0000        0.0000        0.0000        0.0000        0.0000        0.0000      122.4588      110.5688      109.5871      123.1948      125.7391      125.9988      129.6656      144.7891      186.8183      191.0126      185.8176      161.4959      162.5878      160.5974      173.3712      202.2760      156.6487      168.6384      133.2245      142.7791      126.8871      121.5038      124.4457      100.6595      114.8926      108.5439       97.4232       78.0823       71.9131       70.3810       71.1732       80.7600       85.1803       92.0826      109.2412      128.1817      144.4012      157.1939      152.9974      123.6350      124.0742       99.7321       67.9452       64.1587       59.7173       64.4363       62.4302       54.0059       51.1701       49.1190       55.8228       56.2135       48.5644       34.9733       30.6061       26.3000       26.2257       29.3015       34.4890       39.0287       43.7631        0.0000        0.0000        0.0000        0.0000
        0.0000        0.0000        0.0000        0.0000        0.0000        0.0000        0.0000        0.0000        0.0000        0.0000        0.0000        0.0000        0.0000        0.0000        0.0000        0.0000        0.0000        0.0000        0.0000        0.0000        0.0000        0.0000        0.0000        0.0000        0.0000        0.0000        0.0000        0.0000        0.0000        0.0000        0.0000        0.0000        0.0000        0.0000        0.0000        0.0000        0.0000       54.3187       52.6830       49.8249       52.9528       64.0771       76.0363       75.5776       74.6763       67.4248       49.5348       47.9511       41.4576       33.2130       32.7822       33.5974       34.2506       36.1474       47.7382       45.4852      104.9364       33.8381       30.9542       37.7575       41.1856       41.3440       39.0964       36.3351       40.2328       42.7112       40.9033       32.7288       26.5504       21.9853       19.2208       13.4556        0.0000        0.0000        0.0000        0.0000        0.0000        0.0000        0.0000        0.0000        0.0000        0.0000        0.0000        0.0000        0.0000        0.0000        0.0000        0.0000        0.0000        0.0000        0.0000        0.0000        0.0000        0.0000        0.0000        0.0000        0.0000        0.0000        0.0000        0.0000        0.0000        0.0000        0.0000        0.0000        0.0000        0.0000        0.0000        0.0000        0.0000        0.0000        0.0000        0.0000        0.0000        0.0000        0.0000        0.0000        0.0000        0.0000        0.0000        0.0000        0.0000        0.0000        0.0000        0.0000        0.0000        0.0000        0.0000        0.0000        0.0000        0.0000        0.0000        0.0000        0.0000        0.0000        0.0000        0.0000        0.0000        0.0000        0.0000        0.0000        0.0000        0.0000        0.0000        0.0000        0.0000        0.0000        0.0000        0.0000        0.0000        0.0000        0.0000        0.0000        0.0000        0.0000        0.0000        0.0000        0.0000        0.0000        0.0000        0.0000        0.0000        0.0000        0.0000        0.0000        0.0000        0.0000        0.0000        0.0000        0.0000        0.0000        0.0000        0.0000        0.0000        0.0000        0.0000        0.0000        0.0000        0.0000        0.0000      135.2890      126.7122      120.4276      131.0494      133.4908        0.0000      116.9190      116.5481      107.6002      122.1071      137.0223      132.9389      142.5751      185.7634      178.2153      196.0204      170.1662      158.4108      159.0240      145.1297      165.1956      144.7168      154.9815      127.4436      146.0966      138.1823      122.4780      119.0065      111.8550      107.3300      111.4091      123.0365      109.3114      100.0399       89.6216       76.8266       83.9792       91.9760       91.8142      100.7196      133.7905      143.2044      127.6770      129.8313      133.9758      129.4021       98.2931       82.5868       55.4232       55.7862       47.5676       43.2959       44.9344       44.5058       48.7314       56.9826       55.3842       54.3953       46.0236       38.0506       33.8509       36.4720       46.5866       44.8915       42.2730       40.9251        0.0000        0.0000        0.0000        0.0000
        0.0000        0.0000        0.0000        0.0000        0.0000        0.0000        0.0000        0.0000        0.0000        0.0000        0.0000        0.0000        0.0000        0.0000        0.0000        0.0000        0.0000        0.0000        0.0000        0.0000        0.0000        0.0000        0.0000        0.0000        0.0000        0.0000        0.0000        0.0000        0.0000        0.0000        0.0000        0.0000        0.0000        0.0000        0.0000        0.0000        0.0000       58.4430       57.1819       50.3412       56.8979       56.2495       60.8116       61.3089       67.7588       51.3671       39.5181       32.1681       33.5366       35.4060       36.6655       31.3002       31.8879       40.0596       56.4489       52.8950       46.7700       40.5423       30.4183       31.9220       31.4740       31.0296       31.9254       35.8090       34.0942       34.4135       34.2580       30.2216       25.8113       24.5481       18.3604       12.5452       11.9450        0.0000        0.0000        0.0000        0.0000        0.0000        0.0000        0.0000        0.0000        0.0000        0.0000        0.0000        0.0000        0.0000        0.0000        0.0000        0.0000        0.0000        0.0000        0.0000        0.0000        0.0000        0.0000        0.0000        0.0000        0.0000        0.0000        0.0000        0.0000        0.0000        0.0000        0.0000        0.0000        0.0000        0.0000        0.0000        0.0000        0.0000        0.0000        0.0000        0.0000        0.0000        0.0000        0.0000        0.0000        0.0000        0.0000        0.0000        0.0000        0.0000        0.0000        0.0000        0.0000        0.0000        0.0000        0.0000        0.0000        0.0000        0.0000        0.0000        0.0000        0.0000        0.0000        0.0000        0.0000        0.0000        0.0000        0.0000        0.0000        0.0000        0.0000        0.0000        0.0000        0.0000        0.0000        0.0000        0.0000        0.0000        0.0000        0.0000        0.0000        0.0000        0.0000        0.0000        0.0000        0.0000        0.0000        0.0000        0.0000        0.0000        0.0000        0.0000        0.0000        0.0000        0.0000        0.0000        0.0000        0.0000        0.0000        0.0000        0.0000        0.0000        0.0000      106.9500      107.4262      103.5600      109.1531      120.8515      139.6390      139.8392      126.8928      123.9269      112.8400      101.7854      105.0371      112.1953      122.4587      131.1802      134.4644      129.9354      181.3890      187.2156      160.1210      156.9034      153.2635      134.3521      149.8994      130.6367      124.7416      118.1251      120.5770      176.4270      139.9672      130.8371      132.5206      145.6670      138.6197      141.3105      140.0510      132.0639      130.6712      133.1556       95.7811       89.9556       99.3767       98.9580      113.6545      121.1712      129.9450      119.2683      109.2030      103.5268      102.4328       81.9693       72.5943       68.1412       74.7803       65.3022       51.8935       53.2823       53.1084       53.0258       64.1921       64.8978       55.9963       47.7563       51.8416       53.4722       44.5307       49.9829       55.7300       48.8591        0.0000        0.0000        0.0000        0.0000        0.0000
        0.0000        0.0000        0.0000        0.0000        0.0000        0.0000        0.0000        0.0000        0.0000        0.0000        0.0000        0.0000        0.0000        0.0000        0.0000        0.0000        0.0000        0.0000        0.0000        0.0000        0.0000        0.0000        0.0000        0.0000        0.0000        0.0000        0.0000        0.0000        0.0000        0.0000        0.0000        0.0000        0.0000        0.0000        0.0000        0.0000       47.2125       43.5685       46.5878       45.3542       48.4190       45.1396       44.3992       46.3178       48.2610       39.3270       33.6060       30.2632       29.9834       31.2632       33.5764       34.5574       34.9786       45.3703       48.0233       40.1881       37.6505       27.8739       25.2873       28.7376       28.3212       27.8052       27.9822       31.3718       31.5021       33.7898       29.0325       25.7004       23.1889       21.0315       18.7251       14.2264        0.0000        0.0000        0.0000        0.0000        0.0000        0.0000        0.0000        0.0000        0.0000        0.0000        0.0000        0.0000        0.0000        0.0000        0.0000        0.0000        0.0000        0.0000        0.0000        0.0000        0.0000        0.0000        0.0000        0.0000        0.0000        0.0000        0.0000        0.0000        0.0000        0.0000        0.0000        0.0000        0.0000        0.0000        0.0000        0.0000        0.0000        0.0000        0.0000        0.0000        0.0000        0.0000        0.0000        0.0000        0.0000        0.0000        0.0000        0.0000        0.0000        0.0000        0.0000        0.0000        0.0000        0.0000        0.0000        0.0000        0.0000        0.0000        0.0000        0.0000        0.0000        0.0000        0.0000        0.0000        0.0000        0.0000        0.0000        0.0000        0.0000        0.0000        0.0000        0.0000        0.0000        0.0000        0.0000        0.0000        0.0000        0.0000        0.0000        0.0000        0.0000        0.0000        0.0000        0.0000        0.0000        0.0000        0.0000        0.0000        0.0000        0.0000        0.0000        0.0000        0.0000        0.0000        0.0000        0.0000        0.0000        0.0000        0.0000        0.0000      106.9113      110.1142      109.6538      105.3280       98.4160      102.0397      105.5665      112.9813      124.1223      133.3892      141.2348      121.2242      130.5344      124.9665      112.4648      118.4957      104.2032       79.5872       86.0030      110.4550      130.7423      149.7930      112.5596      109.4286      122.2161       93.7679      108.6449      116.7311      106.2952      116.1711      104.1859      115.8027      127.8158      120.8843      122.4678      144.2086      160.6284      164.9720      156.8159      152.0719      129.4576      116.5508      105.7200       98.5052      113.1020      107.1151      100.2324      115.8041      113.7708      117.1205      115.1295       96.3850       73.5723       68.2525       66.5891       94.6703       77.2271       65.0442       56.0449       56.9712       62.1271       62.4395       52.3905       58.5713       61.2451       55.1630       52.7059       62.8960       63.2306       61.9205       62.8360       60.5208        0.0000        0.0000        0.0000        0.0000        0.0000
        0.0000        0.0000        0.0000        0.0000        0.0000        0.0000        0.0000        0.0000        0.0000        0.0000        0.0000        0.0000        0.0000        0.0000        0.0000        0.0000        0.0000        0.0000        0.0000        0.0000        0.0000        0.0000        0.0000        0.0000        0.0000        0.0000        0.0000        0.0000        0.0000        0.0000        0.0000        0.0000        0.0000        0.0000        0.0000       45.2076       39.3001       40.7710       42.1524       42.6120       43.0159       42.7125       40.8151       39.1584       35.0381       30.9651       36.8591       31.4602       36.7994       34.1350       30.9050       25.4870       27.5057       22.7456       23.6626       33.4797       27.9426       20.3976       20.6782       27.8865       27.7296       27.7676       28.0500       30.7456       32.2930       32.1128       29.1987       26.6033       24.8627       21.0751       19.0116       13.6313        0.0000        0.0000        0.0000        0.0000        0.0000        0.0000        0.0000        0.0000        0.0000        0.0000        0.0000        0.0000        0.0000        0.0000        0.0000        0.0000        0.0000        0.0000        0.0000        0.0000        0.0000        0.0000        0.0000        0.0000        0.0000        0.0000        0.0000        0.0000        0.0000        0.0000        0.0000        0.0000        0.0000        0.0000        0.0000        0.0000        0.0000        0.0000        0.0000        0.0000        0.0000        0.0000        0.0000        0.0000        0.0000        0.0000        0.0000        0.0000        0.0000        0.0000        0.0000        0.0000        0.0000        0.0000        0.0000        0.0000        0.0000        0.0000        0.0000        0.0000        0.0000        0.0000        0.0000        0.0000        0.0000        0.0000        0.0000        0.0000        0.0000        0.0000        0.0000        0.0000        0.0000        0.0000        0.0000        0.0000        0.0000        0.0000        0.0000        0.0000        0.0000        0.0000        0.0000        0.0000        0.0000        0.0000        0.0000        0.0000        0.0000        0.0000        0.0000        0.0000        0.0000        0.0000        0.0000        0.0000        0.0000        0.0000        0.0000       95.3607      110.1766      107.6737      107.0789      102.5115      101.2848      100.7576      103.6409      105.8673      124.2331      156.1905      143.9912      120.5040      113.9567      111.3879      109.1064      106.7149      101.6155       93.6219       84.9377       80.3598       82.6642      108.4347       82.8346      101.4631      101.3622       91.3054       93.7184      102.1941       94.7869      107.5580      115.9841      126.7364      115.4103      123.7785      113.1864      140.0201      157.6751      162.3632      149.3957      120.6883      105.5317      107.4908      101.2727      106.4173      149.6437      167.1679      141.1708      123.8254      126.5053      131.9099      102.9470      117.3543       77.6909       70.6822       66.9643       60.0214       69.1642       78.4553       83.3116       66.6007       77.9061       79.9128       92.7968       70.0060       61.4895       54.9802       63.6896       64.0135       69.5485       57.9197       60.3935       61.7010        0.0000        0.0000        0.0000        0.0000        0.0000
        0.0000        0.0000        0.0000        0.0000        0.0000        0.0000        0.0000        0.0000        0.0000        0.0000        0.0000        0.0000        0.0000        0.0000        0.0000        0.0000        0.0000        0.0000        0.0000        0.0000        0.0000        0.0000        0.0000        0.0000        0.0000        0.0000        0.0000        0.0000        0.0000        0.0000        0.0000        0.0000        0.0000        0.0000        0.0000       38.7794       40.5166       43.4354       45.3069       48.1240       47.6446       49.1623       45.0656       36.5606       34.3476       36.7061       36.8538       50.1658       35.4446       31.6280       27.6457       65.1688       25.1036       20.3060       21.3523       22.6550       17.9624       13.7411       16.9092       26.2182       27.2550       28.7283       29.1889       30.8736       31.2064       29.7253       27.3130       30.3198       28.1248       25.2577       22.6440       15.0754        0.0000        0.0000        0.0000        0.0000        0.0000        0.0000        0.0000        0.0000        0.0000        0.0000        0.0000        0.0000        0.0000        0.0000        0.0000        0.0000        0.0000        0.0000        0.0000        0.0000        0.0000        0.0000        0.0000        0.0000        0.0000        0.0000        0.0000        0.0000        0.0000        0.0000        0.0000        0.0000        0.0000        0.0000        0.0000        0.0000        0.0000        0.0000        0.0000        0.0000        0.0000        0.0000        0.0000        0.0000        0.0000        0.0000        0.0000        0.0000        0.0000        0.0000        0.0000        0.0000        0.0000        0.0000        0.0000        0.0000        0.0000        0.0000        0.0000        0.0000        0.0000        0.0000        0.0000        0.0000        0.0000        0.0000        0.0000        0.0000        0.0000        0.0000        0.0000        0.0000        0.0000        0.0000        0.0000        0.0000        0.0000        0.0000        0.0000        0.0000        0.0000        0.0000        0.0000        0.0000        0.0000        0.0000        0.0000        0.0000        0.0000        0.0000        0.0000        0.0000        0.0000        0.0000        0.0000        0.0000        0.0000        0.0000       90.5489       99.0055      108.3764      115.6446      106.3790       98.4198      105.5224      124.5276      141.3298      108.1247      114.7791      117.5930      133.8905      126.8918      104.0472      106.3707      113.4969      119.3376      116.1276      106.2740      100.3103      103.9929      123.0520       97.1068       83.5694       99.6461      115.5304      103.7102       80.4860      118.3683      124.3114       92.0574      146.0022      101.9201       96.5421       97.9506      120.7016      115.5222      140.2777      133.5961      120.4413      100.5335       92.6359      113.5571      133.5117       94.9737      137.0290      159.6767      164.4432      128.5864      124.0264       94.7964       79.8023       83.4256       86.4907       76.9585       85.9589       89.5251       83.9365       94.8507      110.9543       80.5206       93.7433       98.0292      115.2342       93.2891       87.2334       70.4646       71.0126       78.2326       78.1412       80.6188      102.2911        0.0000        0.0000        0.0000        0.0000        0.0000        0.0000
        0.0000        0.0000        0.0000        0.0000        0.0000        0.0000        0.0000        0.0000        0.0000        0.0000        0.0000        0.0000        0.0000        0.0000        0.0000        0.0000        0.0000        0.0000        0.0000        0.0000        0.0000        0.0000        0.0000        0.0000        0.0000        0.0000        0.0000        0.0000        0.0000        0.0000        0.0000        0.0000        0.0000        0.0000        0.0000       41.5052       42.7820       42.4028       49.1848       47.6478       44.9977       48.1770       45.1662       37.0594       34.9015       33.9873       34.1998       28.3435       26.8881       24.4712       23.6214       31.5363       24.1161       24.2887       25.1637       31.0280       27.0810       22.5506       19.9203       25.2665       26.8446       31.1553       30.1171       30.4835       29.2519       26.8741       24.6514       30.1572       28.7935       26.6599       23.1432        0.0000        0.0000        0.0000        0.0000        0.0000        0.0000        0.0000        0.0000        0.0000        0.0000        0.0000        0.0000        0.0000        0.0000        0.0000        0.0000        0.0000        0.0000        0.0000        0.0000        0.0000        0.0000        0.0000        0.0000        0.0000        0.0000        0.0000        0.0000        0.0000        0.0000        0.0000        0.0000        0.0000        0.0000        0.0000        0.0000        0.0000        0.0000        0.0000        0.0000        0.0000        0.0000        0.0000        0.0000        0.0000        0.0000        0.0000        0.0000        0.0000        0.0000        0.0000        0.0000        0.0000        0.0000        0.0000        0.0000        0.0000        0.0000        0.0000        0.0000        0.0000        0.0000        0.0000        0.0000        0.0000        0.0000        0.0000        0.0000        0.0000        0.0000        0.0000        0.0000        0.0000        0.0000        0.0000        0.0000        0.0000        0.0000        0.0000        0.0000        0.0000        0.0000        0.0000        0.0000        0.0000        0.0000        0.0000        0.0000        0.0000        0.0000        0.0000        0.0000        0.0000        0.0000       76.3751       80.1089        0.0000       81.7933       82.4771       84.3531       90.1329       95.9204       94.3293       98.5374       91.2228      110.7097      119.9470      117.0149       95.0732      100.0482      121.6866      114.7483      106.3143      103.2196      118.8116      121.3277      139.5282      131.5679      104.6672       89.5372      100.8860      124.7265      117.6345       88.8646      123.5255      101.0809      109.9897      112.0594      104.3260       99.8301       91.8616      130.0247       95.6536       85.2048       96.9872      114.3709      141.3237      150.1110      121.8934      109.7107       91.5383       89.9963       97.0469       93.7905      105.5256      136.6444      143.7924      156.9531      130.2425      112.1841      102.4483       84.2051       82.2601       81.9324       80.3855       79.0192       87.4792      102.4151      133.4730      152.8440      110.3911      128.0047      133.9377      137.7533      104.5396       91.8882       88.7627       84.7790       84.6612       87.5101       92.2993        0.0000        0.0000        0.0000        0.0000        0.0000        0.0000        0.0000
        0.0000        0.0000        0.0000        0.0000        0.0000        0.0000        0.0000        0.0000        0.0000        0.0000        0.0000        0.0000        0.0000        0.0000        0.0000        0.0000        0.0000        0.0000        0.0000        0.0000        0.0000        0.0000        0.0000        0.0000        0.0000        0.0000        0.0000        0.0000        0.0000       77.5145       66.5752       68.5435       70.8721       81.0992       47.7236       41.0549       40.9203       47.2047       43.9168       41.9885       39.3465       43.2180       44.4743       37.7801       33.7453       31.3524       32.2701       30.6233       28.6550       24.2416       23.4669       23.5359       26.2376       31.6948       39.5360       52.2118       30.9052       23.3194       18.9595       24.9842       26.5149       30.8893       31.7978       29.9577       27.9448       28.8545       24.3871       29.7062       29.1656       28.7442       23.8950       15.8208       13.9208        0.0000        0.0000        0.0000        0.0000        0.0000        0.0000        0.0000        0.0000        0.0000        0.0000        0.0000        0.0000        0.0000        0.0000        0.0000        0.0000        0.0000        0.0000        0.0000        0.0000        0.0000        0.0000        0.0000        0.0000        0.0000        0.0000        0.0000        0.0000        0.0000        0.0000        0.0000        0.0000        0.0000        0.0000        0.0000        0.0000        0.0000        0.0000        0.0000        0.0000        0.0000        0.0000        0.0000        0.0000        0.0000        0.0000        0.0000        0.0000        0.0000        0.0000        0.0000        0.0000        0.0000        0.0000        0.0000        0.0000        0.0000        0.0000        0.0000        0.0000        0.0000        0.0000        0.0000        0.0000        0.0000        0.0000        0.0000        0.0000        0.0000        0.0000        0.0000        0.0000        0.0000        0.0000        0.0000        0.0000        0.0000        0.0000        0.0000        0.0000        0.0000        0.0000        0.0000        0.0000        0.0000        0.0000        0.0000        0.0000        0.0000        0.0000        0.0000      102.2381       89.2718       84.9613       77.4118       67.1478       65.5152       68.3410       70.7290       83.2365      104.4414      105.2052       95.3416      123.5883      129.5903      139.8940      138.5139      118.3213      122.3361      102.7559      101.4673      120.2009      120.8509      139.5739      110.1844      112.8757      111.1466      115.3875      106.8717      103.6883       89.9528       82.3687       93.2610      108.5444      134.0769      102.3876       73.8935       65.0852       85.6762       90.3841       91.4709      113.1628       94.2750      126.1682      187.8112      156.4337      115.3666      108.4216      106.5456      123.7278      115.1649      113.9945      127.8301      135.6984      158.3766      134.7305      109.7141      102.1610       93.7660       83.2370       87.3943       86.4999       86.3595       93.9099       92.0534       94.4555      119.2768      123.5478      109.9617      126.3567      106.1297       87.8434       95.1888      103.7322      101.1516       93.4369       94.0806       98.4636        0.0000        0.0000        0.0000        0.0000        0.0000        0.0000        0.0000        0.0000
        0.0000        0.0000        0.0000        0.0000        0.0000        0.0000        0.0000        0.0000        0.0000        0.0000        0.0000        0.0000        0.0000        0.0000        0.0000        0.0000        0.0000        0.0000        0.0000        0.0000        0.0000        0.0000        0.0000        0.0000        0.0000        0.0000       93.3616       97.7921       98.6350       84.9303       77.1066       63.2010       53.1560       49.8096       46.3535       43.6096       34.7891       65.0730       64.8393       34.4424       33.7390       36.7839       33.3604       32.6866       34.0159       32.3945       38.2387       38.3308       39.0567       27.4865       29.3441       27.3538       24.7159       24.2549       39.2006       31.9827       24.1655       20.4959       25.2913       29.1229       29.9600       29.7316       27.4901       26.8085       27.9607       28.0698       25.7495       29.7621       28.8882       26.6242       23.8150       16.4235       15.5356       16.7944       16.8392       18.1427       18.5993       17.5728       17.4611       10.7087       11.4593       13.4761        0.0000        0.0000        0.0000        0.0000        0.0000        0.0000        0.0000        0.0000        0.0000        0.0000        0.0000        0.0000        0.0000        0.0000        0.0000        0.0000        0.0000        0.0000        0.0000        0.0000        0.0000        0.0000        0.0000        0.0000        0.0000        0.0000        0.0000        0.0000        0.0000        0.0000        0.0000        0.0000        0.0000        0.0000        0.0000        0.0000        0.0000        0.0000        0.0000        0.0000        0.0000        0.0000        0.0000        0.0000        0.0000        0.0000        0.0000        0.0000        0.0000        0.0000        0.0000        0.0000        0.0000        0.0000        0.0000        0.0000        0.0000        0.0000        0.0000        0.0000        0.0000        0.0000        0.0000        0.0000        0.0000        0.0000        0.0000        0.0000        0.0000        0.0000        0.0000       44.4312       44.7592       48.7006       53.1896       53.4467        0.0000        0.0000        0.0000        0.0000       60.0574       74.2635       90.5575       82.5149       82.2027       71.2635       62.5585       66.5040       64.5284       70.7112       74.7191       86.3174      100.1677       84.0609       84.6874      103.6742      137.9897      159.9749      174.4035      138.4006      117.1815      125.2931      112.3449      108.8626      109.4585      103.6610      107.2242      116.0235      114.3759      104.7548       89.1332       83.1186       96.3661      105.4333       94.9987       94.0083       73.9139       68.5979       67.9359       75.1600       89.3463      108.6934      116.2115       95.0584      107.1183      123.0688      110.5922       97.9346      105.5892      108.8578      108.7354      117.3837      143.6483      162.9778      156.5723      123.6712      138.2125      133.8223      119.4391      117.7872      104.5464      110.3903       99.4466      100.9250      109.3408      113.5139      101.9598      102.5060       98.8630       99.7576      102.0700       86.3989       85.6491       98.9071      105.4475      109.8620      102.0804      105.5053       90.0898        0.0000        0.0000        0.0000        0.0000        0.0000        0.0000        0.0000        0.0000
        0.0000        0.0000        0.0000        0.0000        0.0000        0.0000        0.0000        0.0000        0.0000        0.0000        0.0000        0.0000        0.0000        0.0000        0.0000        0.0000        0.0000        0.0000        0.0000        0.0000        0.0000        0.0000        0.0000        0.0000        0.0000      104.4372       95.9893       68.0650       41.4929       38.5506       36.2485       36.5968       33.9340       36.5078       34.3462       34.8289       27.4642       59.0619      156.9398      115.6512       31.9592       26.7960       27.9116       34.9358       38.0544       36.5440       33.9669       33.2868       32.9687       38.9063       35.1896       30.2380       35.8452       39.7013       30.3660       20.2887       36.2116       26.9624       27.7044       28.7998       26.1387       27.7443       27.0903       27.7958       29.4143       30.8940       28.5291       27.5109       25.9987       23.0096       21.1020       18.4488       22.0239       21.2948       17.5263       11.3519       10.9917       12.4558       13.2567        7.9319        8.0830       11.0918        9.1879       14.0226        0.0000        0.0000        0.0000        0.0000        0.0000        0.0000        0.0000        0.0000        0.0000        0.0000        0.0000        0.0000        0.0000        0.0000        0.0000        0.0000        0.0000        0.0000        0.0000        0.0000        0.0000        0.0000        0.0000        0.0000        0.0000        0.0000        0.0000        0.0000        0.0000        0.0000        0.0000        0.0000        0.0000        0.0000        0.0000        0.0000        0.0000        0.0000        0.0000        0.0000        0.0000        0.0000        0.0000        0.0000        0.0000        0.0000        0.0000        0.0000        0.0000        0.0000        0.0000        0.0000        0.0000        0.0000        0.0000        0.0000        0.0000        0.0000        0.0000        0.0000        0.0000        0.0000        0.0000        0.0000        0.0000        0.0000        0.0000        0.0000       34.4811       40.1639       40.7518       45.8724       46.2996       40.0007       34.0942       40.0087       47.8755       55.7432       57.3602       65.6940       71.1207       76.4014       70.8009       68.8010       76.4550       81.1634       72.7615       75.9155       83.3023       88.5672       88.5721       90.8781      110.5388      138.5274      134.6120      146.2937      150.3313      140.8833      123.9067      126.5721      144.2885      128.8039      117.2102      113.1519      109.8064      142.6479      128.5668      109.4915      114.4621      108.6182      128.4596      126.2094      117.9462       78.2807       74.2187       75.3183       62.4843       59.1821       80.9033       86.0107       70.7302       79.7943       82.8748      109.4656      107.1731       98.9511      106.2898      113.5240      129.3431      169.9339      198.6391      152.5263      143.9939      153.9188      144.8418      132.0121      121.8562      120.9557      121.6403      125.0155      116.4334      123.0719      151.0928      150.5722      131.3789      121.5059      116.7421      112.9992      114.1306      110.2758        0.0000        0.0000      107.7048      112.2665      109.1849      107.5301        0.0000        0.0000        0.0000        0.0000        0.0000        0.0000        0.0000        0.0000        0.0000
        0.0000        0.0000        0.0000        0.0000        0.0000        0.0000        0.0000        0.0000        0.0000        0.0000        0.0000        0.0000        0.0000        0.0000        0.0000        0.0000        0.0000        0.0000        0.0000        0.0000        0.0000        0.0000        0.0000        0.0000        0.0000        0.0000       76.5416       83.8705       69.4127       71.4386       41.9395      157.1815      108.2943       37.2636       30.3731       26.7984       23.6545       22.4382       36.2037       47.8415       28.5579       27.1154       25.1436       31.3986       33.9433       37.3071       30.6496       32.7543       31.0709       35.0723       33.7536       29.3987       34.0040       28.3829       21.5415       26.0314       30.2525       18.8413       21.3132       24.4714       24.5287       27.7224       28.0122       28.9790       25.8367       23.6018       21.8765       24.2401       24.0562       23.2157       23.1634       22.4638       23.6470       24.1958       19.4148       12.4971       10.8199       12.9764       13.8600        8.0989        7.4599        7.2962       10.4489       12.2014       11.1647       11.8339        0.0000        0.0000        0.0000        0.0000        0.0000        0.0000        0.0000        0.0000        0.0000        0.0000        0.0000        0.0000        0.0000        0.0000        0.0000        0.0000        0.0000        0.0000        0.0000        0.0000        0.0000        0.0000        0.0000        0.0000        0.0000        0.0000        0.0000        0.0000        0.0000        0.0000        0.0000        0.0000        0.0000        0.0000        0.0000        0.0000        0.0000        0.0000        0.0000        0.0000        0.0000        0.0000        0.0000        0.0000        0.0000        0.0000        0.0000        0.0000        0.0000        0.0000        0.0000        0.0000        0.0000        0.0000        0.0000        0.0000        0.0000        0.0000        0.0000        0.0000        0.0000        0.0000        0.0000        0.0000        0.0000        0.0000       30.9175       26.9545       28.5373       31.8772       35.6010       34.1809       34.1829       40.9013       51.2755       54.9301       60.5176       59.6551       64.0574       62.2009       58.5110       63.1457       74.6081       81.7192       86.5431       83.2341       86.7280       96.5488      104.7523      116.7053      139.2426      145.6639      140.5317      132.4250      141.5605      127.2140      130.1957      127.9403      140.6192      134.4946      140.3563      163.2615      128.2084      113.4290      112.1658      125.6808      154.9249      144.3846      151.5540      118.0931      123.4090       99.6114      115.3583       87.8292       61.8728       59.0197       57.0116       78.8718       68.0934       83.2129       83.2164      119.3229      112.1266      107.3714      115.5469      139.7228      151.5628      165.0658      157.6298      148.3705      144.5543      141.6399      138.6470      137.3237      131.5811      138.6006      156.7723      148.7176      145.5862      147.4874      161.9848      191.3007      172.7587      134.1649      128.4880      137.7028      136.9081        0.0000        0.0000        0.0000        0.0000        0.0000        0.0000        0.0000        0.0000        0.0000        0.0000        0.0000        0.0000        0.0000        0.0000        0.0000        0.0000
        0.0000        0.0000        0.0000        0.0000        0.0000        0.0000        0.0000        0.0000        0.0000        0.0000        0.0000        0.0000        0.0000        0.0000        0.0000        0.0000        0.0000        0.0000        0.0000        0.0000        0.0000        0.0000        0.0000        0.0000        0.0000        0.0000        0.0000       37.3688       29.5712       29.0078       29.9947       42.1066       39.3249       39.0478       34.8628       29.6375       25.8868       26.4206       39.2133       35.6775       44.7670       38.0962       35.0098       38.8654       40.0382       40.9724       38.9472       36.3181       29.0789       26.5626       29.8894       39.9091       31.2906       21.0835       24.9075       24.3364       19.5531       19.1619       19.2766       21.7209       26.6211       27.5742       23.6494       23.0195       22.3305       20.9104       19.3371       20.7130       19.1415       19.5167       20.6731       18.7591       16.8245       15.8623       15.0137       10.2024       12.3675       15.4772       20.5150       22.4687       17.8338       10.2244       11.3951        7.8110        6.0718        5.0637       11.2291        8.4695        9.1097       13.8824        0.0000        0.0000        0.0000        0.0000        0.0000        0.0000        0.0000        0.0000        0.0000        0.0000        0.0000        0.0000        0.0000        0.0000        0.0000        0.0000        0.0000        0.0000        0.0000        0.0000        0.0000        0.0000        0.0000        0.0000        0.0000        0.0000        0.0000        0.0000        0.0000        0.0000        0.0000        0.0000        0.0000        0.0000        0.0000        0.0000        0.0000        0.0000        0.0000        0.0000        0.0000        0.0000        0.0000        0.0000        0.0000        0.0000        0.0000        0.0000        0.0000        0.0000        0.0000        0.0000        0.0000        0.0000        0.0000        0.0000        0.0000        0.0000        0.0000        0.0000        0.0000       33.5677       30.7854       27.4791       34.5955       28.7598       33.0500       40.2391       36.4147       44.1236       48.9366       62.8793       63.6881       63.4159       65.5849       58.5853       57.3407       62.8459       72.0026       72.5859       75.5609       83.0244       90.6760      101.1029      109.8027      123.0746      123.2795      128.9890      132.9142      134.8238      132.2319      146.3524      158.5887      149.6916      141.8259      142.2693      141.0013      135.5534      126.6959      154.1681      152.9633      144.3217      142.3270      115.3423      127.2390      116.8498      107.9720      125.3822       97.2740       77.6688       66.6117       76.0353       89.3695       77.1761       84.2992       82.6267      100.1560      123.4714      136.9520      131.3243      125.1695      126.7135      123.8737      131.3972      128.1086      129.8477      120.8491      131.2913      144.0975      134.0989      129.7600      144.2492      151.4051      132.3594      140.9210      135.5753      148.6213      165.3194      148.2870      131.6062      132.8100      150.3294      130.9428        0.0000        0.0000        0.0000        0.0000        0.0000        0.0000        0.0000        0.0000        0.0000        0.0000        0.0000        0.0000        0.0000        0.0000        0.0000        0.0000
        0.0000        0.0000        0.0000        0.0000        0.0000        0.0000        0.0000        0.0000        0.0000        0.0000        0.0000        0.0000        0.0000        0.0000        0.0000        0.0000        0.0000        0.0000        0.0000        0.0000        0.0000        0.0000        0.0000        0.0000        0.0000        0.0000        0.0000       24.6328       23.3764       25.1415       26.6504       28.8968       30.9907       34.6342       41.3627       36.0808       35.1656       46.0801       52.9067       73.9639      120.5595       88.9632       77.8157       65.3302       47.7967       49.1807       46.3218       41.0054       40.6068       41.5093       38.7407       31.6352       21.4374       20.2915       22.2145       21.6182       18.3710       16.6361       18.5247       20.3180       19.9696       21.6931       23.3023       24.5752       27.5951       25.9952       23.6995       21.5542       19.8402       20.4625       20.7680       16.7346       15.3642       13.2037       20.9989       11.8788       10.5572       21.1276       26.7440       31.9212       24.1365       19.9095       13.9409       10.6848        6.8505        5.5189        9.5173        9.9160       19.4291        6.6547        0.0000        0.0000        0.0000        0.0000        0.0000        0.0000        0.0000        0.0000        0.0000        0.0000        0.0000        0.0000        0.0000        0.0000        0.0000        0.0000        0.0000        0.0000        0.0000        0.0000        0.0000        0.0000        0.0000        0.0000        0.0000        0.0000        0.0000        0.0000        0.0000        0.0000        0.0000        0.0000        0.0000        0.0000        0.0000        0.0000        0.0000        0.0000        0.0000        0.0000        0.0000        0.0000        0.0000        0.0000        0.0000        0.0000        0.0000        0.0000        0.0000        0.0000        0.0000        0.0000        0.0000        0.0000        0.0000        0.0000        0.0000        0.0000        0.0000        0.0000        0.0000        0.0000       28.8127       25.8312       34.3076       48.3416       31.8337       40.7426       33.5816       45.6379       53.6040       56.0460       66.5519       68.0019       70.6832       76.1441       75.8748       84.3306       79.3616       74.2036       72.9900       75.6726       82.9909      102.9598      108.5677      113.5323      110.8422      111.4120      115.4426      140.6422      129.5131      136.0955      144.5457      131.2386      115.2119      125.4791      145.4958      165.8349      172.2862      170.0855      186.9893      158.5010      140.6381      119.2119      109.8854       97.0527       95.1890       90.4705       82.0619       74.5266       76.0661       79.7540       73.7527       70.0928       71.6367       73.3886       94.4135      119.2811      135.2292      137.8168      129.3978      111.9179      118.0263      134.2818      137.3844      136.8794      126.3317      116.7969      116.8440      115.4920      112.6323      116.1165      118.6064      105.3656       97.0227       88.7813       88.8149      107.6365      113.8598      112.1884      109.2070      137.2531      116.7579        0.0000        0.0000        0.0000        0.0000        0.0000        0.0000        0.0000        0.0000        0.0000        0.0000        0.0000        0.0000        0.0000        0.0000        0.0000        0.0000
        0.0000        0.0000        0.0000        0.0000        0.0000        0.0000        0.0000        0.0000        0.0000        0.0000        0.0000        0.0000        0.0000        0.0000        0.0000        0.0000        0.0000        0.0000        0.0000        0.0000        0.0000        0.0000        0.0000        0.0000        0.0000        0.0000        0.0000        0.0000       34.9957       34.0655       37.2700       41.6939       40.1489       40.6463       39.7217       34.1255       39.4391       47.7938       50.9392       76.9057       94.4907      159.4326      150.2131      100.8723       70.8521       62.7415       59.6277       49.0134       44.7219       43.4518       42.6397       42.5800       34.8748       33.1088       32.4469       23.6145       25.1485       26.1232       24.6070       33.7899       78.2545       37.4102       30.5363       33.1880       43.9815       34.4620       26.7159       21.3630       20.5421       21.7759       21.6280       21.1379       17.0057       15.2345       19.2119       18.3728       15.5367       25.0758       36.4299       23.7569       29.3922       27.9772       17.5269       11.2047       11.1494       12.9775       11.2371        7.5887        9.0798        9.6447       11.1392        0.0000        0.0000        0.0000        0.0000        0.0000        0.0000        0.0000        0.0000        0.0000        0.0000        0.0000        0.0000        0.0000        0.0000        0.0000        0.0000        0.0000        0.0000        0.0000        0.0000        0.0000        0.0000        0.0000        0.0000        0.0000        0.0000        0.0000        0.0000        0.0000        0.0000        0.0000        0.0000        0.0000        0.0000        0.0000        0.0000        0.0000        0.0000        0.0000        0.0000        0.0000        0.0000        0.0000        0.0000        0.0000        0.0000        0.0000        0.0000        0.0000        0.0000        0.0000        0.0000        0.0000        0.0000        0.0000        0.0000        0.0000        0.0000        0.0000        0.0000        0.0000        0.0000       23.3531       26.9775       41.8643       28.2031       31.8784       33.1451       40.0621       42.8068       49.3260       63.6009       71.4617       82.4929       70.6514       71.5534       79.7899       81.5335       73.2256       75.4251       83.3225       78.4066       89.9993      102.7361      112.6073      110.3705      108.4332      110.6898      117.5826      129.9529      124.0235      135.5229      135.7670      122.4884      116.1475      140.7123      156.7772      151.9676      132.1709      124.1048      120.3024      116.6092      113.7555       90.3632       88.2413       88.6351       93.7489       87.6962       79.7869       78.7622       68.9245       73.6113       80.9643       79.3627       87.7702      100.7102      139.9960      157.6022      137.9488      135.3434      127.0228      164.6935      157.0208      147.3408      146.0358      139.7208      115.9676      107.6478      104.0027      102.3331      103.4499      118.3403       90.2187       90.6048       88.7501       93.4469       95.9766       96.8937       94.7401       86.5378       92.6537       89.3609        0.0000        0.0000        0.0000        0.0000        0.0000        0.0000        0.0000        0.0000        0.0000        0.0000        0.0000        0.0000        0.0000        0.0000        0.0000        0.0000
        0.0000        0.0000        0.0000        0.0000        0.0000        0.0000        0.0000        0.0000        0.0000        0.0000        0.0000        0.0000        0.0000        0.0000        0.0000        0.0000        0.0000        0.0000        0.0000        0.0000        0.0000        0.0000        0.0000        0.0000        0.0000        0.0000        0.0000        0.0000       36.6302       38.2866       39.0332       40.1909       47.2661       48.6480       44.7276       44.0941       45.4115       43.3438       47.6588       47.6975       50.5248       57.4850       61.9890       60.9836       63.5378       65.4803       89.8577       97.6829       81.4925       43.0400       45.9357       54.0116       43.1991       50.9863       46.6578       37.1349       39.8001       29.5254       40.9850       22.3614       36.1923       38.7370       64.6752       80.7864       67.4575       43.6252       38.7710       31.2861       28.7585       23.8568       15.2926       13.6558       15.5526       10.8415        8.6555       12.3362       15.8420       34.7599       75.7437       31.0161       27.0605       21.8665       23.4798       18.7857       18.5464       15.5272       15.1191       15.8285       23.7133       20.8123       15.8634        0.0000        0.0000        0.0000        0.0000        0.0000        0.0000        0.0000        0.0000        0.0000        0.0000        0.0000        0.0000        0.0000        0.0000        0.0000        0.0000        0.0000        0.0000        0.0000        0.0000        0.0000        0.0000        0.0000        0.0000        0.0000        0.0000        0.0000        0.0000        0.0000        0.0000        0.0000        0.0000        0.0000        0.0000        0.0000        0.0000        0.0000        0.0000        0.0000        0.0000        0.0000        0.0000        0.0000        0.0000        0.0000        0.0000        0.0000        0.0000        0.0000        0.0000        0.0000        0.0000        0.0000        0.0000        0.0000        0.0000        0.0000        0.0000        0.0000        0.0000       30.2149       27.1740       23.9930       27.4666       38.1152       41.3473       32.8414       36.8114       43.4126       48.5810       49.1199       54.3628       58.8427       68.8572       68.5255       93.2126       86.1323       63.5683       63.9810       73.2980       74.5907       82.5833       94.9052       98.8851      107.2313      107.5804      107.2388      109.0148      116.3613      124.3351      117.3523      136.3568      131.0023      122.2305      115.3892      110.6254      108.9275      104.9720       98.7964      107.6605       92.5362      107.6568       96.1863       84.7729       80.8606       82.1893       91.7062       90.6923       78.7344       75.6088       69.4083       74.0887       93.3542      114.5828       96.6407      116.4495      174.0755      172.5005      157.5140      148.5837      116.9803      142.3416      172.1164      135.3672      107.2976      125.9516      124.7875      114.8629       94.6427       79.4034       86.5267      106.5383       93.0750       80.0842       83.8081      100.4746      101.3327       81.8232       80.5682       80.6416       80.0315       76.4975        0.0000        0.0000        0.0000        0.0000        0.0000        0.0000        0.0000        0.0000        0.0000        0.0000        0.0000        0.0000        0.0000        0.0000        0.0000        0.0000
        0.0000        0.0000        0.0000        0.0000        0.0000        0.0000        0.0000        0.0000        0.0000        0.0000        0.0000        0.0000        0.0000        0.0000        0.0000        0.0000        0.0000        0.0000        0.0000        0.0000        0.0000        0.0000        0.0000        0.0000        0.0000        0.0000        0.0000        0.0000       54.2672       58.1677       51.1577       61.3480       67.9850       71.3986       66.9298       62.3526       56.5621       51.1670       48.3019       49.1452       53.9132       60.9770       59.6402       50.4117       43.7941       54.6418       77.1828       83.8065       71.4718       40.1681       41.8497       67.5055       49.2671       54.0451       56.4732       53.9026       45.4268       34.4919       33.9852       24.2643       16.8291       18.3539       21.7187       30.6277       61.3567       71.2286       53.2660       30.3181       18.0120       17.5285       15.3080       11.9629       12.5383       11.0506        6.3966       10.7651       18.2124       20.0644       22.5319       31.8716       39.9829       35.4246       37.9588       59.2346       40.0079       19.7259       20.2772       31.6377       30.2528       21.4882       10.9174       11.0856        0.0000        0.0000        0.0000        0.0000        0.0000        0.0000        0.0000        0.0000        0.0000        0.0000        0.0000        0.0000        0.0000        0.0000        0.0000        0.0000        0.0000        0.0000        0.0000        0.0000        0.0000        0.0000        0.0000        0.0000        0.0000        0.0000        0.0000        0.0000        0.0000        0.0000        0.0000        0.0000        0.0000        0.0000        0.0000        0.0000        0.0000        0.0000        0.0000        0.0000        0.0000        0.0000        0.0000        0.0000        0.0000        0.0000        0.0000        0.0000        0.0000        0.0000        0.0000        0.0000        0.0000        0.0000        0.0000        0.0000        0.0000        0.0000       28.9621       27.8009       27.3237       26.1698       33.1848       47.8904       49.7288       46.3717       52.7147       50.0960       51.6079       55.2289       54.3557       56.6090       69.2129       81.5997      108.1747       77.2466       75.0671       79.5546       82.4236       89.7935       94.6233      131.8289       91.3083      114.9985      109.5586      109.3172      111.9061      119.6760      117.0658      101.8300      107.0823      113.1349      134.0049      115.8603       93.8734       85.5434       86.1826       80.8404       79.6957       71.5476       73.8953       65.5448       68.7753       62.4664       61.4766       69.3307       71.2253       65.4173       68.8042       69.7699       73.7706       86.8874      128.6706      129.6519      133.7436      147.8051      147.7752      152.5019      164.2084      149.0618      146.4937      142.9723      116.8090      107.4031      140.0932      117.4797      129.2683      113.1737       94.5941       84.5278       90.8732       97.8725       85.1593       96.0819       95.9719       97.9398       96.4956       78.9982       81.1468       78.9058       80.7733       83.1869        0.0000        0.0000        0.0000        0.0000        0.0000        0.0000        0.0000        0.0000        0.0000        0.0000        0.0000        0.0000        0.0000        0.0000        0.0000
        0.0000        0.0000        0.0000        0.0000        0.0000        0.0000        0.0000        0.0000        0.0000        0.0000        0.0000        0.0000        0.0000        0.0000        0.0000        0.0000        0.0000        0.0000        0.0000        0.0000        0.0000        0.0000        0.0000        0.0000        0.0000        0.0000        0.0000       54.0294       55.2621       51.5452       56.2466       65.2337       65.2544       64.6756       56.5092       58.4702       60.5308       57.3774       50.9008       57.6022       63.9683       93.8015       85.3391       59.2155       49.6622       49.9580       53.9396       45.3965       50.8805       48.1729       42.9945       43.7064       53.6382       52.0144       73.9637       59.2081       60.1530       42.1450       31.5983       19.7008       13.9171       11.9077       14.3887       16.1338       16.7672       14.9320       14.6688       14.7948       10.6160       10.8360       10.0345        7.8309        5.5744        5.0393        6.6414       10.7238       12.5611       14.0705       14.4438       19.3496       29.7204       36.2815       40.1042       64.8471      173.7812       53.5870       20.5459       22.7664       20.0855       18.9272       13.3387       10.9910        8.6940        0.0000        0.0000        0.0000        0.0000        0.0000        0.0000        0.0000        0.0000        0.0000        0.0000        0.0000        0.0000        0.0000        0.0000        0.0000        0.0000        0.0000        0.0000        0.0000        0.0000        0.0000        0.0000        0.0000        0.0000        0.0000        0.0000        0.0000        0.0000        0.0000        0.0000        0.0000        0.0000        0.0000        0.0000        0.0000        0.0000        0.0000        0.0000        0.0000        0.0000        0.0000        0.0000        0.0000        0.0000        0.0000        0.0000        0.0000        0.0000        0.0000        0.0000        0.0000        0.0000        0.0000        0.0000        0.0000        0.0000       28.2123       34.1275       33.7724       35.5760       35.4308       39.0105       43.2690       46.1815       56.8693       54.9613       60.9992       57.5127       63.2319       65.7290       71.7972       78.1406       93.6961       88.7996       83.7280       84.4943       94.0623       93.9894      103.2485       94.0240      119.4412       98.0064      115.5683      120.7420      122.4570      126.2038      122.3738      111.0628       98.7167       96.5047       99.9592      118.6266      123.3403      116.7560       96.3698      100.1546       86.7435       71.8194       72.2923       64.7094       61.6661       67.7505       67.0489       67.4013       63.0313       67.5957       68.5568       65.7976       63.7266       69.1613      105.7055       95.3015       99.4463      127.0274      138.4907      135.3923      153.9529      155.8371      130.9260      159.7009      183.5179      177.2792      152.2416      145.5985      120.0243      113.0276      105.4056       89.7649       85.8404       87.0128       95.5277       97.8213      104.6475      103.8066       75.1112       79.9953       79.0812       79.3326       74.4430       71.4538        0.0000        0.0000        0.0000        0.0000        0.0000        0.0000        0.0000        0.0000        0.0000        0.0000        0.0000        0.0000        0.0000        0.0000        0.0000        0.0000
        0.0000        0.0000        0.0000        0.0000        0.0000        0.0000        0.0000        0.0000        0.0000        0.0000        0.0000        0.0000        0.0000        0.0000        0.0000        0.0000        0.0000        0.0000        0.0000        0.0000        0.0000        0.0000        0.0000        0.0000        0.0000        0.0000        0.0000       48.7136       47.0746       45.9883       43.5726       53.5630       53.6088       56.0276       57.9001       73.8079       90.5950       66.6232       64.0794       62.9632       59.3958       57.7248       57.2034       62.0418       61.1205       64.1473       68.8087       55.6011       53.5998       49.0400       47.4421       43.4350       40.8386       42.9736       50.3062       49.2200       39.6096       32.2685       25.5871       15.3953       12.5936       11.8325        8.8913        6.3011        6.8259       10.3566       10.7469       11.1193       11.8746       11.3197        7.7726        8.5980        6.4089        6.4107        6.0632        8.0077        9.0425       14.4198       12.8818       19.1975       25.0140       24.1577       29.1554       27.7357       53.5737       33.7235       22.6490       20.6923       21.2660       28.5696       23.7972       16.1432       14.6635       16.6003       17.8108       21.6837       21.1866       15.0644       13.6563       12.0838       13.0955        0.0000        0.0000        0.0000        0.0000        0.0000        0.0000       16.0348       18.1440       18.0049       16.0376        0.0000        0.0000        0.0000        0.0000        0.0000        0.0000        0.0000        0.0000        0.0000        0.0000        0.0000        0.0000        0.0000        0.0000        0.0000        0.0000        0.0000        0.0000        0.0000        0.0000        0.0000        0.0000        0.0000        0.0000        0.0000        0.0000        0.0000        0.0000        0.0000        0.0000        0.0000        0.0000        0.0000        0.0000        0.0000        0.0000       41.6975       36.6349       38.8241       51.3322       49.8837       44.6013       46.3839       65.5161       61.7678       68.3246       78.9824       80.3050       76.6019       73.8223       80.6388       85.2648       81.4928       99.5537      101.8212      101.2589      103.3856      103.0693      100.9725      109.0694      114.6434      124.9520      118.7445      105.2576      114.1010      115.1735      121.6274      114.4512      128.6612      123.8240      113.3683       95.0032       97.7777      115.4839      110.5260      119.3870       93.0788       73.2962       54.1741       55.0562       81.8153       66.0580       66.8926       63.7137       70.2865       72.9949       77.5041       73.7498       66.7390       62.7895       65.7336       72.2748       76.4520       83.9109       89.6555      119.0525      136.3508      138.6911      126.0902      130.6982      153.6115      139.5202      131.2855      140.9641      137.4784      127.2461      110.6135      104.7921       99.3756       93.4661       91.8259       88.6169       90.3240      101.4856       91.2060       77.8026       64.3639       62.3775       61.9329       60.8147       57.5857       56.9384        0.0000        0.0000        0.0000        0.0000        0.0000        0.0000        0.0000        0.0000        0.0000        0.0000        0.0000        0.0000        0.0000        0.0000        0.0000        0.0000
        0.0000        0.0000        0.0000        0.0000        0.0000        0.0000        0.0000        0.0000        0.0000        0.0000        0.0000        0.0000        0.0000        0.0000        0.0000        0.0000        0.0000        0.0000        0.0000        0.0000        0.0000        0.0000        0.0000        0.0000        0.0000        0.0000       61.9957       58.1600       48.9307       47.8431       45.4886       58.6744       63.0421       65.6017       63.4565       64.5087       66.6753       81.7972      102.6275      108.4008       91.8186       82.9681       79.7931       75.6645       70.8327       71.5041       82.2013       93.3751      104.2145       78.0870       67.3357       47.9527       47.7246       57.1921       59.1044       62.2431       47.8737       39.5981       31.4642       29.1401       20.1936       17.1078       11.3508        7.6203        8.4032       10.8256       12.1424       10.1173        9.6888       11.3851        8.5704       11.6191       10.5342        8.2261        5.7891        5.9490       10.9258       19.6199       13.8200       19.9386       23.6386       24.0974       30.4743       23.3484       20.5361       18.6316       19.8282       26.2307       37.4124       31.3298       24.9858       19.7839       20.2989       19.7914       23.0102       24.8055       17.2397       16.3765       13.4701       11.6272       14.4300       19.8493       22.2493       27.6806       24.2170       19.0936       17.8878       18.8705       18.3675       19.1182       18.3033       20.4472       22.8588       24.8585       26.8372        0.0000        0.0000        0.0000        0.0000        0.0000        0.0000        0.0000        0.0000        0.0000        0.0000        0.0000        0.0000        0.0000        0.0000        0.0000        0.0000        0.0000        0.0000        0.0000        0.0000        0.0000       49.8222       55.5035       53.9726       51.5309       52.2817       49.3273       54.1365       37.1982       31.4534       35.3164       47.3727       57.2064       65.2138       62.3270       63.5436       71.0211       65.9555       79.1630       79.4670       95.3164      102.8856      101.8392       96.9383       89.7338       89.6526       96.0393      100.1892      110.2635      116.9414      112.8193      103.5210      114.3875      114.7355      112.7392      112.6453      123.9368      114.8527      110.2938      105.6730      102.7075      101.4947      106.7275      112.4698      111.5099      122.8021      116.1505      130.8246      109.5833      118.8708      105.9029       94.7506       66.5929       60.0023       54.1200       64.0493       69.0827       60.5862       58.9271       57.8934       71.1828       84.6185       86.8906       86.9302       75.7968       87.7627       77.7559       76.3364       80.6110      101.6979      118.1189      128.0410      115.9193      116.5794      109.7210      107.6074      125.7824      120.0382      120.9090      110.1090      110.4214      107.4181      103.8774      101.2804       96.2424       95.7384      100.1874       86.5626       74.5702       80.5520       74.5591       66.8947       61.4733       59.3200       59.8813       56.5754        0.0000        0.0000        0.0000        0.0000        0.0000        0.0000        0.0000        0.0000        0.0000        0.0000        0.0000        0.0000        0.0000        0.0000        0.0000        0.0000        0.0000        0.0000
        0.0000        0.0000        0.0000        0.0000        0.0000        0.0000        0.0000        0.0000        0.0000        0.0000        0.0000        0.0000        0.0000        0.0000        0.0000        0.0000        0.0000        0.0000        0.0000        0.0000        0.0000        0.0000        0.0000        0.0000        0.0000        0.0000       57.8350       66.4269       65.5524       54.1430       47.4660       65.7147       74.1552       85.5056       84.4735       80.9409       56.7088       55.9301       55.8529       61.3387       81.8486       95.4495       91.9492      139.1348      135.6921      103.2552       77.3242       66.6763       66.9457       59.5778       51.8767       49.5652       49.9323       53.0223       47.2969       34.9642       33.2107       35.1177       30.1189       28.8900       23.8228       20.7559       14.4735       11.4565        9.8543        8.2856       11.8550        9.0471        6.9088        8.6720        7.1021        9.0058        7.2109        5.7202        5.0336        6.7837       14.4641       18.2275       15.3147       22.9884       26.0818       21.0882       29.2556       22.3709       20.4028       26.2449       31.6637       37.9999       35.6824       27.0958       31.0976       23.2588       27.2025       24.8583       23.5535       22.8724       26.4477       24.5210       24.9174       19.8405       23.6068       28.2237       26.6697       38.0578       22.4043       25.9824       30.1723       25.3499       22.4020       20.6629       23.4003       25.6588       29.3473       34.3455       35.0560       35.3799       30.5976       28.3993        0.0000        0.0000        0.0000        0.0000        0.0000        0.0000        0.0000        0.0000        0.0000        0.0000        0.0000        0.0000       51.4589       50.9332       50.0548       54.0925       47.4030       43.7327       40.7652       42.7553       42.7917       43.0403       47.4682       50.3210       41.5921       37.1457       35.2320       42.0889       55.5988       73.1655       79.5596       69.3616       85.5624       91.2064       84.2323       87.7692       93.2908      108.8030      116.0125      106.6309      105.7191      109.6785      112.1643      106.4063      118.1376      136.8070      159.0617      154.1798      147.4116      134.3173      113.8331      107.8264      115.6679      115.4543      119.7329      120.6877      115.7299      107.0453       99.0061      100.7867       99.1697       98.7353      103.8022      112.0084      129.7676      113.5993      121.4659      108.3582       94.6266       73.9485       66.8047       60.4636       63.5856       80.3951       67.7854       67.4311       60.9031       72.7966       83.1478       89.6902       95.1213       80.7554       96.1619       92.3900       88.2730       85.8016       85.4421       94.4325      100.3948      109.3691      108.2186      101.0448       98.6754      105.4620      128.6554      129.1977      115.4201      115.0301      122.1952      109.1206      100.6186       99.5519      113.3981      115.0861      100.6510       71.2428       66.8492       65.1151       62.3671        0.0000       57.0976       54.2936       58.8841        0.0000        0.0000        0.0000        0.0000        0.0000        0.0000        0.0000        0.0000        0.0000        0.0000        0.0000        0.0000        0.0000        0.0000        0.0000        0.0000        0.0000        0.0000
        0.0000        0.0000        0.0000        0.0000        0.0000        0.0000        0.0000        0.0000        0.0000        0.0000        0.0000        0.0000        0.0000        0.0000        0.0000        0.0000        0.0000        0.0000        0.0000        0.0000        0.0000        0.0000        0.0000        0.0000        0.0000       55.7476       67.9556       74.2395       62.1887       43.9077       38.9762       50.6349       48.4429       51.8939       50.4640       47.9646       48.1916       51.0875       49.7217       53.0971       59.5140       64.8887       56.6927       57.8560       65.6215       67.4429       68.9291       61.3919       57.1653       51.6160       46.4785       46.8930       47.1761       41.6366      101.7050       96.9103       41.5945       27.4866       26.9293       26.2591       23.4568       19.6915       15.6650       11.2310       11.4075        8.9295       15.6818       11.1540        8.4449       10.5074        9.8275        6.7593        4.8859        5.2018        5.8641        8.8477       10.9128       17.7684       22.8533       24.9066       14.7388       23.2384       28.1318       24.7637       31.2042       29.9476       32.9564       31.7125       33.4803       31.1967       30.0022       24.9144       26.3257       30.4562       27.4448       27.1328       27.6284       26.5563       40.6185       37.7946       26.8353       28.3511       27.9369       33.6342       29.3772       17.9406       20.2366       25.8143       26.4647       25.3921       26.0117       28.0466       34.9989       39.6875       40.8020       39.1904       35.9879       34.4568       36.5606       40.9193       40.6392        0.0000        0.0000        0.0000        0.0000        0.0000        0.0000        0.0000        0.0000       49.1148       46.8659       50.3173       47.9790       46.1248       44.8282       43.7930       40.3550       39.3982       43.2529       38.4393       47.7385       50.6188       38.4959       44.0381       43.8018       62.3988       61.8440       68.2294       64.6646       65.5290       74.9568       81.4920       91.4844       90.3443       90.5228       91.8970       99.8425       97.4629      108.3730      124.9663      126.7473      135.1970      151.4800      177.8618      179.7832      155.3964      141.9285      132.4001      116.3049      114.1888      104.9015      111.5383      125.0468      140.8280      129.5264      121.6027      113.5124      108.8342      106.3724      101.4187      123.6738      132.7985      117.8738      109.2005      104.2699      102.0043      100.2460       86.2151       71.1282       69.5985       68.7985       74.1731       74.9545       76.9248       74.9353       82.0520       78.2798       70.7991       88.7933       85.2550       78.5493       80.5453       82.2795       86.6987       82.1604       90.6285      107.7128      112.6233      109.4922      104.5847      106.8458      115.6586      131.5277      128.7926      124.3485      118.1881      122.0216      131.9292      125.5418      105.1697      107.9712      100.0009       93.8153       74.6648       59.6576        0.0000        0.0000        0.0000        0.0000        0.0000        0.0000        0.0000        0.0000        0.0000        0.0000        0.0000        0.0000        0.0000        0.0000        0.0000        0.0000        0.0000        0.0000        0.0000        0.0000        0.0000        0.0000        0.0000        0.0000
        0.0000        0.0000        0.0000        0.0000        0.0000        0.0000        0.0000        0.0000        0.0000        0.0000        0.0000        0.0000        0.0000        0.0000        0.0000        0.0000        0.0000        0.0000        0.0000        0.0000        0.0000        0.0000       41.8932       38.4943       39.1570       48.3702       53.3333       52.8843       37.3679       29.0240       26.3399       39.0570       39.4461       39.7880       36.0070       38.9819       44.1318       41.0128       38.0458       42.2338       39.8376       43.1526       44.4757       50.9332       55.3741       58.9108       47.4358       44.7162       44.8992       51.1548       48.8094       36.9952       36.7264       58.8297      164.3067      153.0711       65.0957       23.2197       24.6913       28.4109       25.7963       22.2795       20.7469       24.0956       23.8422       24.0496       21.1569       17.2576       16.2815       12.9733       11.0465       10.9363       11.8392       18.4760       15.3613       14.8740       17.8143       18.0974       15.2881       16.3623       17.7210       24.4865       32.9595       32.1381       32.8916       33.4230       32.9536       36.4898       35.4403       31.4056       35.2158       30.1496       34.2233       38.4715       37.7233       29.6591       28.0155       33.9855       31.8921       44.2602       38.9287       36.1339       28.9566       32.1002       19.8021       16.7838       17.0297       22.7286       33.5888       39.0094       37.5083       35.2734       40.1254       40.8415       45.6044       42.3984       39.3692       42.4364       41.1646       41.8613       41.2111       40.4507       47.0186       53.6034       58.5607       48.7911       35.5985       39.0999       46.5020       43.1552       38.5858       42.0292       45.4885       43.1436       40.7319       41.9157       44.2175       46.4561       46.8614       49.1707       47.8295       42.6978       61.6063       67.9839       65.5199       59.5659       56.4249       62.6688       52.6095       58.6600       75.5189       97.1038      103.7132       97.5814      101.3819       97.2050       95.8699      111.8739      126.2555      138.7610      145.4332      151.0470      173.0589      175.2177      165.8212      149.7043      142.4218      128.7221      127.1762      128.5652      129.8313      117.6627      126.3353      134.0175      140.1911      132.1471      121.6810      114.0204      104.9232      100.1042      113.8097      119.9383      114.8979      110.6368      116.3104      102.5624      100.8492      104.3388       93.7821       89.6584      100.8684       95.4225       94.4213       96.1812       83.4643       72.9671       69.9208       77.7805       88.4094       66.5244       62.0664       59.8949       63.4518       76.8558       83.5441      101.0467      120.2442      119.9415      117.2006      116.8633      118.8873      115.8238      118.8402      121.4551      107.8827      107.6786      110.5285      114.4566      103.2501      107.0287       97.5940       96.2258       85.5512       67.3547        0.0000        0.0000        0.0000        0.0000        0.0000        0.0000        0.0000        0.0000        0.0000        0.0000        0.0000        0.0000        0.0000        0.0000        0.0000        0.0000        0.0000        0.0000        0.0000        0.0000        0.0000        0.0000        0.0000        0.0000        0.0000
        0.0000        0.0000        0.0000        0.0000        0.0000        0.0000        0.0000        0.0000        0.0000        0.0000        0.0000        0.0000        0.0000        0.0000        0.0000        0.0000        0.0000        0.0000       30.4329       32.2750       34.6299       34.7621       47.2210       44.9123       37.7084       42.2097       39.7578       37.9444       34.4760       29.6380       24.5642       27.9939       28.5674       25.9155       25.4840       27.7395       35.7878       32.0764       29.6445       31.5883       36.6722       35.2754       41.5979       42.4800       47.0326       47.6334       48.4151       32.6391       30.7066       26.1627       27.5510       26.5433       24.9100       23.6468       26.0582       24.1943       25.2555       23.2337       22.7842       24.4842       25.1623       23.9510       26.6762       33.5835       31.3626       25.0447       22.0279       18.1610       13.5597       10.9393       12.2541       17.3238       16.7139       20.1644       17.5626        8.9263        9.7396        8.5139        8.8523       14.8567       22.1837       26.8698       33.2581       34.0339       31.1755       34.0756       35.3528       35.0492       40.4931       38.4682       41.0209       33.7660       37.1259       37.0156       35.9153       36.7883       31.7109       32.5201       33.3435       29.3422       32.8779       33.0570       33.9054       27.5731       24.6306       25.6408       30.9431       34.7767       49.2540       48.3061       36.4053       37.0245       39.3319       47.5611       49.2210       44.7892       41.9624       42.0502       38.2680       35.3208       34.6537       32.9398       30.8849       36.9745       38.6357       35.6975       32.6809       34.2365       40.5519       41.7193       45.0345       47.5436       51.6723       46.6813       47.4797       45.8466       46.9111       44.9363       45.6704       41.7281       39.6276       39.3558       55.0500       68.9634       62.8562       71.1946       72.8721       62.4097       71.9078       82.7208      100.1323       94.2607      103.4898      102.4377      109.1960      108.5476      121.3001      122.7828      150.5861      141.0210      139.1662      138.1074      155.6997      169.3609      169.5036      159.4394      146.6574      132.5853      131.1671      134.6033      137.8630      127.3926      136.8681      146.4528      145.4307      132.1120      125.7483      121.7350      115.1582      136.2119      142.4110      124.1482      124.4616      131.3737      129.5847      114.4412      112.8284      109.4807       96.6148      111.1084      114.4445      103.9243      106.2045      102.7622       86.7692       79.1595       79.5077       81.1228       80.1519       68.9238       59.7570       60.4285       63.0503       82.0501       93.2149      111.7645      118.6418      125.6000      116.7200      117.0591      113.4099      104.8402      108.1550      104.6816       98.8411       99.2038       94.9932       99.5365       93.6011      101.9762       90.8878        0.0000        0.0000        0.0000        0.0000        0.0000        0.0000        0.0000        0.0000        0.0000        0.0000        0.0000        0.0000        0.0000        0.0000        0.0000        0.0000        0.0000        0.0000        0.0000        0.0000        0.0000        0.0000        0.0000        0.0000        0.0000        0.0000        0.0000        0.0000
        0.0000        0.0000        0.0000        0.0000        0.0000        0.0000        0.0000        0.0000        0.0000        0.0000        0.0000        0.0000        0.0000        0.0000        0.0000       30.4070       28.8668       30.8229       27.0233       29.7305       33.9058       34.9152       32.4392       35.1148       32.0585       33.5175       34.0687       33.7871       31.4917       23.7750       17.8420       19.7507       18.6978       19.2460       22.1017       26.8020       26.8105       27.5671       28.4306       32.6914       31.8956       27.2577       29.8818       34.5180       35.9799       31.3231       22.3329       22.4293       21.1879       22.2052       26.0219       20.7338       19.3874       19.5931       20.9368       24.8119       27.3385       23.5047       21.8362       23.8215       23.2597       23.7508       24.2610       26.2584       23.5010       18.5202       14.7000       11.4952       13.3742        9.1867       11.1136       18.5800       11.2784       10.3268        8.2999        6.3651        5.3721        6.2102        8.7916       11.2863       14.4368       18.0490       27.9885       29.0368       30.5397       31.5956       30.2853       33.2685       42.1634       55.4819       53.4255       38.0164       37.4893       34.9448       32.3342       31.6325       34.4698       39.8126       32.1616       33.2650       34.8152       38.2661       40.9133       34.1557       32.8182       35.3709       44.4488       44.3963       42.5308       40.5419       36.4287       36.4137       41.9174       53.2145       49.0888       38.1779       34.6252       36.9346       34.3053       34.0712       39.2418       39.2373       32.6148       34.1977       32.1256       31.7044       30.2870       39.2563       47.9480       59.8827       56.5648       49.7970       48.3412       48.1242       41.4552       44.6986       38.3106       39.8468       41.2348       57.0099       60.5242       55.6329       45.9113       49.5375       58.8115       73.2921       89.9822       88.2076       71.1659       80.3793      120.0593      113.7379      125.1775      115.3180      128.6411      125.8239      113.0348      116.2354      120.1899      128.3368      129.1296      143.2587      141.5053      142.2397      152.3339      141.3423      139.1307      127.0526      134.1002      156.1051      150.6817      148.5576      141.2673      139.2565      135.0035      132.9547      119.7326      126.1368      131.5655      159.6337      161.8751      151.1560      149.2498      151.8990      158.7158      161.0645      141.0708      151.7881      151.7930      138.3646      109.5410      107.7565      112.2216      100.8509       89.9681       98.9931       75.3868       78.8395       90.9732       69.4518       63.4208       62.1537       72.8824       83.3427       95.8596      100.9385      107.7116      111.6989      111.3668      111.2292      108.2238       99.3574       94.6871       91.8034        0.0000       83.5488       77.1562       81.5178       86.4704       91.2381       84.8721        0.0000        0.0000        0.0000        0.0000        0.0000        0.0000        0.0000        0.0000        0.0000        0.0000        0.0000        0.0000        0.0000        0.0000        0.0000        0.0000        0.0000        0.0000        0.0000        0.0000        0.0000        0.0000        0.0000        0.0000        0.0000        0.0000        0.0000        0.0000
        0.0000        0.0000        0.0000        0.0000        0.0000        0.0000        0.0000        0.0000        0.0000        0.0000        0.0000        0.0000        0.0000       37.2172       34.4681       30.4786       32.2424       32.4665       30.3443       33.3108       35.9988       33.0210       35.5165       35.3689       35.3245       40.2454       34.5288       32.2870       21.7932       19.8167       16.6351       17.3572       17.7271       15.7072       17.0461       20.1223       22.3895       27.4418       30.7258       23.1376       24.6938       24.5007       25.4749       24.2410       22.4723       25.5310       22.6350       22.9593       22.3109       20.1700       16.8750       17.2372       17.9508       17.1391       19.7833       26.2314       17.6492       21.9501       26.6159       23.9718       21.7187       20.1673       20.7149       17.6808       17.2148       16.5832       16.5745       12.0803        9.6134       10.4509        8.6866       11.7370       11.5839       12.4957       13.8676        8.8198        5.7944        6.1622        9.0813       13.3728       15.3179       20.8716       20.6845       21.1276       27.7466       31.1150       37.3519       42.0813       44.6823       51.4387       56.2362       39.8771       35.9673       34.7157       35.0936       38.1286       43.4921       38.8702       42.7527       38.9495       39.8371       38.6512       45.4402       56.8684       40.3567       35.8610       32.6062       39.0752       39.4351       31.3333       36.4389       33.3054       40.4526       48.1183       46.4152       44.1700       41.3814       34.9951       32.0444       34.8514       33.7236       28.6603       23.8327       23.1163       31.5926       21.9915       21.8641       29.2986       35.5228       40.3316       37.8242       41.8488       48.0829       51.4492       45.1802       41.9879       36.7618       43.2520       57.8197       76.0386       65.7294       47.1234       45.7483       60.6805       74.7077       77.3347      105.8576      102.6402       97.6627      108.7688      115.1469      124.7856      126.9486      128.8878      157.0757      156.1052      154.8088      130.3383      120.2517      122.7075      132.3495      146.8175      141.0489      140.0219      147.7615      132.3534      137.2200      146.0793      160.8356      154.3183      158.5004      151.3357      159.7011      147.0552      138.0907      138.4406      131.0798      132.9741      137.9125      149.3722      160.6609      172.5280      154.0459      160.3614      180.0429      193.8262      207.6870      204.7045      172.9574      157.0317      110.1500       98.8339       83.7181       78.8581       73.0541       66.5627       70.0745       71.7553       71.0448       70.7324       74.4707       76.5598       74.0651       93.6958      102.3029      106.7556      108.2155      115.7227      115.0622      106.2117      104.5601       96.9792       85.0695        0.0000        0.0000        0.0000        0.0000        0.0000        0.0000        0.0000        0.0000        0.0000        0.0000        0.0000        0.0000        0.0000        0.0000        0.0000        0.0000        0.0000        0.0000        0.0000        0.0000        0.0000        0.0000        0.0000        0.0000        0.0000        0.0000        0.0000        0.0000        0.0000        0.0000        0.0000        0.0000        0.0000        0.0000        0.0000        0.0000
        0.0000        0.0000        0.0000        0.0000        0.0000        0.0000        0.0000        0.0000        0.0000       41.3953        0.0000        0.0000       37.0759       35.7287       32.4072       33.6316       36.7446       36.2008       32.7825       32.5206       33.1612       37.7460       30.1756       35.2244       32.9965       31.9671       25.5481       24.7116       17.4068       12.7640        8.5727        9.6784       11.6019       12.4641       13.7356       17.2504       18.3923       21.0826       22.0663       19.8133       22.6905       25.3811       31.4404       32.4452       26.4946       27.0089       26.4235       23.7378       22.9623       21.6769       16.2365       14.9700       13.1081       12.4765       13.0142       14.6965       14.2039       17.7539       20.5060       18.7528       16.5596       16.5583       19.4802       16.2060       16.1235       14.9628       15.4942       11.3578        9.7785        7.8602        6.4992        6.8391        7.9458       10.1382        9.0400        9.2636        7.5100        6.7193        9.8739       13.5587       19.0810       24.3767       22.9326       17.2676       22.2920       32.9499       41.7869       51.7549       48.0224       40.2248       37.4606       36.6072       34.4211       38.6176       37.1613       35.3514       37.5051       38.1612       45.2511       47.3203       43.9958       40.0929       37.5338       36.9164       36.6316       27.3691       30.3877       29.4005       27.3722       25.7073       28.0614       30.7514       36.3481       40.0733       35.7566       29.9433       24.5271       28.0016       28.4951       22.2657       16.9950       19.2093       19.4067       19.0971       24.3715       18.9000       17.6567       20.8822       23.8018       27.1474       35.7407       49.2481       56.4925       57.2679       46.5033       37.9411       32.4385       38.0255       58.4896       61.1550       52.6599       46.7314       52.9175       69.3778       85.1128       89.4044       96.8006       95.2051      100.5138      117.8537      130.9068      142.2847      145.6338      144.3464      151.0664      146.7399      140.9689      136.5156      122.5452      119.5912      111.8199      109.9398      115.5998      129.8663      145.3848      141.6441      139.9395      150.6761      149.4990      142.7256      152.9646      155.1659      160.7850      143.7097      139.6845      148.9516      156.9137      165.8015      161.5386      167.3197      159.1613      153.9936      152.0387      153.6629      183.2259      201.3085      199.1115      202.4407      163.5870      164.2652      119.7769      101.2612       78.6177       74.4580       66.1488       85.2727       89.8480       80.8103       81.1684       88.7277       90.2254       88.0655       87.9803      101.6487      102.9126      106.5431      103.7870       94.5331       96.3474       85.3728       79.6953       73.9885        0.0000        0.0000        0.0000        0.0000        0.0000        0.0000        0.0000        0.0000        0.0000        0.0000        0.0000        0.0000        0.0000        0.0000        0.0000        0.0000        0.0000        0.0000        0.0000        0.0000        0.0000        0.0000        0.0000        0.0000        0.0000        0.0000        0.0000        0.0000        0.0000        0.0000        0.0000        0.0000        0.0000        0.0000        0.0000        0.0000        0.0000
        0.0000        0.0000        0.0000        0.0000        0.0000       77.7852       37.8382       66.9181       78.1876       30.1640       29.5447       32.0997       34.2205       39.2308       29.1566       32.2641       32.3973       32.8734       34.1930       29.4546       38.1765       38.9408       28.8820       28.3609       32.7114       30.9843       29.8080       31.9390       26.9806       19.9331       15.5422       11.1695       11.5650       10.7311       12.1616       18.0662       19.0761       20.7544       24.6901       33.1734       28.9232       29.5287       30.6848       30.0811       26.0987       22.2739       22.4120       21.0243       23.1101       20.8409       16.7672       15.6745       14.6938       15.6680       14.3220       16.5308       17.3765       18.4365       17.7894       16.3803       17.5684       17.8612       18.9632       16.6522       15.5886       13.4934       14.2696       10.7717        9.4732        6.9103        7.5427        6.2115        7.9252       10.6476        8.5206        9.6351        8.7632       12.3707       13.3215       13.9217       16.3538       18.0973       20.2904       23.5470       21.6794       27.6605       37.1342       43.6360       39.6753       33.8905       23.5459       28.7300       31.4308       28.3940       31.7322       30.7355       30.9748       35.0175       41.8549       47.3178       47.4436       43.7711       36.6306       32.2733       25.8690       25.6405       25.4014       23.3928       30.6218       23.2792       24.2380       23.0749       26.6198       27.7838       24.9322       21.2629       22.1481       21.9927       19.9003       17.7788       17.0340       17.3768       16.7652       15.4880       17.7096       19.3248       20.7609       21.2558       21.1788       25.9277       37.1970       54.8934       44.3187       46.3361       36.3784       31.7833       34.5807       50.9379       49.4440       57.5388       56.6452       51.1751       62.8737       72.4213       78.3789       84.4864       94.4112       98.8544      129.4904      139.4068      144.6492      124.2486      126.2966      112.1431      121.4583      132.3490      157.0973      137.1634      116.6889      114.7376      120.9131      128.6487      126.4377      133.1143      138.3071      148.0385      158.1127      150.3457      151.0105      154.3278      155.3136      143.2018      135.0379      146.7891      151.6085      159.6412      183.1954      184.6035      176.8010      173.2067      175.5146      174.7091      170.5158      176.2269      186.3748      186.7982      165.6459      144.3720      147.2848      143.6661      108.7092       96.2295        0.0000        0.0000       76.6355       79.1117       87.6194       83.8739       95.3210      100.7634      104.6685      101.8002      101.9330      100.6872       95.1511      104.1181      101.0965       82.0143       78.1680       72.9724       72.1501        0.0000        0.0000        0.0000        0.0000        0.0000        0.0000        0.0000        0.0000        0.0000        0.0000        0.0000        0.0000        0.0000        0.0000        0.0000        0.0000        0.0000        0.0000        0.0000        0.0000        0.0000        0.0000        0.0000        0.0000        0.0000        0.0000        0.0000        0.0000        0.0000        0.0000        0.0000        0.0000        0.0000        0.0000        0.0000        0.0000        0.0000        0.0000
        0.0000        0.0000        0.0000        0.0000       51.3940       59.9026       42.3214       34.7123       30.3702       31.4827       31.5929       31.2303       32.3945       35.0596       35.9057       33.7310       29.6564       32.8291       35.2163       33.1849       28.6574       28.1389       25.0278       24.9292       22.0631       24.4445       24.2832       28.6449       25.7892       19.0944       13.9145       13.7621       16.7588       19.9450       22.6866       26.0994       26.4305       34.9552       32.3067       31.4827       26.3210       26.1099       25.0297       20.2912       21.7491       21.2235       21.9224       19.4389       23.4994       22.2875       20.4037       19.3828       19.1479       18.2589       15.8211       16.5138       17.5429       18.1248       18.1732       16.9909       17.8209       19.2506       19.5795       15.8498       17.4994       16.5777       16.8397       11.3976        8.2405        7.2342        6.1643        5.8156        8.7821        9.8093        8.5615        6.9501        9.4155        9.7382        9.1908       12.1292       13.0952       14.5903       17.3873       22.6708       25.6918       33.7473       35.6647       28.5354       23.7667       25.5360       23.4967       25.9901       25.3564       24.6210       27.4132       31.4602       31.0029       31.3398       35.0335       43.5327       46.4783       43.0216       34.6881       22.8131       20.1041       23.9720       22.5570       19.5460       23.5870       26.8229       26.6859       24.1208       27.6070       27.0160       22.5009       21.5960       19.9475       20.9372       21.8509       19.4282       18.3306       17.4115       16.1028       17.2216       18.0798       16.1327       19.3484       21.3045       23.1122       29.7176       34.1695       34.6772       38.2260       37.2064       32.6023       32.2687       38.3896       44.1227       58.9822       63.3510       67.2424       59.3636       64.0213       72.0826       77.6604       79.2508       87.0157       95.8517      105.0633      143.3139      158.0342      134.2677      136.7374      136.1694      125.0198      128.7509      142.0975      127.1283      116.9040      109.7515      121.8144      143.6302      156.2245      144.7083      139.0343      139.8278      132.4100      139.4336      156.1891      142.3797      148.1468      135.1112      135.6314      151.2075      162.2636      180.4125      181.6047      173.0466      169.4993      186.6228      180.8291      184.6108      182.1407      183.2978      164.7005      169.8522      147.6440      128.6510      121.8810      138.3376      111.5540        0.0000        0.0000        0.0000       82.2189       86.3801       96.8516      107.8701      122.8038      117.4364      126.2728      124.1424      127.0580      121.3158      109.1912      105.6996      104.8710       87.3391        0.0000        0.0000        0.0000        0.0000        0.0000        0.0000        0.0000        0.0000        0.0000        0.0000        0.0000        0.0000        0.0000        0.0000        0.0000        0.0000        0.0000        0.0000        0.0000        0.0000        0.0000        0.0000        0.0000        0.0000        0.0000        0.0000        0.0000        0.0000        0.0000        0.0000        0.0000        0.0000        0.0000        0.0000        0.0000        0.0000        0.0000        0.0000        0.0000        0.0000        0.0000
        0.0000        0.0000       76.8878       42.5450       28.0524       30.2635       48.6121       35.5229       32.4086       27.1981       23.0268       25.2916       30.1174       33.5301       30.3339       25.8000       24.0890       28.3295       25.6372       18.1924       28.3279       24.0123       18.5155       17.1514       16.4096       21.1870       21.1791       22.7244       31.1523       35.4825       37.7630       30.4496       25.0642       19.5496       23.5624       28.4048       27.3508       32.7756       27.7875       24.0085       20.5454       19.0143       17.4258       12.6658       16.4564       22.2231       18.0914       20.2971       22.3949       14.9033       14.8653       17.3202       18.4231       18.8023       16.6109       18.0618       19.6262       19.5869       18.9486       16.0377       15.3740       16.4509       17.5226       15.3298       19.7252       23.1334       22.1761       14.2604       12.0740       10.1499        8.7397       10.0917        8.0505        7.5850        7.5463        7.7654        9.4127       12.2648       12.3806       15.1744       14.2046       14.8524       13.4520       14.1393       17.9909       29.4034       33.3574       28.9861       22.9083       21.2342       22.4841       24.7027       23.5309       23.8058       25.1609       30.4317       33.0896       35.5629       36.3144       36.2199       34.0908       32.8602       34.4234       25.3135       23.3971       23.1811       23.8175       25.6669       26.3147       25.1851       25.4224       28.5547       28.5818       24.4252       19.8704       19.8341       22.8957       24.8785       29.0282       23.8768       21.4596       17.7490       19.1413       21.0401       17.0447       19.7009       25.5789       27.3462       30.5976       31.5713       35.4451       30.7110       30.6780       35.6681       34.9006       39.2110       47.5668       52.2763       56.8545       57.2183       59.8755       68.1313       64.5298       72.0500       86.9409       89.0168      101.9422      108.4026      133.5638      139.7740      130.1181      114.6963      109.9309      123.9784      126.8988      122.4297      124.6517      123.5729      131.1746      118.1606      115.0318      120.1727      136.2426      127.9674      124.0341      132.4690      133.9780      131.2903      142.4478      143.2456      134.3711      128.7169      133.2032      136.0121      132.7733      141.1802      144.0240      144.9126      159.4460      158.3303      153.7993      164.6511      161.9510      158.8316      142.9699      154.1291      146.0640      134.2314      120.7992       89.8995        0.0000        0.0000        0.0000       69.3845       99.0791       87.1424      105.5679      121.7539      127.6842      126.8262      125.9415      126.1966      128.4511      128.5350      105.9697      104.2898       96.0558        0.0000        0.0000        0.0000        0.0000        0.0000        0.0000        0.0000        0.0000        0.0000        0.0000        0.0000        0.0000        0.0000        0.0000        0.0000        0.0000        0.0000        0.0000        0.0000        0.0000        0.0000        0.0000        0.0000        0.0000        0.0000        0.0000        0.0000        0.0000        0.0000        0.0000        0.0000        0.0000        0.0000        0.0000        0.0000        0.0000        0.0000        0.0000        0.0000        0.0000        0.0000        0.0000
        0.0000       33.5103       31.0446       25.9719       24.1659       25.2595       31.1956       21.7677       21.8722       20.4315       22.6373       16.7865       17.2684       17.1992       16.1095       16.4693       14.6204       22.1494       14.7204       18.9748       28.5650       16.9391       19.7371       23.2629       27.4579       22.6683       19.8561       21.8783       22.5962       24.6045       19.3935       18.8833       16.8270       18.6142       19.2857       18.9887       20.1944       22.2491       21.1131       22.9580       23.3455       18.7071       14.1946       16.9853       17.4591       20.6061       24.2372       19.7544       12.6336       11.7376       12.3552       15.0410       15.5414       18.1995       18.6971       20.0832       23.0125       19.7818       17.8230       17.0280       16.3883       19.7520       23.0898       23.7392       25.4848       26.4757       23.5388       14.8831       11.4859        9.7924       10.7849       11.6336       11.5650       11.2372       10.4040        8.2639        7.8738        8.5421        9.7243       11.4860       12.5497       12.5037       13.1509       14.0748       18.6552       25.0742       27.2799       31.4952       24.7293       23.3184       28.6742       31.2911       28.7054       25.3703       24.8059       28.3567       30.9957       33.5823       32.7749       27.8581       26.5879       24.9507       24.5434       21.3478       27.7796       22.9428       25.8760       26.3056       22.5798       18.2194       21.6281       21.1091       23.5456       21.2352       18.4917       18.5895       23.5615       23.9506       24.5989       21.9273       19.3300       16.3049       20.7463       20.1147       20.2446       24.5710       25.0935       28.2326       31.8618       34.3172       37.0858       33.9491       25.1058       28.6578       33.3407       33.2375       83.6515       85.0291       72.1916       76.8947       80.1265       73.8491       88.3055       97.9764      118.9420       96.6398      137.6041      133.2088      142.2853      121.9146      105.2914      106.2259      111.7555      129.5005      133.0313      128.0138      136.5047      135.8598      154.0623      136.8725      129.5703      133.3161      127.3119      121.3203      121.4348      120.5105      125.0232      135.6008      146.2049      155.2261      139.5472      116.4781      121.6894      123.6540      118.5428      115.7792      121.2909      134.5611      140.0253      133.6383      134.1298      131.8640      138.6410      143.9015      141.8970      120.8313      133.7872      142.6481        0.0000        0.0000        0.0000        0.0000       47.9194       47.4799       66.3483       68.0567       91.2044      116.7481       90.3677      114.6188      121.8277      124.6687      122.5463      117.8067      117.3312      116.2778        0.0000        0.0000        0.0000        0.0000        0.0000        0.0000        0.0000        0.0000        0.0000        0.0000        0.0000        0.0000        0.0000        0.0000        0.0000        0.0000        0.0000        0.0000        0.0000        0.0000        0.0000        0.0000        0.0000        0.0000        0.0000        0.0000        0.0000        0.0000        0.0000        0.0000        0.0000        0.0000        0.0000        0.0000        0.0000        0.0000        0.0000        0.0000        0.0000        0.0000        0.0000        0.0000        0.0000
        0.0000       29.5617       29.4428       24.8939       22.8944       23.2931       23.2322       19.8514       14.0391       14.2348       20.3499       14.6401       12.7919       15.0215       12.1555       11.2513       12.1107       11.7402       11.8137       16.3934       14.1336       13.0748       15.7890       24.7173       29.5718       26.7921       25.8799       25.8016       21.1099       20.5411       14.0959       14.7473       16.9270       19.9589       18.6704       20.1279       19.8039       20.2221       19.4920       18.4474       21.5369       19.5177       14.2939       16.7706       16.6446       14.4817       15.5012       17.2624       15.3794       19.1955       27.4221       30.9706       25.4777       19.6808       19.3271       22.7089       26.2937       20.4692       18.7681       19.2426       20.1062       21.4911       24.6319       22.9186       23.5991       21.0389       17.5933       11.9622       11.2537        9.6598        9.0858       10.3452       10.6744        8.4332        6.8351        6.8230        7.6449        8.2218        8.2274       11.4417        9.8496       10.1090       10.4642       12.2456       21.3543       26.5306       24.4856       29.5620       25.6022       24.1253       26.8495       31.1487       30.6432       33.6002       28.3694       30.0111       31.3273       32.4260       28.0757       25.7763       26.9885       28.4708       25.9317       23.2067       40.9945       35.5572       34.7452       23.6422       18.2749       19.6705       25.8666       24.4672       22.1110       23.5250       24.9369       25.2060       23.2824       25.8173       25.2525       23.0435       26.2410       28.5111       30.4659       31.4665       30.1883       36.2634       37.8202       30.2246       32.2861       34.3896       32.9409       25.5444       23.3494       31.6695       30.7479       38.9945       68.3486       94.4795       69.1631       58.9795       71.3892       75.5756       73.1454       86.0376      121.7747      117.6942      114.3223      125.5654      118.2967      133.1521      148.7501      134.8379      113.0183       99.5034       99.1702      103.3158      110.2113      138.7295      157.9565      167.1666      148.3309      137.4995      133.7403      130.6015      138.2135      152.9058      150.4011      146.2605      143.6737      153.5818      150.6174      131.2125      122.3263      125.8890      106.3141      105.1000      106.3717      128.1478      132.0832      113.0228      126.4356      125.0714      131.1270      130.9435      119.9653      121.0390        0.0000        0.0000        0.0000        0.0000        0.0000       49.2150       34.2303       36.1890       40.3035       44.2985       81.6511       75.6178       67.7490      100.2735      108.2066      110.8844      113.7926      120.0182        0.0000        0.0000        0.0000        0.0000        0.0000        0.0000        0.0000        0.0000        0.0000        0.0000        0.0000        0.0000        0.0000        0.0000        0.0000        0.0000        0.0000        0.0000        0.0000        0.0000        0.0000        0.0000        0.0000        0.0000        0.0000        0.0000        0.0000        0.0000        0.0000        0.0000        0.0000        0.0000        0.0000        0.0000        0.0000        0.0000        0.0000        0.0000        0.0000        0.0000        0.0000        0.0000        0.0000        0.0000        0.0000
       28.1088       27.9729       27.3656       22.2057       22.9507       21.5270       19.1294       11.9007       15.6894       13.2633       12.8994       11.0476       11.4281       11.6650       11.3523       13.7808       13.3507       13.6092       11.3347       13.0760       14.8214       14.8955       18.9555       24.4443       22.0264       24.3785       25.0334       32.5374       29.8875       20.2202       18.4211       14.6617       13.8880       14.3466       16.8948       17.7011       13.4241       10.1654       10.3518       12.3372       13.3142       11.4270       11.2717       15.5774       18.7816       22.1885       20.7919       20.2981       17.3009       19.4019       30.6303       27.8805       22.8985       22.4566       23.4756       22.0975       23.1420       22.2732       22.1888       48.5984       53.8365       21.5923       23.5789       21.2682       21.0704       19.1054       18.9163       13.4652       11.9993       10.5382       10.3852        8.6245        9.0146        6.2393        6.2843        8.2113        7.1534        6.6590        7.0564        9.9991       10.2104       10.7113       11.5299       13.0085       19.4838       22.9207       22.2755       18.0166       16.0718       18.0905       23.6200       31.1734       45.0250       82.2883       29.1353       29.5083       39.1325       39.1968       33.0512       55.0223       39.9298       46.2456       39.2219       34.5441       39.9060       33.2214       24.0832       19.4345       25.3636       23.0995       22.2760       23.0700       22.5795       19.9669       23.3660       21.8917       20.4085       19.0845       20.7840       21.3072       20.4668       21.4660       25.1819       28.0050       25.3689       27.5234       26.5145       26.1168       27.4325       27.3650       32.1653       35.0882       37.1327       29.2531       35.2102       33.0680       49.3399       39.0483       42.1307       63.4909       58.9580       68.4950       60.6368       61.0060      105.0889      111.0033      104.1798      104.5790      120.3516      153.7180      164.4376      136.7547      108.7363       97.9262      105.4415      111.0697      108.4027      120.1282      142.8321      148.9699      142.6759      134.0428      133.2508      134.1864      148.8264      146.0800      160.0868      152.9232      153.3346      143.0239      127.6764      111.2301       98.3258      112.1409       98.2347       95.9226      106.8775      102.1140      107.5998      111.4100      107.7113      110.5327      112.3904       99.0474      100.3158        0.0000        0.0000        0.0000        0.0000        0.0000        0.0000       27.7196       31.7098       30.3184       35.3798       38.3579       49.3002       60.6131       63.1707       94.5344      105.1942        0.0000        0.0000        0.0000        0.0000        0.0000        0.0000        0.0000        0.0000        0.0000        0.0000        0.0000        0.0000        0.0000        0.0000        0.0000        0.0000        0.0000        0.0000        0.0000        0.0000        0.0000        0.0000        0.0000        0.0000        0.0000        0.0000        0.0000        0.0000        0.0000        0.0000        0.0000        0.0000        0.0000        0.0000        0.0000        0.0000        0.0000        0.0000        0.0000        0.0000        0.0000        0.0000        0.0000        0.0000        0.0000        0.0000        0.0000        0.0000
       20.6398       20.2813       21.4084       17.3528       18.3371       21.4463       25.2912       17.6538       17.9360       17.9171       15.9800       11.4052        6.7685        7.6640       12.0043       15.0708       20.0872       16.6815       13.2512       15.6751       15.2933       19.5764       23.7050       25.1992       21.1161       20.0835       18.8623       19.9221       19.5409       16.6680       17.0833       14.5404       11.5318       10.6575       11.7679       13.4609       10.8918        9.9704       10.8038       12.1130       12.1402       11.3095       10.9881       10.3410       14.6638       18.1693       15.2806       11.2254        8.8801       14.8983       16.5758       19.6588       18.3034       17.8921       19.8364       24.0717       22.9288       22.8872       25.0035       23.3352       24.3439       25.8806       25.3328       19.2164       22.3548       25.1860       22.5808       18.4585       15.6332       14.4772       12.3793       10.1048        8.9689        8.9580        8.3398        8.7007        6.9445        6.3391        7.6287        8.3885        9.1240       12.3155        9.5406       12.2895       16.3984       18.2782       17.2546       18.8019       20.3035       14.1197       15.7273       20.1135       15.4475       20.0298       24.2410       29.7111       30.0323       34.2807       35.1040       60.1436       68.7943       91.9245       74.0929       65.0933       59.3868       46.0897       40.9176       34.5435       43.0171       44.5502       31.8288       21.9323       19.4615       13.3351       15.4806       16.1395       14.3299       15.8264       17.2439       14.6549       13.4900       28.9747       24.6935       22.6486       22.0166       20.3812       19.9169       19.9230       23.7206       27.9497       41.9777       42.6407       39.5324       30.5895       31.4611       30.9298       42.0416       49.2026       51.5130       49.2978       53.4629       55.5516       60.2008       76.3975       77.7046       69.2963       74.5073       96.1746      101.0343      115.5039      125.7859      119.6044      106.4053       96.4820      102.7079      103.6921      116.9301      116.8254      124.9303      135.2686      136.6717      139.3105      140.1538      135.0145      138.5234      138.4049      158.5848      160.1172      139.8746      128.9239      129.1221      104.6041       85.3812       91.9420       85.1949       90.1324       93.4691       94.0592       94.1100       90.0643       85.0697       87.9148       89.1144       81.8607        0.0000        0.0000        0.0000        0.0000        0.0000        0.0000       51.8700       20.7958       33.9259       41.9205       28.4217       32.1823       38.4962       54.5926       69.8123       87.3616       92.3687        0.0000        0.0000        0.0000        0.0000        0.0000        0.0000        0.0000        0.0000        0.0000        0.0000        0.0000        0.0000        0.0000        0.0000        0.0000        0.0000        0.0000        0.0000        0.0000        0.0000        0.0000        0.0000        0.0000        0.0000        0.0000        0.0000        0.0000        0.0000        0.0000        0.0000        0.0000        0.0000        0.0000        0.0000        0.0000        0.0000        0.0000        0.0000        0.0000        0.0000        0.0000        0.0000        0.0000        0.0000        0.0000        0.0000        0.0000        0.0000
       10.0288        9.9258       17.9046        9.5099       10.1354       13.6464       18.5248       20.6817       20.6218       21.1506       15.5584        8.7150        7.6118        9.1243       10.1573       10.2239       10.3967       14.7822       13.1879       15.3251       18.6651       24.0307       17.5222       18.6851       21.0225       18.0771       14.7557       16.8870       17.5073       12.8316       12.9219       12.6524        8.3348        7.7813        4.3599        6.9245        7.0262        7.2871        9.2259       11.2878       10.0062       10.5945        9.9045       10.7861        9.5657       11.0694       12.3227        7.7059       13.0341       17.4433       20.9783       19.8413       12.8372       13.6185       18.4618       21.7296       24.1718       24.7807       23.3927       25.4457       31.4048       35.0073       35.8834       29.2129       25.8246       27.5105       24.0418       17.5899       15.9787       13.3628       11.8356       10.5454        9.9933       10.2070        9.5947        9.1536        8.8259        6.2081        5.3586        7.9808       10.0545       11.8647       10.8815       10.8926       10.9364       12.6750       13.4637       11.4621       10.8469       11.6250       13.2054       19.6060       19.5984       27.3822       29.9581       36.5142       36.3100       39.8229       44.4880       50.1585       63.3134       63.7379       76.9968       76.2970       69.2666       58.6658       57.6484       58.2574       58.5784       43.9354       41.7877       35.8772       26.2973       19.7612       20.5525       25.2648       21.6089       18.4380       16.4780       15.3201       11.2738       10.7082       15.5000       21.2306       25.4306       23.1637       21.7966       19.8096       29.9058       36.4897       32.6154       30.1801       24.0783       46.1848       28.9947       37.1572       48.9472       62.1944       70.7153       64.7508       53.7131       51.1362       53.2103       96.1754       90.8449       74.0370       70.0174       79.1233       92.7835       97.5745       95.5876       99.4350      107.1745      107.7432      109.5093      109.4093      118.9883      118.8428      123.7476      125.7926      140.8693      140.3520      137.6879      128.6054      136.0739      131.7771      125.7970      122.2023      109.0460       97.4909       95.9385       79.2739       68.8900       65.9946       68.0267       73.0831       77.5284       76.9980       73.9692       65.2889       65.6899       67.5021        0.0000        0.0000        0.0000        0.0000        0.0000        0.0000        0.0000        0.0000       31.1100       11.1604       16.5887       17.0914       14.5044       19.4100        0.0000       39.7500       42.8100       48.1800       43.7100        0.0000        0.0000        0.0000        0.0000        0.0000        0.0000        0.0000        0.0000        0.0000        0.0000        0.0000        0.0000        0.0000        0.0000        0.0000        0.0000        0.0000        0.0000        0.0000        0.0000        0.0000        0.0000        0.0000        0.0000        0.0000        0.0000        0.0000        0.0000        0.0000        0.0000        0.0000        0.0000        0.0000        0.0000        0.0000        0.0000        0.0000        0.0000        0.0000        0.0000        0.0000        0.0000        0.0000        0.0000        0.0000        0.0000        0.0000        0.0000
       12.6960        7.0511        8.1618        6.0499        9.6226       14.4717       14.1910       30.3073       37.4184       18.5255       14.5070       10.6761       11.3583        8.8169       13.2298       10.4981       11.2523       12.0452       12.2825       13.2212       15.2308       15.3743       13.8754       13.7166       12.9595       12.7037       12.5802       14.0240       14.7988       10.7159       10.6480        8.5790        4.8724        5.9604        4.3376        8.0326        7.8392        7.9728       11.5797       15.8046       17.4922       13.2067        9.2009        9.0899        7.3301        7.8214        9.8849        9.1177       13.7217       15.3540       16.7629       16.3029       14.5097       18.4941       18.4087       21.8575       26.2833       29.9435       25.2722       26.0892       27.3305       37.1764       40.2634       34.5014       30.4495       24.3906       22.5828       17.0459       12.7174        8.1976        6.8060        5.4258        5.2457        6.7445        7.1217        7.2027        6.8217        5.5539        5.1764        6.3523        9.1473       11.7663       12.7840       12.4492        9.5054        8.8332       14.5332       16.4757       14.8770       11.9506        8.8285       13.2255       19.3746       26.2082       34.6416       44.6033       40.3646       50.1647       47.8191       49.9383       53.3201       57.6247       66.3182       72.1812       84.9793       97.6698       82.8393       72.0583       60.3287       54.3138       42.6344       37.3074       37.9983       30.2254       23.0958       23.6707       17.6873       19.1703       16.6607       15.4625       15.4168       14.8696       14.2947       18.0248       21.2912       23.1599       25.2237       27.4433       32.7551       32.8171       30.3915       28.1684       23.4933       41.6106       28.2073       61.2787       63.3819       56.3237       51.6425       52.3052       51.2619       52.5667       55.3824       63.5036       88.5458       82.7180       77.6639       82.7964       88.6531       94.1298       87.5627       92.8521       95.7014       97.1485       99.3396      107.7123      109.8651      115.5391      126.0065      122.7888      127.2154      129.2634      124.0963      115.1878      115.0540      114.9630      114.8652      108.4767       99.3736       89.2262       92.8004       85.7936       68.1232       68.6279       66.7616       67.3726       68.6061       71.1965       67.0075        0.0000        0.0000        0.0000        0.0000        0.0000        0.0000        0.0000        0.0000        0.0000        0.0000        0.0000       44.5200       10.1018        7.1888       14.5253        0.0000        0.0000        0.0000        0.0000        0.0000        0.0000        0.0000        0.0000        0.0000        0.0000        0.0000        0.0000        0.0000        0.0000        0.0000        0.0000        0.0000        0.0000        0.0000        0.0000        0.0000        0.0000        0.0000        0.0000        0.0000        0.0000        0.0000        0.0000        0.0000        0.0000        0.0000        0.0000        0.0000        0.0000        0.0000        0.0000        0.0000        0.0000        0.0000        0.0000        0.0000        0.0000        0.0000        0.0000        0.0000        0.0000        0.0000        0.0000        0.0000        0.0000        0.0000        0.0000        0.0000        0.0000        0.0000
        0.0000        0.0000        8.7713        9.5713        0.0000       11.5196       15.5268       27.1535       33.5091       14.0461       14.0641       16.9078       16.6553       13.7242       18.1900       15.3537       13.9834       14.2723       12.8988       13.1726       13.0285       12.8113       12.5252       12.5639       13.0761       12.6158       12.4336        8.3255        6.7054        8.0021        8.7520        7.4507        7.1677        3.9576        3.6405        7.3709        6.7329        7.2783        8.8211       11.1421       11.6031       11.7402       10.1954       12.0779       10.7450        9.8513       13.9636        9.4856       10.6260       16.6943       18.9056       21.3127       13.8728       18.7694       11.4903       21.0586       26.9498       30.6097       24.4404       22.5235       28.8388       54.1320       58.5477       38.3766       37.1737       35.1743       27.4224       21.8707       14.5736        8.9038        7.8131        6.0002        5.5440        8.0121        8.5626        6.5201        6.4690        7.5883        6.7032        5.1188        7.3448        8.2921        8.1766        7.5345        7.5057        8.8488        9.5411       11.1499        9.9850       12.3616       12.2301       17.9193       24.1308       20.6007       21.5838       29.6302       49.4200       49.1342       32.5709       36.7351       57.7169       64.5534       71.7178       75.2420       89.1281       98.0639       85.9353       93.1862      131.8743       89.3500       57.1213       45.8279       39.5019       33.7704       33.1886       25.6073       17.9146       15.9588       19.3769       17.5253       19.0627       17.1286       15.5612       22.2716       26.1416       26.6657       23.5329       23.6885       26.0833       27.9704       26.6976       26.2554       52.6947       27.7453       29.1070       53.9596       58.6021       47.4383       47.9861       45.0091       40.4095       45.0202       46.3890       44.7914       69.6801       68.7452       88.9352       85.9600       83.6240       82.1443       72.2167       81.8376       89.0847      103.6435      101.0094      101.3994      107.9290      120.6989      123.7435      111.9194      112.5942      114.5535      113.1276      104.2837      103.3363      102.9815      110.4811      110.4294      101.1189       84.5239       81.0318       80.0553       66.2949       74.4832       66.0295       67.1676       69.1529       63.2819       65.1939       54.3595        0.0000        0.0000       48.6626        0.0000        0.0000        0.0000        0.0000        0.0000        0.0000       53.1300       40.5300       13.9165        0.0000        0.0000        0.0000        0.0000        0.0000        0.0000        0.0000        0.0000        0.0000        0.0000        0.0000        0.0000        0.0000        0.0000        0.0000        0.0000        0.0000        0.0000        0.0000        0.0000        0.0000        0.0000        0.0000        0.0000        0.0000        0.0000        0.0000        0.0000        0.0000        0.0000        0.0000        0.0000        0.0000        0.0000        0.0000        0.0000        0.0000        0.0000        0.0000        0.0000        0.0000        0.0000        0.0000        0.0000        0.0000        0.0000        0.0000        0.0000        0.0000        0.0000        0.0000        0.0000        0.0000        0.0000        0.0000        0.0000        0.0000
        0.0000        0.0000        0.0000        0.0000        0.0000       10.0545       13.3346       35.8699       30.7879       15.6173       13.6387       16.0532       15.2115       14.7617       14.2392       12.9152       13.1033       14.5376       13.1458       13.1180       12.9413       12.5647       12.0575       12.8671       13.5513       13.2144       11.5498        7.0491        6.7870        7.6034        7.9573        5.1789        5.6641        5.1760        3.8403        6.8221        6.3156        7.0233        7.5712        8.5497        9.6572        7.7719        7.6982        8.2146        7.2077       10.1948       15.5363       11.2487        9.7663       15.2861       16.5012       11.1268       13.0957       14.6922       15.3345       19.9790       41.4015       30.9579       32.3627       37.6231       40.5143       52.5921       81.0750       37.2492       42.1315       41.4404       37.5340       21.1676       16.7651       88.1134       21.3935        9.7994       11.6853       13.1704       10.0300        8.6633        8.0098        9.2968        7.6014        4.3324        4.2420        4.5606        7.4667        9.1955       10.1929        8.0088        6.8951        7.1462        7.5497        8.2228       10.9330       51.1186       85.0103       18.4329       15.8371       19.8341       31.4243       28.8676       28.4266       31.9912       40.3374       62.6256       65.8484       65.4383       74.5175       74.2165       75.2552       79.7464       76.6477       96.2591       82.0255       72.9746       51.7043       48.4526       37.8470       31.4878       25.0129       18.8593       16.7795       13.8874       12.6199       12.7184       15.2133       26.0303       26.0458       27.8310       27.9734       31.9525       30.7016       30.3668       30.5044       34.1012       32.5517       39.6750       50.0977       76.7352       56.7513       60.3673       51.2780       40.0979       38.7956       40.3384       40.7917       36.1348       47.6226       50.5115       64.4809       76.7613       84.6512       80.8762       83.0667       82.9297       87.0812       96.2645      100.8984       94.1747      101.3568      107.3519      102.4213      105.2429      109.2366      112.3420      114.1034       98.3720       95.7605      102.5714      101.1193       92.2199       89.4156       84.0442       79.4905       69.3643       68.0924       58.4508       56.0928       57.6839       57.7072       57.1151       56.8675       49.2829       44.2031       39.1938       38.6016       23.5829        0.0000        0.0000        0.0000        0.0000       32.6400       23.8800        7.8600       10.1998        0.0000        0.0000        0.0000        0.0000        0.0000        0.0000        0.0000        0.0000        0.0000        0.0000        0.0000        0.0000        0.0000        0.0000        0.0000        0.0000        0.0000        0.0000        0.0000        0.0000        0.0000        0.0000        0.0000        0.0000        0.0000        0.0000        0.0000        0.0000        0.0000        0.0000        0.0000        0.0000        0.0000        0.0000        0.0000        0.0000        0.0000        0.0000        0.0000        0.0000        0.0000        0.0000        0.0000        0.0000        0.0000        0.0000        0.0000        0.0000        0.0000        0.0000        0.0000        0.0000        0.0000        0.0000        0.0000        0.0000        0.0000
        0.0000        0.0000        0.0000        0.0000        0.0000       30.7758       48.3413       18.0484       14.1503       15.9854       12.1122       17.5830       15.3335       12.6673       16.0644       15.5419       17.7401       17.3443       12.1225       12.5910       12.2457       11.1832       11.5054       12.6988       11.7198       10.0258        9.4301        7.2989        7.0137        6.1362        6.1913        2.2583        3.6905        5.0962        3.0771        6.2867        6.1705        7.1470        7.5006        8.8394        7.4696        6.1523        6.5463        7.6752       10.9944       10.1639        8.7269        8.8409        7.3196       12.2482       11.7034       33.5506       38.4082       61.3123      112.3694       47.8709      290.2529       65.9987       62.7571       35.4457       48.6511       61.7992       72.9108       44.3428       49.9349       41.0815       34.0686       28.6003       32.5433       32.7247       16.5605       13.6583       23.0870       25.3650       12.5056        9.2900        7.0089        6.1991        5.2706        4.0213        2.9975        2.8627        4.1564        8.0114        9.5492       10.0622        8.9887        8.4436        7.1163        8.4467        7.8522        9.5093        8.7438        5.5822        5.6696        7.8784        9.8639       11.7070       12.1490       20.7039       19.2890       30.4681       37.9718       49.4419       64.2312       56.8381       50.4347       61.3747       63.4228       80.7390      103.3974      108.0409      109.9661       87.0801       61.6994       49.9523       35.8356       32.3779       22.2059       15.0818       13.7223       14.6057       16.0347       19.1316       21.5807       25.0163       28.2947       32.0538       36.8045       36.1699       36.3585       38.1117       37.0370       39.9651       51.3008       63.9851       53.6988       47.8563       47.6353       43.3240       38.5905       38.7471       41.7685       42.6125       54.2029       61.3650       64.2278       68.9277       78.3586      102.4472       92.6659       83.3562       87.2576       98.3578       87.3224       84.8324       87.1012       89.8306       90.4080       98.0529      102.1110       98.3736       97.9873       94.9735       92.9604       97.0780       94.8892       87.0949       83.0848       77.2961       70.3774       71.6235       60.6332       55.7838       54.8863       54.8509       52.7379       50.3535       58.1412       40.9829       36.6709       33.8539       30.5763       25.2322        0.0000        0.0000        0.0000       25.0848       20.7579       17.4153       15.9616       15.1285       13.9239        0.0000        0.0000        0.0000        0.0000        0.0000        0.0000        0.0000        0.0000        0.0000        0.0000        0.0000        0.0000        0.0000        0.0000        0.0000        0.0000        0.0000        0.0000        0.0000        0.0000        0.0000        0.0000        0.0000        0.0000        0.0000        0.0000        0.0000        0.0000        0.0000        0.0000        0.0000        0.0000        0.0000        0.0000        0.0000        0.0000        0.0000        0.0000        0.0000        0.0000        0.0000        0.0000        0.0000        0.0000        0.0000        0.0000        0.0000        0.0000        0.0000        0.0000        0.0000        0.0000        0.0000        0.0000        0.0000        0.0000
        0.0000        0.0000        0.0000        0.0000        0.0000       30.7335       30.7232       17.1671       14.5468       14.4687       17.7493       17.5431       23.4285       16.3823       20.5856       13.5513       16.6375       14.3130       13.4907       12.3665       12.3902       12.2394       11.8546       11.0930       12.6144       10.0513        9.5109        7.3755        6.9555        5.9864        6.3859        5.2414        6.3492        4.3583        3.9406        6.7344        7.1027        7.5402        6.7341        6.7010        6.0409        6.1855        6.6546        7.6619        9.2855       12.8782       13.7315       10.0210       15.4212       27.4442       30.1625       36.9665       43.1552       54.1536       42.0967       40.9729       51.3876       49.0876       86.0521       43.2595       29.2531       66.8207       79.9591       70.1232       26.1180       34.0458       26.7640       20.9997       26.0159       25.1284       19.2256       13.9061       26.2392       31.2578       19.0977       12.6632       13.8024        5.7510        5.0552        4.6529        4.3696        4.3694        4.4054        8.9340       10.8686       10.1438        7.4157        7.3677        6.8573        8.2356       10.8080        6.0942        6.9637        7.9207       10.7949       10.7738       12.6901        8.1212       11.1997       14.5299       18.7195       28.6379       32.5311       43.7221       53.4538       51.4353       49.6559       65.7707       65.1087       86.7525       98.4148       98.4093      125.7365      151.3728      112.0160      109.1775       58.6169       45.6893       28.6907       20.6341       20.2632       18.5722       18.8747       23.4975       25.3065       30.9059       40.8540       40.2960       42.1398       48.1492       46.6065       47.8926       42.0339       45.2157       54.1581       44.0313       40.4047       37.3069       35.0238       44.9014       42.8107       42.8506       50.2384       61.6928       63.3799       62.5253       68.6820       78.4954       95.5233       95.3172       79.3274       71.9856       78.6735       81.8586       86.1439       86.1233       81.4959       83.8436       93.2921      106.0472      103.9268      106.1604      110.4267       98.5990      101.5816       97.3883       88.6352       81.8470       74.8263       70.7184       66.8848       63.5185       57.1980       55.2774       53.3146       53.4984       54.0426       49.6621       52.3462       40.0851       31.9128       30.2191       26.9107       22.6456        0.0000        0.0000       16.2031       19.2752       20.5551       20.9566       20.0845       17.3828       17.7912       18.9576       19.8680       17.2352       14.9643       16.5536        0.0000        0.0000        0.0000        0.0000        0.0000        0.0000        0.0000        0.0000        0.0000        0.0000        0.0000        0.0000        0.0000        0.0000        0.0000        0.0000        0.0000        0.0000        0.0000        0.0000        0.0000        0.0000        0.0000        0.0000        0.0000        0.0000        0.0000        0.0000        0.0000        0.0000        0.0000        0.0000        0.0000        0.0000        0.0000        0.0000        0.0000        0.0000        0.0000        0.0000        0.0000        0.0000        0.0000        0.0000        0.0000        0.0000        0.0000        0.0000        0.0000        0.0000        0.0000
        0.0000        0.0000        0.0000        0.0000       19.6082       22.4894       28.8227       20.2081       15.4930       16.3352       13.7050       16.5496       18.6655       18.0867       15.2898       14.2876       12.8585       11.5705       10.5609       11.5542       11.8715       12.4162       13.1077       13.3599       15.4005       16.3824       12.8343        7.2325        6.0174        8.7600       12.0188        7.6759        7.3636        4.5336        2.1430        5.7081        6.3850        6.7132        6.4510        5.8627        6.1942        5.9888        6.8946        9.6061       15.2335       19.7243       22.8727       27.8524       32.2365       58.2612      110.2339       55.2410       60.7799       83.6345       96.1633       74.4294       75.7846      145.7695       83.0740       47.2070       55.7996       72.2332       92.7552       44.8943       23.9046       24.7317       17.9444        8.6634       11.8955       18.1768       19.7579       14.9647       14.4233       14.4844       11.3758       17.9584       16.6422        7.8566        7.6822        7.4153       44.7234       82.1027        5.1429        6.8337        6.9298        7.3171        7.0820        9.1380        7.4534        4.6604        4.3003        6.0573       12.9458       15.2755       17.8947        7.9104       15.5279       12.2637        9.9635       14.7155       21.7707       35.0484       41.8597       39.5544       39.8405       37.7635       38.8897       59.8184       61.1180       71.1732       88.8307       94.8543       91.6059       89.1395       84.0263       85.0975       79.9567       65.8613       46.6699       29.4812       23.8700       25.4548       25.0632       27.0722       31.8795       32.6831       36.2379       42.6859       43.3705       45.5799       52.6090       54.2807       46.2310       43.9934       48.6739       48.5466       45.5823       49.3559       61.3019       76.3493       79.8510       78.4776       81.4016       89.8110       86.5979       83.0948       80.0516       79.9997       80.3616       70.7367       65.9045       70.2020       72.0899       73.7317       75.9328       74.3912       76.7718       76.2306       95.4768       98.8242      105.6814       93.0363       97.3891       94.5901       98.0473      103.4734       89.8625       75.0627       66.0222       61.8352       62.2334       56.0142       60.8357       54.3900       50.2696       51.7196       54.1682       52.9649       44.2717       35.1259       29.9289       26.2253       24.7605       22.5873        0.0000       15.4361       16.9983       20.7481       23.8956       21.8422       20.2803       19.1668       18.5241       19.1325       19.2766       16.7230       15.9538       16.5166       21.0166        0.0000        0.0000        0.0000        0.0000        0.0000        0.0000        0.0000        0.0000        0.0000        0.0000        0.0000        0.0000        0.0000        0.0000        0.0000        0.0000        0.0000        0.0000        0.0000        0.0000        0.0000        0.0000        0.0000        0.0000        0.0000        0.0000        0.0000        0.0000        0.0000        0.0000        0.0000        0.0000        0.0000        0.0000        0.0000        0.0000        0.0000        0.0000        0.0000        0.0000        0.0000        0.0000        0.0000        0.0000        0.0000        0.0000        0.0000        0.0000        0.0000        0.0000
        0.0000        0.0000        0.0000        0.0000       39.3090       36.3230       33.1957       17.1559       19.3810       18.4807       13.5820       15.4663       17.4005       17.7945       16.6860       14.7474       14.1669       12.0528       12.1459       15.9704       18.9335       19.5513       18.5451       16.6119       15.5305       12.9428       11.2276        7.4389        8.3617       12.1902       13.4915        4.5924        3.2541        2.1281        1.1702        5.4949       10.6401       18.8282       17.0327       15.3599       15.6050       20.5671       17.1359       17.1913       13.1903       25.1429       36.1656       45.8697       73.2678       85.7202      187.1405      119.2078       54.1692       53.0488       71.9281       74.5635       66.7923       50.0732       40.7504       46.7400      114.2530       31.7645       54.7310       31.0072       34.0013       29.5574       23.6140       19.2341       23.2154       23.2591       23.3863       15.7786       14.0263       13.1449       10.7733       15.3036       14.2553       12.5954       10.8035        9.6276       53.5448       37.0064        4.6701        6.4324        6.7562        6.5712        8.1819       19.0700        5.6792        4.6005        6.6578        4.8600        5.6494       10.6507      221.6432        9.0030        9.7012        8.3271        7.9032       15.1404       15.4262       30.5375       39.2348       49.8869       50.0175       50.2265       69.1899       49.5580       49.9913       60.3680       75.7234       80.3848       87.9901       80.0771       75.5774       70.3659       66.7510       91.6734       57.6016       48.4932       40.7465       39.8223       38.2506       36.0269       37.7828       32.3341       35.7516       42.5818       44.6434       45.7261       46.8364       50.6019       48.2559       51.7451       45.8399       48.9680       69.0249       75.5147       99.3343      105.8219      121.5695      102.2735       98.3211      102.6865       82.4598       85.0395       86.1562       93.2111       85.7896       71.1501       72.9066       72.6650       63.8401       65.1428       68.4868       66.9278       64.4670       68.0844       79.1199       99.5652       94.4634       90.8592       97.0326       98.4210       90.7435       92.8070       79.8765       65.8627       64.8130       59.2399       55.4436       53.5790       52.7694       57.8026       56.9134       52.4976       53.8946       58.2056       46.7678       38.2444       33.4769       32.2665       26.5065       21.0320       20.3368       18.2860       15.1498       20.1112       21.0957       19.1798       20.4376       20.1354       18.8689       17.2717       17.5729       18.0110       24.2677       22.3472       24.0816        0.0000        0.0000        0.0000        0.0000        0.0000        0.0000        0.0000        0.0000        0.0000        0.0000        0.0000        0.0000        0.0000        0.0000        0.0000        0.0000        0.0000        0.0000        0.0000        0.0000        0.0000        0.0000        0.0000        0.0000        0.0000        0.0000        0.0000        0.0000        0.0000        0.0000        0.0000        0.0000        0.0000        0.0000        0.0000        0.0000        0.0000        0.0000        0.0000        0.0000        0.0000        0.0000        0.0000        0.0000        0.0000        0.0000        0.0000        0.0000        0.0000        0.0000
        0.0000        0.0000        0.0000        0.0000       46.4144       42.3420       39.6052       11.2552       18.8521       10.8201        8.0615        7.5480       13.1360       11.1303        9.5921       13.4977       14.8019       17.5635       18.3004       16.9489       18.0966       16.3927       14.0788       14.0062       10.9057       10.9582       11.5927       11.3084        8.7316        6.5528        7.0193        1.5714        1.7814        1.8241        1.2485        2.0931        2.1408        5.2233        3.7533        4.9033        8.1351        9.1954        5.8245       21.7427       23.0325       40.5106       81.1654      241.4534      175.3217      200.8345      150.2055       76.2887       71.0818       53.2956       97.1869      110.4545      127.5514      152.4718      140.9225       44.9129       33.4266       50.4195       58.7946       29.6546       28.9489       35.3096       35.4647       16.8209       10.4978        7.8023       13.2469       11.0359       10.7473        9.0797        6.7014        8.5647        7.5426        9.0971       10.5031       10.1887        7.9987        4.9450        4.5806        5.2152        5.7465        5.0004        4.1652      207.9129      190.2979      135.9351      173.1857       20.9150       25.5001        5.1516       26.7227       10.5060        8.6496        9.2322       11.4622       11.1606       13.0105       31.4416       38.2911       37.9975       44.6102       54.7098       56.7821       41.1120       46.5670       56.2330       51.4171       54.3011       54.3445       61.1339       58.1795       61.3090       76.9731       77.3739       59.5944       48.6600       52.2601       52.8095       41.3455       38.8731       28.6745       27.2728       32.5148       44.8864       49.1609       51.9638       53.9064       61.7956       68.4266       75.4960       69.8772       61.7677       69.1119       87.0060       91.6613       97.1563       98.1828       87.4721       81.2694       86.9365       79.7482       67.3412       69.0938       64.4618       65.9508       64.1400       58.7594       59.4040       59.3179       69.3627       88.7202       73.8717       72.7871       71.4562       84.7432       93.4164       92.8551       80.6537       81.0167       67.9893       68.8743       74.8413       58.8706       51.7819       55.6639       46.3337       47.8189       53.5417       53.6812       54.4141       64.0421       74.7871       63.9169       62.8026       56.2932       49.6978       48.8200       43.3550       33.9237       24.2183       23.4337       20.4962       18.3854       18.0237       19.0180       18.5375       26.6319       30.7102       27.7096       19.0742       16.3127       22.3006       24.0938       25.4115       34.1239        0.0000        0.0000        0.0000        0.0000        0.0000        0.0000        0.0000        0.0000        0.0000        0.0000        0.0000        0.0000        0.0000        0.0000        0.0000        0.0000        0.0000        0.0000        0.0000        0.0000        0.0000        0.0000        0.0000        0.0000        0.0000        0.0000        0.0000        0.0000        0.0000        0.0000        0.0000        0.0000        0.0000        0.0000        0.0000        0.0000        0.0000        0.0000        0.0000        0.0000        0.0000        0.0000        0.0000        0.0000        0.0000        0.0000        0.0000        0.0000        0.0000        0.0000
        0.0000        0.0000        0.0000        0.0000        0.0000        0.0000        0.0000        0.0000       11.5269       18.1382        7.9004        7.8016        8.5604        9.4480       12.7945       15.1289       29.4360       43.1909       30.5001       17.1517       21.4515       18.0643       15.1083       12.8979       11.0035       10.2866       12.5822       13.0297       22.3007       10.2629        6.0818        3.0316        4.2638       11.7965        6.3491        4.0533        2.3687        6.8997        6.9587        7.6931        9.6745       14.8473       17.4581       40.9492       21.2003       25.1624       28.9107      100.9674      127.3523       77.2401       76.3153       47.4111       42.4735       53.3836      105.8584      133.4453      254.4971      142.2484      153.9750       63.3687       51.0016       74.4899       75.9564       24.8024       21.1951       27.6640       23.6942       13.6188       16.0781       12.7284       37.7982       15.0645       17.3828       11.7337        5.6152        9.6157       14.0825       18.9395       16.1003       14.3248       12.4994        8.6582        6.3271       10.7521        6.0875       14.4273       10.5474       50.2210       85.9277       60.6106      113.4998       19.1219       20.6653        2.7576        3.2798        4.0809        8.9230       12.7458       14.3479       11.5053       14.1363       24.2397       30.9978       32.0652       37.8719       38.5175       34.5770       43.0021       43.3121       80.5721       51.0125       61.8601       52.0709       50.2884       50.3532       52.2781       62.2420       58.8519       52.5152       55.9359       58.7234       42.9041       37.2500       37.1573       33.0928       30.9306       31.6140       44.1217       48.1630       51.8094       54.3704       68.1516       82.6678       86.6573       82.1778       91.8785       76.1121       68.5239       80.0044       88.0685       79.8412       74.1170       80.2733       92.1201       58.8403       44.7762       46.8058       61.7482       57.1696       53.1417       74.6785       71.8225       73.8933       78.0876       75.2570       71.2413       72.2916       77.8693       96.0139       92.9556       77.8045       69.8408       71.5062       56.3598       64.2526       63.5320       43.7530       57.4915       41.0545       35.8095       38.7966       47.4807       48.9707       50.4179       55.1067       63.3087       62.1329       57.1819       59.1253       58.4016       53.0929       44.5731       36.5313       25.9872       22.7606       23.6835       18.4355       19.0774       18.6839       17.5086       17.3762       17.4639       23.3379       20.9518       19.0662       24.0465       27.4333        0.0000        0.0000        0.0000        0.0000        0.0000        0.0000        0.0000        0.0000        0.0000        0.0000        0.0000        0.0000        0.0000        0.0000        0.0000        0.0000        0.0000        0.0000        0.0000        0.0000        0.0000        0.0000        0.0000        0.0000        0.0000        0.0000        0.0000        0.0000        0.0000        0.0000        0.0000        0.0000        0.0000        0.0000        0.0000        0.0000        0.0000        0.0000        0.0000        0.0000        0.0000        0.0000        0.0000        0.0000        0.0000        0.0000        0.0000        0.0000        0.0000        0.0000        0.0000        0.0000
        0.0000        0.0000        0.0000        0.0000        0.0000        0.0000        0.0000        0.0000        0.0000        0.0000        8.6973        6.5401        8.5262       12.5008       13.7850       15.4640       17.5710       18.2749       20.4223       20.6627       15.4586       18.9940       16.8369       13.3314       13.3883       13.5214       12.5602       11.9819       16.4169       11.3305        9.4844        5.9098        7.5794        5.5007        5.9356       10.5456       19.7505       26.3014       31.7932       20.9585       23.8200       12.9089       28.3767       45.7649       22.4077       20.0159       10.0768       83.7173      113.9686      103.0950       92.2773       79.6757       69.4244       99.4675      115.4404      157.6562      261.4350       73.7321       72.0696       29.2500       26.2896       44.5471       41.8555       18.8226       20.7239       22.3466       20.2256       13.8405       19.1719       26.2558       42.5153        8.8974        7.6250        9.3367       14.1324       19.1690       23.9392       30.8157       30.9485       32.8470       23.7970       25.9772       18.9523       20.8643       24.6367       28.3999       24.4243       19.4485       20.9571       14.1058        9.1232        5.1491        2.4158        4.7642        7.0317        5.9285        8.1104        8.8080       14.4485       14.3510       13.5478       18.1822       24.3897       31.9059       33.3594       33.8572       37.0348       43.3838       50.8918       44.8078       50.4192       65.7625       62.2870       60.5601       54.6520       51.6776       62.4027       57.8241       44.9883       50.1683       60.5677       55.5308       53.5219       79.9087       39.1288       38.6548       39.7460       42.6313       50.1606       53.3995       59.3554       66.9760       76.5612       74.4009       76.4624       87.4215       79.9188       75.2563       68.5644       71.4168       82.0939       90.7308       69.6016       58.6051       39.0475       59.5725       77.7442       69.5771       58.2588       65.1618       64.2156       58.7028       63.4202       62.3605       72.3333       70.0393       72.2409       75.9806       86.5187       87.8546      119.8408       88.4781       72.3788       72.2414       48.7945       45.0464       42.7079       44.1265       35.0239       31.5388       33.4789       39.9283       44.3974       47.8200       52.4433       61.8054       63.4777       62.7321       60.5928       68.0854       53.8462       49.9530       45.9497       30.9827       28.7493       45.1213       21.3968       20.1542       20.7141       17.1549       18.8857       17.2614       16.8303       19.5901        0.0000        0.0000        0.0000        0.0000        0.0000        0.0000        0.0000        0.0000        0.0000        0.0000        0.0000        0.0000        0.0000        0.0000        0.0000        0.0000        0.0000        0.0000        0.0000        0.0000        0.0000        0.0000        0.0000        0.0000        0.0000        0.0000        0.0000        0.0000        0.0000        0.0000        0.0000        0.0000        0.0000        0.0000        0.0000        0.0000        0.0000        0.0000        0.0000        0.0000        0.0000        0.0000        0.0000        0.0000        0.0000        0.0000        0.0000        0.0000        0.0000        0.0000        0.0000        0.0000        0.0000        0.0000        0.0000
        0.0000        0.0000        0.0000        0.0000        0.0000        0.0000        0.0000        0.0000        0.0000        0.0000       29.2319       34.5239        8.9155        7.9919       11.5483       17.3761       18.5140       18.5447       18.4059       18.7713       13.9225       11.7893       13.9555       15.9539       19.5823       15.2520       16.0400       21.3901       22.8044       14.7045       18.9500       13.0659       18.0613       22.8929       27.3100       45.2649       25.0125       19.8810       13.3056       10.0867       14.9192        8.8912       38.5584       15.4808       12.3573       21.5823        9.2723       62.9742       78.8929       87.9416       66.7699       46.0414       43.5658       43.5238       71.3531       80.3337       84.9098      133.7939       87.0759       24.7972        9.9513        9.2200       24.5192       17.4470       30.1833       33.8905       40.3329       14.0146       24.3535       27.8881       37.2759       14.9452       12.1469       15.1692       19.3971       27.2326       21.2013       21.9298       22.3660       48.7315       57.6204       44.1240       23.0745       53.9069       51.3867       42.2485       30.2275       36.3883       40.2838       35.3849       31.0233       31.3704       19.6193       20.9269       17.1605       16.1224       16.0425       14.3764       22.0350       18.3938       19.6287       24.3737       28.8116       33.1186       38.2666       50.3024       53.1778       44.4837       43.1191       54.6362       58.7409       61.4311       61.5805       64.0167       62.8422       73.0153       89.9730       83.1489       60.7129       60.2748       59.1497       53.0669       49.4833       48.2021       52.3953       49.3079       42.4837       47.1816       65.3948       66.0034       91.5574       80.5310       78.4643       76.4755       70.7009       70.3308       77.4500       87.5075       78.2113       74.0923       69.0127       82.6288       67.4294       41.8111       47.8937       71.0130       61.9238       64.1686       57.0240       64.6210       63.0871       60.5766       64.9953       59.8744       56.4110       59.2899       61.6259       64.1170       72.5723       72.1083      115.8900       98.7594       65.4317       57.1802       39.7449       39.0371       35.8096       31.5763       28.6811       28.2304       28.7414       34.4725       35.2064       37.4508       39.5595       48.5718       51.8179       56.0702       55.5353       60.4718       53.7379       68.9844       58.8233       40.4780       29.4425       42.5799       31.1886       40.4972       37.2991       22.6305       21.8222       19.6957       19.4283        0.0000        0.0000        0.0000        0.0000        0.0000        0.0000        0.0000        0.0000        0.0000        0.0000        0.0000        0.0000        0.0000        0.0000        0.0000        0.0000        0.0000        0.0000        0.0000        0.0000        0.0000        0.0000        0.0000        0.0000        0.0000        0.0000        0.0000        0.0000        0.0000        0.0000        0.0000        0.0000        0.0000        0.0000        0.0000        0.0000        0.0000        0.0000        0.0000        0.0000        0.0000        0.0000        0.0000        0.0000        0.0000        0.0000        0.0000        0.0000        0.0000        0.0000        0.0000        0.0000        0.0000        0.0000        0.0000        0.0000
        0.0000        0.0000        0.0000        0.0000        0.0000        0.0000        0.0000        0.0000        0.0000        0.0000       36.1381       59.7965       72.4794       76.5217       68.5654       27.9067       35.1610       25.9232       31.7951       19.7809        8.8105        8.4858        6.6643        5.5614        7.1137        7.0819        6.3632        3.8244        5.8356        8.3846       18.7738        9.1421       12.9309       17.4887       53.3650       24.9280       19.7101       26.3518       12.3277       18.6949       19.5726       14.6169       20.1451       20.6793       19.0732       16.7382       19.3721       41.0941       27.5091       66.9311       75.2527       51.8808       32.0306       24.5624      253.3696       74.3991       51.1066      101.0021       38.6934       24.9365       13.2425       20.3954       61.8046       35.8257       33.2954       29.5096       15.6355       34.0173       25.7964       17.1920       17.4670       20.5321       17.8693       19.7322       18.6334       39.4573       50.9105       62.4646       81.1668       45.6404       51.6892       37.6373       43.4614       54.9903       54.6240       39.2018       45.1470       40.0660       40.8757       26.3277       30.5645       40.2268       45.9723       40.6948       47.7143       32.1490       38.5371       35.2548       34.2637       25.1469       23.2246       25.2377       25.8902       38.7703       47.3497       64.1624       63.6519       52.5236       47.1115       43.3991       53.7475       57.7435       56.0472       60.1058       59.8479       68.4825       75.2553       72.3089       69.7786       72.3363       53.4949       49.5749       50.6015       54.8130       50.9699       53.9885       48.5811       73.2287       75.2320       69.2144       75.1298       88.4611       85.7657       73.2331       71.7955       68.7307       75.0174       87.9954       73.3422       71.5541       76.1027       73.4753       52.7170       36.0627       44.0632       68.6651       56.3639       49.8271       45.3180       38.8697       44.1151       36.4331       33.4495       30.9418       38.7562       47.3725       51.1716       59.9176       61.1124       52.0385       55.3889       64.8516       73.5016       46.5819       38.7401       45.7749       26.5339       32.9696       25.1568       21.2979       22.4410       29.0428       22.8612       23.9761       25.8427       36.1833       45.2229       44.4999       51.4134       64.4518       68.0308       79.3390       68.3099       47.3617       46.5515       67.2436       56.5267       47.6310       36.3950       29.6681        0.0000        0.0000        0.0000        0.0000        0.0000        0.0000        0.0000        0.0000        0.0000        0.0000        0.0000        0.0000        0.0000        0.0000        0.0000        0.0000        0.0000        0.0000        0.0000        0.0000        0.0000        0.0000        0.0000        0.0000        0.0000        0.0000        0.0000        0.0000        0.0000        0.0000        0.0000        0.0000        0.0000        0.0000        0.0000        0.0000        0.0000        0.0000        0.0000        0.0000        0.0000        0.0000        0.0000        0.0000        0.0000        0.0000        0.0000        0.0000        0.0000        0.0000        0.0000        0.0000        0.0000        0.0000        0.0000        0.0000        0.0000        0.0000        0.0000
        0.0000        0.0000        0.0000        0.0000        0.0000        0.0000        0.0000        0.0000        0.0000        0.0000        0.0000       43.3206       73.0718      107.6897      106.1317       39.6119       45.7737       34.6458       29.7948       17.0064        8.2599        5.5984        5.3225        5.5084        4.5687        7.5793       10.3099        8.6562       12.0981        6.0850       19.0306       26.9870       20.1434       14.8945       38.5348       22.3214       20.6932       16.8829       12.8604       11.3684       13.1983       14.5127        9.5970       17.0674       18.9724       16.0884        8.6704       22.0857       11.3667       33.5153       44.3649       35.2553       48.2552       70.3094       94.4708       67.7727       47.6960       35.5384       35.6600       19.7897       19.4027       38.5507       67.7863       62.1085       66.5200       19.4099       11.5092       24.5259       16.6061        9.1384       13.5816       40.3703       30.6479       35.8681       57.4196       31.9255       38.1150       45.0993       61.8049       36.8462       24.4375       28.3563       33.4524       39.8204       45.9462       63.4551       70.0223       45.8900       30.8552       34.1725       42.7612       46.2219       46.2655       54.3673       60.9109       52.5919       57.6209       59.4190       46.0227       39.0233       36.0982       40.3983       34.6342       35.8190       46.1000       53.0509       52.4943       50.9580       56.6701       60.7133       55.3335       61.7425       76.2124       95.2527       78.0819       79.5554       89.7058       83.1318       78.0042       76.3644       61.0602       58.4821       62.0876       61.5984       53.1488       52.3189       63.5404       77.2392       73.9035       72.3276       86.6203       91.5198       86.8438       81.7150       90.1630       93.2434       93.7333       87.5141       95.1280       78.1113       68.3547       60.8255       42.4454       36.2776       38.4004       40.0275       32.9456       27.5475       40.7470       46.1940       34.4998       27.8675       33.0190       34.7604       41.3311       42.7476       50.9533       53.9625       54.2342       53.1700       41.7247       47.2335       57.3208       46.5430       57.7351       24.8015       19.6275       21.4956       20.6645       21.1022       22.0468       16.8447       16.9495       19.4765       22.3066       36.4517       36.9652       39.9693       53.7006       51.7031       57.8746       63.6330       65.0842       49.8497       56.0493       60.0247       55.1713       49.0586       46.6406        0.0000        0.0000        0.0000        0.0000        0.0000        0.0000        0.0000        0.0000        0.0000        0.0000        0.0000        0.0000        0.0000        0.0000        0.0000        0.0000        0.0000        0.0000        0.0000        0.0000        0.0000        0.0000        0.0000        0.0000        0.0000        0.0000        0.0000        0.0000        0.0000        0.0000        0.0000        0.0000        0.0000        0.0000        0.0000        0.0000        0.0000        0.0000        0.0000        0.0000        0.0000        0.0000        0.0000        0.0000        0.0000        0.0000        0.0000        0.0000        0.0000        0.0000        0.0000        0.0000        0.0000        0.0000        0.0000        0.0000        0.0000        0.0000        0.0000        0.0000
        0.0000        0.0000        0.0000        0.0000        0.0000        0.0000        0.0000        0.0000        0.0000        0.0000        0.0000        0.0000        0.0000        0.0000       99.1685       36.3342       48.2703       35.6682       31.8965       15.8676        8.0445        6.2973        3.2966        4.3207        5.9391        9.7791       14.2186        7.4913        8.2024       15.4162       14.8508      102.0311       74.1404       23.4701       36.2375       26.5215       20.3437       22.4968       12.3366       44.0000       10.6227       14.8885       10.5448       13.8038       19.6119       21.1541        8.0794       12.0410       39.9112       48.8051       61.4808       71.8540       97.3345      106.7796      157.0274       96.4077       89.7875       73.9113       73.7846       26.6356      107.0176       34.4030       28.6501       52.3702       57.1000       18.9909       13.9061       10.7150       17.4004       12.6055       11.6453       27.2864       24.8820       30.2566       29.6578       54.8709       47.3730       44.4252       33.4161       35.3989       29.3452       32.8214       35.5461       38.8012       51.2695       62.3395       60.2489       42.9480       37.3063       38.6269       45.4646       51.4774       60.3260       82.1151       86.5156       63.7527       66.6693       72.4827       55.5186       42.6506       69.1612       90.5259       34.7874       44.4995       51.5578       53.4517       49.5514       53.2279       73.3552       72.8681       71.4845       79.7133       91.7910       99.5243       84.2665      102.1748      107.8355       91.9190       84.4226       62.8127       51.8859       58.3808       57.7967       58.0015       68.7771       55.0597       50.2307       77.5021       78.4380       93.6237       94.1606       97.8757      101.3096      102.6814       95.8707       92.5677      100.3673       99.2161       73.7947       63.3734       60.1923       46.0049       38.2553       37.7104       31.2658       29.2350       33.3149       22.6047       28.3153       30.0443       29.1218       29.5124       28.9180       28.1006       32.1441       37.2244       39.2445       43.0996       53.7208       46.1940       46.2492       32.4078       29.0200       55.3918       32.0250       28.6309       22.5131       17.2205       18.3771       16.4703       19.4033       16.6871       14.6519       16.3800       19.2192       29.0197       33.4890       42.7447       43.4460       45.9930       52.5841       61.9512       67.7855       60.2310       68.1873       64.5120        0.0000        0.0000        0.0000        0.0000        0.0000        0.0000        0.0000        0.0000        0.0000        0.0000        0.0000        0.0000        0.0000        0.0000        0.0000        0.0000        0.0000        0.0000        0.0000        0.0000        0.0000        0.0000        0.0000        0.0000        0.0000        0.0000        0.0000        0.0000        0.0000        0.0000        0.0000        0.0000        0.0000        0.0000        0.0000        0.0000        0.0000        0.0000        0.0000        0.0000        0.0000        0.0000        0.0000        0.0000        0.0000        0.0000        0.0000        0.0000        0.0000        0.0000        0.0000        0.0000        0.0000        0.0000        0.0000        0.0000        0.0000        0.0000        0.0000        0.0000        0.0000        0.0000        0.0000
        0.0000        0.0000        0.0000        0.0000        0.0000        0.0000        0.0000        0.0000        0.0000        0.0000        0.0000        0.0000        0.0000        0.0000        0.0000        0.0000        0.0000        0.0000       25.0789        6.6142        4.5355        3.8294        2.7774        4.8848        6.6257        9.7714       10.5113        5.3209        8.1943       14.7898       25.5822       28.1379       30.6540       30.8934       39.0250       35.8839       20.1833       23.3789       12.1921       24.7589       17.3603       12.2546       10.6993        9.2263       24.8889       53.6026      166.0066       65.5820       60.0610       94.7910      191.7930      187.1183      100.2598      122.5602      171.0107       71.0196       77.9069       61.1063       55.9026       52.3954       32.4934       48.4910       36.3473       12.4244       15.4216        9.8403       20.3259       17.0752       18.4516       12.6187       13.4210       24.5284       20.4419       24.3585       20.4519       81.0849       67.2840       47.2014       45.7395       51.3207       48.8025       49.8801       49.8323       44.4472       61.0299       69.7950       67.4833       55.4635       51.9250       47.3719       52.9068       50.0626       61.5704       78.0061       91.0041       66.5634       52.9952       46.5792       41.1820       45.2211       39.9653       46.7564       43.9099       45.4483       51.8608       62.3666       58.7578       65.4259       80.3169       94.5058       89.8608       82.5855       88.2462      112.9044      110.0257      127.5776      113.3840      107.0508       98.3968       79.8084       78.9974       71.5129       77.8923       88.9626       77.2780       74.6866       53.8177       90.1168      110.8099      129.5558      135.9673      119.4669      129.6334      114.2547      103.0697       92.7788       82.0603       66.2130       55.1111       49.1721       44.6331       40.0074       35.3482       28.2348       26.7641       25.2765       22.0433       17.4495       23.2773       42.5884       33.2148       33.7487       44.5356       36.9365       31.0941       36.6671       40.0369       41.1486       38.0213       43.8206       29.5976       24.4725       27.1371       43.5591       27.5319       22.7233       24.0450       19.8627       16.3854       22.4639       23.0181       15.8504       14.2026       20.4213       26.3321       26.4954       29.8795       35.4288       41.9382       46.1437       56.1706       64.1649       67.1757       67.1057       74.7131       76.6480        0.0000        0.0000        0.0000        0.0000        0.0000        0.0000        0.0000        0.0000        0.0000        0.0000        0.0000        0.0000        0.0000        0.0000        0.0000        0.0000        0.0000        0.0000        0.0000        0.0000        0.0000        0.0000        0.0000        0.0000        0.0000        0.0000        0.0000        0.0000        0.0000        0.0000        0.0000        0.0000        0.0000        0.0000        0.0000        0.0000        0.0000        0.0000        0.0000        0.0000        0.0000        0.0000        0.0000        0.0000        0.0000        0.0000        0.0000        0.0000        0.0000        0.0000        0.0000        0.0000        0.0000        0.0000        0.0000        0.0000        0.0000        0.0000        0.0000        0.0000        0.0000        0.0000        0.0000
        0.0000        0.0000        0.0000        0.0000        0.0000        0.0000        0.0000        0.0000        0.0000        0.0000        0.0000        0.0000        0.0000        0.0000        0.0000        0.0000        0.0000        0.0000        0.0000        4.0316        2.4002        2.3906        1.2673        1.5186        1.2667        2.3948        2.8465        5.8294        6.4183        6.3219        7.2905       14.3189       18.6027       42.3172       24.8914       29.1480       29.6290       37.8890       28.2656       33.0449       23.8895        9.5473       11.0651       20.5924       29.1036       14.5706       54.7417       94.8850       80.9388      144.9410      134.2099      165.0335      118.2910      128.1300      142.3349       68.1866       83.1764       96.2349      100.3990       74.3291       46.3373       56.1109       33.3877        9.0670       11.4999       14.6014       17.8205       12.1797       25.9004       12.8661       13.8013       27.7448       28.9115       28.8605       25.7275       38.5695       38.1019       48.5072       41.8094       45.5939       42.5664       46.2687       44.7879       52.1190       61.4444       67.5740       57.0210       45.6988       47.4375       60.0276       69.6440       52.9554       61.2673       53.3742       52.6067       44.5214       38.5642       49.4623       35.3510       38.8752       36.4718       41.5563       41.4182       45.0752       65.8873       68.4327       55.2163       59.5726       96.9585      105.7035      102.7343       91.7967       91.9031       92.7110       82.3879       92.4006      115.0926      125.3025      105.6478       98.8538       88.2081       79.0998      105.7759      112.4835       98.7638       90.2499       77.7051      105.0231      128.3941      161.0098      150.9479      130.5185      144.3806      116.2967      104.1593       73.1884       54.5362       51.8858       47.5198       46.0731       42.2361       46.1653       34.3865       23.5870       20.0076       24.2126       14.3198       17.5208       20.9731       43.7362       39.7957       27.9734       27.2197       26.8535       29.5071       40.7402       38.9144       33.8876       34.3528       31.3177       23.5296       25.9539       22.1562       18.3411       16.9125       20.9354       19.0016       23.5043       23.9082       27.6183       19.5976       20.9768       19.4687       19.3490       35.6568       23.7833       41.8921       43.9925       42.4209       39.7605       57.5166       56.1943       57.5830       57.3439       67.0889       76.9334        0.0000        0.0000        0.0000        0.0000        0.0000        0.0000        0.0000        0.0000        0.0000        0.0000        0.0000        0.0000        0.0000        0.0000        0.0000        0.0000        0.0000        0.0000        0.0000        0.0000        0.0000        0.0000        0.0000        0.0000        0.0000        0.0000        0.0000        0.0000        0.0000        0.0000        0.0000        0.0000        0.0000        0.0000        0.0000        0.0000        0.0000        0.0000        0.0000        0.0000        0.0000        0.0000        0.0000        0.0000        0.0000        0.0000        0.0000        0.0000        0.0000        0.0000        0.0000        0.0000        0.0000        0.0000        0.0000        0.0000        0.0000        0.0000        0.0000        0.0000        0.0000        0.0000        0.0000
        0.0000        0.0000        0.0000        0.0000        0.0000        0.0000        0.0000        0.0000        0.0000        0.0000        0.0000        0.0000        0.0000        0.0000        0.0000        0.0000        0.0000        0.0000        0.0000        2.9575        3.7405        1.6214        1.6442        2.5575        1.8746        1.3956        4.1288        7.2608        3.4253        8.4093       15.6480       48.8246       52.1328       20.7687       34.8817       29.3324       33.3850       24.6075       14.7186       25.1652       22.3925       11.2556       16.2208       27.5980       20.4311       10.3268       21.2545       61.6948      106.1049       93.4977       22.8498       85.4499       66.3932      120.4287      193.9907       67.9949       86.6446      112.7734      124.5439       47.8428       32.8745       32.2722       43.2408       15.1583       13.4568       12.9221        7.4727       16.6587       19.6193       29.8566       11.9679       30.6027       39.4276       34.7052       30.3390       32.7438       45.4448       62.3542       34.9961       45.6772       44.2469       50.6674       44.6902       64.8581       68.0546       77.7012       67.9764       64.9853       70.0427       64.9046       75.7544       55.2775       62.8030       70.0122       75.3910       77.5060       70.4270       65.1992       59.9888       49.1832       48.4819       41.6492       49.1775       48.3645       64.3126       67.2760       54.5478       58.9535       77.4643       84.9821       96.5316       95.5420      100.3129       83.9698       88.1570      108.4150      107.5834      110.7890       85.3756       88.9217       79.1348       77.9859       94.1585      104.6948      103.1234      105.6716       92.0168      119.0970      127.6994      131.2036      124.4400      136.1800      139.2661      110.8634       90.3010       67.6279       58.0624       53.0769       47.5518       49.2084       49.2257       39.6692       27.6532       17.2645       15.2105       14.2225       15.8326       17.0634       20.3397       37.6985       30.6210       31.1075       27.7106       27.0975       31.5380       54.0194       67.8541       59.1668       41.3981       35.1109       29.2399       25.6153       21.7842       25.6411       23.8081       19.6015       24.2481       31.4772       29.3449       20.0112       20.4188       23.9522       23.4303       22.6041       22.9681       85.8700       85.8857       42.3166       40.5961       42.5274       45.4139       46.8999       46.5072       50.0858       63.6334       76.3177       76.2871       95.2903        0.0000        0.0000        0.0000        0.0000        0.0000        0.0000        0.0000        0.0000        0.0000        0.0000        0.0000        0.0000        0.0000        0.0000        0.0000        0.0000        0.0000        0.0000        0.0000        0.0000        0.0000        0.0000        0.0000        0.0000        0.0000        0.0000        0.0000        0.0000        0.0000        0.0000        0.0000        0.0000        0.0000        0.0000        0.0000        0.0000        0.0000        0.0000        0.0000        0.0000        0.0000        0.0000        0.0000        0.0000        0.0000        0.0000        0.0000        0.0000        0.0000        0.0000        0.0000        0.0000        0.0000        0.0000        0.0000        0.0000        0.0000        0.0000        0.0000        0.0000        0.0000
        0.0000        0.0000        0.0000        0.0000        0.0000        0.0000        0.0000        0.0000        0.0000        0.0000        0.0000        0.0000        0.0000        0.0000        0.0000        0.0000        0.0000        0.0000        0.0000        0.0000        2.6194        1.7579        3.2299        2.7421        1.5707        2.0893        4.1391        7.8188        9.5584       12.3592       22.6608       17.1956       18.7258       13.7859        9.7027       16.2860       18.5673       19.0043       15.6068       48.6539       17.6991       89.1933       90.4375       31.4518       20.8531       16.7814       21.0872       48.5343       71.6642       56.3330       59.7547       36.7495       39.8710       40.0458       56.7881       22.0404       16.3317       39.5092       61.5663       22.7019       26.3322       24.1125       30.3051       21.3339       27.2366       13.8051       12.2086       13.3380       18.8670       18.2376       20.7704       42.1553       32.0732       24.8718       29.2729       54.8502       65.4405       79.1012       60.6803       52.2202       43.7570       54.3475       59.7003       72.0839       64.7197       78.2326       87.2938       73.5710       71.6401       72.1069       76.6761       69.8033       65.2929       75.7317       84.7215       81.6712       87.8495       78.0388       70.0184       64.7279       57.5490       74.3895       55.4082       53.9632       54.5214       52.6168       56.5906       58.1329       71.7237       88.2793       94.6156       88.6137      103.8254       99.5808       87.5963       99.7279      103.8421       99.4562       78.1940       82.0367       85.8471       80.7674       85.0592       89.4660       84.8569       91.2549       91.6116      114.1763      111.2456      111.2422      130.4771      161.0083      141.3771      129.8678      100.2539       74.3311       64.1229       57.5260       51.5076       49.0832       45.8577       35.4089       28.5146       20.7952       21.8325       23.3808       31.0023       30.1869       28.6805       24.5358       24.0261       27.3770       28.5597       30.1031       31.9415       39.8358       56.3678       61.4651       45.4812       36.9177       33.9284       26.5899       30.1716       49.6577       29.2402       21.7410       20.2121       31.0472       27.8172       25.4117       23.9110       28.0654       33.6651       29.9644       36.5040       40.4537       37.1887       37.9085       41.3646       44.1921       40.7553       50.0391       54.0357       52.0492       60.1603       70.0894       88.4219      120.8312      131.3304        0.0000        0.0000        0.0000        0.0000        0.0000        0.0000        0.0000        0.0000        0.0000        0.0000        0.0000        0.0000        0.0000        0.0000        0.0000        0.0000        0.0000        0.0000        0.0000        0.0000        0.0000        0.0000        0.0000        0.0000        0.0000        0.0000        0.0000        0.0000        0.0000        0.0000        0.0000        0.0000        0.0000        0.0000        0.0000        0.0000        0.0000        0.0000        0.0000        0.0000        0.0000        0.0000        0.0000        0.0000        0.0000        0.0000        0.0000        0.0000        0.0000        0.0000        0.0000        0.0000        0.0000        0.0000        0.0000        0.0000        0.0000        0.0000        0.0000        0.0000
        0.0000        0.0000        0.0000        0.0000        0.0000        0.0000        0.0000        0.0000        0.0000        0.0000        0.0000        0.0000        0.0000        0.0000        0.0000        0.0000        0.0000        0.0000        0.0000        0.0000        0.0000        2.0683        1.4716        1.5829        2.3307        1.7050        2.1719        4.0347        7.6005        5.4444       17.9699       19.2586       12.9640       28.9705       16.9262       16.1045       21.5562       13.2848       20.8192       66.1643       21.4720       31.2460      104.3189       32.4494       41.9524       42.2368       33.1759       60.1198       42.7941       53.3976       42.2077       50.2970       60.8394       22.5962       13.2834       16.6927       15.3120       13.2576       19.1300       16.5224       38.6782       40.5175       25.4087       15.2201       27.9791       30.4666       13.2309        9.4958       17.3462       20.9384       30.7190       40.9968       36.3637       44.3425       42.6512       60.4609       74.3378       81.4224       57.2730       45.2671       49.7894       64.3487       71.6526       82.8240       77.7064       85.4685       81.7161       70.8602       86.4217       76.7618       75.5874       72.3410       68.2966       70.5375       63.3115       56.5634       65.3247       68.4744       70.0184       62.8974       62.9403       50.6945       55.0091       55.1302       54.2971       51.5444       55.4324       68.2015       85.3278       89.4923       87.5973      112.6064      109.1861      105.0029       88.8696      110.1960      106.2649       91.4981       73.7867       71.0282       75.9686       79.2413       73.7052       71.8652       74.1032       80.7218       90.1316       96.2523       96.1606      109.9420      131.5013      143.0702      140.2988      127.8075      105.1050       83.2373       73.3366       61.9909       67.5096       59.8333       42.4450       41.4908       37.2878       23.5448       23.2393       26.5854       36.9974       47.5814       39.8223       28.4673       27.3292       30.2470       33.7404       37.8398       42.3333       51.0130       54.8999       57.6332       50.6178       40.8835       35.8978       28.9606       37.5161       27.7274       27.9374       21.6534       24.7612       39.1630       36.8531       31.0616       26.1303       35.2530       40.8863       40.7053       43.4926       38.7310       48.5620       48.4481       40.7475       76.9747       62.3526       56.7055       67.6984       72.7502       71.1224       83.2567       96.4192      117.9555      120.5159       98.6371        0.0000        0.0000        0.0000        0.0000        0.0000        0.0000        0.0000        0.0000        0.0000        0.0000        0.0000        0.0000        0.0000        0.0000        0.0000        0.0000        0.0000        0.0000        0.0000        0.0000        0.0000        0.0000        0.0000        0.0000        0.0000        0.0000        0.0000        0.0000        0.0000        0.0000        0.0000        0.0000        0.0000        0.0000        0.0000        0.0000        0.0000        0.0000        0.0000        0.0000        0.0000        0.0000        0.0000        0.0000        0.0000        0.0000        0.0000        0.0000        0.0000        0.0000        0.0000        0.0000        0.0000        0.0000        0.0000        0.0000        0.0000        0.0000        0.0000
        0.0000        0.0000        0.0000        0.0000        0.0000        0.0000        0.0000        0.0000        0.0000        0.0000        0.0000        0.0000        0.0000        0.0000        0.0000        0.0000        0.0000        0.0000        0.0000        0.0000        0.0000       15.5592       17.8409       17.1326       16.0999       16.2027       19.8837       18.2054       14.8379       15.9088       24.6631       26.1454       20.2072       20.8914       28.5298       45.2885       37.9525       27.1878       35.9943       35.9538       41.5145       30.6182       19.0126       33.4185       36.4073       38.7218       33.2676       25.4211      107.1621       26.4506       37.3275       46.4988       22.5019       14.2678       96.0120       26.4312       15.3303        7.1243       12.3510        7.9003       11.6778       13.7652       11.5068       30.6514       17.4273       10.1761        7.8633       19.4640       26.7128       31.5178       34.8149       48.4768       41.2264       65.9481       57.7065       82.3949       76.5332      113.9408      113.0628       82.6156       79.0686       78.4013       87.0173       78.2934       68.3037       68.7071       71.0083       56.5472       60.0013       61.7356       52.3291       59.0346       57.7191       65.6651       68.2964       60.9530       57.5662       56.0766       69.2449       63.1458       61.5794       55.6841       51.5631       71.1598       81.1328       70.0888       62.0695       70.4256       79.5429       81.2180       81.1273       97.2745      117.9144      102.4758       87.6277       76.9882       83.7429       79.1054       61.4517       62.5120       57.9803       61.5893       62.0739       51.9170       55.7162       53.5428       58.7693       71.2357       64.5684       86.6705      179.0331      170.3592      136.1869      126.2979      116.3479      120.8969       99.5791       93.7224       88.0967       80.8201       73.9610       64.1092       55.5826       47.8449       43.3222       40.3746       44.6005       46.8865       48.8567       40.9564       40.1454       50.5903       54.1975       59.9575       68.7221       90.5974       99.3456      100.9658      100.2240       77.5485       60.5901       53.7253       55.2848       30.8022       29.9889       28.5903       26.2627       38.5659       36.8361       37.0547       35.8341       44.6005       50.3408       45.1143       50.5570       60.2171       60.1047       68.8463       70.3722       53.1751       55.7067       72.0521       81.1353       77.4173       71.9899       80.2602       92.2074      102.3376      102.5581      118.3075        0.0000        0.0000        0.0000        0.0000        0.0000        0.0000        0.0000        0.0000        0.0000        0.0000        0.0000        0.0000        0.0000        0.0000        0.0000        0.0000        0.0000        0.0000        0.0000        0.0000        0.0000        0.0000        0.0000        0.0000        0.0000        0.0000        0.0000        0.0000        0.0000        0.0000        0.0000        0.0000        0.0000        0.0000        0.0000        0.0000        0.0000        0.0000        0.0000        0.0000        0.0000        0.0000        0.0000        0.0000        0.0000        0.0000        0.0000        0.0000        0.0000        0.0000        0.0000        0.0000        0.0000        0.0000        0.0000        0.0000        0.0000        0.0000        0.0000
        0.0000        0.0000        0.0000        0.0000        0.0000        0.0000        0.0000        0.0000        0.0000        0.0000        0.0000        0.0000        0.0000        0.0000        0.0000        0.0000        0.0000        0.0000        0.0000        0.0000        0.0000       17.0927       17.4356       18.3871       19.5497       21.3163       36.5234       13.7994       14.7627       17.2370       21.4801       29.7808       30.3487       23.2744       29.2783       26.8212       21.3037       34.3211       37.4334       37.6112       30.4930       30.4855       22.8957       19.6150       24.2800       32.6791       27.9697       23.1390      241.7620       40.3302       54.9177       31.2494       49.4185       21.8256       18.2425       18.3091       17.3851       19.3295       30.5717        7.9887       10.2039       16.5867       18.6640       22.6516       22.9782       22.6058       15.9026       35.8934       25.2859       23.4581       24.2241       54.6058       59.8563       75.0271       85.1363      104.3379       79.3082      102.8125      102.0741       97.8680      108.7221       94.0385       94.9109       67.5673       68.8514       80.7113       92.7200       64.0205       60.7586       65.8512       58.6565       72.3936       72.6749       80.8924       81.3359       71.4554       57.9309       56.7165       88.0795       73.8208       61.4033       52.9660       52.0245       62.4720       63.4460       70.3089       68.7966       66.8093       70.4563       80.4805       80.8994       91.3320      100.7222       88.8208       82.6915       77.4424       67.0746       64.0866       54.4673       55.4033       51.0189       58.5148       53.4164       46.4958       55.1271       51.0121       48.7740       63.1879       76.2026      108.5896      123.2427      145.0406      141.5999      150.7704      153.7708      125.8958      100.4772       99.0519      103.9802       98.6648       82.1369       72.2789       65.3913       56.6219       53.7341       55.2980       52.5633       47.6955       47.5999       48.5007       48.1036       61.2571       65.0192       71.6718       88.3590      116.3849      143.4752      133.9752      113.9803       83.1466       66.3522       57.2363       50.0451       35.4274       30.5243       28.7745       26.3820       34.4857       38.0120       30.4779       30.7756       40.6499       45.0182       39.5236       44.7241       52.4231       61.7145       75.8527       83.3632       76.8126       69.7089       80.3957       72.6570       68.7197       69.1691       64.9836       72.2048       80.6540       97.8377      128.1544        0.0000        0.0000        0.0000        0.0000        0.0000        0.0000        0.0000        0.0000        0.0000        0.0000        0.0000        0.0000        0.0000        0.0000        0.0000        0.0000        0.0000        0.0000        0.0000        0.0000        0.0000        0.0000        0.0000        0.0000        0.0000        0.0000        0.0000        0.0000        0.0000        0.0000        0.0000        0.0000        0.0000        0.0000        0.0000        0.0000        0.0000        0.0000        0.0000        0.0000        0.0000        0.0000        0.0000        0.0000        0.0000        0.0000        0.0000        0.0000        0.0000        0.0000        0.0000        0.0000        0.0000        0.0000        0.0000        0.0000        0.0000        0.0000        0.0000
        0.0000        0.0000        0.0000        0.0000        0.0000        0.0000        0.0000        0.0000        0.0000        0.0000        0.0000        0.0000        0.0000        0.0000        0.0000        0.0000        0.0000        0.0000        0.0000        0.0000        0.0000       15.0119       16.6452       17.7809       18.2946       17.9592       20.8014       17.0600       18.0642       20.1236       22.8686       34.0272       22.9084       20.7061       24.1221       26.7320       36.9797       26.3940       31.3476       39.9649       25.7393       23.2899       27.3830       35.9942       16.9659       18.6167       27.4479       22.0802       13.6113       13.4935       32.7362       42.1718       28.0606       14.8218       16.8963       19.9018       11.1070       14.6796       15.8171       30.4311       61.4300       62.1669       65.1424       49.2060       35.2576       30.3609       29.7478       32.2283       29.4004       20.4700       35.7092      105.4248       73.7645       76.2466       92.3173      119.4627       88.9616      104.7243       96.9885      102.9191      101.9416      117.0059      119.5397       87.6514       86.6508       93.9331       82.4237       66.1257       62.1704       60.0813       68.8372       90.8178       73.2425       94.2182      103.0080       95.4247       93.4172       75.0578       66.9408       60.2097       62.1379       57.0750       53.4546       64.9424       68.3333       71.3158       67.1435       83.4781       79.8363       73.5418       80.9466      103.4160       98.0906       95.0753       89.6172       78.4382       70.9030       68.1730       65.1427       59.2440       57.4557       56.4851       60.9725       55.4392       64.8673       59.6325       60.7176       87.2548      102.5274      119.0860      146.3146      157.3447      162.6461      160.3324      160.7330      118.5422      108.5465       99.8459      106.4000      110.1843       95.1991       89.5294       87.2534       81.0665       70.4516       72.0666       70.6878       59.3940       62.3979       63.6106       62.6470       70.2013       77.5613       90.3440      102.9187      131.5745      146.8781      132.9888      121.0054       96.3642       84.2120       69.3477       60.7204       38.4194       35.1154       31.5408       26.6809       33.1488       31.9449       33.3253       36.8021       60.5336       67.0901       44.1581       46.6181       55.5274       77.4384       87.5018       84.3549       89.4357       69.2976      113.7290       84.0338       64.9669       59.4399       67.1162       79.4638       83.2436      116.9081       98.8051      100.5753        0.0000        0.0000        0.0000        0.0000        0.0000        0.0000        0.0000        0.0000        0.0000        0.0000        0.0000        0.0000        0.0000        0.0000        0.0000        0.0000        0.0000        0.0000        0.0000        0.0000        0.0000        0.0000        0.0000        0.0000        0.0000        0.0000        0.0000        0.0000        0.0000        0.0000        0.0000        0.0000        0.0000        0.0000        0.0000        0.0000        0.0000        0.0000        0.0000        0.0000        0.0000        0.0000        0.0000        0.0000        0.0000        0.0000        0.0000        0.0000        0.0000        0.0000        0.0000        0.0000        0.0000        0.0000        0.0000        0.0000        0.0000        0.0000
        0.0000        0.0000        0.0000        0.0000        0.0000        0.0000        0.0000        0.0000        0.0000        0.0000        0.0000        0.0000        0.0000        0.0000        0.0000        0.0000        0.0000        0.0000        0.0000        0.0000        0.0000        0.0000       23.2191       17.1138       18.7748       24.1417       27.9366       20.3644       17.8571       17.4769       27.4349       29.2539       16.3325       16.6415       24.4845       26.9834       31.8857       42.3152       50.5011       36.4056       41.2471       54.9570       39.1835       34.2067       23.8167       31.1437       23.5945       17.9873        8.4584       11.0793       19.1285       31.0473      196.6352       15.8347       20.6864        6.9143       10.4683       14.8754       13.2024       12.5800       33.3587       78.9731       76.1062       43.0485       27.9258       30.0891       32.0369       33.0550       41.9333       41.4739       34.0667       63.0608       59.9647       63.0491       72.2624      158.7094      127.3290      115.5638       91.0313       76.8121       89.9778      101.0619      123.8665       94.7808       81.8626      117.5666       99.1179       72.1627       68.6238       61.5910       65.1659       79.4104       72.0910       78.6618       86.1791       99.3040       89.5018       79.0477       56.2364       53.6078       59.3866       59.6190       63.7313       62.7602       60.6289       69.1706       80.4218       85.1229       83.2178       83.0735       85.4727       98.5328       91.9330       87.2119       86.4549       82.8887       73.1903       68.3957       74.3886       64.4890       58.0302       59.1467       64.5659       67.1622       68.2648       72.4830       83.7991      161.7263      165.6328      172.0028      166.6216      164.7892      157.9957      178.3915      155.8135      145.6323      121.3530      112.0079      120.8740      127.3676      113.8023      102.0476      111.1819      102.4662       84.5878       81.9041       85.9016       82.0134       93.1406       86.6339       90.0299       88.8898       94.9743      109.0265      111.9263      144.3625      180.5586      187.6426      177.6606      115.5598       96.4566       90.1782       83.0770       53.3934       40.9057       33.1748       32.0260       41.2578       36.0223       37.9428       38.6052       54.4010       69.2834       65.2403       65.0233       73.0554       82.1053       82.0053       99.7687       88.9223       93.5221      106.8438       94.7022       72.9834       78.0990       81.9254       91.8665       88.4748       88.1672       99.3312      100.0651        0.0000        0.0000        0.0000        0.0000        0.0000        0.0000        0.0000        0.0000        0.0000        0.0000        0.0000        0.0000        0.0000        0.0000        0.0000        0.0000        0.0000        0.0000        0.0000        0.0000        0.0000        0.0000        0.0000        0.0000        0.0000        0.0000        0.0000        0.0000        0.0000        0.0000        0.0000        0.0000        0.0000        0.0000        0.0000        0.0000        0.0000        0.0000        0.0000        0.0000        0.0000        0.0000        0.0000        0.0000        0.0000        0.0000        0.0000        0.0000        0.0000        0.0000        0.0000        0.0000        0.0000        0.0000        0.0000        0.0000        0.0000        0.0000
        0.0000        0.0000        0.0000        0.0000        0.0000        0.0000        0.0000        0.0000        0.0000        0.0000        0.0000        0.0000        0.0000        0.0000        0.0000        0.0000        0.0000        0.0000        0.0000        0.0000        0.0000       60.8684       63.2507       32.4766       34.3715       51.5668       52.0667       35.2152       33.0443       21.8949       57.2823       78.5128       15.6761       16.5159       22.3845       25.5404       38.3706       52.8698       47.0142       45.1266       56.4913       58.9285       52.0888       42.4605       27.0168       23.0658       29.5267       29.2651       19.1856       22.1901      165.8053       14.4329       26.5848       48.6344       30.8278        9.3037       18.2811       16.3911       16.5452       48.7405       18.9618       22.6114       31.5826       47.3405       62.4931       61.0724       49.5361       43.5454       56.0069       60.4112       53.6267       57.7989       61.1681       73.9023       85.0737       83.8992       57.3287       58.6465       50.1769       46.4754       60.9787       75.2585       87.8082       95.9854       86.0434       97.9896      111.1627      101.4286       81.5668       85.7866       71.4080       72.4614       65.6058       68.9648       78.6493       77.1677       85.9749       75.8047       75.6215       70.0800       71.1195       74.0571       79.6278       88.8547       78.9669       78.4149       83.7343       98.4134      114.5509      102.8344      103.4777       96.5048       94.3007       86.1314       79.2136       82.5526       82.6732       84.0437       79.9742       71.2598       66.3386       65.2523       87.1028       97.4118      109.8403      125.1606      160.4225      226.4371      248.8725      191.4961      171.5886      197.3246      201.7009      184.5333      156.9071      165.3276      172.4571      171.6759      170.3261      159.3138      147.5473      129.7023      133.5421      135.1680      118.3974      127.6554      126.3346      112.0825      132.0872      118.6307      104.5288       92.3111      102.9986      118.3081      120.9443      147.1685      172.7222      185.6880      170.0925      135.4697      114.1384      105.4219       93.3204       87.8096       69.5419       55.6307       61.9065       69.3475       49.8380       54.3539       65.4708       59.6730       55.7019       65.7809       75.0651       87.0683       88.9524       99.5014      109.5439      121.9806      115.2478      125.9651      119.3453      118.5705      144.3447      112.8316      105.9580      106.0910      113.2548      126.3870      136.1937      148.3451        0.0000        0.0000        0.0000        0.0000        0.0000        0.0000        0.0000        0.0000        0.0000        0.0000        0.0000        0.0000        0.0000        0.0000        0.0000        0.0000        0.0000        0.0000        0.0000        0.0000        0.0000        0.0000        0.0000        0.0000        0.0000        0.0000        0.0000        0.0000        0.0000        0.0000        0.0000        0.0000        0.0000        0.0000        0.0000        0.0000        0.0000        0.0000        0.0000        0.0000        0.0000        0.0000        0.0000        0.0000        0.0000        0.0000        0.0000        0.0000        0.0000        0.0000        0.0000        0.0000        0.0000        0.0000        0.0000        0.0000        0.0000
        0.0000        0.0000        0.0000        0.0000        0.0000        0.0000        0.0000        0.0000        0.0000        0.0000        0.0000        0.0000        0.0000        0.0000        0.0000        0.0000        0.0000        0.0000        0.0000        0.0000       91.9974       81.9420       91.7595       41.0134       55.2622       51.1878       60.2929       33.6807       32.0903       23.8982       38.7666       37.2681       15.4292       16.2124       23.6914       35.7529       43.0501       49.1640       54.6218       49.5899       67.1978       71.2276       77.0055       56.4711       56.3435       53.2216       42.8016       45.1303       41.6576       37.4358      179.7787       14.7078       13.9498       17.6653       18.3369       12.3816       15.3242       20.4786       34.9810       34.3699       35.1496       57.4657       50.4258       38.5319       35.8072       31.2842       36.6427       42.9984       53.7153       61.5143       70.6865       60.5372       62.9617       79.6703       81.4204       63.1003       71.8277       62.9847       60.4413       61.9339       62.2447       80.2872       78.3127       68.2885       81.0618       95.1429       93.2977       86.1751       93.1742      108.7747       87.7947       75.9449       84.8329       81.1244       93.4108       93.1955       78.6273       78.4438       87.0824       76.6970       77.1229       80.8857       96.6077       97.8396       87.1252       96.8710       95.3298      119.8522      112.5659      106.0039       95.3317       90.4975       84.6905       85.0096       90.4742      101.0750      106.1484       99.5140       85.3006       70.9572       66.0125       66.1361       93.4500      101.0882      123.5339      172.6877      197.5537      297.4024      289.5905      224.7165      174.3063      190.9740      226.9443      195.0530      156.3287      180.7822      177.5039      190.7609      189.7284      171.4557      160.7432      148.1356      163.6213      159.7920      143.2926      140.0786      145.1453      111.1378       93.9813       92.8323      100.4078      100.1054       99.4132      125.8572      135.3142      150.0279      150.9387      167.8114      159.3369      130.2511      126.5592      114.6535       98.9622       89.7559       75.7440       65.2723       72.9583       60.8497       56.7268       69.1132       59.8544       63.8995       66.0148       74.3873       82.5739       97.1070      103.0956      124.0221      132.4315      125.8753      127.5663      132.8660      129.1898      138.5353      154.9970      130.5967      134.7692      124.7347      153.3737      174.3362      186.8909      211.3682      185.7716        0.0000        0.0000        0.0000        0.0000        0.0000        0.0000        0.0000        0.0000        0.0000        0.0000        0.0000        0.0000        0.0000        0.0000        0.0000        0.0000        0.0000        0.0000        0.0000        0.0000        0.0000        0.0000        0.0000        0.0000        0.0000        0.0000        0.0000        0.0000        0.0000        0.0000        0.0000        0.0000        0.0000        0.0000        0.0000        0.0000        0.0000        0.0000        0.0000        0.0000        0.0000        0.0000        0.0000        0.0000        0.0000        0.0000        0.0000        0.0000        0.0000        0.0000        0.0000        0.0000        0.0000        0.0000        0.0000        0.0000
        0.0000        0.0000        0.0000        0.0000        0.0000        0.0000        0.0000        0.0000        0.0000        0.0000        0.0000        0.0000        0.0000        0.0000        0.0000        0.0000        0.0000        0.0000        0.0000        0.0000      128.9534      101.3713      123.9330       55.4386       48.5155       71.0488       48.1668       33.4305       32.5938       20.5185       19.0097       32.9587       19.3638       19.6695       22.0286       28.0752       31.5190       35.9167       40.1908       48.9019       75.3307       92.5688      101.5698       82.9038       75.0712       62.6334       60.6380       51.8671       53.7017       36.3146       42.0142       15.8147       20.0601       23.8417       20.9412       14.1041       18.6309       35.6208       35.7185       28.2934       34.5705       70.5419       63.4519       38.2961       30.7752       52.0952      100.0500       54.8485       47.1967       46.2265       60.5301       57.5862       64.7811       74.9479       84.2047       60.5999       65.9847       88.8466       68.5989       70.3119       86.1914       98.2904       83.4921       82.3805       78.6908       78.7769       91.8814       88.9610       82.3610       99.2618      111.1961       96.5654       95.1396       99.5670       95.8127       86.2196       86.1353       94.4310       89.9229       86.0237       89.0729       91.7202      102.4533       99.2030       96.5885      100.2043      114.1783      113.8457      108.1022      114.0304       96.3916       95.7302       90.9849       93.7056       92.1466       96.2228       92.8600       99.0395       88.4398       83.3108       79.3877       81.6256       92.0130      125.3235      147.8822      219.9154      250.4217      285.3176      286.1116      243.4595      183.8553      169.7737      182.6192      173.3167      167.5941      185.6192      177.2227      181.2175      177.6650      161.6354      159.1550      169.2733      151.9964      178.6262      179.6314      154.0190      136.3602      129.0634      111.2326      116.6105      118.9676      113.5737      100.6153      109.2717      124.3223      138.8220      139.3615      141.4855      152.0558      142.3564      145.6240      136.3748      114.4618       96.3539       88.7032       90.1732       81.3174       65.4164       59.5016       66.8624       64.0649       76.4533       87.2794       81.7996      101.7928       99.6201       99.3342      101.7741      112.3735      114.3839      142.9142      145.8954      150.7382      163.3787      176.5290      182.9515      184.9921      169.3541      185.2190      178.4060      195.9740      179.6381      181.2401      199.7835        0.0000        0.0000        0.0000        0.0000        0.0000        0.0000        0.0000        0.0000        0.0000        0.0000        0.0000        0.0000        0.0000        0.0000        0.0000        0.0000        0.0000        0.0000        0.0000        0.0000        0.0000        0.0000        0.0000        0.0000        0.0000        0.0000        0.0000        0.0000        0.0000        0.0000        0.0000        0.0000        0.0000        0.0000        0.0000        0.0000        0.0000        0.0000        0.0000        0.0000        0.0000        0.0000        0.0000        0.0000        0.0000        0.0000        0.0000        0.0000        0.0000        0.0000        0.0000        0.0000        0.0000        0.0000        0.0000
        0.0000        0.0000        0.0000        0.0000        0.0000        0.0000        0.0000        0.0000        0.0000        0.0000        0.0000        0.0000        0.0000        0.0000        0.0000        0.0000        0.0000        0.0000        0.0000        0.0000      148.4304      153.3242      125.2724       52.0118       37.5816       46.4345      112.3302       33.6448       32.5288       22.7062       23.5901       22.6413       23.5844       27.1483       26.8323       16.9653       31.0562       50.8492       44.5678       58.4844       87.4472       95.2066       66.1761       40.4165       50.0466      319.6221      367.8261       83.0837       58.4545       30.5323       25.7472       21.7937       26.4719       29.6569       40.7408       29.6169       20.3346       31.3754       30.7968       30.0184       37.3288       69.3106       49.4366       36.2049       43.4566       29.0835       25.2891       33.1409       33.1834       62.6738      123.0449       60.1740      108.8424       68.9305       84.0591       87.2781       80.3328       89.5327       87.2190       92.3923      128.3121      135.4076      104.3413      115.4428      104.3619       81.2411       85.1165       84.2259       94.5947       82.5634       91.4542       92.2535       95.7092      105.8893      114.9276      120.4942      118.3952      105.0209       89.4475       92.3573      106.4841      127.6739      102.4565       95.7528       98.7764      113.7267      127.7164      115.4986      109.2575      112.5350      105.4912      109.2465      110.6029      111.0052       98.9872       86.2387       88.9865       87.3174       83.9224       89.6705       92.7886       95.2969      112.9997      154.9909      196.9375      277.4840      297.5877      308.9259      310.8756      223.5868      171.4986      185.7715      190.4503      178.5885      170.4489      171.2570      177.4268      171.2349      168.9536      170.2084      180.4468      177.9725      155.7876      157.6478      168.7134      159.6900      150.2989      125.6741      118.9860      112.3325      105.4308       97.6058      107.1861      108.7119      112.2197      117.8803      120.1277      153.9209      144.4071      139.2008      143.9944      139.2766      121.7047       94.2486       84.5070      101.1176       88.4462       76.3584       71.2613       67.7913       73.4796       89.7568       87.9141       85.7452       92.6932       94.1835       98.3181      104.8417      116.1894      114.0957      127.5892      143.4691      150.5530      161.9089      170.0451      181.1583      201.3168      175.3859      161.4919      177.8161      190.6916      164.5245      175.5637      176.0325      185.3404        0.0000        0.0000        0.0000        0.0000        0.0000        0.0000        0.0000        0.0000        0.0000        0.0000        0.0000        0.0000        0.0000        0.0000        0.0000        0.0000        0.0000        0.0000        0.0000        0.0000        0.0000        0.0000        0.0000        0.0000        0.0000        0.0000        0.0000        0.0000        0.0000        0.0000        0.0000        0.0000        0.0000        0.0000        0.0000        0.0000        0.0000        0.0000        0.0000        0.0000        0.0000        0.0000        0.0000        0.0000        0.0000        0.0000        0.0000        0.0000        0.0000        0.0000        0.0000        0.0000        0.0000        0.0000
        0.0000        0.0000        0.0000        0.0000        0.0000        0.0000        0.0000        0.0000        0.0000        0.0000        0.0000        0.0000        0.0000        0.0000        0.0000        0.0000        0.0000        0.0000        0.0000        0.0000        0.0000      152.5967      146.8183       78.7065       74.6918       78.0786      171.5361       63.0825       83.3514      102.5853       54.5024       35.5133       34.5429       54.8978       67.8932       29.3443       45.4873       51.2224       61.9574       54.0998       57.2929       76.8207       44.2358       36.3735       37.8058      150.6988      109.1793       87.9869       57.5119       43.6541       32.7012       29.7474       37.6031       58.2848       45.9589       46.4380       82.0814      116.6559       50.5891       50.0229       43.4331       66.5683       37.2561       40.3053       40.1781       40.4615       35.3689       37.6110       57.1340       60.9262       54.3928       64.5616       92.9487       85.9186       90.3503       85.5890       88.6715       92.3179       83.9683       91.1272      122.9786      135.4260      126.3340      120.7346      105.7831      110.8356      103.6037       89.2644       89.0539       93.3536       83.6286       98.5825      118.8640      127.0808      144.1793      144.1022      146.1306      116.0985      122.1108      127.1276      131.6595      119.1683      121.0389      131.4600      108.7158      106.9039      122.6608      108.1347       98.3097       95.6266       90.6451       91.6494       87.9082       79.4441       78.8019       87.4946       91.2279       92.3123       94.3103      107.8604      129.4992      137.9081      159.5191      214.2539      326.7864      361.1208      361.5388      389.1941      338.4104      236.1485      194.1785      187.4982      232.3893      189.8828      178.1977      181.2090      189.6483      200.8801      184.9523      192.7759      219.8678      203.3280      205.8519      182.7944      170.3636      170.5781      164.0795      140.6607      128.4686      118.4729      112.7246      114.4862      117.9651      124.0243      124.1664      116.2297      119.2796      132.7477      136.7689      152.8073      143.3981      129.1115      123.5382      124.7848      130.4956      126.4932      131.6555      134.2009      113.7342      127.9405      136.1668      126.6917      111.5453      103.8682       98.1915      100.1515      114.5717      122.3331      125.1736      121.8008      127.2072      139.3879      138.4662      137.1206      148.1443      150.8037      165.0901      167.9063      161.3446      188.3714      190.4953      181.9348      185.2804      167.7142      156.1867      105.5100        0.0000        0.0000        0.0000        0.0000        0.0000        0.0000        0.0000        0.0000        0.0000        0.0000        0.0000        0.0000        0.0000        0.0000        0.0000        0.0000        0.0000        0.0000        0.0000        0.0000        0.0000        0.0000        0.0000        0.0000        0.0000        0.0000        0.0000        0.0000        0.0000        0.0000        0.0000        0.0000        0.0000        0.0000        0.0000        0.0000        0.0000        0.0000        0.0000        0.0000        0.0000        0.0000        0.0000        0.0000        0.0000        0.0000        0.0000        0.0000        0.0000        0.0000        0.0000        0.0000        0.0000
        0.0000        0.0000        0.0000        0.0000        0.0000        0.0000        0.0000        0.0000        0.0000        0.0000        0.0000        0.0000        0.0000        0.0000        0.0000        0.0000        0.0000        0.0000        0.0000        0.0000        0.0000      195.3736      172.1451      126.2386      109.0758      120.4758      107.9932       85.1814       77.1601      100.5907       64.2111       48.3771       58.9938       60.3800       64.4935       46.4565       32.2639       56.0965      141.9004      131.5777       87.1316       91.4002       70.1016       75.7438       90.2325      107.7858      122.9909       96.3849      108.3137       55.7366       41.7136       53.4525       40.6698       46.7931       48.6168       55.2558       49.2055       57.0458       71.1066       68.6225       58.0704       53.3208       57.6128       65.3048       57.2817       51.1505       56.7846       60.8538       83.9397       87.2760       96.4044       70.2950       63.3770       79.4786       71.2406       77.9413       86.4742       82.4377       98.2114       91.4122      120.1986      129.0650      129.5078      106.7847      104.2968      102.2393      116.2988      106.4437      102.3432       89.8882       96.5088      101.2644      106.1366      120.8305      147.0302      150.0431      163.2033      127.7892      125.5273      154.0981      144.5099      127.0029      115.7992      124.9229      119.8781      118.8269      123.7068      100.1017      100.2610      105.6045      107.7342      102.2926      105.4504      103.7049       87.0703       92.4914       93.5924      110.3855      110.7062      129.4571      146.6392      165.3208      190.8702      328.7968      374.5372      359.1792      413.3491      416.4389      309.5303      244.8463      216.3635      206.6448      214.8059      212.2196      213.3355      216.4832      213.2268      216.5618      208.1163      229.6786      226.3122      213.7948      198.5983      175.7460      161.6046      151.5992      151.5303      142.8401      137.9952      144.2420      137.3012      132.4683      134.4705      130.2676      140.9168      117.4772      118.3023      128.5721      134.6963      137.4662      135.8538      140.8844      140.3234      147.8148      156.8526      147.2021      147.7377      157.9478      160.9380      177.4332      179.4282      151.8164      134.4125      135.3966      126.7864      119.6279      141.7259      144.7102      146.8278      137.7972      130.1990      144.9803      152.2303      158.0581      145.9207      157.4292      152.5587      147.9419      145.9808      165.6774      196.5110      184.6381      182.4623      171.0408      161.7212      126.0000        0.0000        0.0000        0.0000        0.0000        0.0000        0.0000        0.0000        0.0000        0.0000        0.0000        0.0000        0.0000        0.0000        0.0000        0.0000        0.0000        0.0000        0.0000        0.0000        0.0000        0.0000        0.0000        0.0000        0.0000        0.0000        0.0000        0.0000        0.0000        0.0000        0.0000        0.0000        0.0000        0.0000        0.0000        0.0000        0.0000        0.0000        0.0000        0.0000        0.0000        0.0000        0.0000        0.0000        0.0000        0.0000        0.0000        0.0000        0.0000        0.0000        0.0000        0.0000        0.0000        0.0000
        0.0000        0.0000        0.0000        0.0000        0.0000        0.0000        0.0000        0.0000        0.0000        0.0000        0.0000        0.0000        0.0000        0.0000        0.0000        0.0000        0.0000        0.0000        0.0000        0.0000        0.0000      281.6610      287.8725      182.3668      161.8238      149.4033      143.2059      100.2878       83.4308       79.3691       93.6167       68.6759       71.3286       82.0195       93.9885       56.2850       36.2678       47.4170       74.0061       34.8846      125.5154       46.0131       55.6548      145.3526       77.7201       96.0502      134.2831       80.1546       90.0568      116.5472       90.4058       74.9301       51.1152       81.0222       40.8686       50.5051       74.3687       70.3105       57.2630       65.5261       71.0147       70.9701       59.8133       67.0442       56.2556       51.0582       58.6398       61.6293       75.6651       85.0172       60.9109       64.9321       58.4617       56.1209       49.7426       71.5834       88.0793       69.4095       94.3716      110.9510      129.4031      119.3973      112.4360      115.1685      107.7139      100.2274      110.5794      112.8105      103.1331      102.0939       98.4370       92.6010      107.4719      121.3207      137.4525      133.7307      124.6939      101.5967      105.6423      105.1981      136.7430      131.2481      123.4974      125.5444      129.2287      130.4169      123.5394      111.2497      119.6910      118.9457      119.2764      104.1519      102.8840      105.3007      100.3434      111.3245      115.9925      118.5863      118.3394      149.7478      167.4712      205.3821      232.2692      320.1634      365.7180      377.6876      405.8838      341.1257      265.2286      228.1199      214.4530      208.5988      212.7665      250.2594      211.5219      195.9944      219.0123      205.5591      233.9734      224.0849      212.6043      208.4342      202.1669      173.9252      156.7077      175.3251      159.1992      173.6634      181.7755      162.7110      168.7865      151.3551      159.1500      136.4247      129.9783      118.9599      112.5383      117.4133      122.8481      131.9820      134.4488      144.6379      154.3802      163.6634      168.0362      165.1653      169.5466      201.3638      198.5937      220.8380      202.0095      182.8926      175.3708      162.0819      158.4221      155.9538      165.8120      168.9443      157.5490      145.7286      152.3563      162.2463      162.0924      167.7835      151.4142      159.4682      159.5624      159.1585      161.1936      179.2557      183.5343      182.4532      172.2139      176.7821      186.2250      182.4900        0.0000        0.0000        0.0000        0.0000        0.0000        0.0000        0.0000        0.0000        0.0000        0.0000        0.0000        0.0000        0.0000        0.0000        0.0000        0.0000        0.0000        0.0000        0.0000        0.0000        0.0000        0.0000        0.0000        0.0000        0.0000        0.0000        0.0000        0.0000        0.0000        0.0000        0.0000        0.0000        0.0000        0.0000        0.0000        0.0000        0.0000        0.0000        0.0000        0.0000        0.0000        0.0000        0.0000        0.0000        0.0000        0.0000        0.0000        0.0000        0.0000        0.0000        0.0000        0.0000        0.0000
        0.0000        0.0000        0.0000        0.0000        0.0000        0.0000        0.0000        0.0000        0.0000        0.0000        0.0000        0.0000        0.0000        0.0000        0.0000        0.0000        0.0000        0.0000        0.0000        0.0000        0.0000      420.9798      350.2881      258.1577      260.5071      234.4771      165.5529      106.7056      139.5826      147.4149      155.1311      123.7771      133.1004      123.6473      116.3211       47.2618       38.8503       29.4248       32.8321       32.5273       77.0051       56.3759       65.6393      300.3521      143.9037      131.4157      167.4717       95.0156       81.0868       94.8176       67.2085       76.6061       75.3728      118.2673       51.5471       96.5960      100.9609       70.1414       72.0032       93.9208      102.1349       70.7427       78.6512       98.3634       55.9001       63.7502       50.7241       54.2935       50.6319       55.8810       46.9558       81.8388       70.5792       64.2227       71.6998       89.4643       95.5250       90.1153       99.7323      114.4402      129.2068      124.3024      111.6240      111.6463      108.5208      113.1408      105.4283      105.4453      110.5812      103.1477       91.8777       90.5720      102.3530      112.8970      125.9375      110.0685      105.0315       99.7759      106.3213      113.6250      148.4456      145.4872      120.0951      139.7739      132.4484      118.6354      118.1503      109.2159      113.6624      119.7563      109.9341       99.1355       98.8363       98.2387      110.2367      108.3649      109.7247      114.3706      132.6247      160.7459      219.9804      262.4603      293.7399      318.3373      323.9768      379.4959      329.9785      252.1398      242.5403      231.4680      237.5230      233.2357      217.5873      234.8047      251.2651      210.1305      221.2370      254.9426      242.7872      212.0487      194.1480      200.6811      198.3154      179.4339      175.1941      180.9151      185.6145      183.4033      183.5285      184.1066      177.1387      151.8782      148.6997      138.7968      123.2748      119.2990      122.2025      126.5323      121.7243      147.3810      163.5028      172.6056      175.1309      173.0065      175.1735      191.0405      213.6696      223.5176      242.1396      256.4889      248.0607      236.2426      231.5961      205.4677      199.4068      197.3331      196.5788      182.3554      196.6289      193.0835      186.8192      179.3936      192.1738      195.1608      190.1812      195.4863      192.6703      194.3321      182.2570      193.6744      191.3318      182.2155      169.2854      188.9030      231.5713        0.0000        0.0000        0.0000        0.0000        0.0000        0.0000        0.0000        0.0000        0.0000        0.0000        0.0000        0.0000        0.0000        0.0000        0.0000        0.0000        0.0000        0.0000        0.0000        0.0000        0.0000        0.0000        0.0000        0.0000        0.0000        0.0000        0.0000        0.0000        0.0000        0.0000        0.0000        0.0000        0.0000        0.0000        0.0000        0.0000        0.0000        0.0000        0.0000        0.0000        0.0000        0.0000        0.0000        0.0000        0.0000        0.0000        0.0000        0.0000        0.0000        0.0000        0.0000        0.0000        0.0000        0.0000
        0.0000        0.0000        0.0000        0.0000        0.0000        0.0000        0.0000        0.0000        0.0000        0.0000        0.0000        0.0000        0.0000        0.0000        0.0000        0.0000        0.0000        0.0000        0.0000        0.0000        0.0000        0.0000      426.6090      400.5896      400.4609      359.8810      265.7924      188.7471      176.6204      171.1163      170.3409       98.1541      110.8839      112.1819      104.4765      107.5169       84.4712       50.8193       53.1631       44.9627       48.8399      114.2624       74.4165       68.2641       73.6279       93.8315      104.6894      102.0035      142.4914       72.7825      122.1383       87.4102      114.6162       89.7529       77.7168       87.9192       74.4061       78.7107      108.0296       91.2614       86.6880       81.7710       75.3565       81.2194       67.4165       85.8320       59.8147       53.3291       60.5078       56.2573       77.3564       76.8310       85.6368       81.6453       80.5923       97.4994       97.7479      112.3083      120.5886      137.1444      149.1574      146.4617      130.3555      133.2491      134.4691      134.4322      130.9132      138.0231      116.9193      102.9490       88.1409       86.2203      100.6093      126.0555      137.6792      105.4999       82.9921       91.1321      111.1724      110.3623      134.4339      119.9295       90.8408      108.5062      110.4430      101.4472      111.4928      129.9125      121.7847      130.6683      133.3184      118.9603      124.9624      131.1288      125.8744      124.9310      123.3257      127.2545      146.5851      159.5898      199.3900      258.2106      284.0560      310.7993      325.4633      346.8526      275.2544      218.5359      220.0283      239.8411      256.3065      250.4897      234.6360      250.9542      236.5578      225.5009      211.1306      226.2573      211.8743      242.7294      209.7950      207.9929      218.0408      218.3044      184.6658      207.0466      221.2078      220.1122      207.4623      205.8209      210.7011      178.5405      169.1984      163.0086      138.3376      121.8970      127.9637      115.1793      119.0812      154.8666      167.7201      182.1592      170.8692      185.0392      202.8495      221.4828      242.1082      252.0042      253.6306      264.1108      292.9981      278.4281      253.1904      224.9682      222.8247      279.2008      293.0235      305.7639      315.9260      312.0917      288.4346      274.1437      283.9407      281.3397      261.0393      237.7341      237.4926      212.1242      201.8099      235.2670      254.5748      228.6668      200.6417      216.7451      238.8186      253.2890      253.7541      281.7590      272.5827        0.0000        0.0000        0.0000        0.0000        0.0000        0.0000        0.0000        0.0000        0.0000        0.0000        0.0000        0.0000        0.0000        0.0000        0.0000        0.0000        0.0000        0.0000        0.0000        0.0000        0.0000        0.0000        0.0000        0.0000        0.0000        0.0000        0.0000        0.0000        0.0000        0.0000        0.0000        0.0000        0.0000        0.0000        0.0000        0.0000        0.0000        0.0000        0.0000        0.0000        0.0000        0.0000        0.0000        0.0000        0.0000        0.0000        0.0000        0.0000        0.0000        0.0000
        0.0000        0.0000        0.0000        0.0000        0.0000        0.0000        0.0000        0.0000        0.0000        0.0000        0.0000        0.0000        0.0000        0.0000        0.0000        0.0000        0.0000        0.0000        0.0000        0.0000        0.0000        0.0000        0.0000        0.0000        0.0000        0.0000      361.4891      318.7440      322.2847      278.9260      210.3894      129.5367      128.4706      117.4296       68.4646       44.9995       26.7477       32.1370       32.3579       22.6363       55.4828       53.2792       64.9707       59.4454       50.6353       85.1783       94.0002       88.1579       87.3898       79.5169       81.5687       88.9901      103.6376       94.8486       96.7578       73.7234       68.3036       79.8647       85.9465       92.3295       88.8729       73.9601       83.5522       99.7763       85.7357       77.8231       66.2804       60.7638       79.1791       69.6355       70.9364       78.2486       89.7119       81.8601       93.6755      121.0458      129.9925      133.6623      144.5161      161.5328      141.4621      141.8156      138.7285      131.2968      141.5996      181.5587      148.9983      180.4463      111.6866      109.6509       90.9020       88.2148       95.0663      102.6647      103.2916       83.4134       81.3286       87.2027      112.1415      116.2421       90.7899       77.1077       84.3825       91.6703      115.4031      129.6348      112.2245      138.4416      137.3417      147.9951      142.8016      131.4750      141.0863      138.2855      132.1690      131.7261      135.5943      147.0166      170.5970      185.1301      216.0635      228.5495      243.6284      338.4542      346.3569      369.4299      305.5767      252.6926      290.6302      319.2495      264.2841      284.4662      254.4018      283.4612      285.9089      282.1490      257.6262      237.4871      229.1870      242.9376      219.9725      221.2869      213.6411      243.7000      203.2322      222.2163      228.2241      235.7328      223.1318      201.4326      186.6469      160.5984      146.9969      151.6249      142.6708      122.8976      113.3876      121.6394      127.1484      150.8842      166.1328      182.6987      182.0059      202.5993      216.6185      249.8039      254.7728      266.0151      267.0072      311.8972      328.7508      287.2234      291.2738      283.5572      291.6442      347.0401      367.9053      396.3256      393.8771      379.5100      364.1214      353.5177      356.0081      312.7139      323.0733      295.5742      283.6013      253.6389      248.6761      275.3386      287.0618      264.7839      276.9901      281.2620      325.4570      266.8119      255.4207      271.5751      279.2577        0.0000        0.0000        0.0000        0.0000        0.0000        0.0000        0.0000        0.0000        0.0000        0.0000        0.0000        0.0000        0.0000        0.0000        0.0000        0.0000        0.0000        0.0000        0.0000        0.0000        0.0000        0.0000        0.0000        0.0000        0.0000        0.0000        0.0000        0.0000        0.0000        0.0000        0.0000        0.0000        0.0000        0.0000        0.0000        0.0000        0.0000        0.0000        0.0000        0.0000        0.0000        0.0000        0.0000        0.0000        0.0000        0.0000        0.0000        0.0000        0.0000        0.0000
        0.0000        0.0000        0.0000        0.0000        0.0000        0.0000        0.0000        0.0000        0.0000        0.0000        0.0000        0.0000        0.0000        0.0000        0.0000        0.0000        0.0000        0.0000        0.0000        0.0000        0.0000        0.0000        0.0000        0.0000        0.0000        0.0000        0.0000      475.7523      460.6295      429.7917      282.0227      137.6057      187.7625      112.8535      108.7970       65.4501       31.4953       21.6991       18.0940       22.1205       58.2521       72.6661       95.5472      125.3640       63.0024       86.2562      104.4737       84.2171       93.1825       97.4548       63.8506       62.8121      109.7189       68.1977       79.2125       68.7155       72.6422       77.2594       90.5998      102.8505      101.2593       97.2870       80.7565       81.3371       84.8383       93.6159       81.9562       79.8015      103.1768      103.0810      101.0704      103.3977       91.0734      102.8897      116.8716      133.3124      135.3645      126.5479      139.1607      167.0245      150.7728      179.5208      149.4873      131.2778      105.4072      119.8847       98.9029      134.7632       94.7386      140.8649      122.2852       85.6976       76.4937       83.5887       98.3652       75.0786       71.9388       87.3580      100.1455       95.5673       88.2004       84.2912       89.8989      114.4723      109.7659      111.5681      114.8605      130.5649      145.9115      164.7167      148.7827      143.4859      147.5191      155.0335      134.7586      130.8077      143.3487      178.2766      179.6276      180.0344      202.6110      215.1083      242.2262      310.7840      308.0447      292.1482      208.7562      225.6710      294.1512      295.2450      283.2639      272.4023      273.6006      270.3619      279.1638      285.0925      260.1635      224.5155      232.1803      218.3109      223.2525      228.4008      223.1072      220.8301      205.4386      194.3703      216.2310      234.0263      231.8557      213.3420      205.5305      160.7583      140.1407      144.6918      148.3008      118.9376      133.3035      125.7031      134.1495      157.9120      168.9977      180.3300      193.5084      228.1999      241.6927      256.6299      259.9336      287.2721      299.7405      334.7184      310.7769      292.1714      323.7584      336.0094      342.8051      388.0959      428.3285      450.2251      458.4998      459.3248      438.0219      403.4177      375.5835      352.7189      372.9966      355.3785      321.2851      303.2771      298.9128      292.9698      305.0270      293.6863      302.2854      334.0271      341.3350      257.5441      270.8093      282.3484      287.1765      258.6301        0.0000        0.0000        0.0000        0.0000        0.0000        0.0000        0.0000        0.0000        0.0000        0.0000        0.0000        0.0000        0.0000        0.0000        0.0000        0.0000        0.0000        0.0000        0.0000        0.0000        0.0000        0.0000        0.0000        0.0000        0.0000        0.0000        0.0000        0.0000        0.0000        0.0000        0.0000        0.0000        0.0000        0.0000        0.0000        0.0000        0.0000        0.0000        0.0000        0.0000        0.0000        0.0000        0.0000        0.0000        0.0000        0.0000        0.0000        0.0000        0.0000
        0.0000        0.0000        0.0000        0.0000        0.0000        0.0000        0.0000        0.0000        0.0000        0.0000        0.0000        0.0000        0.0000        0.0000        0.0000        0.0000        0.0000        0.0000        0.0000        0.0000        0.0000        0.0000        0.0000        0.0000        0.0000        0.0000        0.0000        0.0000        0.0000        0.0000      444.2650      244.9177      183.8350      133.2083      132.8759       83.5115       28.6679       18.0320       13.3188        9.9519       49.2853      102.4055      141.0831       81.4653       74.6338      102.8814      162.3737       73.6242       64.5158       64.2624       58.9352       72.9986      126.7674       75.1025      103.2289      102.3721       75.9452       78.7100      107.2156      112.8773      109.8824      126.1812      110.7187      111.1692      105.4492       98.2117       94.5197      131.5063      139.0226      136.2768      158.5591      102.7961       94.0521      123.3504      127.8859      139.9508      145.5368      147.4444      165.1409      186.3042      160.8590      168.6331      132.2768      127.1726      113.3552      101.8208       95.3605       99.2412       81.3227       96.0709       97.6306       92.0464       83.6878       85.5664       92.9498       76.5527       70.3537       68.3607       84.7789       77.9613       71.8622       74.2553       89.0332      103.8098      110.2885      111.0178      123.8302      134.4176      153.6135      163.8687      164.3581      169.4180      169.1269      167.8017      140.1731      144.4372      155.2527      165.2457      158.8253      177.6061      189.6852      205.3639      218.8350      292.9538      250.6949      189.4899      181.0885      232.0460      286.2900      298.4175      282.8000      279.7378      287.3393      241.3333      230.1997      233.7930      224.7758      205.8659      195.6113      220.4084      227.1058      209.3851      211.1616      213.5913      225.9496      235.6946      233.5461      238.5349      253.5650      254.7811      251.7655      202.1777      159.3144      148.5328      160.8377      128.3760      122.4439      118.6458      131.5584      163.1148      168.1248      175.1329      205.3235      220.5220      244.7127      260.8615      275.5824      300.4813      301.6376      309.0790      319.1934      302.8030      322.5744      345.9819      370.0564      446.7162      470.2146      465.7794      487.9559      496.8353      481.7777      451.9613      411.3048      386.3168      419.8923      419.5144      388.1506      374.6120      353.9113      366.0523      300.3283      267.2195      257.2846      333.7627      350.6040      232.5213      246.1225      270.6717      272.5386      235.1400        0.0000        0.0000        0.0000        0.0000        0.0000        0.0000        0.0000        0.0000        0.0000        0.0000        0.0000        0.0000        0.0000        0.0000        0.0000        0.0000        0.0000        0.0000        0.0000        0.0000        0.0000        0.0000        0.0000        0.0000        0.0000        0.0000        0.0000        0.0000        0.0000        0.0000        0.0000        0.0000        0.0000        0.0000        0.0000        0.0000        0.0000        0.0000        0.0000        0.0000        0.0000        0.0000        0.0000        0.0000        0.0000        0.0000        0.0000        0.0000        0.0000
        0.0000        0.0000        0.0000        0.0000        0.0000        0.0000        0.0000        0.0000        0.0000        0.0000        0.0000        0.0000        0.0000        0.0000        0.0000        0.0000        0.0000        0.0000        0.0000        0.0000        0.0000        0.0000        0.0000        0.0000        0.0000        0.0000        0.0000        0.0000        0.0000        0.0000        0.0000      422.1114      337.2510        0.0000        0.0000      117.6348       65.4197       64.7663       77.9831       43.7514       58.8878       71.3398       86.1474      152.4316      169.5654      144.8807      143.6518      152.2535      120.7148      205.8344      167.8303       99.1008      119.5572      109.0466      118.9006       91.6233      109.2572      119.3671      127.8296      129.4592      136.7166      142.1284      144.7341      144.1082      118.9756      123.7567      108.3028      148.3126      129.6232      142.1612      129.0076      161.4955      173.7995      217.2788      216.8453      232.4935      228.2924      220.3673      269.8858      333.6697      323.6860      291.9765      196.6929      222.7310      194.1377      117.9924      190.0818      148.4091      128.3138      104.5292      145.8937       76.3926      154.8598      128.5816      150.9031       64.9986       65.0807       73.7138       91.7898       76.7365       90.4993       93.0954       79.4743       78.8263      100.4616      109.4385      112.9528      136.1088      154.1527      170.6851      177.3882      179.4058      190.0494      176.5150      164.8793      139.0591      141.7961      140.7589      141.3346      165.3023      177.3062      188.9232      199.4049      234.1597      213.1192      159.0191      160.5778      215.9361      231.5862      245.1480      272.0954      283.7847      292.3393      213.1046      195.4219      197.6220      188.0491      178.0574      192.8713      189.5150      179.3504      176.0439      172.9911      195.3447      207.7379      223.7086      240.4040      256.1483      262.6082      276.0422      257.8239      217.0052      188.0434      190.3451      181.9565      161.1133      132.6876      136.0161      145.7681      178.4351      189.6735      171.3907      203.2456      231.5158      243.7773      237.2763      254.5722      264.9973      289.2784      310.0932      352.0858      359.7371      382.8711      415.6993      413.0309      523.2407      492.8176      516.9042      527.1044      608.4166      585.3512      493.5669      441.5293      406.9953      411.7470      448.1695      430.3160      373.9099      364.4012      363.5976      310.1295      273.4897      313.1506      326.0944      291.8406      220.1358      231.0031      254.7859        0.0000        0.0000        0.0000        0.0000        0.0000        0.0000        0.0000        0.0000        0.0000        0.0000        0.0000        0.0000        0.0000        0.0000        0.0000        0.0000        0.0000        0.0000        0.0000        0.0000        0.0000        0.0000        0.0000        0.0000        0.0000        0.0000        0.0000        0.0000        0.0000        0.0000        0.0000        0.0000        0.0000        0.0000        0.0000        0.0000        0.0000        0.0000        0.0000        0.0000        0.0000        0.0000        0.0000        0.0000        0.0000        0.0000        0.0000        0.0000        0.0000        0.0000        0.0000
        0.0000        0.0000        0.0000        0.0000        0.0000        0.0000        0.0000        0.0000        0.0000        0.0000        0.0000        0.0000        0.0000        0.0000        0.0000        0.0000        0.0000        0.0000        0.0000        0.0000        0.0000        0.0000        0.0000        0.0000        0.0000        0.0000        0.0000        0.0000        0.0000        0.0000        0.0000        0.0000        0.0000        0.0000        0.0000        0.0000        0.0000       59.7792      116.6261       44.0117       77.5248       85.6107       76.8506       46.5756       63.2932      120.9363      131.4565      162.4349      105.9289      140.5535      147.2468      121.5543      111.7364      119.5051      150.9366      107.8399      121.8117      132.6483      138.8571      140.2184      135.9973      151.5799      187.4937      153.8440      111.8809      127.4397      126.1719      143.7847      170.2232      169.8536      142.9706      160.2726      201.3673      217.1067      207.4570      224.7795      206.9202      176.8618      192.8152      268.6968      276.6243      257.7025      215.3197      189.2030      132.2197      159.5733      190.0782      407.9612      144.9341      114.2112      127.6821      140.0755       68.7516      178.5311      126.3703       99.0689       63.4622       82.5425       86.8597       85.5244       86.4491       98.8365       85.4181       72.9663       90.7657       94.2759      111.0677      137.8453      160.9944      180.6429      186.4553      194.3564      187.7369      184.3347      236.7534      154.6467      134.7464      135.4789      138.7282      153.8603      161.7752      171.8270      188.8694      223.4825      204.9543      182.5501      208.4375      234.5730      231.5417      259.7636      248.7813      277.0187      273.0443      195.0882      185.8581      191.6953      174.3718      181.2037      170.6021      170.1921      166.7901      158.2076      170.2024      196.6999      207.7056      238.7580      247.6681      253.2150      247.2357      257.5336      250.9931      213.7264      199.0694      209.1852      190.8269      178.4533      158.9632      153.7168      143.7669      171.6544      182.2727      193.6210      209.0092      249.5509      261.7152      239.0441      267.4915      310.6786      301.9747      333.2073      342.4305      347.1010      383.2532      422.1453      425.7827      502.8177      532.6212      535.3809      522.3833      555.5385      605.4213      554.3065      485.9058      451.2833      395.8585      401.6650      486.5538      402.5901      366.6302      347.4946      334.4020      289.2697      304.1847      321.8868      316.0371      243.6776      250.6187        0.0000        0.0000        0.0000        0.0000        0.0000        0.0000        0.0000        0.0000        0.0000        0.0000        0.0000        0.0000        0.0000        0.0000        0.0000        0.0000        0.0000        0.0000        0.0000        0.0000        0.0000        0.0000        0.0000        0.0000        0.0000        0.0000        0.0000        0.0000        0.0000        0.0000        0.0000        0.0000        0.0000        0.0000        0.0000        0.0000        0.0000        0.0000        0.0000        0.0000        0.0000        0.0000        0.0000        0.0000        0.0000        0.0000        0.0000        0.0000        0.0000        0.0000        0.0000        0.0000
        0.0000        0.0000        0.0000        0.0000        0.0000        0.0000        0.0000        0.0000        0.0000        0.0000        0.0000        0.0000        0.0000        0.0000        0.0000        0.0000        0.0000        0.0000        0.0000        0.0000        0.0000        0.0000        0.0000        0.0000        0.0000        0.0000        0.0000        0.0000        0.0000        0.0000        0.0000        0.0000        0.0000        0.0000        0.0000        0.0000        0.0000        0.0000        0.0000       58.6412      107.5958      126.1405      111.6746       65.9833       91.7827      111.9696      116.2809      135.4356      127.1136      165.4106      150.0961      128.5975      142.5892      144.4499      172.9590      114.2138      105.0903      110.0557      107.5906      141.6189      128.4645      130.0402      146.0595      136.0993      119.1692      116.7239      110.6522      115.7437      152.2343      145.4453      140.2399      204.7649      213.7600      181.9581      163.1152      199.4276      174.1483      166.7544      157.5846      222.7281      237.4032      236.7579      203.3805      228.2322      171.0943      198.8408      194.5750      211.4525      148.1864      128.4221      132.0967      158.6765      123.6556      260.4772      124.3013       82.5261       68.6330       68.2794       66.3245       67.9163       78.1891       76.4502       73.7432       79.8468       96.2849      106.1583      116.3679      134.2982      155.0535      180.2041      183.9409      198.3655      188.0998      175.0458      182.1215      166.4746      148.8645      137.0738      131.9907      136.1838      139.3783      149.0173      164.9431      218.6581      207.0274      224.8983      234.2309      218.5133      221.0959      272.2817      283.4963      298.4036      213.1460      187.8146      181.2193      178.3167      176.9881      183.8649      167.8166      155.7363      131.6611      150.5124      182.4168      180.1491      202.7835      220.7407      216.2544      208.9855      219.1029      225.7818      207.2473      181.3573      179.8483      173.3313      179.1227      153.8848      160.6988      150.8321      171.4689      170.4944      154.2668      189.8119      188.4290      233.3643      243.0912      251.4924      262.2793      292.7849      306.2790      294.1801      307.7462      349.6077      393.0222      436.8521      507.7251      640.5933      645.8475      585.8424      580.6267      536.6684      607.1178      536.5404      492.8473      451.4255      419.5435      375.8773      393.0022      372.7530      376.4812      340.0556      315.6605      287.7328      304.4637      331.7668      310.7712      258.2146      290.0354        0.0000        0.0000        0.0000        0.0000        0.0000        0.0000        0.0000        0.0000        0.0000        0.0000        0.0000        0.0000        0.0000        0.0000        0.0000        0.0000        0.0000        0.0000        0.0000        0.0000        0.0000        0.0000        0.0000        0.0000        0.0000        0.0000        0.0000        0.0000        0.0000        0.0000        0.0000        0.0000        0.0000        0.0000        0.0000        0.0000        0.0000        0.0000        0.0000        0.0000        0.0000        0.0000        0.0000        0.0000        0.0000        0.0000        0.0000        0.0000        0.0000        0.0000        0.0000        0.0000
        0.0000        0.0000        0.0000        0.0000        0.0000        0.0000        0.0000        0.0000        0.0000        0.0000        0.0000        0.0000        0.0000        0.0000        0.0000        0.0000        0.0000        0.0000        0.0000        0.0000        0.0000        0.0000        0.0000        0.0000        0.0000        0.0000        0.0000        0.0000        0.0000        0.0000        0.0000        0.0000        0.0000        0.0000        0.0000        0.0000        0.0000        0.0000        0.0000        0.0000       75.8774      108.1281      105.1402       79.4333       82.6395       88.7975       86.8459      136.0798      117.3284      111.2028      113.7051      114.1911      110.2872      115.9134      140.9795      101.6952       97.1519      103.2756      105.6592      119.6947      122.4244      124.2579      128.2239      122.4729      112.0356      103.3285       99.0446      115.9637      116.7419      146.9168      203.9559      185.0622      183.7199      154.2486      119.1840      150.7644      154.4953      165.1538      149.5653      225.5905      230.2626      226.0602      204.2932      224.1358      192.3797      233.0477      224.5533      266.0110      266.4605      259.3697      212.9206      141.1433       85.5030      178.8678      172.2571       73.7532       67.1230       79.4848       75.3723       54.6812       66.9048       64.4557       63.1201       83.0232       89.4322      103.1347      109.1123      131.9414      161.2877      182.7449      175.8871      198.5074      194.6728      198.2614      191.7907      178.1337      165.8243      149.2713      139.8108      133.2787      131.9835      133.5055      154.7752      174.8181      225.9011      235.7989      198.4624      212.0804      222.6147      250.4751      288.0973      233.2523      177.7796      174.5670      184.4422      196.8965      170.8216      154.5654      148.1598      139.7181      120.9039      156.1253      185.3692      187.9805      169.9856      193.2275      176.5864      175.6280      175.5015      179.9618      169.4324      162.7557      175.4960      165.1047      157.0205      142.2955      147.0756      143.8844      163.7322      158.0974      156.5020      190.3407      202.3821      246.5065      266.5813      251.0947      256.6674      311.2037      341.8867      324.1922      312.0022      387.1538      401.8049      472.1700      438.5039      508.4644      556.1190      502.6598      478.7016      442.5714      477.2405      505.2565      518.1999      405.5470      347.5239      323.6411      331.4336      330.7185      335.2110      293.8258      271.3203      307.6806      299.8083      316.3815      287.9320      257.9816        0.0000        0.0000        0.0000        0.0000        0.0000        0.0000        0.0000        0.0000        0.0000        0.0000        0.0000        0.0000        0.0000        0.0000        0.0000        0.0000        0.0000        0.0000        0.0000        0.0000        0.0000        0.0000        0.0000        0.0000        0.0000        0.0000        0.0000        0.0000        0.0000        0.0000        0.0000        0.0000        0.0000        0.0000        0.0000        0.0000        0.0000        0.0000        0.0000        0.0000        0.0000        0.0000        0.0000        0.0000        0.0000        0.0000        0.0000        0.0000        0.0000        0.0000        0.0000        0.0000        0.0000
        0.0000        0.0000        0.0000        0.0000        0.0000        0.0000        0.0000        0.0000        0.0000        0.0000        0.0000        0.0000        0.0000        0.0000        0.0000        0.0000        0.0000        0.0000        0.0000        0.0000        0.0000        0.0000        0.0000        0.0000        0.0000        0.0000        0.0000        0.0000        0.0000        0.0000        0.0000        0.0000        0.0000        0.0000        0.0000        0.0000        0.0000        0.0000        0.0000        0.0000        0.0000        0.0000        0.0000      202.0343      209.5484      126.4557      121.7881      120.2950      119.9321      306.9872      127.8453      111.6076      109.3784      118.0237      127.7853      128.8075      135.6215      149.1327      152.3992      143.4112      128.1978      143.1302      127.7847      141.1769      100.7593       97.5992      116.4851      123.3421      148.3261      259.5444      266.2873      307.2009      298.8523      250.3022      242.4626      213.9488      269.6776      298.0710      263.6209      293.5682      241.7091      242.8416      225.6034      304.9773      338.8276      365.1384      378.2908      409.9589      410.3902      365.8212      304.7776      160.3175      125.7663      120.2652      122.7371      115.8189      125.9330      136.4747      114.0963       97.7993       94.1202       87.2897       99.4054       95.7622       99.3262      137.5423      138.7496      152.5476      181.1174      172.3678      167.6638      189.9259      206.9232      220.9578      223.6705      233.1021      221.1344      193.2187      169.5394      147.9975      145.7142      140.2470      148.4892      159.5371      166.0318      177.6188      171.8126      195.4833      235.9824      256.8230      250.0295      186.1617      148.4478      143.9268      157.4513      143.3491      122.0364      124.3942      113.1666      118.2214      104.0410      106.3628      122.0725      142.2054      146.9022      159.3016      147.2768      150.8320      136.3863      133.1848      131.2094      151.3954      164.8280      170.6526      157.4704      147.8013      143.3833      140.0560      141.3521      160.6172      169.3621      204.4786      214.0332      227.9735      257.2202      268.1758      280.0861      329.5355      334.1476      328.1435      345.1638      366.3964      365.2365      371.7391      354.2413      407.9714      436.5623      442.9654      465.5818      500.2721      468.8962      464.0398      433.2339      354.5259      320.7626      325.4720      350.3921      307.2399      293.4841      287.3242      286.8799      311.3635      312.9234      325.1240      296.5972      188.1900        0.0000        0.0000        0.0000        0.0000        0.0000        0.0000        0.0000        0.0000        0.0000        0.0000        0.0000        0.0000        0.0000        0.0000        0.0000        0.0000        0.0000        0.0000        0.0000        0.0000        0.0000        0.0000        0.0000        0.0000        0.0000        0.0000        0.0000        0.0000        0.0000        0.0000        0.0000        0.0000        0.0000        0.0000        0.0000        0.0000        0.0000        0.0000        0.0000        0.0000        0.0000        0.0000        0.0000        0.0000        0.0000        0.0000        0.0000        0.0000        0.0000        0.0000        0.0000        0.0000        0.0000
        0.0000        0.0000        0.0000        0.0000        0.0000        0.0000        0.0000        0.0000        0.0000        0.0000        0.0000        0.0000        0.0000        0.0000        0.0000        0.0000        0.0000        0.0000        0.0000        0.0000        0.0000        0.0000        0.0000        0.0000        0.0000        0.0000        0.0000        0.0000        0.0000        0.0000        0.0000        0.0000        0.0000        0.0000        0.0000        0.0000        0.0000        0.0000        0.0000        0.0000        0.0000        0.0000        0.0000        0.0000      234.7313      228.9762      142.8891      124.6859      128.6368      174.1088      102.0841       78.1079       80.2476       67.8256       79.2194       97.5021      109.8273      119.6549      121.6549      115.6270      115.9796      107.6423      119.6796      100.6214       87.8717       86.1783       85.4835       94.9971      174.8288      181.7129      211.1957      274.6990      233.2068      132.2088      128.9194      130.1668      204.0272      198.4401      178.7482      172.5806      165.4249      205.8775      293.6772      370.7051      378.3259      449.7242      470.2381      467.8041      445.9225      400.8821      344.6308      184.0049      149.1881      123.5178      110.6646      131.7764      139.5838      111.0478       94.4904      129.5565      105.0581      102.2634       91.2450       94.1780      101.9615      110.1783      133.2370      133.9424      144.4574      167.0618      175.4891      201.0977      212.0527      249.2500      259.2287      244.4747      239.5114      229.0500      200.2972      176.9989      164.5320      163.1834      155.8549      159.9178      164.4409      211.7759      219.2569      242.2004      258.1528      255.3428      220.7230      169.2382      150.1646      143.2673      144.5866      130.8766      138.0224      126.2355      119.3282      123.2417       98.2217       87.9781      100.0313      117.3021      165.8020      165.2064      147.2627      133.8711      115.7252      113.9718      122.3935      148.6186      163.3911      158.0013      153.3675      149.5742      144.5118      147.3863      160.7274      177.2976      186.4821      220.2641      229.8287      220.3854      266.6334      287.7942      283.9171      314.1963      348.1987      360.0617      350.0471      357.5637      385.6181      380.0883      389.2581      446.3063      483.8745      514.7354      497.1151      455.4202      398.9083      395.9070      382.2178      333.6822      296.3423      349.7932      342.1799      276.9834      289.8138      303.8200      296.8777      346.9590      328.6099      296.8534      307.7341      201.9000        0.0000        0.0000        0.0000        0.0000        0.0000        0.0000        0.0000        0.0000        0.0000        0.0000        0.0000        0.0000        0.0000        0.0000        0.0000        0.0000        0.0000        0.0000        0.0000        0.0000        0.0000        0.0000        0.0000        0.0000        0.0000        0.0000        0.0000        0.0000        0.0000        0.0000        0.0000        0.0000        0.0000        0.0000        0.0000        0.0000        0.0000        0.0000        0.0000        0.0000        0.0000        0.0000        0.0000        0.0000        0.0000        0.0000        0.0000        0.0000        0.0000        0.0000        0.0000        0.0000        0.0000
        0.0000        0.0000        0.0000        0.0000        0.0000        0.0000        0.0000        0.0000        0.0000        0.0000        0.0000        0.0000        0.0000        0.0000        0.0000        0.0000        0.0000        0.0000        0.0000        0.0000        0.0000        0.0000        0.0000        0.0000        0.0000        0.0000        0.0000        0.0000        0.0000        0.0000        0.0000        0.0000        0.0000        0.0000        0.0000        0.0000        0.0000        0.0000        0.0000        0.0000        0.0000        0.0000        0.0000        0.0000        0.0000        0.0000      267.3013      248.8644      157.0531      179.4029      159.1192       86.0443      109.6764       76.0793       84.9854      100.9781      105.6871      108.1888      109.9483      136.5714      110.3408       88.8847       93.4390      113.9568       73.5520       58.5008       59.7722       83.0396      122.6490      168.2024      157.6762      172.3237      100.0548      103.5357      143.9057       85.7016      112.2660      123.2515      142.2618      206.9604      228.9023      314.8821      331.5410      425.4321      462.7170      499.9750      515.5929      543.2909      505.3366      496.1699      438.5708      251.1944      216.1928      177.2006      156.4170      169.7983      202.1508      149.3369       90.7333      102.8913      107.6923      221.1450       86.4811       84.7298       80.9624       90.6408      117.7069      126.8605      145.9385      148.6828      173.9374      208.8461      219.8051      249.7207      267.5526      239.8735      254.5593      253.7288      233.6582      212.7013      178.5501      164.4117      156.2566      161.1603      161.5164      175.8903      190.2636      221.8519      221.8396      220.7159      187.1375      167.1125      148.2932      143.7780      133.6703      142.1244      145.9143      158.5314      115.4576      103.0937       89.5300       83.7132       83.5620      108.4933      134.0143      139.0206      126.0889      110.2866      119.0557      141.6765      144.9681      153.0377      171.5583      163.2977      178.8656      167.2681      176.0017      177.0646      171.4049      178.2989      196.3020      214.7472      229.3666      236.3202      258.5963      251.6368      258.3333      282.2870      288.0866      329.2009      319.4890      367.4274      412.9707      409.9305      516.9508      483.2188      481.1207      469.9576      436.9318      395.9870      354.9656      364.8430      353.9900      324.8009      284.6433      282.2712      275.1016      262.3996      279.5890      284.5599      282.6669      317.6787      310.1776      292.8685      289.0624      210.3600        0.0000        0.0000        0.0000        0.0000        0.0000        0.0000        0.0000        0.0000        0.0000        0.0000        0.0000        0.0000        0.0000        0.0000        0.0000        0.0000        0.0000        0.0000        0.0000        0.0000        0.0000        0.0000        0.0000        0.0000        0.0000        0.0000        0.0000        0.0000        0.0000        0.0000        0.0000        0.0000        0.0000        0.0000        0.0000        0.0000        0.0000        0.0000        0.0000        0.0000        0.0000        0.0000        0.0000        0.0000        0.0000        0.0000        0.0000        0.0000        0.0000        0.0000        0.0000        0.0000        0.0000
        0.0000        0.0000        0.0000        0.0000        0.0000        0.0000        0.0000        0.0000        0.0000        0.0000        0.0000        0.0000        0.0000        0.0000        0.0000        0.0000        0.0000        0.0000        0.0000        0.0000        0.0000        0.0000        0.0000        0.0000        0.0000        0.0000        0.0000        0.0000        0.0000        0.0000        0.0000        0.0000        0.0000        0.0000        0.0000        0.0000        0.0000        0.0000        0.0000        0.0000        0.0000        0.0000        0.0000        0.0000        0.0000        0.0000        0.0000      364.2496      283.1937      258.8589      194.4543      117.7451       91.2230      149.7263      150.0930      126.7955      119.8677      124.5186      123.4854      129.9365      111.9197      103.5940      104.3352       80.1453      130.3522       57.8463       74.7124      111.7501      122.5025      122.8007      136.9587       91.3866      103.8142       85.8357      116.2750       46.3782       81.4575      247.3873      149.6340      183.6948      303.5387      356.4307      348.2916      435.3694      462.5319      508.0806      541.7824      570.5087      568.8911      565.0789      505.3043      368.5919      310.2446      242.4583      224.1169      199.1961      216.1970      172.0038      140.4919      144.5270      109.1151      101.9485      100.6699       99.5083       82.8521       80.0966      101.9183      116.9286      128.5583      136.7144      159.0549      168.0344      189.4875      233.6241      254.4055      249.1393      250.2545      256.3835      232.1209      207.3622      184.7527      169.2403      166.1212      160.7248      163.6647      161.3053      148.7054      186.9666      203.8457      177.6748      161.7531      154.3896      145.1210      132.9449      141.2639      143.0251      125.7173      115.1903      129.0404      115.2236       85.8316       84.0102      136.3484      127.5793      126.1212      152.0390      135.5085      119.7997      128.7310      153.7649      153.6201      175.5625      195.7895      178.3813      185.3343      173.6713      203.1415      209.7270      188.0087      178.5105      188.8918      196.9946      190.5417      207.7656      205.3435      200.9641      194.3821      222.2856      256.6500      269.7815      314.8662      420.6351      459.0226      444.1945      411.5966      415.8728      420.2868      349.8167      350.2354      386.3484      369.1077      386.8027      386.9150      311.6278      270.6359      269.6322      304.4712      273.5670      250.5401      260.2420      271.5772      300.1692      267.0260      271.7581      280.6445        0.0000        0.0000        0.0000        0.0000        0.0000        0.0000        0.0000        0.0000        0.0000        0.0000        0.0000        0.0000        0.0000        0.0000        0.0000        0.0000        0.0000        0.0000        0.0000        0.0000        0.0000        0.0000        0.0000        0.0000        0.0000        0.0000        0.0000        0.0000        0.0000        0.0000        0.0000        0.0000        0.0000        0.0000        0.0000        0.0000        0.0000        0.0000        0.0000        0.0000        0.0000        0.0000        0.0000        0.0000        0.0000        0.0000        0.0000        0.0000        0.0000        0.0000        0.0000        0.0000        0.0000        0.0000
        0.0000        0.0000        0.0000        0.0000        0.0000        0.0000        0.0000        0.0000        0.0000        0.0000        0.0000        0.0000        0.0000        0.0000        0.0000        0.0000        0.0000        0.0000        0.0000        0.0000        0.0000        0.0000        0.0000        0.0000        0.0000        0.0000        0.0000        0.0000        0.0000        0.0000        0.0000        0.0000        0.0000        0.0000        0.0000        0.0000        0.0000        0.0000        0.0000        0.0000        0.0000        0.0000        0.0000        0.0000        0.0000        0.0000        0.0000        0.0000        0.0000        0.0000      358.6951      281.0535      207.5056      172.7090      196.5052      222.9152      185.0840      192.1533      198.8967      256.2768      208.3538      182.9685      200.5901       93.8529       92.9486       87.8998        0.0000        0.0000       94.8276       94.0647       90.2573       91.6840      121.7080      104.8241       79.6150       95.7151      202.9578      240.7237      171.9442      243.5734      295.8317      345.5548      374.2308      353.0740      402.2334      464.4486      517.2513      474.6080      419.0831        0.0000        0.0000        0.0000        0.0000      286.2826      227.2180      298.7344      402.3110      390.4371        0.0000      330.1013      230.7347      143.2657      115.4446       95.9871       88.2445       90.0280      119.1236      134.8623      146.5108      141.8666      148.7043      185.2998      213.3893      238.1015      237.0046      252.2231      245.4224      243.0645      207.2595      180.1545      180.1627      180.7378      189.8412      175.0818      174.0015      172.7779      159.3970      170.1841      172.6538      170.4382      183.1369      164.5702      156.0762      163.6241      130.9442      155.8158      144.6368      138.0121      113.2542       98.8959       87.5838       95.1840      130.3120      123.6190      118.6225      141.4734      121.1806      132.9528      146.2023      155.7744      164.3745      176.3627      169.0407      183.1014      201.5352      208.5634      217.7141      213.0493      216.2630      197.5293      189.2027      170.1666      193.0034      175.8732      169.7684      195.3723      179.1839      199.2212      216.4281      237.5595      279.2519      382.9654      355.2564      337.6115      335.1761      335.3936      295.4824      322.7291      366.2875      355.1269      341.1202      336.6657      312.2142      295.7490      288.7314      290.0196      276.8195      218.1212      201.6300      202.6361      212.7176      213.2346      210.8290        0.0000        0.0000        0.0000        0.0000        0.0000        0.0000        0.0000        0.0000        0.0000        0.0000        0.0000        0.0000        0.0000        0.0000        0.0000        0.0000        0.0000        0.0000        0.0000        0.0000        0.0000        0.0000        0.0000        0.0000        0.0000        0.0000        0.0000        0.0000        0.0000        0.0000        0.0000        0.0000        0.0000        0.0000        0.0000        0.0000        0.0000        0.0000        0.0000        0.0000        0.0000        0.0000        0.0000        0.0000        0.0000        0.0000        0.0000        0.0000        0.0000        0.0000        0.0000        0.0000        0.0000        0.0000        0.0000        0.0000
        0.0000        0.0000        0.0000        0.0000        0.0000        0.0000        0.0000        0.0000        0.0000        0.0000        0.0000        0.0000        0.0000        0.0000        0.0000        0.0000        0.0000        0.0000        0.0000        0.0000        0.0000        0.0000        0.0000        0.0000        0.0000        0.0000        0.0000        0.0000        0.0000        0.0000        0.0000        0.0000        0.0000        0.0000        0.0000        0.0000        0.0000        0.0000        0.0000        0.0000        0.0000        0.0000        0.0000        0.0000        0.0000        0.0000        0.0000        0.0000        0.0000        0.0000        0.0000        0.0000        0.0000        0.0000        0.0000      256.6524      278.2768      278.1962        0.0000        0.0000        0.0000      237.2105      200.8607      117.0793      115.5877        0.0000        0.0000        0.0000        0.0000        0.0000        0.0000        0.0000      121.5463      104.7689      110.4512      130.1733      152.7716      156.7302      174.9199      245.3312      274.5122      302.4820      348.5728      376.7204      526.3084      548.3697      505.8383      424.7456        0.0000        0.0000        0.0000        0.0000        0.0000        0.0000      323.4274      479.6314        0.0000        0.0000        0.0000      468.2544      302.0941      164.3833      143.9863       92.6235       89.6369       91.7078       97.3941       97.6577       94.4458      123.7475      143.8096      165.2022      179.6827      197.1227      197.5850      202.3792      217.4953      224.8187      206.0765      176.6073      173.5879      185.9924      169.4070      157.8466      167.3583      193.7000      174.0263      168.4779      177.4935      170.2475      174.6051      199.6049      184.7789      144.0804      132.1292      148.9818      135.8176      141.7354      103.9150       88.4389       81.6369       86.2098       83.2271      111.6361      112.1003      130.2150      150.3178      171.2275      177.1330      172.3468      177.9320      154.0405      141.0705      159.1122      180.3714      204.5623      203.7732      182.5689      176.4355      194.4455      181.3623      162.6637      175.7823      181.9354      167.2128      165.1691      160.7392      183.9058      181.3155      215.5615      220.8958      298.5828      284.4989      250.1336      323.7518      300.2531      250.7440      288.8415      310.9522      309.1212      287.1275      312.8505      299.6549      302.2068      292.9810      289.4028      266.1001      212.1781      213.4274      184.2192      197.1320      237.8441      224.5505        0.0000        0.0000        0.0000        0.0000        0.0000        0.0000        0.0000        0.0000        0.0000        0.0000        0.0000        0.0000        0.0000        0.0000        0.0000        0.0000        0.0000        0.0000        0.0000        0.0000        0.0000        0.0000        0.0000        0.0000        0.0000        0.0000        0.0000        0.0000        0.0000        0.0000        0.0000        0.0000        0.0000        0.0000        0.0000        0.0000        0.0000        0.0000        0.0000        0.0000        0.0000        0.0000        0.0000        0.0000        0.0000        0.0000        0.0000        0.0000        0.0000        0.0000        0.0000        0.0000        0.0000        0.0000        0.0000        0.0000
        0.0000        0.0000        0.0000        0.0000        0.0000        0.0000        0.0000        0.0000        0.0000        0.0000        0.0000        0.0000        0.0000        0.0000        0.0000        0.0000        0.0000        0.0000        0.0000        0.0000        0.0000        0.0000        0.0000        0.0000        0.0000        0.0000        0.0000        0.0000        0.0000        0.0000        0.0000        0.0000        0.0000        0.0000        0.0000        0.0000        0.0000        0.0000        0.0000        0.0000        0.0000        0.0000        0.0000        0.0000        0.0000        0.0000        0.0000        0.0000        0.0000        0.0000        0.0000        0.0000        0.0000        0.0000        0.0000        0.0000        0.0000        0.0000        0.0000        0.0000        0.0000      325.7887      276.9228      151.3718      129.4171        0.0000        0.0000        0.0000        0.0000        0.0000        0.0000        0.0000        0.0000      155.2775      169.9443      165.5210      147.1749      154.2354      215.6458      300.5259      298.6815      316.6675      452.2589      494.7498      511.2857        0.0000        0.0000        0.0000        0.0000        0.0000        0.0000        0.0000        0.0000        0.0000        0.0000        0.0000        0.0000        0.0000        0.0000        0.0000      305.1619      183.3846      133.9666       89.1332       77.4954       96.4020      127.0811      107.1574       98.0903      125.5332      148.7238      161.9147      161.5712      184.2568      184.4305      180.6241      200.6574      205.8083      191.3100      167.0736      183.4476      158.4104      151.0598      155.1387      159.7927      178.2150      186.0953      192.6351      205.9377      181.1103      204.9027      220.6544      195.2793      163.8641      152.6850      150.7207      143.1766      128.5024       98.9369       80.9736       79.2358       80.6351       87.1137      103.9724      114.9967      127.5576      159.1118      182.6502      177.4440      174.1019      181.1770      167.7041      144.0315      147.7806      148.3508      161.6874      148.0082      142.5006      139.9970      174.8885      178.1572      192.5778      198.2134      180.5187      185.7756      150.1598      167.1244      162.1311      207.8983      219.5510      249.7887      273.3855      238.7586      216.3603      251.9837      252.3247      262.8905      232.0065      267.0536      261.5547      282.2911      289.4636      284.8665      285.7137      263.3222      252.7946      252.2353      199.7380      190.3938      172.0598      216.3027      223.2945        0.0000        0.0000        0.0000        0.0000        0.0000        0.0000        0.0000        0.0000        0.0000        0.0000        0.0000        0.0000        0.0000        0.0000        0.0000        0.0000        0.0000        0.0000        0.0000        0.0000        0.0000        0.0000        0.0000        0.0000        0.0000        0.0000        0.0000        0.0000        0.0000        0.0000        0.0000        0.0000        0.0000        0.0000        0.0000        0.0000        0.0000        0.0000        0.0000        0.0000        0.0000        0.0000        0.0000        0.0000        0.0000        0.0000        0.0000        0.0000        0.0000        0.0000        0.0000        0.0000        0.0000        0.0000        0.0000        0.0000        0.0000
        0.0000        0.0000        0.0000        0.0000        0.0000        0.0000        0.0000        0.0000        0.0000        0.0000        0.0000        0.0000        0.0000        0.0000        0.0000        0.0000        0.0000        0.0000        0.0000        0.0000        0.0000        0.0000        0.0000        0.0000        0.0000        0.0000        0.0000        0.0000        0.0000        0.0000        0.0000        0.0000        0.0000        0.0000        0.0000        0.0000        0.0000        0.0000        0.0000        0.0000        0.0000        0.0000        0.0000        0.0000        0.0000        0.0000        0.0000        0.0000        0.0000        0.0000        0.0000        0.0000        0.0000        0.0000        0.0000        0.0000        0.0000        0.0000        0.0000        0.0000        0.0000        0.0000      375.5945      259.2944        0.0000        0.0000        0.0000        0.0000        0.0000        0.0000        0.0000        0.0000        0.0000        0.0000      172.3692      164.0838      201.9312      235.9717      327.8205      380.5535      376.4281      413.6307      441.1498      368.7437        0.0000        0.0000        0.0000        0.0000        0.0000        0.0000        0.0000        0.0000        0.0000        0.0000        0.0000        0.0000        0.0000        0.0000        0.0000        0.0000        0.0000      168.7846      119.7517       65.4991       79.1858      121.7021      140.0275      125.7738      117.4802      133.3696      177.0443      175.2603      183.3898      201.4015      193.5863      188.0704      199.0678      196.6898      174.8039      162.6341      166.1116      148.2691      148.0964      155.5679      164.9355      167.4858      180.8487      188.7855      194.7917      200.8997      207.4544      188.5915      173.5643      171.0344      171.3500      159.6930      124.1911      118.1870      103.5200       86.1934       83.7663      102.9435      102.6453      115.7367      133.2360      146.4407      153.3306      163.1960      163.1502      150.1380      155.3584      147.7599      125.8956      114.4853      113.1711      128.7571      118.6727      125.5805      126.8248      125.8359      129.3919      176.6031      168.7679      148.1320      155.3269      141.0591      147.4579      205.4843      219.6225      195.7879      194.3616      225.0770      290.5949      229.9472      243.6559      217.3849      215.3283      228.5096      236.0758      257.6159      263.4997      260.8257      268.5806      258.5549      250.3311      250.0461      242.4213      182.6914      163.4360      178.6950      195.7711        0.0000        0.0000        0.0000        0.0000        0.0000        0.0000        0.0000        0.0000        0.0000        0.0000        0.0000        0.0000        0.0000        0.0000        0.0000        0.0000        0.0000        0.0000        0.0000        0.0000        0.0000        0.0000        0.0000        0.0000        0.0000        0.0000        0.0000        0.0000        0.0000        0.0000        0.0000        0.0000        0.0000        0.0000        0.0000        0.0000        0.0000        0.0000        0.0000        0.0000        0.0000        0.0000        0.0000        0.0000        0.0000        0.0000        0.0000        0.0000        0.0000        0.0000        0.0000        0.0000        0.0000        0.0000        0.0000        0.0000        0.0000        0.0000
        0.0000        0.0000        0.0000        0.0000        0.0000        0.0000        0.0000        0.0000        0.0000        0.0000        0.0000        0.0000        0.0000        0.0000        0.0000        0.0000        0.0000        0.0000        0.0000        0.0000        0.0000        0.0000        0.0000        0.0000        0.0000        0.0000        0.0000        0.0000        0.0000        0.0000        0.0000        0.0000        0.0000        0.0000        0.0000        0.0000        0.0000        0.0000        0.0000        0.0000        0.0000        0.0000        0.0000        0.0000        0.0000        0.0000        0.0000        0.0000        0.0000        0.0000        0.0000        0.0000        0.0000        0.0000        0.0000        0.0000        0.0000        0.0000        0.0000        0.0000        0.0000        0.0000        0.0000        0.0000        0.0000        0.0000        0.0000        0.0000        0.0000        0.0000        0.0000        0.0000        0.0000        0.0000      324.7307      257.4488      265.4390      260.7999      248.7118      260.5229      273.4590      287.4475      266.7092        0.0000        0.0000        0.0000        0.0000        0.0000        0.0000        0.0000        0.0000        0.0000        0.0000        0.0000        0.0000        0.0000        0.0000        0.0000        0.0000        0.0000        0.0000      140.9019       85.7301       74.0097       84.2894      109.1700      106.5080      121.6611      139.2182      147.7397      183.2301      204.4528      206.7541      206.3761      186.4681      181.5622      195.9291      189.1544      181.3360      151.2768      148.8918      138.9559      152.9409      166.6587      172.2135      175.5826      184.7009      189.2568      201.7383      197.4659      187.3768      195.5106      204.4936      185.5212      196.1479      171.6985      160.8496      152.0498      132.6770      117.7837      106.1426      104.2824      149.5787      128.6451      156.7412      148.4412      148.5946      140.3567      131.9101      133.8952      137.8228      133.8305       93.8225       96.8966      109.8748      101.3739      106.0567      109.0545      120.8763      139.2258      141.9832      155.6763      159.2910      151.6380      149.8232      137.5187      144.4823      172.0665      142.3537      133.2247      151.9604      170.9732      168.4460      159.8721      164.8408      195.3102      214.2736      241.0218      240.1881      254.9315      257.2030      267.5579      272.5301      272.0124      251.0166      221.6074      204.0514      166.5554      167.6148      183.6979      199.3959        0.0000        0.0000        0.0000        0.0000        0.0000        0.0000        0.0000        0.0000        0.0000        0.0000        0.0000        0.0000        0.0000        0.0000        0.0000        0.0000        0.0000        0.0000        0.0000        0.0000        0.0000        0.0000        0.0000        0.0000        0.0000        0.0000        0.0000        0.0000        0.0000        0.0000        0.0000        0.0000        0.0000        0.0000        0.0000        0.0000        0.0000        0.0000        0.0000        0.0000        0.0000        0.0000        0.0000        0.0000        0.0000        0.0000        0.0000        0.0000        0.0000        0.0000        0.0000        0.0000        0.0000        0.0000        0.0000        0.0000        0.0000        0.0000
        0.0000        0.0000        0.0000        0.0000        0.0000        0.0000        0.0000        0.0000        0.0000        0.0000        0.0000        0.0000        0.0000        0.0000        0.0000        0.0000        0.0000        0.0000        0.0000        0.0000        0.0000        0.0000        0.0000        0.0000        0.0000        0.0000        0.0000        0.0000        0.0000        0.0000        0.0000        0.0000        0.0000        0.0000        0.0000        0.0000        0.0000        0.0000        0.0000        0.0000        0.0000        0.0000        0.0000        0.0000        0.0000        0.0000        0.0000        0.0000        0.0000        0.0000        0.0000        0.0000        0.0000        0.0000        0.0000        0.0000        0.0000        0.0000        0.0000        0.0000        0.0000        0.0000        0.0000        0.0000        0.0000        0.0000        0.0000        0.0000        0.0000        0.0000        0.0000        0.0000        0.0000        0.0000        0.0000        0.0000        0.0000        0.0000        0.0000        0.0000        0.0000        0.0000        0.0000        0.0000        0.0000        0.0000        0.0000        0.0000        0.0000        0.0000        0.0000        0.0000        0.0000        0.0000        0.0000        0.0000        0.0000        0.0000        0.0000        0.0000        0.0000      124.8118       76.5716       76.6405       79.1523      100.3007      133.0605      140.6196      150.1354      154.2057      208.1039      213.1706      198.7902      192.2634      179.2189      176.8271      183.0878      175.4297      168.8339      144.1656      128.3079      128.5522      141.5129      186.5989      190.1305      187.1261      188.7445      202.4710      217.8446      220.8987      193.6752      207.6857      226.0120      215.8466      203.6092      179.7855      186.4757      174.3817      157.2509      139.5355      128.5180      128.7342      148.1300      142.7316      143.4088      131.7609      126.9299      125.9683      131.9570      125.5423      113.2974       93.1231       97.5838      125.0275       99.9249       97.8242      110.1749      111.3545      137.2422      156.5187      145.0598      159.9577      170.7747      135.0419      134.8445      125.5659      124.9554      127.0010      122.5695      132.2276      139.0819      128.8295      133.2535      147.3697      154.3074      195.1706      209.0907      214.5979      221.1864      251.4330      263.4319      268.6157      276.4807      246.6412      222.1059      206.9967      189.9056      157.3856      160.4984      181.8917        0.0000        0.0000        0.0000        0.0000        0.0000        0.0000        0.0000        0.0000        0.0000        0.0000        0.0000        0.0000        0.0000        0.0000        0.0000        0.0000        0.0000        0.0000        0.0000        0.0000        0.0000        0.0000        0.0000        0.0000        0.0000        0.0000        0.0000        0.0000        0.0000        0.0000        0.0000        0.0000        0.0000        0.0000        0.0000        0.0000        0.0000        0.0000        0.0000        0.0000        0.0000        0.0000        0.0000        0.0000        0.0000        0.0000        0.0000        0.0000        0.0000        0.0000        0.0000        0.0000        0.0000        0.0000        0.0000        0.0000        0.0000        0.0000        0.0000
        0.0000        0.0000        0.0000        0.0000        0.0000        0.0000        0.0000        0.0000        0.0000        0.0000        0.0000        0.0000        0.0000        0.0000        0.0000        0.0000        0.0000        0.0000        0.0000        0.0000        0.0000        0.0000        0.0000        0.0000        0.0000        0.0000        0.0000        0.0000        0.0000        0.0000        0.0000        0.0000        0.0000        0.0000        0.0000        0.0000        0.0000        0.0000        0.0000        0.0000        0.0000        0.0000        0.0000        0.0000        0.0000        0.0000        0.0000        0.0000        0.0000        0.0000        0.0000        0.0000        0.0000        0.0000        0.0000        0.0000        0.0000        0.0000        0.0000        0.0000        0.0000        0.0000        0.0000        0.0000        0.0000        0.0000        0.0000        0.0000        0.0000        0.0000        0.0000        0.0000        0.0000        0.0000        0.0000        0.0000        0.0000        0.0000        0.0000        0.0000        0.0000        0.0000        0.0000        0.0000        0.0000        0.0000        0.0000        0.0000        0.0000        0.0000        0.0000        0.0000        0.0000        0.0000        0.0000        0.0000        0.0000        0.0000        0.0000        0.0000        0.0000      103.5458       69.1234       73.3720       84.9559       91.8825      109.3935      123.0781      133.0594      159.8776      186.7425      193.7704      187.8324      180.2301      178.1662      185.5131      197.2643      170.3021      152.3933      130.0207      127.7868      124.7714      135.6931      172.5766      189.1915      193.6792      219.8099      210.6577      210.2258      193.3465      184.5869      207.4786      213.6903      213.6975      215.0570      216.8710      225.4877      185.0482      168.9431      150.7187      158.8875      143.4781      151.6287      137.0002      139.8820      143.0711      127.1905      129.3621      127.8134      125.3418      128.8970      106.5976      106.7992      124.3492      116.5528      122.4562      116.7486      127.7380      131.7783      141.7979      139.9969      144.9835      139.8612      121.1095      123.1938      121.1705      128.8412      116.9430      103.2201      123.5744      138.5252      125.7342      126.5597      152.8550      162.8841      187.4526      205.3791      223.6119      231.7837      259.4720      273.9920      269.9477      290.1384      259.8056      236.0975      216.7881      203.7843      177.6694      204.3900      190.0442        0.0000        0.0000        0.0000        0.0000        0.0000        0.0000        0.0000        0.0000        0.0000        0.0000        0.0000        0.0000        0.0000        0.0000        0.0000        0.0000        0.0000        0.0000        0.0000        0.0000        0.0000        0.0000        0.0000        0.0000        0.0000        0.0000        0.0000        0.0000        0.0000        0.0000        0.0000        0.0000        0.0000        0.0000        0.0000        0.0000        0.0000        0.0000        0.0000        0.0000        0.0000        0.0000        0.0000        0.0000        0.0000        0.0000        0.0000        0.0000        0.0000        0.0000        0.0000        0.0000        0.0000        0.0000        0.0000        0.0000        0.0000        0.0000        0.0000
        0.0000        0.0000        0.0000        0.0000        0.0000        0.0000        0.0000        0.0000        0.0000        0.0000        0.0000        0.0000        0.0000        0.0000        0.0000        0.0000        0.0000        0.0000        0.0000        0.0000        0.0000        0.0000        0.0000        0.0000        0.0000        0.0000        0.0000        0.0000        0.0000        0.0000        0.0000        0.0000        0.0000        0.0000        0.0000        0.0000        0.0000        0.0000        0.0000        0.0000        0.0000        0.0000        0.0000        0.0000        0.0000        0.0000        0.0000        0.0000        0.0000        0.0000        0.0000        0.0000        0.0000        0.0000        0.0000        0.0000        0.0000        0.0000        0.0000        0.0000        0.0000        0.0000        0.0000        0.0000        0.0000        0.0000        0.0000        0.0000        0.0000        0.0000        0.0000        0.0000        0.0000        0.0000        0.0000        0.0000        0.0000        0.0000        0.0000        0.0000        0.0000        0.0000        0.0000        0.0000        0.0000        0.0000        0.0000        0.0000        0.0000        0.0000        0.0000        0.0000        0.0000        0.0000        0.0000        0.0000        0.0000        0.0000        0.0000        0.0000      203.1069       94.6090       75.0377       72.9189       76.4378       95.5191       79.2565       97.8209      115.7439      148.0797      167.6228      168.9410      190.3025      153.9814      159.9260      172.3815      183.1578      168.5478      158.8175      125.9452      121.4819      127.6453      124.7059      150.1526      169.2472      194.6811      217.5475      208.1795      192.7710      178.5615      180.4818      204.8105      223.0386      217.1143      220.9315      246.1190      242.0421      206.3875      196.7059      181.0182      173.2293      164.5718      164.2804      161.5701      173.4893      159.7220      151.0451      157.2978      154.6569      150.6756      149.4459      164.7757      140.5253      128.7228      134.8284      148.8714      134.9910      133.4442      124.5412      139.5249      129.1355      145.9526      141.6991      136.1314      123.8775      144.4347      133.3588      132.3842      128.3113      119.5952      121.1708      121.7634      129.1126      140.8017      146.7603      199.0746      225.3567      225.2122      228.6337      265.4709      276.8692      277.9786      274.8449      244.2776      221.4248      202.8992      204.1993      182.0728        0.0000        0.0000        0.0000        0.0000        0.0000        0.0000        0.0000        0.0000        0.0000        0.0000        0.0000        0.0000        0.0000      373.2901        0.0000        0.0000        0.0000      339.8400        0.0000        0.0000        0.0000        0.0000        0.0000        0.0000        0.0000        0.0000        0.0000        0.0000        0.0000        0.0000        0.0000        0.0000        0.0000        0.0000        0.0000        0.0000        0.0000        0.0000        0.0000        0.0000        0.0000        0.0000        0.0000        0.0000        0.0000        0.0000        0.0000        0.0000        0.0000        0.0000        0.0000        0.0000        0.0000        0.0000        0.0000        0.0000        0.0000        0.0000        0.0000        0.0000        0.0000
        0.0000        0.0000        0.0000        0.0000        0.0000        0.0000        0.0000        0.0000        0.0000        0.0000        0.0000        0.0000        0.0000        0.0000        0.0000        0.0000        0.0000        0.0000        0.0000        0.0000        0.0000        0.0000        0.0000        0.0000        0.0000        0.0000        0.0000        0.0000        0.0000        0.0000        0.0000        0.0000        0.0000        0.0000        0.0000        0.0000        0.0000        0.0000        0.0000        0.0000        0.0000        0.0000        0.0000        0.0000        0.0000        0.0000        0.0000        0.0000        0.0000        0.0000        0.0000        0.0000        0.0000        0.0000        0.0000        0.0000        0.0000        0.0000        0.0000        0.0000        0.0000        0.0000        0.0000        0.0000        0.0000        0.0000        0.0000        0.0000        0.0000        0.0000        0.0000        0.0000        0.0000        0.0000        0.0000        0.0000        0.0000        0.0000        0.0000        0.0000        0.0000        0.0000        0.0000        0.0000        0.0000        0.0000        0.0000        0.0000        0.0000        0.0000        0.0000        0.0000        0.0000        0.0000        0.0000        0.0000        0.0000        0.0000        0.0000        0.0000      179.3140      105.3122       84.2821       82.9247       60.6552       88.9861       93.2278       94.0595       97.3996      125.5222      142.3325      145.1362      160.6392      154.5560      160.9432      165.3451      159.8001      151.3263      140.5273      125.8603      117.9493      134.6452      138.9229      140.0255      167.7774      186.5892      201.6916      172.9249      154.3649      154.0777      170.7596      169.2517      176.3305      174.4489      193.3842      244.2005      213.6765      191.0302      185.0206      202.5759      187.9267      186.7804      188.2970      241.2966      248.9333      235.4566      234.8134      233.3894      236.9765      226.2830      201.2667      187.1993      180.0887      161.7645      150.2862      173.9075      141.5708      154.4059      156.0759      147.6056      135.9991      157.5781      148.8379      130.8811      151.9860      160.8907      143.0112      136.7821      133.5115      148.3254      152.2496      150.9462      156.1743      161.9778      170.3859      201.4298      231.6174      233.8213      236.7031      263.9341      281.8160      256.7961      250.2124      204.4955      189.8200      160.8723      164.5277      176.9420        0.0000        0.0000        0.0000        0.0000        0.0000        0.0000        0.0000        0.0000        0.0000        0.0000        0.0000        0.0000      305.9700      455.9699      405.9900        0.0000      278.9100      240.9600        0.0000        0.0000        0.0000        0.0000        0.0000        0.0000        0.0000        0.0000        0.0000        0.0000        0.0000        0.0000        0.0000        0.0000        0.0000        0.0000        0.0000        0.0000        0.0000        0.0000        0.0000        0.0000        0.0000        0.0000        0.0000        0.0000        0.0000        0.0000        0.0000        0.0000        0.0000        0.0000        0.0000        0.0000        0.0000        0.0000        0.0000        0.0000        0.0000        0.0000        0.0000        0.0000        0.0000
        0.0000        0.0000        0.0000        0.0000        0.0000        0.0000        0.0000        0.0000        0.0000        0.0000        0.0000        0.0000        0.0000        0.0000        0.0000        0.0000        0.0000        0.0000        0.0000        0.0000        0.0000        0.0000        0.0000        0.0000        0.0000        0.0000        0.0000        0.0000        0.0000        0.0000        0.0000        0.0000        0.0000        0.0000        0.0000        0.0000        0.0000        0.0000        0.0000        0.0000        0.0000        0.0000        0.0000        0.0000        0.0000        0.0000        0.0000        0.0000        0.0000        0.0000        0.0000        0.0000        0.0000        0.0000        0.0000        0.0000        0.0000        0.0000        0.0000        0.0000        0.0000        0.0000        0.0000        0.0000        0.0000        0.0000        0.0000        0.0000        0.0000        0.0000        0.0000        0.0000        0.0000        0.0000        0.0000        0.0000        0.0000        0.0000        0.0000        0.0000        0.0000        0.0000        0.0000        0.0000        0.0000        0.0000        0.0000        0.0000        0.0000        0.0000        0.0000        0.0000        0.0000        0.0000        0.0000        0.0000        0.0000        0.0000        0.0000      257.2549      151.1034      109.1445       87.3389       84.0489       74.3297       62.2342       98.8729      106.4646       84.2001      100.1455      115.8757      129.7795      139.5468      144.7041      141.8338      126.1989      121.6575      127.5824      123.5972      114.2592      105.2620      123.1042      119.4192      131.0517      147.9420      169.3184      176.2658      151.8411      163.7396      164.8333      173.1359      181.3282      177.9221      164.2016      164.3745      201.8348      209.2484      196.7500      188.4622      219.1482      228.5706      225.6910      221.6799      279.2189      299.5075      311.2107      309.3577      316.7643      307.5386      291.6639      234.3432      179.3839      159.7292      158.7527      148.5584      172.7759      140.3858      154.4732      156.7753      146.2921      126.3612      142.1566      166.9955      148.8061      151.7920      164.4673      136.8063      146.5775      134.7669      152.1556      164.0667      164.0499      174.7855      183.0113      188.2122      207.2040      225.5859      237.0750      249.4895      269.1479      279.8677      266.5874      227.6941      182.2300      149.3580      153.6958      151.3248      136.2038        0.0000        0.0000        0.0000        0.0000        0.0000        0.0000      152.4994       84.2700        0.0000        0.0000        0.0000        0.0000      268.9200      340.6500        0.0000        0.0000        0.0000        0.0000        0.0000        0.0000        0.0000        0.0000        0.0000        0.0000        0.0000        0.0000        0.0000        0.0000        0.0000        0.0000        0.0000        0.0000        0.0000        0.0000        0.0000        0.0000        0.0000        0.0000        0.0000        0.0000        0.0000        0.0000        0.0000        0.0000        0.0000        0.0000        0.0000        0.0000        0.0000        0.0000        0.0000        0.0000        0.0000        0.0000        0.0000        0.0000        0.0000        0.0000        0.0000        0.0000        0.0000
        0.0000        0.0000        0.0000        0.0000        0.0000        0.0000        0.0000        0.0000        0.0000        0.0000        0.0000        0.0000        0.0000        0.0000        0.0000        0.0000        0.0000        0.0000        0.0000        0.0000        0.0000        0.0000        0.0000        0.0000        0.0000        0.0000        0.0000        0.0000        0.0000        0.0000        0.0000        0.0000        0.0000        0.0000        0.0000        0.0000        0.0000        0.0000        0.0000        0.0000        0.0000        0.0000        0.0000        0.0000        0.0000        0.0000        0.0000        0.0000        0.0000        0.0000        0.0000        0.0000        0.0000        0.0000        0.0000        0.0000        0.0000        0.0000        0.0000        0.0000        0.0000        0.0000        0.0000        0.0000        0.0000        0.0000        0.0000        0.0000        0.0000        0.0000        0.0000        0.0000        0.0000        0.0000        0.0000        0.0000        0.0000        0.0000        0.0000        0.0000        0.0000        0.0000        0.0000        0.0000        0.0000        0.0000        0.0000        0.0000        0.0000        0.0000        0.0000        0.0000        0.0000        0.0000        0.0000        0.0000        0.0000      434.4140      413.6326      225.6804      137.2307      126.8802      102.7923       93.8786       74.5696       61.3619       65.8111       80.2835       83.2342       85.5364       89.4521      117.4592      126.9267      132.7915      133.9382      115.8577      102.5879      102.4732      104.3258      110.8532      109.7240      121.1187      118.4413      134.4794      147.5728      155.2907      151.7996      143.7971      139.1505      143.8838      153.0783      171.1754      164.0251      157.5754      161.9800      196.2910      206.1172      193.4885      189.5841      245.7044      263.5557      284.2464      257.5440      338.5376      358.9427      374.4678      360.3843      359.1886      314.3944      281.1111      243.7118      202.2908      179.3947      166.3437      142.2927      173.0031      160.9918      157.3207      163.1909      153.5784      148.1429      142.1113      180.9072      152.9626      130.6483      120.0456      125.1710      143.7054      131.7097      154.1634      151.7888      165.7698      181.6396      203.3747      234.9124      231.4759      254.5995      277.6685      246.8726      273.1479      290.8581      258.2479      212.2674      173.1459      156.4611      131.2386      118.7727        0.0000        0.0000        0.0000        0.0000        0.0000      159.4115      157.9058      143.6457       84.0000        0.0000        0.0000        0.0000        0.0000        0.0000        0.0000        0.0000        0.0000        0.0000        0.0000        0.0000        0.0000        0.0000        0.0000        0.0000        0.0000        0.0000        0.0000        0.0000        0.0000        0.0000        0.0000        0.0000        0.0000        0.0000        0.0000        0.0000        0.0000        0.0000        0.0000        0.0000        0.0000        0.0000        0.0000        0.0000        0.0000        0.0000        0.0000        0.0000        0.0000        0.0000        0.0000        0.0000        0.0000        0.0000        0.0000        0.0000        0.0000        0.0000        0.0000        0.0000        0.0000        0.0000
        0.0000        0.0000        0.0000        0.0000        0.0000        0.0000        0.0000        0.0000        0.0000        0.0000        0.0000        0.0000        0.0000        0.0000        0.0000        0.0000        0.0000        0.0000        0.0000        0.0000        0.0000        0.0000        0.0000        0.0000        0.0000        0.0000        0.0000        0.0000        0.0000        0.0000        0.0000        0.0000        0.0000        0.0000        0.0000        0.0000        0.0000        0.0000        0.0000        0.0000        0.0000        0.0000        0.0000        0.0000        0.0000        0.0000        0.0000        0.0000        0.0000        0.0000        0.0000        0.0000        0.0000        0.0000        0.0000        0.0000        0.0000        0.0000        0.0000        0.0000        0.0000        0.0000        0.0000        0.0000        0.0000        0.0000        0.0000        0.0000        0.0000        0.0000        0.0000        0.0000        0.0000        0.0000        0.0000        0.0000        0.0000        0.0000        0.0000        0.0000        0.0000        0.0000        0.0000        0.0000        0.0000        0.0000        0.0000        0.0000        0.0000        0.0000        0.0000        0.0000        0.0000        0.0000        0.0000        0.0000        0.0000      436.5523      397.0081      233.1019      142.1053      122.4052       87.3989       95.6801       81.2726       68.6752       68.1156       68.5397       87.3339       81.7593       94.4289      103.8367      120.1659      121.1479      123.6536      113.3441      102.7375       95.4731       97.6858      107.7901       99.7735      118.9036      119.3218      135.5870      143.4832      160.8190      153.2493      156.2020      136.0874      148.0992      149.8049      152.9307      149.1478      154.6840      166.5404      191.2589      192.7396      193.3225      198.2042      221.2563      235.4095      262.4622      319.5403      406.0232      384.7209      331.6022      359.4617      317.9675      288.0700      262.6826      255.8970      210.7706      180.2036      180.1411      170.5450      194.7802      199.5782      165.2706      154.5577      162.1629      145.7182      139.7136      176.5962      160.1280      139.7467      125.2890      137.9957      158.6127      170.1094      157.3873      156.4512      167.4511      192.0902      262.6824      271.6873      249.6426      259.7160      256.2832      236.1038      256.3725      257.5308      207.8168      180.6311      155.1167      149.3764      118.4038      104.8991        0.0000        0.0000        0.0000      124.2600      121.3830      156.8454      160.7592      135.6001      127.8300        0.0000        0.0000        0.0000        0.0000        0.0000        0.0000        0.0000        0.0000        0.0000        0.0000        0.0000        0.0000        0.0000        0.0000        0.0000        0.0000        0.0000        0.0000        0.0000        0.0000        0.0000        0.0000        0.0000        0.0000        0.0000        0.0000        0.0000        0.0000        0.0000        0.0000        0.0000        0.0000        0.0000        0.0000        0.0000        0.0000        0.0000        0.0000        0.0000        0.0000        0.0000        0.0000        0.0000        0.0000        0.0000        0.0000        0.0000        0.0000        0.0000        0.0000        0.0000        0.0000        0.0000
        0.0000        0.0000        0.0000        0.0000        0.0000        0.0000        0.0000        0.0000        0.0000        0.0000        0.0000        0.0000        0.0000        0.0000        0.0000        0.0000        0.0000        0.0000        0.0000        0.0000        0.0000        0.0000        0.0000        0.0000        0.0000        0.0000        0.0000        0.0000        0.0000        0.0000        0.0000        0.0000        0.0000        0.0000        0.0000        0.0000        0.0000        0.0000        0.0000        0.0000        0.0000        0.0000        0.0000        0.0000        0.0000        0.0000        0.0000        0.0000        0.0000        0.0000        0.0000        0.0000        0.0000        0.0000        0.0000        0.0000        0.0000        0.0000        0.0000        0.0000        0.0000        0.0000        0.0000        0.0000        0.0000        0.0000        0.0000        0.0000        0.0000        0.0000        0.0000        0.0000        0.0000        0.0000        0.0000        0.0000        0.0000        0.0000        0.0000        0.0000        0.0000        0.0000        0.0000        0.0000        0.0000        0.0000        0.0000        0.0000        0.0000        0.0000        0.0000        0.0000        0.0000        0.0000        0.0000        0.0000      392.2643      343.5244      264.0717      211.9168      162.1261      126.2981      109.0253       97.7994       92.2369       78.7794       72.8714       92.6609       96.6754      106.8030      114.1506      109.7979      127.8842      126.3407      130.2699      117.2914      101.5240      130.2454      108.6857       96.6269      115.0496      130.8118      147.8406      140.7256      136.8893      153.6695      166.4100      150.1555      133.4098      152.1253      158.8276      180.0319      176.2137      184.8679      205.5497      203.4377      192.3825      198.8573      210.3473      190.1822      190.9566      252.5360      312.9349      359.8390      294.8348      274.8196      290.6178      279.5031      235.4125      223.2444      221.6955      213.3637      199.7780      182.5273      203.6161      200.9538      185.8065      168.2487      165.6285      164.1945      161.8256      170.4946      191.9468      185.3801      173.7879      169.3965      184.9791      192.6754      190.5847      186.1088      188.0497      190.8838      204.7483      211.9459      229.4127      265.1105      261.0232      248.4515      232.1234      180.2616      182.7971      178.6528      144.3105      111.8018      160.4742      119.5601        0.0000        0.0000        0.0000        0.0000      120.5259      126.7437      154.4784      167.8734      157.8563      212.5500        0.0000        0.0000        0.0000        0.0000        0.0000        0.0000        0.0000        0.0000        0.0000        0.0000        0.0000        0.0000        0.0000        0.0000        0.0000        0.0000        0.0000        0.0000        0.0000        0.0000        0.0000        0.0000        0.0000        0.0000        0.0000        0.0000        0.0000        0.0000        0.0000        0.0000        0.0000        0.0000        0.0000        0.0000        0.0000        0.0000        0.0000        0.0000        0.0000        0.0000        0.0000        0.0000        0.0000        0.0000        0.0000        0.0000        0.0000        0.0000        0.0000        0.0000        0.0000        0.0000        0.0000
        0.0000        0.0000        0.0000        0.0000        0.0000        0.0000        0.0000        0.0000        0.0000        0.0000        0.0000        0.0000        0.0000        0.0000        0.0000        0.0000        0.0000        0.0000        0.0000        0.0000        0.0000        0.0000        0.0000        0.0000        0.0000        0.0000        0.0000        0.0000        0.0000        0.0000        0.0000        0.0000        0.0000        0.0000        0.0000        0.0000        0.0000        0.0000        0.0000        0.0000        0.0000        0.0000        0.0000        0.0000        0.0000        0.0000        0.0000        0.0000        0.0000        0.0000        0.0000        0.0000        0.0000        0.0000        0.0000        0.0000        0.0000        0.0000        0.0000        0.0000        0.0000        0.0000        0.0000        0.0000        0.0000        0.0000        0.0000        0.0000        0.0000        0.0000        0.0000        0.0000        0.0000        0.0000        0.0000        0.0000        0.0000        0.0000        0.0000        0.0000        0.0000        0.0000        0.0000        0.0000        0.0000        0.0000        0.0000        0.0000        0.0000        0.0000        0.0000        0.0000        0.0000        0.0000        0.0000        0.0000      311.5326      312.2535      229.3061      188.8452      159.2715      149.0838      122.0509      105.1623      109.2539      105.0928       91.3502      112.2609      119.5110      114.9858      117.6745      122.2470      126.9510      131.5231      132.7205      118.8463      110.9742      118.3020      116.1981       96.7802      108.4692      120.1649      153.5395      138.0313      129.0969      127.8031      145.6534      144.5883      146.7468      158.1119      164.4088      188.1358      199.1510      214.7309      211.3668      210.7033      198.5808      199.6341      198.2442      203.1240      211.3790      210.3237      233.3861      267.1960      249.6424      247.2522      227.0172      248.1555      225.5001      243.1196      238.3730      245.2397      214.7157      199.4541      191.2531      182.8873      187.5055      191.1150      197.0955      187.9075      204.8959      208.3739      203.5893      210.4232      185.4678      190.1149      215.3663      213.8819      200.0982      208.6916      194.6930      198.9822      210.3299      244.7874      237.7663      263.4716      259.3227      243.9221      209.5085      159.0879      158.8751      149.9562      150.8748        0.0000        0.0000        0.0000        0.0000        0.0000        0.0000      121.1047       91.3092      125.8732      140.4588      101.9928      131.8473        0.0000        0.0000        0.0000        0.0000        0.0000        0.0000        0.0000        0.0000        0.0000        0.0000        0.0000        0.0000        0.0000        0.0000        0.0000        0.0000        0.0000        0.0000        0.0000        0.0000        0.0000        0.0000        0.0000        0.0000        0.0000        0.0000        0.0000        0.0000        0.0000        0.0000        0.0000        0.0000        0.0000        0.0000        0.0000        0.0000        0.0000        0.0000        0.0000        0.0000        0.0000        0.0000        0.0000        0.0000        0.0000        0.0000        0.0000        0.0000        0.0000        0.0000        0.0000        0.0000        0.0000        0.0000
        0.0000        0.0000        0.0000        0.0000        0.0000        0.0000        0.0000        0.0000        0.0000        0.0000        0.0000        0.0000        0.0000        0.0000        0.0000        0.0000        0.0000        0.0000        0.0000        0.0000        0.0000        0.0000        0.0000        0.0000        0.0000        0.0000        0.0000        0.0000        0.0000        0.0000        0.0000        0.0000        0.0000        0.0000        0.0000        0.0000        0.0000        0.0000        0.0000        0.0000        0.0000        0.0000        0.0000        0.0000        0.0000        0.0000        0.0000        0.0000        0.0000        0.0000        0.0000        0.0000        0.0000        0.0000        0.0000        0.0000        0.0000        0.0000        0.0000        0.0000        0.0000        0.0000        0.0000        0.0000        0.0000        0.0000        0.0000        0.0000        0.0000        0.0000        0.0000        0.0000        0.0000        0.0000        0.0000        0.0000        0.0000        0.0000        0.0000        0.0000        0.0000        0.0000        0.0000        0.0000        0.0000        0.0000        0.0000        0.0000        0.0000        0.0000        0.0000        0.0000        0.0000        0.0000        0.0000        0.0000      300.5637      268.1973      218.2838      181.0475      160.5755      151.2498      139.2007      121.3286      137.8189      128.5552      114.2925      127.1289      130.6351      137.8349      142.1914      147.3267      158.4008      135.3800      142.5515      122.7993      110.6908      107.2481      116.5173      110.1424      103.8526      117.4693      125.9941      119.5553      137.0522      127.5447      123.7436      127.2104      130.8697      144.3360      167.4985      187.8123      201.9249      203.2430      211.2024      211.4366      216.6604      210.7336      215.2735      204.2164      195.3704      209.5387      217.2399      236.6244      228.6081      224.9566      204.9047      214.8166      218.7123      229.2376      237.6701      254.4393      239.2975      214.3020      199.1654      199.1553      207.2150      198.4546      208.6499      202.5610      192.1720      206.4424      206.0965      200.4007      200.2240      194.9036      202.4408      218.1854      203.0307      200.5013      202.3552      209.5591      231.3255      270.8860      273.4586      270.4236      257.5039      229.2607      195.1966      155.3710      150.7032      164.3862        0.0000        0.0000        0.0000        0.0000        0.0000        0.0000       92.3113       90.5529      135.9863      124.7180      111.4924      100.0872      151.9660        0.0000        0.0000        0.0000        0.0000        0.0000        0.0000        0.0000        0.0000        0.0000        0.0000        0.0000        0.0000        0.0000        0.0000        0.0000        0.0000        0.0000        0.0000        0.0000        0.0000        0.0000        0.0000        0.0000        0.0000        0.0000        0.0000        0.0000        0.0000        0.0000        0.0000        0.0000        0.0000        0.0000        0.0000        0.0000        0.0000        0.0000        0.0000        0.0000        0.0000        0.0000        0.0000        0.0000        0.0000        0.0000        0.0000        0.0000        0.0000        0.0000        0.0000        0.0000        0.0000        0.0000        0.0000
        0.0000        0.0000        0.0000        0.0000        0.0000        0.0000        0.0000        0.0000        0.0000        0.0000        0.0000        0.0000        0.0000        0.0000        0.0000        0.0000        0.0000        0.0000        0.0000        0.0000        0.0000        0.0000        0.0000        0.0000        0.0000        0.0000        0.0000        0.0000        0.0000        0.0000        0.0000        0.0000        0.0000        0.0000        0.0000        0.0000        0.0000        0.0000        0.0000        0.0000        0.0000        0.0000        0.0000        0.0000        0.0000        0.0000        0.0000        0.0000        0.0000        0.0000        0.0000        0.0000        0.0000        0.0000        0.0000        0.0000        0.0000        0.0000        0.0000        0.0000        0.0000        0.0000        0.0000        0.0000        0.0000        0.0000        0.0000        0.0000        0.0000        0.0000        0.0000        0.0000        0.0000        0.0000        0.0000        0.0000        0.0000        0.0000        0.0000        0.0000        0.0000        0.0000        0.0000        0.0000        0.0000        0.0000        0.0000        0.0000        0.0000        0.0000        0.0000        0.0000        0.0000        0.0000        0.0000        0.0000        0.0000      213.1664      176.1173      161.3616      155.5793      155.9702      153.0822      132.8463      122.4963      128.2998      117.2970      137.2392      143.3117      142.7669      139.5601      158.0585      205.3839      154.1815      143.8677      122.6318      120.1062      124.2943      118.6274      109.2264      108.5249      121.6011      137.0499      130.0753      135.4861      146.7249      123.2102      125.7515      139.3147      160.6045      172.2649      196.2521      179.0051      196.8460      204.7291      201.7975      209.3070      226.1837      242.0614      240.9960      208.5391      220.6314      218.2955      226.2661      211.3797      199.9162      192.9462      220.1913      236.9215      251.4928      269.3855      230.6246      239.1451      245.7292      218.5685      208.1685      204.4151      186.8613      202.1942      192.1377      207.0943      202.3008      207.9597      208.0070      198.3922      202.8028      202.4378      208.2725      256.8086      234.8963      222.3179      238.9423      261.0703      293.5494      298.2784      296.8102      279.5944      249.0717      213.0141      160.4651      182.9255        0.0000        0.0000        0.0000        0.0000        0.0000        0.0000        0.0000       87.5978      127.9750      207.3020      166.6391      134.4818      147.4949      183.5317        0.0000        0.0000        0.0000        0.0000        0.0000        0.0000        0.0000        0.0000        0.0000        0.0000        0.0000        0.0000        0.0000        0.0000        0.0000        0.0000        0.0000        0.0000        0.0000        0.0000        0.0000        0.0000        0.0000        0.0000        0.0000        0.0000        0.0000        0.0000        0.0000        0.0000        0.0000        0.0000        0.0000        0.0000        0.0000        0.0000        0.0000        0.0000        0.0000        0.0000        0.0000        0.0000        0.0000        0.0000        0.0000        0.0000        0.0000        0.0000        0.0000        0.0000        0.0000        0.0000        0.0000        0.0000
        0.0000        0.0000        0.0000        0.0000        0.0000        0.0000        0.0000        0.0000        0.0000        0.0000        0.0000        0.0000        0.0000        0.0000        0.0000        0.0000        0.0000        0.0000        0.0000        0.0000        0.0000        0.0000        0.0000        0.0000        0.0000        0.0000        0.0000        0.0000        0.0000        0.0000        0.0000        0.0000        0.0000        0.0000        0.0000        0.0000        0.0000        0.0000        0.0000        0.0000        0.0000        0.0000        0.0000        0.0000        0.0000        0.0000        0.0000        0.0000        0.0000        0.0000        0.0000        0.0000        0.0000        0.0000        0.0000        0.0000        0.0000        0.0000        0.0000        0.0000        0.0000        0.0000        0.0000        0.0000        0.0000        0.0000        0.0000        0.0000        0.0000        0.0000        0.0000        0.0000        0.0000        0.0000        0.0000        0.0000        0.0000        0.0000        0.0000        0.0000        0.0000        0.0000        0.0000        0.0000        0.0000        0.0000        0.0000        0.0000        0.0000        0.0000        0.0000        0.0000        0.0000        0.0000        0.0000        0.0000      241.3199      170.5220      142.1361      162.9628        0.0000      166.6419      208.6836      173.2005      152.6962      155.6285      152.5290      162.5531      132.7328      130.4829      121.6117      117.9158      172.5462      172.9024      122.5579      120.8802      120.1571      126.5999      124.7837      119.7704      113.1823      106.0151      114.6434      125.5447      130.8544      127.5501      131.7181      129.3876      140.5519      176.9465      184.0873      175.0338      163.2299      177.2567      178.7240      183.4578      186.7056      203.1434      207.2272      262.5107      226.8468      229.9870      224.0094      223.3705      186.3123      160.7328      168.9756      189.1892      212.2045      238.3324      225.7535      237.8994      260.1047      234.7959      203.4154      181.4231      171.0319      175.3500      184.8763      199.6185      201.6921      222.4759      221.9316      207.2119      204.7999      203.4324      209.9309      221.9791      274.1476      296.2869      251.6281      277.8533      350.0430      320.6899      325.6379      286.4798      250.1787      218.1769      193.3810        0.0000        0.0000        0.0000        0.0000        0.0000      209.3100      171.0600        0.0000      169.1405      167.6811      206.3865      257.8186      226.1988      230.0756      249.0567        0.0000        0.0000        0.0000        0.0000        0.0000        0.0000        0.0000        0.0000        0.0000        0.0000        0.0000        0.0000        0.0000        0.0000        0.0000        0.0000        0.0000        0.0000        0.0000        0.0000        0.0000        0.0000        0.0000        0.0000        0.0000        0.0000        0.0000        0.0000        0.0000        0.0000        0.0000        0.0000        0.0000        0.0000        0.0000        0.0000        0.0000        0.0000        0.0000        0.0000        0.0000        0.0000        0.0000        0.0000        0.0000        0.0000        0.0000        0.0000        0.0000        0.0000        0.0000        0.0000        0.0000        0.0000        0.0000
        0.0000        0.0000        0.0000        0.0000        0.0000        0.0000        0.0000        0.0000        0.0000        0.0000        0.0000        0.0000        0.0000        0.0000        0.0000        0.0000        0.0000        0.0000        0.0000        0.0000        0.0000        0.0000        0.0000        0.0000        0.0000        0.0000        0.0000        0.0000        0.0000        0.0000        0.0000        0.0000        0.0000        0.0000        0.0000        0.0000        0.0000        0.0000        0.0000        0.0000        0.0000        0.0000        0.0000        0.0000        0.0000        0.0000        0.0000        0.0000        0.0000        0.0000        0.0000        0.0000        0.0000        0.0000        0.0000        0.0000        0.0000        0.0000        0.0000        0.0000        0.0000        0.0000        0.0000        0.0000        0.0000        0.0000        0.0000        0.0000        0.0000        0.0000        0.0000        0.0000        0.0000        0.0000        0.0000        0.0000        0.0000        0.0000        0.0000        0.0000        0.0000        0.0000        0.0000        0.0000        0.0000        0.0000        0.0000        0.0000        0.0000        0.0000        0.0000        0.0000        0.0000        0.0000        0.0000        0.0000        0.0000      153.1833        0.0000        0.0000        0.0000      160.1062      176.2867      183.5478      183.3711      182.9909      162.5269      143.8401      124.3203      129.8245      128.8511      114.6669      156.9246      148.2663      123.5130      118.9619      115.7365      121.5807      122.9559      122.0265      117.6048      106.3505      112.0947      124.2636      131.7586      134.0561      147.9077      159.3137      158.4129      178.1643      172.2438      173.9402      190.6457      194.8990      186.7377      179.8511      172.2137      188.4413      210.1752      280.7476      229.8506      210.2637      212.5479      182.0351      168.7503      155.8579      177.7326      199.9741      212.5880      220.9496      231.5663      248.7683      245.6094      210.9261      204.8835      177.8101      153.7064      169.6344      181.5548      210.5778      214.0090      231.5137      231.4755      229.8099      227.7688      226.2783      228.9789      235.0936      265.7893      292.2388      291.0489      304.6818      338.9497      366.8808      298.4634      258.7134      245.2663      239.1120      182.3827        0.0000        0.0000        0.0000        0.0000        0.0000      208.6800      151.5900      126.6300      182.7992      209.2989      246.6768      264.2676      243.9649      262.6194      309.0534        0.0000        0.0000        0.0000        0.0000        0.0000        0.0000        0.0000        0.0000        0.0000        0.0000        0.0000        0.0000        0.0000        0.0000        0.0000        0.0000        0.0000        0.0000        0.0000        0.0000        0.0000        0.0000        0.0000        0.0000        0.0000        0.0000        0.0000        0.0000        0.0000        0.0000        0.0000        0.0000        0.0000        0.0000        0.0000        0.0000        0.0000        0.0000        0.0000        0.0000        0.0000        0.0000        0.0000        0.0000        0.0000        0.0000        0.0000        0.0000        0.0000        0.0000        0.0000        0.0000        0.0000        0.0000        0.0000
        0.0000        0.0000        0.0000        0.0000        0.0000        0.0000        0.0000        0.0000        0.0000        0.0000        0.0000        0.0000        0.0000        0.0000        0.0000        0.0000        0.0000        0.0000        0.0000        0.0000        0.0000        0.0000        0.0000        0.0000        0.0000        0.0000        0.0000        0.0000        0.0000        0.0000        0.0000        0.0000        0.0000        0.0000        0.0000        0.0000        0.0000        0.0000        0.0000        0.0000        0.0000        0.0000        0.0000        0.0000        0.0000        0.0000        0.0000        0.0000        0.0000        0.0000        0.0000        0.0000        0.0000        0.0000        0.0000        0.0000        0.0000        0.0000        0.0000        0.0000        0.0000        0.0000        0.0000        0.0000        0.0000        0.0000        0.0000        0.0000        0.0000        0.0000        0.0000        0.0000        0.0000        0.0000        0.0000        0.0000        0.0000        0.0000        0.0000        0.0000        0.0000        0.0000        0.0000        0.0000        0.0000        0.0000        0.0000        0.0000        0.0000        0.0000        0.0000        0.0000        0.0000        0.0000        0.0000        0.0000        0.0000        0.0000        0.0000        0.0000        0.0000      175.7673      177.0170      193.4699      209.4487      197.9266      166.1544      142.5916      121.9236      126.6606      164.6767      147.7534      132.8675      140.1454      130.1638      131.4002      137.9836      134.0056      131.4724      124.0717      123.9096      117.6383      131.7799      134.5174      141.2625      157.4801      178.3541      186.0485      188.5045      192.5343      183.9240      163.4396      172.2569      170.8779      159.9019      154.7811      161.2762      173.3397      198.5986      238.1076      219.8587      202.7506      190.1671      177.0438      158.8286      160.7893      188.4644      188.1971      174.7331      189.2529      222.4716      231.0214      248.0816      227.2875      197.4631      174.3274      154.8000      156.8314      158.3998      206.7106      227.2012      244.6201      238.8745      255.6683      255.7168      251.3723      248.0669      253.4924      269.5530      301.2077      308.6947      347.6190      349.0490      359.4611      266.0741      211.3111      249.7262        0.0000        0.0000        0.0000        0.0000        0.0000        0.0000      220.2300      220.8900      162.4200      150.8400      224.7207      229.8265      250.6381      263.2231      237.7168      261.7776      324.4668        0.0000        0.0000        0.0000        0.0000        0.0000        0.0000        0.0000        0.0000        0.0000        0.0000        0.0000        0.0000        0.0000        0.0000        0.0000        0.0000        0.0000        0.0000        0.0000        0.0000        0.0000        0.0000        0.0000        0.0000        0.0000        0.0000        0.0000        0.0000        0.0000        0.0000        0.0000        0.0000        0.0000        0.0000        0.0000        0.0000        0.0000        0.0000        0.0000        0.0000        0.0000        0.0000        0.0000        0.0000        0.0000        0.0000        0.0000        0.0000        0.0000        0.0000        0.0000        0.0000        0.0000        0.0000        0.0000
        0.0000        0.0000        0.0000        0.0000        0.0000        0.0000        0.0000        0.0000        0.0000        0.0000        0.0000        0.0000        0.0000        0.0000        0.0000        0.0000        0.0000        0.0000        0.0000        0.0000        0.0000        0.0000        0.0000        0.0000        0.0000        0.0000        0.0000        0.0000        0.0000        0.0000        0.0000        0.0000        0.0000        0.0000        0.0000        0.0000        0.0000        0.0000        0.0000        0.0000        0.0000        0.0000        0.0000        0.0000        0.0000        0.0000        0.0000        0.0000        0.0000        0.0000        0.0000        0.0000        0.0000        0.0000        0.0000        0.0000        0.0000        0.0000        0.0000        0.0000        0.0000        0.0000        0.0000        0.0000        0.0000        0.0000        0.0000        0.0000        0.0000        0.0000        0.0000        0.0000        0.0000        0.0000        0.0000        0.0000        0.0000        0.0000        0.0000        0.0000        0.0000        0.0000        0.0000        0.0000        0.0000        0.0000        0.0000        0.0000        0.0000        0.0000        0.0000        0.0000        0.0000        0.0000        0.0000        0.0000        0.0000        0.0000        0.0000        0.0000        0.0000        0.0000      188.1755      227.2548      203.4369      182.9215      156.8066      132.6271      131.9021      139.5351      154.4008      154.3303      172.5876      169.6791      156.9989      178.1806      198.6978      198.0131      192.4062      160.8653      153.4489      149.6151      157.8482      167.6446      165.2694      178.2709      202.8491      218.4066      211.2095      197.8748      186.7334      176.3957      153.6357      154.3918      152.4973      149.5195      156.7186      169.1127      194.6915      227.2116      211.1274      201.5550      198.2164      181.0159      182.3825      160.5429      195.5459      190.1707      160.5671      163.3437      173.8919      186.0021      204.7393      210.1046      182.5273      149.3919      140.9204      150.7141      163.2960      200.8188      220.4037      236.7661      251.2170      261.1833      271.6198      274.9225      294.7598      305.3726      326.0541      362.4262      350.9644      358.7707      361.9568      339.6277      258.6464      236.1052      235.9491        0.0000        0.0000        0.0000        0.0000        0.0000        0.0000        0.0000      264.8999      289.7400      177.2700      240.0588      254.8230      255.7344      241.7734      252.7647      261.3279      325.9719        0.0000        0.0000        0.0000        0.0000        0.0000        0.0000        0.0000        0.0000        0.0000        0.0000        0.0000        0.0000        0.0000        0.0000        0.0000        0.0000        0.0000        0.0000        0.0000        0.0000        0.0000        0.0000        0.0000        0.0000        0.0000        0.0000        0.0000        0.0000        0.0000        0.0000        0.0000        0.0000        0.0000        0.0000        0.0000        0.0000        0.0000        0.0000        0.0000        0.0000        0.0000        0.0000        0.0000        0.0000        0.0000        0.0000        0.0000        0.0000        0.0000        0.0000        0.0000        0.0000        0.0000        0.0000        0.0000
        0.0000        0.0000        0.0000        0.0000        0.0000        0.0000        0.0000        0.0000        0.0000        0.0000        0.0000        0.0000        0.0000        0.0000        0.0000        0.0000        0.0000        0.0000        0.0000        0.0000        0.0000        0.0000        0.0000        0.0000        0.0000        0.0000        0.0000        0.0000        0.0000        0.0000        0.0000        0.0000        0.0000        0.0000        0.0000        0.0000        0.0000        0.0000        0.0000        0.0000        0.0000        0.0000        0.0000        0.0000        0.0000        0.0000        0.0000        0.0000        0.0000        0.0000        0.0000        0.0000        0.0000        0.0000        0.0000        0.0000        0.0000        0.0000        0.0000        0.0000        0.0000        0.0000        0.0000        0.0000        0.0000        0.0000        0.0000        0.0000        0.0000        0.0000        0.0000        0.0000        0.0000        0.0000        0.0000        0.0000        0.0000        0.0000        0.0000        0.0000        0.0000        0.0000        0.0000        0.0000        0.0000        0.0000        0.0000        0.0000        0.0000        0.0000        0.0000        0.0000        0.0000        0.0000        0.0000        0.0000        0.0000        0.0000        0.0000        0.0000        0.0000        0.0000        0.0000      211.9719      198.4615      179.3928      157.6813      135.5018      124.7321      130.9156      135.5199      169.1509      200.6274      217.1202      232.6249      298.4179      329.6469      312.0259      289.9506      248.9674      222.7024      219.0894      207.8930      231.3745      218.2849      229.7443      256.8944        0.0000        0.0000      185.5179      180.2708      161.0243      139.1214      134.4775      161.3615      174.1189      178.6362      169.3145      188.3335      186.5236      228.2864      225.3441      199.0689      169.4949      163.2346      152.7254      159.2751      155.9980      155.3615      159.2888      156.5115      149.0618      161.1665      149.0451      147.1533      142.8695      135.6872      145.6600      153.8782      179.9764      198.8174      221.3306      242.0739      290.0054      308.7096      337.7267      354.9109      336.0624      371.5757      387.5042      381.5371      334.6641      352.5868      237.2354        0.0000        0.0000        0.0000        0.0000        0.0000        0.0000        0.0000        0.0000        0.0000        0.0000        0.0000        0.0000        0.0000      262.1114      226.0068      266.7383      271.8954      258.4878      268.8673        0.0000        0.0000        0.0000        0.0000        0.0000        0.0000        0.0000        0.0000        0.0000        0.0000        0.0000        0.0000        0.0000        0.0000        0.0000        0.0000        0.0000        0.0000        0.0000        0.0000        0.0000        0.0000        0.0000        0.0000        0.0000        0.0000        0.0000        0.0000        0.0000        0.0000        0.0000        0.0000        0.0000        0.0000        0.0000        0.0000        0.0000        0.0000        0.0000        0.0000        0.0000        0.0000        0.0000        0.0000        0.0000        0.0000        0.0000        0.0000        0.0000        0.0000        0.0000        0.0000        0.0000        0.0000        0.0000        0.0000
        0.0000        0.0000        0.0000        0.0000        0.0000        0.0000        0.0000        0.0000        0.0000        0.0000        0.0000        0.0000        0.0000        0.0000        0.0000        0.0000        0.0000        0.0000        0.0000        0.0000        0.0000        0.0000        0.0000        0.0000        0.0000        0.0000        0.0000        0.0000        0.0000        0.0000        0.0000        0.0000        0.0000        0.0000        0.0000        0.0000        0.0000        0.0000        0.0000        0.0000        0.0000        0.0000        0.0000        0.0000        0.0000        0.0000        0.0000        0.0000        0.0000        0.0000        0.0000        0.0000        0.0000        0.0000        0.0000        0.0000        0.0000        0.0000        0.0000        0.0000        0.0000        0.0000        0.0000        0.0000        0.0000        0.0000        0.0000        0.0000        0.0000        0.0000        0.0000        0.0000        0.0000        0.0000        0.0000        0.0000        0.0000        0.0000        0.0000        0.0000        0.0000        0.0000        0.0000        0.0000        0.0000        0.0000        0.0000        0.0000        0.0000        0.0000        0.0000        0.0000        0.0000        0.0000        0.0000        0.0000        0.0000        0.0000        0.0000        0.0000        0.0000        0.0000        0.0000      212.2415      209.9596      189.8898      170.7626      145.0770      129.4749      149.7456      160.1525      198.2096      213.2046      220.6916      255.9098      346.0752      357.6684      363.2103      349.2982      302.5231      281.1490      272.8712      245.6331      273.9745      271.5497      308.8522        0.0000        0.0000        0.0000        0.0000        0.0000        0.0000      130.7369      134.2977      172.8137      207.8574      194.7466      171.2739      192.0684      200.1858      221.1651      209.6328      162.3402      162.1888      159.2245      152.2929      158.2586      154.7984      166.6576      166.6593      157.0024      141.0358      144.4837      134.4315      140.6535      143.4134      148.3766      149.4751      156.8118      197.5691      227.6574      236.9660      253.8662      284.1881      312.9537      323.9989      336.0215      357.8679      399.8486      398.5425      383.3567      289.6835        0.0000        0.0000        0.0000        0.0000        0.0000        0.0000        0.0000        0.0000        0.0000        0.0000        0.0000        0.0000        0.0000        0.0000        0.0000      270.1019      237.5737      296.0353      289.2159      309.2879      351.9097      355.2441        0.0000        0.0000        0.0000        0.0000        0.0000        0.0000        0.0000        0.0000        0.0000        0.0000        0.0000        0.0000        0.0000        0.0000        0.0000        0.0000        0.0000        0.0000        0.0000        0.0000        0.0000        0.0000        0.0000        0.0000        0.0000        0.0000        0.0000        0.0000        0.0000        0.0000        0.0000        0.0000        0.0000        0.0000        0.0000        0.0000        0.0000        0.0000        0.0000        0.0000        0.0000        0.0000        0.0000        0.0000        0.0000        0.0000        0.0000        0.0000        0.0000        0.0000        0.0000        0.0000        0.0000        0.0000        0.0000
        0.0000        0.0000        0.0000        0.0000        0.0000        0.0000        0.0000        0.0000        0.0000        0.0000        0.0000        0.0000        0.0000        0.0000        0.0000        0.0000        0.0000        0.0000        0.0000        0.0000        0.0000        0.0000        0.0000        0.0000        0.0000        0.0000        0.0000        0.0000        0.0000        0.0000        0.0000        0.0000        0.0000        0.0000        0.0000        0.0000        0.0000        0.0000        0.0000        0.0000        0.0000        0.0000        0.0000        0.0000        0.0000        0.0000        0.0000        0.0000        0.0000        0.0000        0.0000        0.0000        0.0000        0.0000        0.0000        0.0000        0.0000        0.0000        0.0000        0.0000        0.0000        0.0000        0.0000        0.0000        0.0000        0.0000        0.0000        0.0000        0.0000        0.0000        0.0000        0.0000        0.0000        0.0000        0.0000        0.0000        0.0000        0.0000        0.0000        0.0000        0.0000        0.0000        0.0000        0.0000        0.0000        0.0000        0.0000        0.0000        0.0000        0.0000        0.0000        0.0000        0.0000        0.0000        0.0000        0.0000        0.0000        0.0000        0.0000        0.0000        0.0000        0.0000        0.0000      206.0370      207.3395      203.3474      192.5240      150.5891      149.7639      157.3697      162.9892      209.7106      226.1215      218.8571      239.6666      318.7231      342.9157        0.0000      383.9950      353.6621        0.0000        0.0000      293.7366      288.7858        0.0000        0.0000        0.0000        0.0000        0.0000        0.0000        0.0000        0.0000      118.8816      121.2181      150.0092      188.3786      195.8911      189.0503      195.9059      165.5358      195.6670      211.7022      181.7525      170.4481      161.1635      154.6240      152.5057      157.9559      165.3539      162.5543      162.3292      141.2381      134.8349      149.7853      145.0388      155.5901      155.3054      165.6821      175.3462      222.3982      246.2250      243.3359      259.9896      299.7309      308.2653      343.9430      344.4012        0.0000        0.0000        0.0000        0.0000        0.0000        0.0000        0.0000        0.0000        0.0000        0.0000        0.0000        0.0000        0.0000        0.0000        0.0000        0.0000        0.0000        0.0000        0.0000        0.0000      249.9428      291.5509      298.3678      297.8116      312.4882        0.0000        0.0000        0.0000        0.0000        0.0000        0.0000        0.0000        0.0000        0.0000        0.0000        0.0000        0.0000        0.0000        0.0000        0.0000        0.0000        0.0000        0.0000        0.0000        0.0000        0.0000        0.0000        0.0000        0.0000        0.0000        0.0000        0.0000        0.0000        0.0000        0.0000        0.0000        0.0000        0.0000        0.0000        0.0000        0.0000        0.0000        0.0000        0.0000        0.0000        0.0000        0.0000        0.0000        0.0000        0.0000        0.0000        0.0000        0.0000        0.0000        0.0000        0.0000        0.0000        0.0000        0.0000        0.0000        0.0000        0.0000
        0.0000        0.0000        0.0000        0.0000        0.0000        0.0000        0.0000        0.0000        0.0000        0.0000        0.0000        0.0000        0.0000        0.0000        0.0000        0.0000        0.0000        0.0000        0.0000        0.0000        0.0000        0.0000        0.0000        0.0000        0.0000        0.0000        0.0000        0.0000        0.0000        0.0000        0.0000        0.0000        0.0000        0.0000        0.0000        0.0000        0.0000        0.0000        0.0000        0.0000        0.0000        0.0000        0.0000        0.0000        0.0000        0.0000        0.0000        0.0000        0.0000        0.0000        0.0000        0.0000        0.0000        0.0000        0.0000        0.0000        0.0000        0.0000        0.0000        0.0000        0.0000        0.0000        0.0000        0.0000        0.0000        0.0000        0.0000        0.0000        0.0000        0.0000        0.0000        0.0000        0.0000        0.0000        0.0000        0.0000        0.0000        0.0000        0.0000        0.0000        0.0000        0.0000        0.0000        0.0000        0.0000        0.0000        0.0000        0.0000        0.0000        0.0000        0.0000        0.0000        0.0000        0.0000        0.0000        0.0000        0.0000        0.0000        0.0000        0.0000        0.0000        0.0000        0.0000      200.4918      202.3795      214.4817      183.1847      148.7167      140.3949      153.2678      156.4470      188.0239      210.2013      228.2467        0.0000        0.0000        0.0000        0.0000        0.0000        0.0000        0.0000        0.0000        0.0000        0.0000        0.0000        0.0000        0.0000        0.0000        0.0000        0.0000        0.0000        0.0000        0.0000      127.3909      146.5191      167.2225      185.3471      180.3746      190.5746      187.8239      192.8768      196.3405      217.2648      178.7195      170.7883      184.9529      175.2834      161.8899      153.0915      165.4909      166.4913      145.0334      143.2301      160.5605      173.0027      164.3173      183.8604      196.0282      210.5946      253.6715      262.7471      265.1815      283.5591      322.9936      333.1989      351.5382        0.0000        0.0000        0.0000        0.0000        0.0000        0.0000        0.0000        0.0000        0.0000        0.0000        0.0000        0.0000        0.0000        0.0000        0.0000        0.0000        0.0000        0.0000        0.0000        0.0000        0.0000        0.0000      318.7123      291.1532      283.1980        0.0000      254.0103      254.1004        0.0000        0.0000        0.0000        0.0000        0.0000        0.0000        0.0000        0.0000        0.0000        0.0000        0.0000        0.0000        0.0000        0.0000        0.0000        0.0000        0.0000        0.0000        0.0000        0.0000        0.0000        0.0000        0.0000        0.0000        0.0000        0.0000        0.0000        0.0000        0.0000        0.0000        0.0000        0.0000        0.0000        0.0000        0.0000        0.0000        0.0000        0.0000        0.0000        0.0000        0.0000        0.0000        0.0000        0.0000        0.0000        0.0000        0.0000        0.0000        0.0000        0.0000        0.0000        0.0000        0.0000        0.0000        0.0000
        0.0000        0.0000        0.0000        0.0000        0.0000        0.0000        0.0000        0.0000        0.0000        0.0000        0.0000        0.0000        0.0000        0.0000        0.0000        0.0000        0.0000        0.0000        0.0000        0.0000        0.0000        0.0000        0.0000        0.0000        0.0000        0.0000        0.0000        0.0000        0.0000        0.0000        0.0000        0.0000        0.0000        0.0000        0.0000        0.0000        0.0000        0.0000        0.0000        0.0000        0.0000        0.0000        0.0000        0.0000        0.0000        0.0000        0.0000        0.0000        0.0000        0.0000        0.0000        0.0000        0.0000        0.0000        0.0000        0.0000        0.0000        0.0000        0.0000        0.0000        0.0000        0.0000        0.0000        0.0000        0.0000        0.0000        0.0000        0.0000        0.0000        0.0000        0.0000        0.0000        0.0000        0.0000        0.0000        0.0000        0.0000        0.0000        0.0000        0.0000        0.0000        0.0000        0.0000        0.0000        0.0000        0.0000        0.0000        0.0000        0.0000        0.0000        0.0000        0.0000        0.0000        0.0000        0.0000        0.0000        0.0000        0.0000        0.0000        0.0000        0.0000        0.0000        0.0000        0.0000        0.0000      169.3264      166.7685      151.3569      138.0613      144.3149      164.1495      192.8510      193.5228      214.8664      233.6000        0.0000        0.0000        0.0000        0.0000        0.0000        0.0000        0.0000        0.0000        0.0000        0.0000        0.0000        0.0000        0.0000        0.0000        0.0000        0.0000        0.0000        0.0000      148.4197      160.6686      189.2551      201.9664      214.3454      228.5244      236.9293      245.0024      245.2161      214.7774      198.7737      191.5173      172.0714      176.5293      148.0360      141.1558      132.2864      168.6693      153.9727      127.0548      141.3255      155.3267      175.5767      215.8327      223.8618      243.6792      287.4158      292.0509      337.2100      279.9005      297.6300      255.2099        0.0000        0.0000        0.0000        0.0000        0.0000        0.0000        0.0000        0.0000        0.0000        0.0000        0.0000        0.0000        0.0000        0.0000        0.0000        0.0000        0.0000        0.0000        0.0000        0.0000        0.0000        0.0000        0.0000        0.0000      239.6458      227.6689        0.0000      131.5800      113.2200        0.0000        0.0000        0.0000        0.0000        0.0000        0.0000        0.0000        0.0000        0.0000        0.0000        0.0000        0.0000        0.0000        0.0000        0.0000        0.0000        0.0000        0.0000        0.0000        0.0000        0.0000        0.0000        0.0000        0.0000        0.0000        0.0000        0.0000        0.0000        0.0000        0.0000        0.0000        0.0000        0.0000        0.0000        0.0000        0.0000        0.0000        0.0000        0.0000        0.0000        0.0000        0.0000        0.0000        0.0000        0.0000        0.0000        0.0000        0.0000        0.0000        0.0000        0.0000        0.0000        0.0000        0.0000        0.0000
        0.0000        0.0000        0.0000        0.0000        0.0000        0.0000        0.0000        0.0000        0.0000        0.0000        0.0000        0.0000        0.0000        0.0000        0.0000        0.0000        0.0000        0.0000        0.0000        0.0000        0.0000        0.0000        0.0000        0.0000        0.0000        0.0000        0.0000        0.0000        0.0000        0.0000        0.0000        0.0000        0.0000        0.0000        0.0000        0.0000        0.0000        0.0000        0.0000        0.0000        0.0000        0.0000        0.0000        0.0000        0.0000        0.0000        0.0000        0.0000        0.0000        0.0000        0.0000        0.0000        0.0000        0.0000        0.0000        0.0000        0.0000        0.0000        0.0000        0.0000        0.0000        0.0000        0.0000        0.0000        0.0000        0.0000        0.0000        0.0000        0.0000        0.0000        0.0000        0.0000        0.0000        0.0000        0.0000        0.0000        0.0000        0.0000        0.0000        0.0000        0.0000        0.0000        0.0000        0.0000        0.0000        0.0000        0.0000        0.0000        0.0000        0.0000        0.0000        0.0000        0.0000        0.0000        0.0000        0.0000        0.0000        0.0000        0.0000        0.0000        0.0000        0.0000        0.0000        0.0000        0.0000        0.0000      167.8950      153.2227      146.1222      160.0714      177.6403      193.2999      188.4555      207.6880      228.8629        0.0000        0.0000        0.0000        0.0000        0.0000        0.0000        0.0000        0.0000        0.0000        0.0000        0.0000        0.0000        0.0000        0.0000        0.0000        0.0000        0.0000        0.0000        0.0000        0.0000      210.6657      222.7798      243.9057      272.5598      281.1853      277.2066      274.2832      254.1631      209.5258      183.6593      164.1992      152.8443      138.7452      127.2610      126.0624      172.2298      127.1675      121.4788      128.1352      136.8010      167.8894      225.2527      238.2897      359.8194      307.5948        0.0000        0.0000      310.3482        0.0000        0.0000        0.0000        0.0000        0.0000        0.0000        0.0000        0.0000        0.0000        0.0000        0.0000        0.0000        0.0000        0.0000        0.0000        0.0000        0.0000        0.0000        0.0000        0.0000        0.0000        0.0000        0.0000        0.0000        0.0000        0.0000      194.4430      176.5149        0.0000        0.0000        0.0000        0.0000        0.0000        0.0000        0.0000        0.0000        0.0000        0.0000        0.0000        0.0000        0.0000        0.0000        0.0000        0.0000        0.0000        0.0000        0.0000        0.0000        0.0000        0.0000        0.0000        0.0000        0.0000        0.0000        0.0000        0.0000        0.0000        0.0000        0.0000        0.0000        0.0000        0.0000        0.0000        0.0000        0.0000        0.0000        0.0000        0.0000        0.0000        0.0000        0.0000        0.0000        0.0000        0.0000        0.0000        0.0000        0.0000        0.0000        0.0000        0.0000        0.0000        0.0000        0.0000        0.0000        0.0000        0.0000
[truncated: 212,709 more chars]
