# Supplementary material for: Multidimensional evaluation of the TRMM 3B43V7 satellite-based precipitation product in mainland China from 1998–2016
Source: PeerJ. 2020 Feb 20;8:e8615. doi: 10.7717/peerj.8615 (PMC7036276; doi:10.7717/peerj.8615)
Supplement: Supplemental Information 2 [file peerj-08-8615-s002.zip › TRMM_3B43 data/TRMM 3B43 data-Year-Month/2013-07.txt]

ncols         249
nrows         175
xllcorner     73.250
yllcorner     6.500
cellsize      0.25000
        0.0000        0.0000        0.0000        0.0000        0.0000        0.0000        0.0000        0.0000        0.0000        0.0000        0.0000        0.0000        0.0000        0.0000        0.0000        0.0000        0.0000        0.0000        0.0000        0.0000        0.0000        0.0000        0.0000        0.0000        0.0000        0.0000        0.0000        0.0000        0.0000        0.0000        0.0000        0.0000        0.0000        0.0000        0.0000        0.0000        0.0000        0.0000        0.0000        0.0000        0.0000        0.0000        0.0000        0.0000        0.0000        0.0000        0.0000        0.0000        0.0000        0.0000        0.0000        0.0000        0.0000        0.0000        0.0000        0.0000        0.0000        0.0000        0.0000        0.0000        0.0000        0.0000        0.0000        0.0000        0.0000        0.0000        0.0000        0.0000        0.0000        0.0000        0.0000        0.0000        0.0000        0.0000        0.0000        0.0000        0.0000        0.0000        0.0000        0.0000        0.0000        0.0000        0.0000        0.0000        0.0000        0.0000        0.0000        0.0000        0.0000        0.0000        0.0000        0.0000        0.0000        0.0000        0.0000        0.0000        0.0000        0.0000        0.0000        0.0000        0.0000        0.0000        0.0000        0.0000        0.0000        0.0000        0.0000        0.0000        0.0000        0.0000        0.0000        0.0000        0.0000        0.0000        0.0000        0.0000        0.0000        0.0000        0.0000        0.0000        0.0000        0.0000        0.0000        0.0000        0.0000        0.0000        0.0000        0.0000        0.0000        0.0000        0.0000        0.0000        0.0000        0.0000        0.0000        0.0000        0.0000        0.0000        0.0000        0.0000        0.0000        0.0000        0.0000        0.0000        0.0000        0.0000        0.0000        0.0000        0.0000        0.0000        0.0000        0.0000        0.0000        0.0000        0.0000        0.0000        0.0000        0.0000        0.0000        0.0000        0.0000        0.0000        0.0000        0.0000        0.0000        0.0000        0.0000        0.0000        0.0000        0.0000        0.0000        0.0000        0.0000      128.5133      133.3870      139.1427        0.0000        0.0000        0.0000      150.1115      161.1855      172.7418      176.9784      197.6165      216.6885      227.7791      239.1823      228.4335      237.8188      263.8502      292.5131      301.0304      278.2522      254.2536      263.4833      267.2142      262.1800      273.5475      280.9284      278.3948      275.8278      255.3590      240.5132      239.8662      255.4532      245.3853      295.9360      274.6379      255.5823      268.8134      249.8058      244.9185      232.1083      221.2256      212.4928      258.5803      267.0838      243.9440      238.0474        0.0000        0.0000        0.0000        0.0000        0.0000        0.0000        0.0000        0.0000        0.0000        0.0000        0.0000        0.0000        0.0000        0.0000        0.0000        0.0000        0.0000        0.0000        0.0000        0.0000        0.0000        0.0000        0.0000        0.0000        0.0000        0.0000        0.0000        0.0000        0.0000        0.0000
        0.0000        0.0000        0.0000        0.0000        0.0000        0.0000        0.0000        0.0000        0.0000        0.0000        0.0000        0.0000        0.0000        0.0000        0.0000        0.0000        0.0000        0.0000        0.0000        0.0000        0.0000        0.0000        0.0000        0.0000        0.0000        0.0000        0.0000        0.0000        0.0000        0.0000        0.0000        0.0000        0.0000        0.0000        0.0000        0.0000        0.0000        0.0000        0.0000        0.0000        0.0000        0.0000        0.0000        0.0000        0.0000        0.0000        0.0000        0.0000        0.0000        0.0000        0.0000        0.0000        0.0000        0.0000        0.0000        0.0000        0.0000        0.0000        0.0000        0.0000        0.0000        0.0000        0.0000        0.0000        0.0000        0.0000        0.0000        0.0000        0.0000        0.0000        0.0000        0.0000        0.0000        0.0000        0.0000        0.0000        0.0000        0.0000        0.0000        0.0000        0.0000        0.0000        0.0000        0.0000        0.0000        0.0000        0.0000        0.0000        0.0000        0.0000        0.0000        0.0000        0.0000        0.0000        0.0000        0.0000        0.0000        0.0000        0.0000        0.0000        0.0000        0.0000        0.0000        0.0000        0.0000        0.0000        0.0000        0.0000        0.0000        0.0000        0.0000        0.0000        0.0000        0.0000        0.0000        0.0000        0.0000        0.0000        0.0000        0.0000        0.0000        0.0000        0.0000        0.0000        0.0000        0.0000        0.0000        0.0000        0.0000        0.0000        0.0000        0.0000        0.0000        0.0000        0.0000        0.0000        0.0000        0.0000        0.0000        0.0000        0.0000        0.0000        0.0000        0.0000        0.0000        0.0000        0.0000        0.0000        0.0000        0.0000        0.0000        0.0000        0.0000        0.0000        0.0000        0.0000        0.0000        0.0000        0.0000        0.0000        0.0000        0.0000        0.0000        0.0000        0.0000        0.0000        0.0000        0.0000        0.0000        0.0000        0.0000        0.0000      122.2864      131.5834      133.4419      132.2934      135.6683      130.6969      133.0615      140.9686      153.7998      171.4965      199.1758      207.6958      219.2922      235.8398      230.1915      226.7077      233.5665      253.4754      289.4865      295.8355      265.1935      255.4498      267.7026      258.1979      249.0561      254.4029      246.1446      243.9553      251.6479      255.3047      256.0306      243.0529      265.8597      236.4198      252.6973      230.3671      259.4609      283.1828      259.6193      245.2916      234.3019      245.2045      238.3341      237.0572      238.8473      227.7437      227.4809      226.8322      199.3903      188.9368      184.2582      210.8944      218.3790      206.3913        0.0000        0.0000        0.0000        0.0000        0.0000        0.0000        0.0000        0.0000        0.0000        0.0000        0.0000        0.0000        0.0000        0.0000        0.0000        0.0000        0.0000        0.0000        0.0000        0.0000        0.0000        0.0000        0.0000
        0.0000        0.0000        0.0000        0.0000        0.0000        0.0000        0.0000        0.0000        0.0000        0.0000        0.0000        0.0000        0.0000        0.0000        0.0000        0.0000        0.0000        0.0000        0.0000        0.0000        0.0000        0.0000        0.0000        0.0000        0.0000        0.0000        0.0000        0.0000        0.0000        0.0000        0.0000        0.0000        0.0000        0.0000        0.0000        0.0000        0.0000        0.0000        0.0000        0.0000        0.0000        0.0000        0.0000        0.0000        0.0000        0.0000        0.0000        0.0000        0.0000        0.0000        0.0000        0.0000        0.0000        0.0000        0.0000       47.8503        0.0000       37.7578       37.6318        0.0000        0.0000        0.0000        0.0000        0.0000        0.0000        0.0000        0.0000        0.0000        0.0000        0.0000        0.0000        0.0000        0.0000        0.0000        0.0000        0.0000        0.0000        0.0000        0.0000        0.0000        0.0000        0.0000        0.0000        0.0000        0.0000        0.0000        0.0000        0.0000        0.0000        0.0000        0.0000        0.0000        0.0000        0.0000        0.0000        0.0000        0.0000        0.0000        0.0000        0.0000        0.0000        0.0000        0.0000        0.0000        0.0000        0.0000        0.0000        0.0000        0.0000        0.0000        0.0000        0.0000        0.0000        0.0000        0.0000        0.0000        0.0000        0.0000        0.0000        0.0000        0.0000        0.0000        0.0000        0.0000        0.0000        0.0000        0.0000        0.0000        0.0000        0.0000        0.0000        0.0000        0.0000        0.0000        0.0000        0.0000        0.0000        0.0000        0.0000        0.0000        0.0000        0.0000        0.0000        0.0000        0.0000        0.0000        0.0000        0.0000        0.0000        0.0000        0.0000        0.0000        0.0000        0.0000        0.0000        0.0000        0.0000        0.0000        0.0000        0.0000        0.0000        0.0000        0.0000        0.0000        0.0000        0.0000        0.0000        0.0000        0.0000        0.0000        0.0000      113.6492      116.3121      122.2604      127.2400      125.2823      125.1267      125.1725      118.0725      124.5788      136.9601      156.6282      193.0688      215.5619      217.0559      216.5265      206.0809      202.8641      204.1548      224.2932      242.5359      240.7505      247.3068      248.6234      256.8132      250.5047      239.5161      239.8222      246.0008      252.2940      260.4558      233.8208      255.1349      262.5347      249.6508      233.5844      244.5340      250.7932      246.5367      298.1888      276.6941      243.0725      218.0227      228.6945      220.4383      215.7830      239.0719      241.9490      224.1295      194.0832      182.5209      172.3510      171.4124      186.6998      179.1468      164.9536      170.5325        0.0000        0.0000        0.0000        0.0000        0.0000        0.0000        0.0000        0.0000        0.0000        0.0000        0.0000        0.0000        0.0000        0.0000        0.0000        0.0000        0.0000        0.0000        0.0000        0.0000        0.0000        0.0000
        0.0000        0.0000        0.0000        0.0000        0.0000        0.0000        0.0000        0.0000        0.0000        0.0000        0.0000        0.0000        0.0000        0.0000        0.0000        0.0000        0.0000        0.0000        0.0000        0.0000        0.0000        0.0000        0.0000        0.0000        0.0000        0.0000        0.0000        0.0000        0.0000        0.0000        0.0000        0.0000        0.0000        0.0000        0.0000        0.0000        0.0000        0.0000        0.0000        0.0000        0.0000        0.0000        0.0000        0.0000        0.0000        0.0000        0.0000        0.0000        0.0000        0.0000        0.0000        0.0000        0.0000       61.8805       54.7460       56.0889       52.5761       63.6102      113.8804       31.6672        0.0000        0.0000        0.0000        0.0000        0.0000        0.0000        0.0000        0.0000        0.0000        0.0000        0.0000        0.0000        0.0000        0.0000        0.0000        0.0000        0.0000        0.0000        0.0000        0.0000        0.0000        0.0000        0.0000        0.0000        0.0000        0.0000        0.0000        0.0000        0.0000        0.0000        0.0000        0.0000        0.0000        0.0000        0.0000        0.0000        0.0000        0.0000        0.0000        0.0000        0.0000        0.0000        0.0000        0.0000        0.0000        0.0000        0.0000        0.0000        0.0000        0.0000        0.0000        0.0000        0.0000        0.0000        0.0000        0.0000        0.0000        0.0000        0.0000        0.0000        0.0000        0.0000        0.0000        0.0000        0.0000        0.0000        0.0000        0.0000        0.0000        0.0000        0.0000        0.0000        0.0000        0.0000        0.0000        0.0000        0.0000        0.0000        0.0000        0.0000        0.0000        0.0000        0.0000        0.0000        0.0000        0.0000        0.0000        0.0000        0.0000        0.0000        0.0000        0.0000        0.0000        0.0000        0.0000        0.0000        0.0000        0.0000        0.0000        0.0000        0.0000        0.0000        0.0000        0.0000        0.0000        0.0000        0.0000        0.0000        0.0000        0.0000      102.0053      106.5674      114.2442      124.0870      125.7254      126.3559      162.6284      228.8654      125.8089      127.2329      139.4168      150.7750      160.8473      174.4620      193.2207      192.7622      191.9031      193.8521      201.7034      213.7563      218.4377      234.1821      250.6432      260.3362      263.6217      237.2039      222.6279      225.0723      255.9883      249.4664      230.6232      243.0862      287.3276      292.7457      288.4970      287.7553      232.9882      220.1821      235.5056      261.4782      253.3130      225.3612      219.5504      214.2112      210.6719      194.9406      197.8078      198.2757      200.6798      191.3528      190.0079      187.4745      191.1391      191.3716      187.2128      174.7446      165.1521      172.6145      176.6454        0.0000        0.0000        0.0000        0.0000        0.0000        0.0000        0.0000        0.0000        0.0000        0.0000        0.0000        0.0000        0.0000        0.0000        0.0000        0.0000        0.0000        0.0000        0.0000        0.0000
        0.0000        0.0000        0.0000        0.0000        0.0000        0.0000        0.0000        0.0000        0.0000        0.0000        0.0000        0.0000        0.0000        0.0000        0.0000        0.0000        0.0000        0.0000        0.0000        0.0000        0.0000        0.0000        0.0000        0.0000        0.0000        0.0000        0.0000        0.0000        0.0000        0.0000        0.0000        0.0000        0.0000        0.0000        0.0000        0.0000        0.0000        0.0000        0.0000        0.0000        0.0000        0.0000        0.0000        0.0000        0.0000        0.0000        0.0000        0.0000        0.0000        0.0000        0.0000        0.0000        0.0000       56.7464       48.8316       49.0125       47.1223       52.3520       43.9936       36.3292        0.0000        0.0000        0.0000        0.0000        0.0000        0.0000        0.0000        0.0000        0.0000        0.0000        0.0000        0.0000        0.0000        0.0000        0.0000        0.0000        0.0000        0.0000        0.0000        0.0000        0.0000        0.0000        0.0000        0.0000        0.0000        0.0000        0.0000        0.0000        0.0000        0.0000        0.0000        0.0000        0.0000        0.0000        0.0000        0.0000        0.0000        0.0000        0.0000        0.0000        0.0000        0.0000        0.0000        0.0000        0.0000        0.0000        0.0000        0.0000        0.0000        0.0000        0.0000        0.0000        0.0000        0.0000        0.0000        0.0000        0.0000        0.0000        0.0000        0.0000        0.0000        0.0000        0.0000        0.0000        0.0000        0.0000        0.0000        0.0000        0.0000        0.0000        0.0000        0.0000        0.0000        0.0000        0.0000        0.0000        0.0000        0.0000        0.0000        0.0000        0.0000        0.0000        0.0000        0.0000        0.0000        0.0000        0.0000        0.0000        0.0000        0.0000        0.0000        0.0000        0.0000        0.0000        0.0000        0.0000        0.0000        0.0000        0.0000        0.0000        0.0000        0.0000        0.0000        0.0000        0.0000        0.0000        0.0000        0.0000        0.0000        0.0000      105.8095       98.4873      109.5168      132.0516      128.2124      170.8690      264.7551      182.8355      116.7071      118.8574      133.8094      134.8764      148.1689      155.9826      167.7521      177.2161      184.5745      184.8863      179.8590      201.0090      223.2064      237.2294      243.1324      268.3129      269.0681      254.1235      231.9393      236.0078      249.2116      244.5337      250.6777      260.6686      330.2387      308.8345      299.4333      247.6145      217.3753      255.9948      289.9469      265.8943      242.2521      242.9349      236.0229      228.1252      223.6364      203.6181      196.6864      199.7462      219.8403      228.8803      248.4065      234.0495      219.5048      205.9606      208.5573      191.8399      180.6913      192.6753      199.5978      198.4071      207.1538        0.0000        0.0000        0.0000        0.0000        0.0000        0.0000        0.0000        0.0000        0.0000        0.0000        0.0000        0.0000        0.0000        0.0000        0.0000        0.0000        0.0000        0.0000
        0.0000        0.0000        0.0000        0.0000        0.0000        0.0000        0.0000        0.0000        0.0000        0.0000        0.0000        0.0000        0.0000        0.0000        0.0000        0.0000        0.0000        0.0000        0.0000        0.0000        0.0000        0.0000        0.0000        0.0000        0.0000        0.0000        0.0000        0.0000        0.0000        0.0000        0.0000        0.0000        0.0000        0.0000        0.0000        0.0000        0.0000        0.0000        0.0000        0.0000        0.0000        0.0000        0.0000        0.0000        0.0000        0.0000        0.0000        0.0000        0.0000        0.0000      193.5458       64.8165       53.4708       48.8770       44.9844       45.0323       47.7500       43.0363       43.4480       39.7431       46.3541       96.9116        0.0000        0.0000        0.0000        0.0000        0.0000        0.0000        0.0000        0.0000        0.0000        0.0000        0.0000        0.0000        0.0000        0.0000        0.0000        0.0000        0.0000        0.0000        0.0000        0.0000        0.0000        0.0000        0.0000        0.0000        0.0000        0.0000        0.0000        0.0000        0.0000        0.0000        0.0000        0.0000        0.0000        0.0000        0.0000        0.0000        0.0000        0.0000        0.0000        0.0000        0.0000        0.0000        0.0000        0.0000        0.0000        0.0000        0.0000        0.0000        0.0000        0.0000        0.0000        0.0000        0.0000        0.0000        0.0000        0.0000        0.0000        0.0000        0.0000        0.0000        0.0000        0.0000        0.0000        0.0000        0.0000        0.0000        0.0000        0.0000        0.0000        0.0000        0.0000        0.0000        0.0000        0.0000        0.0000        0.0000        0.0000        0.0000        0.0000        0.0000        0.0000        0.0000        0.0000        0.0000        0.0000        0.0000        0.0000        0.0000        0.0000        0.0000        0.0000        0.0000        0.0000        0.0000        0.0000        0.0000        0.0000        0.0000        0.0000        0.0000        0.0000        0.0000        0.0000        0.0000        0.0000        0.0000        0.0000      100.0214       94.9998      113.2218      119.5273      114.8276      108.0106      121.6640      110.8618       84.9679      101.5470      112.7577      123.9234      127.7945      144.1785      143.1042      140.6622      156.3185      176.5331      195.9796      183.0881      201.7740      219.1329      220.0309      234.3350      245.0410      253.0730      245.7930      251.8548      234.8834      234.9757      239.8852      265.6546      248.0090      270.8406      288.0532      258.3398      215.3913      236.3121      278.5645      284.6130      267.8119      233.8994      242.6616      232.4954      221.0661      212.5903      205.0419      218.9341      227.4028      222.6118      226.7394      223.3079      205.8855      192.2225      189.3195      200.7218      210.8452      205.3576      216.3490      222.4830      208.0538      204.0747        0.0000        0.0000        0.0000        0.0000        0.0000        0.0000        0.0000        0.0000        0.0000        0.0000        0.0000        0.0000        0.0000        0.0000      174.5246      156.5836      145.2374        0.0000
        0.0000        0.0000        0.0000        0.0000        0.0000        0.0000        0.0000        0.0000        0.0000        0.0000        0.0000        0.0000        0.0000        0.0000        0.0000        0.0000        0.0000        0.0000        0.0000        0.0000        0.0000        0.0000        0.0000        0.0000        0.0000        0.0000        0.0000        0.0000        0.0000        0.0000        0.0000        0.0000        0.0000        0.0000        0.0000        0.0000        0.0000        0.0000        0.0000        0.0000        0.0000        0.0000        0.0000        0.0000        0.0000        0.0000        0.0000        0.0000       43.1590       50.3433       62.8757       49.9626       50.3768       46.2958       43.2690       51.1681       62.6827       49.7063       48.6215       50.1863       49.2394       67.1573      114.7902        0.0000        0.0000        0.0000        0.0000        0.0000        0.0000        0.0000        0.0000        0.0000        0.0000        0.0000        0.0000        0.0000        0.0000        0.0000        0.0000        0.0000        0.0000        0.0000        0.0000        0.0000        0.0000        0.0000        0.0000        0.0000        0.0000        0.0000        0.0000        0.0000        0.0000        0.0000        0.0000        0.0000        0.0000        0.0000        0.0000        0.0000        0.0000        0.0000        0.0000        0.0000        0.0000        0.0000        0.0000        0.0000        0.0000        0.0000        0.0000        0.0000        0.0000        0.0000        0.0000        0.0000        0.0000        0.0000        0.0000        0.0000        0.0000        0.0000        0.0000        0.0000        0.0000        0.0000        0.0000        0.0000        0.0000        0.0000        0.0000        0.0000        0.0000        0.0000        0.0000        0.0000        0.0000        0.0000        0.0000        0.0000        0.0000        0.0000        0.0000        0.0000        0.0000        0.0000        0.0000        0.0000        0.0000        0.0000        0.0000        0.0000        0.0000        0.0000        0.0000        0.0000        0.0000        0.0000        0.0000        0.0000        0.0000        0.0000        0.0000        0.0000        0.0000        0.0000        0.0000        0.0000       83.2996       91.7491       89.0977      107.3307       99.4879       83.1088       75.7062       69.3297       73.7605       85.3347       96.9275      111.8092      123.2963      128.9944      133.2300      135.6291      135.2917      143.9283      183.2015      172.6236      176.7573      199.5468      205.8913      201.5341      215.0394      218.2906      226.9901      239.2887      233.8149      225.7081      231.5230      224.2572      219.4248      258.9147      333.8735      310.2200      261.6809      246.7749      285.8858      300.2451      269.3762      255.3363      244.4695      251.7552      247.5041      232.3186      231.7375      225.9730      215.9955      225.6234      240.9176      216.9381      199.6297      212.5062      214.5366      218.4000      215.9665      233.8687      249.1597      258.8311      242.6210      243.4415      224.3880      215.9800        0.0000        0.0000        0.0000        0.0000        0.0000        0.0000        0.0000        0.0000        0.0000      241.3912      237.0709      223.9399      197.1174      167.5300      163.8951      153.2696      132.8638
        0.0000        0.0000        0.0000        0.0000        0.0000        0.0000        0.0000        0.0000        0.0000        0.0000        0.0000        0.0000        0.0000        0.0000        0.0000        0.0000        0.0000        0.0000        0.0000        0.0000        0.0000        0.0000        0.0000        0.0000        0.0000        0.0000        0.0000        0.0000        0.0000        0.0000        0.0000        0.0000        0.0000        0.0000        0.0000        0.0000        0.0000        0.0000        0.0000        0.0000        0.0000        0.0000        0.0000        0.0000        0.0000        0.0000        0.0000        0.0000       32.7654       31.0861       42.8161       29.7358       30.2866       28.5950       38.4451       43.4551       62.6838       52.7963       49.0912       48.8869       49.2112       47.7658       46.8671       42.1029       39.2953       38.0744       37.1434        0.0000        0.0000        0.0000        0.0000        0.0000        0.0000        0.0000        0.0000        0.0000        0.0000        0.0000        0.0000        0.0000        0.0000        0.0000        0.0000        0.0000        0.0000        0.0000        0.0000        0.0000        0.0000        0.0000        0.0000        0.0000        0.0000        0.0000        0.0000        0.0000        0.0000        0.0000        0.0000        0.0000        0.0000        0.0000        0.0000        0.0000        0.0000        0.0000        0.0000        0.0000        0.0000        0.0000        0.0000        0.0000        0.0000        0.0000        0.0000        0.0000        0.0000        0.0000        0.0000        0.0000        0.0000        0.0000        0.0000        0.0000        0.0000        0.0000        0.0000        0.0000        0.0000        0.0000        0.0000        0.0000        0.0000        0.0000        0.0000        0.0000        0.0000        0.0000        0.0000        0.0000        0.0000        0.0000        0.0000        0.0000        0.0000        0.0000        0.0000        0.0000        0.0000        0.0000        0.0000        0.0000        0.0000        0.0000        0.0000        0.0000        0.0000        0.0000        0.0000        0.0000        0.0000        0.0000        0.0000        0.0000        0.0000        0.0000        0.0000        0.0000       81.7512       81.2886       91.7108       87.0662       81.6664       82.9588       77.6818       68.4365       70.3797       80.7063       93.7092      109.4575      116.4997      116.2689      115.2531      128.8346      130.4120      156.9723      164.6582      142.7492      158.6743      166.6310      178.3401      188.1232      186.3550      172.3779      184.0003      204.3816      217.4641      248.3949      264.1664      273.8746      278.4488      287.5479      288.6941      235.8619      229.5302      242.9547      258.7309      240.0694      245.4670      246.3296      233.7496      239.9702      259.9880      261.6418      257.8396      248.0487      240.0571      236.3114      239.5808      219.0480      210.0724      229.0412      218.4582      236.1450      251.0296      264.4683      259.9240      275.7838      290.5556      291.5929      248.7982        0.0000        0.0000        0.0000        0.0000        0.0000        0.0000      246.8681      237.8272      226.9670      248.7416      215.9963      204.7731      197.0882      185.6238      180.7663      161.4024        0.0000        0.0000
        0.0000        0.0000        0.0000        0.0000        0.0000        0.0000        0.0000        0.0000        0.0000        0.0000        0.0000        0.0000        0.0000        0.0000        0.0000        0.0000        0.0000        0.0000        0.0000        0.0000        0.0000        0.0000        0.0000        0.0000        0.0000        0.0000        0.0000        0.0000        0.0000        0.0000        0.0000        0.0000        0.0000        0.0000        0.0000        0.0000        0.0000        0.0000        0.0000        0.0000        0.0000        0.0000        0.0000        0.0000        0.0000        0.0000        0.0000        0.0000       32.5085       29.5035       37.1723       34.0730       39.0750       39.9140       41.9232       40.2297       35.6938       37.3682       34.6578       42.5502       45.5749       43.7958       35.7755       39.8408       40.5280       40.3396       38.6482       34.5558       31.8707        0.0000        0.0000        0.0000        0.0000        0.0000        0.0000        0.0000        0.0000        0.0000        0.0000        0.0000        0.0000        0.0000        0.0000        0.0000        0.0000        0.0000        0.0000        0.0000        0.0000        0.0000        0.0000        0.0000        0.0000        0.0000        0.0000        0.0000        0.0000        0.0000        0.0000        0.0000        0.0000        0.0000        0.0000        0.0000        0.0000        0.0000        0.0000        0.0000        0.0000        0.0000        0.0000        0.0000        0.0000        0.0000        0.0000        0.0000        0.0000        0.0000        0.0000        0.0000        0.0000        0.0000        0.0000        0.0000        0.0000        0.0000        0.0000        0.0000        0.0000        0.0000        0.0000        0.0000        0.0000        0.0000        0.0000        0.0000        0.0000        0.0000        0.0000        0.0000        0.0000        0.0000        0.0000        0.0000        0.0000        0.0000        0.0000        0.0000        0.0000        0.0000        0.0000        0.0000        0.0000        0.0000        0.0000        0.0000        0.0000        0.0000        0.0000        0.0000        0.0000        0.0000        0.0000        0.0000        0.0000        0.0000        0.0000        0.0000      103.1715       88.9435       84.3986       91.2253       82.9429       70.9285       59.7342       61.1107       66.9105      335.4010      258.5489      100.8378      111.4041      116.0519      106.4194      113.7018      119.7380      127.0163      134.9256      130.8157      131.0817      143.4643      146.9098      160.3651      179.0272      167.7333      170.6024      201.0556      220.0553      242.8343      290.4610      353.8267      343.1519      280.8362      221.1837      224.7838      213.9454      222.7773      222.3621      223.3043      239.9841      246.1434      235.0620      225.1236      233.0206      256.5191      275.9935      292.6161      300.7737      295.1180      277.9824      271.8177      267.9600      253.7901      232.4916      229.9207      241.6446      251.4432      257.0331      283.4555      272.0718      265.2675      241.4387      214.3992      207.2997      212.5039      227.0048      224.2567      213.2323      215.6750      207.1117      198.8314      210.6819      197.5891      185.2672      181.5902      171.1198      163.6923      170.1067        0.0000        0.0000
        0.0000        0.0000        0.0000        0.0000        0.0000        0.0000        0.0000        0.0000        0.0000        0.0000        0.0000        0.0000        0.0000        0.0000        0.0000        0.0000        0.0000        0.0000        0.0000        0.0000        0.0000        0.0000        0.0000        0.0000        0.0000        0.0000        0.0000        0.0000        0.0000        0.0000        0.0000        0.0000        0.0000        0.0000        0.0000        0.0000        0.0000        0.0000        0.0000        0.0000        0.0000        0.0000        0.0000        0.0000        0.0000        0.0000        0.0000        0.0000       29.9718       38.7190       33.9177       47.3332       50.2571       49.6434       73.2841       56.2990       28.8571       32.2759       23.3010       23.3613       29.7420       40.1023       33.3729       32.6245       39.7747       44.2724       41.0974       34.3301       30.8033       29.7702        0.0000        0.0000        0.0000        0.0000        0.0000        0.0000        0.0000        0.0000        0.0000        0.0000        0.0000        0.0000        0.0000        0.0000        0.0000        0.0000        0.0000        0.0000        0.0000        0.0000        0.0000        0.0000        0.0000        0.0000        0.0000        0.0000        0.0000        0.0000        0.0000        0.0000        0.0000        0.0000        0.0000        0.0000        0.0000        0.0000        0.0000        0.0000        0.0000        0.0000        0.0000        0.0000        0.0000        0.0000        0.0000        0.0000        0.0000        0.0000        0.0000        0.0000        0.0000        0.0000        0.0000        0.0000        0.0000        0.0000        0.0000        0.0000        0.0000        0.0000        0.0000        0.0000        0.0000        0.0000        0.0000        0.0000        0.0000        0.0000        0.0000        0.0000        0.0000        0.0000        0.0000        0.0000        0.0000        0.0000        0.0000        0.0000        0.0000        0.0000        0.0000        0.0000        0.0000        0.0000        0.0000        0.0000        0.0000        0.0000        0.0000        0.0000        0.0000        0.0000        0.0000        0.0000        0.0000        0.0000        0.0000        0.0000        0.0000       90.4986       92.4930      106.1282       96.7260       68.2955        0.0000       68.4414       75.9573      224.5892        0.0000        0.0000        0.0000      109.3362      105.5716       93.8273      106.1020      137.9366      148.6356      138.0141      146.9868      150.4968      170.6867      184.1664      191.4448      190.2973      199.2817      233.3779      256.7244      268.8302      294.6795      324.0841      271.4328      229.6943      214.3606      216.0381      218.2464      193.8397      208.7094      242.3041      272.0890      259.0887      240.8237      235.0229      239.9870      263.8518      303.6792      331.9338      333.7958      326.0010      327.7270      321.2665      304.1193      233.7867      225.3123      220.9318      206.6382      210.8012      238.9753      266.7462      272.7330      242.3333      247.9004      219.8422      206.8672      204.1320      208.4554      203.3237      211.9240      229.2814      222.6889      203.6452      200.6958      185.6503      171.4530      153.0359      160.4808      163.4223      164.3472        0.0000        0.0000
        0.0000        0.0000        0.0000        0.0000        0.0000        0.0000        0.0000        0.0000        0.0000        0.0000        0.0000        0.0000        0.0000        0.0000        0.0000        0.0000        0.0000        0.0000        0.0000        0.0000        0.0000        0.0000        0.0000        0.0000        0.0000        0.0000        0.0000        0.0000        0.0000        0.0000        0.0000        0.0000        0.0000        0.0000        0.0000        0.0000        0.0000        0.0000       68.4780       63.0510       78.4175        0.0000        0.0000        0.0000        0.0000        0.0000        0.0000        0.0000       34.7935       36.5178       39.3551       52.5204       60.9829       59.1743       48.3899      115.3732      177.7382       57.5788       20.9637       21.9439       27.2745       37.7504       43.9857       36.8724       42.6461       35.6764       34.0169       32.4169       32.8623       30.7971        0.0000        0.0000        0.0000        0.0000        0.0000        0.0000        0.0000        0.0000        0.0000        0.0000        0.0000        0.0000        0.0000        0.0000        0.0000        0.0000        0.0000        0.0000        0.0000        0.0000        0.0000        0.0000        0.0000        0.0000        0.0000        0.0000        0.0000        0.0000        0.0000        0.0000        0.0000        0.0000        0.0000        0.0000        0.0000        0.0000        0.0000        0.0000        0.0000        0.0000        0.0000        0.0000        0.0000        0.0000        0.0000        0.0000        0.0000        0.0000        0.0000        0.0000        0.0000        0.0000        0.0000        0.0000        0.0000        0.0000        0.0000        0.0000        0.0000        0.0000        0.0000        0.0000        0.0000        0.0000        0.0000        0.0000        0.0000        0.0000        0.0000        0.0000        0.0000        0.0000        0.0000        0.0000        0.0000        0.0000        0.0000        0.0000        0.0000        0.0000        0.0000        0.0000        0.0000        0.0000        0.0000        0.0000        0.0000        0.0000        0.0000        0.0000        0.0000        0.0000        0.0000        0.0000        0.0000        0.0000        0.0000        0.0000        0.0000        0.0000        0.0000        0.0000        0.0000        0.0000        0.0000        0.0000        0.0000        0.0000        0.0000        0.0000        0.0000        0.0000        0.0000      102.6429       99.4377      129.0176      135.2586      144.0421      157.1946      150.8746      167.8273      192.0971      198.3929      193.6037      221.0181      245.6312      265.6064      260.2231      276.5232      271.3863      237.6358      210.5761      201.7528      203.2007      210.2966      198.2120      198.4298      248.5817      235.5548      250.3028      238.7361      240.1268      245.7099      279.6725      296.5433      306.6384      304.9382      299.7273      322.5868      294.9423      277.3795      234.1801      201.1490      196.6495      208.0060      245.5809      255.6384      249.5555      250.7851      229.6965      216.1505      218.1699      219.5480      217.3661      202.7655      195.1427      194.4461      203.8758      214.1682      192.3806      187.2503      188.6430      192.3411      183.9720      175.9968      164.8602        0.0000        0.0000        0.0000
        0.0000        0.0000        0.0000        0.0000        0.0000        0.0000        0.0000        0.0000        0.0000        0.0000        0.0000        0.0000        0.0000        0.0000        0.0000        0.0000        0.0000        0.0000        0.0000        0.0000        0.0000        0.0000        0.0000        0.0000        0.0000        0.0000        0.0000        0.0000        0.0000        0.0000        0.0000        0.0000        0.0000        0.0000        0.0000        0.0000        0.0000        0.0000       76.3288       88.9177       99.7464      103.0017       74.4613       59.7352       46.6665       42.7892       51.0868       63.7027       66.9690       54.5012       45.9842       61.1354       67.4990       54.5694       35.4283      153.6767      154.8367       31.6481       22.8627       30.6923       29.3511       31.3745       32.4435       38.9071       39.6432       36.1202       30.7109       30.0000       28.2908       26.6322       24.6247       24.5333        0.0000        0.0000        0.0000        0.0000        0.0000        0.0000        0.0000        0.0000        0.0000        0.0000        0.0000        0.0000        0.0000        0.0000        0.0000        0.0000        0.0000        0.0000        0.0000        0.0000        0.0000        0.0000        0.0000        0.0000        0.0000        0.0000        0.0000        0.0000        0.0000        0.0000        0.0000        0.0000        0.0000        0.0000        0.0000        0.0000        0.0000        0.0000        0.0000        0.0000        0.0000        0.0000        0.0000        0.0000        0.0000        0.0000        0.0000        0.0000        0.0000        0.0000        0.0000        0.0000        0.0000        0.0000        0.0000        0.0000        0.0000        0.0000        0.0000        0.0000        0.0000        0.0000        0.0000        0.0000        0.0000        0.0000        0.0000        0.0000        0.0000        0.0000        0.0000        0.0000        0.0000        0.0000        0.0000        0.0000        0.0000        0.0000        0.0000        0.0000        0.0000        0.0000        0.0000        0.0000        0.0000        0.0000        0.0000        0.0000        0.0000        0.0000        0.0000        0.0000        0.0000        0.0000        0.0000        0.0000        0.0000        0.0000        0.0000        0.0000        0.0000        0.0000        0.0000        0.0000        0.0000        0.0000        0.0000        0.0000        0.0000        0.0000        0.0000        0.0000      109.4238      121.5011      128.4432      141.5705      150.2577      155.4509      192.6333      238.0182      235.2057      232.5311      236.5945      228.3400      257.2086      268.1787      258.6273      223.5820      197.3545      222.0430      202.0772      206.0613      221.4998      209.3736      195.1458      225.5620      258.7637      274.4802      247.8644      235.5043      251.1615      283.9669      279.0493      244.5897      226.4482      210.2542      217.3659      207.2489      212.7908      201.6666      210.6836      207.2668      204.6900      248.1812      234.5583      219.2255      229.9101      237.9954      231.0719      205.8567      202.5944      209.6625      210.4984      195.0780      190.8217      197.1534      197.3446      202.3411      207.6650      198.7588      199.9731      191.5467      207.4677        0.0000        0.0000        0.0000        0.0000
        0.0000        0.0000        0.0000        0.0000        0.0000        0.0000        0.0000        0.0000        0.0000        0.0000        0.0000        0.0000        0.0000        0.0000        0.0000        0.0000        0.0000        0.0000        0.0000        0.0000        0.0000        0.0000        0.0000        0.0000        0.0000        0.0000        0.0000        0.0000        0.0000        0.0000        0.0000        0.0000        0.0000        0.0000        0.0000        0.0000        0.0000       65.3148       67.7226       76.0709       75.4810       75.0657       68.4537       53.1678       45.1793       48.4892       45.4447       40.8026       43.7858       35.0396       42.0459       74.3578       87.4112       80.1361       49.9427       46.9885       79.1260       32.5179       37.1800       46.2470       33.4455       33.1448       31.6353       30.5874       32.6385       34.6498       32.5451       26.7683       23.2534       20.0310       20.0350       13.2355        0.0000        0.0000        0.0000        0.0000        0.0000        0.0000        0.0000        0.0000        0.0000        0.0000        0.0000        0.0000        0.0000        0.0000        0.0000        0.0000        0.0000        0.0000        0.0000        0.0000        0.0000        0.0000        0.0000        0.0000        0.0000        0.0000        0.0000        0.0000        0.0000        0.0000        0.0000        0.0000        0.0000        0.0000        0.0000        0.0000        0.0000        0.0000        0.0000        0.0000        0.0000        0.0000        0.0000        0.0000        0.0000        0.0000        0.0000        0.0000        0.0000        0.0000        0.0000        0.0000        0.0000        0.0000        0.0000        0.0000        0.0000        0.0000        0.0000        0.0000        0.0000        0.0000        0.0000        0.0000        0.0000        0.0000        0.0000        0.0000        0.0000        0.0000        0.0000        0.0000        0.0000        0.0000        0.0000        0.0000        0.0000        0.0000        0.0000        0.0000        0.0000        0.0000        0.0000        0.0000        0.0000        0.0000        0.0000        0.0000        0.0000        0.0000        0.0000        0.0000        0.0000        0.0000        0.0000        0.0000        0.0000        0.0000        0.0000        0.0000        0.0000        0.0000        0.0000        0.0000        0.0000        0.0000        0.0000      123.9865      117.7410      117.5584      128.8861      138.4924        0.0000      132.7189      136.1305      161.4040      141.2649      157.8597      203.7335      314.8482      318.5326      249.9614      251.3904      221.3318      216.0415      256.7496      243.9662      205.1365      197.2806      244.6137      235.3262      267.0824      248.9306      204.5168      202.6013      209.1439      269.4180      245.6479      255.6040      264.7274      259.3268      257.2018      236.5515      214.2992      191.6417      188.3138      205.4748      199.8964      198.5457      208.7358      204.9223      199.0759      197.3827      226.0647      218.2831      210.4214      226.7358      250.0697      227.5206      202.1840      199.8371      205.8210      202.7072      202.4355      206.6192      216.6560      214.5584      223.1496      219.6473      230.5438      243.9862      223.3556      233.1895        0.0000        0.0000        0.0000        0.0000
        0.0000        0.0000        0.0000        0.0000        0.0000        0.0000        0.0000        0.0000        0.0000        0.0000        0.0000        0.0000        0.0000        0.0000        0.0000        0.0000        0.0000        0.0000        0.0000        0.0000        0.0000        0.0000        0.0000        0.0000        0.0000        0.0000        0.0000        0.0000        0.0000        0.0000        0.0000        0.0000        0.0000        0.0000        0.0000        0.0000        0.0000       68.8184       58.7657       61.0345       53.4978       49.1566       55.8650       47.2905       47.7817       49.8271       44.6290       34.9336       31.4673       31.5244       32.3150       46.6033       40.1404       46.0108       51.1498       60.4741       62.9631       38.9238       27.5985       30.8612       34.9658       36.1743       30.9545       31.3353       29.4621       25.8155       29.4408       24.7272       19.7831       18.1432       15.9445       10.0404        9.4118        0.0000        0.0000        0.0000        0.0000        0.0000        0.0000        0.0000        0.0000        0.0000        0.0000        0.0000        0.0000        0.0000        0.0000        0.0000        0.0000        0.0000        0.0000        0.0000        0.0000        0.0000        0.0000        0.0000        0.0000        0.0000        0.0000        0.0000        0.0000        0.0000        0.0000        0.0000        0.0000        0.0000        0.0000        0.0000        0.0000        0.0000        0.0000        0.0000        0.0000        0.0000        0.0000        0.0000        0.0000        0.0000        0.0000        0.0000        0.0000        0.0000        0.0000        0.0000        0.0000        0.0000        0.0000        0.0000        0.0000        0.0000        0.0000        0.0000        0.0000        0.0000        0.0000        0.0000        0.0000        0.0000        0.0000        0.0000        0.0000        0.0000        0.0000        0.0000        0.0000        0.0000        0.0000        0.0000        0.0000        0.0000        0.0000        0.0000        0.0000        0.0000        0.0000        0.0000        0.0000        0.0000        0.0000        0.0000        0.0000        0.0000        0.0000        0.0000        0.0000        0.0000        0.0000        0.0000        0.0000        0.0000        0.0000        0.0000        0.0000        0.0000        0.0000       72.9097       74.9493       93.6065      111.8043      113.6397      114.8280      125.3736      135.8178      138.1880      151.4870      126.6191      142.2125      162.9611      209.1680      159.9803      155.9538      200.0761      220.9755      247.3179      263.7012      221.0332      235.2002      248.5492      257.3080      248.6927      222.5774      204.4749      195.0671      278.1111      208.3954      183.5107      185.4554      178.9982      185.6782      200.2453      266.0938      266.7347      244.2665      234.6664      199.6283      171.8589      178.0983      188.7919      201.9245      192.5211      237.4675      239.8093      221.6470      198.5798      203.1577      208.1743      213.0411      228.0139      224.8765      255.0168      259.3989      214.6697      203.6533      194.9469      208.4049      212.8207      212.7400      209.7515      227.7749      243.4295      241.0859      233.7264      255.3333      249.0928        0.0000        0.0000        0.0000        0.0000        0.0000
        0.0000        0.0000        0.0000        0.0000        0.0000        0.0000        0.0000        0.0000        0.0000        0.0000        0.0000        0.0000        0.0000        0.0000        0.0000        0.0000        0.0000        0.0000        0.0000        0.0000        0.0000        0.0000        0.0000        0.0000        0.0000        0.0000        0.0000        0.0000        0.0000        0.0000        0.0000        0.0000        0.0000        0.0000        0.0000        0.0000       44.0159       46.5326       42.8731       43.1228       47.4421       54.0621       58.7328       50.0312       44.1217       43.9506       39.1998       31.8273       39.4565       33.6593       37.6105       30.5707       26.4238       42.2743       43.9661       42.5032       41.6466       35.1350       34.3119       36.2186       47.6419       41.5431       38.6037       35.0622       29.8607       23.3402       21.0048       22.4382       20.4478       17.9300       15.4504        9.0163        0.0000        0.0000        0.0000        0.0000        0.0000        0.0000        0.0000        0.0000        0.0000        0.0000        0.0000        0.0000        0.0000        0.0000        0.0000        0.0000        0.0000        0.0000        0.0000        0.0000        0.0000        0.0000        0.0000        0.0000        0.0000        0.0000        0.0000        0.0000        0.0000        0.0000        0.0000        0.0000        0.0000        0.0000        0.0000        0.0000        0.0000        0.0000        0.0000        0.0000        0.0000        0.0000        0.0000        0.0000        0.0000        0.0000        0.0000        0.0000        0.0000        0.0000        0.0000        0.0000        0.0000        0.0000        0.0000        0.0000        0.0000        0.0000        0.0000        0.0000        0.0000        0.0000        0.0000        0.0000        0.0000        0.0000        0.0000        0.0000        0.0000        0.0000        0.0000        0.0000        0.0000        0.0000        0.0000        0.0000        0.0000        0.0000        0.0000        0.0000        0.0000        0.0000        0.0000        0.0000        0.0000        0.0000        0.0000        0.0000        0.0000        0.0000        0.0000        0.0000        0.0000        0.0000        0.0000        0.0000        0.0000        0.0000        0.0000        0.0000       88.5705       89.9641       90.9504       74.0001       64.3702       75.6876      113.1103      105.1833      105.4456      129.9564      157.6015      154.9940      149.9228      140.2688      141.6875      169.5764      227.1794      237.7944      221.1915      208.3032      218.1303      234.8064      249.1924      257.1830      264.0295      273.4861      292.4069      246.4035      178.2360      196.4972      172.4994      215.2818      213.6171      177.1858      173.8580      160.5661      164.7521      204.8774      213.0158      190.0126      194.2828      176.5111      159.5971      167.0136      165.2803      168.4029      182.0233      180.7930      206.7065      220.2535      191.4692      188.3488      187.3834      202.0858      214.6244      213.1792      206.2869      206.1111      210.6595      218.0275      217.5170      216.0607      210.0569      225.3677      221.8537      229.8972      250.7058      252.8447      244.0109      255.7295      291.2823      288.0584        0.0000        0.0000        0.0000        0.0000        0.0000
        0.0000        0.0000        0.0000        0.0000        0.0000        0.0000        0.0000        0.0000        0.0000        0.0000        0.0000        0.0000        0.0000        0.0000        0.0000        0.0000        0.0000        0.0000        0.0000        0.0000        0.0000        0.0000        0.0000        0.0000        0.0000        0.0000        0.0000        0.0000        0.0000        0.0000        0.0000        0.0000        0.0000        0.0000        0.0000       41.3929       34.0207       44.7085       48.1402       46.7304       55.3631       75.2214       76.5310       50.8444       43.2043       44.2501       43.4254       34.4276       32.5342       28.2275       31.4037       22.1381       20.3335       20.1469       21.5351       27.7848       32.3942       36.6532       35.2790       35.8871       38.2729       33.3125       32.8491       28.1272       25.3002       23.1692       21.5584       22.2082       21.0717       19.6378       18.3950       11.6940        0.0000        0.0000        0.0000        0.0000        0.0000        0.0000        0.0000        0.0000        0.0000        0.0000        0.0000        0.0000        0.0000        0.0000        0.0000        0.0000        0.0000        0.0000        0.0000        0.0000        0.0000        0.0000        0.0000        0.0000        0.0000        0.0000        0.0000        0.0000        0.0000        0.0000        0.0000        0.0000        0.0000        0.0000        0.0000        0.0000        0.0000        0.0000        0.0000        0.0000        0.0000        0.0000        0.0000        0.0000        0.0000        0.0000        0.0000        0.0000        0.0000        0.0000        0.0000        0.0000        0.0000        0.0000        0.0000        0.0000        0.0000        0.0000        0.0000        0.0000        0.0000        0.0000        0.0000        0.0000        0.0000        0.0000        0.0000        0.0000        0.0000        0.0000        0.0000        0.0000        0.0000        0.0000        0.0000        0.0000        0.0000        0.0000        0.0000        0.0000        0.0000        0.0000        0.0000        0.0000        0.0000        0.0000        0.0000        0.0000        0.0000        0.0000        0.0000        0.0000        0.0000        0.0000        0.0000        0.0000        0.0000        0.0000        0.0000       87.9053       87.4632       77.8918       78.2245       69.6031       53.9682       57.0042       82.4870       95.0396      111.9265      146.8385      174.2532      189.5279      176.2689      162.1482      170.6241      168.7889      230.4544      205.7908      220.4339      213.8515      201.7940      252.1221      289.0932      288.4370      260.1997      308.8927      313.3564      230.0546      185.6258      161.9456      154.0411      187.4415      191.4017      173.2941      173.6370      171.7423      178.7925      187.9000      173.0129      166.2321      162.7130      170.1808      163.6322      171.6638      167.1084      165.8523      168.3131      174.7026      178.8650      173.5724      179.4305      182.4220      185.8235      201.0064      194.0180      191.8764      181.7527      183.1354      197.4692      204.1516      207.6548      214.7829      241.5774      258.1329      233.4239      242.8209      272.2436      254.6793      255.6206      268.0153      307.1219      295.8173        0.0000        0.0000        0.0000        0.0000        0.0000
        0.0000        0.0000        0.0000        0.0000        0.0000        0.0000        0.0000        0.0000        0.0000        0.0000        0.0000        0.0000        0.0000        0.0000        0.0000        0.0000        0.0000        0.0000        0.0000        0.0000        0.0000        0.0000        0.0000        0.0000        0.0000        0.0000        0.0000        0.0000        0.0000        0.0000        0.0000        0.0000        0.0000        0.0000        0.0000       43.3121       36.4275       45.4175       59.0017       62.8078       73.7946       77.0969       72.3128       55.1884       52.7389       56.3430       57.1706       54.1100       44.0590       31.1082       29.1342       45.6213       30.2780       24.4751       23.0226       28.1391       23.6300       21.1438       20.7658       31.9790       35.8322       37.0583       32.7480       30.4311       27.8424       26.3737       25.7497       31.1673       30.0542       28.4996       24.5324       15.9868        0.0000        0.0000        0.0000        0.0000        0.0000        0.0000        0.0000        0.0000        0.0000        0.0000        0.0000        0.0000        0.0000        0.0000        0.0000        0.0000        0.0000        0.0000        0.0000        0.0000        0.0000        0.0000        0.0000        0.0000        0.0000        0.0000        0.0000        0.0000        0.0000        0.0000        0.0000        0.0000        0.0000        0.0000        0.0000        0.0000        0.0000        0.0000        0.0000        0.0000        0.0000        0.0000        0.0000        0.0000        0.0000        0.0000        0.0000        0.0000        0.0000        0.0000        0.0000        0.0000        0.0000        0.0000        0.0000        0.0000        0.0000        0.0000        0.0000        0.0000        0.0000        0.0000        0.0000        0.0000        0.0000        0.0000        0.0000        0.0000        0.0000        0.0000        0.0000        0.0000        0.0000        0.0000        0.0000        0.0000        0.0000        0.0000        0.0000        0.0000        0.0000        0.0000        0.0000        0.0000        0.0000        0.0000        0.0000        0.0000        0.0000        0.0000        0.0000        0.0000        0.0000        0.0000        0.0000        0.0000        0.0000        0.0000       71.9455       71.5134       67.1241       65.6862       69.3623       62.3732       53.2215       58.2706       67.0434       96.5898      115.4967      135.3719      148.9905      173.7841      192.0699      177.4957      186.4020      204.7339      190.8642      179.2483      189.2166      193.6983      187.6875      202.6887      217.9303      256.0430      265.7128      252.6835      254.5163      179.1788      161.0218      139.3192      211.5802      153.9012      170.3434      227.6605      220.5760      209.3550      167.4122      155.7091      147.8822      138.6074      135.8892      146.8350      157.9970      147.4057      159.7275      162.4824      157.2078      162.5251      167.5551      164.5154      168.6050      189.8415      210.6959      197.4319      191.6461      190.7775      203.0646      200.1902      206.9644      216.9665      219.8102      231.0693      240.2358      243.1789      228.1014      230.4294      245.8578      269.2212      278.4693      292.6064      320.1186        0.0000        0.0000        0.0000        0.0000        0.0000        0.0000
        0.0000        0.0000        0.0000        0.0000        0.0000        0.0000        0.0000        0.0000        0.0000        0.0000        0.0000        0.0000        0.0000        0.0000        0.0000        0.0000        0.0000        0.0000        0.0000        0.0000        0.0000        0.0000        0.0000        0.0000        0.0000        0.0000        0.0000        0.0000        0.0000        0.0000        0.0000        0.0000        0.0000        0.0000        0.0000       37.6796       40.8915       39.2800       50.8896       69.0152       75.7338       68.8864       57.2935       60.6253       62.7559       64.1119       64.7310       47.8581       37.8498       29.8629       28.2175       32.2613       28.6638       29.5774       24.2026       22.4828       21.4534       25.0781       32.4338       32.2007       32.9022       31.6485       27.7307       28.7909       27.5092       27.1593       26.4250       33.1448       32.9208       31.9962       28.5166        0.0000        0.0000        0.0000        0.0000        0.0000        0.0000        0.0000        0.0000        0.0000        0.0000        0.0000        0.0000        0.0000        0.0000        0.0000        0.0000        0.0000        0.0000        0.0000        0.0000        0.0000        0.0000        0.0000        0.0000        0.0000        0.0000        0.0000        0.0000        0.0000        0.0000        0.0000        0.0000        0.0000        0.0000        0.0000        0.0000        0.0000        0.0000        0.0000        0.0000        0.0000        0.0000        0.0000        0.0000        0.0000        0.0000        0.0000        0.0000        0.0000        0.0000        0.0000        0.0000        0.0000        0.0000        0.0000        0.0000        0.0000        0.0000        0.0000        0.0000        0.0000        0.0000        0.0000        0.0000        0.0000        0.0000        0.0000        0.0000        0.0000        0.0000        0.0000        0.0000        0.0000        0.0000        0.0000        0.0000        0.0000        0.0000        0.0000        0.0000        0.0000        0.0000        0.0000        0.0000        0.0000        0.0000        0.0000        0.0000        0.0000        0.0000        0.0000        0.0000        0.0000        0.0000       70.2739       71.0727        0.0000       66.9160       58.0507       63.7784       61.1488       59.3888       63.4755       58.5153       59.1119       49.3881       46.9418       64.1451       78.0296       77.9290      132.4688      173.1192      183.3204      184.9523      171.6260      174.6635      225.5930      209.9397      180.2501      213.7976      217.7034      190.7023      177.9760      159.2843      170.7844      184.8331      211.9582      198.4220      165.6218      140.1125      130.2339      191.2271      164.9877      177.8528      193.6630      190.6470      182.0565      156.5948      152.2503      163.3369      136.5743      137.0304      143.3497      165.4983      168.0009      166.5782      157.2229      161.1448      160.5836      157.5090      158.7968      163.4276      180.1225      185.5826      185.9113      174.1406      180.5195      196.5184      206.4836      213.2761      219.5903      224.6081      223.6818      203.0748      212.2917      211.8914      228.5257      247.9974      279.0778      294.9060      324.7544        0.0000        0.0000        0.0000        0.0000        0.0000        0.0000        0.0000
        0.0000        0.0000        0.0000        0.0000        0.0000        0.0000        0.0000        0.0000        0.0000        0.0000        0.0000        0.0000        0.0000        0.0000        0.0000        0.0000        0.0000        0.0000        0.0000        0.0000        0.0000        0.0000        0.0000        0.0000        0.0000        0.0000        0.0000        0.0000        0.0000       74.2821       76.7778       68.8845       65.6342       81.7621       50.6369       32.4094       35.3940       38.3707       40.4653       64.2207       66.9202       71.0956       66.2782       66.6571       63.2811       61.5050       57.6687       40.3624       36.0511       29.3284       26.9440       27.4392       26.0818       22.6618       23.2261       19.0772       29.9386       44.0625       39.5252       32.4932       33.8809       28.4439       28.9661       29.8558       27.4026       27.8318       28.0174       34.2360       35.6323       35.7965       32.2539       22.7606       19.8106        0.0000        0.0000        0.0000        0.0000        0.0000        0.0000        0.0000        0.0000        0.0000        0.0000        0.0000        0.0000        0.0000        0.0000        0.0000        0.0000        0.0000        0.0000        0.0000        0.0000        0.0000        0.0000        0.0000        0.0000        0.0000        0.0000        0.0000        0.0000        0.0000        0.0000        0.0000        0.0000        0.0000        0.0000        0.0000        0.0000        0.0000        0.0000        0.0000        0.0000        0.0000        0.0000        0.0000        0.0000        0.0000        0.0000        0.0000        0.0000        0.0000        0.0000        0.0000        0.0000        0.0000        0.0000        0.0000        0.0000        0.0000        0.0000        0.0000        0.0000        0.0000        0.0000        0.0000        0.0000        0.0000        0.0000        0.0000        0.0000        0.0000        0.0000        0.0000        0.0000        0.0000        0.0000        0.0000        0.0000        0.0000        0.0000        0.0000        0.0000        0.0000        0.0000        0.0000        0.0000        0.0000        0.0000        0.0000        0.0000        0.0000        0.0000        0.0000       72.7337       68.3557       66.9556       66.2337       63.7092       62.0069       61.7865       58.6111       55.4248       62.3739       56.1682       49.4188       48.8052       47.9234       68.3233       85.9645      112.6365      151.4826      165.0525      153.8459      174.9290      203.6893      216.2212      213.9270      234.0776      246.2162      215.9820      191.2288      208.8771      182.3601      172.4666      179.2149      160.8277      173.9380      156.9053      156.9767      159.6917      171.7652      174.7660      226.4597      215.2213      182.1282      169.3726      166.5234      143.0774      154.5746      147.5529      145.8709      148.9850      163.5075      178.8424      188.0419      184.2550      172.3765      168.3851      178.4196      179.7061      178.8424      171.6556      180.2177      190.5267      180.3875      176.8902      188.6553      211.6849      227.0993      216.5408      209.7251      214.1938      208.5804      206.0702      212.9202      216.4662      231.2002      240.2987      268.4994      300.9234        0.0000        0.0000        0.0000        0.0000        0.0000        0.0000        0.0000        0.0000
        0.0000        0.0000        0.0000        0.0000        0.0000        0.0000        0.0000        0.0000        0.0000        0.0000        0.0000        0.0000        0.0000        0.0000        0.0000        0.0000        0.0000        0.0000        0.0000        0.0000        0.0000        0.0000        0.0000        0.0000        0.0000        0.0000       75.1478       71.2434       83.1052       80.0381       84.5142       60.3274       46.5872       51.0508       66.0696       32.8744       33.7366       41.6710       45.6277       46.4798       56.0679       56.8451       53.5851       44.1997       42.9177       41.5900       37.7674       37.5884       34.1842       27.4661       25.7401       26.1398       27.8948       26.6398       20.8476       15.8752       36.8802       35.7171       30.8120       31.4314       30.2769       30.8542       27.3847       26.8632       25.0241       25.1228       26.8665       32.9461       34.6677       34.6208       31.4261       22.1371       19.2634       19.6766       20.4017       21.4453       24.1338       25.9146       25.1494       24.8619       25.6364       24.4185        0.0000        0.0000        0.0000        0.0000        0.0000        0.0000        0.0000        0.0000        0.0000        0.0000        0.0000        0.0000        0.0000        0.0000        0.0000        0.0000        0.0000        0.0000        0.0000        0.0000        0.0000        0.0000        0.0000        0.0000        0.0000        0.0000        0.0000        0.0000        0.0000        0.0000        0.0000        0.0000        0.0000        0.0000        0.0000        0.0000        0.0000        0.0000        0.0000        0.0000        0.0000        0.0000        0.0000        0.0000        0.0000        0.0000        0.0000        0.0000        0.0000        0.0000        0.0000        0.0000        0.0000        0.0000        0.0000        0.0000        0.0000        0.0000        0.0000        0.0000        0.0000        0.0000        0.0000        0.0000        0.0000        0.0000        0.0000        0.0000        0.0000        0.0000        0.0000       39.1804       36.4267       39.0339       44.5649       50.6055        0.0000        0.0000        0.0000        0.0000       74.4861       66.2922       70.0235       66.9378       59.9193       71.0710       66.1235       55.5269       58.6459       64.4165       69.1058       68.8204       64.9884       71.7779       74.5159       82.6410      110.6385      128.5212      124.2386      130.8480      124.4897      114.8138      145.1076      180.5001      208.2160      218.6651      195.2616      191.4959      173.6193      199.6314      184.8751      154.1751      139.8484      197.2094      207.4205      191.2294      159.6961      178.8280      174.0785      206.9957      189.0930      211.7652      190.1487      168.9923      166.9768      149.6946      149.0481      155.8999      154.5913      168.1181      160.0964      170.4862      179.0534      181.3992      192.9885      189.7390      186.3315      188.7387      185.7875      181.4670      180.2117      192.8684      193.8706      197.0974      196.0410      198.9120      205.5319      224.9752      218.7540      218.5950      221.3051      217.1858      225.2146      215.5532      225.0115      241.9025      238.3156      263.0538      310.0277        0.0000        0.0000        0.0000        0.0000        0.0000        0.0000        0.0000        0.0000
        0.0000        0.0000        0.0000        0.0000        0.0000        0.0000        0.0000        0.0000        0.0000        0.0000        0.0000        0.0000        0.0000        0.0000        0.0000        0.0000        0.0000        0.0000        0.0000        0.0000        0.0000        0.0000        0.0000        0.0000        0.0000      102.1404       80.6770       55.5647       40.8264       42.1788       35.2159       33.0589       34.2237       37.9265       37.1194       29.0358       27.3367       36.4750      133.8003       94.4707       42.4592       43.5824       37.0341       36.6442       34.4937       34.1126       41.1755       33.6903       29.7760       32.8818       30.7624       21.6390       21.4572       22.9675       20.8685       21.7042       27.6691       32.7539       44.6160       28.4998       29.5599       27.8041       25.7032       27.2412       22.6179       21.9943       22.1979       25.0017       29.5062       26.5912       24.1020       18.6653       20.3926       19.2457       18.4170       15.5109       18.1362       23.6377       20.9108       16.6876       19.7325       17.2758        9.9763       11.7097        0.0000        0.0000        0.0000        0.0000        0.0000        0.0000        0.0000        0.0000        0.0000        0.0000        0.0000        0.0000        0.0000        0.0000        0.0000        0.0000        0.0000        0.0000        0.0000        0.0000        0.0000        0.0000        0.0000        0.0000        0.0000        0.0000        0.0000        0.0000        0.0000        0.0000        0.0000        0.0000        0.0000        0.0000        0.0000        0.0000        0.0000        0.0000        0.0000        0.0000        0.0000        0.0000        0.0000        0.0000        0.0000        0.0000        0.0000        0.0000        0.0000        0.0000        0.0000        0.0000        0.0000        0.0000        0.0000        0.0000        0.0000        0.0000        0.0000        0.0000        0.0000        0.0000        0.0000        0.0000        0.0000        0.0000        0.0000        0.0000       29.1189       30.5531       33.8305       41.3626       42.9754       44.4536       44.3965       52.0155       52.6341       58.7799       56.9337       47.8906       61.6734       65.1376       69.2891       70.3663       66.1686       59.9847       66.3397       65.3344       77.9638       83.5092       82.9560       81.0817       83.1968       96.8328      114.4245      115.2148      114.8183      127.4816      147.3566      152.9975      165.5963      163.4548      157.1658      154.9304      158.7947      184.4658      197.1099      199.6461      185.4505      176.4958      183.2669      146.2168      141.7247      159.8522      161.4410      146.4107      153.3494      184.8540      166.0280      159.6297      164.6128      159.9208      145.9548      151.5326      168.0638      159.2584      160.2767      163.0587      165.3042      172.1757      188.3186      193.4798      202.2711      196.5752      204.7272      203.4543      209.7714      205.9087      203.7356      207.8703      211.1519      222.9282      227.7655      218.3833      212.8951      205.5846      213.1819      203.1715      208.4239      203.3907        0.0000        0.0000      222.4366      210.1947      223.0540      250.6833        0.0000        0.0000        0.0000        0.0000        0.0000        0.0000        0.0000        0.0000        0.0000
        0.0000        0.0000        0.0000        0.0000        0.0000        0.0000        0.0000        0.0000        0.0000        0.0000        0.0000        0.0000        0.0000        0.0000        0.0000        0.0000        0.0000        0.0000        0.0000        0.0000        0.0000        0.0000        0.0000        0.0000        0.0000        0.0000       57.1966       69.9217       55.3902       56.9388       27.9868      209.1401      111.0199       28.1495       34.8484       32.0953       26.7694       29.3384       46.8001       51.6817       36.0623       38.5829       37.3091       35.7030       28.9490       31.9321       37.5697       36.8014       31.6218       41.9600       36.8406       20.2290       17.2096       24.9065       22.0631       19.7148       15.1592       18.0354       20.2843       22.1706       18.8134       28.8030       28.4360       29.4224       30.2400       26.0287       23.3030       24.2069       25.5031       24.8455       23.6632       19.4351       19.0765       19.5837       19.9655       16.8953       16.5944       18.1025       20.9703       14.6621       11.4851       11.0787        7.9353       10.1357        7.8835        7.6411        0.0000        0.0000        0.0000        0.0000        0.0000        0.0000        0.0000        0.0000        0.0000        0.0000        0.0000        0.0000        0.0000        0.0000        0.0000        0.0000        0.0000        0.0000        0.0000        0.0000        0.0000        0.0000        0.0000        0.0000        0.0000        0.0000        0.0000        0.0000        0.0000        0.0000        0.0000        0.0000        0.0000        0.0000        0.0000        0.0000        0.0000        0.0000        0.0000        0.0000        0.0000        0.0000        0.0000        0.0000        0.0000        0.0000        0.0000        0.0000        0.0000        0.0000        0.0000        0.0000        0.0000        0.0000        0.0000        0.0000        0.0000        0.0000        0.0000        0.0000        0.0000        0.0000        0.0000        0.0000        0.0000        0.0000       22.0410       27.4745       28.9062       31.2063       33.0462       31.0482       32.4380       37.8240       43.4076       48.8746       48.7854       47.2689       56.2122       59.8819       56.5195       56.4543       58.3177       60.5343       68.5406       83.1449       90.7499      105.9465      118.0135      116.3933      111.0472      129.9538      120.5532      111.7784      128.8668      135.4901      178.4847      196.7033      180.8433      158.5770      155.5113      151.3421      156.5650      180.9289      211.5144      201.0304      196.8943      181.9750      169.3821      159.9626      134.9101      127.7592      141.6975      153.6235      149.4712      150.1903      155.6658      170.1847      177.5005      160.9841      156.6671      163.6223      168.2181      163.4768      184.8149      189.9369      189.9568      177.4299      178.2763      195.0295      209.6406      215.6947      223.8179      217.9188      223.0520      217.0742      205.3476      212.6049      213.2532      225.8007      234.5191      219.8271      209.4254      211.4121      215.0417      202.3769      206.4602        0.0000        0.0000        0.0000        0.0000        0.0000        0.0000        0.0000        0.0000        0.0000        0.0000        0.0000        0.0000        0.0000        0.0000        0.0000        0.0000
        0.0000        0.0000        0.0000        0.0000        0.0000        0.0000        0.0000        0.0000        0.0000        0.0000        0.0000        0.0000        0.0000        0.0000        0.0000        0.0000        0.0000        0.0000        0.0000        0.0000        0.0000        0.0000        0.0000        0.0000        0.0000        0.0000        0.0000       30.8327       29.8690       28.6996       24.6734       35.2614       34.4925       34.5137       31.2750       34.4112       30.4136       30.8959       41.5269       42.9741       56.8106       45.1187       40.7173       38.1247       41.8046       36.3715       45.8564       38.6610       34.6390       45.6650       39.8347       28.9735       25.2972       32.7764       32.7030       20.3210       16.4446       14.8331       12.1512       29.0545       23.5188       26.3574       25.0107       23.5012       28.0680       26.9392       25.6289       26.4468       25.8562       25.6587       24.2672       22.3597       23.4020       24.0462       25.7774       23.3338       20.8265       20.2684       19.9709       17.3053       22.7824       14.4835        8.9959        8.5058        7.3468        6.2724        8.6481        8.9899       10.6873        8.8212        0.0000        0.0000        0.0000        0.0000        0.0000        0.0000        0.0000        0.0000        0.0000        0.0000        0.0000        0.0000        0.0000        0.0000        0.0000        0.0000        0.0000        0.0000        0.0000        0.0000        0.0000        0.0000        0.0000        0.0000        0.0000        0.0000        0.0000        0.0000        0.0000        0.0000        0.0000        0.0000        0.0000        0.0000        0.0000        0.0000        0.0000        0.0000        0.0000        0.0000        0.0000        0.0000        0.0000        0.0000        0.0000        0.0000        0.0000        0.0000        0.0000        0.0000        0.0000        0.0000        0.0000        0.0000        0.0000        0.0000        0.0000        0.0000        0.0000        0.0000        0.0000       19.9934       17.1120       29.8360       27.3461       28.2274       30.3635       30.3375       28.3490       38.4440       39.8563       45.9865       46.5354       43.3020       49.8612       49.9855       50.8360       54.2098       64.2872       71.1074       76.3888       88.5475       96.2147      105.4105      107.7060      129.2571      133.5692      123.5347      118.9105      118.7102      136.7409      141.7863      139.8880      190.3979      181.0718      185.5421      172.3330      163.3227      158.0477      175.7351      193.7984      194.9425      163.9854      149.3682      146.2396      143.0309      147.9779      164.2040      158.4635      166.6731      172.6409      163.3759      162.4978      169.6676      172.7515      156.4019      150.6946      167.5760      184.2454      187.1117      194.0802      213.0398      224.7254      221.4031      200.8871      211.6991      220.1266      235.7770      240.1959      236.8298      242.4632      238.1755      221.4568      218.0845      226.6099      249.5008      245.0569      229.4473      218.8712      215.4171      219.1701      219.7319      218.1550        0.0000        0.0000        0.0000        0.0000        0.0000        0.0000        0.0000        0.0000        0.0000        0.0000        0.0000        0.0000        0.0000        0.0000        0.0000        0.0000
        0.0000        0.0000        0.0000        0.0000        0.0000        0.0000        0.0000        0.0000        0.0000        0.0000        0.0000        0.0000        0.0000        0.0000        0.0000        0.0000        0.0000        0.0000        0.0000        0.0000        0.0000        0.0000        0.0000        0.0000        0.0000        0.0000        0.0000       24.3738       26.0882       26.2669       24.3179       26.3840       28.8384       30.0749       33.6765       40.5894       38.6849       38.7593       44.7345       65.0381      129.6217       85.4355       89.0219       64.4593       47.4578       47.9586       54.2113       53.4148       62.3616       53.8342       52.5018       53.8944       42.4819       39.9146       34.6765       24.3077       20.6844       19.5826       19.3098       24.4779       24.6452       28.0469       22.4674       19.7962       24.1828       24.8616       27.0398       23.5129       21.4412       20.6885       19.1777       16.9911       21.5990       25.6291       24.8454       26.7842       25.1638       31.7061       36.5834       34.8815       24.4034        8.0203        6.0279       12.9338       15.3570       15.5532       13.1842       11.3494       12.6991       11.5115        0.0000        0.0000        0.0000        0.0000        0.0000        0.0000        0.0000        0.0000        0.0000        0.0000        0.0000        0.0000        0.0000        0.0000        0.0000        0.0000        0.0000        0.0000        0.0000        0.0000        0.0000        0.0000        0.0000        0.0000        0.0000        0.0000        0.0000        0.0000        0.0000        0.0000        0.0000        0.0000        0.0000        0.0000        0.0000        0.0000        0.0000        0.0000        0.0000        0.0000        0.0000        0.0000        0.0000        0.0000        0.0000        0.0000        0.0000        0.0000        0.0000        0.0000        0.0000        0.0000        0.0000        0.0000        0.0000        0.0000        0.0000        0.0000        0.0000        0.0000        0.0000        0.0000       14.9549       24.5537       23.4398       32.7706       32.9303       40.1416       33.0713       36.3858       39.6138       41.7248       42.6319       43.6108       47.9126       44.2369       46.2167       62.9510       77.2882       76.0878       80.3443      103.6158      113.4677      104.5018      119.2662      144.6227      149.0312      131.2322      135.4170      140.5244      122.1612      121.3522      120.4292      138.6264      142.9420      142.7233      156.1956      167.0807      171.4160      172.0805      190.8397      159.2858      143.8266      142.3549      149.0738      135.4864      143.8951      151.4138      170.3115      166.3360      170.4352      172.8226      180.8638      181.3434      205.7113      184.0461      176.8116      169.0982      182.3595      207.9048      230.2496      235.8435      243.9351      250.1219      262.1469      259.3892      268.6286      263.1112      273.1631      252.0289      251.2522      258.6987      252.6757      251.2495      250.9472      245.4702      242.9432      227.7424      240.5884      243.6045      241.2079      240.1301      234.6848        0.0000        0.0000        0.0000        0.0000        0.0000        0.0000        0.0000        0.0000        0.0000        0.0000        0.0000        0.0000        0.0000        0.0000        0.0000        0.0000
        0.0000        0.0000        0.0000        0.0000        0.0000        0.0000        0.0000        0.0000        0.0000        0.0000        0.0000        0.0000        0.0000        0.0000        0.0000        0.0000        0.0000        0.0000        0.0000        0.0000        0.0000        0.0000        0.0000        0.0000        0.0000        0.0000        0.0000        0.0000       33.8385       31.8281       34.2549       35.0288       40.3653       42.6929       36.7868       38.9922       39.2922       39.9207       39.6252       49.2790       74.0543      150.3357      135.1553       70.5308       54.2400       46.0780       36.5405       38.7236       47.3285       50.3600       42.6690       48.5686       66.5465       47.9389       32.7596       28.6317       26.5707       19.5236       21.5222       33.9654       80.3115       40.3182       28.9022       22.1781       19.4061       25.5718       21.8048       22.5958       21.3725       21.3265       15.9482       17.1544       21.1091       22.4235       23.8254       29.6560       40.4426       42.6525       41.2267       40.6339       43.1305       34.8888       17.9251       17.6655       21.6774       14.6100       13.8357       17.8407       16.8205       19.1502       18.3938        0.0000        0.0000        0.0000        0.0000        0.0000        0.0000        0.0000        0.0000        0.0000        0.0000        0.0000        0.0000        0.0000        0.0000        0.0000        0.0000        0.0000        0.0000        0.0000        0.0000        0.0000        0.0000        0.0000        0.0000        0.0000        0.0000        0.0000        0.0000        0.0000        0.0000        0.0000        0.0000        0.0000        0.0000        0.0000        0.0000        0.0000        0.0000        0.0000        0.0000        0.0000        0.0000        0.0000        0.0000        0.0000        0.0000        0.0000        0.0000        0.0000        0.0000        0.0000        0.0000        0.0000        0.0000        0.0000        0.0000        0.0000        0.0000        0.0000        0.0000        0.0000        0.0000       15.6243       17.9549       24.3593       24.1551       23.6698       27.4393       34.9303       39.6222       47.4851       49.9693       63.3357       60.0293       50.4941       33.8602       64.3230       78.2047       81.2252       77.7329       82.9410       95.0367      107.3977      114.0572      113.2569      104.0050      101.6091      106.8236      120.2819      111.4704      109.9069      106.1741      123.0287      124.5860      141.3124      161.0001      153.0323      150.4440      150.1758      171.5833      159.2206      151.2983      148.7751      147.2890      148.0400      150.8510      178.2945      160.6084      160.5109      147.7857      153.3134      164.5753      167.6872      183.9751      192.1582      186.1472      180.4735      190.1359      225.0370      248.1341      260.1127      263.0815      277.4349      284.0041      295.8783      314.8507      292.6343      314.4631      284.0450      270.7695      246.0692      238.2318      241.9815      250.9037      247.9307      239.4437      238.9834      249.3566      241.3730      244.5891      245.7421      245.5489        0.0000        0.0000        0.0000        0.0000        0.0000        0.0000        0.0000        0.0000        0.0000        0.0000        0.0000        0.0000        0.0000        0.0000        0.0000        0.0000
        0.0000        0.0000        0.0000        0.0000        0.0000        0.0000        0.0000        0.0000        0.0000        0.0000        0.0000        0.0000        0.0000        0.0000        0.0000        0.0000        0.0000        0.0000        0.0000        0.0000        0.0000        0.0000        0.0000        0.0000        0.0000        0.0000        0.0000        0.0000       33.2428       31.5981       32.2312       37.9154       40.7617       42.1154       42.2385       40.2762       49.1643       35.0968       32.7630       35.3760       42.3201       48.5927       48.9456       42.9469       49.5120       50.1669       60.7522       79.2457       59.9830       39.0835       46.6007       66.2548       71.6003       61.3797       49.4360       44.5852       40.3153       23.8047       23.3361       26.2336       35.6731       40.1495       54.4478       47.8225       43.8696       36.0838       35.3714       25.4263       29.0726       27.1499       23.3019       19.0836       16.7278       17.3258       20.9291       31.8312       37.0853       43.5426       70.0724       32.2704       50.9041       48.6950       32.6070       20.4780       19.3098       18.9987       19.0637       22.0464       14.5475       14.4789       14.2033        0.0000        0.0000        0.0000        0.0000        0.0000        0.0000        0.0000        0.0000        0.0000        0.0000        0.0000        0.0000        0.0000        0.0000        0.0000        0.0000        0.0000        0.0000        0.0000        0.0000        0.0000        0.0000        0.0000        0.0000        0.0000        0.0000        0.0000        0.0000        0.0000        0.0000        0.0000        0.0000        0.0000        0.0000        0.0000        0.0000        0.0000        0.0000        0.0000        0.0000        0.0000        0.0000        0.0000        0.0000        0.0000        0.0000        0.0000        0.0000        0.0000        0.0000        0.0000        0.0000        0.0000        0.0000        0.0000        0.0000        0.0000        0.0000        0.0000        0.0000       14.5823       19.9286       17.1313       17.9849       21.4429       20.5261       29.3091       26.2882       33.9772       41.3973       51.5494       57.4038       80.2872       79.9453       69.2273       42.9301       65.4978       78.0699       75.0192       81.2928       98.4819       90.7851      103.5467      119.0978      106.3157      101.4650      109.2026      118.9787      129.4809      112.0505       95.5573      114.3473      118.2324      118.4038      138.7200      136.2473      135.8366      141.7008      159.4381      157.0689      143.2004      146.6697      147.3890      150.8979      155.1940      166.3873      172.1814      149.6396      152.8186      157.3766      173.0637      182.9551      170.4747      185.6959      192.4660      182.7049      201.2533      223.0746      255.4463      286.7969      359.3411      344.5618      327.4241      308.0270      314.3449      314.0216      308.9668      297.7729      295.9250      289.7776      273.8568      251.8800      248.8049      259.3904      259.1904      256.9409      251.4246      243.1013      251.6467      247.7153      249.0536      245.4909        0.0000        0.0000        0.0000        0.0000        0.0000        0.0000        0.0000        0.0000        0.0000        0.0000        0.0000        0.0000        0.0000        0.0000        0.0000        0.0000
        0.0000        0.0000        0.0000        0.0000        0.0000        0.0000        0.0000        0.0000        0.0000        0.0000        0.0000        0.0000        0.0000        0.0000        0.0000        0.0000        0.0000        0.0000        0.0000        0.0000        0.0000        0.0000        0.0000        0.0000        0.0000        0.0000        0.0000        0.0000       50.8875       52.8169       48.7077       53.3997       59.2402       66.9872       60.6174       49.1499       43.8919       35.2798       38.7534       48.8785       48.8234       48.2496       47.4130       40.8384       38.0833       39.7069       53.1447       65.3728       54.3016       39.6894       47.7165       66.1325       50.2808       57.3245       47.3088       50.4696       49.4787       31.5673       31.5032       29.3063       18.1973       16.3784       15.5147       28.6805       51.0970       71.0677       54.0529       36.5120       33.1632       28.3079       18.6895       19.6222       19.1889       18.4635       17.3793       28.5794       34.2214       41.8180       43.4903       54.6441       60.3723       38.6667       28.0687       38.1468       34.4014       19.9535       13.2444       10.6441       16.1123       14.2625       11.1383        7.4424        0.0000        0.0000        0.0000        0.0000        0.0000        0.0000        0.0000        0.0000        0.0000        0.0000        0.0000        0.0000        0.0000        0.0000        0.0000        0.0000        0.0000        0.0000        0.0000        0.0000        0.0000        0.0000        0.0000        0.0000        0.0000        0.0000        0.0000        0.0000        0.0000        0.0000        0.0000        0.0000        0.0000        0.0000        0.0000        0.0000        0.0000        0.0000        0.0000        0.0000        0.0000        0.0000        0.0000        0.0000        0.0000        0.0000        0.0000        0.0000        0.0000        0.0000        0.0000        0.0000        0.0000        0.0000        0.0000        0.0000        0.0000        0.0000       18.8730       15.3073       16.8248       18.0436       19.1612       24.8152       25.5379       30.9378       34.7665       38.6041       49.7421       60.2274       55.4490       64.5303       68.4937       64.4090       58.4698       72.9434       84.5313       84.7825      102.0653      110.6497      102.4619      166.9366      118.3834      104.5402      111.5993      119.9139      117.3305      136.6679      130.6976       93.6874      105.0498      105.3485      109.8663      114.9810      124.5221      131.1283      145.9052      157.6252      170.9132      169.7827      155.7701      159.0149      163.5641      152.6206      157.1335      163.5275      172.7272      171.5242      188.1637      196.8682      201.8351      208.6063      209.3747      205.3397      211.5917      239.9457      265.5832      306.2523      346.1530      397.1188      376.0572      372.2315      346.4657      328.7162      339.1174      348.3384      315.3860      293.9205      274.6563      285.6444      270.2864      251.7942      265.5032      287.1989      280.5016      265.7210      256.8275      254.8318      250.6386      249.8528      237.3634      238.2129        0.0000        0.0000        0.0000        0.0000        0.0000        0.0000        0.0000        0.0000        0.0000        0.0000        0.0000        0.0000        0.0000        0.0000        0.0000
        0.0000        0.0000        0.0000        0.0000        0.0000        0.0000        0.0000        0.0000        0.0000        0.0000        0.0000        0.0000        0.0000        0.0000        0.0000        0.0000        0.0000        0.0000        0.0000        0.0000        0.0000        0.0000        0.0000        0.0000        0.0000        0.0000        0.0000       47.8556       58.7435       66.8540       67.1711       70.0185       66.2365       56.1567       55.2132       43.0656       41.2284       43.9633       45.6535       48.2303       53.6480       59.4867       57.0828       45.5721       41.5988       43.6408       43.1583       45.4431       52.5998       46.1321       41.9062       43.6037       49.8690       59.7979       76.9145       61.0323       57.1565       54.7724       56.6645       30.4038       18.0155       12.3815       18.3173       17.0810       14.4400       22.2622       18.2397       14.8358       19.4450       19.4072       19.7331       16.3135       14.4250       14.6921       15.5531       22.9571       32.2406       24.5260       29.9250       29.5065       22.8505       30.0427       26.2140       32.3470      110.8967       31.6719       12.4019        9.1788       10.1538        8.9882        7.8458        6.6270        6.7976        0.0000        0.0000        0.0000        0.0000        0.0000        0.0000        0.0000        0.0000        0.0000        0.0000        0.0000        0.0000        0.0000        0.0000        0.0000        0.0000        0.0000        0.0000        0.0000        0.0000        0.0000        0.0000        0.0000        0.0000        0.0000        0.0000        0.0000        0.0000        0.0000        0.0000        0.0000        0.0000        0.0000        0.0000        0.0000        0.0000        0.0000        0.0000        0.0000        0.0000        0.0000        0.0000        0.0000        0.0000        0.0000        0.0000        0.0000        0.0000        0.0000        0.0000        0.0000        0.0000        0.0000        0.0000        0.0000        0.0000       24.5487       23.6692       20.4269       27.2656       29.7956       32.5697       40.3753       36.4758       42.3061       44.4587       48.4586       58.6306       59.4666       63.0616       67.6181       67.7040       65.8448       65.4917       86.3668      107.0294      113.1424      120.7216      107.3442      105.4827      128.9255      110.2095      112.7795      110.0821       98.3406      100.4054      113.5676      117.8881      104.5837      128.5641      121.2094      114.8798      115.4430      122.3242      120.7447      135.9427      159.2561      188.4673      172.7478      171.7015      171.7719      206.7347      180.2888      161.1367      167.4128      173.1123      190.9818      211.6605      222.5032      223.0048      226.4184      230.7125      240.7192      247.0103      266.4492      307.2137      319.0945      341.0201      393.6469      399.7386      406.3451      375.8802      360.4926      372.8271      386.2546      347.9000      314.7090      292.4812      279.2560      286.8335      284.1714      287.0797      276.6584      270.7747      270.1237      270.2298      263.7989      264.6417      254.0209      246.3181        0.0000        0.0000        0.0000        0.0000        0.0000        0.0000        0.0000        0.0000        0.0000        0.0000        0.0000        0.0000        0.0000        0.0000        0.0000        0.0000
        0.0000        0.0000        0.0000        0.0000        0.0000        0.0000        0.0000        0.0000        0.0000        0.0000        0.0000        0.0000        0.0000        0.0000        0.0000        0.0000        0.0000        0.0000        0.0000        0.0000        0.0000        0.0000        0.0000        0.0000        0.0000        0.0000        0.0000       48.0739       47.8638       56.5722       55.1169       61.4899       60.4519       59.2616       60.8963       48.3715       61.4491       43.3200       43.8148       54.1795       54.8967       42.1462       39.6257       45.1505       48.7697       49.9661       50.4481       51.2409       47.6899       46.0624       45.4192       49.7446       50.1133       53.0425       49.6631       44.2731       45.3499       39.3863       26.5050       26.5806       24.9984       23.7916       22.7913       20.3004       11.3932       14.0381       12.8149        9.4438        8.7014        9.4794        8.2004       11.2828       10.6443       12.4590       16.1615       18.2603       18.3958       15.7149       16.3221       17.1201       19.5122       21.5176       21.0456       26.1771       28.8653       21.7055       15.0321       14.5999       14.8999        9.1308        9.1072        8.0853        7.3701        5.9129        6.8234        8.2134       15.5639       18.1430       15.9325       14.4379       13.0657        0.0000        0.0000        0.0000        0.0000        0.0000        0.0000       19.3306       19.6211       22.3484       26.3277        0.0000        0.0000        0.0000        0.0000        0.0000        0.0000        0.0000        0.0000        0.0000        0.0000        0.0000        0.0000        0.0000        0.0000        0.0000        0.0000        0.0000        0.0000        0.0000        0.0000        0.0000        0.0000        0.0000        0.0000        0.0000        0.0000        0.0000        0.0000        0.0000        0.0000        0.0000        0.0000        0.0000        0.0000        0.0000        0.0000       29.8837       33.8507       33.8120       32.2924       33.2251       42.3048       56.5747       62.6572       54.5574       45.2119       44.5821       48.2205       60.8557       56.6193       67.3890       81.0940       88.0529       88.1174      101.1321      109.1215      116.9429      128.8870      126.1566      109.3780      109.9783      124.0063      126.9845      125.2749      120.9833      109.3589       98.4339       97.9227       93.4094       97.2993       93.9235      116.5716      110.2050      106.3475      118.8979      124.4968      139.0098      162.2252      185.6410      218.1457      213.7690      200.1192      188.7575      194.9691      191.2271      192.0846      194.1934      189.3513      205.5820      224.8452      233.5389      242.8793      241.1285      242.9780      251.7346      260.5601      261.1286      271.4378      300.9564      321.0474      340.0968      363.8557      372.5125      357.4753      342.1808      336.0494      348.3582      327.0208      322.8564      311.9164      293.0989      299.7446      286.2993      285.4893      279.8831      268.4420      279.8755      285.7372      277.7065      275.0220      239.9247      242.1566        0.0000        0.0000        0.0000        0.0000        0.0000        0.0000        0.0000        0.0000        0.0000        0.0000        0.0000        0.0000        0.0000        0.0000        0.0000        0.0000
        0.0000        0.0000        0.0000        0.0000        0.0000        0.0000        0.0000        0.0000        0.0000        0.0000        0.0000        0.0000        0.0000        0.0000        0.0000        0.0000        0.0000        0.0000        0.0000        0.0000        0.0000        0.0000        0.0000        0.0000        0.0000        0.0000       60.8644       49.3955       55.2796       59.0869       57.7470       53.6410       56.6691       69.1289       69.4519       55.8978       50.8963       55.8747       82.2363       85.5781       70.3757       56.8370       47.7902       55.1706       54.8145       49.0831       47.3072       71.5194       83.8977       63.8124       48.8308       51.3507       50.3837       55.1116       52.7967       57.1413       53.9036       52.7851       41.6858       38.2463       25.0487       21.3641       21.8289       23.1669       17.3177       10.2522       13.1167        9.2920        6.6851        5.6668        5.4272        7.0100        7.7922       10.5695       13.1011       13.1204       12.8196       11.3271        9.5688        9.8882       15.6685       19.8601       16.4974       12.2873       11.5974        8.8968       10.4204       11.4574        9.6490        7.3389        8.5254        5.6439        6.2614        7.5805        8.4732        9.2179       11.6443       10.3648        7.7717        8.1370        7.5632        5.3007        5.8210        5.9669       10.0053       15.5394       21.3789       22.5053       20.4015       18.9271       20.4461       25.8630       26.6593       21.4437       19.0089        0.0000        0.0000        0.0000        0.0000        0.0000        0.0000        0.0000        0.0000        0.0000        0.0000        0.0000        0.0000        0.0000        0.0000        0.0000        0.0000        0.0000        0.0000        0.0000        0.0000        0.0000       20.1831       17.3503       18.4571       18.1145       22.0219       24.5517       25.7208       27.8963       30.8289       38.3342       50.4987       44.6177       42.0289       42.3957       41.0127       48.5941       54.5938       71.5954       66.7410       57.9558       55.4335       55.0604       63.3646       67.3763       61.2286       73.4903       80.6180       86.4824      102.0535      128.7219      136.9843      133.8908      137.4875      137.2366      125.3409      132.1217      150.0083      142.5787      152.4572      122.7479      112.4228      103.4311      101.6840      100.8284      101.6194      109.7247      115.1950      111.4377      119.9968      125.1625      129.0399      147.5967      168.9141      207.0091      215.4736      200.7983      200.8244      207.1436      209.3746      202.3434      231.2841      242.1974      240.8986      248.2795      260.8214      268.8891      268.7859      281.0789      272.3549      272.3561      285.8366      273.5003      276.2528      292.6395      323.7547      362.8791      378.1475      359.4827      353.9681      357.3775      358.1566      351.8237      340.7795      359.3123      344.9519      319.0623      311.1297      292.3220      294.5006      288.5877      279.9071      291.5367      289.9164      277.9212      276.6318        0.0000        0.0000        0.0000        0.0000        0.0000        0.0000        0.0000        0.0000        0.0000        0.0000        0.0000        0.0000        0.0000        0.0000        0.0000        0.0000        0.0000        0.0000
        0.0000        0.0000        0.0000        0.0000        0.0000        0.0000        0.0000        0.0000        0.0000        0.0000        0.0000        0.0000        0.0000        0.0000        0.0000        0.0000        0.0000        0.0000        0.0000        0.0000        0.0000        0.0000        0.0000        0.0000        0.0000        0.0000       65.1466       64.3957       60.0019       54.3944       69.9125       64.2859       67.6027       90.1669       92.4441       70.5257       44.7981       40.2175       41.3200       45.1283       55.1582       80.6723       71.6529      107.0322      100.1128       73.0060       51.2467       49.6311       47.0304       44.0667       46.4208       43.8893       45.6641       40.6637       36.6267       36.9702       35.0868       35.9041       25.7517       19.8462       14.6323       16.0733       12.1258        9.8185        7.9354        6.9619        7.2555        7.5561        7.3457        7.0634        9.5299       13.6468       15.2351       14.1184       12.3752       12.1443       11.0902        7.9660        5.8424        4.0694        7.6722       13.4910       11.9707       10.2912       11.0671        8.8523       10.2718       12.3503       10.9673        9.1837        8.7262       11.1293       10.1116        9.0370        9.8503       10.2861       10.7248       10.6316        9.6256        8.7247        8.0242        6.2673        7.7713       13.0530       26.2913       31.4228       25.8167       24.5441       25.7344       21.9368       22.4376       23.1087       21.1355       17.5730       21.1565       23.1170       20.8235       19.7948        0.0000        0.0000        0.0000        0.0000        0.0000        0.0000        0.0000        0.0000        0.0000        0.0000        0.0000        0.0000       18.1808       18.0803       20.3993       21.7624       19.6317       19.1422       18.0448       22.5031       27.1158       22.6101       26.7437       33.9425       34.1229       37.3195       38.5999       40.5955       48.9812       58.5671       48.8255       45.5040       51.1529       60.9837       64.2160       83.0868       74.8363       70.3116       63.1646       56.7231       60.4853       69.8655       75.7840       82.5117       98.2440      103.9799      112.8810      123.5362      147.8692      145.0641      139.4821      143.2764      134.4521      163.4196      168.5126      145.9462      146.7303      121.2130      119.3107      106.8618      102.3902       96.6963      108.8356      124.2647      120.7035      120.3878      128.8457      135.6270      148.2879      168.8667      172.3020      182.3892      187.1007      182.9636      195.2773      196.9694      203.2188      209.3601      230.1726      246.8956      265.4406      285.0450      284.1001      280.4810      280.2184      293.5593      304.9035      301.5117      304.8825      297.3972      308.6609      317.4380      328.1725      367.0506      378.7003      372.4283      367.1932      372.8217      379.2601      372.8356      359.8395      369.9375      358.2160      339.1287      309.9722      288.0120      272.9112      266.3180      266.9003        0.0000      280.2557      293.1270      308.1306        0.0000        0.0000        0.0000        0.0000        0.0000        0.0000        0.0000        0.0000        0.0000        0.0000        0.0000        0.0000        0.0000        0.0000        0.0000        0.0000        0.0000        0.0000
        0.0000        0.0000        0.0000        0.0000        0.0000        0.0000        0.0000        0.0000        0.0000        0.0000        0.0000        0.0000        0.0000        0.0000        0.0000        0.0000        0.0000        0.0000        0.0000        0.0000        0.0000        0.0000        0.0000        0.0000        0.0000       58.4805       60.1978       70.2648       68.4279       47.9642       54.5373       57.7026       60.9582       61.4032       61.2114       50.7061       41.4968       38.6616       38.0691       36.4928       36.7873       43.6029       43.2034       43.7751       37.8272       34.4854       42.4708       40.1106       40.1777       39.7533       36.4157       33.5333       32.7484       35.1662      114.0702       85.4434       34.5134       21.6688       19.4471       13.6482       12.5758        9.4926        7.2562        7.5632        5.6658        5.0505        6.5388        5.2954        5.4909        6.2749        6.7580        9.4735       10.4099        8.6989        7.9154        8.9937        6.4559        8.4982        6.0577        4.5481        6.2650        6.8303        6.2022        8.1459       11.0393        9.3869        9.6832        9.1696        8.4614        7.9664        7.6233       10.5553        9.8109       12.6458       15.5781       17.8692       17.8945       13.3615        9.8199        8.0203        7.9389        8.3293       11.0291       18.9614       31.3262       34.7584       37.5698       26.4052       26.3504       23.3616       22.1657       20.1189       18.2388       19.0695       23.3377       26.5545       25.8531       22.0275       19.0755       23.5160       26.4154        0.0000        0.0000        0.0000        0.0000        0.0000        0.0000        0.0000        0.0000       19.6750       16.9273       16.9683       16.7723       15.5741       15.7946       15.0180       15.0088       18.9256       20.6220       30.3025       35.8892       40.0958       47.0168       52.1039       48.3225       41.7958       44.4632       48.8656       52.7075       60.1285       72.7956       74.6434       71.1390       72.3803       75.4407       84.1920       78.0442       78.2675       79.1871       87.8011       92.6427       94.7575      113.9315      112.6880      109.7181      109.4713      129.2664      134.5564      138.2119      141.3771      152.6283      165.3450      160.9893      151.4571      158.8107      139.9648      141.0324      143.9301      126.2227      119.2098      117.8693      128.1083      125.4276      138.5475      132.1422      134.0693      153.4153      166.1671      156.1062      170.1963      181.1147      184.2571      192.1537      201.5405      193.7605      205.0840      219.0221      236.1543      265.6312      278.8870      295.2502      288.9789      305.6458      324.2114      339.0811      337.9040      346.6929      344.5220      341.0190      345.4259      364.1421      389.2045      395.4056      396.6195      397.9766      390.1408      375.7734      367.6129      359.1423      363.8933      356.8129      342.8856      310.4408      279.4431      260.5587        0.0000        0.0000        0.0000        0.0000        0.0000        0.0000        0.0000        0.0000        0.0000        0.0000        0.0000        0.0000        0.0000        0.0000        0.0000        0.0000        0.0000        0.0000        0.0000        0.0000        0.0000        0.0000        0.0000        0.0000
        0.0000        0.0000        0.0000        0.0000        0.0000        0.0000        0.0000        0.0000        0.0000        0.0000        0.0000        0.0000        0.0000        0.0000        0.0000        0.0000        0.0000        0.0000        0.0000        0.0000        0.0000        0.0000       32.9280       33.2029       35.5667       41.8242       48.0619       46.7361       41.3599       37.2088       45.5750       43.2406       47.1276       42.0238       47.6908       49.6405       36.5752       33.4737       30.8600       32.0867       27.6246       24.3202       21.6973       19.6703       14.7524       16.3686       18.7724       24.3719       25.0154       25.2267       25.9476       26.6941       28.1257       35.5786      152.7176      131.1774       51.0160       21.0656       16.8292       14.9589       10.4857       10.7994       10.2763       10.3157        7.8732        5.7767        5.2594        5.2056        4.9475        4.5721        7.1065       11.7004       12.9124       10.7353        8.1858        4.1950        2.9134        8.6371        7.2065        4.5995        4.5015        4.4244        5.2637        6.8652       11.2591        8.2608        8.3252        9.2421        8.5833        8.0223        8.1046       11.9871        9.5304       12.4442       19.1800       23.1919       27.1056       19.6965       15.2075       12.1405       14.6217       19.1399       21.5478       29.5247       37.8090       49.1080       41.8114       31.1509       32.1241       27.4045       25.3729       21.2318       21.3379       22.5533       22.6207       26.3877       28.5975       23.0850       23.2453       19.4278       19.7187       23.6978       29.1979       30.7328       23.8472       21.3336       17.0770       16.0044       15.8417       16.4034       18.0077       15.8998       14.3811       13.9369       18.1706       18.2618       14.8946       15.8928       22.2842       31.0788       48.6841       62.8007       43.4208       46.6378       45.4601       40.6590       47.3024       56.0107       63.0521       88.6068       86.4883       88.2267       93.8532       96.8519      116.3478      115.7920      102.0951      107.1275      100.2459      100.5391       98.6008      107.3643      136.6842      124.2917      121.2906      131.3913      141.1359      159.6676      154.2256      152.1975      152.5085      128.5685      135.7438      149.4924      149.8266      152.2421      149.0197      130.8831      124.2275      118.4173      120.5539      118.9546      127.5753      140.2802      127.2326      130.5112      153.0738      153.0752      168.9585      166.9546      169.9328      182.7105      189.0508      194.4185      200.0752      215.0783      236.0073      223.1732      243.8368      254.0670      277.4872      284.3830      288.4471      330.3449      355.9825      350.0950      364.2927      357.3965      364.6410      376.5179      386.5081      398.6903      404.1833      401.8199      396.0364      368.3058      348.8805      339.6487      330.4030      330.9034      317.5186      306.7771      291.4353      288.3615        0.0000        0.0000        0.0000        0.0000        0.0000        0.0000        0.0000        0.0000        0.0000        0.0000        0.0000        0.0000        0.0000        0.0000        0.0000        0.0000        0.0000        0.0000        0.0000        0.0000        0.0000        0.0000        0.0000        0.0000        0.0000
        0.0000        0.0000        0.0000        0.0000        0.0000        0.0000        0.0000        0.0000        0.0000        0.0000        0.0000        0.0000        0.0000        0.0000        0.0000        0.0000        0.0000        0.0000       32.7506       30.0606       30.6288       29.9542       35.7564       35.1684       37.5005       41.5361       38.8131       45.6342       41.0111       49.8085       47.4901       34.7870       28.6647       26.9210       27.4474       27.2065       21.3998       22.3756       24.5026       19.2128       10.6047        9.9842        9.8179        7.3757        8.0827        8.9779       10.0111       16.4517       17.2000       18.0384       16.8941       17.6595       15.8728       14.1046       14.5512       16.7131       18.6057       19.3012       16.7773       15.9799       13.3969       10.8908       10.0060        7.9873        6.5919        5.5693        5.2573        3.6762        4.9882        8.1150       10.5946       16.1764       14.2098       10.7295        6.6344        2.1866        1.8692        2.6029        2.7734        5.4230        6.6059        6.8818        6.5122        7.7857        9.5679        8.2718        8.5084       10.0203        9.5910        8.8040        7.0741        8.9182        9.9348       12.0827       15.2645       18.9012       22.1841       22.6578       17.9470       15.6821       20.1984       21.6425       23.7291       31.7735       47.0035       44.6662       37.4215       34.8997       38.8592       31.8484       27.7463       24.9202       24.0169       23.7084       25.1612       22.2394       20.4290       20.5309       20.1727       19.2556       19.5432       23.3545       23.4134       23.4042       20.0545       17.9226       17.2381       17.0469       16.4028       15.0494       15.9454       14.9186       13.1018       16.7889       20.5186       19.3842       20.5500       19.9455       37.3271       30.3011       36.6883       39.7453       43.8469       46.2755       48.6735       51.6318       56.8807       69.3320       73.5699       71.8821       84.8631      101.8402      120.0140      119.8262      134.4562      124.1966      120.1702      109.9130      101.4952      100.2924      114.0380      130.0617      138.4927      121.8980      136.8739      158.9217      164.3702      161.5026      139.2776      137.9117      139.8790      128.2012      144.6198      166.9296      156.7422      153.3179      135.9829      129.3058      131.2286      135.0824      123.5227      126.1622      128.8807      137.9106      139.3918      145.0417      158.2605      156.3108      162.7346      178.1522      184.1932      186.8739      192.3751      194.6616      210.4707      221.9550      238.8306      253.8056      258.6626      273.8637      287.4619      297.4264      310.2293      341.9696      358.7431      373.5024      386.0931      386.5938      396.5614      401.6230      413.7152      433.4958      437.0418      429.3243      420.0027      382.5913      360.9495      344.7037      332.6141      323.8977      309.2689        0.0000        0.0000        0.0000        0.0000        0.0000        0.0000        0.0000        0.0000        0.0000        0.0000        0.0000        0.0000        0.0000        0.0000        0.0000        0.0000        0.0000        0.0000        0.0000        0.0000        0.0000        0.0000        0.0000        0.0000        0.0000        0.0000        0.0000        0.0000
        0.0000        0.0000        0.0000        0.0000        0.0000        0.0000        0.0000        0.0000        0.0000        0.0000        0.0000        0.0000        0.0000        0.0000        0.0000       29.9442       28.5602       32.8570       30.9842       24.9803       31.2659       28.8344       27.3802       27.0721       31.9610       38.4371       34.9515       46.4354       51.8323       52.9168       35.5853       24.5537       22.5322       13.4182       12.2788       14.0564       12.3373       13.4798       12.8398       12.6896       11.1480       12.7587       10.3555        6.8143        7.0334        8.9429        8.3529       12.9558       13.7861       11.3501       10.9411       11.3846       10.7020       10.2835       10.2676       13.1824       17.4199       18.7869       14.5874       12.7274       13.2505       12.4885        7.6850        8.3516        5.3845        6.2031        8.3387        6.3315        6.4438        8.6360       10.1471       12.4825        9.8655        7.0297        3.6810        1.8671        2.6486        5.8968        7.1934        9.0245        9.3711        9.3270        9.3094        8.8319        7.1489        6.7091        6.9456        6.4856        7.7380        9.2372        9.6734       11.5312       11.4537       14.1939       13.6070       15.0946       17.4815       19.3573       17.9329       17.7415       18.8225       19.7393       24.0247       32.8647       40.6803       68.0927       41.7837       41.0619       38.9738       34.3203       31.5053       29.6032       30.8609       28.1260       29.5207       22.6147       20.3030       20.4890       19.8109       18.7568       16.9568       18.1482       17.5065       17.6140       18.7479       21.2044       21.5840       18.8777       18.8447       15.6368       17.0645       16.0197       13.4546       18.2934       18.7167       19.6603       18.6901       19.2191       21.8650       18.2645       17.4732       23.0216       30.4656       55.1025       61.9603       67.8883       73.0735       70.4253       74.7136       83.0698       94.2592      110.8162      117.0905      137.0929      140.0058      129.5149      126.6912      108.6145      101.3881      109.5605      114.3401      127.2870      126.9450      126.1810      154.2856      165.5528      171.7351      163.5077      146.7930      144.2202      140.2463      140.9684      146.3111      146.0657      145.1037      140.3807      130.5745      141.3533      150.1586      157.3815      140.7332      140.1247      142.1492      157.4911      165.4083      147.4480      136.6427      136.4575      155.5254      159.5671      162.2579      177.5997      188.5504      193.6245      200.3925      223.2148      241.4231      267.7056      281.7661      288.0939      310.8671      322.9940      344.3588      376.8153      387.3572      409.9091      423.3065      432.0193      441.6504      449.2416      459.2543      469.2718      465.7641      462.9478        0.0000      407.7182      378.0012      354.2306      334.8485      325.2941      315.3447        0.0000        0.0000        0.0000        0.0000        0.0000        0.0000        0.0000        0.0000        0.0000        0.0000        0.0000        0.0000        0.0000        0.0000        0.0000        0.0000        0.0000        0.0000        0.0000        0.0000        0.0000        0.0000        0.0000        0.0000        0.0000        0.0000        0.0000        0.0000
        0.0000        0.0000        0.0000        0.0000        0.0000        0.0000        0.0000        0.0000        0.0000        0.0000        0.0000        0.0000        0.0000       25.0009       26.7143       28.7600       42.7704       39.4893       36.7872       34.5441       30.9792       27.8564       25.9976       30.3727       31.9473       39.8161       45.4957       41.6489       27.7525       33.7415       26.1060       18.4353       16.4933       12.7306       12.3903       13.4504       13.0475       13.4662       14.3357       16.8009       14.1109       10.0523        7.0230        4.4752        6.2246        8.1853        6.8369       10.5439       10.2232       10.0404        9.0342        9.9522       10.7556       11.2264       13.5954       14.2010       16.8701       14.7226        9.4144        9.0933       10.0551       10.6370        8.1830        7.7630       15.3014        9.9595        9.0811        8.3459        7.7489        7.2729        8.7250        8.7757        6.1453        6.5979        7.5706        5.3941        4.5455        7.7251        8.2806       10.2093        9.9080        7.8883        7.0338        6.7723        6.9525        6.9888        7.2231        5.9028        7.1595        8.8605        7.0282       13.1703       11.0400       11.4873       16.7872       12.9106       15.0799       17.7907       17.2888       14.2529       14.3122       15.1813       19.6475       26.4626       49.3431       54.8402       49.3237       47.1523       41.7840       36.8250       34.3477       29.8705       32.1676       34.7184       32.1823       25.0472       24.3190       26.6638       22.9120       16.1598       11.9523       17.2243       16.7295       19.1538       23.9247       24.1431       22.3342       21.8860       25.3733       23.0154       23.5837       20.7346       15.2708       19.5370       24.7172       22.5087       18.5185       18.0199       18.1939       19.6358       30.5396       35.0602       44.6904       54.1060       63.9917       79.1692       86.4369       94.1982       87.2093       92.3303       92.0671      100.6246      129.0257      137.7622      145.2404      146.9068      144.2931      131.5102      120.3487      120.3913      134.8871      144.8841      145.2195      157.1528      171.5681      182.4301      181.6431      161.4227      156.5654      164.0716      156.3797      153.2055      151.6564      143.9036      147.1996      142.4457      144.2825      151.7337      154.2408      168.7524      153.1626      139.8122      142.8198      142.3930      152.2551      157.4786      156.2601      159.2225      160.2868      168.2132      166.5317      178.6696      190.6944      206.0284      213.1766      205.2921      220.5923      253.3750      284.6672      311.1501      336.9525      359.2572      388.2689      420.8703      442.4885      464.3620      482.6979      507.3330      519.8373      526.3450      531.0458      535.2741      531.4512        0.0000        0.0000        0.0000        0.0000        0.0000        0.0000        0.0000        0.0000        0.0000        0.0000        0.0000        0.0000        0.0000        0.0000        0.0000        0.0000        0.0000        0.0000        0.0000        0.0000        0.0000        0.0000        0.0000        0.0000        0.0000        0.0000        0.0000        0.0000        0.0000        0.0000        0.0000        0.0000        0.0000        0.0000        0.0000        0.0000
        0.0000        0.0000        0.0000        0.0000        0.0000        0.0000        0.0000        0.0000        0.0000       28.0601        0.0000        0.0000       21.6774       31.6824       31.5646       31.7326       58.0472       45.0878       36.2383       25.0359       30.2734       33.1469       35.6643       38.7429       47.7177       48.0519       48.4873       40.1117       40.4355       41.6627       29.6104       24.3313       23.0437       20.0321       16.4979       14.9056       15.6931       17.6595       16.7574       18.3146       13.8588        7.7288        5.9124        4.2960        4.5876        5.4954        5.3036        7.6561        9.1882        9.7595        8.6675        9.3071        9.8677        9.0765        8.8628        6.8784        8.1212        7.4740        5.9295        7.0528        9.0653        6.6087        6.4273        9.2625       11.2116        7.9863        7.1672        5.7525        5.4865        7.3857       10.1596        8.3472        7.7826        7.1086        8.2644       10.2188        8.5373       13.1851       10.7669        8.4890        6.7765       16.5865       16.5954        7.5895        7.0111        7.7942        6.1375        5.2859        6.4382        6.9222        7.3010       11.3002       11.5931       12.0823       12.4330       15.7729       15.5079       17.0975       18.3183       23.6262       20.4834       23.4746       27.3807       38.5828       47.1607       56.5041       51.3441       46.2754       41.9204       37.6585       32.0894       28.6185       32.7739       38.3490       32.0094       29.2349       21.3798       18.7351       18.2764       13.1874       10.0393       10.9844       13.4696       21.4886       23.1710       25.4141       22.9204       18.2898       15.6997       14.9852       16.4363       18.1191       18.5061       19.5711       19.9052       20.7849       28.9172       32.7990       32.3338       35.8906       42.8464       43.5246       48.0170       63.8243       72.8694       86.6870      104.4216      113.5523       98.4001      109.2351      114.3992      101.9097      117.0513      123.1662      144.2983      151.2407      159.6872      155.8472      152.1164      151.2981      159.9444      171.9074      160.4644      170.9064      192.1402      183.8262      174.6606      172.3122      170.3710      171.6706      166.3431      168.2217      168.0404      165.4374      167.4117      172.9171      170.6580      179.6272      183.4136      189.8368      174.4260      169.8712      170.6124      165.5141      181.1724      184.9618      202.3261      191.8935      203.6818      202.0456      189.2957      170.1138      181.6388      194.1974      202.5848      213.6129      215.0188      251.3448      290.5062      355.0437      387.2157      429.9191      458.9548      505.8268      531.6882      550.8104      582.5715      646.6373      663.4329      681.0049      673.5519      659.2028        0.0000        0.0000        0.0000        0.0000        0.0000        0.0000        0.0000        0.0000        0.0000        0.0000        0.0000        0.0000        0.0000        0.0000        0.0000        0.0000        0.0000        0.0000        0.0000        0.0000        0.0000        0.0000        0.0000        0.0000        0.0000        0.0000        0.0000        0.0000        0.0000        0.0000        0.0000        0.0000        0.0000        0.0000        0.0000        0.0000        0.0000
        0.0000        0.0000        0.0000        0.0000        0.0000       49.2388       19.5569       62.5699      106.8401       16.4403       20.4058       22.4933       24.8128       39.6342       41.7700       43.7723       47.9860       41.9940       35.7934       28.4730       32.8526       38.2876       37.8203       37.0808       38.3058       31.8682       31.3523       31.4314       35.5402       33.7384       27.8486       21.3506       15.9702       12.5327        9.9254        9.5289       11.3999       20.0103       22.5561       26.2087       13.9979        9.9779        7.9389        5.0830        5.2612        9.6323        9.5384        8.2023       11.5520       13.0413       12.2123       11.7198       10.5884        9.0006        7.3914        7.4463        7.9353        6.8480        7.0021        7.0763        7.7463        7.6703        8.1118        7.5655        7.0113        7.2428        7.0804        4.0383        3.7657        3.6935        5.0613        5.5903        5.8776        5.9500        7.2109       13.9749        6.5989       10.0960       11.2939        8.6224        7.7337       23.3507       14.7377        6.8501        5.8886        7.7521       11.1782        8.7520        7.8274        9.9187        9.5451       11.2682       11.8535       13.4651       15.2007       19.7363       19.0377       17.7245       19.7146       23.9008       26.3868       30.7032       35.1576       44.9292       47.8752       48.6516       47.0467       41.8835       40.5199       34.8814       36.1171       33.9289       35.8896       32.0860       23.2647       26.4441       26.5405       20.5116       14.1453       12.5270       10.3066       11.1095       17.8328       25.0613       24.6972       18.7049       18.7000       17.8580       16.2170       16.0991       18.7717       21.1281       23.0211       24.6170       26.7777       27.5471       27.7702       35.0679       34.8961       36.6536       45.3561       58.8993       61.1285       70.5715       91.2391       91.7010       92.2992      103.6730      111.5279      118.3641      110.2294      107.5891      115.8085      138.3579      152.8991      161.6851      167.8831      159.0703      161.9654      157.7782      183.2147      174.6367      168.0597      163.2648      170.5996      184.8423      196.8216      199.1262      202.3920      182.0016      186.7932      193.7143      181.0809      172.8062      170.3466      176.2034      184.2046      208.8481      205.7547      210.4983      194.6622      189.3375      193.8067      198.0935      208.1077      199.2536      202.2452      193.4009      206.7852      197.5940      191.3031      176.4520        0.0000        0.0000      210.9574      227.2228      241.1043      273.5513      313.9733      382.6153      413.7666      448.5733      483.2416      536.4003      583.2696      608.6527      643.1395      727.8499      761.7666      777.3351      768.2918        0.0000        0.0000        0.0000        0.0000        0.0000        0.0000        0.0000        0.0000        0.0000        0.0000        0.0000        0.0000        0.0000        0.0000        0.0000        0.0000        0.0000        0.0000        0.0000        0.0000        0.0000        0.0000        0.0000        0.0000        0.0000        0.0000        0.0000        0.0000        0.0000        0.0000        0.0000        0.0000        0.0000        0.0000        0.0000        0.0000        0.0000        0.0000
        0.0000        0.0000        0.0000        0.0000       21.9717       42.3936       19.2795       17.7985       19.2064       17.2832       23.3046       25.6197       34.1771       38.9312       50.5013       37.4815       36.7236       35.7811       36.4603       36.3585       42.2741       44.9003       33.9592       23.8557       22.5844       20.1673       18.1678       22.0070       25.1333       22.1211       17.3583       16.0638       17.8047       14.3816       12.5982        9.5663       23.5721       27.3375       22.8553       18.0338       11.3203        9.1086        7.4555        4.6206        5.8541       10.7966       13.8529       12.6610       10.5954       10.2159       16.6938       19.3054       20.1044       17.2982       12.6962        9.2546        9.7860       10.3271        9.7240        7.2335        7.5843        8.7343        8.8560       10.1180       12.0532        9.7874        5.5383        5.1677        3.8419        2.4598        3.0258        3.0089        4.2532        5.5003        3.8979        3.8979        5.7117        7.3384       11.4194       11.1866        8.8542        7.2748        6.8864        7.4599        7.0460        9.8851       15.9608       15.8545       12.6069       12.5345       12.0283       13.5957       16.0885       17.9359       22.5731       29.0824       25.8324       25.2078       27.8895       29.3454       33.9495       37.0775       36.2859       35.2198       42.1793       50.7482       44.3728       54.7297       48.3982       45.0962       44.7359       39.0344       37.8197       37.2914       37.5865       29.1798       27.6905       27.8201       21.2495       23.8080       21.4725       17.6927       18.0483       19.1059       18.9166       17.1850       16.5805       20.1647       18.5455       17.2610       20.8067       22.8654       27.4638       30.3140       29.3751       26.3196       28.5856       28.1529       27.7468       38.2534       56.3581       65.3985       74.7102       91.6315       91.7286       95.9496      103.8923      112.6224      117.3838      107.1281      100.2928      110.3878      120.8832      141.5069      164.5259      184.2595      187.9907      187.3742      199.3694      192.8625      194.0367      187.1083      180.3786      170.1992      171.0508      190.7009      195.8064      206.8652      209.0760      196.3719      187.6163      191.5170      180.2778      171.6960      178.6750      195.0603      204.5301      218.0360      213.7068      214.0038      202.8317      192.3391      189.1629      177.7656      180.1548      191.2911      180.9889      170.5107      181.1649      242.4530      234.7814        0.0000        0.0000        0.0000      285.6169      258.7446      264.2637      284.2250      336.8854      411.8019      447.2003      487.3013      524.6688      583.7415      622.3701      658.8160      692.5735      785.0714        0.0000        0.0000        0.0000        0.0000        0.0000        0.0000        0.0000        0.0000        0.0000        0.0000        0.0000        0.0000        0.0000        0.0000        0.0000        0.0000        0.0000        0.0000        0.0000        0.0000        0.0000        0.0000        0.0000        0.0000        0.0000        0.0000        0.0000        0.0000        0.0000        0.0000        0.0000        0.0000        0.0000        0.0000        0.0000        0.0000        0.0000        0.0000        0.0000        0.0000        0.0000
        0.0000        0.0000       51.6710       20.9372       16.6835       16.2038       18.9814       23.4127       22.6451       28.0445       28.8720       34.0854       50.8417       31.9469       23.3223       21.9028       26.7139       35.9221       48.2296       33.2582       35.6476       30.9668       22.4103       15.6996       17.3800       16.9571       15.1566       13.4386       16.2195       18.3307       15.1660       29.5166       15.2780       11.4154       11.2058       15.6802       23.9990       14.0610       11.9619       10.6688        7.3164        5.9247        6.7540        7.0484        7.6245       10.4041       15.8194       14.3301       11.2121       11.6035       14.6604       16.2253       17.2879       16.4013       14.3560        9.9097       11.7209       11.9040       10.8187        8.9834        9.7387       11.3804       12.1320       13.0929       14.4799        7.4272        7.1134        5.9853        2.9873        3.9017        7.3681        6.7111        6.5347        6.1865        5.9695        7.0178        8.2746        9.3078       10.9123       11.6222        9.8094        7.8283        6.8481        7.3090        6.5325        6.0626        8.7536       10.6305       13.5611       14.0684       14.4163       18.0318       20.2197       21.8451       21.7229       25.6242       25.2553       27.1399       27.2673       34.7040       43.5282       44.7533       39.0287       37.8133       45.4515       46.4510       41.2320       44.3997       43.4892       41.5939       41.0190       35.7488       34.2612       36.1088       38.6424       36.5863       34.5141       33.6165       25.8223       22.2501       22.1380       24.9510       21.1726       20.0476       17.0694       17.1840       18.8783       18.6393       19.9965       19.8441       19.1477       22.3400       25.5942       31.2219       32.3139       32.0142       32.2031       38.9608       37.1889       37.6405       48.7811       56.0775       72.3502       91.6670       86.2677      110.0571      115.4472      117.8932      113.2628      112.3987      113.5655      119.7804      139.3864      159.2487      195.1406      194.4293      198.8316      202.8359      210.6441      192.4151      194.1971      195.3810      184.8474      172.3881      178.3519      194.2744      196.5796      202.0094      190.6037      184.6888      190.2860      190.7073      178.9400      183.4388      192.2414      200.8699      200.3790      200.9920      192.3264      192.7478      181.7704      184.9980      183.4395      164.8673      150.1304      146.0874      157.0479      150.1171      184.5950      292.2540        0.0000        0.0000        0.0000      325.8341      320.7635      312.3188      297.4095      300.1913      366.8604      437.6317      464.4635      504.6049      560.2482      612.4504      641.3130      691.8868      723.6261        0.0000        0.0000        0.0000        0.0000        0.0000        0.0000        0.0000        0.0000        0.0000        0.0000        0.0000        0.0000        0.0000        0.0000        0.0000        0.0000        0.0000        0.0000        0.0000        0.0000        0.0000        0.0000        0.0000        0.0000        0.0000        0.0000        0.0000        0.0000        0.0000        0.0000        0.0000        0.0000        0.0000        0.0000        0.0000        0.0000        0.0000        0.0000        0.0000        0.0000        0.0000        0.0000
        0.0000       26.4607       23.9781       18.2519       17.8371       15.1537       20.5115       26.2658       28.3452       31.0654       26.2682       24.1076       31.3672       20.6253       28.2972       22.0534       38.5772       42.1540       41.2611       25.4399       20.2995       18.9729       15.1589       16.0371       14.4093       13.9164       13.6536       10.2469       12.0979       12.6103       11.2050       11.6326       10.1154        7.5892        7.3575        9.4437       13.7525       14.2740       10.6897       15.7661        3.6325        3.5162        3.8800        5.4041        5.5446        7.1754       10.1705       11.2073       10.6779        8.3350       12.0316       13.4891       13.4560       12.5050       13.9208       16.2338       15.4333       14.9759       14.8239       12.2870       14.5397       16.9616       16.1975       13.9490       13.4993       12.2641       12.6293       10.7117        6.8430        6.2793        7.5251        8.1102        7.0220        6.6518        4.7702        3.7904        4.9224        6.0441        6.6647        9.1563        8.8090        7.5154        5.9325        6.8927        7.2568        7.7523       10.0510       14.8893       15.4664       16.2681       16.4414       19.1532       20.2325       28.9494       35.5380       34.8868       38.1341       36.9322       40.8175       47.8803       51.3040       45.6738       43.5791       49.4590       45.4000       41.7745       40.4741       47.8585       44.8376       43.0316       41.1024       43.1195       49.1139       52.8807       57.0122       48.2930       41.2917       40.2312       34.8136       27.6260       24.8032       22.4512       28.0474       23.2347       18.5598       19.2583       23.6236       28.1493       30.1411       27.9520       25.5517       25.4988       35.6814       42.2483       35.6619       42.0474       31.1806       31.1510       30.6933       36.2833       52.8728       69.9555       79.8719       91.7654       93.2188      102.0446      106.3649      110.3011      121.1502      152.5207      134.1589      152.6419      164.6883      172.9090      211.4059      194.7299      191.8918      190.8577      199.6964      207.2581      205.4368      192.2708      188.1513      162.1724      166.9700      186.6812      187.2004      188.4323      192.9458      195.7630      208.6750      188.8564      187.9454      189.8086      181.4776      176.5769      174.3687      158.6049      154.2327      156.6094      139.1174      133.3252      133.6540      139.4645      110.6883      108.3194      135.7673      151.6381        0.0000        0.0000        0.0000        0.0000      332.2061      319.9714      323.0181      330.4491      334.7533      338.9484      354.8930      439.4100      479.9751      519.8127      564.2689      681.4570      735.3243      775.2864        0.0000        0.0000        0.0000        0.0000        0.0000        0.0000        0.0000        0.0000        0.0000        0.0000        0.0000        0.0000        0.0000        0.0000        0.0000        0.0000        0.0000        0.0000        0.0000        0.0000        0.0000        0.0000        0.0000        0.0000        0.0000        0.0000        0.0000        0.0000        0.0000        0.0000        0.0000        0.0000        0.0000        0.0000        0.0000        0.0000        0.0000        0.0000        0.0000        0.0000        0.0000        0.0000        0.0000
        0.0000       25.9882       25.8191       21.1180       19.4052       18.0937       16.1064       14.6525       14.4960       20.7077       13.8736       11.8747       17.5887       15.5004       17.7219       25.0232       43.9043       31.4653       29.9423       28.4505       20.2804       19.8539       20.5715       25.4847       19.4026       20.6707       21.9611       15.5585       24.0485       14.9242       13.1733        8.7072        7.8345        8.6876        9.0789       11.3916       14.0940       14.4981        9.3292        7.0953        5.2012        7.9530        7.0354        6.8392        8.6522        4.8995        6.9136       10.0364       10.5609        7.5472       13.6134       14.2010       13.7158       17.0372       18.7842       17.1286       18.3472       17.0978       14.4189       16.6661       15.6871       17.5303       17.8955       14.3602       15.0720       12.5650       11.5823        7.7147        5.8381        5.6713        6.4803        6.1285        6.2799        5.8376        6.8211        6.6308        3.7417        4.3825        4.7570        5.6580        5.1685        4.9446        3.9820        5.9956        8.2999       10.3491       11.5667       13.7142       14.3108       18.1069       22.9444       22.9980       30.1393       28.4433       31.1479       38.8867       41.2205       47.9357       65.7944       74.9704       68.5637       62.0612       46.3736       45.3448       47.3872       52.0533       49.3264       51.2975       45.1055       41.4363       41.4711       49.8836       63.7510       52.6194       60.7792       62.5208       55.2979       42.2899       25.5281       23.3755       24.4464       21.9988       33.2725       31.5947       26.7331       32.2095       28.3165       28.7404       29.4275       30.3052       30.0354       30.6562       36.3590       36.9203       36.9522       31.8698       32.5110       34.2555       45.7652       50.9887       63.6655       81.4873       86.9143      106.4790      119.3615      122.7017      119.0322      116.0714      122.4064      138.1801      152.5423      167.9966      168.5517      186.3441      191.9072      181.0786      173.8726      190.4327      192.9298      200.4327      189.4357      181.9294      175.9597      160.5215      175.7785      183.7317      181.5574      191.4828      189.3032      190.8099      203.7432      203.0900      195.2716      171.8298      179.6678      164.8980      138.2859      137.3685      131.4946      115.4698      105.7275      106.0875      101.6592       91.5079       80.8048      101.5806        0.0000        0.0000        0.0000        0.0000        0.0000      310.2788      327.0989      334.1940      351.0490      365.1815      381.9749      377.6744      396.5260      469.1179      542.9506      589.9115      630.2737      748.5494        0.0000        0.0000        0.0000        0.0000        0.0000        0.0000        0.0000        0.0000        0.0000        0.0000        0.0000        0.0000        0.0000        0.0000        0.0000        0.0000        0.0000        0.0000        0.0000        0.0000        0.0000        0.0000        0.0000        0.0000        0.0000        0.0000        0.0000        0.0000        0.0000        0.0000        0.0000        0.0000        0.0000        0.0000        0.0000        0.0000        0.0000        0.0000        0.0000        0.0000        0.0000        0.0000        0.0000        0.0000        0.0000
       18.0956       19.8858       19.7429       14.0029       14.8592       16.3254       16.2889       12.6038       11.3074       13.7041        7.0174        9.4462       15.5265       17.8960       17.1148       20.3135       26.3780       24.7171       25.2880       24.9404       21.7360       20.6683       20.3575       31.8057       23.9932       17.7746       17.2227       18.1943       23.3093       21.8991       12.1264       18.6473       19.1117       10.5545       12.1533        9.7898        7.3757        8.7160        8.9163        9.5662        7.7123        4.6998        4.7703        6.7450        8.5937        7.1619        8.8696        9.0083        6.9502       10.8251       12.6373       15.6991       16.7099       19.6110       22.8046       19.8781       19.0895       18.5286       20.3486       20.8903       23.8870       14.8587       15.2574       13.9287       13.6482       10.4119        8.9417        5.8615        6.3521        7.1905        8.4000        8.5980        7.5173        8.7338        6.6825        6.5188        5.0681        3.5867        6.4709        7.2543        4.9917       14.4498        8.7972        9.0662       10.8137       13.0020       15.2882       15.4059       15.5663       19.6281       20.9064       20.6743       41.2494       60.2403       27.1614       30.0667       33.8421       49.9752       57.3973       92.7939       66.3409       52.2894       53.0743       52.5715       61.1580       53.6041       59.0410       62.6416       68.5566       54.4869       49.4452       50.5020       42.8134       42.5178       35.8283       38.5361       32.9212       33.1384       24.9399       25.1302       23.4102       21.3872       39.5190       31.0419       29.1976       33.4954       31.3211       29.5220       34.9142       34.4174       35.7053       37.1755       40.2569       40.8476       45.5029       36.9794       39.8114       44.8341       50.8093       62.2755       76.8318       85.4502       82.0453       92.2621      115.6320      112.3040      112.3111      114.3634      130.3044      159.0863      161.9226      175.6562      182.6716      177.6639      170.9596      174.5646      178.2573      190.4380      208.5341      212.3472      200.0813      187.7444      181.6828      161.6046      166.1289      162.4116      161.8011      189.3385      196.0783      202.2256      202.8241      208.3064      179.4832      183.4148      165.5645      154.4890      144.9347      142.8495      126.6221      102.5266       98.7626       98.1869       95.4143       79.4144      107.5109        0.0000        0.0000        0.0000        0.0000        0.0000        0.0000      368.3374      330.7201      323.3000      344.9005      315.6164      322.7810      384.5622      458.9316      517.6080      566.7249        0.0000        0.0000        0.0000        0.0000        0.0000        0.0000        0.0000        0.0000        0.0000        0.0000        0.0000        0.0000        0.0000        0.0000        0.0000        0.0000        0.0000        0.0000        0.0000        0.0000        0.0000        0.0000        0.0000        0.0000        0.0000        0.0000        0.0000        0.0000        0.0000        0.0000        0.0000        0.0000        0.0000        0.0000        0.0000        0.0000        0.0000        0.0000        0.0000        0.0000        0.0000        0.0000        0.0000        0.0000        0.0000        0.0000        0.0000        0.0000
       14.8815       13.9149       14.2327       10.6334       13.1181       16.9943       20.6252        8.5862       11.4202       11.2696        7.9422       11.9729       19.3993       21.0947       14.0960       23.4512       24.4114       23.4780       25.6125       21.4823       15.4587       12.8388       12.3855       17.1241       13.7745       13.8570       12.3961       17.2647       33.6617       25.6260       19.0188       16.5230       16.0868       10.3214       10.9893        9.1183        8.1876        9.3992        7.4619        8.0378        6.7373        4.8322        3.5714        4.7612        7.4893        9.7969        9.3115        7.0439        7.8705       12.7652       15.7223       17.0508       21.1551       21.5642       21.2113       17.7697       15.5725       18.6413       21.1549       18.8152       16.4758       13.5213       13.1691       11.9999       11.7928       12.2954       10.8809        8.1190        7.0690        7.6817        9.8576       10.0398        9.2309        8.9109        6.1677        5.3435        7.7822        3.6683        1.9951        3.2256        3.2879       19.1449        5.0917        6.8325        9.0529        9.9142       12.5624       17.7634       27.2324       20.4192       20.4429       25.5705       35.8569       28.6973       23.9113       38.9042       42.3730       42.9882       47.4727       64.4257       56.9692       73.9576       70.5862       87.9861       67.6405       63.3599       56.1048       64.8263       63.3183       66.5613       59.5533       46.2683       31.8293       33.6801       30.7589       27.9760       31.6827       31.5364       25.2945       22.1969       23.5221       39.0771       30.1180       27.1458       26.9133       29.9249       34.4294       33.2490       36.4338       35.3628       38.6066       40.6451       42.8452       39.7547       40.1376       39.6611       37.7274       43.7985       54.7188       67.8206       81.1208       79.1322       84.5679       92.3110      118.1001      126.2671      141.3824      157.6389      191.2154      205.5777      197.9884      205.7564      204.0218      201.2683      185.3514      185.8069      189.0590      201.7515      211.7433      208.7039      201.9157      191.1082      186.3694      169.0924      157.1411      167.2642      176.2415      193.5632      203.1064      215.8460      232.4310      220.0874      209.0018      193.5842      183.1596      154.6749      154.2096      159.7400      148.0097      129.4890      122.3560      117.4691      125.9829      155.7926        0.0000        0.0000        0.0000        0.0000        0.0000        0.0000      370.6500      368.3101      369.7291      377.1587      356.1917      349.3365      404.0422      428.7917      393.9596      485.7080      521.9307        0.0000        0.0000        0.0000        0.0000        0.0000        0.0000        0.0000        0.0000        0.0000        0.0000        0.0000        0.0000        0.0000        0.0000        0.0000        0.0000        0.0000        0.0000        0.0000        0.0000        0.0000        0.0000        0.0000        0.0000        0.0000        0.0000        0.0000        0.0000        0.0000        0.0000        0.0000        0.0000        0.0000        0.0000        0.0000        0.0000        0.0000        0.0000        0.0000        0.0000        0.0000        0.0000        0.0000        0.0000        0.0000        0.0000        0.0000        0.0000
        3.9846        3.8028        5.4168        6.6236        7.9950       10.8317       16.8153       30.9473       16.0160       11.7553        9.5849       21.3422       27.4142       30.7362       23.6815       23.2575       24.9277       25.8640       22.9336       18.8474       17.0046       16.8519       15.6653       14.0669       15.0848       14.5980       16.5332       34.0544       44.1199       22.8733       21.1041       16.5254       12.7867        8.3677        6.8357        6.2377        6.1715        8.0375        8.0189        7.5491        5.8583        4.8985        5.8810        7.8252        7.9870        9.2568        8.2906        8.4711        8.7724       14.3451       17.7004       18.1566       20.8147       19.0511       16.5378       16.3634       13.4526       15.4336       18.6188       16.8130       20.6648       21.8886       21.4699       13.7127       12.1501       13.8616       13.5715        7.4474        5.5984        6.5021        8.0625        4.9145        4.3454        6.3373        8.0574        8.2660        4.9923        2.5624        2.9532        3.9042        3.6238        2.2844        4.0760        5.1653        7.2569        9.9116       11.1194       12.1054       14.0173       16.6933       18.6948       19.4936       22.1914       24.0429       25.6198       32.5800       38.8868       45.6662       52.5382       54.0816       52.0771       62.8050       72.1905       90.7978       98.1764       84.4086       86.8621       92.1452       76.0567       62.3632       53.0350       49.4972       38.6609       32.4741       27.7516       22.0541       22.4465       22.2794       22.2148       22.1850       24.4049       24.4834       26.8479       24.0005       22.7792       24.0882       34.8820       31.1952       54.4270       68.8769       56.4317       45.0083       44.7706       51.9480       49.3213       50.0534       47.9003       55.9045       66.8810       76.8980       90.6205       92.1493      101.1394      137.6016      162.1285      168.9618      183.2901      187.8966      219.3866      215.2870      210.1936      207.6003      209.0686      212.3677      205.8322      197.9915      194.9019      189.7227      182.3528      183.6309      184.3033      197.7873      189.5157      177.0962      169.3114      185.3504      199.4217      207.1016      214.2253      226.6496      220.7992      236.6406      227.4803      214.5064      205.1538      203.7771      202.3141      200.3397      224.4984      218.2773      241.5127      218.9182        0.0000        0.0000        0.0000        0.0000        0.0000        0.0000        0.0000        0.0000      354.8700      403.2543      418.1091      425.7162      443.8895      342.4200        0.0000      338.8500      395.0100      388.5299      328.5900        0.0000        0.0000        0.0000        0.0000        0.0000        0.0000        0.0000        0.0000        0.0000        0.0000        0.0000        0.0000        0.0000        0.0000        0.0000        0.0000        0.0000        0.0000        0.0000        0.0000        0.0000        0.0000        0.0000        0.0000        0.0000        0.0000        0.0000        0.0000        0.0000        0.0000        0.0000        0.0000        0.0000        0.0000        0.0000        0.0000        0.0000        0.0000        0.0000        0.0000        0.0000        0.0000        0.0000        0.0000        0.0000        0.0000        0.0000        0.0000
        3.3624        2.3786        2.8891        5.6072        6.2035        7.2245        8.0770       51.2255       64.5728       16.7001       15.8807       21.0053       18.6820       29.2642       28.3186       23.7733       23.7354       22.0161       20.4838       18.5017       19.6317       17.3898       16.5075       14.1083       22.4162       27.5471       23.8795       22.5989       21.7804       20.6626       18.9956       12.4487       10.6546        7.8569        3.7435        4.2754        3.7495        5.6131        5.8005        5.2223        5.4152        6.5374        6.6981        6.7098        6.4223        7.1063        8.2774       11.9829       15.5740       19.2314       21.4654       18.1965       22.8592       24.1421       22.7759       19.9440       18.8955       17.6549       14.9492       19.3287       18.5113       23.0673       14.4546       12.5507       11.3257       10.3980       12.7676       10.2636        7.8452        7.7308        5.6336        4.6983        5.3141        7.5240        6.1357        5.8930        4.1475        2.7022        2.6147        2.1993        2.7385        5.1287       10.6734       14.5967        9.0360       10.0863       11.7091       11.7532       13.1783       17.4661       17.8167       23.5418       25.3896       24.1519       26.3727       34.4500       43.1212       54.5431       55.2429       60.6214       64.7870       75.2074       80.0668       93.2658      118.9825      114.4468      102.7101      114.2123      105.9102       91.4668       67.8954       55.9911       52.4011       45.0228       36.1961       26.4350       25.1037       27.7522       23.2289       24.1453       29.2757       28.5062       26.7425       23.6900       29.0340       26.1717       30.1708       33.1202       41.7088       50.8721       49.3941       44.1963       52.1335       53.5256       42.4081       44.5862       53.2045       62.2705       66.1217       73.6153       92.8868      103.1217      123.0957      129.1090      158.4359      189.7023      173.3280      210.7121      225.8016      212.1920      207.4986      224.4812      243.9866      227.1967      211.2554      203.6751      202.0792      194.3691      191.1756      188.2948      192.3165      193.6932      189.1404      183.9160      188.3326      193.7737      206.2806      218.5633      220.1325      225.8706      226.9181      235.7675      251.1159      245.3447      223.5057      214.3528      221.1807      257.8666      251.0642        0.0000        0.0000        0.0000        0.0000        0.0000        0.0000        0.0000        0.0000        0.0000        0.0000        0.0000      360.8100      454.0952      449.3730      452.4811        0.0000        0.0000        0.0000        0.0000        0.0000        0.0000        0.0000        0.0000        0.0000        0.0000        0.0000        0.0000        0.0000        0.0000        0.0000        0.0000        0.0000        0.0000        0.0000        0.0000        0.0000        0.0000        0.0000        0.0000        0.0000        0.0000        0.0000        0.0000        0.0000        0.0000        0.0000        0.0000        0.0000        0.0000        0.0000        0.0000        0.0000        0.0000        0.0000        0.0000        0.0000        0.0000        0.0000        0.0000        0.0000        0.0000        0.0000        0.0000        0.0000        0.0000        0.0000        0.0000        0.0000        0.0000        0.0000
        0.0000        0.0000        3.1247       10.6233        0.0000        7.4664        7.3353       22.0767       40.5013       12.7841       21.0694       22.2177       21.4452       27.2710       21.0937       21.2792       21.1774       20.4791       20.1107       17.4560       15.3349       17.5677       20.0527       15.3759       12.8600       12.0621       13.3111       12.5849        9.4135        9.0945        6.3182        6.5317        7.6261        3.9242        2.3133        3.6905        3.5558        4.0341        4.7771        4.1797        5.0628        5.8535        6.2257        6.0806        6.3579        7.2520       10.5031       13.7755       19.1902       14.8166       12.8782       15.0294       17.8023       17.6838       18.1753       21.5963       24.9616       22.3007       18.3532       20.7809       17.8605       14.0522       14.0527       15.7234       19.5686       15.5866       15.5207       10.9939        8.1713        9.6012       14.4522        7.8592        7.9808        8.7220        7.5211        7.1386        6.2302        5.6996        4.7659        4.5095        5.7915        8.2787        6.8427        7.2935        9.2588       10.3691       11.7842       13.0096       16.1865       23.9742       22.6132       24.4813       22.7465       25.7378       33.0317       43.3858       56.4489       62.6794       53.4625       59.3801       62.1142       72.3599       68.0748       87.0221      107.8946      107.9212      120.2013      142.9447      163.2993      115.0008       80.7724       71.3324       63.2647       54.7537       71.2929       55.7541       39.8945       32.7272       26.3076       28.1817       28.6609       25.3294       23.7242       28.1477       37.0341       38.5982       33.2196       36.8289       39.7860       44.1251       46.3521       43.9051       53.0126       53.1867       52.2831       68.7990       73.8734       97.4645       87.1784       98.3319      136.0982      122.2064      134.2430      148.3920      183.2924      234.2780      215.8502      223.7224      229.1827      235.0691      239.3918      270.8359      291.0486      266.1958      224.4034      207.6712      206.8090      200.8822      197.0626      206.0373      215.3285      228.3460      223.7996      212.6874      204.4584      230.5016      236.5264      245.8296      252.5297      260.0135      246.0436      247.4236      252.4132      255.9081      247.2622      242.6818      233.9183      247.5161      266.2007      263.9578        0.0000        0.0000      346.6877        0.0000        0.0000        0.0000        0.0000        0.0000        0.0000      418.7999      418.7099      481.7985        0.0000        0.0000        0.0000        0.0000        0.0000        0.0000        0.0000        0.0000        0.0000        0.0000        0.0000        0.0000        0.0000        0.0000        0.0000        0.0000        0.0000        0.0000        0.0000        0.0000        0.0000        0.0000        0.0000        0.0000        0.0000        0.0000        0.0000        0.0000        0.0000        0.0000        0.0000        0.0000        0.0000        0.0000        0.0000        0.0000        0.0000        0.0000        0.0000        0.0000        0.0000        0.0000        0.0000        0.0000        0.0000        0.0000        0.0000        0.0000        0.0000        0.0000        0.0000        0.0000        0.0000        0.0000        0.0000        0.0000        0.0000
        0.0000        0.0000        0.0000        0.0000        0.0000        6.0180        7.4347       47.7327       27.3553       14.3190       18.8240       28.1153       23.0168       27.9775       16.6469       21.9096       19.5917       17.8450       15.9647       14.7193       12.7944       12.0373       11.5671        8.8302        7.6853        7.3716        8.2556        5.9212        6.5116        6.5909        6.5148        8.1839        3.9493        1.5572        1.2646        4.8533        4.7712        4.0724        3.9327        3.6615        4.2977        5.2269        4.8805        5.0826        6.0975        6.2988       10.6744       12.0958       12.7672        9.4375       10.1393       14.4531       15.6060       15.1241       20.7924       22.1264       34.8778       25.2331       19.0999       18.7162       14.3936       17.3906       29.1208       13.9758       13.2918       12.9457       11.8784        7.6391        9.1834       86.6126       16.5202       15.4946       14.5234       14.0540       12.7972       13.4767       11.4061       10.8624        8.9839        7.1259        5.1834        3.8346        6.2141       11.2827        9.6056       11.1923       13.1191       16.5225       19.5872       24.7278       25.6449       54.1767       70.2454       33.2919       33.6077       38.5853       45.2391       54.8382       47.9382       61.5052       69.2937       73.7934       68.6029       87.9860      112.1640      122.9829      117.6969      108.2687      131.7491      129.5388      120.4742      128.5801       94.4751       91.3871       96.4316       73.3582       47.2567       37.7073       32.1588       27.8008       24.9250       26.3975       29.5993       32.6068       34.9035       35.4954       36.4439       40.0337       43.6484       42.5062       53.6635       64.1771       64.8837       65.6617       65.0729       76.4022       91.7125      105.6579      120.5008      125.6453      132.1946      139.2005      161.4281      184.0976      210.6201      224.6338      260.4268      269.5220      273.7267      264.8353      268.0223      297.4864      300.3157      272.4515      246.7858      233.8570      233.7841      221.3570      214.0612      211.8149      212.4706      217.1716      218.1049      225.7897      239.9210      244.5401      253.5397      259.6964      272.2790      275.2160      277.5433      289.6324      284.6106      327.6924      294.8979      276.3553      269.2353      275.8549      278.7538      306.0406      285.0377      340.1171      385.5985      433.7047        0.0000        0.0000        0.0000        0.0000      423.6900      448.5299      549.4500      556.1395        0.0000        0.0000        0.0000        0.0000        0.0000        0.0000        0.0000        0.0000        0.0000        0.0000        0.0000        0.0000        0.0000        0.0000        0.0000        0.0000        0.0000        0.0000        0.0000        0.0000        0.0000        0.0000        0.0000        0.0000        0.0000        0.0000        0.0000        0.0000        0.0000        0.0000        0.0000        0.0000        0.0000        0.0000        0.0000        0.0000        0.0000        0.0000        0.0000        0.0000        0.0000        0.0000        0.0000        0.0000        0.0000        0.0000        0.0000        0.0000        0.0000        0.0000        0.0000        0.0000        0.0000        0.0000        0.0000        0.0000        0.0000
        0.0000        0.0000        0.0000        0.0000        0.0000        5.7574        8.1729        9.7462       11.8168       16.1963       19.9561       18.5473       25.4347       25.3143       18.2301       13.1732       12.2674       11.9586       11.6530        9.9197        8.5366        7.5664        6.9613        5.4359        4.9887        4.6619        5.6628        5.7586        6.3243        5.8313        3.7779        0.9905        1.8788        1.7064        1.5504        3.1364        4.2693        4.2334        4.5094        4.6547        4.7578        5.5928        5.3046        4.5825        4.5524        4.8623        7.0746       11.9370       13.0277       17.9306       15.0039        8.6010        6.6852       14.2463       34.0069       19.8246      148.8705       25.8285       22.4630       17.1006       15.6370       11.3392        9.8219       10.3398       10.0446        8.9468        8.9301        8.5116       10.4210       17.7310       12.9553       22.3375       17.1534       16.0471       15.7397       15.4042       11.9587        9.5548        7.1322        5.2766        6.8932        9.1803        6.7633       11.0216       10.1034       11.5859       14.0305       19.8057       27.6241       25.1939       25.0909       27.8047       23.7252       22.3834       23.2481       29.3586       33.5984       42.9066       52.1566       60.9834       60.4113       46.7251       47.0896       66.5217       76.7999       82.0233       94.3693      115.7276      118.2243      117.0724      134.8375      132.5203      122.0307      115.8826      102.2929       76.2539       60.7583       45.1138       33.8938       24.3253       27.0124       25.1738       25.4025       22.6141       25.3170       29.6460       37.6467       37.7287       37.7743       45.0641       90.6667       99.4334       75.0830       60.8425       72.8857       84.2788       97.7129      102.7855      125.3864      165.8456      202.1257      199.4770      219.4008      247.9180      283.6945      298.3858      283.6470      295.2191      313.2907      317.7637      318.2562      345.5811      315.3638      306.2917      278.5272      254.1707      234.8519      227.9001      219.7598      224.7633      217.2964      216.7281      223.6280      216.6124      215.6592      223.2064      235.6897      268.5189      258.4543      269.5654      291.1499      320.6976      334.7077      350.2877      328.1075      323.9727      325.9544      313.7958      323.2299      330.6550      349.9841      353.0898      356.4808      388.1868        0.0000        0.0000        0.0000      553.1064      531.6031      500.8937      536.7266      544.2770      474.9995        0.0000        0.0000        0.0000        0.0000        0.0000        0.0000        0.0000        0.0000        0.0000        0.0000        0.0000        0.0000        0.0000        0.0000        0.0000        0.0000        0.0000        0.0000        0.0000        0.0000        0.0000        0.0000        0.0000        0.0000        0.0000        0.0000        0.0000        0.0000        0.0000        0.0000        0.0000        0.0000        0.0000        0.0000        0.0000        0.0000        0.0000        0.0000        0.0000        0.0000        0.0000        0.0000        0.0000        0.0000        0.0000        0.0000        0.0000        0.0000        0.0000        0.0000        0.0000        0.0000        0.0000        0.0000        0.0000        0.0000
        0.0000        0.0000        0.0000        0.0000        0.0000        8.3734        8.6824       16.7123       11.9134       16.7712       15.2165       22.8312       23.4104       21.5392       21.5230       14.5020       11.1750       10.5920       10.0894        9.2988        7.8579        6.6773        6.0851        4.8101        4.3572        4.2938        4.9777        4.3265        3.9964        3.9812        4.8769        4.2958        1.5292        0.8925        1.5765        3.8036        4.9409        4.8108        6.1233        5.6858        6.0252        5.4676        4.0185        4.2282        4.4421        6.3024        8.9609       13.5589       16.6059       12.6044        9.9796        6.1266        7.4809       10.2750        5.0500        9.3092       21.0158       26.1970       26.9647       25.2762       26.7952       26.2624       17.9082       45.9547       12.9952       21.2041       14.9797       23.9434       44.1125       31.4520       14.8281       21.4697       22.9424       21.1843       17.5346       12.5326        8.4773        6.8531        6.2647        5.3151        5.3470        4.6939        4.8396        7.3183        9.7655       13.3559       20.3384       28.5603       29.5656       26.7358       27.4544       22.0560       22.2681       25.4455       35.6443       36.1504       34.2636       39.4255       57.5446       62.8130       37.3264       37.6093       54.0174       65.5591       67.6923       59.4006       70.7820       81.6445      101.5648      124.3400       98.5396      100.0039      116.6947      116.6038      107.0772       77.4533       60.2924       43.4776       40.8295       36.7087       38.1233       43.7593       42.6350       31.2215       32.9957       38.7581       42.6773       39.3538       51.6420       51.0355       85.7984      103.4723       88.9573      102.7098      116.9261      116.0569       97.8808      112.7946      154.1458      182.2824      208.1617      225.4229      240.3659      265.7348      294.4097      334.7627      334.9591      357.7747      370.7785      366.6738      356.6309      364.8436      357.3937      350.7336      317.4444      259.0469      252.8771      246.9651      232.4543      234.1605      236.6143      234.9437      246.2311      227.5606      221.6671      229.7281      257.0105      294.0196      307.7457      309.9756      322.7647      336.4158      351.5313      351.6844      359.3090      372.2919      378.4285      371.2747      379.7809      387.6461      390.7310      392.1016      373.2756      395.0347        0.0000        0.0000      476.7564      522.6864      536.8336      502.1579      525.6091      454.2531      408.2866      416.2564      388.7293      336.4304      304.0391      307.9919        0.0000        0.0000        0.0000        0.0000        0.0000        0.0000        0.0000        0.0000        0.0000        0.0000        0.0000        0.0000        0.0000        0.0000        0.0000        0.0000        0.0000        0.0000        0.0000        0.0000        0.0000        0.0000        0.0000        0.0000        0.0000        0.0000        0.0000        0.0000        0.0000        0.0000        0.0000        0.0000        0.0000        0.0000        0.0000        0.0000        0.0000        0.0000        0.0000        0.0000        0.0000        0.0000        0.0000        0.0000        0.0000        0.0000        0.0000        0.0000        0.0000        0.0000        0.0000
        0.0000        0.0000        0.0000        0.0000        9.3391       10.6912       13.4923       21.6343       15.0565       19.1020       20.1213       18.5357       18.1705       25.7480       16.6233       12.1606       10.7593        9.8954        9.1259        8.1303        7.0212        6.0207        5.5935        4.7535        5.8772        6.6214        4.7741        4.1594        4.0993        6.7529        8.5058        1.8823        1.8263        2.1319        1.7258        4.4847        5.8636        5.3948        5.5977        5.0002        4.3990        4.0393        3.6719        7.0223       11.0318        9.6005       10.3761       10.9363        7.9203        7.5137       32.0310       17.3345       23.0116       18.7034       28.4396       25.6378       31.0224       38.8417       40.5324       34.9635       42.0481       32.1331       27.7529       18.1298       20.7249       19.7964       19.2216       12.9512       12.0344       15.4587       21.6288       32.6191       34.4695       23.8927       12.9845       14.8205       16.8718       14.3167        7.5474        6.9971       28.5303       78.1830        4.5353        9.5894       13.7578       18.2539       20.3704       28.7436       39.6744       29.9532       28.6244       29.6566       23.4503       26.4234       37.7855       36.5331       29.8044       29.4272       32.2704       35.2913       41.3320       51.3100       70.5590       59.6064       46.7347       45.8807       49.3204       61.6435       66.5089       84.9231       84.2501       79.9940       78.2377       80.1339       87.1124       91.3508       97.3051       74.8295       65.0157       61.4125       72.2171       69.8901       56.6420       49.9811       48.4246       50.5117       52.0426       55.3851       92.0632      102.2703       82.1918       90.8548       92.3384      109.6214      122.6974      147.9191      142.2360      172.9689      177.0101      237.1704      251.6628      273.2400      291.9690      318.3898      356.5953      409.0192      446.6553      454.2099      450.3081      413.0887      386.0576      362.3564      364.0374      361.1021      341.0663      277.7759      278.4885      263.1335      254.1666      259.3861      265.9099      259.9421      252.1480      240.8102      230.7979      231.4610      268.5571      303.3372      316.0153      316.4829      337.5041      352.1573      364.9449      372.0026      393.2545      415.0312      417.9696      418.3484      439.6584      448.6239      405.8748      414.4298      402.9279      453.0827        0.0000      427.6360      424.1394      507.6230      507.8427      521.3392      446.6100      379.8484      380.7013      367.9185      322.5601      267.7949      245.4732      249.1850      298.8689        0.0000        0.0000        0.0000        0.0000        0.0000        0.0000        0.0000        0.0000        0.0000        0.0000        0.0000        0.0000        0.0000        0.0000        0.0000        0.0000        0.0000        0.0000        0.0000        0.0000        0.0000        0.0000        0.0000        0.0000        0.0000        0.0000        0.0000        0.0000        0.0000        0.0000        0.0000        0.0000        0.0000        0.0000        0.0000        0.0000        0.0000        0.0000        0.0000        0.0000        0.0000        0.0000        0.0000        0.0000        0.0000        0.0000        0.0000        0.0000        0.0000        0.0000
        0.0000        0.0000        0.0000        0.0000       25.6326       23.3974       13.0506       16.8675       11.9488       16.7298       14.0668       17.8582       17.6298       17.6643       15.8289       15.5384       14.0742       13.2981       13.2780        9.5011        8.1111        6.3723        5.4897        4.5746        4.2686        4.4434        4.1618        2.9837        3.3488        3.1353        3.3211        1.5491        1.0576        0.9657        1.4003        4.4663        4.8064        4.6243        4.6913        4.5761        3.5598        3.2335        7.2519        8.0034       11.8397       16.2364       19.7837       25.3917       18.1484       16.4398       52.9786       30.8443       22.7634       22.3270       28.6510       29.7146       29.3753       33.0093       42.8848       54.0311       63.3463       35.3573       48.4123       27.7259       25.5441       21.8880       17.8939       12.4155       16.9432       20.9628       30.7698       41.0505       37.5623       27.2063       17.4638       22.0568       31.3760       25.2456       12.3392       10.4635       48.9901       49.5614        7.5281       11.0928       13.1501       15.8514       22.9993       34.4286       43.8513       30.6113       32.7598       33.5308       29.6657       27.6802      335.1661       21.3009       17.9318       24.6754       20.9868       26.9321       29.7557       42.4106       39.8983       45.6645       47.4967       58.1462      130.8149       66.6156       70.3803       59.9215       73.5449       92.0030       91.4791       79.3235      104.0940       85.7399       80.8311       91.5943      100.2501       96.8346       88.1054       85.3114       80.5834       83.3074       75.7254       52.8750       54.4389       65.6562       67.7827       71.0869       74.5614      110.0827       95.3191      107.2900      129.1220      164.3099      180.8977      216.6960      251.2267      293.3378      301.6602      323.1779      334.6270      395.5865      423.0269      433.9716      438.2785      422.6373      431.7677      436.4407      406.0888      373.2885      345.7082      343.3808      325.2349      295.1143      289.5805      295.6027      298.2745      294.2376      302.5391      286.3436      269.6748      250.2232      250.7371      244.5679      260.4111      288.5464      307.9611      319.9695      344.5472      354.1297      364.5648      381.2806      396.1674      429.4922      415.5299      438.7567      451.5198      446.7650      441.8063      423.1258      407.6020      402.5463      403.8260      418.7587      452.2962      511.8504      519.3566      547.6558      438.6801      370.3185      366.3786      338.7547      292.5742      242.3048      231.6573      236.8958      276.8795        0.0000        0.0000        0.0000        0.0000        0.0000        0.0000        0.0000        0.0000        0.0000        0.0000        0.0000        0.0000        0.0000        0.0000        0.0000        0.0000        0.0000        0.0000        0.0000        0.0000        0.0000        0.0000        0.0000        0.0000        0.0000        0.0000        0.0000        0.0000        0.0000        0.0000        0.0000        0.0000        0.0000        0.0000        0.0000        0.0000        0.0000        0.0000        0.0000        0.0000        0.0000        0.0000        0.0000        0.0000        0.0000        0.0000        0.0000        0.0000        0.0000        0.0000
        0.0000        0.0000        0.0000        0.0000       23.3834       13.2336        7.8076       12.5734       19.4078       13.6043       13.6495       16.5655       28.3747       14.6727       12.0914       11.7426       12.2686       13.3906       13.0068        8.8582       10.9419        8.3055        5.3632        4.5985        4.1240        3.7865        4.1728        3.6437        4.8798        3.1805        3.0993        0.8995        2.4589        4.0063        7.0265        4.4950        4.7079        4.7330        5.2369        6.3256        7.9201        7.5105        6.3515        3.0119        5.8545       19.0215       22.1861       82.2508       28.6184       34.8015       27.4657       20.7114       24.4594       23.4800       30.3727       46.1521       38.2054       41.1772       46.7735       16.5911       19.3179       19.7278       19.7641       13.2096       11.0908       13.1044        8.9198        6.8935        7.1498        8.2806        7.4410       36.4386       51.9364       36.3610       19.7310       23.7483       28.8043       26.6398       15.0230       17.6160       16.4162       13.1619       11.5458       11.5341        8.6807        7.2229       14.9674      311.6221      236.8215      169.3776      165.3432       52.3203       60.8671       15.4689       44.8574       19.0029       16.0492       15.6196       22.4762       25.3190       30.5106       40.2451       38.5398       44.2556       46.2422       50.7700      115.4321       60.5251       67.9352       97.2272       70.4664       67.0339       85.1432      104.9507      108.8630       96.2749       90.9041       96.2886      111.4950       92.2267       93.4159       82.6123       85.2185       84.6934       88.4662       87.0306       89.1597       99.4436       87.0392       99.1950       94.3757      106.1420      117.7873      132.1984      155.4412      185.3971      244.3448      298.1245      347.4526      357.9219      362.5705      373.0665      389.0468      419.8768      453.9024      477.2735      463.3248      516.8455      480.4877      457.1000      418.8306      365.4016      345.3871      326.7319      335.5954      338.6891      324.0201      333.2667      328.2678      304.7018      328.7060      302.0063      290.3056      261.1031      272.6524      281.3571      265.7492      274.4362      297.4446      321.3599      346.2236      400.0519      411.6577      422.4459      435.2607      442.5033      418.9909      458.2475      450.8820      428.8429      430.0568      416.7738      365.5056      311.1449      303.4973      321.0987      372.1761      371.2434      374.1320      445.7068      388.5168      353.6821      327.1923      294.0501      259.3316      211.8062      192.0804      207.7204      244.2814        0.0000        0.0000        0.0000        0.0000        0.0000        0.0000        0.0000        0.0000        0.0000        0.0000        0.0000        0.0000        0.0000        0.0000        0.0000        0.0000        0.0000        0.0000        0.0000        0.0000        0.0000        0.0000        0.0000        0.0000        0.0000        0.0000        0.0000        0.0000        0.0000        0.0000        0.0000        0.0000        0.0000        0.0000        0.0000        0.0000        0.0000        0.0000        0.0000        0.0000        0.0000        0.0000        0.0000        0.0000        0.0000        0.0000        0.0000        0.0000        0.0000        0.0000
        0.0000        0.0000        0.0000        0.0000        0.0000        0.0000        0.0000        0.0000       14.8696       27.8115       14.3385       13.1160       16.8076       24.8824       16.7834       11.9972       30.1393       42.2674       30.5630        9.9782       23.6215       11.3701        8.8232        8.8617       10.3553       10.4909        8.8472       11.7773       19.9329        5.7310        4.3689        1.5613        3.0722        7.7971        8.1984        6.1764        6.7700        8.2008        5.6818        6.0394        7.1486        8.8410        6.3484        1.6962        1.6570        9.8263        2.7352       16.4944       27.5698       28.0327       33.5486       29.0156       29.2097       26.6707       31.9642       22.8255      106.3726       38.1290       66.2570       19.0473       17.7307       18.4971       17.6419       14.0350       13.0412       12.5146       10.0791        9.5708       13.0018       12.4841       11.8200       48.4773       57.4678       35.2349       25.8049       26.6478       23.3269       29.1327       33.3240       22.9013       15.9099       11.8938       12.7086       11.0062        6.9089        9.4059       11.4384       69.0687      118.8953       71.5188      115.8939       50.4108       64.8323       17.1680       17.3770       23.4183       14.6040       15.0712       21.4782       28.4474       23.2369       34.1384       31.7866       40.1746       51.0152       44.1478       43.5421       77.8769       96.4100      238.3780       84.1699       67.5632       92.5865      106.5876      114.7941       90.2007       97.7611       91.9469       99.0751       96.0293       90.0570       83.7589       94.7932      105.9340       96.1024       93.4203       82.9602       98.0554       98.7299      128.2613      120.9172      142.4991      157.2436      171.3981      188.7844      232.5117      262.7959      311.7681      361.8694      394.4233      386.5614      399.3964      436.3363      453.4208      491.2172      489.7247      486.6392      522.2554      500.9169      462.9023      415.7495      360.6604      346.6524      326.2517      347.9013      370.8078      353.0949      352.8194      314.9890      298.0928      324.8113      309.8430      296.9578      271.3798      252.1531      269.4937      264.9755      267.4041      271.6573      307.4232      344.9849      406.6007      429.4177      438.8803      441.7923      458.9570      439.9656      445.0822      432.5010      423.1569      419.8723      385.0595      340.5231      269.0063      249.6696      270.9548      285.3625      306.5572      287.7387      347.8698      321.1006      278.7463      294.5811      299.1208      267.8842      225.3745      204.6831        0.0000        0.0000        0.0000        0.0000        0.0000        0.0000        0.0000        0.0000        0.0000        0.0000        0.0000        0.0000        0.0000        0.0000        0.0000        0.0000        0.0000        0.0000        0.0000        0.0000        0.0000        0.0000        0.0000        0.0000        0.0000        0.0000        0.0000        0.0000        0.0000        0.0000        0.0000        0.0000        0.0000        0.0000        0.0000        0.0000        0.0000        0.0000        0.0000        0.0000        0.0000        0.0000        0.0000        0.0000        0.0000        0.0000        0.0000        0.0000        0.0000        0.0000        0.0000        0.0000
        0.0000        0.0000        0.0000        0.0000        0.0000        0.0000        0.0000        0.0000        0.0000        0.0000       15.8633       12.5492       13.4136       14.6913        9.2898       10.1585       16.9260       31.3616       19.9932       13.2111       11.6203       22.8894       21.8459       17.0798       13.5057        8.0184        7.5040        9.3196       11.7211       14.3250       11.3970        6.5739       14.0534        8.2395       13.7061       10.8046       23.5289       23.7369        9.8104       14.0109        6.1324        9.1732        5.5341        6.1254        4.8721        2.5157        8.0048       65.6635       55.6913       36.5792       27.6468       22.1659       25.9876       24.4092       46.4099       39.7527      229.1421       33.2048       44.0238       17.7201       17.9538       20.2423       19.6905       15.9830       15.6616       14.5327       15.7906       14.4487       15.0119       16.7140       13.3572       23.5007       19.4555       22.5577       36.7904       33.9764       35.6007       37.9596       37.5057       31.7681       22.9396       17.4877       13.1172       14.4757       16.8663       12.3529       18.3577       24.6545       24.2290       24.8936       20.8293       25.4645       21.9760       20.9625       32.3102       32.7495       32.6016       25.5389       26.4656       31.7903       30.5525       34.6176       33.2502       53.0789       50.1425       52.9193       47.3416       62.1866       91.4908       82.1311       69.1120       80.9971      118.2412      122.8040      109.8106      112.1425      100.6709      112.6395      116.2683       95.6757       80.2394       87.4410       98.9472       94.6783       88.2340       93.7866       94.3606      127.7458      149.5981      146.2351      156.8748      169.3241      187.1739      198.6516      230.2652      220.8752      232.4445      290.7863      313.0006      352.8502      364.8573      402.7298      407.0128      391.2588      408.5917      455.2399      472.8823      552.4192      525.7043      441.9948      370.9199      336.3153      323.7336      317.0614      324.7597      370.3797      352.0984      329.9276      322.7508      311.4696      306.3185      301.3004      271.5228      262.3052      245.7996      261.8882      282.3556      264.2955      262.6730      308.2342      347.4687      405.0553      443.2004      445.2010      422.0851      413.2670      420.8669      437.2269      411.9049      388.9628      383.8112      372.0817      334.8962      297.0721      259.8747      241.1310      236.4300      244.3808      236.0354      254.0685      314.4839      273.9063      246.9292      241.1897        0.0000        0.0000        0.0000        0.0000        0.0000        0.0000        0.0000        0.0000        0.0000        0.0000        0.0000        0.0000        0.0000        0.0000        0.0000        0.0000        0.0000        0.0000        0.0000        0.0000        0.0000        0.0000        0.0000        0.0000        0.0000        0.0000        0.0000        0.0000        0.0000        0.0000        0.0000        0.0000        0.0000        0.0000        0.0000        0.0000        0.0000        0.0000        0.0000        0.0000        0.0000        0.0000        0.0000        0.0000        0.0000        0.0000        0.0000        0.0000        0.0000        0.0000        0.0000        0.0000        0.0000        0.0000        0.0000
        0.0000        0.0000        0.0000        0.0000        0.0000        0.0000        0.0000        0.0000        0.0000        0.0000       69.8368       20.8282       16.5695       11.3259       13.5488       12.4262       14.4735       13.4184       15.8975       20.4115       18.2947       16.7916       19.2343       20.6759       34.8714       15.1227       11.3289       13.8333       22.8589       24.4255       10.8741       11.8810       15.3349       15.6200       20.4789       28.4311       41.8055       26.2625       11.7662        6.5182        0.9979        0.6218      134.4952        3.5384        9.5519       16.3277       22.1065       66.6912       48.3636       33.9627       27.4591       26.0423       32.9521       35.6433       29.1156       23.2847       25.6516       48.5766       31.4886       20.8596       20.4285       21.5454       24.2277       17.3720       18.0514       19.6943       17.8618       16.4185       21.2911       20.5710       25.8460       29.2991       17.8203       34.6153       42.2800       52.1141       52.0458       53.3907       64.4218       51.1735       47.3777       28.1102       31.2089       44.3317       30.0441       34.1226       38.0646       48.3990       42.8954       44.1070       38.9153       51.5170       31.7860       35.7656       47.8097       42.9371       35.7841       42.1633       37.2367       37.5823       43.3522       39.3772       51.8458       67.3509       78.1134       72.8777       73.6566       87.2824      112.6062       88.0789       67.1913       87.5658      101.0273      117.3611      120.6071      117.2337      156.4714      133.1665      147.3421      105.0378       99.3664      108.9869      121.2603      135.2107      120.9570      116.7447      138.7474      164.2905      183.4045      183.6414      182.0867      187.6707      207.1302      224.0834      209.2291      220.2022      227.5279      286.8066      318.7173      343.8083      341.4802      336.1477      339.0527      333.8011      349.4903      408.7366      371.5853      437.4840      403.1603      354.9172      329.9413      305.1423      293.8844      302.9827      300.8652      352.0599      351.5262      359.1173      338.6629      298.2716      295.7369      294.3371      276.0434      251.5392      236.6037      240.3945      264.8366      262.3304      256.2902      268.7404      314.9537      366.3598      378.4535      401.5146      415.0874      400.9939      392.0442      398.1456      373.1277      366.7858      380.4254      382.7039      355.2922      315.2657      271.4333      234.2968      221.8635      234.8336      225.6419      230.8588      302.3702      258.6293      262.2368        0.0000        0.0000        0.0000        0.0000        0.0000        0.0000        0.0000        0.0000        0.0000        0.0000        0.0000        0.0000        0.0000        0.0000        0.0000        0.0000        0.0000        0.0000        0.0000        0.0000        0.0000        0.0000        0.0000        0.0000        0.0000        0.0000        0.0000        0.0000        0.0000        0.0000        0.0000        0.0000        0.0000        0.0000        0.0000        0.0000        0.0000        0.0000        0.0000        0.0000        0.0000        0.0000        0.0000        0.0000        0.0000        0.0000        0.0000        0.0000        0.0000        0.0000        0.0000        0.0000        0.0000        0.0000        0.0000        0.0000
        0.0000        0.0000        0.0000        0.0000        0.0000        0.0000        0.0000        0.0000        0.0000        0.0000       23.5103       13.9832       21.4514       28.8104        9.5310       10.2906       12.2052       10.4183       24.6653       26.0894       18.4261       21.0507       15.8832       19.3269       21.6898       20.2004       17.1438       20.3885       20.7339       25.0197       43.3200       58.1310       62.4755       71.6589       51.6896       25.0931       37.6721       37.6142       21.1201        4.4301        1.4369        4.3191        9.3590        7.7432       14.2972       13.9105       10.4551       34.0232       32.4612       33.4173       29.1906       33.6516       29.4522       19.7280      335.1049       45.0964       57.6753      106.8096       27.0610       21.8747       22.7837       21.6356       24.3291       29.7854       35.9032       21.2161       20.6933       38.2705       36.7143       34.0673       28.2732       39.9330       37.1125       38.0532       35.1289       55.1816       63.1475       90.8049      106.3625       72.0969       51.2056       45.4412       59.9161       74.1174       56.4990       48.6792       56.6968       68.3719       87.0993       69.7251       54.9791       67.1576       68.7541       70.0227       84.6331       60.1873       36.3419       57.4088       49.4981       55.6864       65.6503       60.0443       57.6790       63.4162       63.6409       65.6426       65.0147       70.6978       81.5317       72.3768       61.6136       68.9769       76.8088       82.6064       83.2595       90.1224      109.1807      128.2072      126.4913      125.6403      118.8991      114.1962      153.0181      126.0835      120.3892      142.1617      171.3080      191.6164      226.1983      212.1623      199.7188      217.5983      243.7556      270.2652      260.2221      253.6777      269.7482      283.5719      300.3292      286.2455      288.4391      308.6626      334.3185      329.8908      349.7658      360.3921      343.3721      314.0854      302.5693      262.2174      302.1685      242.2510      229.4202      251.6572      270.9041      322.2513      323.7663      329.3563      318.6172      256.0600      248.3445      242.5067      303.6995      231.6954      235.8395      239.7761      281.4669      262.1196      257.5329      297.2560      297.0735      297.6202      287.7024      311.6462      334.3080      338.3131      327.2911      347.3546      343.4026      371.8903      356.2427      360.1286      350.8184      299.0020      286.5672      259.0996      241.4370      212.3884      243.8544      256.0276        0.0000        0.0000        0.0000        0.0000        0.0000        0.0000        0.0000        0.0000        0.0000        0.0000        0.0000        0.0000        0.0000        0.0000        0.0000        0.0000        0.0000        0.0000        0.0000        0.0000        0.0000        0.0000        0.0000        0.0000        0.0000        0.0000        0.0000        0.0000        0.0000        0.0000        0.0000        0.0000        0.0000        0.0000        0.0000        0.0000        0.0000        0.0000        0.0000        0.0000        0.0000        0.0000        0.0000        0.0000        0.0000        0.0000        0.0000        0.0000        0.0000        0.0000        0.0000        0.0000        0.0000        0.0000        0.0000        0.0000        0.0000        0.0000        0.0000
        0.0000        0.0000        0.0000        0.0000        0.0000        0.0000        0.0000        0.0000        0.0000        0.0000        0.0000        8.1679       28.1997       30.8982       32.1860       24.6897       19.2851        8.7337        7.7444        8.2578        9.1078       11.2107        8.3288        3.3842        6.6407       19.1762       30.9854       20.7637       43.5639       65.5865       78.5506       75.0340       49.7756       68.6072       46.8090       24.0217       90.1864       10.6473       10.5000       14.0200        8.7850        4.0413        5.3316       10.0891       11.5693        9.2194        9.1218       35.4776       31.1009       46.6802       35.5182       28.1413       46.1223       31.1761       69.2551       74.8916       97.0188       32.1017       28.2321       23.7011       22.9779       27.1281       33.9847       28.5585       26.3648       20.4821       21.2869       24.0717       25.4398       25.4391       24.0144       51.4588       41.2303       35.5059       67.3657       56.5152       63.5606       78.6373       91.0887       72.2483       63.3465       67.5318       68.5865       80.2137       65.5205       52.6883       48.1882       88.8506      134.5420      122.6319      113.4364      122.6435       95.5843       71.9886       84.5923       73.5730       67.3312       74.9401       81.8147       65.9267       73.7271       63.6966       66.4777       68.6468       64.6248       64.5090       68.9207       83.2495       82.5932       81.7040       85.6760       83.6048       77.2127       88.7802       93.0393      108.3105      117.5945      117.4331      108.8724      113.3801      112.9009      110.8054      124.7963      149.0960      178.8591      168.6777      189.4334      217.9861      232.7475      239.8434      233.1987      255.9848      248.2984      268.5892      282.9889      275.3349      251.6073      244.1096      224.2760      237.4421      282.4937      281.4258      283.1243      279.4132      288.7753      298.9894      289.3011      250.1609      241.3259      227.5083      228.6445      223.9811      208.0422      231.8988      263.3802      330.3294      340.5679      330.3187      310.8890      240.5386      220.2912      201.8264      209.7639      242.2335      243.4297      274.5671      259.2923      247.7042      240.7576      277.3499      289.8451      267.8989      272.7354      280.0140      298.7527      292.6234      320.3257      356.3369      347.5544      381.5878      374.2846      382.3121      350.8703      314.3591      283.1686      252.0839      223.0937      196.6761      203.9910        0.0000        0.0000        0.0000        0.0000        0.0000        0.0000        0.0000        0.0000        0.0000        0.0000        0.0000        0.0000        0.0000        0.0000        0.0000        0.0000        0.0000        0.0000        0.0000        0.0000        0.0000        0.0000        0.0000        0.0000        0.0000        0.0000        0.0000        0.0000        0.0000        0.0000        0.0000        0.0000        0.0000        0.0000        0.0000        0.0000        0.0000        0.0000        0.0000        0.0000        0.0000        0.0000        0.0000        0.0000        0.0000        0.0000        0.0000        0.0000        0.0000        0.0000        0.0000        0.0000        0.0000        0.0000        0.0000        0.0000        0.0000        0.0000        0.0000        0.0000
        0.0000        0.0000        0.0000        0.0000        0.0000        0.0000        0.0000        0.0000        0.0000        0.0000        0.0000        0.0000        0.0000        0.0000       33.3383       40.1852       34.7137       13.6576       12.6112       11.4268       14.3134       13.6403        9.5334       11.8192       15.4265       20.4275       23.8846       19.7981       35.4284       68.5569      118.8303       86.4193       49.0954       23.0015       15.7643       15.4917       11.7156        9.7500       11.3555       46.2596        6.8797        7.8187       10.3995        5.9121        3.9035        5.2236        6.5562       38.5280       44.1960       37.4079       27.5015       24.4613       31.8421       42.5086       63.7894       90.7814      105.2607       43.3035       39.7833       26.2690       56.9307       29.0094       30.4288       51.8866       61.6425       33.2767       27.7062       30.5617       21.4724       32.0141       33.3577       51.0079       53.3216       50.6130       58.2873       82.3254       64.1779       64.4594       74.0831       72.7558       74.2881       62.0894       73.2877       90.7841       79.3752       60.2535       75.3084      107.4064      132.9439      119.8581       84.8465      101.6169      104.3640       80.1870       80.1566       67.7410       69.2791       68.1623       65.9674       51.6039       99.9598      105.0187       64.3554       73.6237       73.0136       80.5591      100.5794       99.1696      104.7021       94.6386       85.4271       90.6464       92.5048      101.8577      115.8090      126.9816      121.2576      108.3888      111.1231      120.9159      121.2789      129.7269      139.4837      170.1388      166.3779      176.5334      194.0708      207.8161      211.9789      233.7874      262.4035      281.4924      266.5014      268.3465      269.5374      280.8112      268.0858      269.3375      209.0704      203.0173      236.5380      262.1737      275.1926      257.5411      256.7183      262.9129      255.1733      220.2475      196.2650      189.5616      203.9183      207.0190      205.2952      223.6640      249.9495      312.1099      325.8483      295.0073      255.3533      217.7511      208.8996      225.5671      227.1276      238.8216      228.3726      230.6813      250.8964      242.1019      259.6262      288.4760      270.9197      245.6960      251.6738      272.1567      254.6457      257.3325      290.7466      314.8571      315.1730      340.2008      373.3299      355.3436      326.1221      287.5828      251.8719      246.6534        0.0000        0.0000        0.0000        0.0000        0.0000        0.0000        0.0000        0.0000        0.0000        0.0000        0.0000        0.0000        0.0000        0.0000        0.0000        0.0000        0.0000        0.0000        0.0000        0.0000        0.0000        0.0000        0.0000        0.0000        0.0000        0.0000        0.0000        0.0000        0.0000        0.0000        0.0000        0.0000        0.0000        0.0000        0.0000        0.0000        0.0000        0.0000        0.0000        0.0000        0.0000        0.0000        0.0000        0.0000        0.0000        0.0000        0.0000        0.0000        0.0000        0.0000        0.0000        0.0000        0.0000        0.0000        0.0000        0.0000        0.0000        0.0000        0.0000        0.0000        0.0000        0.0000        0.0000
        0.0000        0.0000        0.0000        0.0000        0.0000        0.0000        0.0000        0.0000        0.0000        0.0000        0.0000        0.0000        0.0000        0.0000        0.0000        0.0000        0.0000        0.0000       19.3468       11.7723       15.4135       24.5610       16.8561       14.1655        7.6770       24.2036       42.5056       26.8452       27.7053       28.4669       40.3565       12.0514        2.9978        5.0803       11.8884       14.8217       25.6708       26.9377       21.4322       72.5336        5.2424        4.0153        4.0944       10.5245        3.5893       41.6021      112.4772       21.4714       63.7952      111.9315       88.6030       41.2671       39.0399      252.8653      411.2363       32.5164       64.0005       44.2133       43.7422       26.0955       28.9698       58.7313       52.6173       46.0769       64.5155       50.6193       41.7138       41.1704       32.8678       27.4276       30.8761       60.5267       62.9745       71.0216       95.3123       81.5581       80.5182       82.3355       97.0339      101.7782       80.9997       84.4939       99.8995      107.7363       98.3096       80.2616       90.2214      129.1071      134.8151      118.7961       77.3961       93.9000      104.2459      105.3357       94.5705       63.6042       92.4955       95.0865      111.5684       80.7977       73.1985       65.1037       66.0577       85.2658       83.2200       90.9145       98.6005      111.9616      122.4675      118.0169      110.7258      111.4385      112.9042      123.6398      123.8140      157.8869      128.3543      133.7078      163.3510      180.1067      141.1463      135.1607      148.3543      173.7255      167.4404      180.1060      180.0052      214.9721      205.3387      219.5840      249.2760      284.9129      297.2084      271.5256      266.1898      235.5186      238.6459      226.3765      207.4028      204.9306      194.9474      214.6234      230.3022      228.2406      237.3899      235.7614      238.7328      197.6587      193.8349      190.9045      197.4589      201.7153      207.8901      229.6793      271.5919      310.7849      314.0478      299.9407      232.5309      190.9107      187.4069      182.7183      187.5694      192.5127      210.7999      215.7210      208.3180      233.9253      263.7020      254.8960      250.0927      241.2008      242.7710      262.0331      262.2700      256.8126      262.4587      276.8496      283.1560      309.2001      335.3094      344.7623      315.5873      292.7205      265.1300      364.1900        0.0000        0.0000        0.0000        0.0000        0.0000        0.0000        0.0000        0.0000        0.0000        0.0000        0.0000        0.0000        0.0000        0.0000        0.0000        0.0000        0.0000        0.0000        0.0000        0.0000        0.0000        0.0000        0.0000        0.0000        0.0000        0.0000        0.0000        0.0000        0.0000        0.0000        0.0000        0.0000        0.0000        0.0000        0.0000        0.0000        0.0000        0.0000        0.0000        0.0000        0.0000        0.0000        0.0000        0.0000        0.0000        0.0000        0.0000        0.0000        0.0000        0.0000        0.0000        0.0000        0.0000        0.0000        0.0000        0.0000        0.0000        0.0000        0.0000        0.0000        0.0000        0.0000        0.0000
        0.0000        0.0000        0.0000        0.0000        0.0000        0.0000        0.0000        0.0000        0.0000        0.0000        0.0000        0.0000        0.0000        0.0000        0.0000        0.0000        0.0000        0.0000        0.0000       12.5546       14.6268        8.8473        8.3870        5.6798       10.6143       10.0083       20.0487       19.8989       17.3370       37.7379       50.3969       15.4490        5.3233        4.8509        2.6647        3.1649        3.4168        5.4176       15.1541       30.7614       11.6551        4.2787        2.2334        4.9379        5.1162       21.8559       37.1536       33.5186       92.4281      132.5772      132.7356       92.9357       55.4024       49.9731      138.9309       67.7110       93.0643       61.2605       41.2764       27.0690       25.5220       40.4222       34.3459       27.1072       39.1309       47.5338       38.3097       39.0016       42.2249       35.0021       44.6086       61.7048       75.3167      104.0450       96.9021       77.6167       89.2424      124.2512      105.0804       94.9734      116.1237      160.1116      154.2153      149.9044       88.4736       98.9228       83.5882      102.1572      137.8672      124.5399       94.8596      121.8727       88.6513       85.0890       97.9413       67.0879       75.4030       83.1674       87.8932       90.5770       78.3833       65.9881       66.1377       91.5110      118.8422      119.3201      111.8030      123.6641      116.5070      123.6210      129.3134      143.4895      145.1688      156.0600      137.7817      153.3320      144.2945      152.7376      179.8508      187.8972      171.1781      158.1574      162.2740      160.7868      153.9931      183.0599      187.0108      234.4529      223.4186      232.4196      243.6766      252.7046      278.1558      271.9578      240.9449      208.7097      177.0111      172.1061      179.2895      158.1241      156.1138      189.0719      199.6921      199.7720      211.3686      208.6476      210.9484      204.6383      211.6392      194.1677      191.2966      219.7061      214.2576      207.2077      250.1687      256.0634      213.3605      195.2445      175.0416      139.2301      107.9890      108.7704      129.3195      144.3183      167.9086      195.3608      207.1405      198.7522      203.9583      209.9444      207.9715      199.9419      218.8670      250.1277      256.1926      264.9194      272.0666      251.5962      249.6265      289.6617      305.4231      335.0047      322.2761      367.3304      358.9667      380.5922        0.0000        0.0000        0.0000        0.0000        0.0000        0.0000        0.0000        0.0000        0.0000        0.0000        0.0000        0.0000        0.0000        0.0000        0.0000        0.0000        0.0000        0.0000        0.0000        0.0000        0.0000        0.0000        0.0000        0.0000        0.0000        0.0000        0.0000        0.0000        0.0000        0.0000        0.0000        0.0000        0.0000        0.0000        0.0000        0.0000        0.0000        0.0000        0.0000        0.0000        0.0000        0.0000        0.0000        0.0000        0.0000        0.0000        0.0000        0.0000        0.0000        0.0000        0.0000        0.0000        0.0000        0.0000        0.0000        0.0000        0.0000        0.0000        0.0000        0.0000        0.0000        0.0000        0.0000
        0.0000        0.0000        0.0000        0.0000        0.0000        0.0000        0.0000        0.0000        0.0000        0.0000        0.0000        0.0000        0.0000        0.0000        0.0000        0.0000        0.0000        0.0000        0.0000       17.9157        9.5647        6.5331        7.0401        9.1098       17.4009       13.2704       17.5819       27.3330       39.4082       43.8904       24.3153       31.0750       22.6443       13.7351        9.7067        4.4408        3.7840       17.9730       14.2878       23.7345       13.8524        4.6495        3.4091       11.2126        7.9232       11.7386       19.0872       23.6584       45.7106       49.4934       73.0765      126.4888       78.7963       63.1640      279.7637      115.3025      120.4023       36.6703       40.5617       25.1085       28.3150       28.5650       30.1921       27.8461       27.4642       35.4220       28.2704       52.2589       50.0608       51.5770       52.8503      121.6744       99.7749       92.3194       63.6419       71.0397      127.1639      169.7719      121.0741      101.0227      107.6934      123.6652      129.4273      163.0437      118.8872      101.6703      100.6068      105.2149      144.5156      158.0052      104.9120      126.2789      120.3480      108.6682      118.0467       74.4064       68.8411       67.7913       68.2197      106.4243       82.2774       81.5797       85.3405       93.1633      124.4325      156.1549      124.6834      138.9563      132.8688      137.4961      157.6993      146.7495      136.1478      143.1014      148.7732      158.1933      164.4316      167.8298      167.0058      175.5431      169.8943      171.6944      175.3408      170.1618      158.9637      169.4519      171.3184      207.6326      217.2865      242.0795      260.7881      280.6621      265.5887      243.2239      203.5803      161.3032      158.1990      153.2584      147.0199      133.3602      145.6257      156.7334      183.2128      202.3401      197.7225      204.0858      205.5340      187.5335      200.0949      182.0996      195.3520      198.2990      188.3452      171.7489      193.4109      184.9234      151.6401      145.7722      135.8914      127.2069      112.4456       96.9710      100.9675      118.2875      160.8928      140.2825      146.9162      160.6644      168.9697      175.1787      181.9636      201.6061      208.1585      249.2334      251.9250      260.6039      270.5663      250.0529      247.3175      315.4196      272.8218      267.5677      283.8758      331.4747      310.3594      363.7057      360.0773      375.6254        0.0000        0.0000        0.0000        0.0000        0.0000        0.0000        0.0000        0.0000        0.0000        0.0000        0.0000        0.0000        0.0000        0.0000        0.0000        0.0000        0.0000        0.0000        0.0000        0.0000        0.0000        0.0000        0.0000        0.0000        0.0000        0.0000        0.0000        0.0000        0.0000        0.0000        0.0000        0.0000        0.0000        0.0000        0.0000        0.0000        0.0000        0.0000        0.0000        0.0000        0.0000        0.0000        0.0000        0.0000        0.0000        0.0000        0.0000        0.0000        0.0000        0.0000        0.0000        0.0000        0.0000        0.0000        0.0000        0.0000        0.0000        0.0000        0.0000        0.0000        0.0000
        0.0000        0.0000        0.0000        0.0000        0.0000        0.0000        0.0000        0.0000        0.0000        0.0000        0.0000        0.0000        0.0000        0.0000        0.0000        0.0000        0.0000        0.0000        0.0000        0.0000       15.5308       20.6311       10.1733       10.2996        9.8611       19.1422       12.0263       29.7019       38.2397       46.8334       22.9114       12.2452       23.5584       31.0608       14.4809        4.9163        4.4211       10.8663       10.3327       60.3699        6.7060      169.9659      170.5084       20.9820        7.0997       16.6556       20.9881       30.5196       25.8899       52.1767      124.4471       46.0788       94.9034       69.8621      124.8577       53.1796      110.3694       35.0872       32.3667       27.0573       24.6091       33.9262       34.7135       25.5420       33.8976       25.8242       28.7694       58.8175       72.5119       68.0435       90.1171      132.8266       96.3803       92.7135      112.3806      104.5295      100.7069       92.6241       82.8886       98.8157      119.2767      126.5406      121.2924      126.0601      108.0574      117.9897      147.7989      166.1977      144.4787      151.3512      100.8902      119.9761      110.8991      104.5853      100.8304       83.1730       75.7477       73.4038       63.0804       77.7087       84.5885      115.0426       91.1349      115.5367      117.3368      120.3318      132.6093      143.6705      146.8094      152.0884      146.7502      152.2750      172.5670      170.1275      162.2032      162.3979      179.3455      182.4177      195.3327      214.3131      210.7668      190.2030      205.7276      201.6203      179.2538      203.6133      198.0017      221.0290      221.4908      245.6089      260.8690      247.5623      226.2678      224.8484      219.8786      162.4628      147.9379      141.5699      150.8268      143.9749      161.2223      159.2692      195.3616      200.9922      202.5318      193.9417      212.8134      209.5084      212.5605      198.6784      195.8567      180.7269      176.5669      183.4071      162.9730      140.1680      125.9149      139.0430      122.8871      115.2374      117.7826       94.7566       97.7116      113.0775      130.3604      128.3452      133.3313      148.8235      153.4809      159.6006      160.4077      192.0875      228.4884      222.9022      219.0665      237.6822      210.4729      223.5334      217.5118      254.2221      244.2569      243.7388      277.2559      306.9847      295.1062      328.9045      310.8160      374.9432      417.2535        0.0000        0.0000        0.0000        0.0000        0.0000        0.0000        0.0000        0.0000        0.0000        0.0000        0.0000        0.0000        0.0000        0.0000        0.0000        0.0000        0.0000        0.0000        0.0000        0.0000        0.0000        0.0000        0.0000        0.0000        0.0000        0.0000        0.0000        0.0000        0.0000        0.0000        0.0000        0.0000        0.0000        0.0000        0.0000        0.0000        0.0000        0.0000        0.0000        0.0000        0.0000        0.0000        0.0000        0.0000        0.0000        0.0000        0.0000        0.0000        0.0000        0.0000        0.0000        0.0000        0.0000        0.0000        0.0000        0.0000        0.0000        0.0000        0.0000        0.0000
        0.0000        0.0000        0.0000        0.0000        0.0000        0.0000        0.0000        0.0000        0.0000        0.0000        0.0000        0.0000        0.0000        0.0000        0.0000        0.0000        0.0000        0.0000        0.0000        0.0000        0.0000        3.9618       15.7403        3.8132        9.2863       16.1820       40.4795       48.0774       65.2358       31.6753       23.5054       14.8565       19.3733       20.1046       15.8049       11.6627       31.7949       17.3041       21.5945      114.2715       12.4168       49.3615      197.9844        6.7422        8.9496       26.4775       21.6467       42.0849       38.8060       47.4349       31.8726       43.2623       46.9972       56.0178       71.3034       55.2663       42.6039       23.0307       28.5782       21.9645       26.7180       26.7096       34.0782       26.4797       28.8315       24.5747       31.9201       63.8977       63.9105       69.4643       54.3499      125.4227      144.1893      139.4663      118.0409      126.7459       98.2372       87.9308      101.0541      144.3582      155.0221      118.9188      104.7657      117.1105      156.6323      148.3818      197.5963      179.7141      152.4743      130.3817      104.4988      143.0452      125.3574       94.9044      105.1051       70.8595       72.6141       82.8157       74.6971       92.9226       93.7052       89.5783       84.1025      122.1830      123.2926      129.0258      131.9878      161.2493      162.2207      157.0004      151.1096      173.7702      200.0100      199.8732      188.3296      209.2487      220.4768      190.4661      179.7301      204.4749      210.2650      196.3109      200.7723      201.9047      183.2973      194.7831      201.1069      234.0251      213.9941      218.6656      226.6982      221.2529      219.8927      220.3741      205.5712      168.0260      162.7094      162.8346      180.5557      172.3331      172.7482      170.1579      180.9805      177.9934      169.7937      177.5437      213.9530      217.5351      194.1080      201.6252      181.0761      179.7976      188.9384      202.5313      175.2283      144.7014      129.5380      127.1698      114.8090       87.6521      105.6765      105.3294      124.4950      120.1620      112.4525      111.4624      120.0934      155.9444      153.7721      145.9136      152.3208      185.7851      200.2223      187.1787      207.3830      204.5222      217.6310      209.9849      187.6511      206.9975      226.6034      244.6370      277.7547      268.9031      285.3082      328.0175      293.4139      276.5947      261.7011      261.1718        0.0000        0.0000        0.0000        0.0000        0.0000        0.0000        0.0000        0.0000        0.0000        0.0000        0.0000        0.0000        0.0000        0.0000        0.0000        0.0000        0.0000        0.0000        0.0000        0.0000        0.0000        0.0000        0.0000        0.0000        0.0000        0.0000        0.0000        0.0000        0.0000        0.0000        0.0000        0.0000        0.0000        0.0000        0.0000        0.0000        0.0000        0.0000        0.0000        0.0000        0.0000        0.0000        0.0000        0.0000        0.0000        0.0000        0.0000        0.0000        0.0000        0.0000        0.0000        0.0000        0.0000        0.0000        0.0000        0.0000        0.0000        0.0000        0.0000
        0.0000        0.0000        0.0000        0.0000        0.0000        0.0000        0.0000        0.0000        0.0000        0.0000        0.0000        0.0000        0.0000        0.0000        0.0000        0.0000        0.0000        0.0000        0.0000        0.0000        0.0000       20.1572       26.5506        6.5788        8.5301        6.8107       10.7833       14.0170        7.8932        4.7546        7.3552        4.1274        8.0895        9.7830       11.1976        7.9580       43.3113        4.1278       12.7146       19.0694       16.8385       30.1684       17.1863       17.0414       26.9184       27.3117       30.3115       23.0803       99.6702       73.8545       32.5636       24.6468       28.9943       23.7288      239.0626       35.2284       27.2599       24.7615       29.3243       29.6825       33.6910       30.2846       37.3274       36.7467       33.9922       33.1804       36.3668       65.7364       85.3460       67.1291       45.3926       80.7536      103.2678      108.2676       95.1575      161.4206      142.6393      153.8828      162.7456      177.7323      163.8780      219.4716      170.3684      124.1408      159.4038      165.3698      230.0058      172.2007      162.8553      141.7650      140.8943      129.8654      121.6340      110.1709      109.2713      103.0109      111.8708      114.7456      105.6868      146.7055      112.8028      107.8027      102.1248      129.7373      156.5107      152.7700      149.6224      178.0803      168.3872      168.9688      162.1550      182.0090      204.1099      227.2018      209.2345      228.3493      204.7166      204.2155      235.0388      232.8267      222.4829      225.1010      206.4462      179.7609      162.3848      181.0962      171.1192      174.0947      168.9595      160.8347      162.2131      196.6066      217.0794      205.4835      216.3841      222.5410      211.0712      204.8035      206.0475      186.4046      193.6140      191.7526      177.7845      194.1801      182.0650      191.0203      197.7292      196.0064      210.2596      211.7462      195.2680      210.9102      198.4731      190.8114      167.8795      133.6117      137.2837      119.3613      101.0200       87.7158       92.7226       95.5140      113.3597      131.6099      122.1018      112.1557      118.5477      142.0836      162.7931      157.9055      154.9092      179.8462      186.3728      186.5052      197.6437      196.6288      187.1783      183.8790      171.6835      182.2447      199.4841      204.8647      195.7193      202.7362      220.6554      194.7210      181.4914      200.9816      239.9450      309.0997        0.0000        0.0000        0.0000        0.0000        0.0000        0.0000        0.0000        0.0000        0.0000        0.0000        0.0000        0.0000        0.0000        0.0000        0.0000        0.0000        0.0000        0.0000        0.0000        0.0000        0.0000        0.0000        0.0000        0.0000        0.0000        0.0000        0.0000        0.0000        0.0000        0.0000        0.0000        0.0000        0.0000        0.0000        0.0000        0.0000        0.0000        0.0000        0.0000        0.0000        0.0000        0.0000        0.0000        0.0000        0.0000        0.0000        0.0000        0.0000        0.0000        0.0000        0.0000        0.0000        0.0000        0.0000        0.0000        0.0000        0.0000        0.0000        0.0000
        0.0000        0.0000        0.0000        0.0000        0.0000        0.0000        0.0000        0.0000        0.0000        0.0000        0.0000        0.0000        0.0000        0.0000        0.0000        0.0000        0.0000        0.0000        0.0000        0.0000        0.0000       65.2221       51.6765        4.4373        6.0139       23.4579       32.0758        8.6854        9.5594        8.0946        4.1779        6.3089        9.9655       17.5324       11.5344        6.9974        8.5243       13.2668       11.5012       28.3770       40.4709       33.1866       25.1007       44.1329       50.1158       57.9322       40.3510       88.7441      247.2042       19.5119       16.7391       27.9775       44.0400       30.8224       35.5614       17.4264       12.7804       23.7509       26.9696       40.2282       43.8797       35.4866       35.2371       26.1591       28.1367       39.9666       41.3232       51.4952       62.3178       36.4587       36.4510       70.5048       90.8698      100.0599      106.4696      150.6817      159.3922      146.7193      163.4822      206.8785      195.1112      259.2577      223.5847      130.6482      162.0914      183.7577      216.4160      184.5405      172.8987      164.4936      154.3089      149.2653      145.5811      171.7854      199.4052      140.2670      140.3842      141.5792      156.3690      155.2438      129.4681      120.9585      134.0261      134.2826      172.0414      173.0420      159.7184      174.4927      168.5343      166.0925      168.2327      197.3993      227.8973      232.5612      248.1177      271.3722      215.3282      196.8105      199.4171      231.9869      240.1780      237.9373      215.7667      196.4450      169.8867      161.1147      159.5146      169.5925      173.7527      160.9273      152.3404      192.4071      210.3689      218.8474      255.4400      273.1447      261.7376      246.3183      218.3789      204.3017      216.2712      198.2358      203.1837      179.0709      170.4772      182.0316      209.5364      207.2609      200.9332      202.6779      204.8833      195.4626      213.1778      198.5846      167.1795      145.3369      142.3263      130.7919      103.1089      104.0751       99.4062      105.5500      128.6968      135.6570      121.2320      119.3748      133.2817      151.7219      164.7830      169.7822      171.4589      175.1385      174.9593      200.4725      182.7546      174.1314      181.0983      158.8862      143.3343      176.3115      161.1865      181.6429      170.1383      153.0598      162.1404      179.4033      212.7065      226.9585      209.7092      288.5251        0.0000        0.0000        0.0000        0.0000        0.0000        0.0000        0.0000        0.0000        0.0000        0.0000        0.0000        0.0000        0.0000        0.0000        0.0000        0.0000        0.0000        0.0000        0.0000        0.0000        0.0000        0.0000        0.0000        0.0000        0.0000        0.0000        0.0000        0.0000        0.0000        0.0000        0.0000        0.0000        0.0000        0.0000        0.0000        0.0000        0.0000        0.0000        0.0000        0.0000        0.0000        0.0000        0.0000        0.0000        0.0000        0.0000        0.0000        0.0000        0.0000        0.0000        0.0000        0.0000        0.0000        0.0000        0.0000        0.0000        0.0000        0.0000        0.0000
        0.0000        0.0000        0.0000        0.0000        0.0000        0.0000        0.0000        0.0000        0.0000        0.0000        0.0000        0.0000        0.0000        0.0000        0.0000        0.0000        0.0000        0.0000        0.0000        0.0000        0.0000       15.5372       10.6253        6.3952        5.6843       10.1433       12.6068        7.8440        5.2815       10.8015        5.0488        6.5054        8.8121        6.9929        7.7520       11.1858       21.1154       17.2639       16.7792       25.8228       30.6911       18.6629       26.7204       44.1137       63.9890       57.0570       47.3711       35.1855       47.2352       34.2726       28.5967       23.4430       42.6984       26.4118       26.2968       13.8023       13.6440       27.1540       40.1977       50.7870       47.4209       34.9706       25.2438       22.9847       27.3801       44.6842       36.8637       54.5425       59.4471       59.8250       83.6106      103.6516      104.3598      109.0336       88.3408      151.1631      214.9024      179.2984      152.3652      159.0173      191.2210      205.3390      193.7769      178.7022      218.4207      226.9894      217.5491      197.1222      194.9877      187.2029      166.3330      148.2724      151.1067      229.2808      195.1305      181.2295      181.7876      171.3821      155.8719      155.7271      135.3742      138.0240      142.8820      141.1031      172.5363      166.1323      173.0221      199.3948      205.8540      198.3712      171.3061      201.3315      250.1471      236.8953      259.6016      288.1122      256.8479      216.8861      210.6752      229.6158      286.6191      293.4220      220.3522      192.9664      150.0398      147.3416      156.6061      182.3481      167.8547      160.4411      169.9553      206.2027      244.0284      240.8079      265.3831      276.1994      260.7096      236.7484      230.7937      209.8343      216.6599      196.8983      186.1623      178.7681      174.2506      180.8474      201.9026      196.3979      198.4686      191.1411      186.6969      214.2289      209.5218      180.4098      158.9520      138.8898      123.9104      108.6460       96.7920      111.6155      121.2286      138.9138      147.5270      127.6027      126.4751      145.5152      147.4870      158.0867      167.7495      173.6534      165.7521      164.7544      176.8045      183.1330      169.8989      157.0705      175.1156      141.0319      119.4939      138.4328      138.6404      146.4829      147.4185      161.5411      213.9502      230.2359      254.5430      203.4006      193.0865      185.3218      186.8966        0.0000        0.0000        0.0000        0.0000        0.0000        0.0000        0.0000        0.0000        0.0000        0.0000        0.0000        0.0000        0.0000        0.0000        0.0000        0.0000        0.0000        0.0000        0.0000        0.0000        0.0000        0.0000        0.0000        0.0000        0.0000        0.0000        0.0000        0.0000        0.0000        0.0000        0.0000        0.0000        0.0000        0.0000        0.0000        0.0000        0.0000        0.0000        0.0000        0.0000        0.0000        0.0000        0.0000        0.0000        0.0000        0.0000        0.0000        0.0000        0.0000        0.0000        0.0000        0.0000        0.0000        0.0000        0.0000        0.0000        0.0000        0.0000
        0.0000        0.0000        0.0000        0.0000        0.0000        0.0000        0.0000        0.0000        0.0000        0.0000        0.0000        0.0000        0.0000        0.0000        0.0000        0.0000        0.0000        0.0000        0.0000        0.0000        0.0000        0.0000       15.4703       11.1623        9.9268       10.0443        4.9419        5.8865        4.9004        3.9396        4.7027        6.0100        6.5771        6.9287        9.3777        6.2418       11.2943       13.6898       11.1137       22.4512       25.5026       28.2032       33.0320       70.6663      133.7779       70.3735       28.8908       25.1760       28.7125       33.5793       28.9061       30.0933      186.4605       33.1021       32.4303       19.1318       22.7907       27.3416       26.7928       31.7588       43.7053       29.6509       21.7155       40.6445       29.2828       28.4097       38.9095       60.7373       77.9554       86.2006       83.8390      130.2972      123.3271      141.6415       84.2185      176.0365      197.3735      173.5668      152.1767      163.6117      138.6002      148.9074      172.7323      187.7548      228.2609      209.8966      221.9523      186.7491      207.6713      202.9057      183.6752      159.0611      156.8972      182.8815      166.4162      166.8318      159.8138      168.5430      157.5842      157.9917      157.3089      165.8194      166.3699      153.3589      163.0040      164.0134      183.7212      204.2144      216.9855      205.7340      186.6131      200.6176      223.9166      214.0423      243.5893      313.3087      262.2003      210.8819      199.8217      218.5487      244.4507      232.9563      201.1232      168.7570      150.8412      153.6939      164.6878      170.2385      221.5956      228.0293      251.0436      262.1454      294.3596      283.9588      258.8723      258.7179      251.9671      228.2528      254.6979      235.5289      218.4532      211.2651      205.0206      179.1717      177.7111      185.4712      193.0800      179.2090      166.9468      153.3434      177.0073      179.6911      160.2642      145.8266      134.9942      109.9267      111.4246       93.8618       96.8595      118.6223      132.0015      144.1737      166.9426      150.1317      140.8058      164.9155      157.1415      159.2066      169.7909      184.9121      173.4648      193.3583      184.2824      183.9450      179.0264      165.8442      158.8960      134.3336      122.2389      140.3748      134.9191      137.2639      141.9880      168.4748      186.5392      229.9061      229.6485      184.4071      170.0741      158.0993      138.3649        0.0000        0.0000        0.0000        0.0000        0.0000        0.0000        0.0000        0.0000        0.0000        0.0000        0.0000        0.0000        0.0000        0.0000        0.0000        0.0000        0.0000        0.0000        0.0000        0.0000        0.0000        0.0000        0.0000        0.0000        0.0000        0.0000        0.0000        0.0000        0.0000        0.0000        0.0000        0.0000        0.0000        0.0000        0.0000        0.0000        0.0000        0.0000        0.0000        0.0000        0.0000        0.0000        0.0000        0.0000        0.0000        0.0000        0.0000        0.0000        0.0000        0.0000        0.0000        0.0000        0.0000        0.0000        0.0000        0.0000        0.0000        0.0000
        0.0000        0.0000        0.0000        0.0000        0.0000        0.0000        0.0000        0.0000        0.0000        0.0000        0.0000        0.0000        0.0000        0.0000        0.0000        0.0000        0.0000        0.0000        0.0000        0.0000        0.0000       30.4106       31.4812       24.1166       16.5030       16.4101       22.5625        6.0748        3.7842        5.9745       27.2612       42.3268        6.4562        7.8480        7.0916        3.5282        6.2120       13.1729       12.5286       18.6187       21.3392       19.3152       19.0384       24.7618       25.7996       18.3665       16.0649       14.1988       16.8555       15.5228       86.1553        8.0833       14.6234       23.5361       42.9329       19.0485       21.5824       23.1355       34.9672      131.5188       56.1194       38.0627       30.1638       41.2823       36.8457       50.0011       63.8474       82.9342       72.7791       73.1438      104.1292      126.4058      115.3491      124.3542      121.0167      152.5218      174.2196      161.6806      158.8729      129.0022      130.6898      131.4546      119.8270      132.6119      154.6789      131.6824      132.5986      138.9935      164.6800      145.3035      140.8348      155.0141      182.2061      174.5688      149.2910      165.9306      156.9335      169.4169      148.0771      150.4930      142.8643      167.1000      174.2554      169.1370      151.0156      167.9491      166.4897      184.8412      203.1767      190.1162      178.8479      197.9692      220.9164      217.0153      219.9189      295.5043      239.5199      198.6327      186.1412      196.7577      207.9362      190.9009      180.3832      177.8611      176.7814      178.9330      212.1861      263.6476      338.2073      334.1457      313.4111      281.2675      286.7788      315.3375      300.9899      275.1730      251.1758      239.6975      248.8151      246.8367      224.9118      231.8638      212.2482      185.8183      157.9613      180.0962      185.6525      175.6211      141.7129      151.2538      169.5440      152.0255      146.5739      133.2550      122.7426       92.1990      101.4022       99.2348      109.5733      116.6278      129.8138      158.6387      156.4805      164.5034      176.2278      184.0606      176.8663      172.6940      173.7556      195.3067      208.4475      249.1183      230.1098      215.2638      189.7444      178.5076      168.8907      157.1231      154.0505      174.2769      179.5602      185.5688      193.2769      226.6358      218.3093      214.3138      177.8091      167.0062      159.9956      152.3050      154.0388      120.2951        0.0000        0.0000        0.0000        0.0000        0.0000        0.0000        0.0000        0.0000        0.0000        0.0000        0.0000        0.0000        0.0000        0.0000        0.0000        0.0000        0.0000        0.0000        0.0000        0.0000        0.0000        0.0000        0.0000        0.0000        0.0000        0.0000        0.0000        0.0000        0.0000        0.0000        0.0000        0.0000        0.0000        0.0000        0.0000        0.0000        0.0000        0.0000        0.0000        0.0000        0.0000        0.0000        0.0000        0.0000        0.0000        0.0000        0.0000        0.0000        0.0000        0.0000        0.0000        0.0000        0.0000        0.0000        0.0000        0.0000        0.0000
        0.0000        0.0000        0.0000        0.0000        0.0000        0.0000        0.0000        0.0000        0.0000        0.0000        0.0000        0.0000        0.0000        0.0000        0.0000        0.0000        0.0000        0.0000        0.0000        0.0000       11.3053       15.2941       36.1296       23.8247       25.7254       14.3566       18.0915        3.0669        2.9891        3.4330       22.4358       40.5809       19.6985       16.7195       10.7360       10.6483        9.1040       20.9612       29.1403       24.8323       25.7688       20.6777       17.5144       39.0206       45.2411       25.9328       25.1031       18.2723       20.7749       27.5595      105.4672       10.6167       10.5126       24.1986       21.7067       13.2989       30.9353       38.1195       39.3977       41.1229       45.2307       50.1179       59.7803       49.8929       54.9535       76.1594       75.5696       95.1328       79.9291       90.6540      109.0684      130.3747      122.2052      108.3460      123.0941      132.3367      153.7177      202.9830      192.8585      145.5242      155.0244      144.6921      135.6093      139.2830      148.3713      134.9493      127.5561      127.6436      132.7292      137.0562      143.6951      189.5311      240.0745      174.8289      190.9311      184.8030      174.7338      157.0305      160.8433      176.0743      171.1414      173.2854      168.0004      169.8376      161.2108      162.3078      159.0616      177.4986      186.9488      175.7987      177.5184      219.1991      224.2642      226.7206      223.0453      268.1334      246.6602      203.9706      173.3747      170.9058      170.7627      160.0616      147.2343      189.6268      213.7569      208.0533      242.0529      367.3078      380.4412      331.3855      340.1307      319.4972      326.4630      332.6688      324.3124      291.5113      292.7595      272.7270      273.3297      287.8619      258.7580      246.8532      221.1940      182.7174      171.4841      171.4458      192.8925      166.0015      132.8344      146.3090      169.1620      141.6308      140.9035      139.0434      132.8201       94.0417      105.2044      116.3907      100.4246      110.8500      128.7326      152.2369      173.7574      163.9916      165.5010      191.0563      177.4880      186.6672      175.0790      184.6285      187.1800      199.3677      193.1870      188.3248      169.6203      174.0972      164.1999      175.2147      176.9050      182.1980      216.7367      229.3956      228.6287      218.4089      225.5254      198.8551      184.4905      184.0398      153.3929      130.7796      135.8165       80.9709       97.8027        0.0000        0.0000        0.0000        0.0000        0.0000        0.0000        0.0000        0.0000        0.0000        0.0000        0.0000        0.0000        0.0000        0.0000        0.0000        0.0000        0.0000        0.0000        0.0000        0.0000        0.0000        0.0000        0.0000        0.0000        0.0000        0.0000        0.0000        0.0000        0.0000        0.0000        0.0000        0.0000        0.0000        0.0000        0.0000        0.0000        0.0000        0.0000        0.0000        0.0000        0.0000        0.0000        0.0000        0.0000        0.0000        0.0000        0.0000        0.0000        0.0000        0.0000        0.0000        0.0000        0.0000        0.0000        0.0000        0.0000
        0.0000        0.0000        0.0000        0.0000        0.0000        0.0000        0.0000        0.0000        0.0000        0.0000        0.0000        0.0000        0.0000        0.0000        0.0000        0.0000        0.0000        0.0000        0.0000        0.0000       11.7286       12.3410       33.4234       19.8728       23.1160       32.3707       21.0655       14.1661        5.6908       10.4578       12.3695       21.9259       20.5682       18.6156       16.4236       20.8990       27.0975       34.8237       26.6388       23.9541       16.6226       11.6436       14.3269       45.7438       31.7094       19.3144       41.7829       43.4972       40.7907       36.0087       33.9036       34.2210       28.7091       37.8375       36.9088       50.6198       47.2497       45.4823       41.3416       40.4880       50.1108       69.3829       53.5970       70.9270       72.5499       93.3745       84.2460       81.1613       78.4916       75.6210       92.2826      148.3580      159.6278      146.1437      129.8714      172.1509      218.9727      232.7427      255.9849      196.8023      189.6517      171.9076      152.7128      179.5959      191.5613      155.2511      139.4436      125.9797      122.5054      140.9274      168.2106      191.9308      210.1872      191.7276      203.8925      159.1111      157.5467      151.6364      177.5760      175.3630      175.9334      168.8970      153.3261      169.8328      163.9908      147.9313      155.8537      170.5855      159.8534      163.2513      178.3613      191.9316      198.8390      216.4136      224.9433      256.5684      239.7959      194.9754      158.2055      154.4982      171.0469      155.1739      155.8529      218.2272      241.7132      243.3351      294.9827      385.0873      361.1216      320.2332      355.1587      334.6648      365.1610      355.9763      332.5990      319.5233      306.2651      304.9217      318.1984      316.3028      278.2049      240.5360      217.6670      185.6835      149.9849      137.3367      159.1841      180.4967      153.0995      166.0860      144.5326      131.2750      133.3486      127.7291      136.5382      115.6049      121.5731      120.0053      102.3329      126.0047      134.4616      152.0276      151.5919      160.7758      176.5244      199.8392      190.7707      187.0301      188.1308      186.4340      173.9627      164.5117      162.7803      163.6548      164.7836      164.2479      181.3494      193.4959      212.6445      229.5632      264.5334      234.9268      249.0535      226.5947      213.5398      216.4285      175.5189      167.3036      135.8905      125.2070      123.4193       96.6200       94.8018       56.9928        0.0000        0.0000        0.0000        0.0000        0.0000        0.0000        0.0000        0.0000        0.0000        0.0000        0.0000        0.0000        0.0000        0.0000        0.0000        0.0000        0.0000        0.0000        0.0000        0.0000        0.0000        0.0000        0.0000        0.0000        0.0000        0.0000        0.0000        0.0000        0.0000        0.0000        0.0000        0.0000        0.0000        0.0000        0.0000        0.0000        0.0000        0.0000        0.0000        0.0000        0.0000        0.0000        0.0000        0.0000        0.0000        0.0000        0.0000        0.0000        0.0000        0.0000        0.0000        0.0000        0.0000        0.0000        0.0000
        0.0000        0.0000        0.0000        0.0000        0.0000        0.0000        0.0000        0.0000        0.0000        0.0000        0.0000        0.0000        0.0000        0.0000        0.0000        0.0000        0.0000        0.0000        0.0000        0.0000       11.2284       13.1349       79.1788       20.6341       31.0071       54.6682      158.1307       14.6184       20.1620       35.5149       28.2122       32.3806       45.1135       43.7754       27.9774       22.4027       23.5408       35.6785       35.3507       28.7760       31.8232       30.4147       27.7279       41.4544       19.6473      139.8121      199.7451       33.9455       40.2096       50.2647       40.4344       47.4446       55.2720       54.0062       44.3578       55.0822       54.7070       57.3871       35.7678       43.3280       58.9740       44.4081       32.4959       48.3486       58.0336       64.8265       87.5750       72.5647       74.6903       83.6259      109.8469      145.7018      175.6221      157.9182      128.4827      192.1813      199.9772      267.6502      266.8867      219.8875      236.5190      208.8017      161.0074      179.7879      205.8938      178.6247      152.3888      153.6010      134.0550      156.0268      197.8868      189.8752      194.8644      169.2479      188.2060      174.8147      194.4593      171.3115      195.3530      215.6414      192.8871      180.2444      173.9249      167.3207      169.2081      162.1248      159.3141      169.6011      163.0305      152.4536      149.7582      173.7069      171.5749      208.4718      214.0428      215.3466      195.3440      157.8913      158.9436      178.0530      195.6456      167.2790      177.6527      268.7942      286.9021      297.9333      333.0878      408.5573      332.5748      343.6864      391.3561      410.1766      429.1125      380.2940      363.3527      344.8104      375.4138      333.8589      380.7839      321.3379      291.8355      254.2688      209.1389      166.5860      147.9460      159.3734      171.6577      164.4299      141.7757      148.8152      142.4063      127.1495      133.3436      146.5710      165.2003      119.5130      109.9326      108.7118      112.8670      123.4708      144.1182      156.0419      159.3633      171.4460      188.6094      210.4419      206.9797      205.2767      209.2465      201.0948      190.5645      190.7124      191.2687      185.2360      176.8699      191.7337      194.4437      195.0829      193.4001      221.8380      242.4031      223.9653      220.7794      195.8996      191.0367      178.1397      164.2985      148.9977      176.9019      146.6878      132.8472       80.3840       77.2544      127.9021       63.7185        0.0000        0.0000        0.0000        0.0000        0.0000        0.0000        0.0000        0.0000        0.0000        0.0000        0.0000        0.0000        0.0000        0.0000        0.0000        0.0000        0.0000        0.0000        0.0000        0.0000        0.0000        0.0000        0.0000        0.0000        0.0000        0.0000        0.0000        0.0000        0.0000        0.0000        0.0000        0.0000        0.0000        0.0000        0.0000        0.0000        0.0000        0.0000        0.0000        0.0000        0.0000        0.0000        0.0000        0.0000        0.0000        0.0000        0.0000        0.0000        0.0000        0.0000        0.0000        0.0000        0.0000        0.0000
        0.0000        0.0000        0.0000        0.0000        0.0000        0.0000        0.0000        0.0000        0.0000        0.0000        0.0000        0.0000        0.0000        0.0000        0.0000        0.0000        0.0000        0.0000        0.0000        0.0000        0.0000      136.3787      245.5458       65.6301       72.3687       81.0755      151.0370       62.7702      113.6697      137.0622      122.1829       70.1732       53.2479       49.0058       53.3210       43.7647       37.3297       42.5609       42.1091       48.9318       49.6521       46.5860       42.8063       39.8079       29.5320       42.2591       43.9277       21.2537       30.2485       31.8909       30.9461       44.6019       50.3690       35.1550       29.1676       59.4217      101.2165      100.4314       72.5082       72.5075       76.6201       80.9924       50.7072       77.5866       77.0436       75.4357       72.0508       81.9786       88.8183      110.1280      176.0395      166.7974      162.9485      158.0416      138.4440      179.8151      198.7520      241.4085      263.8829      234.7449      237.3357      231.7958      207.1395      208.0735      219.8148      197.8066      194.3044      176.7052      172.8984      172.7121      195.6629      200.5844      162.9807      179.3969      188.7941      223.0298      217.6759      210.0640      231.5993      225.4253      205.3479      186.8382      186.5367      165.5049      151.0078      160.6401      146.8115      164.3303      164.7304      152.0172      140.8772      163.2774      174.4881      181.0969      171.1008      187.2627      162.6956      147.6559      156.3700      208.1676      228.6085      234.1680      246.0017      283.9131      354.8260      348.7089      349.7075      329.5974      301.9553      318.9765      364.5714      407.9210      395.4945      346.7694      348.8521      381.6419      387.9514      382.7289      365.1729      320.6861      276.9652      231.0055      188.2282      147.0544      136.5553      122.5074      122.1564      118.3667      105.4649      114.2216      126.4313      118.7008      129.0167      142.5902      149.3253      135.2085      126.8373      115.2145      115.2284      150.3519      175.1201      191.7517      184.5756      202.3466      222.3627      235.7563      237.0764      235.7291      244.1946      253.9705      254.2760      216.3245      201.3508      199.9940      212.5824      228.9240      239.7808      232.1890      207.2924      172.4983      196.2389      176.5233      162.0724      162.9776      156.3583      150.1214      141.7262      124.5616      140.9418      118.4909      111.2899      126.4688      121.4394      124.0736       74.9598       68.3400        0.0000        0.0000        0.0000        0.0000        0.0000        0.0000        0.0000        0.0000        0.0000        0.0000        0.0000        0.0000        0.0000        0.0000        0.0000        0.0000        0.0000        0.0000        0.0000        0.0000        0.0000        0.0000        0.0000        0.0000        0.0000        0.0000        0.0000        0.0000        0.0000        0.0000        0.0000        0.0000        0.0000        0.0000        0.0000        0.0000        0.0000        0.0000        0.0000        0.0000        0.0000        0.0000        0.0000        0.0000        0.0000        0.0000        0.0000        0.0000        0.0000        0.0000        0.0000        0.0000        0.0000
        0.0000        0.0000        0.0000        0.0000        0.0000        0.0000        0.0000        0.0000        0.0000        0.0000        0.0000        0.0000        0.0000        0.0000        0.0000        0.0000        0.0000        0.0000        0.0000        0.0000        0.0000       56.7384       57.2998       94.0616       90.4844       98.3531       99.4569      134.3453      158.8497      181.2695      186.9130       91.0004       51.3849       49.3472       60.4692       92.4931       65.6166       55.4720       93.9385       68.5593       40.4894       55.5272       86.9005       69.8534       55.8487       45.3284       39.3068       43.0398       38.7711       43.4625       55.5431       77.8237       89.4128       76.1449       63.5811       85.9455       78.2918       73.4433      101.7591      111.3422       72.5310       71.3516       68.0513       83.8690       69.7533       78.2097       68.6077       97.2552      102.0877      100.9482      130.9874      147.2643      149.1378      144.7374      139.3522      187.2287      217.0777      260.2301      283.8028      222.1731      230.4706      221.5767      179.6575      202.3008      217.5492      205.0115      184.6655      194.0890      173.2643      159.8177      155.7015      154.6628      171.4537      212.0864      214.0179      217.9688      245.7628      219.3443      205.0071      189.7644      201.4936      214.6842      191.7281      183.4208      164.2702      159.8166      139.5672      164.0939      164.0878      158.8660      157.7054      164.1497      176.8430      163.3230      145.9934      153.4156      152.0818      138.1080      157.9509      208.7168      238.9457      276.5178      305.2041      360.1883      369.1266      305.0293      293.7843      291.4178      299.1914      337.4398      359.8991      318.3246      321.1991      315.9952      334.6610      336.2849      362.0618      385.3948      382.1147      310.4500      280.3735      238.7335      195.8567      150.3034      130.6019      118.7764      116.3950      106.8410      105.5465      110.4744      117.7193      110.0911      126.3208      137.5056      159.9177      151.0586      137.5327      122.1938      132.4257      157.6914      203.1786      187.4205      183.6562      215.2577      241.0129      258.4513      270.9978      262.2228      263.9986      286.6432      267.8054      229.5635      215.7993      210.6787      209.0247      227.8834      238.4270      229.5645      196.5197      158.2675      157.5836      141.9942      146.3654      179.4305      169.3867      154.1978      189.3640      141.7061      110.4218       97.6076      107.4858      134.5735      104.0274       77.8483       68.1002       36.6600        0.0000        0.0000        0.0000        0.0000        0.0000        0.0000        0.0000        0.0000        0.0000        0.0000        0.0000        0.0000        0.0000        0.0000        0.0000        0.0000        0.0000        0.0000        0.0000        0.0000        0.0000        0.0000        0.0000        0.0000        0.0000        0.0000        0.0000        0.0000        0.0000        0.0000        0.0000        0.0000        0.0000        0.0000        0.0000        0.0000        0.0000        0.0000        0.0000        0.0000        0.0000        0.0000        0.0000        0.0000        0.0000        0.0000        0.0000        0.0000        0.0000        0.0000        0.0000        0.0000        0.0000
        0.0000        0.0000        0.0000        0.0000        0.0000        0.0000        0.0000        0.0000        0.0000        0.0000        0.0000        0.0000        0.0000        0.0000        0.0000        0.0000        0.0000        0.0000        0.0000        0.0000        0.0000      127.6999      108.4746      111.9396      117.4691      122.0201      136.9785      168.9612      177.6555      173.3501      160.8774       83.5605       50.1278       40.4848       51.7730       45.3474       74.0856       69.8007       65.6547       50.7586       47.8567       61.4207       74.7239      116.2313       33.5796       40.5012       58.2712       41.0790       50.3213       73.7253       67.7452       56.1072       55.4273       58.6987       72.2580       76.0647       78.5197       98.4652       95.9296      134.1499      152.7446       98.0336       80.1128       93.5476       96.8584       87.1737       91.8205      104.5097       98.1313       87.6751      107.6386      110.3996      125.1343      126.4801      139.6216      187.1149      221.6284      274.4736      284.8389      234.0097      202.6402      194.9433      202.2317      217.3987      202.6795      185.7063      163.7214      179.8279      158.0312      154.6866      156.9505      151.5496      188.4062      228.7502      246.1761      243.1064      224.0436      186.6199      176.0831      183.0890      191.0765      194.6662      187.2171      206.1788      178.7004      148.3013      137.2863      151.5636      169.5146      172.4925      158.3670      161.6794      140.3439      148.8757      133.4266      146.8561      128.9188      152.9040      170.0298      239.1335      293.4005      353.6028      390.2114      406.0506      345.8193      267.4568      250.7056      269.2703      299.4552      339.3070      321.4517      297.2470      313.1093      354.1119      350.7936      390.6997      426.0547      399.9004      362.8121      294.2892      258.3695      224.2429      198.1969      162.3112      136.9058      128.9077      131.8583      115.0363      108.4602       98.5532      101.0329      108.9177      153.2783      160.0785      159.1179      140.0405      136.6211      146.0329      130.0969      151.2876      174.8522      182.0417      196.7386      222.7575      238.5233      267.8842      285.7226      289.1189      296.5870      291.4705      273.7182      253.5953      219.9363      210.5051      197.7313      208.6125      209.9585      200.3091      182.5010      147.9318      130.1899      133.2068      144.6105      200.6927      173.5283      149.3835      174.9427      167.2300      121.3008      114.4166      129.5457      140.4227       98.5172       66.4262       55.6193       23.3700        0.0000        0.0000        0.0000        0.0000        0.0000        0.0000        0.0000        0.0000        0.0000        0.0000        0.0000        0.0000        0.0000        0.0000        0.0000        0.0000        0.0000        0.0000        0.0000        0.0000        0.0000        0.0000        0.0000        0.0000        0.0000        0.0000        0.0000        0.0000        0.0000        0.0000        0.0000        0.0000        0.0000        0.0000        0.0000        0.0000        0.0000        0.0000        0.0000        0.0000        0.0000        0.0000        0.0000        0.0000        0.0000        0.0000        0.0000        0.0000        0.0000        0.0000        0.0000        0.0000        0.0000
        0.0000        0.0000        0.0000        0.0000        0.0000        0.0000        0.0000        0.0000        0.0000        0.0000        0.0000        0.0000        0.0000        0.0000        0.0000        0.0000        0.0000        0.0000        0.0000        0.0000        0.0000      329.0120      119.3258      158.6592      211.7932      228.6507      182.4363      170.4173      195.3443      217.8484      216.6988      111.1768       68.6201       42.1401       55.3331       47.4123       62.8109       51.1621       82.3098       48.2645       55.2659       55.6039       69.8212       99.9692       50.8274       66.9352       90.5623       71.9262       54.5376       65.2358       70.8113       59.9530       38.2487       62.1723       45.8721       77.4112      102.7529      118.7917      120.7424      122.5272      129.4310      119.3598      100.2216      119.4411      117.8373      158.7813      149.4888      108.2785       90.2422       74.7520       84.9622       90.4540      113.0035      129.5865      148.4582      179.2562      202.9818      208.4545      181.8963      188.2058      190.6008      185.5637      214.3997      206.6354      178.3544      154.1863      149.2705      139.8563      137.9851      166.5297      157.3799      137.8773      167.1639      194.4033      200.1230      228.5359      205.1578      165.0316      177.2422      225.6835      221.7258      183.6413      174.3047      187.1516      175.9488      140.0866      127.9020      150.4436      164.1705      168.7448      155.4885      142.6582      128.0496      131.9330      130.8236      133.9828      131.8475      161.9021      182.1954      271.9050      346.3166      456.0283      420.3319      382.7522      335.3667      248.7098      258.2441      321.8354      347.8144      360.7159      300.1418      271.6447      295.6761      355.4814      344.7625      419.1788      426.7023      378.1582      321.1673      263.2099      235.8995      201.7491      176.8354      144.4642      134.9311      119.6524      109.1180       98.7953       98.9972      105.9923      111.6424      133.3107      165.4474      181.6631      199.6564      154.9183      132.7847      136.6457      128.8598      148.8597      160.3043      178.7286      215.4455      241.9702      251.4396      282.9043      286.5094      294.5459      302.2520      300.1322      282.9239      285.5567      247.5462      224.6311      219.6020      200.3734      181.7438      186.1304      162.7891      137.3799      137.9789      134.2151      170.7958      160.9681      148.8349      131.9307      151.8159      122.4327       93.0467       92.7367       73.1264       65.0951       60.2779       57.7554       48.7994        0.0000        0.0000        0.0000        0.0000        0.0000        0.0000        0.0000        0.0000        0.0000        0.0000        0.0000        0.0000        0.0000        0.0000        0.0000        0.0000        0.0000        0.0000        0.0000        0.0000        0.0000        0.0000        0.0000        0.0000        0.0000        0.0000        0.0000        0.0000        0.0000        0.0000        0.0000        0.0000        0.0000        0.0000        0.0000        0.0000        0.0000        0.0000        0.0000        0.0000        0.0000        0.0000        0.0000        0.0000        0.0000        0.0000        0.0000        0.0000        0.0000        0.0000        0.0000        0.0000        0.0000        0.0000
        0.0000        0.0000        0.0000        0.0000        0.0000        0.0000        0.0000        0.0000        0.0000        0.0000        0.0000        0.0000        0.0000        0.0000        0.0000        0.0000        0.0000        0.0000        0.0000        0.0000        0.0000        0.0000      315.6090      305.9163      308.7612      371.0994      214.1379      206.7912      205.3080      230.5608      219.2686      127.6726       79.8932       71.3388      119.5288      183.8565      168.8162      116.1551      112.1541       73.5725       49.7299       56.9281       47.6990       32.5188       33.8330       51.7985       85.4592       84.4178       60.9337       53.7655       74.6823       56.7344       52.2190       92.8542       90.5646      113.4761      138.6471      129.2085      120.8055      170.7975      189.3962      152.2053      146.5027      145.7481      134.6750      170.6518      160.8529      130.0146      106.4564      102.9938      110.0345      130.5846      131.1603      150.7014      172.3627      179.8401      185.3561      187.5111      180.9160      209.7912      209.8951      233.0226      250.0539      178.4504      165.2342      164.5154      135.2402      126.9167      122.9883      121.8736      116.1282      114.9794      132.1250      133.2978      149.5082      154.4756      174.2201      180.7690      162.1001      214.3312      200.4515      178.9122      160.0243      176.3064      151.0476      140.2762      121.0163      135.4893      146.2701      145.3432      137.9686      145.2446      130.0771      129.8799      119.1826      153.2618      163.1117      184.2583      226.6444      314.7488      413.0481      520.1581      476.1001      399.6742      367.1239      288.4638      311.1871      321.9890      297.6025      317.0251      301.5570      250.0310      248.8313      248.8757      246.7740      307.2253      309.3489      269.7324      240.5032      214.2710      192.3421      175.8640      158.5196      142.0363      140.3806      140.0039      121.1952      124.7732      130.0644      147.5497      151.0785      178.3224      154.8282      167.8555      154.3596      122.1721      107.6701      112.6843      125.3366      167.5592      196.7260      209.5651      217.7858      260.4456      289.6769      317.0229      316.5314      309.1501      313.3958      326.8876      306.6226      277.2928      247.1653      230.6408      218.4977      177.6936      184.4227      177.8737      159.0154      134.8671      131.8432      166.7631      173.9472      124.2583      122.5247      107.0810       88.1500       57.6596       46.6886       54.1075       47.8331       63.3358       52.7741       43.9747       35.5592       29.4806       25.8813       20.8029       21.5437        0.0000        0.0000        0.0000        0.0000        0.0000        0.0000        0.0000        0.0000        0.0000        0.0000        0.0000        0.0000        0.0000        0.0000        0.0000        0.0000        0.0000        0.0000        0.0000        0.0000        0.0000        0.0000        0.0000        0.0000        0.0000        0.0000        0.0000        0.0000        0.0000        0.0000        0.0000        0.0000        0.0000        0.0000        0.0000        0.0000        0.0000        0.0000        0.0000        0.0000        0.0000        0.0000        0.0000        0.0000        0.0000        0.0000        0.0000        0.0000        0.0000        0.0000
        0.0000        0.0000        0.0000        0.0000        0.0000        0.0000        0.0000        0.0000        0.0000        0.0000        0.0000        0.0000        0.0000        0.0000        0.0000        0.0000        0.0000        0.0000        0.0000        0.0000        0.0000        0.0000        0.0000        0.0000        0.0000        0.0000      266.3435      219.0288      249.4235      221.2723      198.3689      110.2578       69.8768       87.0727       88.1605       88.2487       99.5408      114.2570      130.3286       82.0102       72.4017       46.0569       50.7231       46.1512       64.9851       63.1070       65.5277       58.1561       77.0779       84.1805       76.9475       60.9886       82.2475       86.7181      127.2921      138.0880      150.4478      135.9425      138.0954      187.8997      186.9252      159.5217      166.4137      143.7158      151.1725      152.3472      157.6866      111.1527       87.6904      104.3508      138.2028      149.4555      153.1591      164.4858      166.9344      190.0171      181.0411      185.6027      164.5450      184.1518      175.8502      186.8208      155.5674      138.8139      152.7407      132.8581      109.3443       82.3963       73.9023       79.7315       91.6008       75.4987       87.3084      102.1752      139.3816      133.7796      144.5922      154.0880      166.9717      158.0017      154.9960      149.3858      135.7079      144.1683      130.0960      123.2831      128.7219      137.5160      122.2880      119.7438      124.0013      128.2295      124.5892      117.9220      123.4594      158.5681      181.2730      205.2749      255.9970      338.7026      431.4162      478.8207      448.5987      376.6047      376.4891      344.6726      366.8968      356.0524      317.5026      316.6869      283.2278      203.7009      198.3717      198.9863      193.8786      240.2687      239.2736      220.7386      198.4992      186.5733      183.4569      163.2036      142.7757      155.0918      188.7805      164.8149      154.8042      136.2681      126.6970      136.2378      158.3012      160.1020      143.3498      151.9359      140.5348      112.2679      111.4480      123.4874      146.2887      234.1410      217.9906      217.6072      231.2768      283.0739      317.7595      344.1146      334.9675      336.4618      316.0666      286.3448      297.3550      241.3920      203.5891      199.6742      194.9512      178.8439      182.7770      157.1188      150.8049      109.7853      104.8758      151.0266      103.4741      116.3445      105.8876       83.2177       77.2876       49.8505       56.1992       48.5902       38.9323       50.9711       42.6329       42.4895       29.7578       21.0786       20.0300       17.0599       17.2435        0.0000        0.0000        0.0000        0.0000        0.0000        0.0000        0.0000        0.0000        0.0000        0.0000        0.0000        0.0000        0.0000        0.0000        0.0000        0.0000        0.0000        0.0000        0.0000        0.0000        0.0000        0.0000        0.0000        0.0000        0.0000        0.0000        0.0000        0.0000        0.0000        0.0000        0.0000        0.0000        0.0000        0.0000        0.0000        0.0000        0.0000        0.0000        0.0000        0.0000        0.0000        0.0000        0.0000        0.0000        0.0000        0.0000        0.0000        0.0000        0.0000        0.0000
        0.0000        0.0000        0.0000        0.0000        0.0000        0.0000        0.0000        0.0000        0.0000        0.0000        0.0000        0.0000        0.0000        0.0000        0.0000        0.0000        0.0000        0.0000        0.0000        0.0000        0.0000        0.0000        0.0000        0.0000        0.0000        0.0000        0.0000      278.3459      231.6200      228.0703      194.3731       88.9391       96.0545       67.5332       78.7671       58.4479       84.8277       98.8820       94.2806       84.6337       70.7314       61.3963       67.3748       67.0890       78.1553       90.0894       90.7646       68.5084       76.7999       66.5043       76.4046       68.3809       77.2774      105.9171      121.1343      136.8586      133.0496      126.7971      132.4368      173.6986      150.4610      167.6069      144.5186      130.5165      142.3272      124.0586      142.9316      122.8488      108.4440      137.3694      165.3237      180.8160      186.3435      158.1115      181.4674      173.5658      159.3604      173.9312      162.3150      155.4989      165.8489      181.6376      155.0072      132.0526      122.1019      116.5988       93.1292       79.8254       65.9362       67.8624       63.2333       66.5340       66.9220       96.4253      163.8107      144.0260      138.0356      141.4837      148.0633      187.2076      155.9415      127.1704      133.8944      143.1531      108.0483      114.9506      117.3528      121.9264      110.9115      109.1609      108.8966      124.0527      113.4647      106.5536      119.5282      161.1464      187.6222      228.9186      289.0482      375.5079      439.8649      461.9721      436.0264      373.1808      378.9844      353.3745      345.3535      334.9998      326.4712      297.8556      298.8218      194.2688      180.6035      169.0994      178.5901      191.0815      199.1074      188.6050      156.5788      146.4456      138.0206      135.4110      125.1870      127.0966      158.0168      159.1412      143.2024      141.3959      134.8466      147.1584      155.7238      127.1420      123.4656      138.1198      174.2178      129.2312      119.0424      152.2788      172.2326      188.0548      210.8074      216.5788      229.6999      282.8936      298.9586      311.6866      294.1861      282.7883      276.2953      254.4176      209.4260      166.3270      157.4509      149.2523      162.3232      154.8460      157.0138      138.5923      122.5997       88.3042       82.1654       83.9131       81.8587       78.3090       73.5999       66.1842       66.0574       63.2282       51.5979       34.0004       35.1069       51.6677       44.6550       38.2858       32.6991       23.4345       18.5922       18.6886       18.4719        2.3400        0.0000        0.0000        0.0000        0.0000        0.0000        0.0000        0.0000        0.0000        0.0000        0.0000        0.0000        0.0000        0.0000        0.0000        0.0000        0.0000        0.0000        0.0000        0.0000        0.0000        0.0000        0.0000        0.0000        0.0000        0.0000        0.0000        0.0000        0.0000        0.0000        0.0000        0.0000        0.0000        0.0000        0.0000        0.0000        0.0000        0.0000        0.0000        0.0000        0.0000        0.0000        0.0000        0.0000        0.0000        0.0000        0.0000        0.0000        0.0000        0.0000
        0.0000        0.0000        0.0000        0.0000        0.0000        0.0000        0.0000        0.0000        0.0000        0.0000        0.0000        0.0000        0.0000        0.0000        0.0000        0.0000        0.0000        0.0000        0.0000        0.0000        0.0000        0.0000        0.0000        0.0000        0.0000        0.0000        0.0000        0.0000        0.0000        0.0000      245.7606      115.1761       79.5330       71.6712       96.2184       81.6550       78.6698      110.6618      113.2284       92.8566       83.2771       80.4388       70.7089       69.5455       62.4169       74.2963       86.1477       49.8899       60.3124       78.0506      105.2437       85.1901      110.6974      130.5656      147.2731      135.6786      133.6763      153.4887      167.6420      171.0009      150.2260      143.9696      139.7639      145.5160      130.2912      130.2314      129.7796      121.5841      134.7769      178.1640      223.0972      216.8878      206.6633      166.1029      155.1333      174.2984      175.3937      173.1852      171.4315      165.7377      173.8745      168.6638      159.9908      136.3577      127.8558      102.0444      102.2225       86.8454       88.7847       70.7214       64.7973       67.2419       69.1386       94.0087      128.7653      110.0828       94.9306      126.3914      133.4384      154.1915      133.4468      126.0831      137.1749      112.1540      110.5652      103.5508      107.6756      107.9043      104.2110      109.2856      116.5479      120.7756      111.3575      111.7530      122.3062      158.0576      189.2142      252.7174      307.8728      455.9195      456.3881      477.3284      426.7009      388.3400      361.9224      362.1752      363.5201      345.1355      302.5322      278.5648      254.7670      189.8387      163.8208      151.2488      129.0152      122.8500      144.9210      136.8162      152.2630      143.6052      123.2311      109.2869      101.2715      125.9624      136.5629      156.9222      132.1893      132.8337      125.9919      131.6293      127.1152      108.2031      113.8349      119.0414      131.9548      132.6375      132.8022      148.3536      157.4220      199.6121      207.9990      212.0285      198.3513      240.2756      233.6821      231.8552      202.1223      202.2919      172.9298      180.4748      164.1125      128.8372      112.7532      107.6289      126.3676      129.5007      128.6241      111.4749       98.7381       81.6640       73.9083       60.5772       56.3886       56.1404       50.5340       46.2433       49.0078       48.0480       38.9312       30.4609       31.2505       53.8257       45.2903       37.0341       32.2576       27.8573       21.4996       18.2814       17.9638        0.3000        0.0000        0.0000        0.0000        0.0000        0.0000        0.0000        0.0000        0.0000        0.0000        0.0000        0.0000        0.0000        0.0000        0.0000        0.0000        0.0000        0.0000        0.0000        0.0000        0.0000        0.0000        0.0000        0.0000        0.0000        0.0000        0.0000        0.0000        0.0000        0.0000        0.0000        0.0000        0.0000        0.0000        0.0000        0.0000        0.0000        0.0000        0.0000        0.0000        0.0000        0.0000        0.0000        0.0000        0.0000        0.0000        0.0000        0.0000        0.0000        0.0000
        0.0000        0.0000        0.0000        0.0000        0.0000        0.0000        0.0000        0.0000        0.0000        0.0000        0.0000        0.0000        0.0000        0.0000        0.0000        0.0000        0.0000        0.0000        0.0000        0.0000        0.0000        0.0000        0.0000        0.0000        0.0000        0.0000        0.0000        0.0000        0.0000        0.0000        0.0000      214.1691      148.9587        0.0000        0.0000      100.4225      125.2078      176.3428      163.6045      151.7747      137.2034      124.0862      149.4680      137.6734      162.6701      176.2991      199.0042      124.6361      106.9276      187.6369      188.2720       96.3066      116.7680      142.5105      150.1245      134.8636      141.6548      175.5632      182.1968      278.5835      251.6122      230.3591      189.1220      203.5992      226.1403      202.0377      183.6517      225.9897      239.2285      252.4037      321.5948      233.4217      206.7440      193.7029      207.7532      291.2971      274.2014      262.6702      229.2796      266.5291      267.4164      240.6623      227.0267      225.1216      192.2941      184.5480      205.7919      123.3304      118.6239       90.9183       90.7180       69.8632       60.7891      102.0607      221.7888      146.4416      144.5277      163.5290      220.9257      165.7227      165.3891      169.7869      145.4900      120.5810      122.5100      127.6026      133.1299      137.3163      133.6672      134.0983      134.5774      158.3587      166.5405      138.7410      152.3037      178.0514      213.6880      268.4606      302.5812      366.4129      387.0630      460.6568      396.7484      339.8485      328.5776      318.9978      318.2043      292.4041      256.7992      216.9496      189.6723      132.0145      111.4752      103.9393       87.5760       83.6441       86.0387      101.4798       99.8458      106.0501      110.9475       99.5722       96.7100      122.3341      154.8829      153.5201      143.6354      132.3998      124.1823      131.5180      150.7005      180.8631      163.6147      151.5809      138.7488      125.6203      129.0618      183.2552      168.7487      176.8487      195.7387      184.7350      135.9791      134.8179      134.6791      122.7967      108.7468       97.9913       95.2992       87.4503       82.8297       79.4105       73.5651       69.4352       69.3270       96.5662       92.2204       81.5780       77.4297       50.3506       48.6331       39.4833       32.3968       25.4788       27.2969       26.8072       36.7742       56.6261       34.0935       32.9560       30.8204       70.7694       74.2548       82.6530       37.6584       31.0443       25.9041       19.7364        0.0000        0.0000        0.0000        0.0000        0.0000        0.0000        0.0000        0.0000        0.0000        0.0000        0.0000        0.0000        0.0000        0.0000        0.0000        0.0000        0.0000        0.0000        0.0000        0.0000        0.0000        0.0000        0.0000        0.0000        0.0000        0.0000        0.0000        0.0000        0.0000        0.0000        0.0000        0.0000        0.0000        0.0000        0.0000        0.0000        0.0000        0.0000        0.0000        0.0000        0.0000        0.0000        0.0000        0.0000        0.0000        0.0000        0.0000        0.0000        0.0000        0.0000        0.0000
        0.0000        0.0000        0.0000        0.0000        0.0000        0.0000        0.0000        0.0000        0.0000        0.0000        0.0000        0.0000        0.0000        0.0000        0.0000        0.0000        0.0000        0.0000        0.0000        0.0000        0.0000        0.0000        0.0000        0.0000        0.0000        0.0000        0.0000        0.0000        0.0000        0.0000        0.0000        0.0000        0.0000        0.0000        0.0000        0.0000        0.0000      114.0001      177.0626      120.8706      119.2591      100.2218       92.1492       82.8428      116.6761      145.1972      197.3084      120.4430      106.5488      143.5508      156.5371       83.6442      103.9723      113.8481      110.4745      124.4170      145.7139      161.1034      142.0484      229.6607      227.1054      233.6069      223.0417      238.2650      214.4143      196.5289      202.0728      236.2423      231.0510      253.1892      291.3896      187.5417      175.6190      178.7563      186.8185      211.8217      223.0672      237.4441      183.2623      256.7694      264.6109      227.5242      198.6756      196.7742      199.7518      153.9977      181.4396      391.2773      136.8159       98.9560       86.6499       74.2094       52.4329       90.8569      103.8711      137.2401      146.3554      167.2233      188.1138      143.8552      152.3053      132.2567      142.9757      139.6053      133.7238      131.3277      133.6899      143.9275      148.2003      148.2074      132.2871      159.3985      149.8125      111.0073      275.6321      228.2028      226.9739      269.9371      287.7075      334.7287      406.5574      448.5407      379.9543      313.1508      312.5902      306.1674      275.0258      225.0772      217.0980      189.1733      164.8309      119.2963       94.3573       86.6791       78.8125       78.3425       90.8316       97.9724       74.8621       85.2707       77.3075       88.5654       83.1958      116.7085      140.3018      137.5223      135.4169      149.0578      131.3025      137.5210      174.8084      198.7699      173.4673      165.5610      145.8470      137.6668      118.8835      125.3754      168.4946      127.7951      136.1687      131.1285      105.6614      101.4259       93.2236       81.8506       82.9859       83.8041       75.9418       71.3448       63.6342       70.9229       51.5686       48.7869       53.5793       81.9066       78.3694       69.0723       61.3738       40.4127       39.5523       31.1021       24.6134       22.6293       19.7899       20.1081       26.0888       46.9226       36.8376       38.4123       39.5122       75.7575       57.0239       81.9044       36.2075       28.0380       22.9591        0.0000        0.0000        0.0000        0.0000        0.0000        0.0000        0.0000        0.0000        0.0000        0.0000        0.0000        0.0000        0.0000        0.0000        0.0000        0.0000        0.0000        0.0000        0.0000        0.0000        0.0000        0.0000        0.0000        0.0000        0.0000        0.0000        0.0000        0.0000        0.0000        0.0000        0.0000        0.0000        0.0000        0.0000        0.0000        0.0000        0.0000        0.0000        0.0000        0.0000        0.0000        0.0000        0.0000        0.0000        0.0000        0.0000        0.0000        0.0000        0.0000        0.0000        0.0000        0.0000
        0.0000        0.0000        0.0000        0.0000        0.0000        0.0000        0.0000        0.0000        0.0000        0.0000        0.0000        0.0000        0.0000        0.0000        0.0000        0.0000        0.0000        0.0000        0.0000        0.0000        0.0000        0.0000        0.0000        0.0000        0.0000        0.0000        0.0000        0.0000        0.0000        0.0000        0.0000        0.0000        0.0000        0.0000        0.0000        0.0000        0.0000        0.0000        0.0000      109.1357      103.6185       83.0392      103.6965       75.6624      120.7007      170.6806      162.3620      143.9200      123.9263      147.0730      117.0035       87.6436      109.5018      108.2987      167.9350      179.5823      217.8333      192.0567      164.1332      244.6430      274.4135      267.7023      246.2858      227.0591      223.7779      198.4747      172.1313      186.7386      210.7459      208.2393      174.2702      131.6920      168.7372      145.5966      141.8188      163.7446      156.7167      167.9024      161.9946      226.9840      238.9698      204.5630      180.5875      205.9721      151.3887      130.4424      161.1523      172.3500      180.5163      156.4397      111.1213       89.4951       52.4092      161.7580       85.7997       80.6739      101.4702      139.9348      161.9137      145.8677      140.5016      115.1512      139.2751      153.7500      164.9395      157.7509      137.7280      138.5069      139.2956      134.8942      140.8331      148.7909      132.1775      125.7253      157.3514      233.1187      246.0588      225.3672      240.1572      292.6758      360.5546      416.9150      393.6511      355.9967      301.8744      294.8959      259.1917      234.0710      187.9013      167.6188      155.5840      119.3229      101.4504       89.6810       83.4063       72.1591       57.6711       54.6766       58.7415       70.2448       77.2445       80.0064       75.1513      106.7566      118.7965      118.2422      125.1856      164.8276      121.1566      120.6553      112.5364      100.9664      150.9390      202.8456      140.6780      105.6648      100.6513       83.2437       80.2634       70.7459       76.2460       77.1750       73.0837       71.0823       82.3918       74.4833       62.6822       50.3625       50.5756       52.1845       45.7824       50.2983       45.2520       46.7885       57.8672      107.6908       83.1650       73.4590       55.2765       40.8750       36.6818       24.5252       24.0234       22.4157       18.7929       19.3765       23.9153       45.5322       43.9245       68.5989       76.6309      116.7106       93.6465       43.3839       38.9568       31.1529       23.8146        0.0000        0.0000        0.0000        0.0000        0.0000        0.0000        0.0000        0.0000        0.0000        0.0000        0.0000        0.0000        0.0000        0.0000        0.0000        0.0000        0.0000        0.0000        0.0000        0.0000        0.0000        0.0000        0.0000        0.0000        0.0000        0.0000        0.0000        0.0000        0.0000        0.0000        0.0000        0.0000        0.0000        0.0000        0.0000        0.0000        0.0000        0.0000        0.0000        0.0000        0.0000        0.0000        0.0000        0.0000        0.0000        0.0000        0.0000        0.0000        0.0000        0.0000        0.0000        0.0000
        0.0000        0.0000        0.0000        0.0000        0.0000        0.0000        0.0000        0.0000        0.0000        0.0000        0.0000        0.0000        0.0000        0.0000        0.0000        0.0000        0.0000        0.0000        0.0000        0.0000        0.0000        0.0000        0.0000        0.0000        0.0000        0.0000        0.0000        0.0000        0.0000        0.0000        0.0000        0.0000        0.0000        0.0000        0.0000        0.0000        0.0000        0.0000        0.0000        0.0000       71.6929       79.2510       76.4614       64.4096       89.1145      115.3336      170.8653      145.7612      115.2003       81.8217       71.2060       79.7026       84.1608      106.5236      163.7169      201.2846      198.9666      162.1122      157.6357      248.6965      308.6240      258.0893      208.9447      191.9266      183.1523      171.5206      156.7476      169.2798      236.5370      200.3209      198.0352      164.8697      171.8619      143.9925      138.8975      182.8605      200.3413      200.5166      227.9491      258.5010      220.4769      178.0286      196.7447      195.3322      191.4391      186.6647      237.3989      217.2411      208.0514      170.9984      115.8296      108.0666       67.3706      174.3253      123.6715       85.1254       94.2684      105.0246      150.6899      131.9788      122.3520      102.1989      123.8874      127.6329      145.5490      134.3831      119.9437      126.8900      122.0418      127.9411      139.2727      160.1798      175.8517      152.2667      154.4051      205.2942      210.4786      207.2120      225.9410      312.3713      336.5310      406.8983      454.2814      396.3783      318.3104      305.5067      251.4983      215.9325      167.8475      182.1849      154.1588      116.9361      105.7632       91.0289       66.0244       55.5109       52.9446       49.9567       49.7636       57.9929       82.6563       71.2399       76.1994      122.6081      105.0214      114.1705      101.6542       99.7060       91.3805       84.4767       82.5006       89.5059      127.2284       96.8501       84.7873       77.2806       70.0240       58.5031       55.3523       50.6525       57.9289       62.7449       58.2575       53.9296       67.9677       55.5434       51.8998       50.2380       53.5665       54.0853       51.3212       42.2800       38.5159       49.7737       51.7877       73.1768       73.3567       69.2355       59.8901       40.2681       28.7731       24.4258       23.2409       16.8519       17.4867       22.2662       31.1933       44.3292       76.8056      118.2825       92.3886      121.0416      113.4820       43.9808       40.4621       32.9594        0.0000        0.0000        0.0000        0.0000        0.0000        0.0000        0.0000        0.0000        0.0000        0.0000        0.0000        0.0000        0.0000        0.0000        0.0000        0.0000        0.0000        0.0000        0.0000        0.0000        0.0000        0.0000        0.0000        0.0000        0.0000        0.0000        0.0000        0.0000        0.0000        0.0000        0.0000        0.0000        0.0000        0.0000        0.0000        0.0000        0.0000        0.0000        0.0000        0.0000        0.0000        0.0000        0.0000        0.0000        0.0000        0.0000        0.0000        0.0000        0.0000        0.0000        0.0000        0.0000        0.0000
        0.0000        0.0000        0.0000        0.0000        0.0000        0.0000        0.0000        0.0000        0.0000        0.0000        0.0000        0.0000        0.0000        0.0000        0.0000        0.0000        0.0000        0.0000        0.0000        0.0000        0.0000        0.0000        0.0000        0.0000        0.0000        0.0000        0.0000        0.0000        0.0000        0.0000        0.0000        0.0000        0.0000        0.0000        0.0000        0.0000        0.0000        0.0000        0.0000        0.0000        0.0000        0.0000        0.0000      149.4752      177.9499      158.0751      164.4994      140.0107      123.0378      192.2982      144.5412      109.7943      109.2333      130.6335      173.5137      197.2108      205.8041      181.3324      202.5165      229.5889      253.7530      217.0461      197.9744      196.0989      213.6402      164.2169      152.4919      216.3278      242.6084      223.1734      248.4600      278.7888      272.4494      271.9492      267.4372      230.4350      325.0843      306.1969      313.2598      349.6856      268.0930      237.4049      248.9912      350.2839      392.4830      453.9062      507.8834      443.0208      431.3143      398.4234      319.8015      157.6882      140.6973      116.4250      142.6543      102.0112       98.7133      113.1898      142.4380      181.6163      173.8220      166.3974      176.7458      167.8736      169.2890      153.5951      146.9862      136.4415      143.4713      173.8936      182.4859      180.6103      176.1153      166.0950      167.1196      155.4439      162.2248      175.7934      188.9317      247.4977      309.3748      413.0117      423.2915      381.9576      338.9548      328.7928      246.8811      194.6023      158.8407      119.2451      115.3813      128.5192       88.8806       84.5930       58.5425       45.9879       41.3888       39.3844       44.6574       58.6537       60.6897       82.9258      103.7211      108.3837      112.3998      102.6375       85.7858       67.7830       60.3442       58.3735       62.7614       71.5938       84.4740       69.7131       68.7115       55.5949       46.6394       40.6554       45.0801       54.8847       51.6929       60.2965       59.3511       55.2170       58.9236       56.2093       59.3014       71.3916       64.3172       69.3293       65.3818       50.9409       50.3658       50.7755       56.3965       57.9261       59.7958       57.1433       52.9311       39.3958       35.8290       28.4167       27.5802       32.6708       34.1868       49.3269       51.8485       92.2829       99.4313       91.1682      103.9103       90.1712       59.0770       51.2651       54.3744        9.3600        0.0000        0.0000        0.0000        0.0000        0.0000        0.0000        0.0000        0.0000        0.0000        0.0000        0.0000        0.0000        0.0000        0.0000        0.0000        0.0000        0.0000        0.0000        0.0000        0.0000        0.0000        0.0000        0.0000        0.0000        0.0000        0.0000        0.0000        0.0000        0.0000        0.0000        0.0000        0.0000        0.0000        0.0000        0.0000        0.0000        0.0000        0.0000        0.0000        0.0000        0.0000        0.0000        0.0000        0.0000        0.0000        0.0000        0.0000        0.0000        0.0000        0.0000        0.0000        0.0000        0.0000
        0.0000        0.0000        0.0000        0.0000        0.0000        0.0000        0.0000        0.0000        0.0000        0.0000        0.0000        0.0000        0.0000        0.0000        0.0000        0.0000        0.0000        0.0000        0.0000        0.0000        0.0000        0.0000        0.0000        0.0000        0.0000        0.0000        0.0000        0.0000        0.0000        0.0000        0.0000        0.0000        0.0000        0.0000        0.0000        0.0000        0.0000        0.0000        0.0000        0.0000        0.0000        0.0000        0.0000        0.0000      149.1556      151.0222      104.3407       86.5767       87.7785      148.2507      103.8390       80.1040       82.9400      105.4072      111.4512      127.9220      121.5208      141.5876      128.5612      162.2750      174.6088      171.0209      160.2261      132.4687      117.9896      119.8786      135.3777      189.9491      200.6861      206.2147      219.9782      253.5634      206.6893      205.5014      213.3065      219.5068      217.4060      213.2621      205.4438      266.1944      248.0441      266.9995      299.6229      407.1761      440.4495      532.7550      536.6302      507.7071      520.9798      469.4340      410.9037      208.2148      166.8076      134.5420      139.6601      102.3146      117.0019      117.7642      141.8846      149.8383      176.0294      190.3157      210.8774      187.7220      184.8313      172.3904      156.3060      148.2266      149.5699      168.6727      182.7322      181.8119      196.2996      191.5172      182.1393      172.5434      178.6057      172.9865      175.5201      223.5973      321.1261      382.7751      394.8851      392.2621      351.6132      303.9099      255.7434      189.1197      128.0985      113.3990       96.1221       82.6158       66.7689       58.0538       49.7079       38.8330       36.3348       38.5982       38.3429       53.1489       60.1158       80.8477       88.9109      113.2587       94.1935       71.7274       61.2125       46.7382       41.5700       44.4858       51.7233       60.4266       58.1519       52.3179       50.5994       33.5685       27.9723       27.7335       34.5331       44.4186       42.3482       48.4197       53.8318       56.4783       56.2515       73.3892       80.5217       75.3583       59.6889       53.0409       53.5414       52.8946       53.7123       56.1965       56.2366       59.6110       56.1114       49.6477       45.4153       36.2918       39.8492       39.9898       38.3835       40.6244       45.0727       70.3522       60.1176      128.7348      128.2956      141.9187      124.2276      104.7905       61.0121       60.2903       56.3287       42.0000        0.0000        0.0000        0.0000        0.0000        0.0000        0.0000        0.0000        0.0000        0.0000        0.0000        0.0000        0.0000        0.0000        0.0000        0.0000        0.0000        0.0000        0.0000        0.0000        0.0000        0.0000        0.0000        0.0000        0.0000        0.0000        0.0000        0.0000        0.0000        0.0000        0.0000        0.0000        0.0000        0.0000        0.0000        0.0000        0.0000        0.0000        0.0000        0.0000        0.0000        0.0000        0.0000        0.0000        0.0000        0.0000        0.0000        0.0000        0.0000        0.0000        0.0000        0.0000        0.0000        0.0000
        0.0000        0.0000        0.0000        0.0000        0.0000        0.0000        0.0000        0.0000        0.0000        0.0000        0.0000        0.0000        0.0000        0.0000        0.0000        0.0000        0.0000        0.0000        0.0000        0.0000        0.0000        0.0000        0.0000        0.0000        0.0000        0.0000        0.0000        0.0000        0.0000        0.0000        0.0000        0.0000        0.0000        0.0000        0.0000        0.0000        0.0000        0.0000        0.0000        0.0000        0.0000        0.0000        0.0000        0.0000        0.0000        0.0000      170.9245      169.3481      104.6046      157.8040      116.2361       87.5874      100.8050       98.8130      101.1439      149.1662      143.2075      154.9189      161.1249      201.4896      170.8449      149.5075      155.2375      135.8065      112.9224       97.8292       99.3078      129.6553      167.6796      210.9445      180.7284      212.3360      166.3916      184.2110      213.1179      123.6175      150.3733      153.2329      170.6049      293.1100      362.5049      357.1584      342.7072      483.5001      490.7165      600.4259      548.1261      517.2984      567.0250      561.9300      505.5300      258.0683      194.4315      147.0188      138.7489      109.4931      122.1005      127.0138      148.8962      159.7536      169.6231      230.2709      180.1886      177.3160      184.7544      202.9701      194.3778      182.2242      174.0737      173.7833      174.2442      188.5213      196.3358      215.8509      214.4674      180.3799      167.8547      168.6947      193.7796      235.1601      276.0394      314.0186      332.5147      331.8789      305.8483      322.3712      250.9295      166.7227      118.3109       83.7685       72.4227       65.0641       70.3326       48.2399       43.8254       32.0570       30.1036       31.7251       39.9677       57.1249       67.7008       73.2054       86.8077       77.1022       68.7560       51.8505       48.7876       34.4000       33.6198       36.7844       41.7080       48.1569       45.9066       44.9637       40.0388       23.4366       21.4982       20.0208       25.4792       38.2332       52.9530       69.7135       75.8387       65.5104       66.0008       70.1518       72.1363       70.6048       62.0196       61.6199       59.0045       57.2590       59.1337       58.3466       56.0652       57.1604       51.2567       48.8984       53.4529       39.5435       39.9237       45.4308       48.0746       66.5684       59.6988       45.4943       89.7050      112.5528      116.4892      112.3501       86.4607       64.0048       62.9989       61.1129       63.0469       63.7500        0.0000        0.0000        0.0000        0.0000        0.0000        0.0000        0.0000        0.0000        0.0000        0.0000        0.0000        0.0000        0.0000        0.0000        0.0000        0.0000        0.0000        0.0000        0.0000        0.0000        0.0000        0.0000        0.0000        0.0000        0.0000        0.0000        0.0000        0.0000        0.0000        0.0000        0.0000        0.0000        0.0000        0.0000        0.0000        0.0000        0.0000        0.0000        0.0000        0.0000        0.0000        0.0000        0.0000        0.0000        0.0000        0.0000        0.0000        0.0000        0.0000        0.0000        0.0000        0.0000        0.0000
        0.0000        0.0000        0.0000        0.0000        0.0000        0.0000        0.0000        0.0000        0.0000        0.0000        0.0000        0.0000        0.0000        0.0000        0.0000        0.0000        0.0000        0.0000        0.0000        0.0000        0.0000        0.0000        0.0000        0.0000        0.0000        0.0000        0.0000        0.0000        0.0000        0.0000        0.0000        0.0000        0.0000        0.0000        0.0000        0.0000        0.0000        0.0000        0.0000        0.0000        0.0000        0.0000        0.0000        0.0000        0.0000        0.0000        0.0000      312.2605      215.9171      199.1008      147.9300      104.3903      105.4567      139.4590      162.9522      175.5380      163.1229      179.0803      184.5158      197.4090      197.6756      184.1032      157.8995      120.7180      173.4122       93.4077       94.7559      132.0783      180.5688      174.3394      168.9259      169.2609      179.9358      162.7881      199.2437      145.4522      149.0730      227.1322      231.7880      315.5588      379.7582      345.4235      333.6902      451.9539      475.9138      570.7075      553.9998      588.8192      605.2431      592.8483      518.1422      264.0628      222.6240      181.8629      176.1604      162.3277      185.3503      190.7713      205.7002      217.5896      199.4141      182.9831      186.7420      213.4111      209.6247      201.8696      204.7365      212.0484      196.6020      202.6212      202.6455      231.2379      204.8923      186.5489      184.3554      154.6360      143.1828      149.7340      181.3999      209.0873      218.4451      253.0428      299.6714      339.8927      311.9286      269.6282      226.2545      155.5845       90.8324       77.5254       58.9821       58.2661       57.1510       35.7995       28.8278       26.0484       27.7178       35.5037       63.1177       90.0076       66.6819       52.5009       54.2666       52.2526       45.8773       41.7270       36.9004       27.2777       25.2864       24.9225       29.4918       38.6683       35.0275       31.0721       24.8821       12.9880       10.2096       14.4324       21.7208       38.8070       58.6134       65.4534       73.2529       68.4978       75.3838       86.9253       83.4698       83.8992       83.2144       71.0010       69.3718       64.8044       63.3537       58.7855       58.5842       56.3482       54.4131       55.3457       62.3001       52.9708       51.4946       51.3077       55.6389       64.1729       59.3809       90.0245      111.0745      106.9046      103.4214       82.8062       68.1596       60.7952       57.3224       59.1901       59.7864        0.0000        0.0000        0.0000        0.0000        0.0000        0.0000        0.0000        0.0000        0.0000        0.0000        0.0000        0.0000        0.0000        0.0000        0.0000        0.0000        0.0000        0.0000        0.0000        0.0000        0.0000        0.0000        0.0000        0.0000        0.0000        0.0000        0.0000        0.0000        0.0000        0.0000        0.0000        0.0000        0.0000        0.0000        0.0000        0.0000        0.0000        0.0000        0.0000        0.0000        0.0000        0.0000        0.0000        0.0000        0.0000        0.0000        0.0000        0.0000        0.0000        0.0000        0.0000        0.0000        0.0000        0.0000
        0.0000        0.0000        0.0000        0.0000        0.0000        0.0000        0.0000        0.0000        0.0000        0.0000        0.0000        0.0000        0.0000        0.0000        0.0000        0.0000        0.0000        0.0000        0.0000        0.0000        0.0000        0.0000        0.0000        0.0000        0.0000        0.0000        0.0000        0.0000        0.0000        0.0000        0.0000        0.0000        0.0000        0.0000        0.0000        0.0000        0.0000        0.0000        0.0000        0.0000        0.0000        0.0000        0.0000        0.0000        0.0000        0.0000        0.0000        0.0000        0.0000        0.0000      346.5293      285.0425      274.5859      243.6362      261.7263      248.5738      232.9237      261.3910      247.9550      352.4875      303.2580      294.1228      297.6881      145.6198      154.8823      117.1640        0.0000        0.0000      128.5857      133.7198      192.8007      211.2400      191.0025      179.6010      192.2384      198.7716      243.0544      348.2839      279.4444      297.1976      312.7654      296.8640      330.5587      322.4200      422.0363      547.0759      587.0122      492.5634      504.4538        0.0000        0.0000        0.0000        0.0000      294.2587      299.0327      391.7270      489.7223      491.3382        0.0000      288.9800      235.4349      247.7750      270.7965      232.0519      226.0326      210.2862      241.8476      271.5462      278.3785      327.8793      281.7680      228.8382      203.9543      194.9439      179.4288      156.9070      149.4618      148.6350      166.8060      179.1027      193.8766      248.3613      287.2642      308.2650      289.5234      191.7572      162.3546       95.8634       62.9620       56.0650       51.4461       35.3486       24.1884       23.8905       20.3881       24.6672       27.0562       44.3018       56.9334       66.7029       56.5460       53.5527       54.0444       40.7143       47.9487       32.9944       18.8740       21.6761       28.0410       31.9274       46.8295       15.1300       11.7543        7.3625        5.0718        0.3367        0.9239        1.7687        2.6973       32.6552       42.4305       60.0823       71.3087       91.9204      109.5721      110.2230       99.4658      102.7748      105.0253      107.2027      107.2689       61.4170       59.6687       54.6772       52.4056       52.8166       53.7002       50.9805       50.0901       52.6893       57.4964       47.5499       59.2023       88.9063       99.1042      107.6729      115.8719      121.5886       96.7429       77.9753       71.8530       44.0394       36.5413        0.0000        0.0000        0.0000        0.0000        0.0000        0.0000        0.0000        0.0000        0.0000        0.0000        0.0000        0.0000        0.0000        0.0000        0.0000        0.0000        0.0000        0.0000        0.0000        0.0000        0.0000        0.0000        0.0000        0.0000        0.0000        0.0000        0.0000        0.0000        0.0000        0.0000        0.0000        0.0000        0.0000        0.0000        0.0000        0.0000        0.0000        0.0000        0.0000        0.0000        0.0000        0.0000        0.0000        0.0000        0.0000        0.0000        0.0000        0.0000        0.0000        0.0000        0.0000        0.0000        0.0000        0.0000        0.0000        0.0000
        0.0000        0.0000        0.0000        0.0000        0.0000        0.0000        0.0000        0.0000        0.0000        0.0000        0.0000        0.0000        0.0000        0.0000        0.0000        0.0000        0.0000        0.0000        0.0000        0.0000        0.0000        0.0000        0.0000        0.0000        0.0000        0.0000        0.0000        0.0000        0.0000        0.0000        0.0000        0.0000        0.0000        0.0000        0.0000        0.0000        0.0000        0.0000        0.0000        0.0000        0.0000        0.0000        0.0000        0.0000        0.0000        0.0000        0.0000        0.0000        0.0000        0.0000        0.0000        0.0000        0.0000        0.0000        0.0000      308.8876      299.0029      299.1152        0.0000        0.0000        0.0000      335.9690      285.4150      175.8077      157.5188        0.0000        0.0000        0.0000        0.0000        0.0000        0.0000        0.0000      235.2804      200.4715      195.9337      216.8307      237.6326      255.8866      255.2221      261.0555      287.9775      291.6101      354.6978      419.9344      590.0896      575.5919      552.2788      461.0597        0.0000        0.0000        0.0000        0.0000        0.0000        0.0000      432.1623      604.6555        0.0000        0.0000        0.0000      342.5047      230.4640      215.9005      217.4678      217.3770      209.2109      209.0282      229.7284      261.2993      278.5178      302.4365      279.6665      252.4750      237.4222      208.9937      185.6926      164.6380      173.3881      145.4979      139.8367      152.9684      175.1642      228.8627      252.8255      220.3353      191.6414      137.3383      106.8913       74.2569       60.8041       42.5382       32.3859       18.6594       12.9186       16.2562       12.3092       16.2480       21.5205       27.4135       27.4648       34.3951       34.7832       42.2119       59.5041       63.0704       45.9935       26.7391       14.2664       20.5925       25.0956       27.7005       29.3247        7.5745        4.5058        2.6231        2.1396        0.0000        0.0000        1.0395        1.2021       29.6051       42.8436       59.1624       74.8455      104.2732      118.9482      114.3891      108.7392      116.2094      112.8259      129.6404      138.9118       64.6252       57.3582       46.1511       42.7369       49.7004       47.3918       51.5233       53.4376       48.9787       48.8768       52.5002       73.0895      117.8131      130.9260      146.0197      156.0997      126.7769       95.1730       85.9898       82.0885       52.5863       43.0800        0.0000        0.0000        0.0000        0.0000        0.0000        0.0000        0.0000        0.0000        0.0000        0.0000        0.0000        0.0000        0.0000        0.0000        0.0000        0.0000        0.0000        0.0000        0.0000        0.0000        0.0000        0.0000        0.0000        0.0000        0.0000        0.0000        0.0000        0.0000        0.0000        0.0000        0.0000        0.0000        0.0000        0.0000        0.0000        0.0000        0.0000        0.0000        0.0000        0.0000        0.0000        0.0000        0.0000        0.0000        0.0000        0.0000        0.0000        0.0000        0.0000        0.0000        0.0000        0.0000        0.0000        0.0000        0.0000        0.0000
        0.0000        0.0000        0.0000        0.0000        0.0000        0.0000        0.0000        0.0000        0.0000        0.0000        0.0000        0.0000        0.0000        0.0000        0.0000        0.0000        0.0000        0.0000        0.0000        0.0000        0.0000        0.0000        0.0000        0.0000        0.0000        0.0000        0.0000        0.0000        0.0000        0.0000        0.0000        0.0000        0.0000        0.0000        0.0000        0.0000        0.0000        0.0000        0.0000        0.0000        0.0000        0.0000        0.0000        0.0000        0.0000        0.0000        0.0000        0.0000        0.0000        0.0000        0.0000        0.0000        0.0000        0.0000        0.0000        0.0000        0.0000        0.0000        0.0000        0.0000        0.0000      400.5334      333.4330      201.7630      160.1753        0.0000        0.0000        0.0000        0.0000        0.0000        0.0000        0.0000        0.0000      188.3882      211.3742      206.4225      211.9435      239.9028      245.1650      275.3004      280.1475      348.4673      451.1587      590.5553      686.8734        0.0000        0.0000        0.0000        0.0000        0.0000        0.0000        0.0000        0.0000        0.0000        0.0000        0.0000        0.0000        0.0000        0.0000        0.0000      261.7515      233.8680      219.1049      230.7322      225.7276      219.7582      232.4400      278.5144      282.1643      310.4658      311.8017      270.5459      264.3705      240.7100      204.9581      186.2058      193.4039      167.9669      171.7846      154.9721      158.7933      155.5875      144.1623      152.0001      138.7386      130.8994       83.3199       54.3262       44.7212       32.7174       25.2719       18.1209       12.8219       11.4159       11.2471       18.7899       21.3992       18.5938       16.1246       37.9033       46.6758       34.2115       33.5825       23.2303       14.2830       13.2003       10.6981       12.6678       15.9674       29.8164       11.8591        3.0642        1.3004        0.7667        0.8692        0.4076        0.0000        0.0227        4.5686       28.3223       41.7227       57.0490       77.1150      119.1420      123.6632      123.6453      125.8735      127.9127      136.3639      138.2435      124.4459       77.3257       72.7277       53.3806       49.9366       51.2205       52.7260       62.9252       64.6190       59.0433       59.6918       61.1976       81.2176      137.2641      153.5206      150.8561      153.1515      130.4012      103.8204       99.7745       99.4956       58.5351        0.0000        0.0000        0.0000        0.0000        0.0000        0.0000        0.0000        0.0000        0.0000        0.0000        0.0000        0.0000        0.0000        0.0000        0.0000        0.0000        0.0000        0.0000        0.0000        0.0000        0.0000        0.0000        0.0000        0.0000        0.0000        0.0000        0.0000        0.0000        0.0000        0.0000        0.0000        0.0000        0.0000        0.0000        0.0000        0.0000        0.0000        0.0000        0.0000        0.0000        0.0000        0.0000        0.0000        0.0000        0.0000        0.0000        0.0000        0.0000        0.0000        0.0000        0.0000        0.0000        0.0000        0.0000        0.0000        0.0000        0.0000
        0.0000        0.0000        0.0000        0.0000        0.0000        0.0000        0.0000        0.0000        0.0000        0.0000        0.0000        0.0000        0.0000        0.0000        0.0000        0.0000        0.0000        0.0000        0.0000        0.0000        0.0000        0.0000        0.0000        0.0000        0.0000        0.0000        0.0000        0.0000        0.0000        0.0000        0.0000        0.0000        0.0000        0.0000        0.0000        0.0000        0.0000        0.0000        0.0000        0.0000        0.0000        0.0000        0.0000        0.0000        0.0000        0.0000        0.0000        0.0000        0.0000        0.0000        0.0000        0.0000        0.0000        0.0000        0.0000        0.0000        0.0000        0.0000        0.0000        0.0000        0.0000        0.0000      516.8954      282.0208        0.0000        0.0000        0.0000        0.0000        0.0000        0.0000        0.0000        0.0000        0.0000        0.0000      237.9447      254.8312      344.0551      418.5846      527.7706      446.6681      469.6227      454.0938      505.0498      595.0872        0.0000        0.0000        0.0000        0.0000        0.0000        0.0000        0.0000        0.0000        0.0000        0.0000        0.0000        0.0000        0.0000        0.0000        0.0000        0.0000        0.0000      232.3144      215.9469      267.6953      287.4977      268.4219      293.9380      318.7245      318.3819      314.8007      316.8844      295.3430      346.1283      321.6056      244.4472      221.8010      183.1040      164.5417      139.0160      142.7054      122.1454      109.2061      112.2026      113.6681       98.9656       85.3173       67.5541       46.6551       38.7053       34.7837       27.3907       17.3502       15.2020       16.5079       14.2769       19.8023       21.6651       18.1165       16.8486       51.4509       48.0241       26.9287       20.1408       14.8463       13.3094        7.9410        8.5760       13.8865       13.4383       10.7935        6.4476        1.8078        1.0239        1.5373        0.3923        0.0000        0.0000        0.0000        0.2527       29.6322       41.4877       66.5646       80.7794      104.2215      115.0931      127.2251      125.6945      133.6714      139.2565      134.4789      121.7287       92.8406       76.4652       62.2559       56.9777       65.8741       78.6368       88.0988       84.3090       69.4474       75.4094       71.8655       95.5311      169.8335      156.6278      138.0996      133.0222      115.1985      109.9144      109.1677       90.2062        0.0000        0.0000        0.0000        0.0000        0.0000        0.0000        0.0000        0.0000        0.0000        0.0000        0.0000        0.0000        0.0000        0.0000        0.0000        0.0000        0.0000        0.0000        0.0000        0.0000        0.0000        0.0000        0.0000        0.0000        0.0000        0.0000        0.0000        0.0000        0.0000        0.0000        0.0000        0.0000        0.0000        0.0000        0.0000        0.0000        0.0000        0.0000        0.0000        0.0000        0.0000        0.0000        0.0000        0.0000        0.0000        0.0000        0.0000        0.0000        0.0000        0.0000        0.0000        0.0000        0.0000        0.0000        0.0000        0.0000        0.0000        0.0000
        0.0000        0.0000        0.0000        0.0000        0.0000        0.0000        0.0000        0.0000        0.0000        0.0000        0.0000        0.0000        0.0000        0.0000        0.0000        0.0000        0.0000        0.0000        0.0000        0.0000        0.0000        0.0000        0.0000        0.0000        0.0000        0.0000        0.0000        0.0000        0.0000        0.0000        0.0000        0.0000        0.0000        0.0000        0.0000        0.0000        0.0000        0.0000        0.0000        0.0000        0.0000        0.0000        0.0000        0.0000        0.0000        0.0000        0.0000        0.0000        0.0000        0.0000        0.0000        0.0000        0.0000        0.0000        0.0000        0.0000        0.0000        0.0000        0.0000        0.0000        0.0000        0.0000        0.0000        0.0000        0.0000        0.0000        0.0000        0.0000        0.0000        0.0000        0.0000        0.0000        0.0000        0.0000      372.1346      352.0683      440.1106      485.2147      495.7313      450.5183      501.2477      474.9108      560.2634        0.0000        0.0000        0.0000        0.0000        0.0000        0.0000        0.0000        0.0000        0.0000        0.0000        0.0000        0.0000        0.0000        0.0000        0.0000        0.0000        0.0000        0.0000      206.2761      205.4842      246.2512      259.6416      280.4631      311.6529      345.5391      345.8396      359.5952      364.8423      319.1261      279.1313      243.8050      216.6144      212.9706      195.0057      173.8207      150.4803      124.5770      119.3996      111.0651      118.1251      109.6815       92.4272       83.9827       69.0227       60.6394       56.1336       51.8377       48.8443       39.4660       35.0292       34.9712       36.9370       45.8017       49.9102       37.2614       37.1328       40.5593       25.2307       16.7846       14.2527       16.4005       10.7348       10.3292       13.0386        9.2769        6.7292        9.0400        6.8630        0.0000        1.7151        1.4559        4.9523        1.6321        0.8641        0.3246        1.7599       21.8852       47.3337       67.8932       81.3750      104.5684      119.5776      132.1101      146.5089      137.3026      133.2148      135.0328      122.0910      119.3740       93.5469       87.9070       82.7890       83.3003       98.8006      101.7348       94.5275       89.8623       86.7025       93.9982      110.5776      142.2535      141.1202      130.9859      119.5999      113.9095      108.7694      111.3890       96.3042        0.0000        0.0000        0.0000        0.0000        0.0000        0.0000        0.0000        0.0000        0.0000        0.0000        0.0000        0.0000        0.0000        0.0000        0.0000        0.0000        0.0000        0.0000        0.0000        0.0000        0.0000        0.0000        0.0000        0.0000        0.0000        0.0000        0.0000        0.0000        0.0000        0.0000        0.0000        0.0000        0.0000        0.0000        0.0000        0.0000        0.0000        0.0000        0.0000        0.0000        0.0000        0.0000        0.0000        0.0000        0.0000        0.0000        0.0000        0.0000        0.0000        0.0000        0.0000        0.0000        0.0000        0.0000        0.0000        0.0000        0.0000        0.0000
        0.0000        0.0000        0.0000        0.0000        0.0000        0.0000        0.0000        0.0000        0.0000        0.0000        0.0000        0.0000        0.0000        0.0000        0.0000        0.0000        0.0000        0.0000        0.0000        0.0000        0.0000        0.0000        0.0000        0.0000        0.0000        0.0000        0.0000        0.0000        0.0000        0.0000        0.0000        0.0000        0.0000        0.0000        0.0000        0.0000        0.0000        0.0000        0.0000        0.0000        0.0000        0.0000        0.0000        0.0000        0.0000        0.0000        0.0000        0.0000        0.0000        0.0000        0.0000        0.0000        0.0000        0.0000        0.0000        0.0000        0.0000        0.0000        0.0000        0.0000        0.0000        0.0000        0.0000        0.0000        0.0000        0.0000        0.0000        0.0000        0.0000        0.0000        0.0000        0.0000        0.0000        0.0000        0.0000        0.0000        0.0000        0.0000        0.0000        0.0000        0.0000        0.0000        0.0000        0.0000        0.0000        0.0000        0.0000        0.0000        0.0000        0.0000        0.0000        0.0000        0.0000        0.0000        0.0000        0.0000        0.0000        0.0000        0.0000        0.0000        0.0000      203.2918      210.3929      243.6364      247.5181      287.0208      309.9884      349.8851      381.8669      378.2401      360.8980      297.7826      247.7372      222.6171      198.1107      200.2218      192.1392      173.3862      146.3296      106.9459      115.3090      105.5360      105.2225      101.8437      108.5844       85.5567       76.0297       78.1460       85.6572       70.7320       64.3230       45.7684       39.1643       37.0234       42.4220       48.6772       42.3469       48.4557       53.3491       40.5918       20.7135       17.6190       12.4895       13.1948       12.8852       15.8543       12.3649        8.1497       12.3949        8.4882        3.6121        1.1364        0.8259        0.0000        7.1128        3.4168        1.3263        1.7819        3.5516       17.8534       30.0052       72.7540       78.0189      124.8839      145.6888      158.7681      177.2483      156.5187      140.6403      137.7675      122.8839      102.4537      101.0061      100.8356       97.9369       97.4501      111.3342      116.1323      106.9169      108.1156      100.7107      106.2196      112.3104      152.9959      148.0090      117.4607      117.4164      115.9734      114.6791      113.5280        0.0000        0.0000        0.0000        0.0000        0.0000        0.0000        0.0000        0.0000        0.0000        0.0000        0.0000        0.0000        0.0000        0.0000        0.0000        0.0000        0.0000        0.0000        0.0000        0.0000        0.0000        0.0000        0.0000        0.0000        0.0000        0.0000        0.0000        0.0000        0.0000        0.0000        0.0000        0.0000        0.0000        0.0000        0.0000        0.0000        0.0000        0.0000        0.0000        0.0000        0.0000        0.0000        0.0000        0.0000        0.0000        0.0000        0.0000        0.0000        0.0000        0.0000        0.0000        0.0000        0.0000        0.0000        0.0000        0.0000        0.0000        0.0000        0.0000
        0.0000        0.0000        0.0000        0.0000        0.0000        0.0000        0.0000        0.0000        0.0000        0.0000        0.0000        0.0000        0.0000        0.0000        0.0000        0.0000        0.0000        0.0000        0.0000        0.0000        0.0000        0.0000        0.0000        0.0000        0.0000        0.0000        0.0000        0.0000        0.0000        0.0000        0.0000        0.0000        0.0000        0.0000        0.0000        0.0000        0.0000        0.0000        0.0000        0.0000        0.0000        0.0000        0.0000        0.0000        0.0000        0.0000        0.0000        0.0000        0.0000        0.0000        0.0000        0.0000        0.0000        0.0000        0.0000        0.0000        0.0000        0.0000        0.0000        0.0000        0.0000        0.0000        0.0000        0.0000        0.0000        0.0000        0.0000        0.0000        0.0000        0.0000        0.0000        0.0000        0.0000        0.0000        0.0000        0.0000        0.0000        0.0000        0.0000        0.0000        0.0000        0.0000        0.0000        0.0000        0.0000        0.0000        0.0000        0.0000        0.0000        0.0000        0.0000        0.0000        0.0000        0.0000        0.0000        0.0000        0.0000        0.0000        0.0000        0.0000        0.0000      201.2180      208.5438      227.4463      248.4390      290.6288      294.6875      342.3193      347.3562      331.4146      305.3408      254.9528      226.9755      201.2953      182.7422      185.0901      168.2485      146.8471      140.6190      106.9420      118.3182       97.5537       98.0192       95.3969       95.2941      103.3914       88.1906       86.9926       76.2447       69.9140       64.6637       55.8465       49.3119       39.8716       37.8310       40.0012       48.9325       57.2762       45.7603       50.8083       27.4382       26.9264       17.8594       24.5464       20.7323       18.8074       16.2898        9.5905        8.2310        9.6860        6.6389        1.0459        0.3391        2.7874        8.6440        7.9207        8.2996        7.0339        5.4912       17.7689       24.0855       39.7391       64.5978      150.1556      175.6115      162.8263      176.8340      156.6397      136.0716      130.5535      121.0744       97.0707      104.0740       99.0834      119.6741      122.1465      124.1216      129.3868      126.9700      131.1227      126.2512      123.7332      130.5871      144.5269      124.7349      110.9435      114.7902      125.4798      124.7159      118.8621        0.0000        0.0000        0.0000        0.0000        0.0000        0.0000        0.0000        0.0000        0.0000        0.0000        0.0000        0.0000        0.0000        0.0000        0.0000        0.0000        0.0000        0.0000        0.0000        0.0000        0.0000        0.0000        0.0000        0.0000        0.0000        0.0000        0.0000        0.0000        0.0000        0.0000        0.0000        0.0000        0.0000        0.0000        0.0000        0.0000        0.0000        0.0000        0.0000        0.0000        0.0000        0.0000        0.0000        0.0000        0.0000        0.0000        0.0000        0.0000        0.0000        0.0000        0.0000        0.0000        0.0000        0.0000        0.0000        0.0000        0.0000        0.0000        0.0000
        0.0000        0.0000        0.0000        0.0000        0.0000        0.0000        0.0000        0.0000        0.0000        0.0000        0.0000        0.0000        0.0000        0.0000        0.0000        0.0000        0.0000        0.0000        0.0000        0.0000        0.0000        0.0000        0.0000        0.0000        0.0000        0.0000        0.0000        0.0000        0.0000        0.0000        0.0000        0.0000        0.0000        0.0000        0.0000        0.0000        0.0000        0.0000        0.0000        0.0000        0.0000        0.0000        0.0000        0.0000        0.0000        0.0000        0.0000        0.0000        0.0000        0.0000        0.0000        0.0000        0.0000        0.0000        0.0000        0.0000        0.0000        0.0000        0.0000        0.0000        0.0000        0.0000        0.0000        0.0000        0.0000        0.0000        0.0000        0.0000        0.0000        0.0000        0.0000        0.0000        0.0000        0.0000        0.0000        0.0000        0.0000        0.0000        0.0000        0.0000        0.0000        0.0000        0.0000        0.0000        0.0000        0.0000        0.0000        0.0000        0.0000        0.0000        0.0000        0.0000        0.0000        0.0000        0.0000        0.0000        0.0000        0.0000        0.0000        0.0000      240.7121      215.6156      209.5719      237.9233      266.0462      288.5703      285.8889      316.3044      313.9491      290.8519      238.2063      207.0270      178.1199      172.7236      164.7237      156.3510      156.8308      143.8568      133.6157      104.0701      103.7827       80.5854       83.2225       82.2919       85.6653       90.2183       83.3165       89.3384       71.8419       71.8661       61.0257       56.6990       45.9800       45.7982       44.8248       50.6747       49.9120       51.3833       48.6332       41.4445       28.6348       28.0061       20.5090       27.4252       26.7643       26.4822       25.8380       19.3164       19.5347       17.7820       13.6892        3.2587        7.7706        6.0360        5.5655        7.1398       10.2294       13.3218       15.6682       21.2552       34.9258       52.9760       81.1906      150.5627      180.3343      172.3949      151.6902      135.6474      129.5636      135.3438      126.0350      106.3780      118.5638      118.9974      137.2616      150.5906      145.3244      146.1752      153.2754      166.2018      165.2195      146.0106      148.1358      135.1496      114.1133      110.4385      109.2094      117.9442        0.0000        0.0000        0.0000        0.0000        0.0000        0.0000        0.0000        0.0000        0.0000        0.0000        0.0000        0.0000        0.0000       89.3100        0.0000        0.0000        0.0000       19.8600        0.0000        0.0000        0.0000        0.0000        0.0000        0.0000        0.0000        0.0000        0.0000        0.0000        0.0000        0.0000        0.0000        0.0000        0.0000        0.0000        0.0000        0.0000        0.0000        0.0000        0.0000        0.0000        0.0000        0.0000        0.0000        0.0000        0.0000        0.0000        0.0000        0.0000        0.0000        0.0000        0.0000        0.0000        0.0000        0.0000        0.0000        0.0000        0.0000        0.0000        0.0000        0.0000        0.0000
        0.0000        0.0000        0.0000        0.0000        0.0000        0.0000        0.0000        0.0000        0.0000        0.0000        0.0000        0.0000        0.0000        0.0000        0.0000        0.0000        0.0000        0.0000        0.0000        0.0000        0.0000        0.0000        0.0000        0.0000        0.0000        0.0000        0.0000        0.0000        0.0000        0.0000        0.0000        0.0000        0.0000        0.0000        0.0000        0.0000        0.0000        0.0000        0.0000        0.0000        0.0000        0.0000        0.0000        0.0000        0.0000        0.0000        0.0000        0.0000        0.0000        0.0000        0.0000        0.0000        0.0000        0.0000        0.0000        0.0000        0.0000        0.0000        0.0000        0.0000        0.0000        0.0000        0.0000        0.0000        0.0000        0.0000        0.0000        0.0000        0.0000        0.0000        0.0000        0.0000        0.0000        0.0000        0.0000        0.0000        0.0000        0.0000        0.0000        0.0000        0.0000        0.0000        0.0000        0.0000        0.0000        0.0000        0.0000        0.0000        0.0000        0.0000        0.0000        0.0000        0.0000        0.0000        0.0000        0.0000        0.0000        0.0000        0.0000        0.0000      281.4091      257.3932      263.2027      241.2650      250.3367      244.1735      238.6633      210.9096      221.1376      199.3198      172.3045      145.5334      127.8902      119.8019      114.3277      127.1759      136.0612      137.4909      117.4896      110.4971       99.8334       81.6016       71.0753       94.9410       90.5376       87.7458       83.4878       75.7362       71.1948       64.1893       62.1151       64.7679       83.3591       82.8749       64.0762       69.1124       70.9557       56.8052       53.2010       44.0058       37.5129       28.8035       31.5870       45.6407       46.3030       44.9920       45.3088       36.3754       36.2840       35.1899       21.7066       12.4266        9.0407       12.8430       12.5628       11.2098       12.0885       12.8471       13.4962       14.4284       29.8619       46.6555       82.0210      148.7218      133.4317      137.7650      143.1447      132.5916      133.7330      141.3887      141.3379      119.2963      126.9734      140.2561      163.0646      168.3744      170.1244      183.9207      189.8559      192.7113      184.3854      173.8947      155.2821      102.5955       85.9497       78.2193       78.5458       49.3154        0.0000        0.0000        0.0000        0.0000        0.0000        0.0000        0.0000        0.0000        0.0000        0.0000        0.0000        0.0000      110.4300       87.8700       54.1200        0.0000       34.9200       28.6200        0.0000        0.0000        0.0000        0.0000        0.0000        0.0000        0.0000        0.0000        0.0000        0.0000        0.0000        0.0000        0.0000        0.0000        0.0000        0.0000        0.0000        0.0000        0.0000        0.0000        0.0000        0.0000        0.0000        0.0000        0.0000        0.0000        0.0000        0.0000        0.0000        0.0000        0.0000        0.0000        0.0000        0.0000        0.0000        0.0000        0.0000        0.0000        0.0000        0.0000        0.0000        0.0000        0.0000
        0.0000        0.0000        0.0000        0.0000        0.0000        0.0000        0.0000        0.0000        0.0000        0.0000        0.0000        0.0000        0.0000        0.0000        0.0000        0.0000        0.0000        0.0000        0.0000        0.0000        0.0000        0.0000        0.0000        0.0000        0.0000        0.0000        0.0000        0.0000        0.0000        0.0000        0.0000        0.0000        0.0000        0.0000        0.0000        0.0000        0.0000        0.0000        0.0000        0.0000        0.0000        0.0000        0.0000        0.0000        0.0000        0.0000        0.0000        0.0000        0.0000        0.0000        0.0000        0.0000        0.0000        0.0000        0.0000        0.0000        0.0000        0.0000        0.0000        0.0000        0.0000        0.0000        0.0000        0.0000        0.0000        0.0000        0.0000        0.0000        0.0000        0.0000        0.0000        0.0000        0.0000        0.0000        0.0000        0.0000        0.0000        0.0000        0.0000        0.0000        0.0000        0.0000        0.0000        0.0000        0.0000        0.0000        0.0000        0.0000        0.0000        0.0000        0.0000        0.0000        0.0000        0.0000        0.0000        0.0000        0.0000        0.0000        0.0000      361.6510      326.1681      327.2940      282.4197      228.3670      236.8615      222.9648      218.1033      191.4106      191.3600      170.7920      142.7490      125.7124      125.9548      120.5564      111.2579      123.6795      124.5120      126.4387      109.9859       93.6821       90.5124       81.5728       64.1550       88.2562       88.0020       90.2291       82.5217       75.0161       70.6665       73.8425       75.8649       94.8262       86.4774       91.5832       87.5016       87.9221       98.2280       80.1999       58.0645       46.5578       40.5979       46.9355       49.9886       60.5792       60.1223       63.6562       63.6974       51.8042       44.8707       37.1053       35.2228       22.7892       15.8933       12.4326       17.9398       14.2897       20.7251       15.1695       19.8234       28.1694       36.8836       48.7659       74.6603       97.8352      112.1340      116.2432      140.9290      154.7076      137.4675      132.0845      136.8206      131.5403      138.8599      150.9868      177.6937      187.5034      199.9091      209.0180      213.4032      213.7335      207.9778      197.2016      168.0481      110.3260       86.5603       77.4704       78.8744       51.1784        0.0000        0.0000        0.0000        0.0000        0.0000        0.0000      108.6787       49.8900        0.0000        0.0000        0.0000        0.0000      122.1600       98.6700        0.0000        0.0000        0.0000        0.0000        0.0000        0.0000        0.0000        0.0000        0.0000        0.0000        0.0000        0.0000        0.0000        0.0000        0.0000        0.0000        0.0000        0.0000        0.0000        0.0000        0.0000        0.0000        0.0000        0.0000        0.0000        0.0000        0.0000        0.0000        0.0000        0.0000        0.0000        0.0000        0.0000        0.0000        0.0000        0.0000        0.0000        0.0000        0.0000        0.0000        0.0000        0.0000        0.0000        0.0000        0.0000        0.0000        0.0000
        0.0000        0.0000        0.0000        0.0000        0.0000        0.0000        0.0000        0.0000        0.0000        0.0000        0.0000        0.0000        0.0000        0.0000        0.0000        0.0000        0.0000        0.0000        0.0000        0.0000        0.0000        0.0000        0.0000        0.0000        0.0000        0.0000        0.0000        0.0000        0.0000        0.0000        0.0000        0.0000        0.0000        0.0000        0.0000        0.0000        0.0000        0.0000        0.0000        0.0000        0.0000        0.0000        0.0000        0.0000        0.0000        0.0000        0.0000        0.0000        0.0000        0.0000        0.0000        0.0000        0.0000        0.0000        0.0000        0.0000        0.0000        0.0000        0.0000        0.0000        0.0000        0.0000        0.0000        0.0000        0.0000        0.0000        0.0000        0.0000        0.0000        0.0000        0.0000        0.0000        0.0000        0.0000        0.0000        0.0000        0.0000        0.0000        0.0000        0.0000        0.0000        0.0000        0.0000        0.0000        0.0000        0.0000        0.0000        0.0000        0.0000        0.0000        0.0000        0.0000        0.0000        0.0000        0.0000        0.0000        0.0000      466.8718      421.3228      342.5450      310.2733      302.6168      296.9200      241.9115      251.2160      247.8335      217.3258      179.4581      178.8378      148.0991      122.5887      105.5629      118.0560      102.1031      101.3682      121.5361      123.3382      120.3892      110.5402       81.6278       73.7763       71.9381       74.4184       96.9829       98.6024      102.5822       95.7968       76.1136       67.2888       72.0525       71.9848       74.1184       93.1720      123.9291       99.8180      115.3913       99.0348       81.2368       74.3074       62.3166       64.4966       64.2858       88.3799       86.7489       85.6555       78.7284       81.9837       62.2514       76.5903       53.1874       47.1715       30.0169       29.1786       16.7539       22.1075       23.8990       26.9758       43.0747       50.9866       48.6308       57.8050       56.2367       80.4621      102.9735      110.4084      109.5647      124.6273      151.8837      147.1116      144.1080      146.3318      147.5944      154.6908      170.0540      198.7803      190.8711      217.3049      231.5397      230.5859      225.0790      237.8577      231.7772      186.1958      116.9295       92.6079       96.4582      113.8505        0.0000        0.0000        0.0000        0.0000        0.0000      118.2769      117.9843      121.3631       75.4200        0.0000        0.0000        0.0000        0.0000        0.0000        0.0000        0.0000        0.0000        0.0000        0.0000        0.0000        0.0000        0.0000        0.0000        0.0000        0.0000        0.0000        0.0000        0.0000        0.0000        0.0000        0.0000        0.0000        0.0000        0.0000        0.0000        0.0000        0.0000        0.0000        0.0000        0.0000        0.0000        0.0000        0.0000        0.0000        0.0000        0.0000        0.0000        0.0000        0.0000        0.0000        0.0000        0.0000        0.0000        0.0000        0.0000        0.0000        0.0000        0.0000        0.0000        0.0000        0.0000        0.0000
        0.0000        0.0000        0.0000        0.0000        0.0000        0.0000        0.0000        0.0000        0.0000        0.0000        0.0000        0.0000        0.0000        0.0000        0.0000        0.0000        0.0000        0.0000        0.0000        0.0000        0.0000        0.0000        0.0000        0.0000        0.0000        0.0000        0.0000        0.0000        0.0000        0.0000        0.0000        0.0000        0.0000        0.0000        0.0000        0.0000        0.0000        0.0000        0.0000        0.0000        0.0000        0.0000        0.0000        0.0000        0.0000        0.0000        0.0000        0.0000        0.0000        0.0000        0.0000        0.0000        0.0000        0.0000        0.0000        0.0000        0.0000        0.0000        0.0000        0.0000        0.0000        0.0000        0.0000        0.0000        0.0000        0.0000        0.0000        0.0000        0.0000        0.0000        0.0000        0.0000        0.0000        0.0000        0.0000        0.0000        0.0000        0.0000        0.0000        0.0000        0.0000        0.0000        0.0000        0.0000        0.0000        0.0000        0.0000        0.0000        0.0000        0.0000        0.0000        0.0000        0.0000        0.0000        0.0000        0.0000        0.0000      458.3958      451.2839      362.3457      306.6276      315.8000      298.8616      250.6414      250.9945      228.1274      203.0060      167.6163      176.3211      152.9881      138.8520      115.0786      111.7383       87.8631       91.8826      108.7305      120.0145      116.4744      105.8695       90.3060       87.8833       78.0384       84.9356       98.2803      103.7482      108.5177      110.1264       86.4466       69.5495       66.9369       73.2483      106.7224      117.1715      111.7003       95.6363       97.8025       89.0410       85.6197       94.1772       75.3476       78.7651       90.1866      128.2142      105.0928       89.9100       87.7439       86.5255       71.0149       80.4196       73.9483       89.4479       37.4399       31.4304       31.7604       38.9297       64.1960       45.3243       41.8596       50.2033       44.7715       70.6610       58.6723       74.7930      130.5563      134.5842      123.1862      140.6177      157.1552      163.5822      169.6860      180.0770      177.2405      181.7603      189.1579      198.7706      205.2640      224.2368      230.5582      242.8469      246.7377      254.5586      247.9034      213.3007      137.2633      126.9731      124.3310      138.7909        0.0000        0.0000        0.0000       63.8700      152.8232      143.4311      134.9647      136.4348       98.3400        0.0000        0.0000        0.0000        0.0000        0.0000        0.0000        0.0000        0.0000        0.0000        0.0000        0.0000        0.0000        0.0000        0.0000        0.0000        0.0000        0.0000        0.0000        0.0000        0.0000        0.0000        0.0000        0.0000        0.0000        0.0000        0.0000        0.0000        0.0000        0.0000        0.0000        0.0000        0.0000        0.0000        0.0000        0.0000        0.0000        0.0000        0.0000        0.0000        0.0000        0.0000        0.0000        0.0000        0.0000        0.0000        0.0000        0.0000        0.0000        0.0000        0.0000        0.0000        0.0000        0.0000
        0.0000        0.0000        0.0000        0.0000        0.0000        0.0000        0.0000        0.0000        0.0000        0.0000        0.0000        0.0000        0.0000        0.0000        0.0000        0.0000        0.0000        0.0000        0.0000        0.0000        0.0000        0.0000        0.0000        0.0000        0.0000        0.0000        0.0000        0.0000        0.0000        0.0000        0.0000        0.0000        0.0000        0.0000        0.0000        0.0000        0.0000        0.0000        0.0000        0.0000        0.0000        0.0000        0.0000        0.0000        0.0000        0.0000        0.0000        0.0000        0.0000        0.0000        0.0000        0.0000        0.0000        0.0000        0.0000        0.0000        0.0000        0.0000        0.0000        0.0000        0.0000        0.0000        0.0000        0.0000        0.0000        0.0000        0.0000        0.0000        0.0000        0.0000        0.0000        0.0000        0.0000        0.0000        0.0000        0.0000        0.0000        0.0000        0.0000        0.0000        0.0000        0.0000        0.0000        0.0000        0.0000        0.0000        0.0000        0.0000        0.0000        0.0000        0.0000        0.0000        0.0000        0.0000        0.0000        0.0000      446.8080      458.0313      441.1339      394.9641      362.9665      345.4464      302.9168      267.3282      256.6772      254.2535      204.1974      208.4817      199.5409      186.7411      159.7078      137.0222      119.0381      100.9348       84.6582      102.1712      101.0113      119.4865      101.3003       98.8515      107.7478      100.9651       93.0236       98.6739      117.8319      120.0137      112.5410       94.3833       69.1454       77.3546       90.0931      126.7301      108.7696      107.1040      109.5338      117.1865      137.6646      104.3042      109.2510       98.0531      101.9392       99.4259       95.0873       83.2410       78.2697       84.3672       83.5610       85.2743       84.5847       88.2953       77.8632       61.5846       63.6845       64.7722       77.9355       70.8035       60.3899       65.8888       74.9796       75.0715       78.3168       96.4922      112.0414      130.0397      137.2064      152.2225      178.3321      191.4983      212.7382      213.3950      238.5623      231.5465      234.2193      259.6383      247.4951      264.0151      281.0994      289.5409      304.8702      284.2277      320.3184      273.4648      228.0595      134.6862      151.3089      135.1310        0.0000        0.0000        0.0000        0.0000      245.6795      239.3388      192.4218      175.4262      156.8344      120.9000        0.0000        0.0000        0.0000        0.0000        0.0000        0.0000        0.0000        0.0000        0.0000        0.0000        0.0000        0.0000        0.0000        0.0000        0.0000        0.0000        0.0000        0.0000        0.0000        0.0000        0.0000        0.0000        0.0000        0.0000        0.0000        0.0000        0.0000        0.0000        0.0000        0.0000        0.0000        0.0000        0.0000        0.0000        0.0000        0.0000        0.0000        0.0000        0.0000        0.0000        0.0000        0.0000        0.0000        0.0000        0.0000        0.0000        0.0000        0.0000        0.0000        0.0000        0.0000        0.0000        0.0000
        0.0000        0.0000        0.0000        0.0000        0.0000        0.0000        0.0000        0.0000        0.0000        0.0000        0.0000        0.0000        0.0000        0.0000        0.0000        0.0000        0.0000        0.0000        0.0000        0.0000        0.0000        0.0000        0.0000        0.0000        0.0000        0.0000        0.0000        0.0000        0.0000        0.0000        0.0000        0.0000        0.0000        0.0000        0.0000        0.0000        0.0000        0.0000        0.0000        0.0000        0.0000        0.0000        0.0000        0.0000        0.0000        0.0000        0.0000        0.0000        0.0000        0.0000        0.0000        0.0000        0.0000        0.0000        0.0000        0.0000        0.0000        0.0000        0.0000        0.0000        0.0000        0.0000        0.0000        0.0000        0.0000        0.0000        0.0000        0.0000        0.0000        0.0000        0.0000        0.0000        0.0000        0.0000        0.0000        0.0000        0.0000        0.0000        0.0000        0.0000        0.0000        0.0000        0.0000        0.0000        0.0000        0.0000        0.0000        0.0000        0.0000        0.0000        0.0000        0.0000        0.0000        0.0000        0.0000        0.0000      452.7283      437.1818      406.5128      386.4725      373.8237      353.0742      308.4346      264.4695      261.8647      244.6074      215.0790      216.9255      197.7885      190.5195      168.3743      127.2277      116.8430       97.5895       99.0021      111.8429      103.5694       98.7278       99.1056      115.3542      121.2287      115.0315       98.3858      110.4551      125.6662      117.4110      112.8408      104.9151       96.1772      123.5170      100.8913      124.7522      114.1687      127.0133      138.5907      145.6250      138.1521      130.7012      114.0492      117.8662      112.8790      109.5363      101.0853       91.9615       84.7512       93.5145      113.4608      111.1513      122.6718       94.9409       84.7735       86.2387       83.2228       81.7592       88.1531       85.6516       77.7486       79.3109       93.8705       87.8577       84.7298      103.6133      112.7617      143.2614      147.7434      169.8800      180.3234      222.1463      229.6205      235.5872      251.6309      228.5305      239.4391      280.4466      294.9763      276.8197      292.9860      314.3954      348.6491      409.8130      409.5278      309.0696      314.4909        0.0000        0.0000        0.0000        0.0000        0.0000        0.0000      283.4875      291.8386      278.2790      222.2465      192.0822      175.7611        0.0000        0.0000        0.0000        0.0000        0.0000        0.0000        0.0000        0.0000        0.0000        0.0000        0.0000        0.0000        0.0000        0.0000        0.0000        0.0000        0.0000        0.0000        0.0000        0.0000        0.0000        0.0000        0.0000        0.0000        0.0000        0.0000        0.0000        0.0000        0.0000        0.0000        0.0000        0.0000        0.0000        0.0000        0.0000        0.0000        0.0000        0.0000        0.0000        0.0000        0.0000        0.0000        0.0000        0.0000        0.0000        0.0000        0.0000        0.0000        0.0000        0.0000        0.0000        0.0000        0.0000        0.0000
        0.0000        0.0000        0.0000        0.0000        0.0000        0.0000        0.0000        0.0000        0.0000        0.0000        0.0000        0.0000        0.0000        0.0000        0.0000        0.0000        0.0000        0.0000        0.0000        0.0000        0.0000        0.0000        0.0000        0.0000        0.0000        0.0000        0.0000        0.0000        0.0000        0.0000        0.0000        0.0000        0.0000        0.0000        0.0000        0.0000        0.0000        0.0000        0.0000        0.0000        0.0000        0.0000        0.0000        0.0000        0.0000        0.0000        0.0000        0.0000        0.0000        0.0000        0.0000        0.0000        0.0000        0.0000        0.0000        0.0000        0.0000        0.0000        0.0000        0.0000        0.0000        0.0000        0.0000        0.0000        0.0000        0.0000        0.0000        0.0000        0.0000        0.0000        0.0000        0.0000        0.0000        0.0000        0.0000        0.0000        0.0000        0.0000        0.0000        0.0000        0.0000        0.0000        0.0000        0.0000        0.0000        0.0000        0.0000        0.0000        0.0000        0.0000        0.0000        0.0000        0.0000        0.0000        0.0000        0.0000      402.3112      445.9117      413.9294      393.8176      387.8232      376.9419      344.5567      290.4030      279.4221      254.0131      243.3805      224.7016      222.7230      226.6416      199.7694      146.5678      121.8978      104.9517      114.1426      124.2430      121.5670      109.8924      115.1982      112.9293      119.7372      133.1264      138.6723      156.7751      116.4932      131.5611      132.2577      124.6613      143.5401      132.6544      108.8284      153.7429      154.4558      177.7252      184.1107      181.3101      149.5388      148.6553      144.2414      138.9942      134.9226      122.9838      119.6374      108.1928      110.7935      124.9469      136.5919      120.8529      122.1605      113.2503      117.9777      113.6299       97.8930       91.8977      104.3236      115.1970      119.4812      101.0130      117.8586      114.9472      109.9334      118.6078      136.7119      171.0261      170.9159      182.0906      203.1452      209.0983      228.9749      266.1066      266.6847      237.5300      266.3677      280.9715      280.2650      284.4440      298.9662      319.8830      387.0869      528.7011      486.7548      409.4810        0.0000        0.0000        0.0000        0.0000        0.0000        0.0000      327.9879      286.6338      302.6937      246.3388      214.7065      197.6800      191.0726        0.0000        0.0000        0.0000        0.0000        0.0000        0.0000        0.0000        0.0000        0.0000        0.0000        0.0000        0.0000        0.0000        0.0000        0.0000        0.0000        0.0000        0.0000        0.0000        0.0000        0.0000        0.0000        0.0000        0.0000        0.0000        0.0000        0.0000        0.0000        0.0000        0.0000        0.0000        0.0000        0.0000        0.0000        0.0000        0.0000        0.0000        0.0000        0.0000        0.0000        0.0000        0.0000        0.0000        0.0000        0.0000        0.0000        0.0000        0.0000        0.0000        0.0000        0.0000        0.0000        0.0000        0.0000
        0.0000        0.0000        0.0000        0.0000        0.0000        0.0000        0.0000        0.0000        0.0000        0.0000        0.0000        0.0000        0.0000        0.0000        0.0000        0.0000        0.0000        0.0000        0.0000        0.0000        0.0000        0.0000        0.0000        0.0000        0.0000        0.0000        0.0000        0.0000        0.0000        0.0000        0.0000        0.0000        0.0000        0.0000        0.0000        0.0000        0.0000        0.0000        0.0000        0.0000        0.0000        0.0000        0.0000        0.0000        0.0000        0.0000        0.0000        0.0000        0.0000        0.0000        0.0000        0.0000        0.0000        0.0000        0.0000        0.0000        0.0000        0.0000        0.0000        0.0000        0.0000        0.0000        0.0000        0.0000        0.0000        0.0000        0.0000        0.0000        0.0000        0.0000        0.0000        0.0000        0.0000        0.0000        0.0000        0.0000        0.0000        0.0000        0.0000        0.0000        0.0000        0.0000        0.0000        0.0000        0.0000        0.0000        0.0000        0.0000        0.0000        0.0000        0.0000        0.0000        0.0000        0.0000        0.0000        0.0000        0.0000      421.1479      402.2792      397.4930      417.3301      386.7167      364.1145      300.2867      267.6819      258.6981      237.7965      249.2989      268.6925      264.1936      211.7868      170.0815      169.5977      128.9647      134.0360      135.9295      129.0163      120.6444      124.5355      111.5439      133.5402      144.2604      126.0474      126.0815      109.2704      125.4017      132.2965      139.6570      145.3367      134.6925      131.7195      159.1980      180.0536      193.9966      185.8100      188.2052      159.7132      164.3982      159.6394      163.1212      166.0373      153.4345      165.7466      146.7042      123.3304      130.4763      119.6289      133.2344      145.6159      148.4765      139.3216      121.6565      106.6999      129.5417      130.1557      140.9588      170.4590      126.9358      147.9167      138.8475      162.6953      165.9622      171.3242      183.5217      201.8268      209.3391      225.4421      218.5749      230.3800      271.2260      279.0348      244.2485      259.2373      268.7407      288.5052      288.4713      269.5865      300.9238      371.2656      557.6213      434.6434        0.0000        0.0000        0.0000        0.0000        0.0000        0.0000        0.0000      329.0907      411.8894      404.6040      282.6615      214.5062      193.0833      187.3560        0.0000        0.0000        0.0000        0.0000        0.0000        0.0000        0.0000        0.0000        0.0000        0.0000        0.0000        0.0000        0.0000        0.0000        0.0000        0.0000        0.0000        0.0000        0.0000        0.0000        0.0000        0.0000        0.0000        0.0000        0.0000        0.0000        0.0000        0.0000        0.0000        0.0000        0.0000        0.0000        0.0000        0.0000        0.0000        0.0000        0.0000        0.0000        0.0000        0.0000        0.0000        0.0000        0.0000        0.0000        0.0000        0.0000        0.0000        0.0000        0.0000        0.0000        0.0000        0.0000        0.0000        0.0000
        0.0000        0.0000        0.0000        0.0000        0.0000        0.0000        0.0000        0.0000        0.0000        0.0000        0.0000        0.0000        0.0000        0.0000        0.0000        0.0000        0.0000        0.0000        0.0000        0.0000        0.0000        0.0000        0.0000        0.0000        0.0000        0.0000        0.0000        0.0000        0.0000        0.0000        0.0000        0.0000        0.0000        0.0000        0.0000        0.0000        0.0000        0.0000        0.0000        0.0000        0.0000        0.0000        0.0000        0.0000        0.0000        0.0000        0.0000        0.0000        0.0000        0.0000        0.0000        0.0000        0.0000        0.0000        0.0000        0.0000        0.0000        0.0000        0.0000        0.0000        0.0000        0.0000        0.0000        0.0000        0.0000        0.0000        0.0000        0.0000        0.0000        0.0000        0.0000        0.0000        0.0000        0.0000        0.0000        0.0000        0.0000        0.0000        0.0000        0.0000        0.0000        0.0000        0.0000        0.0000        0.0000        0.0000        0.0000        0.0000        0.0000        0.0000        0.0000        0.0000        0.0000        0.0000        0.0000        0.0000      419.7126      413.7859      385.6983      389.1128        0.0000      351.1595      334.7003      310.1597      281.0795      282.4113      283.0346      284.4411      292.2612      292.4373      256.3591      217.6637      224.5347      173.4931      141.3087      138.2251      132.6159      130.3973      116.2780      113.4641      126.2930      127.4862      122.1123      160.8558      150.1662      150.9938      143.8030      137.6804      137.7662      137.0495      143.8240      151.0585      155.6913      161.1817      160.6631      162.5011      143.7682      161.9343      182.2185      186.1441      163.8884      141.9632      137.7861      152.8466      135.8877      142.0613      155.0566      165.6993      210.5807      188.8441      142.4910      162.1544      161.0967      139.6846      158.8894      185.5420      179.0722      163.3327      183.3036      214.4854      236.0512      234.1233      233.4792      203.6004      202.8327      202.9686      203.1226      220.1577      237.5407      229.0427      245.1219      254.9904      280.4910      285.2196      242.0338      178.3099      194.5822      226.8788      300.6626        0.0000        0.0000        0.0000        0.0000        0.0000      131.7000      176.7600        0.0000      336.2484      356.6731      511.2861      428.2782      281.1884      228.8327      206.7127        0.0000        0.0000        0.0000        0.0000        0.0000        0.0000        0.0000        0.0000        0.0000        0.0000        0.0000        0.0000        0.0000        0.0000        0.0000        0.0000        0.0000        0.0000        0.0000        0.0000        0.0000        0.0000        0.0000        0.0000        0.0000        0.0000        0.0000        0.0000        0.0000        0.0000        0.0000        0.0000        0.0000        0.0000        0.0000        0.0000        0.0000        0.0000        0.0000        0.0000        0.0000        0.0000        0.0000        0.0000        0.0000        0.0000        0.0000        0.0000        0.0000        0.0000        0.0000        0.0000        0.0000        0.0000        0.0000
        0.0000        0.0000        0.0000        0.0000        0.0000        0.0000        0.0000        0.0000        0.0000        0.0000        0.0000        0.0000        0.0000        0.0000        0.0000        0.0000        0.0000        0.0000        0.0000        0.0000        0.0000        0.0000        0.0000        0.0000        0.0000        0.0000        0.0000        0.0000        0.0000        0.0000        0.0000        0.0000        0.0000        0.0000        0.0000        0.0000        0.0000        0.0000        0.0000        0.0000        0.0000        0.0000        0.0000        0.0000        0.0000        0.0000        0.0000        0.0000        0.0000        0.0000        0.0000        0.0000        0.0000        0.0000        0.0000        0.0000        0.0000        0.0000        0.0000        0.0000        0.0000        0.0000        0.0000        0.0000        0.0000        0.0000        0.0000        0.0000        0.0000        0.0000        0.0000        0.0000        0.0000        0.0000        0.0000        0.0000        0.0000        0.0000        0.0000        0.0000        0.0000        0.0000        0.0000        0.0000        0.0000        0.0000        0.0000        0.0000        0.0000        0.0000        0.0000        0.0000        0.0000        0.0000        0.0000        0.0000        0.0000      385.8280        0.0000        0.0000        0.0000      319.9512      307.7128      329.0275      335.7909      336.7581      315.5754      306.7011      311.7832      322.0313      307.4015      257.3398      238.2248      192.5758      167.6699      143.2961      129.7326      128.6895      131.5023      116.0780      129.2783      137.6607      140.5104      185.2816      182.7704      178.5950      162.0691      157.9728      161.8930      168.2357      186.5548      176.2304      180.2363      160.3150      186.8022      193.4774      164.7677      164.0239      209.0987      266.0278      175.5026      177.1332      210.9187      166.8952      163.4048      166.5981      194.1011      199.0148      252.8555      216.1196      177.9497      173.7648      179.0377      161.1940      173.0233      194.5884      191.3909      207.7935      221.5238      260.2131      268.5770      258.0101      252.7512      220.1787      220.7227      210.9382      210.5213      234.9916      233.9859      227.0412      243.3825      250.1037      228.2987      209.8327      181.4705      144.8975      165.0815      207.8010      250.1281        0.0000        0.0000        0.0000        0.0000        0.0000      133.6200      198.6300      212.4000      310.2108      393.0660      423.3167      379.2758      277.5678      231.3770      230.5860        0.0000        0.0000        0.0000        0.0000        0.0000        0.0000        0.0000        0.0000        0.0000        0.0000        0.0000        0.0000        0.0000        0.0000        0.0000        0.0000        0.0000        0.0000        0.0000        0.0000        0.0000        0.0000        0.0000        0.0000        0.0000        0.0000        0.0000        0.0000        0.0000        0.0000        0.0000        0.0000        0.0000        0.0000        0.0000        0.0000        0.0000        0.0000        0.0000        0.0000        0.0000        0.0000        0.0000        0.0000        0.0000        0.0000        0.0000        0.0000        0.0000        0.0000        0.0000        0.0000        0.0000        0.0000        0.0000
        0.0000        0.0000        0.0000        0.0000        0.0000        0.0000        0.0000        0.0000        0.0000        0.0000        0.0000        0.0000        0.0000        0.0000        0.0000        0.0000        0.0000        0.0000        0.0000        0.0000        0.0000        0.0000        0.0000        0.0000        0.0000        0.0000        0.0000        0.0000        0.0000        0.0000        0.0000        0.0000        0.0000        0.0000        0.0000        0.0000        0.0000        0.0000        0.0000        0.0000        0.0000        0.0000        0.0000        0.0000        0.0000        0.0000        0.0000        0.0000        0.0000        0.0000        0.0000        0.0000        0.0000        0.0000        0.0000        0.0000        0.0000        0.0000        0.0000        0.0000        0.0000        0.0000        0.0000        0.0000        0.0000        0.0000        0.0000        0.0000        0.0000        0.0000        0.0000        0.0000        0.0000        0.0000        0.0000        0.0000        0.0000        0.0000        0.0000        0.0000        0.0000        0.0000        0.0000        0.0000        0.0000        0.0000        0.0000        0.0000        0.0000        0.0000        0.0000        0.0000        0.0000        0.0000        0.0000        0.0000        0.0000        0.0000        0.0000        0.0000        0.0000      379.6831      402.3222      387.0236      337.8733      327.7396      333.9431      348.9108      359.3357      355.4337      344.6236      296.0515      268.0609      249.5211      243.9642      181.3258      169.6625      166.1966      165.6993      171.3655      158.9959      161.6027      184.7372      211.7740      236.9020      224.7917      211.9183      211.1042      224.2825      222.3296      207.8111      200.2081      180.8286      183.7779      228.8006      269.0909      216.4862      221.4283      246.3341      224.3844      240.3569      201.5383      270.6862      214.8586      217.2304      188.2303      195.7574      236.7615      254.4474      285.2145      219.6629      192.4770      198.0751      195.7187      194.9919      205.9348      219.8681      240.0275      249.9513      273.2475      275.2628      280.6396      269.9858      227.4167      218.5230      219.4922      221.7542      248.8375      257.1174      245.2153      240.0006      229.6065      186.4259      160.8344      161.2327      149.7716      157.9485        0.0000        0.0000        0.0000        0.0000        0.0000        0.0000       97.0800      136.8600      118.2600      125.6100      303.6620      386.4882      412.4258      315.2356      251.2455      237.1187      242.4619        0.0000        0.0000        0.0000        0.0000        0.0000        0.0000        0.0000        0.0000        0.0000        0.0000        0.0000        0.0000        0.0000        0.0000        0.0000        0.0000        0.0000        0.0000        0.0000        0.0000        0.0000        0.0000        0.0000        0.0000        0.0000        0.0000        0.0000        0.0000        0.0000        0.0000        0.0000        0.0000        0.0000        0.0000        0.0000        0.0000        0.0000        0.0000        0.0000        0.0000        0.0000        0.0000        0.0000        0.0000        0.0000        0.0000        0.0000        0.0000        0.0000        0.0000        0.0000        0.0000        0.0000        0.0000        0.0000
        0.0000        0.0000        0.0000        0.0000        0.0000        0.0000        0.0000        0.0000        0.0000        0.0000        0.0000        0.0000        0.0000        0.0000        0.0000        0.0000        0.0000        0.0000        0.0000        0.0000        0.0000        0.0000        0.0000        0.0000        0.0000        0.0000        0.0000        0.0000        0.0000        0.0000        0.0000        0.0000        0.0000        0.0000        0.0000        0.0000        0.0000        0.0000        0.0000        0.0000        0.0000        0.0000        0.0000        0.0000        0.0000        0.0000        0.0000        0.0000        0.0000        0.0000        0.0000        0.0000        0.0000        0.0000        0.0000        0.0000        0.0000        0.0000        0.0000        0.0000        0.0000        0.0000        0.0000        0.0000        0.0000        0.0000        0.0000        0.0000        0.0000        0.0000        0.0000        0.0000        0.0000        0.0000        0.0000        0.0000        0.0000        0.0000        0.0000        0.0000        0.0000        0.0000        0.0000        0.0000        0.0000        0.0000        0.0000        0.0000        0.0000        0.0000        0.0000        0.0000        0.0000        0.0000        0.0000        0.0000        0.0000        0.0000        0.0000        0.0000        0.0000        0.0000      444.6393      376.6005      362.7064      359.3954      382.4996      400.1438      370.0085      361.6315      381.6456      338.1866      330.5394      337.2198      321.9070      255.2701      241.6230      238.8022      223.9245      204.7543      204.5448      215.9105      252.7039      273.0560      279.5881      279.7741      289.4717      338.8322      345.9570      288.7638      233.5195      238.4436      214.2443      224.2158      229.0638      265.1160      261.9877      283.2076      293.9797      259.3033      262.7349      279.8405      300.3083      263.0949      273.7765      279.7748      258.6474      268.7991      238.3963      287.7262      258.5696      212.7312      211.3613      218.9854      213.5967      240.9426      244.3329      250.7396      245.6405      271.4422      279.0022      280.0959      255.6129      213.4908      211.8226      209.0733      215.7504      230.8630      244.2346      228.9768      221.2915      180.3890      167.9821      155.3844      140.7494      146.3335      159.0103        0.0000        0.0000        0.0000        0.0000        0.0000        0.0000        0.0000       86.4000      102.5100      162.0900      257.4445      330.1263      311.5978      256.0849      235.7208      234.1079      241.9353        0.0000        0.0000        0.0000        0.0000        0.0000        0.0000        0.0000        0.0000        0.0000        0.0000        0.0000        0.0000        0.0000        0.0000        0.0000        0.0000        0.0000        0.0000        0.0000        0.0000        0.0000        0.0000        0.0000        0.0000        0.0000        0.0000        0.0000        0.0000        0.0000        0.0000        0.0000        0.0000        0.0000        0.0000        0.0000        0.0000        0.0000        0.0000        0.0000        0.0000        0.0000        0.0000        0.0000        0.0000        0.0000        0.0000        0.0000        0.0000        0.0000        0.0000        0.0000        0.0000        0.0000        0.0000        0.0000
        0.0000        0.0000        0.0000        0.0000        0.0000        0.0000        0.0000        0.0000        0.0000        0.0000        0.0000        0.0000        0.0000        0.0000        0.0000        0.0000        0.0000        0.0000        0.0000        0.0000        0.0000        0.0000        0.0000        0.0000        0.0000        0.0000        0.0000        0.0000        0.0000        0.0000        0.0000        0.0000        0.0000        0.0000        0.0000        0.0000        0.0000        0.0000        0.0000        0.0000        0.0000        0.0000        0.0000        0.0000        0.0000        0.0000        0.0000        0.0000        0.0000        0.0000        0.0000        0.0000        0.0000        0.0000        0.0000        0.0000        0.0000        0.0000        0.0000        0.0000        0.0000        0.0000        0.0000        0.0000        0.0000        0.0000        0.0000        0.0000        0.0000        0.0000        0.0000        0.0000        0.0000        0.0000        0.0000        0.0000        0.0000        0.0000        0.0000        0.0000        0.0000        0.0000        0.0000        0.0000        0.0000        0.0000        0.0000        0.0000        0.0000        0.0000        0.0000        0.0000        0.0000        0.0000        0.0000        0.0000        0.0000        0.0000        0.0000        0.0000        0.0000        0.0000        0.0000      439.2085      441.4193      417.7393      384.0474      370.2834      369.7730      369.9842      392.9470      423.0681      427.7878      435.9048      455.9786      485.4016      468.1190      424.7197      390.7367      318.3639      311.6608      325.2578      373.8741      399.9213      392.8799      406.2183      449.9386        0.0000        0.0000      336.6919      297.5762      271.2258      250.7954      242.8925      235.3524      299.3243      294.4001      325.5928      316.3669      299.7499      349.7530      380.2614      350.7955      333.4806      388.0141      376.6185      318.3372      278.1429      252.2601      261.1247      255.3199      256.7536      231.4515      239.5732      244.9100      283.5100      298.0894      294.7715      277.9190      256.1145      245.9491      249.1298      228.8012      174.0224      170.6853      165.4607      180.0894      194.5490      204.6316      200.0544      196.9118      147.9727      144.9104      158.7865        0.0000        0.0000        0.0000        0.0000        0.0000        0.0000        0.0000        0.0000        0.0000        0.0000        0.0000        0.0000        0.0000      182.4339      215.2837      214.0279      188.4782      191.7380      205.7365        0.0000        0.0000        0.0000        0.0000        0.0000        0.0000        0.0000        0.0000        0.0000        0.0000        0.0000        0.0000        0.0000        0.0000        0.0000        0.0000        0.0000        0.0000        0.0000        0.0000        0.0000        0.0000        0.0000        0.0000        0.0000        0.0000        0.0000        0.0000        0.0000        0.0000        0.0000        0.0000        0.0000        0.0000        0.0000        0.0000        0.0000        0.0000        0.0000        0.0000        0.0000        0.0000        0.0000        0.0000        0.0000        0.0000        0.0000        0.0000        0.0000        0.0000        0.0000        0.0000        0.0000        0.0000        0.0000        0.0000
        0.0000        0.0000        0.0000        0.0000        0.0000        0.0000        0.0000        0.0000        0.0000        0.0000        0.0000        0.0000        0.0000        0.0000        0.0000        0.0000        0.0000        0.0000        0.0000        0.0000        0.0000        0.0000        0.0000        0.0000        0.0000        0.0000        0.0000        0.0000        0.0000        0.0000        0.0000        0.0000        0.0000        0.0000        0.0000        0.0000        0.0000        0.0000        0.0000        0.0000        0.0000        0.0000        0.0000        0.0000        0.0000        0.0000        0.0000        0.0000        0.0000        0.0000        0.0000        0.0000        0.0000        0.0000        0.0000        0.0000        0.0000        0.0000        0.0000        0.0000        0.0000        0.0000        0.0000        0.0000        0.0000        0.0000        0.0000        0.0000        0.0000        0.0000        0.0000        0.0000        0.0000        0.0000        0.0000        0.0000        0.0000        0.0000        0.0000        0.0000        0.0000        0.0000        0.0000        0.0000        0.0000        0.0000        0.0000        0.0000        0.0000        0.0000        0.0000        0.0000        0.0000        0.0000        0.0000        0.0000        0.0000        0.0000        0.0000        0.0000        0.0000        0.0000        0.0000      456.6697      455.7221      441.6917      392.0593      358.4652      371.2019      398.5862      409.9901      472.6208      512.1100      544.5318      563.5203      600.4546      572.6197      545.4811      491.5164      381.0642      358.2306      345.1296      364.5240      441.6987      488.5890      542.6655        0.0000        0.0000        0.0000        0.0000        0.0000        0.0000      259.5791      254.3501      256.0762      279.7085      307.5113      331.0934      354.9250      358.3050      430.1314      429.9699      422.7926      382.4013      379.0999      356.8322      311.8449      333.4723      282.9313      273.0918      294.3335      290.3643      268.4746      260.5102      292.6945      305.0666      311.5721      322.5243      303.8201      278.4308      264.0213      250.4869      231.9990      168.3684      157.7829      150.4946      161.6769      207.0337      208.9998      197.7531      190.8343      172.0320        0.0000        0.0000        0.0000        0.0000        0.0000        0.0000        0.0000        0.0000        0.0000        0.0000        0.0000        0.0000        0.0000        0.0000        0.0000      175.0685      184.4272      180.3354      183.5313      204.5853      210.0030      215.3470        0.0000        0.0000        0.0000        0.0000        0.0000        0.0000        0.0000        0.0000        0.0000        0.0000        0.0000        0.0000        0.0000        0.0000        0.0000        0.0000        0.0000        0.0000        0.0000        0.0000        0.0000        0.0000        0.0000        0.0000        0.0000        0.0000        0.0000        0.0000        0.0000        0.0000        0.0000        0.0000        0.0000        0.0000        0.0000        0.0000        0.0000        0.0000        0.0000        0.0000        0.0000        0.0000        0.0000        0.0000        0.0000        0.0000        0.0000        0.0000        0.0000        0.0000        0.0000        0.0000        0.0000        0.0000        0.0000
        0.0000        0.0000        0.0000        0.0000        0.0000        0.0000        0.0000        0.0000        0.0000        0.0000        0.0000        0.0000        0.0000        0.0000        0.0000        0.0000        0.0000        0.0000        0.0000        0.0000        0.0000        0.0000        0.0000        0.0000        0.0000        0.0000        0.0000        0.0000        0.0000        0.0000        0.0000        0.0000        0.0000        0.0000        0.0000        0.0000        0.0000        0.0000        0.0000        0.0000        0.0000        0.0000        0.0000        0.0000        0.0000        0.0000        0.0000        0.0000        0.0000        0.0000        0.0000        0.0000        0.0000        0.0000        0.0000        0.0000        0.0000        0.0000        0.0000        0.0000        0.0000        0.0000        0.0000        0.0000        0.0000        0.0000        0.0000        0.0000        0.0000        0.0000        0.0000        0.0000        0.0000        0.0000        0.0000        0.0000        0.0000        0.0000        0.0000        0.0000        0.0000        0.0000        0.0000        0.0000        0.0000        0.0000        0.0000        0.0000        0.0000        0.0000        0.0000        0.0000        0.0000        0.0000        0.0000        0.0000        0.0000        0.0000        0.0000        0.0000        0.0000        0.0000        0.0000      415.0603      417.3820      417.7546      402.3756      374.7712      383.0821      399.2084      413.2884      465.4962      522.7946      556.5175      554.6848      562.2563      580.1101        0.0000      536.7152      460.4898        0.0000        0.0000      393.1341      440.1650        0.0000        0.0000        0.0000        0.0000        0.0000        0.0000        0.0000        0.0000      319.6932      277.4393      264.9738      283.8668      301.4680      324.5834      360.0785      452.1732      528.2633      509.2908      493.0801      433.0343      397.2689      406.5861      353.3511      307.0882      315.9054      312.4856      287.6930      289.6878      315.3642      317.6617      321.0573      343.4231      323.1058      309.7866      289.1917      290.6602      291.2359      266.4576      251.5426      174.2751      157.0318      172.6391      179.1707        0.0000        0.0000        0.0000        0.0000        0.0000        0.0000        0.0000        0.0000        0.0000        0.0000        0.0000        0.0000        0.0000        0.0000        0.0000        0.0000        0.0000        0.0000        0.0000        0.0000      156.7982      165.6364      170.9360      185.6201      200.1890        0.0000        0.0000        0.0000        0.0000        0.0000        0.0000        0.0000        0.0000        0.0000        0.0000        0.0000        0.0000        0.0000        0.0000        0.0000        0.0000        0.0000        0.0000        0.0000        0.0000        0.0000        0.0000        0.0000        0.0000        0.0000        0.0000        0.0000        0.0000        0.0000        0.0000        0.0000        0.0000        0.0000        0.0000        0.0000        0.0000        0.0000        0.0000        0.0000        0.0000        0.0000        0.0000        0.0000        0.0000        0.0000        0.0000        0.0000        0.0000        0.0000        0.0000        0.0000        0.0000        0.0000        0.0000        0.0000        0.0000        0.0000
        0.0000        0.0000        0.0000        0.0000        0.0000        0.0000        0.0000        0.0000        0.0000        0.0000        0.0000        0.0000        0.0000        0.0000        0.0000        0.0000        0.0000        0.0000        0.0000        0.0000        0.0000        0.0000        0.0000        0.0000        0.0000        0.0000        0.0000        0.0000        0.0000        0.0000        0.0000        0.0000        0.0000        0.0000        0.0000        0.0000        0.0000        0.0000        0.0000        0.0000        0.0000        0.0000        0.0000        0.0000        0.0000        0.0000        0.0000        0.0000        0.0000        0.0000        0.0000        0.0000        0.0000        0.0000        0.0000        0.0000        0.0000        0.0000        0.0000        0.0000        0.0000        0.0000        0.0000        0.0000        0.0000        0.0000        0.0000        0.0000        0.0000        0.0000        0.0000        0.0000        0.0000        0.0000        0.0000        0.0000        0.0000        0.0000        0.0000        0.0000        0.0000        0.0000        0.0000        0.0000        0.0000        0.0000        0.0000        0.0000        0.0000        0.0000        0.0000        0.0000        0.0000        0.0000        0.0000        0.0000        0.0000        0.0000        0.0000        0.0000        0.0000        0.0000        0.0000      393.7721      387.9496      368.6220      370.4195      381.5121      369.0672      360.7997      371.5890      440.0199      483.0726      507.9885        0.0000        0.0000        0.0000        0.0000        0.0000        0.0000        0.0000        0.0000        0.0000        0.0000        0.0000        0.0000        0.0000        0.0000        0.0000        0.0000        0.0000        0.0000        0.0000      313.3496      289.4270      297.7955      318.4363      351.5586      398.2335      511.0024      588.5098      624.9334      497.7022      450.8148      455.4040      435.4097      373.0771      336.5104      332.0920      342.6538      349.2333      372.8737      358.7649      358.5028      354.0001      370.8394      394.7278      363.1361      323.8654      329.1999      325.1470      312.7405      265.9479      196.5492      186.1032      188.1478        0.0000        0.0000        0.0000        0.0000        0.0000        0.0000        0.0000        0.0000        0.0000        0.0000        0.0000        0.0000        0.0000        0.0000        0.0000        0.0000        0.0000        0.0000        0.0000        0.0000        0.0000        0.0000      175.8322      180.8023      185.6713        0.0000      259.9009      249.0650        0.0000        0.0000        0.0000        0.0000        0.0000        0.0000        0.0000        0.0000        0.0000        0.0000        0.0000        0.0000        0.0000        0.0000        0.0000        0.0000        0.0000        0.0000        0.0000        0.0000        0.0000        0.0000        0.0000        0.0000        0.0000        0.0000        0.0000        0.0000        0.0000        0.0000        0.0000        0.0000        0.0000        0.0000        0.0000        0.0000        0.0000        0.0000        0.0000        0.0000        0.0000        0.0000        0.0000        0.0000        0.0000        0.0000        0.0000        0.0000        0.0000        0.0000        0.0000        0.0000        0.0000        0.0000        0.0000
        0.0000        0.0000        0.0000        0.0000        0.0000        0.0000        0.0000        0.0000        0.0000        0.0000        0.0000        0.0000        0.0000        0.0000        0.0000        0.0000        0.0000        0.0000        0.0000        0.0000        0.0000        0.0000        0.0000        0.0000        0.0000        0.0000        0.0000        0.0000        0.0000        0.0000        0.0000        0.0000        0.0000        0.0000        0.0000        0.0000        0.0000        0.0000        0.0000        0.0000        0.0000        0.0000        0.0000        0.0000        0.0000        0.0000        0.0000        0.0000        0.0000        0.0000        0.0000        0.0000        0.0000        0.0000        0.0000        0.0000        0.0000        0.0000        0.0000        0.0000        0.0000        0.0000        0.0000        0.0000        0.0000        0.0000        0.0000        0.0000        0.0000        0.0000        0.0000        0.0000        0.0000        0.0000        0.0000        0.0000        0.0000        0.0000        0.0000        0.0000        0.0000        0.0000        0.0000        0.0000        0.0000        0.0000        0.0000        0.0000        0.0000        0.0000        0.0000        0.0000        0.0000        0.0000        0.0000        0.0000        0.0000        0.0000        0.0000        0.0000        0.0000        0.0000        0.0000        0.0000        0.0000      347.2764      386.6724      362.2049      311.5372      309.0350      343.2022      379.3517      382.9685      392.3537      405.4641        0.0000        0.0000        0.0000        0.0000        0.0000        0.0000        0.0000        0.0000        0.0000        0.0000        0.0000        0.0000        0.0000        0.0000        0.0000        0.0000        0.0000        0.0000      375.6853      372.0872      381.9485      399.7198      456.4180      535.4309      701.2014      794.9665      811.6249      665.2768      493.7838      480.6158      438.0164      423.1771      402.5663      433.1581      422.1091      405.5460      425.1237      408.3965      423.3351      455.3886      424.5155      376.3372      340.8074      323.5246      312.7119      347.0763      342.4719      264.7512      209.6700      284.8800        0.0000        0.0000        0.0000        0.0000        0.0000        0.0000        0.0000        0.0000        0.0000        0.0000        0.0000        0.0000        0.0000        0.0000        0.0000        0.0000        0.0000        0.0000        0.0000        0.0000        0.0000        0.0000        0.0000        0.0000      246.4716      254.1782        0.0000      274.5000      261.5400        0.0000        0.0000        0.0000        0.0000        0.0000        0.0000        0.0000        0.0000        0.0000        0.0000        0.0000        0.0000        0.0000        0.0000        0.0000        0.0000        0.0000        0.0000        0.0000        0.0000        0.0000        0.0000        0.0000        0.0000        0.0000        0.0000        0.0000        0.0000        0.0000        0.0000        0.0000        0.0000        0.0000        0.0000        0.0000        0.0000        0.0000        0.0000        0.0000        0.0000        0.0000        0.0000        0.0000        0.0000        0.0000        0.0000        0.0000        0.0000        0.0000        0.0000        0.0000        0.0000        0.0000        0.0000        0.0000
        0.0000        0.0000        0.0000        0.0000        0.0000        0.0000        0.0000        0.0000        0.0000        0.0000        0.0000        0.0000        0.0000        0.0000        0.0000        0.0000        0.0000        0.0000        0.0000        0.0000        0.0000        0.0000        0.0000        0.0000        0.0000        0.0000        0.0000        0.0000        0.0000        0.0000        0.0000        0.0000        0.0000        0.0000        0.0000        0.0000        0.0000        0.0000        0.0000        0.0000        0.0000        0.0000        0.0000        0.0000        0.0000        0.0000        0.0000        0.0000        0.0000        0.0000        0.0000        0.0000        0.0000        0.0000        0.0000        0.0000        0.0000        0.0000        0.0000        0.0000        0.0000        0.0000        0.0000        0.0000        0.0000        0.0000        0.0000        0.0000        0.0000        0.0000        0.0000        0.0000        0.0000        0.0000        0.0000        0.0000        0.0000        0.0000        0.0000        0.0000        0.0000        0.0000        0.0000        0.0000        0.0000        0.0000        0.0000        0.0000        0.0000        0.0000        0.0000        0.0000        0.0000        0.0000        0.0000        0.0000        0.0000        0.0000        0.0000        0.0000        0.0000        0.0000        0.0000        0.0000        0.0000        0.0000      392.0802      343.7406      313.9151      311.2248      327.4191      358.2289      360.0574      349.4462      365.5390        0.0000        0.0000        0.0000        0.0000        0.0000        0.0000        0.0000        0.0000        0.0000        0.0000        0.0000        0.0000        0.0000        0.0000        0.0000        0.0000        0.0000        0.0000        0.0000        0.0000      471.7382      508.7436      595.9178      665.0839      830.6530      892.4374     1003.0945      817.9386      674.1498      515.0930      492.1691      433.5101      411.8623      402.2029      395.9030      427.6166      434.8082      406.1021      411.5899      448.2221      461.7544      409.7893      350.6075      322.8242      339.1168        0.0000        0.0000      322.8156        0.0000        0.0000        0.0000        0.0000        0.0000        0.0000        0.0000        0.0000        0.0000        0.0000        0.0000        0.0000        0.0000        0.0000        0.0000        0.0000        0.0000        0.0000        0.0000        0.0000        0.0000        0.0000        0.0000        0.0000        0.0000        0.0000      271.7511      280.3734        0.0000        0.0000        0.0000        0.0000        0.0000        0.0000        0.0000        0.0000        0.0000        0.0000        0.0000        0.0000        0.0000        0.0000        0.0000        0.0000        0.0000        0.0000        0.0000        0.0000        0.0000        0.0000        0.0000        0.0000        0.0000        0.0000        0.0000        0.0000        0.0000        0.0000        0.0000        0.0000        0.0000        0.0000        0.0000        0.0000        0.0000        0.0000        0.0000        0.0000        0.0000        0.0000        0.0000        0.0000        0.0000        0.0000        0.0000        0.0000        0.0000        0.0000        0.0000        0.0000        0.0000        0.0000        0.0000        0.0000        0.0000        0.0000
[truncated: 212,709 more chars]
