# Supplementary material for: Multidimensional evaluation of the TRMM 3B43V7 satellite-based precipitation product in mainland China from 1998–2016
Source: PeerJ. 2020 Feb 20;8:e8615. doi: 10.7717/peerj.8615 (PMC7036276; doi:10.7717/peerj.8615)
Supplement: Supplemental Information 2 [file peerj-08-8615-s002.zip › TRMM_3B43 data/TRMM 3B43 data-Year-Month/2013-08.txt]

ncols         249
nrows         175
xllcorner     73.250
yllcorner     6.500
cellsize      0.25000
        0.0000        0.0000        0.0000        0.0000        0.0000        0.0000        0.0000        0.0000        0.0000        0.0000        0.0000        0.0000        0.0000        0.0000        0.0000        0.0000        0.0000        0.0000        0.0000        0.0000        0.0000        0.0000        0.0000        0.0000        0.0000        0.0000        0.0000        0.0000        0.0000        0.0000        0.0000        0.0000        0.0000        0.0000        0.0000        0.0000        0.0000        0.0000        0.0000        0.0000        0.0000        0.0000        0.0000        0.0000        0.0000        0.0000        0.0000        0.0000        0.0000        0.0000        0.0000        0.0000        0.0000        0.0000        0.0000        0.0000        0.0000        0.0000        0.0000        0.0000        0.0000        0.0000        0.0000        0.0000        0.0000        0.0000        0.0000        0.0000        0.0000        0.0000        0.0000        0.0000        0.0000        0.0000        0.0000        0.0000        0.0000        0.0000        0.0000        0.0000        0.0000        0.0000        0.0000        0.0000        0.0000        0.0000        0.0000        0.0000        0.0000        0.0000        0.0000        0.0000        0.0000        0.0000        0.0000        0.0000        0.0000        0.0000        0.0000        0.0000        0.0000        0.0000        0.0000        0.0000        0.0000        0.0000        0.0000        0.0000        0.0000        0.0000        0.0000        0.0000        0.0000        0.0000        0.0000        0.0000        0.0000        0.0000        0.0000        0.0000        0.0000        0.0000        0.0000        0.0000        0.0000        0.0000        0.0000        0.0000        0.0000        0.0000        0.0000        0.0000        0.0000        0.0000        0.0000        0.0000        0.0000        0.0000        0.0000        0.0000        0.0000        0.0000        0.0000        0.0000        0.0000        0.0000        0.0000        0.0000        0.0000        0.0000        0.0000        0.0000        0.0000        0.0000        0.0000        0.0000        0.0000        0.0000        0.0000        0.0000        0.0000        0.0000        0.0000        0.0000        0.0000        0.0000        0.0000        0.0000        0.0000        0.0000        0.0000        0.0000        0.0000       67.4236       83.3025       74.8763        0.0000        0.0000        0.0000       80.3725       72.6686       68.2964       81.6993       85.3345       88.8678      118.2374      126.1886      127.4139      136.8754      148.5593      128.8405      106.3788      101.4254      112.7093      107.6068      108.4657      128.1603      128.1033      109.6106      103.8448      120.5695      131.7947      145.6462      127.8748      116.0077      119.1680      130.6740      149.4335      162.8571      203.5116      212.4936      225.4617      234.2790      239.9429      266.5051      291.5781      292.8885      288.8427      289.6404        0.0000        0.0000        0.0000        0.0000        0.0000        0.0000        0.0000        0.0000        0.0000        0.0000        0.0000        0.0000        0.0000        0.0000        0.0000        0.0000        0.0000        0.0000        0.0000        0.0000        0.0000        0.0000        0.0000        0.0000        0.0000        0.0000        0.0000        0.0000        0.0000        0.0000
        0.0000        0.0000        0.0000        0.0000        0.0000        0.0000        0.0000        0.0000        0.0000        0.0000        0.0000        0.0000        0.0000        0.0000        0.0000        0.0000        0.0000        0.0000        0.0000        0.0000        0.0000        0.0000        0.0000        0.0000        0.0000        0.0000        0.0000        0.0000        0.0000        0.0000        0.0000        0.0000        0.0000        0.0000        0.0000        0.0000        0.0000        0.0000        0.0000        0.0000        0.0000        0.0000        0.0000        0.0000        0.0000        0.0000        0.0000        0.0000        0.0000        0.0000        0.0000        0.0000        0.0000        0.0000        0.0000        0.0000        0.0000        0.0000        0.0000        0.0000        0.0000        0.0000        0.0000        0.0000        0.0000        0.0000        0.0000        0.0000        0.0000        0.0000        0.0000        0.0000        0.0000        0.0000        0.0000        0.0000        0.0000        0.0000        0.0000        0.0000        0.0000        0.0000        0.0000        0.0000        0.0000        0.0000        0.0000        0.0000        0.0000        0.0000        0.0000        0.0000        0.0000        0.0000        0.0000        0.0000        0.0000        0.0000        0.0000        0.0000        0.0000        0.0000        0.0000        0.0000        0.0000        0.0000        0.0000        0.0000        0.0000        0.0000        0.0000        0.0000        0.0000        0.0000        0.0000        0.0000        0.0000        0.0000        0.0000        0.0000        0.0000        0.0000        0.0000        0.0000        0.0000        0.0000        0.0000        0.0000        0.0000        0.0000        0.0000        0.0000        0.0000        0.0000        0.0000        0.0000        0.0000        0.0000        0.0000        0.0000        0.0000        0.0000        0.0000        0.0000        0.0000        0.0000        0.0000        0.0000        0.0000        0.0000        0.0000        0.0000        0.0000        0.0000        0.0000        0.0000        0.0000        0.0000        0.0000        0.0000        0.0000        0.0000        0.0000        0.0000        0.0000        0.0000        0.0000        0.0000        0.0000        0.0000        0.0000        0.0000       70.4406       69.5485       74.2366       68.1521       72.2927       69.6607       69.1005       67.2185       56.5148       69.6187       73.0398       80.7056       79.4815       96.6376      108.7804      139.6147      140.9635      135.2963      125.6681      108.9343      104.4860      104.6875      109.2560      119.6924      128.2754      124.3474      112.4699       91.2751       96.9033      104.7931      107.6984      122.8501      120.9357      115.1452      116.5071      111.8840      129.0720      188.4537      214.3378      213.0053      237.1153      286.3471      277.2032      284.3715      278.4134      305.0634      288.8044      248.6932      231.9165      218.9511      212.1197      212.8392      232.7095      220.7918        0.0000        0.0000        0.0000        0.0000        0.0000        0.0000        0.0000        0.0000        0.0000        0.0000        0.0000        0.0000        0.0000        0.0000        0.0000        0.0000        0.0000        0.0000        0.0000        0.0000        0.0000        0.0000        0.0000
        0.0000        0.0000        0.0000        0.0000        0.0000        0.0000        0.0000        0.0000        0.0000        0.0000        0.0000        0.0000        0.0000        0.0000        0.0000        0.0000        0.0000        0.0000        0.0000        0.0000        0.0000        0.0000        0.0000        0.0000        0.0000        0.0000        0.0000        0.0000        0.0000        0.0000        0.0000        0.0000        0.0000        0.0000        0.0000        0.0000        0.0000        0.0000        0.0000        0.0000        0.0000        0.0000        0.0000        0.0000        0.0000        0.0000        0.0000        0.0000        0.0000        0.0000        0.0000        0.0000        0.0000        0.0000        0.0000       63.5196        0.0000       45.0117       36.2002        0.0000        0.0000        0.0000        0.0000        0.0000        0.0000        0.0000        0.0000        0.0000        0.0000        0.0000        0.0000        0.0000        0.0000        0.0000        0.0000        0.0000        0.0000        0.0000        0.0000        0.0000        0.0000        0.0000        0.0000        0.0000        0.0000        0.0000        0.0000        0.0000        0.0000        0.0000        0.0000        0.0000        0.0000        0.0000        0.0000        0.0000        0.0000        0.0000        0.0000        0.0000        0.0000        0.0000        0.0000        0.0000        0.0000        0.0000        0.0000        0.0000        0.0000        0.0000        0.0000        0.0000        0.0000        0.0000        0.0000        0.0000        0.0000        0.0000        0.0000        0.0000        0.0000        0.0000        0.0000        0.0000        0.0000        0.0000        0.0000        0.0000        0.0000        0.0000        0.0000        0.0000        0.0000        0.0000        0.0000        0.0000        0.0000        0.0000        0.0000        0.0000        0.0000        0.0000        0.0000        0.0000        0.0000        0.0000        0.0000        0.0000        0.0000        0.0000        0.0000        0.0000        0.0000        0.0000        0.0000        0.0000        0.0000        0.0000        0.0000        0.0000        0.0000        0.0000        0.0000        0.0000        0.0000        0.0000        0.0000        0.0000        0.0000        0.0000        0.0000       84.5357       82.4149       73.8104       75.9305       77.5917       76.8166       66.7934       58.6884       54.3253       53.6523       72.2962       72.5628       71.0720       69.0670       65.1097       86.6939       99.5219      107.1307      101.2011      104.1693      107.1752      109.7413      104.3840      111.8179      112.2356      101.9582      107.3154      119.8881      129.1629      133.8300      134.0664      147.3307      132.4982      120.0315      106.1555       95.5244      119.6712      126.5591      164.1880      171.0741      227.7634      266.7601      300.9943      274.8859      280.2929      305.3051      299.5250      273.1429      238.8658      204.6127      208.3421      200.8423      246.4397      228.5639      219.5724      202.3191        0.0000        0.0000        0.0000        0.0000        0.0000        0.0000        0.0000        0.0000        0.0000        0.0000        0.0000        0.0000        0.0000        0.0000        0.0000        0.0000        0.0000        0.0000        0.0000        0.0000        0.0000        0.0000
        0.0000        0.0000        0.0000        0.0000        0.0000        0.0000        0.0000        0.0000        0.0000        0.0000        0.0000        0.0000        0.0000        0.0000        0.0000        0.0000        0.0000        0.0000        0.0000        0.0000        0.0000        0.0000        0.0000        0.0000        0.0000        0.0000        0.0000        0.0000        0.0000        0.0000        0.0000        0.0000        0.0000        0.0000        0.0000        0.0000        0.0000        0.0000        0.0000        0.0000        0.0000        0.0000        0.0000        0.0000        0.0000        0.0000        0.0000        0.0000        0.0000        0.0000        0.0000        0.0000        0.0000       94.4538       81.7174       70.2060       62.9525       71.8820      102.8050       22.3588        0.0000        0.0000        0.0000        0.0000        0.0000        0.0000        0.0000        0.0000        0.0000        0.0000        0.0000        0.0000        0.0000        0.0000        0.0000        0.0000        0.0000        0.0000        0.0000        0.0000        0.0000        0.0000        0.0000        0.0000        0.0000        0.0000        0.0000        0.0000        0.0000        0.0000        0.0000        0.0000        0.0000        0.0000        0.0000        0.0000        0.0000        0.0000        0.0000        0.0000        0.0000        0.0000        0.0000        0.0000        0.0000        0.0000        0.0000        0.0000        0.0000        0.0000        0.0000        0.0000        0.0000        0.0000        0.0000        0.0000        0.0000        0.0000        0.0000        0.0000        0.0000        0.0000        0.0000        0.0000        0.0000        0.0000        0.0000        0.0000        0.0000        0.0000        0.0000        0.0000        0.0000        0.0000        0.0000        0.0000        0.0000        0.0000        0.0000        0.0000        0.0000        0.0000        0.0000        0.0000        0.0000        0.0000        0.0000        0.0000        0.0000        0.0000        0.0000        0.0000        0.0000        0.0000        0.0000        0.0000        0.0000        0.0000        0.0000        0.0000        0.0000        0.0000        0.0000        0.0000        0.0000        0.0000        0.0000        0.0000        0.0000        0.0000       86.6764       84.2302       80.6428       75.2923       67.4527       73.8680       82.3444      100.0148       62.8823       63.8702       64.8613       86.1507      121.4650      119.4596      131.9696      119.3961      124.7866      113.2991       95.8415       99.2679      103.4925      107.4125      111.8530      123.7537      108.9872      100.5607       91.4815      120.6068      138.2428      152.5544      164.7953      158.0565      150.3745      132.7804      127.9717      111.6566       96.3907      102.5490      162.7152      203.8302      219.2044      218.0536      266.4210      305.2125      277.1458      272.7648      298.1908      306.3726      278.2821      238.7566      202.6560      206.3344      225.7115      241.2387      207.7682      204.3783      223.0781      203.0966      197.4712        0.0000        0.0000        0.0000        0.0000        0.0000        0.0000        0.0000        0.0000        0.0000        0.0000        0.0000        0.0000        0.0000        0.0000        0.0000        0.0000        0.0000        0.0000        0.0000        0.0000
        0.0000        0.0000        0.0000        0.0000        0.0000        0.0000        0.0000        0.0000        0.0000        0.0000        0.0000        0.0000        0.0000        0.0000        0.0000        0.0000        0.0000        0.0000        0.0000        0.0000        0.0000        0.0000        0.0000        0.0000        0.0000        0.0000        0.0000        0.0000        0.0000        0.0000        0.0000        0.0000        0.0000        0.0000        0.0000        0.0000        0.0000        0.0000        0.0000        0.0000        0.0000        0.0000        0.0000        0.0000        0.0000        0.0000        0.0000        0.0000        0.0000        0.0000        0.0000        0.0000        0.0000       62.5851       65.9765       56.3010       48.6525       42.8339       36.2371       23.8419        0.0000        0.0000        0.0000        0.0000        0.0000        0.0000        0.0000        0.0000        0.0000        0.0000        0.0000        0.0000        0.0000        0.0000        0.0000        0.0000        0.0000        0.0000        0.0000        0.0000        0.0000        0.0000        0.0000        0.0000        0.0000        0.0000        0.0000        0.0000        0.0000        0.0000        0.0000        0.0000        0.0000        0.0000        0.0000        0.0000        0.0000        0.0000        0.0000        0.0000        0.0000        0.0000        0.0000        0.0000        0.0000        0.0000        0.0000        0.0000        0.0000        0.0000        0.0000        0.0000        0.0000        0.0000        0.0000        0.0000        0.0000        0.0000        0.0000        0.0000        0.0000        0.0000        0.0000        0.0000        0.0000        0.0000        0.0000        0.0000        0.0000        0.0000        0.0000        0.0000        0.0000        0.0000        0.0000        0.0000        0.0000        0.0000        0.0000        0.0000        0.0000        0.0000        0.0000        0.0000        0.0000        0.0000        0.0000        0.0000        0.0000        0.0000        0.0000        0.0000        0.0000        0.0000        0.0000        0.0000        0.0000        0.0000        0.0000        0.0000        0.0000        0.0000        0.0000        0.0000        0.0000        0.0000        0.0000        0.0000        0.0000        0.0000      130.3574      125.9848      115.2427       93.8986       81.1904       98.3344      122.6531       82.0382       72.2372       92.5310      106.4996      111.6231      119.4058      117.9593      135.5389      152.1124      164.5340      164.0205      143.1734      128.8148      124.1143      124.7326      140.0046      140.6133      134.9557      107.6794      100.5787      108.9069      123.6112      120.6800      121.1473      121.4169      116.1913      120.6919      123.1589      119.6239      124.7972      140.3054      166.9329      180.4785      214.5177      211.6335      204.8450      226.2549      247.8575      259.2330      283.3275      275.4661      259.5445      233.9097      214.3345      217.3782      209.1761      191.8737      192.0425      192.1924      192.4094      178.1735      160.7925      166.5700      158.3122        0.0000        0.0000        0.0000        0.0000        0.0000        0.0000        0.0000        0.0000        0.0000        0.0000        0.0000        0.0000        0.0000        0.0000        0.0000        0.0000        0.0000        0.0000
        0.0000        0.0000        0.0000        0.0000        0.0000        0.0000        0.0000        0.0000        0.0000        0.0000        0.0000        0.0000        0.0000        0.0000        0.0000        0.0000        0.0000        0.0000        0.0000        0.0000        0.0000        0.0000        0.0000        0.0000        0.0000        0.0000        0.0000        0.0000        0.0000        0.0000        0.0000        0.0000        0.0000        0.0000        0.0000        0.0000        0.0000        0.0000        0.0000        0.0000        0.0000        0.0000        0.0000        0.0000        0.0000        0.0000        0.0000        0.0000        0.0000        0.0000      218.0656       62.0285       52.9090       58.4513       59.0319       45.4803       39.3764       37.8517       33.0171       22.6710       28.1656       80.7717        0.0000        0.0000        0.0000        0.0000        0.0000        0.0000        0.0000        0.0000        0.0000        0.0000        0.0000        0.0000        0.0000        0.0000        0.0000        0.0000        0.0000        0.0000        0.0000        0.0000        0.0000        0.0000        0.0000        0.0000        0.0000        0.0000        0.0000        0.0000        0.0000        0.0000        0.0000        0.0000        0.0000        0.0000        0.0000        0.0000        0.0000        0.0000        0.0000        0.0000        0.0000        0.0000        0.0000        0.0000        0.0000        0.0000        0.0000        0.0000        0.0000        0.0000        0.0000        0.0000        0.0000        0.0000        0.0000        0.0000        0.0000        0.0000        0.0000        0.0000        0.0000        0.0000        0.0000        0.0000        0.0000        0.0000        0.0000        0.0000        0.0000        0.0000        0.0000        0.0000        0.0000        0.0000        0.0000        0.0000        0.0000        0.0000        0.0000        0.0000        0.0000        0.0000        0.0000        0.0000        0.0000        0.0000        0.0000        0.0000        0.0000        0.0000        0.0000        0.0000        0.0000        0.0000        0.0000        0.0000        0.0000        0.0000        0.0000        0.0000        0.0000        0.0000        0.0000        0.0000        0.0000        0.0000        0.0000      152.9767      155.1788      151.6089      128.4650      100.6993       89.1402       91.2126       88.5457       78.4521       88.7991      115.2857      133.5701      128.1082      126.1532      127.2332      135.8024      152.1481      154.5050      167.3762      148.3922      140.6389      123.8629      116.0930      142.9540      148.4516      125.6651      120.0064      110.9571      114.5355      118.5649      151.8710      166.3092      118.6776      112.5934      121.1693      119.2481      109.4783      125.6622      146.6689      136.5840      152.8428      151.3219      167.5226      189.7238      199.0506      226.9190      245.3083      249.3451      236.2175      231.5446      207.8131      194.5377      199.7353      204.0336      199.1391      189.4445      179.0767      184.7209      168.4861      152.7168      147.7275      157.1385        0.0000        0.0000        0.0000        0.0000        0.0000        0.0000        0.0000        0.0000        0.0000        0.0000        0.0000        0.0000        0.0000        0.0000      114.3527      108.1211      127.2617        0.0000
        0.0000        0.0000        0.0000        0.0000        0.0000        0.0000        0.0000        0.0000        0.0000        0.0000        0.0000        0.0000        0.0000        0.0000        0.0000        0.0000        0.0000        0.0000        0.0000        0.0000        0.0000        0.0000        0.0000        0.0000        0.0000        0.0000        0.0000        0.0000        0.0000        0.0000        0.0000        0.0000        0.0000        0.0000        0.0000        0.0000        0.0000        0.0000        0.0000        0.0000        0.0000        0.0000        0.0000        0.0000        0.0000        0.0000        0.0000        0.0000       58.6477       56.8992       57.2522       55.6144       56.5610       54.1556       43.2650       33.5512       37.7818       35.8200       32.6431       25.9351       23.7081       51.9150      113.5866        0.0000        0.0000        0.0000        0.0000        0.0000        0.0000        0.0000        0.0000        0.0000        0.0000        0.0000        0.0000        0.0000        0.0000        0.0000        0.0000        0.0000        0.0000        0.0000        0.0000        0.0000        0.0000        0.0000        0.0000        0.0000        0.0000        0.0000        0.0000        0.0000        0.0000        0.0000        0.0000        0.0000        0.0000        0.0000        0.0000        0.0000        0.0000        0.0000        0.0000        0.0000        0.0000        0.0000        0.0000        0.0000        0.0000        0.0000        0.0000        0.0000        0.0000        0.0000        0.0000        0.0000        0.0000        0.0000        0.0000        0.0000        0.0000        0.0000        0.0000        0.0000        0.0000        0.0000        0.0000        0.0000        0.0000        0.0000        0.0000        0.0000        0.0000        0.0000        0.0000        0.0000        0.0000        0.0000        0.0000        0.0000        0.0000        0.0000        0.0000        0.0000        0.0000        0.0000        0.0000        0.0000        0.0000        0.0000        0.0000        0.0000        0.0000        0.0000        0.0000        0.0000        0.0000        0.0000        0.0000        0.0000        0.0000        0.0000        0.0000        0.0000        0.0000        0.0000        0.0000        0.0000      156.2943      152.9570      164.7398      171.3988      153.0764      119.0670       96.2319       94.2173      103.6114      118.2389      114.5954      122.5655      126.0598      134.6585      122.6566      118.3495      127.5773      138.5610      150.1520      162.4457      139.0166      134.5975      130.6672      146.1578      117.1598      118.9418      104.7408      118.8631      132.5314      147.7062      144.1651      172.7779      164.9700      134.1027      120.2186      122.5913      119.0909       98.5826      112.3754      119.9546      149.5626      130.0606      127.6341      155.9328      188.9915      232.4675      229.3695      225.6553      232.7438      243.0619      239.7632      217.7112      218.0123      208.3434      211.6180      221.8819      202.3913      192.2868      197.0415      169.0616      154.1566      145.1625      157.0774      147.4833        0.0000        0.0000        0.0000        0.0000        0.0000        0.0000        0.0000        0.0000        0.0000      113.4837      118.2466      111.4485      114.3595      112.6388      114.4141      131.5868      139.7091
        0.0000        0.0000        0.0000        0.0000        0.0000        0.0000        0.0000        0.0000        0.0000        0.0000        0.0000        0.0000        0.0000        0.0000        0.0000        0.0000        0.0000        0.0000        0.0000        0.0000        0.0000        0.0000        0.0000        0.0000        0.0000        0.0000        0.0000        0.0000        0.0000        0.0000        0.0000        0.0000        0.0000        0.0000        0.0000        0.0000        0.0000        0.0000        0.0000        0.0000        0.0000        0.0000        0.0000        0.0000        0.0000        0.0000        0.0000        0.0000       43.7730       47.2189       50.2815       46.1581       45.6329       35.3810       54.8779       30.4117       27.4562       27.6778       29.9450       29.3301       30.2547       29.2477       32.3944       19.8983       13.4699       13.6270       14.0714        0.0000        0.0000        0.0000        0.0000        0.0000        0.0000        0.0000        0.0000        0.0000        0.0000        0.0000        0.0000        0.0000        0.0000        0.0000        0.0000        0.0000        0.0000        0.0000        0.0000        0.0000        0.0000        0.0000        0.0000        0.0000        0.0000        0.0000        0.0000        0.0000        0.0000        0.0000        0.0000        0.0000        0.0000        0.0000        0.0000        0.0000        0.0000        0.0000        0.0000        0.0000        0.0000        0.0000        0.0000        0.0000        0.0000        0.0000        0.0000        0.0000        0.0000        0.0000        0.0000        0.0000        0.0000        0.0000        0.0000        0.0000        0.0000        0.0000        0.0000        0.0000        0.0000        0.0000        0.0000        0.0000        0.0000        0.0000        0.0000        0.0000        0.0000        0.0000        0.0000        0.0000        0.0000        0.0000        0.0000        0.0000        0.0000        0.0000        0.0000        0.0000        0.0000        0.0000        0.0000        0.0000        0.0000        0.0000        0.0000        0.0000        0.0000        0.0000        0.0000        0.0000        0.0000        0.0000        0.0000        0.0000        0.0000        0.0000        0.0000        0.0000      148.3536      136.2413      150.1300      153.5457      148.6672      131.7237      109.0786      116.8673      158.4119      143.7558      135.4747      127.8151      144.6759      150.0805      148.0925      144.2303      131.0103      156.1025      158.4090      152.6675      138.7249      127.5374      137.1830      153.7371      131.0688      139.6927      120.8973      135.3254      156.5661      172.9786      181.1954      188.2436      192.9925      171.6604      125.9806       98.6168      127.0191      109.2003      114.3184      116.2553      125.4383      127.0592      137.2858      162.5953      201.1640      236.1002      213.6588      226.9135      249.6053      259.6092      251.6160      250.3554      244.4017      227.9578      203.1060      196.6277      208.7779      168.8864      172.1012      182.1251      191.6949      169.6694      164.0021        0.0000        0.0000        0.0000        0.0000        0.0000        0.0000      128.3755      125.7127      127.0944      117.8955      112.9602      115.4356      114.0645      126.4465      134.7691      123.8291        0.0000        0.0000
        0.0000        0.0000        0.0000        0.0000        0.0000        0.0000        0.0000        0.0000        0.0000        0.0000        0.0000        0.0000        0.0000        0.0000        0.0000        0.0000        0.0000        0.0000        0.0000        0.0000        0.0000        0.0000        0.0000        0.0000        0.0000        0.0000        0.0000        0.0000        0.0000        0.0000        0.0000        0.0000        0.0000        0.0000        0.0000        0.0000        0.0000        0.0000        0.0000        0.0000        0.0000        0.0000        0.0000        0.0000        0.0000        0.0000        0.0000        0.0000       30.3330       37.6983       35.8536       33.0703       33.1714       27.9390       31.0959       27.1733       25.4359       25.8125       24.5684       27.5394       29.2738       28.2584       26.4898       19.0294       18.5438       14.8709       12.8023       14.5140       14.8718        0.0000        0.0000        0.0000        0.0000        0.0000        0.0000        0.0000        0.0000        0.0000        0.0000        0.0000        0.0000        0.0000        0.0000        0.0000        0.0000        0.0000        0.0000        0.0000        0.0000        0.0000        0.0000        0.0000        0.0000        0.0000        0.0000        0.0000        0.0000        0.0000        0.0000        0.0000        0.0000        0.0000        0.0000        0.0000        0.0000        0.0000        0.0000        0.0000        0.0000        0.0000        0.0000        0.0000        0.0000        0.0000        0.0000        0.0000        0.0000        0.0000        0.0000        0.0000        0.0000        0.0000        0.0000        0.0000        0.0000        0.0000        0.0000        0.0000        0.0000        0.0000        0.0000        0.0000        0.0000        0.0000        0.0000        0.0000        0.0000        0.0000        0.0000        0.0000        0.0000        0.0000        0.0000        0.0000        0.0000        0.0000        0.0000        0.0000        0.0000        0.0000        0.0000        0.0000        0.0000        0.0000        0.0000        0.0000        0.0000        0.0000        0.0000        0.0000        0.0000        0.0000        0.0000        0.0000        0.0000        0.0000        0.0000        0.0000      120.3957      125.9160      137.9154      141.4495      134.3993      124.9882      137.3258      150.3874      147.3883      298.1025      277.9637      111.8599      130.1463      142.5390      178.0548      154.6659      155.2239      152.1550      141.6525      157.8579      136.3012      128.1260      144.3969      131.3832      114.5511      115.2974      110.9858      141.9748      173.3945      204.6767      175.3350      190.7817      167.9524      175.6284      197.4509      148.5900      139.7594      134.0335      130.9538      130.5357      136.2730      145.5395      139.8109      162.8758      201.2514      223.6795      220.9280      224.4502      243.6825      284.5866      280.7072      289.7322      271.9929      239.1850      195.5654      193.8843      175.9294      161.0110      207.4963      200.4180      204.5330      212.3114      192.8037      197.4548      175.0549      139.3099      124.4601      123.1002      123.8870      121.6041      123.0339      115.0264      122.5667      127.7697      136.3995      148.2648      157.5213      165.4951      156.9468        0.0000        0.0000
        0.0000        0.0000        0.0000        0.0000        0.0000        0.0000        0.0000        0.0000        0.0000        0.0000        0.0000        0.0000        0.0000        0.0000        0.0000        0.0000        0.0000        0.0000        0.0000        0.0000        0.0000        0.0000        0.0000        0.0000        0.0000        0.0000        0.0000        0.0000        0.0000        0.0000        0.0000        0.0000        0.0000        0.0000        0.0000        0.0000        0.0000        0.0000        0.0000        0.0000        0.0000        0.0000        0.0000        0.0000        0.0000        0.0000        0.0000        0.0000       34.3057       32.1434       33.1544       26.3189       28.8037       25.9813       25.6436       25.0189       33.7047       27.4307       23.3601       28.9353       27.9042       19.8593       20.2452       20.6505       21.8973       18.1444       14.1974       14.5930       12.8859       14.0354        0.0000        0.0000        0.0000        0.0000        0.0000        0.0000        0.0000        0.0000        0.0000        0.0000        0.0000        0.0000        0.0000        0.0000        0.0000        0.0000        0.0000        0.0000        0.0000        0.0000        0.0000        0.0000        0.0000        0.0000        0.0000        0.0000        0.0000        0.0000        0.0000        0.0000        0.0000        0.0000        0.0000        0.0000        0.0000        0.0000        0.0000        0.0000        0.0000        0.0000        0.0000        0.0000        0.0000        0.0000        0.0000        0.0000        0.0000        0.0000        0.0000        0.0000        0.0000        0.0000        0.0000        0.0000        0.0000        0.0000        0.0000        0.0000        0.0000        0.0000        0.0000        0.0000        0.0000        0.0000        0.0000        0.0000        0.0000        0.0000        0.0000        0.0000        0.0000        0.0000        0.0000        0.0000        0.0000        0.0000        0.0000        0.0000        0.0000        0.0000        0.0000        0.0000        0.0000        0.0000        0.0000        0.0000        0.0000        0.0000        0.0000        0.0000        0.0000        0.0000        0.0000        0.0000        0.0000        0.0000        0.0000        0.0000        0.0000      119.7314      126.7299      133.8154      102.3139      102.6581        0.0000      119.3174      112.8983      222.1167        0.0000        0.0000        0.0000      158.5800      186.8267      169.7850      162.1571      166.3786      153.7750      156.7704      143.4642      122.2310      115.7659      114.6259      135.2235      103.5852      113.3364      144.7117      198.9930      197.7222      210.1961      165.6783      132.4920      151.8118      177.1725      166.4149      158.1201      151.6598      133.5702      131.5144      167.2027      185.3007      166.1786      188.9686      215.6392      235.8871      253.7842      247.4611      259.5048      335.3063      298.1274      286.3762      267.5543      228.6015      215.9924      208.9066      176.8610      183.6360      213.3486      191.0459      198.4402      200.3982      185.7476      180.1230      153.6589      131.2229      119.7070      108.2749      125.1696      125.3091      132.1008      148.5483      153.8229      160.8985      165.6782      173.3180      176.5616      181.0967      204.7853        0.0000        0.0000
        0.0000        0.0000        0.0000        0.0000        0.0000        0.0000        0.0000        0.0000        0.0000        0.0000        0.0000        0.0000        0.0000        0.0000        0.0000        0.0000        0.0000        0.0000        0.0000        0.0000        0.0000        0.0000        0.0000        0.0000        0.0000        0.0000        0.0000        0.0000        0.0000        0.0000        0.0000        0.0000        0.0000        0.0000        0.0000        0.0000        0.0000        0.0000       60.0900       53.9577       47.5185        0.0000        0.0000        0.0000        0.0000        0.0000        0.0000        0.0000       44.3181       31.6407       28.1075       28.3740       23.5936       29.4011       21.6231      116.6953      174.4441       64.8597       17.5648       19.3008       18.9616       17.0685       16.6168       16.8731       22.8739       19.2508       13.5451       16.0633       16.2943       14.0627        0.0000        0.0000        0.0000        0.0000        0.0000        0.0000        0.0000        0.0000        0.0000        0.0000        0.0000        0.0000        0.0000        0.0000        0.0000        0.0000        0.0000        0.0000        0.0000        0.0000        0.0000        0.0000        0.0000        0.0000        0.0000        0.0000        0.0000        0.0000        0.0000        0.0000        0.0000        0.0000        0.0000        0.0000        0.0000        0.0000        0.0000        0.0000        0.0000        0.0000        0.0000        0.0000        0.0000        0.0000        0.0000        0.0000        0.0000        0.0000        0.0000        0.0000        0.0000        0.0000        0.0000        0.0000        0.0000        0.0000        0.0000        0.0000        0.0000        0.0000        0.0000        0.0000        0.0000        0.0000        0.0000        0.0000        0.0000        0.0000        0.0000        0.0000        0.0000        0.0000        0.0000        0.0000        0.0000        0.0000        0.0000        0.0000        0.0000        0.0000        0.0000        0.0000        0.0000        0.0000        0.0000        0.0000        0.0000        0.0000        0.0000        0.0000        0.0000        0.0000        0.0000        0.0000        0.0000        0.0000        0.0000        0.0000        0.0000        0.0000        0.0000        0.0000        0.0000        0.0000        0.0000        0.0000        0.0000        0.0000        0.0000        0.0000        0.0000        0.0000        0.0000      182.6710      149.7027      135.5940      152.0088      155.1006      148.1944      143.2441      131.5031      123.9202      130.4827      119.9754      122.2696      144.2134      162.5469      177.2817      176.5146      170.1463      153.8991      160.6395      147.1791      153.5968      155.7436      142.4151      133.6776      145.8373      181.2753      185.9512      177.8741      203.1649      217.9628      226.5975      237.6459      243.2874      243.2809      281.4015      297.4029      296.2604      270.6988      250.1889      211.6376      209.2626      176.6464      165.6925      166.2679      182.7238      180.0156      165.1005      170.4811      145.1772      130.4764      125.1923      132.5618      137.8900      141.4008      143.4158      160.3161      162.3757      175.4639      185.0022      206.6772      195.9240      197.1527      223.9185        0.0000        0.0000        0.0000
        0.0000        0.0000        0.0000        0.0000        0.0000        0.0000        0.0000        0.0000        0.0000        0.0000        0.0000        0.0000        0.0000        0.0000        0.0000        0.0000        0.0000        0.0000        0.0000        0.0000        0.0000        0.0000        0.0000        0.0000        0.0000        0.0000        0.0000        0.0000        0.0000        0.0000        0.0000        0.0000        0.0000        0.0000        0.0000        0.0000        0.0000        0.0000       70.8563       62.4506       54.5754       60.2453       59.5998       50.3829       41.7684       43.3133       41.3178       45.1416       57.1931       50.2485       31.3294       43.0560       31.4418       38.1614       25.2067      149.5349      148.3439       29.1761       19.8050       22.7567       22.0193       19.2963       16.1634       13.5359       17.6995       16.8357       16.0884       15.4587       16.9933       17.2352       14.3010       15.2418        0.0000        0.0000        0.0000        0.0000        0.0000        0.0000        0.0000        0.0000        0.0000        0.0000        0.0000        0.0000        0.0000        0.0000        0.0000        0.0000        0.0000        0.0000        0.0000        0.0000        0.0000        0.0000        0.0000        0.0000        0.0000        0.0000        0.0000        0.0000        0.0000        0.0000        0.0000        0.0000        0.0000        0.0000        0.0000        0.0000        0.0000        0.0000        0.0000        0.0000        0.0000        0.0000        0.0000        0.0000        0.0000        0.0000        0.0000        0.0000        0.0000        0.0000        0.0000        0.0000        0.0000        0.0000        0.0000        0.0000        0.0000        0.0000        0.0000        0.0000        0.0000        0.0000        0.0000        0.0000        0.0000        0.0000        0.0000        0.0000        0.0000        0.0000        0.0000        0.0000        0.0000        0.0000        0.0000        0.0000        0.0000        0.0000        0.0000        0.0000        0.0000        0.0000        0.0000        0.0000        0.0000        0.0000        0.0000        0.0000        0.0000        0.0000        0.0000        0.0000        0.0000        0.0000        0.0000        0.0000        0.0000        0.0000        0.0000        0.0000        0.0000        0.0000        0.0000        0.0000        0.0000        0.0000        0.0000        0.0000        0.0000        0.0000        0.0000        0.0000      159.5144      147.1050      170.9121      187.3247      164.8502      164.7364      174.8951      155.8338      148.0624      134.7790      143.9043      150.7062      156.2345      159.7169      187.3585      202.6128      200.2631      164.1624      120.9950      151.7655      145.6300      124.0606      115.0386      130.2778      167.7269      171.9436      182.4984      192.7155      191.8338      196.0137      192.5139      167.7485      177.8348      228.6228      263.2786      254.7350      242.5091      214.4508      210.1304      194.7204      176.5888      148.3119      157.3496      185.7424      186.7732      180.7714      165.2278      145.7104      150.8098      144.3193      161.8770      173.7881      167.0402      155.5824      160.1736      177.8849      174.9055      198.2460      210.2223      218.8360      206.2729        0.0000        0.0000        0.0000        0.0000
        0.0000        0.0000        0.0000        0.0000        0.0000        0.0000        0.0000        0.0000        0.0000        0.0000        0.0000        0.0000        0.0000        0.0000        0.0000        0.0000        0.0000        0.0000        0.0000        0.0000        0.0000        0.0000        0.0000        0.0000        0.0000        0.0000        0.0000        0.0000        0.0000        0.0000        0.0000        0.0000        0.0000        0.0000        0.0000        0.0000        0.0000       64.7781       68.5273       60.8108       57.2633       54.4550       55.5848       51.6426       44.9260       43.0770       37.0580       29.5622       26.7200       23.4249       22.8471       29.2013       26.7803       29.1606       30.8967       30.2590       65.8557       25.5057       25.0486       24.7672       23.5353       25.8115       20.5655       12.3591       11.5561       16.8338       17.6703       15.9427       18.5763       18.0555       14.6982       15.5954        0.0000        0.0000        0.0000        0.0000        0.0000        0.0000        0.0000        0.0000        0.0000        0.0000        0.0000        0.0000        0.0000        0.0000        0.0000        0.0000        0.0000        0.0000        0.0000        0.0000        0.0000        0.0000        0.0000        0.0000        0.0000        0.0000        0.0000        0.0000        0.0000        0.0000        0.0000        0.0000        0.0000        0.0000        0.0000        0.0000        0.0000        0.0000        0.0000        0.0000        0.0000        0.0000        0.0000        0.0000        0.0000        0.0000        0.0000        0.0000        0.0000        0.0000        0.0000        0.0000        0.0000        0.0000        0.0000        0.0000        0.0000        0.0000        0.0000        0.0000        0.0000        0.0000        0.0000        0.0000        0.0000        0.0000        0.0000        0.0000        0.0000        0.0000        0.0000        0.0000        0.0000        0.0000        0.0000        0.0000        0.0000        0.0000        0.0000        0.0000        0.0000        0.0000        0.0000        0.0000        0.0000        0.0000        0.0000        0.0000        0.0000        0.0000        0.0000        0.0000        0.0000        0.0000        0.0000        0.0000        0.0000        0.0000        0.0000        0.0000        0.0000        0.0000        0.0000        0.0000        0.0000        0.0000        0.0000      118.7474      142.2032      188.9708      184.1933      183.5201        0.0000      179.9464      181.2877      189.9684      193.0316      184.0745      200.1707      160.3292      146.8021      147.0956      146.7928      145.8932      138.3838      168.6329      236.5253      179.5204      176.8544      172.1612      140.7451      164.0380      161.0860      167.3696      148.0410      135.8539      140.6077      135.3329      150.1498      155.5726      152.8129      148.7493      147.2296      156.4835      186.1947      219.4746      212.8305      216.3847      228.2723      209.8439      208.7084      186.9583      167.4906      150.7903      152.5147      166.2318      164.2127      180.2804      149.1167      135.1351      146.7928      159.9062      191.7506      170.6487      159.7827      161.8824      164.4931      161.5585      169.1513      171.5840      185.3759      193.0459      201.5967        0.0000        0.0000        0.0000        0.0000
        0.0000        0.0000        0.0000        0.0000        0.0000        0.0000        0.0000        0.0000        0.0000        0.0000        0.0000        0.0000        0.0000        0.0000        0.0000        0.0000        0.0000        0.0000        0.0000        0.0000        0.0000        0.0000        0.0000        0.0000        0.0000        0.0000        0.0000        0.0000        0.0000        0.0000        0.0000        0.0000        0.0000        0.0000        0.0000        0.0000        0.0000       55.7587       57.2698       55.5380       55.9333       55.7843       55.2613       49.1249       40.1453       40.0135       35.7816       28.3426       25.5891       27.9240       30.8921       28.1081       23.8196       33.2044       36.7917       30.8255       25.7977       21.8858       20.4857       20.1824       20.8698       21.9289       17.5536       13.0904       13.2415       19.9965       13.7157       16.0999       15.7376       15.9373       14.9492       14.0010       12.9566        0.0000        0.0000        0.0000        0.0000        0.0000        0.0000        0.0000        0.0000        0.0000        0.0000        0.0000        0.0000        0.0000        0.0000        0.0000        0.0000        0.0000        0.0000        0.0000        0.0000        0.0000        0.0000        0.0000        0.0000        0.0000        0.0000        0.0000        0.0000        0.0000        0.0000        0.0000        0.0000        0.0000        0.0000        0.0000        0.0000        0.0000        0.0000        0.0000        0.0000        0.0000        0.0000        0.0000        0.0000        0.0000        0.0000        0.0000        0.0000        0.0000        0.0000        0.0000        0.0000        0.0000        0.0000        0.0000        0.0000        0.0000        0.0000        0.0000        0.0000        0.0000        0.0000        0.0000        0.0000        0.0000        0.0000        0.0000        0.0000        0.0000        0.0000        0.0000        0.0000        0.0000        0.0000        0.0000        0.0000        0.0000        0.0000        0.0000        0.0000        0.0000        0.0000        0.0000        0.0000        0.0000        0.0000        0.0000        0.0000        0.0000        0.0000        0.0000        0.0000        0.0000        0.0000        0.0000        0.0000        0.0000        0.0000        0.0000        0.0000        0.0000        0.0000       93.8993       94.1493      115.5222      119.2451      117.1733      117.4599      148.3775      194.3089      167.6203      178.9397      191.0456      167.9851      157.1736      157.4096      126.0851      118.3828      129.6748      158.7875      141.4642      138.7133      128.6757      131.6806      136.8477      170.2444      145.3000      144.8007      135.0989      139.5427      145.3659      140.1702      155.0722      176.5448      156.1317      129.2402      109.9862      112.7553      128.3089      135.5986      136.8761      138.0498      155.0398      185.2075      188.3606      204.0539      229.6859      216.4114      206.2073      201.6410      189.8645      181.8073      188.8168      183.6246      177.1890      201.0060      171.7637      152.2258      130.7483      133.6738      127.7371      124.8851      134.9371      144.5841      139.6085      145.8329      159.1268      177.2375      168.7377      164.1220      171.0808        0.0000        0.0000        0.0000        0.0000        0.0000
        0.0000        0.0000        0.0000        0.0000        0.0000        0.0000        0.0000        0.0000        0.0000        0.0000        0.0000        0.0000        0.0000        0.0000        0.0000        0.0000        0.0000        0.0000        0.0000        0.0000        0.0000        0.0000        0.0000        0.0000        0.0000        0.0000        0.0000        0.0000        0.0000        0.0000        0.0000        0.0000        0.0000        0.0000        0.0000        0.0000       57.4438       59.9536       55.7441       51.8853       52.7519       45.6566       47.1185       45.4413       39.9215       38.8742       34.5082       27.5499       23.9887       23.9845       23.3110       23.1526       23.0910       29.9261       28.2491       24.5572       21.8753       19.6567       18.7611       18.6169       17.0099       16.4437       14.7930       13.7429       14.4004       15.0829       18.0887       20.5497       15.9446       16.9414       17.6891       16.1747        0.0000        0.0000        0.0000        0.0000        0.0000        0.0000        0.0000        0.0000        0.0000        0.0000        0.0000        0.0000        0.0000        0.0000        0.0000        0.0000        0.0000        0.0000        0.0000        0.0000        0.0000        0.0000        0.0000        0.0000        0.0000        0.0000        0.0000        0.0000        0.0000        0.0000        0.0000        0.0000        0.0000        0.0000        0.0000        0.0000        0.0000        0.0000        0.0000        0.0000        0.0000        0.0000        0.0000        0.0000        0.0000        0.0000        0.0000        0.0000        0.0000        0.0000        0.0000        0.0000        0.0000        0.0000        0.0000        0.0000        0.0000        0.0000        0.0000        0.0000        0.0000        0.0000        0.0000        0.0000        0.0000        0.0000        0.0000        0.0000        0.0000        0.0000        0.0000        0.0000        0.0000        0.0000        0.0000        0.0000        0.0000        0.0000        0.0000        0.0000        0.0000        0.0000        0.0000        0.0000        0.0000        0.0000        0.0000        0.0000        0.0000        0.0000        0.0000        0.0000        0.0000        0.0000        0.0000        0.0000        0.0000        0.0000        0.0000        0.0000       97.3718       91.9002      104.7742      101.0460       97.9908       98.9560      115.6820      112.5178      103.0135      110.3043      107.2004      146.9810      145.4864      134.1953      158.8915      145.5233      105.7150      109.6205      107.0860       90.6312       89.4872      106.0197      105.4638      121.4510      129.5556      117.8573      107.7338      125.1661      121.8556      139.3516      122.5315      109.4409      110.2772      120.0420      122.4666      102.0557       96.2325      104.8039       97.2368      125.3493      135.8442      138.5250      133.1431      159.7260      176.1416      184.5204      196.6040      220.2600      204.6914      200.1993      196.0957      198.0858      175.2983      169.4627      203.3297      192.3290      203.3439      183.1608      158.6000      152.2715      142.4477      120.9277      112.5806      120.6900      133.2745      152.2978      158.1131      162.2243      183.2520      207.2050      177.5537      174.0887        0.0000        0.0000        0.0000        0.0000        0.0000
        0.0000        0.0000        0.0000        0.0000        0.0000        0.0000        0.0000        0.0000        0.0000        0.0000        0.0000        0.0000        0.0000        0.0000        0.0000        0.0000        0.0000        0.0000        0.0000        0.0000        0.0000        0.0000        0.0000        0.0000        0.0000        0.0000        0.0000        0.0000        0.0000        0.0000        0.0000        0.0000        0.0000        0.0000        0.0000       54.4201       50.0058       49.1731       54.1687       61.3539       45.8046       42.7400       42.0255       40.5586       36.7085       37.0400       34.7092       22.2640       20.8873       20.7645       23.0294       22.2766       23.7587       27.8764       19.7999       24.2458       26.6043       24.3831       25.1384       21.1629       19.0170       17.7483       18.9100       19.2212       18.3714       17.9056       17.4627       20.0420       21.1251       20.4020       20.0433       18.6235        0.0000        0.0000        0.0000        0.0000        0.0000        0.0000        0.0000        0.0000        0.0000        0.0000        0.0000        0.0000        0.0000        0.0000        0.0000        0.0000        0.0000        0.0000        0.0000        0.0000        0.0000        0.0000        0.0000        0.0000        0.0000        0.0000        0.0000        0.0000        0.0000        0.0000        0.0000        0.0000        0.0000        0.0000        0.0000        0.0000        0.0000        0.0000        0.0000        0.0000        0.0000        0.0000        0.0000        0.0000        0.0000        0.0000        0.0000        0.0000        0.0000        0.0000        0.0000        0.0000        0.0000        0.0000        0.0000        0.0000        0.0000        0.0000        0.0000        0.0000        0.0000        0.0000        0.0000        0.0000        0.0000        0.0000        0.0000        0.0000        0.0000        0.0000        0.0000        0.0000        0.0000        0.0000        0.0000        0.0000        0.0000        0.0000        0.0000        0.0000        0.0000        0.0000        0.0000        0.0000        0.0000        0.0000        0.0000        0.0000        0.0000        0.0000        0.0000        0.0000        0.0000        0.0000        0.0000        0.0000        0.0000        0.0000        0.0000       83.0303       89.6407       95.8884      102.8884       94.8860       87.9704       86.8282       91.6757       91.9223       80.5071       83.4626       86.3705       96.3960      114.0149      120.1366      117.1024       81.0778       92.7230       97.4410       86.4352      107.2256      116.2888       88.3472      104.2975       86.2520       94.9603       95.7057       79.0725       84.4536       91.0498      128.2776      119.6933      133.5981      104.2590      101.6326       89.8971       94.6261       84.7807       87.5363       96.0298      128.0981      142.6560      142.7790      136.1175      160.3940      186.3377      202.3579      214.7052      272.8674      250.3094      228.0545      211.5837      211.7702      173.0170      180.8798      199.5248      213.5603      207.8344      205.9554      191.1846      161.2381      147.4160      134.8302      133.4864      148.7699      149.3025      149.0191      184.2227      214.3647      174.9292      168.0249      158.5826      165.9246        0.0000        0.0000        0.0000        0.0000        0.0000
        0.0000        0.0000        0.0000        0.0000        0.0000        0.0000        0.0000        0.0000        0.0000        0.0000        0.0000        0.0000        0.0000        0.0000        0.0000        0.0000        0.0000        0.0000        0.0000        0.0000        0.0000        0.0000        0.0000        0.0000        0.0000        0.0000        0.0000        0.0000        0.0000        0.0000        0.0000        0.0000        0.0000        0.0000        0.0000       44.6357       39.6026       45.1904       62.3642       48.6531       46.2392       44.2150       41.2784       41.3010       37.3180       34.5559       35.1095       28.8249       25.1307       23.0264       21.6102       30.9318       24.9685       22.3673       25.0441       26.1168       26.7696       26.3179       24.3612       25.6403       33.2309       32.4759       28.3176       25.5011       24.7649       25.4381       25.7691       27.9062       28.0023       28.1206       26.5671       21.9456        0.0000        0.0000        0.0000        0.0000        0.0000        0.0000        0.0000        0.0000        0.0000        0.0000        0.0000        0.0000        0.0000        0.0000        0.0000        0.0000        0.0000        0.0000        0.0000        0.0000        0.0000        0.0000        0.0000        0.0000        0.0000        0.0000        0.0000        0.0000        0.0000        0.0000        0.0000        0.0000        0.0000        0.0000        0.0000        0.0000        0.0000        0.0000        0.0000        0.0000        0.0000        0.0000        0.0000        0.0000        0.0000        0.0000        0.0000        0.0000        0.0000        0.0000        0.0000        0.0000        0.0000        0.0000        0.0000        0.0000        0.0000        0.0000        0.0000        0.0000        0.0000        0.0000        0.0000        0.0000        0.0000        0.0000        0.0000        0.0000        0.0000        0.0000        0.0000        0.0000        0.0000        0.0000        0.0000        0.0000        0.0000        0.0000        0.0000        0.0000        0.0000        0.0000        0.0000        0.0000        0.0000        0.0000        0.0000        0.0000        0.0000        0.0000        0.0000        0.0000        0.0000        0.0000        0.0000        0.0000        0.0000        0.0000       71.7092       67.7377       63.6037       61.0754       74.1575       83.6890       61.9408       62.7860       66.9700       61.9859       81.4222       79.9791       77.7362       83.7560       99.5375       92.4895       76.7304       78.4792       88.4721       76.6448       69.1200      109.7020       83.0560       64.4267       55.6437       60.7122       63.8776       73.4117       74.3922       88.5424       97.7172      103.3730      134.4378       99.6526       86.2745       96.3148       82.6097       79.6310       90.9579      106.2313      106.0350      117.9301      145.7431      159.3738      143.9418      172.0242      195.7792      197.6136      228.3906      251.8945      240.6815      204.2663      196.9843      202.8336      204.5464      199.3542      198.9037      200.4910      188.1096      181.2523      166.0737      149.9621      143.4948      143.6976      138.6418      150.2547      131.8812      132.1207      146.4898      176.1058      156.3215      157.4781      174.8536        0.0000        0.0000        0.0000        0.0000        0.0000        0.0000
        0.0000        0.0000        0.0000        0.0000        0.0000        0.0000        0.0000        0.0000        0.0000        0.0000        0.0000        0.0000        0.0000        0.0000        0.0000        0.0000        0.0000        0.0000        0.0000        0.0000        0.0000        0.0000        0.0000        0.0000        0.0000        0.0000        0.0000        0.0000        0.0000        0.0000        0.0000        0.0000        0.0000        0.0000        0.0000       41.4231       40.0837       48.9491       50.2485       47.0093       44.2342       40.3641       39.1261       35.2740       31.1914       31.0272       31.1185       27.2700       26.0807       28.1113       28.0469       26.3948       23.8962       27.0536       29.3419       30.4431       26.6588       28.4375       37.6392       42.8723       44.6511       38.0665       28.7162       28.0586       29.4008       29.5606       28.2303       31.0892       31.9072       31.8001       29.6608        0.0000        0.0000        0.0000        0.0000        0.0000        0.0000        0.0000        0.0000        0.0000        0.0000        0.0000        0.0000        0.0000        0.0000        0.0000        0.0000        0.0000        0.0000        0.0000        0.0000        0.0000        0.0000        0.0000        0.0000        0.0000        0.0000        0.0000        0.0000        0.0000        0.0000        0.0000        0.0000        0.0000        0.0000        0.0000        0.0000        0.0000        0.0000        0.0000        0.0000        0.0000        0.0000        0.0000        0.0000        0.0000        0.0000        0.0000        0.0000        0.0000        0.0000        0.0000        0.0000        0.0000        0.0000        0.0000        0.0000        0.0000        0.0000        0.0000        0.0000        0.0000        0.0000        0.0000        0.0000        0.0000        0.0000        0.0000        0.0000        0.0000        0.0000        0.0000        0.0000        0.0000        0.0000        0.0000        0.0000        0.0000        0.0000        0.0000        0.0000        0.0000        0.0000        0.0000        0.0000        0.0000        0.0000        0.0000        0.0000        0.0000        0.0000        0.0000        0.0000        0.0000        0.0000       72.1303       74.0623        0.0000       71.9281       76.5134       69.5968       58.0664       59.1221       66.1743       61.5568       59.0200       63.8606       57.4088       52.5367       63.8143       66.2723       64.8574       74.3817       90.0572       70.2834       58.7171       59.6543       72.6072      110.6339       94.6252       70.5308       82.1858       70.6710       55.6273       47.9861       56.4410       62.1778       84.2321       77.2343       86.4705       83.7051       86.5150       84.2039       77.1922       81.9464       95.3919       84.0177       80.9165      102.8604      121.5112      131.9097       86.6992      101.3106      115.9826      132.3652      154.9518      190.3043      218.9190      209.0246      222.7363      200.8935      193.0314      197.1773      190.3931      206.7745      221.0311      195.8337      182.6193      175.1379      170.6956      173.7925      164.9879      148.0708      138.1958      129.7856      129.9396      125.9891      123.4679      127.2553      143.5093      164.1281      179.1694        0.0000        0.0000        0.0000        0.0000        0.0000        0.0000        0.0000
        0.0000        0.0000        0.0000        0.0000        0.0000        0.0000        0.0000        0.0000        0.0000        0.0000        0.0000        0.0000        0.0000        0.0000        0.0000        0.0000        0.0000        0.0000        0.0000        0.0000        0.0000        0.0000        0.0000        0.0000        0.0000        0.0000        0.0000        0.0000        0.0000       52.0487       50.7313       53.7975       56.5904       67.2205       50.1012       43.7189       40.5134       36.5949       49.6780       45.0168       51.0686       45.6493       47.0857       37.7636       30.9633       32.5731       32.5063       28.1957       25.7989       32.5000       31.6426       25.7955       24.5862       31.7225       37.5399       35.1129       28.5187       24.5832       27.2578       34.0700       35.6727       35.9374       33.9495       39.4632       37.8498       33.4131       33.4372       34.9899       36.5049       37.7249       33.9602       28.0156       26.5019        0.0000        0.0000        0.0000        0.0000        0.0000        0.0000        0.0000        0.0000        0.0000        0.0000        0.0000        0.0000        0.0000        0.0000        0.0000        0.0000        0.0000        0.0000        0.0000        0.0000        0.0000        0.0000        0.0000        0.0000        0.0000        0.0000        0.0000        0.0000        0.0000        0.0000        0.0000        0.0000        0.0000        0.0000        0.0000        0.0000        0.0000        0.0000        0.0000        0.0000        0.0000        0.0000        0.0000        0.0000        0.0000        0.0000        0.0000        0.0000        0.0000        0.0000        0.0000        0.0000        0.0000        0.0000        0.0000        0.0000        0.0000        0.0000        0.0000        0.0000        0.0000        0.0000        0.0000        0.0000        0.0000        0.0000        0.0000        0.0000        0.0000        0.0000        0.0000        0.0000        0.0000        0.0000        0.0000        0.0000        0.0000        0.0000        0.0000        0.0000        0.0000        0.0000        0.0000        0.0000        0.0000        0.0000        0.0000        0.0000        0.0000        0.0000        0.0000       55.9142       62.6075       61.7601       69.8442       77.5547       73.2195       61.9592       58.6170       62.6488       67.3960       61.8911       55.9532       61.7411       59.5952       50.5085       58.7814       57.1020       57.9564       68.0393       76.0725       64.6860       66.9267       60.7137       64.6620      103.8095       84.2185       76.4663       77.5085       65.0069       57.4132       59.2207       65.7156       74.3979       87.4247       76.2117       75.2723       72.9347       69.4410       68.7215       98.7408      106.1876       88.4924       88.7619       87.1514       77.1215      103.6226      106.6005       93.4079       97.6993      117.1852      135.9927      163.3695      171.4355      180.1560      172.1232      188.3444      235.4886      203.3685      212.3956      213.4968      205.4308      214.9181      199.7499      183.2923      172.3999      181.6133      187.4709      167.0576      141.9918      135.2249      123.3839      115.3699      116.0624      118.8168      113.6702      136.7699      170.5346        0.0000        0.0000        0.0000        0.0000        0.0000        0.0000        0.0000        0.0000
        0.0000        0.0000        0.0000        0.0000        0.0000        0.0000        0.0000        0.0000        0.0000        0.0000        0.0000        0.0000        0.0000        0.0000        0.0000        0.0000        0.0000        0.0000        0.0000        0.0000        0.0000        0.0000        0.0000        0.0000        0.0000        0.0000       81.7037      101.5562       99.8146       83.0984       82.7063       65.4463       56.0508       53.7741       57.7959       48.4060       43.1829       41.5219       49.2795       42.5463       45.0690       51.0093       50.4855       38.3137       32.0650       28.0889       32.3901       29.7688       33.8841       41.0609       23.9525       36.5241       30.6923       34.8419       43.0765       44.3711       38.0704       26.9206       32.0219       30.1163       31.6778       30.5698       32.6142       39.5296       37.4371       37.1978       36.7750       40.1205       37.3731       38.5509       36.0111       30.0037       27.3361       26.3493       26.4260       23.5876       21.2869       20.9839       21.5480       15.7513       14.3912       12.9973        0.0000        0.0000        0.0000        0.0000        0.0000        0.0000        0.0000        0.0000        0.0000        0.0000        0.0000        0.0000        0.0000        0.0000        0.0000        0.0000        0.0000        0.0000        0.0000        0.0000        0.0000        0.0000        0.0000        0.0000        0.0000        0.0000        0.0000        0.0000        0.0000        0.0000        0.0000        0.0000        0.0000        0.0000        0.0000        0.0000        0.0000        0.0000        0.0000        0.0000        0.0000        0.0000        0.0000        0.0000        0.0000        0.0000        0.0000        0.0000        0.0000        0.0000        0.0000        0.0000        0.0000        0.0000        0.0000        0.0000        0.0000        0.0000        0.0000        0.0000        0.0000        0.0000        0.0000        0.0000        0.0000        0.0000        0.0000        0.0000        0.0000        0.0000        0.0000       22.9395       25.5423       36.2472       31.5083       28.5761        0.0000        0.0000        0.0000        0.0000       36.6867       44.6996       46.5419       48.2920       55.0850       65.7663       68.7051       65.2367       55.0406       62.9104       70.2784       67.1977       63.6329       54.6977       50.9497       58.4621       70.0942       73.2684       63.6433       58.7777       58.7146       65.5205       63.7914       71.8555       59.3610       69.4493       86.2213       99.4447       80.3219       72.7563       68.1258       63.0242       67.0268       77.0012       85.3111       79.6897       99.9831      106.2865       87.3875       69.1221       70.4649      100.0599       91.0128       75.6564       80.0263       79.9120       86.7003       97.5873       98.6384      101.9916      121.6657      142.8350      149.1741      164.2133      168.0084      183.1860      176.6822      195.8927      213.1832      216.3883      202.0845      201.8206      197.4269      187.2778      190.9044      207.8412      184.3477      188.7846      190.1079      165.6162      140.2612      129.6814      120.5210      118.6128      120.2718      117.8910      116.5948      119.8234      148.4885        0.0000        0.0000        0.0000        0.0000        0.0000        0.0000        0.0000        0.0000
        0.0000        0.0000        0.0000        0.0000        0.0000        0.0000        0.0000        0.0000        0.0000        0.0000        0.0000        0.0000        0.0000        0.0000        0.0000        0.0000        0.0000        0.0000        0.0000        0.0000        0.0000        0.0000        0.0000        0.0000        0.0000       81.9605       82.8592       68.4429       50.5075       48.2615       43.7161       40.6365       45.8484       43.0692       42.7869       34.3023       31.7886       48.4187      132.6637       92.6942       34.2455       32.6389       28.2732       40.0657       30.1462       36.2130       34.6138       36.5984       44.5919       31.6583       31.3236       34.5140       36.0749       27.7567       24.5014       30.2284       25.3281       23.7775       30.8282       29.0077       32.2586       33.9040       33.5595       34.0232       35.2988       37.1802       36.7923       35.1989       34.0091       32.1465       29.8643       24.8227       23.5928       21.4984       20.8595       21.6732       19.3738       16.9760       15.4055        7.8955        6.6214        5.9614        6.8691        8.1831        0.0000        0.0000        0.0000        0.0000        0.0000        0.0000        0.0000        0.0000        0.0000        0.0000        0.0000        0.0000        0.0000        0.0000        0.0000        0.0000        0.0000        0.0000        0.0000        0.0000        0.0000        0.0000        0.0000        0.0000        0.0000        0.0000        0.0000        0.0000        0.0000        0.0000        0.0000        0.0000        0.0000        0.0000        0.0000        0.0000        0.0000        0.0000        0.0000        0.0000        0.0000        0.0000        0.0000        0.0000        0.0000        0.0000        0.0000        0.0000        0.0000        0.0000        0.0000        0.0000        0.0000        0.0000        0.0000        0.0000        0.0000        0.0000        0.0000        0.0000        0.0000        0.0000        0.0000        0.0000        0.0000        0.0000        0.0000        0.0000       39.9599       35.5520       35.3538       34.4841       39.5285       34.6763       34.9195       47.9487       49.6728       43.5667       41.0253       45.7630       47.2733       47.5944       50.5787       55.0848       60.2764       63.8850       59.3188       62.8765       70.5776       60.8488       67.8810       60.5272       59.9968       66.6606       69.5422       61.2507       62.2600       60.7723       60.7614       65.1205       75.2337       65.5883       60.6930       64.0988       83.9983       88.9528       71.0719       70.0048       70.1823       70.8369       73.9918       78.2922       81.8465       99.4390      109.4124       92.4484       75.7704       77.4926       94.8308       93.8450       83.3467       81.3836       86.6459      103.5649       99.4787       97.8112      105.4632      122.6955      145.6070      154.4252      148.6620      163.7346      183.2208      200.9016      211.3992      215.6177      200.0960      195.8286      169.2452      173.3585      167.5634      164.6625      171.3975      181.2952      165.3127      167.6151      151.0519      137.2475      124.0968      105.8059        0.0000        0.0000      113.9780      114.0557      114.5556      133.6768        0.0000        0.0000        0.0000        0.0000        0.0000        0.0000        0.0000        0.0000        0.0000
        0.0000        0.0000        0.0000        0.0000        0.0000        0.0000        0.0000        0.0000        0.0000        0.0000        0.0000        0.0000        0.0000        0.0000        0.0000        0.0000        0.0000        0.0000        0.0000        0.0000        0.0000        0.0000        0.0000        0.0000        0.0000        0.0000       67.3220       79.9404       58.0087       68.3917       37.8502      173.8523      121.8627       35.1371       35.0604       29.4796       28.1115       32.1829       35.5203       36.3225       23.7526       23.6543       25.9037       26.7979       34.1285       43.6988       39.2396       35.9942       35.8496       34.0820       30.3145       35.3498       34.3131       27.5782       26.6761       24.0028       23.7476       26.4490       28.4291       30.9869       33.1954       36.6461       37.5707       37.8489       37.8348       40.6187       37.9305       37.4854       37.3471       33.8606       31.3475       25.5831       22.8433       22.7762       22.7227       19.3618       18.9262       19.7508       20.3852        6.5266        9.1018        7.9308        6.4430        5.6205        5.3218        5.9608        0.0000        0.0000        0.0000        0.0000        0.0000        0.0000        0.0000        0.0000        0.0000        0.0000        0.0000        0.0000        0.0000        0.0000        0.0000        0.0000        0.0000        0.0000        0.0000        0.0000        0.0000        0.0000        0.0000        0.0000        0.0000        0.0000        0.0000        0.0000        0.0000        0.0000        0.0000        0.0000        0.0000        0.0000        0.0000        0.0000        0.0000        0.0000        0.0000        0.0000        0.0000        0.0000        0.0000        0.0000        0.0000        0.0000        0.0000        0.0000        0.0000        0.0000        0.0000        0.0000        0.0000        0.0000        0.0000        0.0000        0.0000        0.0000        0.0000        0.0000        0.0000        0.0000        0.0000        0.0000        0.0000        0.0000       45.7359       41.9129       36.1416       36.3009       46.0275       37.6439       39.0014       47.7439       59.9259       57.6902       50.7665       53.3136       61.7560       58.5855       62.5802       56.1086       56.5168       58.7383       59.4767       68.5644       65.1111       66.4837       61.8752       58.4957       52.1038       50.8748       57.5014       53.3159       62.9208       65.0402       71.9309       75.5721       68.9461       57.9673       52.3563       56.6325       67.7797       67.2860       60.7334       73.8195       67.6556       65.0414       69.5610       70.1685       76.3823       83.0251       84.5538       86.7942       85.4663       77.9126       77.6276       80.8807       87.4883       93.5079       96.2050      100.8135      106.5669      107.8238      118.7335      121.5406      137.9487      135.2730      141.8530      155.9347      189.0722      205.5372      215.1063      197.2742      189.2414      197.7344      178.7164      163.0036      151.1276      137.3540      139.9389      143.1017      143.2803      140.9282      130.4582      125.2775      113.6465        0.0000        0.0000        0.0000        0.0000        0.0000        0.0000        0.0000        0.0000        0.0000        0.0000        0.0000        0.0000        0.0000        0.0000        0.0000        0.0000
        0.0000        0.0000        0.0000        0.0000        0.0000        0.0000        0.0000        0.0000        0.0000        0.0000        0.0000        0.0000        0.0000        0.0000        0.0000        0.0000        0.0000        0.0000        0.0000        0.0000        0.0000        0.0000        0.0000        0.0000        0.0000        0.0000        0.0000       48.1508       46.2042       47.1556       38.6858       44.8707       42.9842       42.1604       35.8234       35.5489       33.2728       31.3566       31.1227       30.2353       35.2010       31.0860       34.2487       35.1878       34.2446       32.1017       39.4553       42.7875       42.0263       30.3863       29.5783       32.2643       29.5286       27.3594       27.7819       22.1141       24.8161       27.2554       27.5857       33.4073       40.8696       39.7534       35.1857       34.4849       37.9488       38.5856       35.8848       35.7130       35.3422       33.4266       29.7283       24.0541       19.9949       20.4125       21.3375       19.9666       18.4330       21.4557       17.8298        5.2267        5.8865        7.5485        6.3205        6.4510        5.2067        5.2930        5.3262        1.5225        0.8104        0.1165        0.0000        0.0000        0.0000        0.0000        0.0000        0.0000        0.0000        0.0000        0.0000        0.0000        0.0000        0.0000        0.0000        0.0000        0.0000        0.0000        0.0000        0.0000        0.0000        0.0000        0.0000        0.0000        0.0000        0.0000        0.0000        0.0000        0.0000        0.0000        0.0000        0.0000        0.0000        0.0000        0.0000        0.0000        0.0000        0.0000        0.0000        0.0000        0.0000        0.0000        0.0000        0.0000        0.0000        0.0000        0.0000        0.0000        0.0000        0.0000        0.0000        0.0000        0.0000        0.0000        0.0000        0.0000        0.0000        0.0000        0.0000        0.0000        0.0000        0.0000        0.0000       61.0052       54.5066       43.7234       38.4106       40.1165       38.3128       47.5945       39.8698       46.2893       48.5373       55.0514       57.2440       55.8259       59.5311       60.2303       61.5961       58.1120       58.8761       65.1224       71.6951       63.1015       67.6733       60.6742       70.9214       67.5143       61.7553       53.9497       56.4740       59.8330       73.4854       83.8016       81.8011       74.5018       69.2725       62.6075       64.9136       69.3832       63.7229       69.4661       70.1025       80.7851       80.3467      105.5573       89.1435       78.9732       89.8911      108.0174       91.9059       93.8712      101.2506       92.9519       91.4890       98.5230      106.9262      107.6049      101.1918      109.9381      123.5233      128.1530      145.7003      169.2983      158.6329      141.4391      147.7859      174.0777      196.6375      199.8559      193.1020      180.4878      183.1371      179.6902      157.6369      136.8815      126.6789      118.0313      113.7294      121.6179      116.2800      117.9957      116.9248      121.1310      109.1997        0.0000        0.0000        0.0000        0.0000        0.0000        0.0000        0.0000        0.0000        0.0000        0.0000        0.0000        0.0000        0.0000        0.0000        0.0000        0.0000
        0.0000        0.0000        0.0000        0.0000        0.0000        0.0000        0.0000        0.0000        0.0000        0.0000        0.0000        0.0000        0.0000        0.0000        0.0000        0.0000        0.0000        0.0000        0.0000        0.0000        0.0000        0.0000        0.0000        0.0000        0.0000        0.0000        0.0000       42.6647       44.7270       51.5293       51.2638       47.5577       47.8693       42.1029       40.7033       42.4338       40.2676       36.8205       40.5144       41.8501       87.8949       73.9095       68.4674       50.5532       39.4263       47.2053       47.9695       50.3890       47.2080       46.0102       40.8949       37.8519       31.3994       30.7360       23.9718       25.2731       24.5513       25.7141       29.6663       36.1198       37.0833       33.1955       32.7854       37.7396       36.8559       39.1910       36.7748       35.8538       32.7814       30.9280       26.9480       19.6054       20.2607       22.0169       24.7465       19.5003       17.6818       18.8974       16.8331        3.5475        5.0493        5.6610        4.8573        5.8170        4.9623        3.9480        2.3464        0.8031        0.9847        0.3247        0.0000        0.0000        0.0000        0.0000        0.0000        0.0000        0.0000        0.0000        0.0000        0.0000        0.0000        0.0000        0.0000        0.0000        0.0000        0.0000        0.0000        0.0000        0.0000        0.0000        0.0000        0.0000        0.0000        0.0000        0.0000        0.0000        0.0000        0.0000        0.0000        0.0000        0.0000        0.0000        0.0000        0.0000        0.0000        0.0000        0.0000        0.0000        0.0000        0.0000        0.0000        0.0000        0.0000        0.0000        0.0000        0.0000        0.0000        0.0000        0.0000        0.0000        0.0000        0.0000        0.0000        0.0000        0.0000        0.0000        0.0000        0.0000        0.0000        0.0000        0.0000        0.0000       56.0393       52.0147       40.6283       45.1834       41.9668       54.2056       63.1807       56.1014       49.6391       53.3007       60.8124       56.5726       59.1901       49.6030       44.8018       51.8776       58.1169       67.0172       71.4788       71.4225       74.1897       78.1084       75.5603       62.2948       60.3452       58.3014       59.8029       64.1102       73.7322       83.9619       78.7823       70.9720       63.9291       66.6214       73.6728       89.7299       69.9895       62.3498       72.3407       90.1403       92.8585      137.4180      130.9102      103.3980      110.9141       97.9196      119.9336      130.1715      124.4994      104.2646      106.8551      117.8428      121.4677      119.3815      124.9152      135.4855      147.4728      163.8043      179.6201      195.6183      170.4709      168.4646      172.5723      181.3697      219.1894      223.1674      219.7478      189.2403      190.6177      173.0443      162.9892      143.5520      137.6893      120.1465      111.1461      121.5757      116.5474      109.2058      111.2336      111.3010       99.1201        0.0000        0.0000        0.0000        0.0000        0.0000        0.0000        0.0000        0.0000        0.0000        0.0000        0.0000        0.0000        0.0000        0.0000        0.0000        0.0000
        0.0000        0.0000        0.0000        0.0000        0.0000        0.0000        0.0000        0.0000        0.0000        0.0000        0.0000        0.0000        0.0000        0.0000        0.0000        0.0000        0.0000        0.0000        0.0000        0.0000        0.0000        0.0000        0.0000        0.0000        0.0000        0.0000        0.0000        0.0000       58.1841       52.3928       57.2308       58.4345       55.5022       51.8350       53.7199       54.2393       52.6015       49.5900       51.7650       56.2438       65.7903      125.8016      119.9042       62.4384       52.1262       56.9890       54.4889       51.4231       44.8128       47.5517       47.9897       56.0578       44.0287       40.9602       32.5044       27.4161       25.7591       27.1586       30.4248       33.0106       66.4278       46.3714       42.3456       40.2974       43.2979       37.6541       30.3368       29.7761       27.9238       24.8129       23.5108       18.8299       19.8649       18.7315       17.4859       17.7297       17.5126       24.0139       26.5237       13.1688        8.4265        6.9198        6.6649        4.6022        3.5790        2.6808        1.6270        0.4857        1.0731        0.0009        0.4532        0.0000        0.0000        0.0000        0.0000        0.0000        0.0000        0.0000        0.0000        0.0000        0.0000        0.0000        0.0000        0.0000        0.0000        0.0000        0.0000        0.0000        0.0000        0.0000        0.0000        0.0000        0.0000        0.0000        0.0000        0.0000        0.0000        0.0000        0.0000        0.0000        0.0000        0.0000        0.0000        0.0000        0.0000        0.0000        0.0000        0.0000        0.0000        0.0000        0.0000        0.0000        0.0000        0.0000        0.0000        0.0000        0.0000        0.0000        0.0000        0.0000        0.0000        0.0000        0.0000        0.0000        0.0000        0.0000        0.0000        0.0000        0.0000        0.0000        0.0000        0.0000        0.0000       48.5598       44.9973       43.4211       49.4362       60.3777       75.4912       55.2346       52.7618       50.7093       62.2779       66.4279       56.5430       56.1551       46.0959       48.3951       51.1870       53.7424       58.2646       59.2140       65.4006       56.5001       51.6204       57.0080       61.7841       61.7269       67.3337       67.0899       73.7214       78.7792       84.8883       74.5172       69.7942       70.4433       71.7739       63.8046       58.0181       49.2944       64.1878       72.8957       69.8868       79.3806       95.9058       87.4579       88.5138      105.0347      120.3683      131.5062      126.5233      130.4643      138.0692      149.2282      158.4379      154.0181      155.9750      158.7011      164.7736      173.3871      196.6244      240.9978      219.6426      208.4773      204.3589      199.7255      207.5632      199.2971      176.4233      177.6154      179.0540      184.7265      202.1733      172.3765      149.3245      139.5262      122.3847      118.9374      116.1629      110.5565      107.1879      107.5595      103.3602        0.0000        0.0000        0.0000        0.0000        0.0000        0.0000        0.0000        0.0000        0.0000        0.0000        0.0000        0.0000        0.0000        0.0000        0.0000        0.0000
        0.0000        0.0000        0.0000        0.0000        0.0000        0.0000        0.0000        0.0000        0.0000        0.0000        0.0000        0.0000        0.0000        0.0000        0.0000        0.0000        0.0000        0.0000        0.0000        0.0000        0.0000        0.0000        0.0000        0.0000        0.0000        0.0000        0.0000        0.0000       56.4732       56.5879       59.9845       56.5823       54.7789       58.2902       52.3053       49.0097       57.1321       56.9590       54.3744       56.1307       57.9849       52.7242       55.7457       49.5312       52.7448       57.7842       81.5541       95.0878       74.6834       41.0896       42.9689       51.8242       45.1475       50.0681       42.0378       34.6279       27.9264       27.8734       29.0991       27.9173       34.9349       40.6088       63.3873       65.4414       52.5674       37.4654       36.4849       30.0257       23.3416       21.1679       23.0849       19.7349       18.1308       13.4360       12.9123       16.6471       18.3050       37.3340       36.8200       10.4805        6.6822        6.0922        4.1855        3.4976        2.4740        1.9605        1.6188        1.3730        1.0978        0.3097        1.1697        0.0000        0.0000        0.0000        0.0000        0.0000        0.0000        0.0000        0.0000        0.0000        0.0000        0.0000        0.0000        0.0000        0.0000        0.0000        0.0000        0.0000        0.0000        0.0000        0.0000        0.0000        0.0000        0.0000        0.0000        0.0000        0.0000        0.0000        0.0000        0.0000        0.0000        0.0000        0.0000        0.0000        0.0000        0.0000        0.0000        0.0000        0.0000        0.0000        0.0000        0.0000        0.0000        0.0000        0.0000        0.0000        0.0000        0.0000        0.0000        0.0000        0.0000        0.0000        0.0000        0.0000        0.0000        0.0000        0.0000        0.0000        0.0000        0.0000        0.0000       35.3848       39.2526       39.4722       45.6667       40.8272       43.8348       57.2589       50.2093       49.5052       46.3657       41.9178       45.0407       46.8816       43.2274       45.7764       39.2118       42.8190       43.0003       48.5926       51.9813       50.1307       48.7746       46.4239       46.7120       57.9017       61.5871       65.8815       69.0044       67.5986       74.3841       76.3061       79.8766       77.2165       67.2852       63.9983       58.9898       57.8569       52.8573       47.3074       69.0831       73.2772       72.0123       84.1898       90.5085      105.8454       98.8871       95.0559      112.3956      151.4857      160.5492      175.3330      188.8175      223.7316      237.4558      246.4106      247.7087      222.1491      207.4832      235.2952      242.3042      270.5200      277.2801      247.4082      276.2449      251.1919      213.1861      201.9726      201.1272      202.3498      201.5760      205.5163      194.7128      168.8369      147.9584      136.6573      132.0685      128.6104      130.8541      124.8546      115.5758      116.6317      111.4290        0.0000        0.0000        0.0000        0.0000        0.0000        0.0000        0.0000        0.0000        0.0000        0.0000        0.0000        0.0000        0.0000        0.0000        0.0000        0.0000
        0.0000        0.0000        0.0000        0.0000        0.0000        0.0000        0.0000        0.0000        0.0000        0.0000        0.0000        0.0000        0.0000        0.0000        0.0000        0.0000        0.0000        0.0000        0.0000        0.0000        0.0000        0.0000        0.0000        0.0000        0.0000        0.0000        0.0000        0.0000       71.0469       70.8991       61.3191       70.3922       73.8287       70.9293       65.1775       61.0903       65.1787       59.2884       56.1823       57.6969       56.0705       53.1050       47.9280       54.5974       54.8049       49.0872       59.7297       70.1440       58.6438       37.6930       38.1319       60.1780       37.1372       45.5435       50.1424       39.2144       34.9074       31.4755       27.0008       22.3069       20.3147       21.4012       27.7643       36.0948       49.5160       40.4622       32.2557       24.7456       21.8892       22.3767       20.1743       16.3128       12.5674       11.2715       11.8875       13.8575       12.4074       12.0520       10.2738        8.3011        9.3402        7.9229        5.3814       25.1640       12.8552        1.7662        1.6088        1.4271        1.5097        1.2842        1.1011        1.0440        0.0000        0.0000        0.0000        0.0000        0.0000        0.0000        0.0000        0.0000        0.0000        0.0000        0.0000        0.0000        0.0000        0.0000        0.0000        0.0000        0.0000        0.0000        0.0000        0.0000        0.0000        0.0000        0.0000        0.0000        0.0000        0.0000        0.0000        0.0000        0.0000        0.0000        0.0000        0.0000        0.0000        0.0000        0.0000        0.0000        0.0000        0.0000        0.0000        0.0000        0.0000        0.0000        0.0000        0.0000        0.0000        0.0000        0.0000        0.0000        0.0000        0.0000        0.0000        0.0000        0.0000        0.0000        0.0000        0.0000        0.0000        0.0000       35.1790       32.6251       35.6953       36.3641       42.8645       37.6104       44.2061       48.5531       48.6951       46.5008       43.0188       46.6499       44.1100       49.9925       44.7787       47.2457       57.3832       52.5133       50.2287       50.0560       49.8065       51.5489       54.5169      116.3903       58.8684       70.2878       76.1503       80.3061       77.0619       75.0414       72.7920       72.6726       70.5260       68.6991       62.2084       64.6417       58.4857       55.2444       54.6726       51.2320       68.4328       83.6790       88.5000      115.7940      123.7131      157.7469      146.8614      134.2585      160.5803      168.5731      161.1606      186.4407      206.3257      252.9492      307.8751      312.9829      300.6920      264.1039      227.6029      253.4046      273.8396      292.7308      278.0784      263.4472      269.2160      254.2638      241.2288      222.7309      216.7459      194.5886      183.6028      180.7574      178.2431      153.9128      138.3419      131.7971      133.6609      144.5512      134.2854      131.2266      111.3210      113.7295      106.2915      102.9872        0.0000        0.0000        0.0000        0.0000        0.0000        0.0000        0.0000        0.0000        0.0000        0.0000        0.0000        0.0000        0.0000        0.0000        0.0000
        0.0000        0.0000        0.0000        0.0000        0.0000        0.0000        0.0000        0.0000        0.0000        0.0000        0.0000        0.0000        0.0000        0.0000        0.0000        0.0000        0.0000        0.0000        0.0000        0.0000        0.0000        0.0000        0.0000        0.0000        0.0000        0.0000        0.0000       81.7342       89.3967       79.4972       77.2331       78.3576       69.1074       65.8014       65.6323       65.9893       65.2633       60.4044       63.4333       66.4637       65.7818       69.5527       64.9146       54.3676       49.9968       44.0368       39.7475       38.1845       41.4426       35.5079       30.9413       30.2729       33.6634       34.7392       53.5771       38.9707       43.5913       26.5783       20.6088       17.2973       16.5584       18.2982       20.0785       19.1266       20.6404       20.4951       15.7216       15.6034       15.5880       13.0012       10.3678        6.3156       10.2629       11.3262        9.2696       10.0137        9.6453        8.3303        8.3576        6.5587        6.0692        6.2431        5.7561       16.2402       59.6584        4.2084        2.1919        1.5545        1.1957        0.5123        1.5155        1.9824        2.5221        0.0000        0.0000        0.0000        0.0000        0.0000        0.0000        0.0000        0.0000        0.0000        0.0000        0.0000        0.0000        0.0000        0.0000        0.0000        0.0000        0.0000        0.0000        0.0000        0.0000        0.0000        0.0000        0.0000        0.0000        0.0000        0.0000        0.0000        0.0000        0.0000        0.0000        0.0000        0.0000        0.0000        0.0000        0.0000        0.0000        0.0000        0.0000        0.0000        0.0000        0.0000        0.0000        0.0000        0.0000        0.0000        0.0000        0.0000        0.0000        0.0000        0.0000        0.0000        0.0000        0.0000        0.0000        0.0000        0.0000       29.7319       29.5487       34.3087       37.8688       39.7628       41.7790       41.0295       52.4493       63.7010       58.6547       51.7816       46.9640       47.1244       52.7446       73.1953       57.9259       55.6378       65.7017       54.4578       50.9282       52.9390       55.7868       54.7978       60.0953      101.5347       82.1170       94.8350      104.2930      105.3635       95.2081       80.8465       78.0967       72.1248       74.4257       67.6263       58.9350       67.4405       76.3192       61.3481       54.1504       64.3198       73.9093       95.9884       82.5224       92.7486      105.9823      135.1373      158.6118      194.2341      184.8897      231.4173      229.1740      203.3421      204.6487      249.0409      311.4274      322.4265      280.3637      304.9089      304.9042      303.9409      290.4382      320.5152      349.3530      312.3929      289.0503      317.9993      234.6634      277.1621      267.3944      209.2350      181.4272      168.8211      158.7885      143.3330      127.1862      118.5030      124.0722      135.3367      136.9291      120.0568      108.5105      107.4677      106.9089        0.0000        0.0000        0.0000        0.0000        0.0000        0.0000        0.0000        0.0000        0.0000        0.0000        0.0000        0.0000        0.0000        0.0000        0.0000        0.0000
        0.0000        0.0000        0.0000        0.0000        0.0000        0.0000        0.0000        0.0000        0.0000        0.0000        0.0000        0.0000        0.0000        0.0000        0.0000        0.0000        0.0000        0.0000        0.0000        0.0000        0.0000        0.0000        0.0000        0.0000        0.0000        0.0000        0.0000       93.4944       93.9208       95.5915      101.5766       82.9064       79.3764       83.6964       89.5366       78.3087       84.9152       67.9527       70.3518       77.0356       68.8097       63.3429       56.6481       54.3328       49.3427       45.4995       45.5640       43.4386       39.7913       37.1245       33.2262       33.3886       29.0825       31.1726       28.8733       26.5620       21.8612       16.8512       16.2510       15.0117       13.6955       16.4264       16.0915       12.8265       12.8658       12.3602        8.1599        8.3449        8.0547        7.8187        5.9191        4.1195        6.2471        6.9282       10.4580        6.4617        5.7685        5.0461        4.2189        3.6448        3.7852        4.0061        4.7747        5.3501       10.2795        4.9998        3.7275        1.8599        1.5620        1.1045        1.0420        1.4351        2.5517        5.9138        7.3468        9.1357        6.6402        4.3683        3.9293        2.6057        2.2881        0.0000        0.0000        0.0000        0.0000        0.0000        0.0000        7.4681        6.1911        5.1032        5.1785        0.0000        0.0000        0.0000        0.0000        0.0000        0.0000        0.0000        0.0000        0.0000        0.0000        0.0000        0.0000        0.0000        0.0000        0.0000        0.0000        0.0000        0.0000        0.0000        0.0000        0.0000        0.0000        0.0000        0.0000        0.0000        0.0000        0.0000        0.0000        0.0000        0.0000        0.0000        0.0000        0.0000        0.0000        0.0000        0.0000       28.7938       25.5199       26.1839       29.2660       37.5087       40.3816       42.6830       44.0887       43.3422       47.6559       47.7465       46.4666       49.2308       55.3386       59.9861       61.8931       69.5676       67.3011       58.7980       57.7065       62.9592       63.1675       62.0719       70.5549       74.9062       68.0630       75.7135       90.7060      107.1489      115.5316      108.4855      105.8777       90.8048       86.1918       72.8771       79.7973       72.0228       70.3857       70.8019       75.3505       80.1812       69.5286       96.8561      131.5140      129.6392      108.8675      103.9767      101.0362      100.6018      128.6097      164.1688      188.8097      215.0061      203.4081      194.9760      218.9202      259.6060      324.3074      349.5488      352.4572      345.9343      336.0344      320.2947      304.1102      297.0475      302.6531      296.8466      251.7422      246.9176      232.8019      243.0847      257.2240      238.9073      200.1221      179.6244      175.5874      142.6446      124.7114      111.5106      115.5215      118.8301      116.1365      113.2785      102.8592      101.8400      105.3276        0.0000        0.0000        0.0000        0.0000        0.0000        0.0000        0.0000        0.0000        0.0000        0.0000        0.0000        0.0000        0.0000        0.0000        0.0000        0.0000
        0.0000        0.0000        0.0000        0.0000        0.0000        0.0000        0.0000        0.0000        0.0000        0.0000        0.0000        0.0000        0.0000        0.0000        0.0000        0.0000        0.0000        0.0000        0.0000        0.0000        0.0000        0.0000        0.0000        0.0000        0.0000        0.0000       96.4240       99.9925      103.0355      100.2323       93.7673       89.4875       93.6219       95.6215       95.5924       80.6559       69.7707       85.6305      117.9440      119.3299       84.4178       69.9780       64.0646       50.1222       46.5359       44.0199       39.4221       64.1439       66.7764       44.9017       29.9499       27.9047       28.4378       31.2742       31.0101       28.5025       25.4640       20.5605       21.1815       25.5601       20.3465       14.7123       13.4746       10.7484       12.3411        8.8558        6.0754        7.8690        8.3748        6.9953        6.0465        4.8664        4.0328        4.9541        5.6427        4.3986        5.1480        5.4132        5.5880        7.1496        8.1261        7.2785        4.9944        3.2901        3.4166        4.1547        2.1071        1.5203        0.8205        0.4415        2.3923        3.7309        3.8760        3.7885        2.8869        3.2487        2.9860        2.5421        2.3127        1.3767        1.7928        1.4725        1.7014        2.6530        5.9282        9.8050       11.8203        6.0372        4.0045        3.7013        5.5715        7.9663        8.2197        8.2041        8.1652        0.0000        0.0000        0.0000        0.0000        0.0000        0.0000        0.0000        0.0000        0.0000        0.0000        0.0000        0.0000        0.0000        0.0000        0.0000        0.0000        0.0000        0.0000        0.0000        0.0000        0.0000       15.9557       17.5020       17.8097       20.4717       21.8661       22.5526       24.8389       25.8629       26.7249       25.1557       26.5274       33.2637       30.8264       26.7747       32.0610       47.5984       50.2452       56.6153       55.6366       51.2875       48.9850       50.6070       52.3451       58.6462       74.9485       63.1961       61.7182       67.4855       67.1278       68.5359       71.5623       80.8159       76.4987       72.0782       80.8345       76.2996       74.8186       79.6269       93.9160      106.2518      114.4208      113.3098      114.5906       98.8645       96.2342       88.6194       75.6897       66.6742       64.3939       65.9634       87.3667       98.2743      102.1341      112.5206      159.9478      150.3374      130.6153      139.6458      131.3098      115.3892      118.1390      127.3517      144.1844      152.1756      177.0857      207.6006      261.3750      316.0596      334.4585      354.0876      349.9760      333.4451      349.8417      335.1629      314.3495      286.2370      261.6632      248.2613      238.5947      246.3634      240.5118      241.9958      230.5664      209.3028      179.7176      176.9592      169.8366      143.9509      123.5290      113.4494      111.9000      118.9210      112.6958      103.7757       99.4349        0.0000        0.0000        0.0000        0.0000        0.0000        0.0000        0.0000        0.0000        0.0000        0.0000        0.0000        0.0000        0.0000        0.0000        0.0000        0.0000        0.0000        0.0000
        0.0000        0.0000        0.0000        0.0000        0.0000        0.0000        0.0000        0.0000        0.0000        0.0000        0.0000        0.0000        0.0000        0.0000        0.0000        0.0000        0.0000        0.0000        0.0000        0.0000        0.0000        0.0000        0.0000        0.0000        0.0000        0.0000       95.5494      114.7529      113.8477       94.4772      117.2649      115.5267      118.9526      123.4095      112.9008       89.1245       60.8069       53.6610       52.5048       55.4187       53.8741       61.5981       52.8952       71.8687       66.7431       51.0221       39.4958       33.1416       27.2234       24.9439       22.2537       22.4840       21.2905       24.4717       26.2840       23.2754       19.9991       16.9283       18.2091       21.6997       22.0096       17.9019       18.4920       18.9169       12.8867        7.9559        7.2598        5.2673        4.3135        4.7003        4.1020        3.6574        2.9303        2.7791        3.6687        3.8013        4.4588        4.0008        4.1941        2.8055        2.3487        1.5600        0.5565        2.1767        2.2648        2.0570        2.7030        4.3330        3.6339        3.4713        4.8045        4.8575        4.0431        3.8295        3.8546        6.2636        3.4427        3.9117        3.6119        2.9707        2.6783        2.8952        2.8242        6.0797        9.8274       11.1183        9.4709        6.1379        5.5806        5.4139        6.9600        6.5768        4.6930        4.4805        4.2436        5.0779        7.5586        8.6090        0.0000        0.0000        0.0000        0.0000        0.0000        0.0000        0.0000        0.0000        0.0000        0.0000        0.0000        0.0000       15.0538       11.3774       10.4676       11.0087       10.0643       11.8180       13.0625       14.1294       17.2088       21.4858       24.9152       26.3563       27.4336       26.3830       29.2899       34.0427       30.0178       29.7870       37.8719       35.8685       39.8060       65.6856       73.8575       78.8411       62.8752       56.7863       59.9332       55.4842       64.5554       77.7972       69.6348       68.9568       73.8576       66.1621       74.4923       71.5787       81.3568       87.2322      102.1254       93.9303       95.5088      102.5773      101.0777      109.7613      126.3623      129.5021      128.1018      121.5023      111.2823       95.4772       94.8220       80.0573       74.4736       67.8350       65.2549       92.9403      112.5599      107.3432      135.4676      127.9823      130.0111      125.6087      144.8228      182.4699      167.5256      131.3848      126.9516      126.2636      131.3078      143.1736      163.6421      210.1087      255.0117      305.2216      304.9279      307.6608      319.0308      311.0068      307.7389      304.9499      297.9755      269.0730      252.2204      220.0116      209.9245      226.4526      224.9068      229.8913      231.6363      234.7384      196.6559      174.2894      165.2638      147.2820      126.4204      117.4122      115.3821        0.0000      117.3292      111.1849      109.1386        0.0000        0.0000        0.0000        0.0000        0.0000        0.0000        0.0000        0.0000        0.0000        0.0000        0.0000        0.0000        0.0000        0.0000        0.0000        0.0000        0.0000        0.0000
        0.0000        0.0000        0.0000        0.0000        0.0000        0.0000        0.0000        0.0000        0.0000        0.0000        0.0000        0.0000        0.0000        0.0000        0.0000        0.0000        0.0000        0.0000        0.0000        0.0000        0.0000        0.0000        0.0000        0.0000        0.0000      111.4310      146.7344      201.9235      167.7222      110.6922      112.3792       97.8027       70.6379       58.1866       59.1769       48.3853       40.3098       32.3584       28.6801       29.8213       29.5338       28.9820       26.4909       23.7206       23.4246       29.9078       29.3763       28.2577       25.3361       21.7995       18.6868       17.9940       18.2646       20.5891       78.0532       71.7940       24.2014       13.1901       12.8079       13.2232        9.9853       10.6245       16.6798       18.2353        9.5915        7.8535        7.2842        5.9913        5.3888        4.3741        3.5620        3.1664        2.6622        2.2064        2.1499        1.4924        2.4524        3.4012        2.8088        0.6245        1.2559        2.0994        3.3762        3.2705        4.3724        5.1618        5.5691        6.1051        5.7581        5.2539        5.0713        6.7366        5.9891        7.5414        7.4250        6.6855        5.9969        6.9923        4.8052        8.2677        7.8789        5.3720        6.6674       10.6326       13.6781       13.8350       10.9754        5.3801        5.5916        5.2790        4.6546        5.3331        5.4639        6.6926        7.1896        7.0717        7.3558        8.5250       10.9815       14.7261       12.7606        0.0000        0.0000        0.0000        0.0000        0.0000        0.0000        0.0000        0.0000       14.2246       13.4386       12.9847       11.7077       15.0910       16.6725       18.7277       19.8160       22.9111       28.7949       28.0610       26.4555       26.9900       26.6537       28.1358       30.7558       32.9077       35.4725       31.7163       37.5586       46.6210       48.7786       61.7214       68.4080       72.2701       64.5502       71.2335       78.7647       69.9062       83.1335       92.4454       89.9175       94.3075       87.7927       89.5237       95.5705       90.1105       97.0013      103.1213      120.6775      120.1240      103.4942      115.3244      113.0762      116.4868      119.0980      123.0166      133.6149      131.6187      125.1288      110.0291      100.3533       88.2263       83.9558       76.6967       74.2215       70.2065       87.5196      121.5765      128.8348       91.5560      101.3314      126.4489      136.8696      162.0110      154.0426      131.7740      136.2975      132.7478      144.6646      161.1656      177.1503      209.2860      252.0936      299.7975      297.4178      299.3752      291.6988      303.6821      285.2191      276.1253      255.2468      238.9410      240.7004      220.6544      214.0659      219.5080      210.6327      205.5583      202.7483      210.5154      207.3927      193.3108      186.2663      161.3102      145.4250        0.0000        0.0000        0.0000        0.0000        0.0000        0.0000        0.0000        0.0000        0.0000        0.0000        0.0000        0.0000        0.0000        0.0000        0.0000        0.0000        0.0000        0.0000        0.0000        0.0000        0.0000        0.0000        0.0000        0.0000
        0.0000        0.0000        0.0000        0.0000        0.0000        0.0000        0.0000        0.0000        0.0000        0.0000        0.0000        0.0000        0.0000        0.0000        0.0000        0.0000        0.0000        0.0000        0.0000        0.0000        0.0000        0.0000       86.7188       93.2515      106.3156      106.2683      119.9262      126.9404       92.7003       85.6263       81.1568       60.0302       45.4192       35.7305       34.5449       29.7843       24.1852       20.0696       16.8893       14.1462       14.8250       16.8639       14.3515       11.0353       10.3154       12.9047       16.5244       18.2284       17.5913       16.1769       12.4148       11.6597       13.1464       20.8221      130.9790      118.5847       47.6326        8.9055        8.3033        8.5917        8.3493        8.5194        9.5271        9.9135        4.7001       12.7522        7.2037        6.0208        5.3851        3.9202        4.1902        4.2804        3.5898        2.1156        1.6892        1.7578        3.6993        3.6372        2.1803        1.6992        2.2726        4.1943        4.2932        6.2721        9.0541        8.8804        6.8117        5.8120        4.8821        7.2488        9.9824        7.0788       10.1559        8.5629        7.3148        9.6742       20.0082       22.8970       19.6418        9.2760        8.2422        8.3111        8.2212        9.8370        7.5802        8.7622        7.5183        5.9188        7.1309        8.1946        9.3984        8.2742        6.0347        5.7422        6.4224        6.8247        5.5981        7.3856        9.4605       11.0901       11.8739        8.3882        9.5761       11.4459       11.8935       16.3860       21.8102       20.2667       18.2330       14.6695       16.4123       17.6673       18.0105       21.9478       22.8718       21.8629       22.8634       28.7602       39.4978       34.1709       29.4682       27.2234       28.5072       45.1782       26.8821       29.3393       31.3475       35.2093       40.0793       44.8054       55.9844       69.9489       68.7712       77.1675       74.0734       76.4866       89.3848       90.9609       94.1700       89.8024       89.3876       99.2040       99.6434       92.7277       97.8702       98.7012      107.0237      103.3459      103.0511       97.9418       91.8798       99.5285       99.2771      106.0452      116.3037      126.8551      129.1714      126.2881      123.8572      118.1687      100.0904       92.8856       81.6316       65.3458       72.0888       70.1893       75.3383      116.5101      109.1351       90.8896      105.3856      135.5305      139.7101      122.9614      127.3098      134.7145      130.4684      120.4425      125.4826      148.7137      166.9606      193.6414      224.6076      258.9728      268.5654      272.9553      268.9586      295.1226      289.6415      273.7778      252.4656      215.6968      203.3309      199.7834      203.9556      210.3131      190.9453      179.2086      170.6244      179.1792      192.2728      193.2280      183.1179      157.7197        0.0000        0.0000        0.0000        0.0000        0.0000        0.0000        0.0000        0.0000        0.0000        0.0000        0.0000        0.0000        0.0000        0.0000        0.0000        0.0000        0.0000        0.0000        0.0000        0.0000        0.0000        0.0000        0.0000        0.0000        0.0000
        0.0000        0.0000        0.0000        0.0000        0.0000        0.0000        0.0000        0.0000        0.0000        0.0000        0.0000        0.0000        0.0000        0.0000        0.0000        0.0000        0.0000        0.0000       90.3128       88.0947       85.1578       83.9929       93.6352       99.5195       89.2877       77.4749       72.4031       57.0154       54.9855       58.4060       62.1365       43.5213       33.5724       25.0899       18.7390       17.8695       15.8567       13.6173       12.0282       10.6470       10.5222       10.7179       10.3245       10.0032        8.9726        8.8124        7.0136        9.2502        9.3976       10.1917        9.2898        9.2353        9.7893        8.2849        7.9308        6.7472        7.1462        7.8484        7.0790        6.5767        5.2379        6.0779        5.4060        4.7936        4.6413        4.9514        6.1669        2.8972        2.5339        2.8297        4.4707        6.4229        4.7394        3.0496        2.4142        2.7598        2.5972        2.0512        1.0844        2.0130        3.1705        5.5276        6.6539        6.8982        6.8673        5.9700        5.0007        4.1716        5.6011        6.7889       11.4141       12.1843       14.2036       11.9670       15.3985       23.6919       29.6699       21.1270       11.2655        8.9614        8.2509        9.0505        7.3681        7.0436        6.7862        7.3399        9.4028        7.3890        5.2993        5.4911        6.8464        5.6416        5.4792        4.7336        4.7200        5.1939        5.3936        6.1613        6.4942        7.2725        6.7749        5.9350        6.9691        8.3222       12.1226       18.6711       28.8112       26.6506       23.2989       19.6966       17.3404       16.5629       17.1834       17.2407       17.3451       15.7411       19.7618       23.0428       37.3791       47.2021       36.9663       30.1945       35.3344       32.7655       30.2403       33.1324       38.4631       46.6883       52.7942       61.7227       59.7548       65.0895       76.3717       84.3896      103.5706      100.0926       90.4796       84.9447       78.2039       81.6999       82.3207       88.2924       84.9425       87.2229       91.7403       99.5556       88.7507       78.9059       81.0906       78.7692       79.4134       96.3784      104.8073      114.7675      118.3278      125.9303      125.4276      121.1560      127.7272      116.9630      103.7635       99.0865       96.6460       90.1861       85.0110       70.3836       63.3390       66.0707       65.3429       60.2789       67.3821       97.3793       86.0910      107.3965      120.2592      128.2188      140.8938      136.2829      125.6457      143.6374      163.1383      191.3684      210.8335      221.5948      246.8477      252.9159      247.2365      263.5984      264.6885      251.9183      240.1835      208.0838      196.7514      191.7263      184.7066      186.2668      180.1609      171.4659      167.3599      179.2452      185.0309        0.0000        0.0000        0.0000        0.0000        0.0000        0.0000        0.0000        0.0000        0.0000        0.0000        0.0000        0.0000        0.0000        0.0000        0.0000        0.0000        0.0000        0.0000        0.0000        0.0000        0.0000        0.0000        0.0000        0.0000        0.0000        0.0000        0.0000        0.0000
        0.0000        0.0000        0.0000        0.0000        0.0000        0.0000        0.0000        0.0000        0.0000        0.0000        0.0000        0.0000        0.0000        0.0000        0.0000       89.3536       90.9303       92.5354       90.6646       84.3254       93.1459       86.4074       81.0383       84.7516       89.6892       78.1605       68.6627       60.7236       54.1896       39.6537       29.4529       18.8346       14.7788       12.7349       11.4173       11.6766        8.9356       12.9103        9.8904        8.8562       10.1991        7.8052        6.9452        5.5602        6.6226        8.5869        9.2071        8.5637        7.6412        6.9395        7.3731        6.9936        5.5724        5.4663        7.6218        5.9369        5.4106        5.9050        6.0976        6.2259        5.9049        5.7054        5.1619        8.4026        9.2918        8.5179        6.8893        3.3840        2.4667        2.6721        3.8082        4.0477        2.7207        3.0650        3.5881        2.3435        2.2741        2.8604        2.4504        3.6864        5.9268        7.4282        5.9871        5.1138        5.0713        4.8552        4.1433        4.9654        5.3749       12.2015       26.7418       22.7954       20.1274       22.3602       20.5679       33.1502       28.5016       23.4581       19.7634        8.2086        6.8425        7.1791        6.4416        9.5767        7.8169        8.7951        8.9651        6.1736        5.2879        5.5512        5.6498        6.8100        9.4504        8.8572       10.5727       15.8295       15.3628       12.3805        8.4176        6.6412        6.3718        7.3537        8.1561        9.2031       10.8598       19.2074       24.8798       24.8102       26.3671       17.8940       16.0352       16.0427       17.2457       17.4521       18.9619       27.1182       29.6729       20.7502       23.8275       38.8183       30.9851       29.7159       35.6995       37.9226       36.7667       37.9750       41.1106       46.0623       52.3569       54.2954       58.4735       72.4161       81.5562       96.0022       97.3679       96.3943       84.5438       85.2629       86.6862       82.2085       82.0397       67.5833       74.9236       91.5983       98.3112      103.8463      100.1420       81.2960       78.9921       75.2465       87.9409       94.2274      108.0350      122.1656      131.6105      132.8685      132.9905      123.2317      116.0892       97.5420      117.5201      139.2375      130.5787      117.7533       95.4266       85.9913       82.9914       90.6788       92.2016       78.4501       78.6645       79.5323       82.1522       86.8288      112.7544      115.0920      131.1037      122.9308      121.4423      144.8074      180.4639      209.5392      218.8699      232.1501      246.7306      248.4494      240.9193      246.4964      248.0516      243.4819      236.3532      205.5167      205.3259      196.3400        0.0000      194.7349      189.1787      174.3194      168.1454      183.7850      184.1848        0.0000        0.0000        0.0000        0.0000        0.0000        0.0000        0.0000        0.0000        0.0000        0.0000        0.0000        0.0000        0.0000        0.0000        0.0000        0.0000        0.0000        0.0000        0.0000        0.0000        0.0000        0.0000        0.0000        0.0000        0.0000        0.0000        0.0000        0.0000
        0.0000        0.0000        0.0000        0.0000        0.0000        0.0000        0.0000        0.0000        0.0000        0.0000        0.0000        0.0000        0.0000       79.8245       79.4160       88.3589      105.4684      103.8603       94.4292       90.0332       85.2708       81.2781       80.5487       87.8981       86.2742       64.4989       52.8467       31.3240       30.1200       26.3509       18.7066       12.9382       10.2891       10.0603        9.1360        7.3366        8.5778        8.1137        8.2094        8.8322        6.9985        4.7303        4.5447        3.7240        4.7734        6.4129        9.3069        9.4218        7.1013        5.9191        5.8561        5.1941        5.5599        6.0325        4.0095        3.1960        3.7906        4.3318        4.2052        4.5831        4.8852        4.0385        5.4769        4.5554        6.1530        3.8801        3.6417        2.5094        2.3452        3.0572        3.6805        3.1511        2.0270        2.4359        2.3311        2.8603        3.6690        3.2344        2.8139        3.6508        4.4302        5.8699        7.3903        8.5147        7.8218        6.3561        9.9034       10.4585       23.4342       38.9470       33.1985       19.0580       16.5503       15.3829       12.4846       10.5040        8.5321        9.9297        8.5330        8.6769        8.7905        9.1383        7.2241        4.8933        8.3268        9.3040        9.8193        6.8225        6.3708        5.9762        8.4117        7.5094       13.0678       14.1423       12.7774       19.1117       21.4626       16.3451       10.2538        9.2793        9.6724       10.4686        9.4351       10.1967       12.0049       15.2679       15.7532       15.6003       14.9415       17.7274       19.4102       20.5482       20.2174       22.4154       27.4260       36.1814       43.8684       29.1137       18.6038       19.8065       22.3583       31.3273       39.9291       48.2141       45.4572       45.2162       45.6529       51.4388       61.3875       64.3281       71.6159       86.0452       97.3833       99.9084      105.3949       91.9529       98.8990       97.0911       89.3062       83.0719       76.4981       83.4095       87.0124      100.8044      109.2735      110.3106       99.2543       92.2368       88.0109       81.5473       85.3846      104.5808      121.3058      132.5112      138.7030      135.9640      136.4646      139.8961      126.0082      102.6900      110.6953      138.4074      136.6147      121.1707      117.4898      117.9620      112.5960      110.7596      104.2612       83.1898       80.2379       78.0028       77.6894       86.1837      101.0316      105.3094      115.0076      139.8863      139.8591      159.1736      178.3498      200.4440      207.6239      228.0956      240.0727      234.8839      237.6815      254.3562      262.4092      251.2835      249.4059      226.8995      233.8945        0.0000        0.0000        0.0000        0.0000        0.0000        0.0000        0.0000        0.0000        0.0000        0.0000        0.0000        0.0000        0.0000        0.0000        0.0000        0.0000        0.0000        0.0000        0.0000        0.0000        0.0000        0.0000        0.0000        0.0000        0.0000        0.0000        0.0000        0.0000        0.0000        0.0000        0.0000        0.0000        0.0000        0.0000        0.0000        0.0000
        0.0000        0.0000        0.0000        0.0000        0.0000        0.0000        0.0000        0.0000        0.0000       65.1652        0.0000        0.0000       65.4390       82.0511       83.0101       83.6651       96.6121       83.1823       82.3958       81.3340       82.5506       75.3892       74.8181       66.3197       55.2924       46.9869       40.9542       26.2843       19.5112       13.9197       12.2479        9.5101        9.7087        7.7727        7.4051        9.9964        9.0836        6.7801        5.8549        4.6866        4.5965        3.1560        3.5982        3.1448        3.5546        4.2784        4.5829        6.0727        5.3924        6.6349        6.3216        4.9084        4.7914        3.3078        4.1395        2.6785        2.0367        2.7631        4.3771        4.3891        3.4180        2.7053        1.8094        1.8834        2.8202        3.5669        2.7795        1.5291        2.1225        3.1345        4.8468        4.4131        2.9723        3.0585        3.1274        2.1453        3.9544        3.4297        5.6326        7.8872        8.6400       11.8078       16.3325       10.7387       11.7180       14.4029       26.8760       32.7082       37.6649       33.6870       16.7103        7.4756        5.8530        5.9353        6.8399       10.1422       10.1505        9.5330       10.6394       12.7391       11.7650       10.3014        9.5192        8.0572        7.5803        8.9840       10.7621        8.8517        7.1183        7.7017       11.3941       14.0832       17.6230       20.1655       23.1972       14.5381       13.8598       13.0754        7.7838        8.3697        8.6905       14.6452       21.3366       16.9646       13.5873       14.9457       14.9747       15.3294       15.9214       16.7102       18.0814       19.8113       19.5255       20.3805       18.7539       14.9404       22.2953       25.6817       14.8390       18.9198       32.4134       47.1991       57.7669       62.4778       57.1349       54.0704       55.9595       66.8943       77.3448       83.5692       91.1114      102.9450      101.3585      102.9626      105.6142       97.1741       92.8279       97.3397       98.3657       89.2711       76.0000       82.7349       94.9328       95.5698       98.7776      102.4636      107.6087      107.5058      105.3576      100.4381      104.0950      117.0296      107.8007      115.3599      115.5501      122.4397      138.0040      135.8668      124.0773      125.9329      138.0167      147.4307      153.3262      151.9325      143.1398      134.2009      132.2997      122.4635      104.3999      100.0855       94.1842       74.0399       74.0921       85.1141       79.3154       86.1113       99.9924      110.9726      124.5316      159.9534      186.7019      203.0031      218.2653      228.3790      233.4080      239.7023      249.3274      269.1973      271.7763      262.8073      261.5760      270.0184        0.0000        0.0000        0.0000        0.0000        0.0000        0.0000        0.0000        0.0000        0.0000        0.0000        0.0000        0.0000        0.0000        0.0000        0.0000        0.0000        0.0000        0.0000        0.0000        0.0000        0.0000        0.0000        0.0000        0.0000        0.0000        0.0000        0.0000        0.0000        0.0000        0.0000        0.0000        0.0000        0.0000        0.0000        0.0000        0.0000        0.0000
        0.0000        0.0000        0.0000        0.0000        0.0000       67.5880       31.6881      115.9010      143.4333       56.9354       62.8292       63.1080       78.6322       86.4718       84.9846       73.7456       66.3281       64.9022       72.4942       75.1479       66.9664       53.6182       46.8701       38.7865       37.4393       33.6295       29.5180       16.2194       11.8690       11.1236        8.8484        7.8720        6.5733        6.3130        8.1098        9.0253        9.8077        9.3487        5.1678        4.0927        3.9637        3.8382        4.0723        3.3765        4.5122        4.7705        6.4561        6.8078        6.3063        5.9279        6.4176        5.2886        4.7573        3.7786        6.6631        4.9308        3.3351        3.9654        4.4543        4.1155        2.6682        2.7795        2.7711        4.8629        5.7386        5.3003        3.0332        3.2395        3.5459        3.4835        4.2761        3.6542        2.0787        1.7818        2.4521        3.1459        4.4794        5.1503        7.7805        8.6516       10.8329       15.4455       19.8726       16.8308       19.1819       23.8191       19.4274       13.2325       14.5968       11.4881        7.4473        6.3367        5.8157        8.9126       11.2079       10.8368       10.0468       12.1977       13.4456       14.5629       14.2736       15.0458       11.8662       11.9656        9.0169       10.8810       13.8431       13.7285       10.0972        8.1372        8.3046       11.0420       14.7559       14.2233       15.2424       12.4835       13.7109       11.7835        8.5906       10.8909       18.1592       24.6650       21.1377       14.6516       13.5989       16.9742       17.1709       17.2740       18.4649       15.6976       15.0993       16.2339       17.3212       17.2475       15.7020       11.6689       10.9595       16.4545       22.1032       24.5429       28.9318       43.1644       43.6803       51.4476       52.7761       54.1536       60.4746       75.1104       86.9228       95.0386      100.4477      100.4211       97.5512      108.0110      114.7335      125.5850      111.0636      117.7823      115.5369       87.4882       79.8819       87.1774       91.8298       96.7658       98.0528      102.1690      113.3829      121.1610      119.0333      113.1229      114.4610      124.5614      105.0114      103.3171      107.1635      120.8813      133.7048      124.5394      126.1529      147.4344      162.6657      150.5278      149.4043      150.3454      141.7639      142.0630      140.9304      127.4948      125.0491      115.4639       96.9074       93.2698        0.0000        0.0000       86.7010       80.2978       91.5023       96.9949      115.6388      154.3118      186.7628      203.9350      232.6588      239.5529      250.9719      272.0689      267.4136      275.9321      278.3669      272.3571      265.5985        0.0000        0.0000        0.0000        0.0000        0.0000        0.0000        0.0000        0.0000        0.0000        0.0000        0.0000        0.0000        0.0000        0.0000        0.0000        0.0000        0.0000        0.0000        0.0000        0.0000        0.0000        0.0000        0.0000        0.0000        0.0000        0.0000        0.0000        0.0000        0.0000        0.0000        0.0000        0.0000        0.0000        0.0000        0.0000        0.0000        0.0000        0.0000
        0.0000        0.0000        0.0000        0.0000       28.3967       43.3118       26.3880       39.4091       42.4209       46.3946       55.2646       56.8426       68.0427       74.2137       51.7972       54.5837       52.9990       55.0293       57.7875       49.1653       46.5585       45.7617       41.9861       32.6627       31.8403       28.1968       24.5886       12.9057       10.4270        9.1088        6.0897        5.7242        8.0858        9.8437        6.0877        6.6770        5.5382        6.1511        6.1121        5.1531        3.8983        3.4358        4.1107        4.7300        5.5337        4.8646        5.2625        6.6257        7.2989        6.9504        6.8606        5.0385        5.1720        5.4526        6.6462        5.0733        5.4490        5.3792        3.5817        3.6562        4.8767        5.1019        5.0507        5.9697        7.4975        7.3460        3.8233        2.7617        2.5870        3.7088        4.1709        3.7285        1.4897        1.6110        2.7174        4.4305        6.6766        8.6522        9.1560        9.1814       13.6399       17.9300       20.7195       18.7093        9.7060        8.3898        7.6757        5.6220        6.7811        8.1381        7.7795       11.1785       11.7972       12.4512       13.3167       11.7043       10.6391       14.4645       15.7013       17.6976       16.8487       16.8899       16.6138       15.5217       13.4464       12.8929       11.6488       11.8753       11.6130        9.8386        9.3709        9.2729       10.5765       12.6356       11.0098       11.3600       13.4517       18.4864       17.3103       19.3741       19.8045       21.0793       14.6562       13.1561       15.0268       20.3789       22.8753       21.6156       20.5466       17.8231       14.7516       14.7411       15.2022       15.2208       16.3908       13.6922       13.1846       15.7828       17.9363       23.8177       26.4897       32.9190       39.5906       45.8896       50.6477       56.7189       70.8330       86.8561       92.7584       92.9018       91.2955      102.9815      108.7360      118.4284      117.2167      107.8425      108.6330      105.0085       97.0965       92.8178       82.7085       84.4229       86.5394       98.6219      104.6175       93.5024       94.7702      113.5876      107.0982      110.0555      107.7458      104.8911      104.1237      110.3405      118.6354      127.6188      133.1116      125.7893      126.1633      141.8499      166.0165      158.8740      154.8215      169.2593      163.2233      160.1769      143.6094      122.5508      107.4923      101.9434      100.9286        0.0000        0.0000        0.0000       75.6311       73.1662       84.3990       86.1292       99.0699      163.2373      200.2546      211.4288      253.3045      240.3952      275.7722      283.8787      260.2418      290.8621        0.0000        0.0000        0.0000        0.0000        0.0000        0.0000        0.0000        0.0000        0.0000        0.0000        0.0000        0.0000        0.0000        0.0000        0.0000        0.0000        0.0000        0.0000        0.0000        0.0000        0.0000        0.0000        0.0000        0.0000        0.0000        0.0000        0.0000        0.0000        0.0000        0.0000        0.0000        0.0000        0.0000        0.0000        0.0000        0.0000        0.0000        0.0000        0.0000        0.0000        0.0000
        0.0000        0.0000       35.8488       24.3253       23.9922       22.4534       31.7904       28.4824       28.9040       34.4178       33.6000       31.5101       36.3467       35.0441       32.6299       40.9688       42.9612       43.9983       39.7708       36.4782       39.6205       35.1158       33.7759       28.9318       26.7767       21.8436       19.9271       12.4919       14.6059       12.6569        7.6758        7.2033        6.5126        4.1557        4.0359        4.6407        4.3211        4.4575        4.9192        4.2806        4.0253        4.2504        4.3892        4.8790        6.8336        7.3006        6.9853        6.2235        6.0981        5.2733        5.6587        4.1504        4.4608        5.4522        8.4286        5.1126        3.0495        3.3063        3.4877        3.1865        3.7162        4.0060        3.3886        4.1693        5.5401        4.0870        3.9116        2.1943        2.7515        4.2128        5.6479        6.7527        6.0164        8.6750       11.8830       10.6887        8.6465        8.2240       13.4712       16.0043       16.1120       10.3853        7.9898        6.9111        6.7691        9.2127        5.4688        5.6137        7.1648       13.2042       15.4730       14.3563       12.6755       12.7644       12.4586       12.7579       13.9960       14.6475       14.7539       22.4303       19.6717       17.7168       17.1363       14.7455       18.1145       11.2673       10.6087       11.2575       13.4046       11.5674       11.8672       13.2118       12.6042       10.5859       15.5021       17.5875       13.3124       16.2730       16.3639       18.0340       21.1670       18.3004       17.8230       16.0080       16.7325       21.8125       27.5761       23.7369       19.4285       17.2358       17.7350       16.3495       15.2734       16.0995       19.6466       20.8786       23.1134       20.0201       25.9932       44.5573       40.6956       40.1258       45.7118       51.2387       56.6127       71.9226       86.4866       97.7171       99.6811       99.3986       96.6366      115.8218      123.3911      118.9004      112.8775      107.1235      106.1532      104.7851      118.5562       99.4082       85.6902       83.6730       91.3593      100.7734       97.3723       87.7910       91.3626       95.5138      102.0657      105.2753      109.9332      104.4142      103.3863      108.2462      112.7217      118.2710      122.5578      130.5421      134.2801      153.8200      162.8617      183.2141      165.7544      181.8172      188.2224      169.2867      147.6348      127.8335      111.1242      102.7868        0.0000        0.0000        0.0000       88.4474      107.0825       90.5732       83.5289       84.7229      105.8567      175.5749      225.8802      257.9793      285.8504      262.7293      297.7786      291.9056      270.7391        0.0000        0.0000        0.0000        0.0000        0.0000        0.0000        0.0000        0.0000        0.0000        0.0000        0.0000        0.0000        0.0000        0.0000        0.0000        0.0000        0.0000        0.0000        0.0000        0.0000        0.0000        0.0000        0.0000        0.0000        0.0000        0.0000        0.0000        0.0000        0.0000        0.0000        0.0000        0.0000        0.0000        0.0000        0.0000        0.0000        0.0000        0.0000        0.0000        0.0000        0.0000        0.0000
        0.0000       18.8647       18.4368       19.5962       19.7405       21.7023       27.5354       21.7519       20.2174       20.1594       20.9554       16.0854       18.2892       17.3271       15.8539       18.0778       20.8991       20.4099       19.7860       16.9451       17.9078       15.9055       12.8667       15.7973       18.0181       17.9417       14.7996        9.3166        7.4805        6.6179        5.1745        3.3077        2.7666        2.2994        2.3282        2.3118        2.3750        2.9410        2.6860        1.5182        1.8517        3.8506        4.5973        5.7254        6.5722        5.7730        5.4628        6.5549        5.3345        4.3095        4.9057        3.3221        5.1032        3.6498        5.2801        2.9864        1.6902        1.6109        2.6073        2.5861        2.5833        2.5204        3.6863        4.6764        4.8092        4.5941        4.9699        4.6919        4.9632        6.1591        6.9872        7.2478        7.6305        9.4430       11.5526       12.3661        7.8461        6.4905        6.6558        5.8526        7.1107        6.8084        7.1001        6.3604        4.4138        6.8897        8.9838        7.7203        7.5386        7.1330        8.8597       11.5598       16.4702       16.4194       12.4630       15.4222       15.4188       14.3777       14.6818       18.7299       18.3142       14.3954       15.5369       13.7835       15.1233       12.7593       11.9586       11.0561       11.3245       12.5290       11.7570       12.1867       13.1790       15.1711       17.3530       16.7296       15.8166       11.6109       11.2756       15.1490       19.1404       23.0849       18.4081       20.9547       20.2808       23.9598       25.4521       20.8165       16.4186       19.3566       22.0746       13.8338       14.6380       19.9390       21.2242       21.7090       27.3813       30.2744       43.5590       56.2996       68.9799       66.0236       60.3881       63.2025       84.4834      104.2121      122.2800      107.8765      100.0137      103.7245      111.2684      122.9434      132.7803      126.0569      118.0655      111.6964      106.6418      110.8662      107.7290      101.0987       93.0295       92.0521      106.9994      103.2624       84.9617       85.3362       89.9616       99.6967      111.0025      111.3548      115.1569       89.6214       89.8589       91.3145       92.6454       91.1369      101.1163      113.0554      116.4568      128.3540      134.4429      156.7313      159.8135      173.6729      186.8712      146.0225      146.1091      112.1695        0.0000        0.0000        0.0000        0.0000      110.2506      113.1826      132.7312      116.7144      100.9636      107.4954      131.5776      173.2510      244.9180      272.9303      280.2503      317.0254      326.4631      360.3737        0.0000        0.0000        0.0000        0.0000        0.0000        0.0000        0.0000        0.0000        0.0000        0.0000        0.0000        0.0000        0.0000        0.0000        0.0000        0.0000        0.0000        0.0000        0.0000        0.0000        0.0000        0.0000        0.0000        0.0000        0.0000        0.0000        0.0000        0.0000        0.0000        0.0000        0.0000        0.0000        0.0000        0.0000        0.0000        0.0000        0.0000        0.0000        0.0000        0.0000        0.0000        0.0000        0.0000
        0.0000       15.2263       15.2097       15.9755       16.6629       19.4159       20.9212       14.0254       13.3809       12.6049       11.7124       13.7697       11.1303       12.3999       12.5544       14.2921       14.4281       14.5144       13.7388       10.4290        8.8213        7.6666        8.0336       11.1506       12.7399       10.8238        8.6304        6.9873        6.7158        6.5130        4.7733        3.2019        2.6821        2.0312        1.6427        1.7622        2.4926        2.5895        2.2843        1.4741        1.1472        1.4542        1.3883        1.8501        2.6591        2.6029        2.2879        3.0445        3.6955        4.0385        4.8876        3.2226        3.2197        2.5249        2.5193        2.2526        2.5019        3.3108        3.2959        2.2966        2.1390        1.6214        3.4194        4.7021        4.8439        5.2062        6.1695        6.0243        4.9652        5.0362        6.2008        7.2974       11.0946       19.1412       16.1023       13.8572        7.9395        9.0609        6.9166        8.1973       10.1735        9.9506        8.4795        9.3330        9.0057        8.6090        9.2534        8.2771        7.7264        9.5898        8.8027        9.2449       13.9371       12.3123        9.5419       12.8167       14.2292       14.9756       15.9033       16.4329       20.0066       15.5444       15.1078       12.2147       16.2505       17.6424       13.6665       10.8204       10.8897       10.9847       11.7905       14.8879       16.4336       16.0573       11.1439        9.7979       13.1273       16.1214       16.2674       24.3070       39.4214       35.7961       22.7977       24.7511       27.0168       33.8471       32.3053       22.5599       19.9009       16.8578       17.3857       15.4749       16.3637       22.1396       25.1385       22.2856       32.8787       39.2966       58.4353       70.0477       84.8011       97.5859       99.3158      105.6179      103.0909      104.1388      109.3771       97.4913       99.8366      102.5560      118.5339      115.0178      126.2248      130.7768      124.7731      107.2863      112.9881      112.3808      107.2465       99.5337       92.4913      102.0034      105.5302      100.8232       96.9148       94.0498       91.8474       99.3797      112.2900      123.5005      118.8143       91.9072       84.1310       90.9339       93.7688       99.7552      108.3013      120.8179      119.1157      132.5334      138.8822      151.5118      153.8530      132.1146      139.1646      146.1873        0.0000        0.0000        0.0000        0.0000        0.0000       97.9985       85.2160       88.2449       91.5457      150.4065      140.6357      151.1439      154.4626      198.6667      253.2253      248.5016      280.7459      352.3414        0.0000        0.0000        0.0000        0.0000        0.0000        0.0000        0.0000        0.0000        0.0000        0.0000        0.0000        0.0000        0.0000        0.0000        0.0000        0.0000        0.0000        0.0000        0.0000        0.0000        0.0000        0.0000        0.0000        0.0000        0.0000        0.0000        0.0000        0.0000        0.0000        0.0000        0.0000        0.0000        0.0000        0.0000        0.0000        0.0000        0.0000        0.0000        0.0000        0.0000        0.0000        0.0000        0.0000        0.0000        0.0000
       11.9818       15.3866       14.7912       14.1084       21.6896       22.8535       23.1338       15.9381       13.8773       10.5643       11.0413        8.6290        7.9226       10.8379       15.7268       16.2911       11.9063       10.2610       11.1905        8.6650        5.2699        4.4868        4.8411        6.6017        7.5939        9.2198        8.1281        7.5625        6.5825        5.5811        3.9665        2.6634        3.1558        3.2472        1.7801        1.6645        1.7874        0.9808        0.9438        0.5708        0.5505        0.7246        1.2908        2.6925        2.7848        2.5824        2.0227        3.8425        4.8838        4.1484        4.1478        3.7520        3.3307        1.8960        1.9573        2.4926        3.1815        3.7673        2.6238       11.0876        7.8460        2.2290        3.8728        4.1820        4.4227        4.5047        5.2876        6.0368        7.4962        8.1008        8.5075       11.9271       14.7886       14.6155       13.4926        8.9568        5.1323        4.5551        6.0568        8.0094        8.7301       10.1711        5.9634        5.9584        7.8117        7.1270        6.4977        6.5237        7.3767        7.1929        7.7128        8.6707       21.4859       46.5034        7.7009       13.8466       17.9918       19.1679       19.7508       35.0803       25.9707       19.8971       16.4827       12.2619       12.6873       14.1727       12.6656       10.8486       14.6600       15.3024       12.5395        9.8420        9.6107       12.2742       12.2759       17.8513       18.1187       20.5784       34.1783       44.6549       52.4081       44.6452       36.4353       30.5576       25.4356       29.5855       22.2937       18.1572       20.4743       20.9979       26.1107       24.2060       25.5485       26.5786       28.6832       35.6516       32.9172       43.3415       50.2060       69.5260       75.4646       79.4651       84.5772       79.9114       77.2417      105.0449      102.2226      118.2655      106.8206      107.0845      103.9458      116.0510      118.2158      128.8229      104.4990       95.9290      106.1170      104.3794      100.5849       98.9942       95.4341       98.3815      104.1570      107.5507      106.2020       97.4656       93.8615      115.4104      126.4526      137.5000      123.4583       96.7674       96.0421      101.0578       98.3951      100.6601      101.7871      108.9731      112.5222      132.2844      127.4465      129.7679      140.6386      133.5590      151.4916        0.0000        0.0000        0.0000        0.0000        0.0000        0.0000      123.5862       94.1387       98.4138      107.7780      175.9805      200.4061      209.8280      228.4026      226.2975      230.0063        0.0000        0.0000        0.0000        0.0000        0.0000        0.0000        0.0000        0.0000        0.0000        0.0000        0.0000        0.0000        0.0000        0.0000        0.0000        0.0000        0.0000        0.0000        0.0000        0.0000        0.0000        0.0000        0.0000        0.0000        0.0000        0.0000        0.0000        0.0000        0.0000        0.0000        0.0000        0.0000        0.0000        0.0000        0.0000        0.0000        0.0000        0.0000        0.0000        0.0000        0.0000        0.0000        0.0000        0.0000        0.0000        0.0000        0.0000        0.0000
       16.8009       11.7643       14.4910       14.9638       19.9147       36.6270       35.8998       19.7729       15.4762       10.9816       10.7286       16.5543        9.9692       11.3579       13.8090       12.1421        9.9185        8.5368        8.7431        4.1993        4.8950        3.7696        4.2356        6.4779        6.5156        7.8157        6.5657        5.7259        5.1600        3.8582        3.2882        2.3900        2.8956        2.6962        1.6647        1.4535        1.9226        2.0263        1.7243        2.0380        1.8252        2.0780        2.3096        1.8196        1.8037        2.4309        2.3082        4.1643        3.6395        3.1912        3.2596        2.7844        2.1042        1.6127        1.6725        1.7025        1.7943        1.9649        2.1670        2.1731        2.5562        2.1560        2.9012        4.5717        5.2217        6.2750        6.9632       11.5322       14.4336        9.2282        8.1743       10.1137       10.7719        9.9633        8.6777        5.5576        6.0913        7.2402        6.9371        7.2862        8.2916        8.5152        3.2526        3.2745        3.4162        3.4671        3.4645        8.9342       13.6180        5.6554        7.7845        9.2445        7.6874        9.4668        9.9930       16.2222       19.6410       19.5295       22.4979       27.0727       33.8919       47.2455       30.8611       29.1499       40.2135       26.2768       25.6121       22.0048       23.0846       34.2214       24.7430       21.5399       20.8664       23.3734       21.6912       23.7578       25.1202       36.7650       42.5179       44.1973       38.5670       39.8271       28.5045       22.0342       18.6698       15.3816       14.1805       15.2583       16.5175       20.4441       27.4109       23.5007       18.4683       24.6399       31.0805       25.5223       18.9950       34.8054       48.2385       56.3475       68.4605       61.2174       59.8866       58.2373       73.7653      133.2568      132.8522      136.7494      126.9470      119.0432      114.5465      105.8706      102.6581      107.0156      112.3502      109.4844       96.9033       91.4153       83.2760       91.6291       94.0368      102.0771      105.0737       96.5176      101.4529       91.1119      103.2819      121.6055      129.8049      139.3989      134.5730      109.7798      106.1321      104.0024      101.5696      105.4107       96.0837      100.0788      111.4784      130.5728      121.4827      118.5770      139.2706      156.9300        0.0000        0.0000        0.0000        0.0000        0.0000        0.0000      129.7500      119.8587      122.1812      116.3308      115.9855      138.7781      163.5352      211.2859      200.8891      208.4721      213.2284        0.0000        0.0000        0.0000        0.0000        0.0000        0.0000        0.0000        0.0000        0.0000        0.0000        0.0000        0.0000        0.0000        0.0000        0.0000        0.0000        0.0000        0.0000        0.0000        0.0000        0.0000        0.0000        0.0000        0.0000        0.0000        0.0000        0.0000        0.0000        0.0000        0.0000        0.0000        0.0000        0.0000        0.0000        0.0000        0.0000        0.0000        0.0000        0.0000        0.0000        0.0000        0.0000        0.0000        0.0000        0.0000        0.0000        0.0000        0.0000
       15.6597        9.7474       14.7571       15.7268       21.2999       23.8013       28.9119       35.7061       14.5906       13.0665        9.0310       12.4390       10.0624       10.6156       13.5825        9.0901        6.0905        6.6235        5.5219        4.5873        5.3712        5.0564        4.9217        5.6911        5.4710        5.4827        4.3378        3.0071        2.8588        2.8250        4.1527        5.5047        4.1961        3.0544        1.4629        1.5879        1.6474        1.2607        1.9780        2.7128        2.2297        1.8986        1.9445        2.0545        2.4473        2.0228        1.6628        2.0070        2.5577        2.8523        2.6547        2.2932        2.3425        3.5662        3.8674        2.6852        1.9560        1.8341        2.4264        2.5121        2.9272        4.2446        4.7079        7.3607        7.9329        8.6285        8.8918        9.1874       10.7863        9.1056        8.1711        7.3417        8.3443        8.7448        7.5735        8.0240        5.4689        4.4529        3.5221        2.8497        5.0130        5.8779        4.3708        3.0601        4.0934        4.0625        3.8637        4.2694        4.7581        5.8717        6.3805        8.4476       11.0709       13.2519       14.5896       19.3189       22.9214       25.6731       26.8995       30.6425       48.8084       40.5607       55.1978       86.7653       62.9621       53.5818       70.9539       65.9549       48.9085       48.0095       42.8111       34.8316       27.6951       28.4442       25.9893       29.7586       42.9880       42.1095       50.7220       53.8100       41.5742       31.3055       24.0637       22.7336       24.9933       26.9439       27.2868       23.3498       19.2375       18.2534       19.2805       11.7740        7.3171        9.1416       11.5582       15.7526       16.3133       37.6236       33.4621       44.9077       50.4164       46.1178       51.6938       65.0137      126.8967      174.2853      145.1957      129.8838      135.9596      142.2257      142.5860      117.2076      109.0347      122.0299      116.1632      100.8672       96.4722       86.6148       89.5550       85.0140       93.2273       91.1028       98.2656       94.2292       91.0882       88.2064      106.5341      127.0145      144.7054      148.9452      137.6151      124.4590      125.3871      121.4306      124.4574      125.7225      100.5213      107.5508      111.5387      106.8890      101.4655       99.8052        0.0000        0.0000        0.0000        0.0000        0.0000        0.0000        0.0000        0.0000      187.8900      133.2807      101.7934      102.7312      101.7902      146.0700        0.0000      186.0900      153.6900      141.8100      155.9100        0.0000        0.0000        0.0000        0.0000        0.0000        0.0000        0.0000        0.0000        0.0000        0.0000        0.0000        0.0000        0.0000        0.0000        0.0000        0.0000        0.0000        0.0000        0.0000        0.0000        0.0000        0.0000        0.0000        0.0000        0.0000        0.0000        0.0000        0.0000        0.0000        0.0000        0.0000        0.0000        0.0000        0.0000        0.0000        0.0000        0.0000        0.0000        0.0000        0.0000        0.0000        0.0000        0.0000        0.0000        0.0000        0.0000        0.0000        0.0000
        7.8322       10.2849       12.9935       14.8119       19.5873       21.2061       19.6035       93.5969       71.5899       19.2778       22.3431       10.2272       10.0066        8.4994        8.8711        6.1926        4.1494        5.0619        4.0586        3.4707        4.2016        4.9726        4.1222        4.0275        3.4871        2.8807        3.3984        2.0361        2.0822        3.2445        3.7867        4.8869        3.5254        1.2772        1.1791        1.6063        1.9384        1.2351        2.1212        2.3819        1.7154        1.2614        1.5305        2.0435        1.6585        2.1039        2.1752        3.3217        2.7856        2.2680        2.4525        2.6145        2.9768        2.8607        2.9088        1.5999        2.0386        1.2212        2.0717        2.7151        6.5700        9.0426       10.1401       11.0163       10.7795       11.2289       11.6578       12.6811       14.0464       13.3007       13.5017       11.3219       11.2571       10.7868        8.9842       11.7022        5.7630        4.6928        3.5391        3.4439        3.3511        2.6995        2.2958        3.6930        4.1025        5.7313        4.3271        6.1416        7.9790        9.0908       11.0185       11.8803       12.2382       13.1800       14.7971       25.5744       28.9961       37.9224       36.1872       39.5431       43.4418       47.9344       68.5059       73.1974       64.9757       92.8271       96.0620       89.8307       83.3476       65.3680       71.8061       63.1251       52.8794       42.5617       42.8746       35.0030       45.1858       44.2804       40.4454       41.9397       32.5344       23.6966       19.6733       19.2289       23.0464       19.4363       16.8105       15.5017       12.2855       10.7874        9.5810        8.3003       14.4251       15.1792       10.9988       10.4468       10.7274       17.0312       20.5028       32.5946       53.7421       50.1049       71.1588       71.6456      141.0849      159.7306      159.2082      156.9814      148.8707      135.9887      131.5397      120.8915      120.2542      116.9254      104.1209      108.0597      103.1958       99.5922       85.1748       86.1871       90.2131       89.7677       91.3901       88.5997       86.9359      101.4918      123.1233      151.6227      172.9854      158.9174      146.2141      132.2758      141.0479      138.1716      126.2283      128.9204      105.0865      110.1363      115.3864        0.0000        0.0000        0.0000        0.0000        0.0000        0.0000        0.0000        0.0000        0.0000        0.0000        0.0000      138.2700      128.7769      138.1864       97.5288        0.0000        0.0000        0.0000        0.0000        0.0000        0.0000        0.0000        0.0000        0.0000        0.0000        0.0000        0.0000        0.0000        0.0000        0.0000        0.0000        0.0000        0.0000        0.0000        0.0000        0.0000        0.0000        0.0000        0.0000        0.0000        0.0000        0.0000        0.0000        0.0000        0.0000        0.0000        0.0000        0.0000        0.0000        0.0000        0.0000        0.0000        0.0000        0.0000        0.0000        0.0000        0.0000        0.0000        0.0000        0.0000        0.0000        0.0000        0.0000        0.0000        0.0000        0.0000        0.0000        0.0000        0.0000        0.0000
        0.0000        0.0000       13.7876       32.3340        0.0000       20.3851       21.1290       51.5572       41.1833       17.3325       18.2762       16.4693       11.1971        9.8791        7.3322        4.7583        4.0107        5.0824        4.6886        3.8149        2.9483        3.6130        3.7530        3.7336        3.6638        3.0948        3.0644        4.0666        3.5308        2.9246        2.1298        1.2418        1.0663        1.0546        0.9258        1.5461        1.3087        1.5245        1.6359        1.9861        1.8868        1.2148        1.6833        1.8871        2.0271        2.0965        2.2386        3.7166        3.6371        3.3645        3.7889        3.1936        2.5088        2.7440        3.0235        2.5005        3.1195        3.7510        8.0189        9.0671        9.8999       15.3957       18.9558       15.1593       15.9660       15.3590       16.4353       12.3566       12.2015       12.4660       11.7917        7.9912        8.0922        9.6963        9.0455        6.3373        6.5281        4.9739        5.0891        5.3708        5.3966        5.6547        5.3037        5.5212        7.2119        9.0296        7.6602        9.0460       10.7836       13.7193       11.6864        9.4349       11.1697       13.3085       16.2369       25.0933       41.8812       36.1169       41.0151       41.2587       45.5467       45.9426       55.9521       69.5536      100.2818      107.8126      124.3176      123.2979      108.2433      102.8836       93.9921       81.6780       61.0478       53.1506       47.2174       37.5995       36.5486       39.8530       34.1615       25.7484       20.2620       17.8879       17.0849       16.6317       16.8334       15.7629       13.4642       11.7292        8.8097        8.2039        9.8088       12.4581       19.2847       14.4772       10.1142       11.5923       13.0226       18.0827       21.9189       35.0842       46.0547       70.5853       83.1533       76.1888      123.6597      167.1451      184.2293      176.1018      164.9023      129.5069      118.3033      125.8577      128.6184      107.0092       97.7951       99.2166       90.9577       86.0369       86.1149       95.3837       90.8725       89.2908       88.0266       79.6301       86.4442      118.5290      163.8425      193.9780      184.9479      165.1765      151.3756      146.2452      158.2877      154.0067      139.2465      120.8844      106.6318      105.2228      115.2328      106.4552        0.0000        0.0000      110.5700        0.0000        0.0000        0.0000        0.0000        0.0000        0.0000      138.4500      112.8300       99.6719        0.0000        0.0000        0.0000        0.0000        0.0000        0.0000        0.0000        0.0000        0.0000        0.0000        0.0000        0.0000        0.0000        0.0000        0.0000        0.0000        0.0000        0.0000        0.0000        0.0000        0.0000        0.0000        0.0000        0.0000        0.0000        0.0000        0.0000        0.0000        0.0000        0.0000        0.0000        0.0000        0.0000        0.0000        0.0000        0.0000        0.0000        0.0000        0.0000        0.0000        0.0000        0.0000        0.0000        0.0000        0.0000        0.0000        0.0000        0.0000        0.0000        0.0000        0.0000        0.0000        0.0000        0.0000        0.0000        0.0000        0.0000
        0.0000        0.0000        0.0000        0.0000        0.0000       18.5200       21.0796       92.7800       42.1476       26.3781       21.8304       19.3807       14.1016        9.3710        7.4603        4.4080        4.4510        4.0040        3.6063        3.6475        3.4620        3.5131        2.6026        2.4491        2.4532        3.1790        3.1250        3.8395        2.2937        1.5938        1.8602        1.2196        1.2384        1.5331        1.5512        1.5566        1.2366        1.3044        1.9330        2.5792        1.8485        1.6304        1.6320        1.8022        1.9163        1.8873        2.2488        2.9485        2.2318        2.7897        4.9608        5.5879        4.0585        4.4075        5.2579        4.1732        5.8163        5.9043        9.6520       11.6840       13.4519       19.5693       26.1488       17.4135       16.9141       15.2413       14.1171       12.2907       12.4271       72.2121       10.9697        7.4667        9.2066        8.8535        7.6128        5.6217        5.0381        3.6782        3.3913        3.7717        4.9296        6.2323        5.1300        5.2401        4.8062        4.7252        5.3334        6.6028       10.6682       11.8652       10.3334       28.3282       42.7360       14.7436       15.5675       22.7993       29.6171       36.6463       43.1683       43.6075       47.2145       55.8409       73.6310       94.8159      119.1992      121.4607      141.3736      119.7362      112.9701      118.5958       99.0532       88.5561       76.9148       66.6363       57.9698       52.3251       45.4521       43.6777       32.0324       28.2821       15.7518       14.2080       12.9339       15.6006       13.8184       11.8128       10.2976        8.8286        8.1173        8.0986        7.9302        9.0137       12.8755       12.2419       10.8309       12.7723       16.2709       30.2398       32.7737       53.2192       54.0685       83.1233       99.9293      112.0929      124.0107      172.8459      205.6581      207.8772      169.6543      123.0740      127.3014      119.7545      107.8192       90.8973       87.2810       75.5284       80.1733       80.8170       75.1086       74.2529       73.8701       82.2504       79.7758       67.8980       85.3928      126.3813      183.5692      187.1537      177.5981      161.1523      158.2387      178.4556      177.9874      163.2805      157.3114      123.2816      107.2491      104.2776      106.6959      141.7246      120.7768      115.3808       94.7066      113.3116        0.0000        0.0000        0.0000        0.0000       90.8700      116.2200      115.0500      100.1370        0.0000        0.0000        0.0000        0.0000        0.0000        0.0000        0.0000        0.0000        0.0000        0.0000        0.0000        0.0000        0.0000        0.0000        0.0000        0.0000        0.0000        0.0000        0.0000        0.0000        0.0000        0.0000        0.0000        0.0000        0.0000        0.0000        0.0000        0.0000        0.0000        0.0000        0.0000        0.0000        0.0000        0.0000        0.0000        0.0000        0.0000        0.0000        0.0000        0.0000        0.0000        0.0000        0.0000        0.0000        0.0000        0.0000        0.0000        0.0000        0.0000        0.0000        0.0000        0.0000        0.0000        0.0000        0.0000        0.0000        0.0000
        0.0000        0.0000        0.0000        0.0000        0.0000       19.5146       20.6154       17.2852       21.9254       24.6021       29.2769       14.4309       11.6272       10.0416        5.5102        4.9659        7.5053        5.5905        3.9630        4.1216        3.4890        3.4054        2.4148        3.6934        3.1906        2.1294        2.9575        5.1546        4.9772        1.9964        1.4926        0.8626        1.4057        1.8671        1.5724        1.5777        1.6694        1.9819        1.7838        1.2613        1.1163        1.4421        1.0606        0.8239        0.8362        1.2771        1.6290        1.5586        1.4178        2.2666        2.2012        2.8721        4.5693        7.3645       16.5136        9.1014       57.8904       17.5913       22.6782       15.1940       25.5674       28.1582       22.3726       10.6890       12.2062       13.6574       13.2145        8.3717        7.9725       13.1783        7.4595        9.2522        5.4459        4.9029        4.7242        4.2401        3.8834        3.1026        3.0920        3.8515        3.2236        3.3869        2.5527        3.5963        3.1261        3.8187        4.4641        5.3877        5.8849        8.0815        5.3751        6.1338        7.0603       10.3528       13.2531       14.1807       15.4848       20.6348       27.0692       27.2165       47.1599       58.3246       66.5218       89.2729      106.8202      107.5447      105.7240      120.7858      137.2919       97.8117       95.2799      101.4651       97.3797       88.0139       76.7267       61.9922       47.8305       47.0512       37.1597       40.4115       26.5713       21.8232       15.8061       10.8333        9.1951        7.0591        6.2564        3.7604        4.4668        3.4582        3.8579        6.8235        8.0753        9.8443       15.6761       46.6780       36.5438       30.5627       36.9614       49.4771       51.2116       69.1255       93.0094      114.0237      139.2752      184.6426      194.4703      185.3989      154.9269      124.9102      129.9010      115.7290      100.0797       92.5943       77.2854       69.7049       68.4262       59.7052       55.9639       55.9330       57.5725       64.5158       68.9606       55.8729       62.8759       94.4199      121.7692      160.3096      170.4673      151.5918      135.1337      164.3107      175.8925      164.4951      152.9472      115.9026      108.6566      105.8629      104.6028      114.3453       95.8615       83.4596       73.5231       66.7886        0.0000        0.0000        0.0000       70.0311       64.9656       78.0402       78.1504       90.5061       94.2924        0.0000        0.0000        0.0000        0.0000        0.0000        0.0000        0.0000        0.0000        0.0000        0.0000        0.0000        0.0000        0.0000        0.0000        0.0000        0.0000        0.0000        0.0000        0.0000        0.0000        0.0000        0.0000        0.0000        0.0000        0.0000        0.0000        0.0000        0.0000        0.0000        0.0000        0.0000        0.0000        0.0000        0.0000        0.0000        0.0000        0.0000        0.0000        0.0000        0.0000        0.0000        0.0000        0.0000        0.0000        0.0000        0.0000        0.0000        0.0000        0.0000        0.0000        0.0000        0.0000        0.0000        0.0000        0.0000        0.0000
        0.0000        0.0000        0.0000        0.0000        0.0000       24.3617       24.7059       25.4320       23.8003       21.4756       30.5861       27.7351       16.9742       11.0227        7.2481        9.1938        7.2409        4.4150        3.1498        2.9357        2.4804        2.3970        3.6975        4.3265        3.1129        2.2043        2.2273        2.5166        2.9578        2.2047        1.3592        0.7510        1.1062        1.8858        2.4472        2.3390        1.8589        1.5774        1.5375        1.3925        2.0821        2.0004        1.3162        1.3716        0.7628        0.4189        1.0233        1.6001        2.6329        2.9896        3.3909        3.6835        9.9845       16.0485        9.9767        9.8464       10.6207       16.2787       34.6940       28.1913       30.7414       28.7415       27.4355       33.0921       13.7746       19.8377       13.5826       14.0748       10.0693        8.5941        7.4336        5.9107        5.9734        6.0634        5.9838        5.5220        4.4192        4.2862        5.5208        4.9266        2.9787        1.8232        1.0898        1.6999        2.6897        3.9099        3.9992        4.5671        4.8914        4.5205        4.8387        5.6304        7.6160        7.6704        8.9621        9.3055       11.8826       17.5434       21.0224       24.2009       39.8534       50.2663       81.6388       93.1311       90.3066       80.1621       77.9163      101.8521      112.7831      106.0961      100.3655      100.2457      104.2434      118.7014       99.5863      110.2985       75.0108       64.9758       48.4191       41.1294       30.1527       27.6915       19.5586       11.9514       12.0123        9.2782        7.2355        3.4704        3.1691        7.0085        6.7743        8.8447        8.7557       13.4217       16.4953       27.5531       19.4335       27.3626       34.4193       49.2938       48.5994       59.3215       73.4078      116.5789      147.6054      142.3232      157.1429      132.9554      119.9279      108.8808      106.8233      107.7033       95.6733       83.7069       76.6530       60.3928       53.4458       47.7103       47.2839       50.0868       47.0057       48.0231       56.9968       55.2338       70.1420       94.8912       97.4876      136.7519      147.9893      132.3211      141.1309      165.1933      165.7710      145.1564      131.4715      108.8124      108.1694      108.6760      113.9806       91.0542       77.4250       67.3276       65.5931       64.2412        0.0000        0.0000       53.4445       86.9324       69.2917       76.8468       80.6027       89.8752       88.4027       79.4001       82.3113       98.2844       77.1667       80.1310        0.0000        0.0000        0.0000        0.0000        0.0000        0.0000        0.0000        0.0000        0.0000        0.0000        0.0000        0.0000        0.0000        0.0000        0.0000        0.0000        0.0000        0.0000        0.0000        0.0000        0.0000        0.0000        0.0000        0.0000        0.0000        0.0000        0.0000        0.0000        0.0000        0.0000        0.0000        0.0000        0.0000        0.0000        0.0000        0.0000        0.0000        0.0000        0.0000        0.0000        0.0000        0.0000        0.0000        0.0000        0.0000        0.0000        0.0000        0.0000        0.0000        0.0000        0.0000
        0.0000        0.0000        0.0000        0.0000       23.0494       24.9007       24.7554       28.2824       28.8870       22.5479       21.8924       22.6487       27.3135       27.7804       17.4290        8.9943        5.6178        4.3447        5.4319        4.2445        4.1581        4.4389        4.1007        2.1408        1.4426        1.3857        1.0690        2.1655        3.5740        2.2041        0.8609        0.4669        1.4689        2.0650        2.5317        2.5203        2.2283        1.4769        1.1758        1.3171        1.3895        1.3137        1.1389        0.8525        1.2137        0.9097        1.7535        2.3650        3.1892        8.2672       21.5531        9.3577       21.1895       34.6667       33.4137       29.2158       31.3452       43.5083       37.5996       24.0569       33.8058       33.3023       26.4936       18.4542       15.4833       20.4660       20.7248       16.9788       16.3225       12.6355       12.2569        9.4940       10.3186       10.8167        7.9959        7.4494        5.6864        5.3797        4.3628        5.0603       22.2474       62.0121        0.7992        1.4675        2.1546        2.3093        2.2915        3.4341        2.8478        3.3364        4.5839        6.0411        8.5202        6.9991       12.2910        9.3707       10.1256       12.9316       14.4561       18.3956       32.9691       49.8369       68.0985       77.0138       74.2137       56.3191       65.5684       84.9920       92.6977       85.9282      117.3504      132.6258      120.5011      111.4955      124.2819      131.5963      124.2981       83.7596       60.5142       51.7356       40.4854       32.0808       23.5655       15.3901       14.9229       17.4709       13.3625        8.6874        9.1879       10.5874       10.9538       12.9672       13.3674       18.2135       21.7539       19.7872       25.7914       54.2311       43.6359       57.1906       60.3879       66.7833       76.5514      117.2245      121.3694      130.9304      115.4983      112.5225      106.4042       83.8300       87.0222       85.9407       82.1645       79.7393       67.2766       60.3133       52.5326       49.6838       47.0660       49.7150       48.5707       55.9686       76.6713       79.3219       76.7050      118.8570      101.0992      113.1390      111.9775      119.4561      132.3341      147.0492      152.1512      132.5724      131.5037      123.2072      137.2110      129.4018      119.4252       90.0216       69.9574       58.9935       63.3327       58.5403        0.0000       59.7379       50.9950       68.3517       73.8242       69.3611       66.3833       83.0421       74.7235       81.2134       80.4129       68.8486       80.7644       78.2524       73.5043        0.0000        0.0000        0.0000        0.0000        0.0000        0.0000        0.0000        0.0000        0.0000        0.0000        0.0000        0.0000        0.0000        0.0000        0.0000        0.0000        0.0000        0.0000        0.0000        0.0000        0.0000        0.0000        0.0000        0.0000        0.0000        0.0000        0.0000        0.0000        0.0000        0.0000        0.0000        0.0000        0.0000        0.0000        0.0000        0.0000        0.0000        0.0000        0.0000        0.0000        0.0000        0.0000        0.0000        0.0000        0.0000        0.0000        0.0000        0.0000        0.0000        0.0000
        0.0000        0.0000        0.0000        0.0000       37.9296       33.7292       25.9000       24.9448       30.7846       32.3164       37.0593       35.9954       54.1140       40.2957       18.4787        9.5293        5.4115        8.1790        6.8456        6.7375        4.8484        3.1815        2.9101        1.9661        1.5541        1.7976        2.2605        1.5987        2.6266        3.0593        2.5033        2.0976        1.7772        1.2751        2.3172        3.0560        2.7872        1.9566        1.4157        1.2708        1.1675        1.0213        0.8035        0.5414        1.2804        2.0540        2.5193        6.2174       12.2574       15.8121       38.2710       22.9081       18.7139       27.0173       32.1214       34.7850       40.6438       33.4074       43.9648       43.3505       66.0023       32.5700       28.8593       16.3463       14.1291       17.3843       20.4124       20.6705       14.2354       18.9675       23.1761       18.0286       14.2895       19.8779       12.4923        8.5755        7.6216        6.7981        4.4813        4.2607       39.4764       27.9389        0.9794        1.5105        1.8194        1.5576        1.4727        2.8775        2.0825        1.6710        2.4841        6.2808        4.8623        6.9049      204.6131       10.0144        9.7575       10.9337       11.9188       14.4761       19.4148       21.8555       34.9486       60.3550       75.5225       62.0692       86.3216       89.1551      116.7514       84.9143       84.2546      104.7091      125.1593      126.8058      133.7950      129.9865       94.9593       91.1985       98.4957       95.9209       60.3782       31.8634       29.6098       22.9330       17.7654       16.7623       10.5891        7.0398       13.6735       15.5045       14.8939       18.7929       19.4626       22.4610       23.9046       28.1693       31.2286       36.6060       35.5634       50.8603       59.1295       63.3827       79.3103       98.2652      105.7523      108.5032      105.0498      108.6745      103.0727       84.5399       69.3639       69.4360       68.2464       61.7971       64.0152       59.9726       53.7210       51.3180       47.8036       51.3609       47.9482       59.4511       67.1990       64.2991       53.6855       64.8327       78.0261       85.4647       94.0062      103.3344      123.2775      146.3878      139.1260      136.2592      136.2922      131.0734      142.0944      126.2908      101.8705       71.6460       57.2018       56.5124       54.9582       47.6230       43.5964       41.2505       44.6356       61.0174       64.6404       59.3595       58.5661       52.0686       52.1935       55.9354       59.7565       55.4074       65.1785       62.1328       64.7511        0.0000        0.0000        0.0000        0.0000        0.0000        0.0000        0.0000        0.0000        0.0000        0.0000        0.0000        0.0000        0.0000        0.0000        0.0000        0.0000        0.0000        0.0000        0.0000        0.0000        0.0000        0.0000        0.0000        0.0000        0.0000        0.0000        0.0000        0.0000        0.0000        0.0000        0.0000        0.0000        0.0000        0.0000        0.0000        0.0000        0.0000        0.0000        0.0000        0.0000        0.0000        0.0000        0.0000        0.0000        0.0000        0.0000        0.0000        0.0000        0.0000        0.0000
        0.0000        0.0000        0.0000        0.0000       42.9421       40.2799       22.8273       26.5126       47.4736       40.1931       30.8217       28.7981       41.2262       38.6347       32.5133       17.8976       10.9255        9.4105       14.7196        7.7075        8.0113        4.4497        2.4209        1.9813        2.1602        2.7334        1.7747        1.3514        1.5681        1.9202        2.2895        1.0774        0.5401        1.2170        1.3091        0.9784        1.9291        2.8263        1.1759        0.2286        0.4097        0.6010        0.6030        1.0242        2.2407       11.7206       18.3788       18.1859       19.2458       27.5838       24.1861       24.9482       28.7002       37.0979       35.6817       26.9335       34.5531       25.5459       36.1723       17.0804       19.9096       12.3747       13.2669       13.8910        5.7935        8.2509       11.5101       12.1973       11.4273       22.8291       30.7785       20.5572        8.3053        5.4853        5.5480        7.6528        6.5523        5.1869        3.6419        3.6591        6.1193        1.1737        0.7796        0.6865        0.5522        0.1111        0.1101      402.3951      207.7673      169.0428      168.2517       10.7763       17.6492        1.7973       15.1747        5.8486        5.9559        7.5825        9.3969       11.7134       13.9973       17.2786       25.0570       48.4779       54.3500       59.1925       62.1638       63.7252       74.0741       69.1062       61.0884       84.0627      101.2595       99.8623       96.3846       75.6811       77.5975       92.3053      116.5950       93.6487       45.4251       30.6104       35.4789       41.1682       25.5548       17.6133       17.2334       26.9959       34.2262       38.7618       38.1076       38.9894       39.8477       42.7078       49.7818       45.7389       49.7379       50.2247       55.1248       58.1823       62.8341       72.8156       81.7307      115.1701      105.3613       97.6198       75.1157      124.9197      110.3672      104.0551       81.3761       72.6920       63.0188       67.5541       82.4734       65.7596       61.8443       54.1798       49.8052       45.2702       59.7702       56.5415       54.8968       35.6705       32.8924       37.9989       43.7184       82.8620      104.1412      132.5226      163.0231      163.9464      149.3637      138.5397      125.3671      110.8812      105.7418       97.6419       80.7902       54.4165       48.1673       44.1105       43.6252       34.9450       29.8286       31.5183       36.1400       50.3159       53.6465       49.4757       44.9182       43.8894       50.6388       57.9229       56.9539       60.2192       64.5171       73.0539      132.2762        0.0000        0.0000        0.0000        0.0000        0.0000        0.0000        0.0000        0.0000        0.0000        0.0000        0.0000        0.0000        0.0000        0.0000        0.0000        0.0000        0.0000        0.0000        0.0000        0.0000        0.0000        0.0000        0.0000        0.0000        0.0000        0.0000        0.0000        0.0000        0.0000        0.0000        0.0000        0.0000        0.0000        0.0000        0.0000        0.0000        0.0000        0.0000        0.0000        0.0000        0.0000        0.0000        0.0000        0.0000        0.0000        0.0000        0.0000        0.0000        0.0000        0.0000
        0.0000        0.0000        0.0000        0.0000        0.0000        0.0000        0.0000        0.0000       36.3529       43.1214       36.3063       16.9989       34.3377       49.2443       34.8962       11.6607       32.1600       39.8439       25.2843        7.3739       22.8316        3.5427        2.2818        2.0128        1.5819        1.8252        1.9196        2.1918       10.0288        1.5378        1.3580        0.4888        1.0708        1.2411        1.2809        3.2097        3.0413        2.4734        2.7966        0.6689        0.8230        0.7669        2.1840        4.4461        8.1202       10.7295       10.1891       25.0557       30.2006       35.6182       36.0162       25.8862       23.0812       17.8678       21.5027       23.0522       63.6650       26.0863       31.5961       22.8811       25.6115       21.6521       12.5400        7.5177       15.3674       17.0569       26.2620       14.8153       36.8508       38.0476       37.4661       23.2715        9.4740        5.3516        6.8096       13.0406        7.7781        4.8747        4.1988        4.4645        2.7618        1.2073        1.0826        1.1776        0.6979        0.2800        0.0083       51.4390      102.3231       73.3004       86.8378       16.9124       20.5010        2.0339        2.6770        4.3490        5.0105        7.5453       10.2668       14.8855       15.4274       17.0852       19.1779       28.7384       34.3124       42.8242       50.2174       65.7096       57.9795      103.2259       57.3644       64.3906       65.7636       71.8882       74.9376       73.2433       79.8230       80.2335       72.1861       72.6580       64.7699       50.6940       27.8170       28.0521       22.4112       23.2293       29.8041       40.8002       51.0209       47.9034       50.1194       56.7814       59.9065       62.0075       63.3407       57.5455       59.1252       59.5815       60.8145       60.6751       62.9197       68.7684       86.6575       90.3118       71.0784       72.6526       91.5161      126.1580      139.2829      115.6817      102.3854       73.8492       81.3026       85.4586       84.3222       70.8031       53.9088       49.1648       50.4877       48.4868       47.5254       44.5911       46.1473       47.0485       35.0495       36.4431       47.8429       85.9148       99.2005      120.3254      159.7489      172.7230      163.7522      134.4496      113.0205       97.3756       88.3777       75.1929       75.9590       71.7802       46.7327       40.9173       38.9175       35.3202       30.1487       33.0801       39.2629       39.4429       46.1306       44.7492       48.1245       49.7646       60.5389       66.9222       66.0506      104.4182      106.7972        0.0000        0.0000        0.0000        0.0000        0.0000        0.0000        0.0000        0.0000        0.0000        0.0000        0.0000        0.0000        0.0000        0.0000        0.0000        0.0000        0.0000        0.0000        0.0000        0.0000        0.0000        0.0000        0.0000        0.0000        0.0000        0.0000        0.0000        0.0000        0.0000        0.0000        0.0000        0.0000        0.0000        0.0000        0.0000        0.0000        0.0000        0.0000        0.0000        0.0000        0.0000        0.0000        0.0000        0.0000        0.0000        0.0000        0.0000        0.0000        0.0000        0.0000        0.0000        0.0000
        0.0000        0.0000        0.0000        0.0000        0.0000        0.0000        0.0000        0.0000        0.0000        0.0000       15.0790       14.8073       20.4009       14.0384        9.0427        5.0037        7.9767       26.7128       27.7301       11.8702        6.7715       15.0027        8.0730        3.9448        3.3483        3.9123        4.2549        5.2692        7.6075        4.9645        4.8280        7.8795        3.5245        2.5686        3.2400        2.8043        5.7463        6.8141        5.6243        7.4949        3.0856        4.9501        4.8611        7.1363        3.9500        5.4915        8.4897       37.2193       34.9852       39.0128       50.4085       53.9987       59.3510       59.5569       60.0287       68.6804      138.9181       34.0855       45.5389       28.5386       31.4872       24.0118       23.3527       11.7573       14.8797       18.2507       20.5856       15.0843       30.6218       46.0748       55.4794       26.7298       16.1252       11.3725       11.9098       16.9558       18.1719        7.7207        8.1658        7.8636        6.3457        4.6957        2.8706       11.2350        6.9089        9.1510        5.5932        4.3543        3.1684        3.7634        2.7432        5.4280        4.9007        6.7011        7.3291        4.1215        5.1056        7.1699       11.3118       14.6398       12.3714       13.7861       20.7702       25.8151       27.8060       35.4608       46.0358       53.6023       53.5128       51.7399       47.4543       53.8855       62.6840       72.5730       74.0622       71.7112       65.3317       61.4872       51.6811       66.4825       73.3098       49.5303       33.2565       42.0624       37.8681       41.8091       35.7325       47.6026       45.9160       57.1931       68.9667       67.3899       75.0839       73.9018       72.1521       63.9731       73.2375       76.3657       77.2451       79.3525       80.4684       76.2649       74.9910       80.3252       84.3327       67.8750       64.4012      106.3377       86.8107       78.0632       80.6664       75.0665       83.4133       69.9146       64.6323       49.1563       46.0311       50.2175       50.0222       47.3760       48.2887       44.8390       50.2134       34.3938       40.5113       41.2020       44.7790       84.2239      109.3397      117.2601      143.5217      141.7280      146.0560      145.4978      109.2937       82.9608       84.6238       81.5261       86.0767       62.9010       49.6757       40.8606       40.3125       37.8041       33.1297       34.8803       34.9561       39.6206       40.2768       42.8271       49.5285       65.9034       75.2309       75.9068        0.0000        0.0000        0.0000        0.0000        0.0000        0.0000        0.0000        0.0000        0.0000        0.0000        0.0000        0.0000        0.0000        0.0000        0.0000        0.0000        0.0000        0.0000        0.0000        0.0000        0.0000        0.0000        0.0000        0.0000        0.0000        0.0000        0.0000        0.0000        0.0000        0.0000        0.0000        0.0000        0.0000        0.0000        0.0000        0.0000        0.0000        0.0000        0.0000        0.0000        0.0000        0.0000        0.0000        0.0000        0.0000        0.0000        0.0000        0.0000        0.0000        0.0000        0.0000        0.0000        0.0000        0.0000        0.0000
        0.0000        0.0000        0.0000        0.0000        0.0000        0.0000        0.0000        0.0000        0.0000        0.0000       59.3484       36.6355       18.5969       13.7710        4.6939        3.2211        4.4869       16.0063       15.9410        9.4343        9.1593        5.2472       13.2162       16.0188       20.6253       21.1993       17.4036       19.4648       24.4003       16.9929       12.3050        9.3395       14.5985       16.9025        8.7679       15.2551       15.5365       10.9862       10.4574       10.7173        7.8333        5.4087       57.5753        5.6855        8.7756        9.9017       11.8841       31.1417       42.6271       56.4682       66.1790       59.0843       85.6082       68.4534       61.3546       36.2662       46.4114       65.6037       60.1434       27.9018       29.1418       26.0438       15.0168        9.2084        7.1777       13.9892       14.8004       12.5568       11.7350       48.3109       52.7942        8.7902        9.9735       23.9809       20.7994       13.8935       18.8739       12.1510        9.8943       17.7921       23.4003        8.8868        8.0881       15.0384       13.7802        7.2514        6.2355       14.4791       16.7379       14.8766       13.3951       23.4019       24.2653       29.9336       26.5075       12.6165        8.6144        9.6984       15.6209       12.3470       14.4492       15.5645       26.7010       30.5808       39.8273       39.0148       42.5399       51.5505       42.4928       41.8349       52.1326       54.5975       59.0226       60.5226       58.3903       70.8006       90.2390       73.1527       71.1508       67.4641       63.1197       52.0625       75.4854       53.0800       61.1801       62.4162       57.4934       53.7969       62.2740       75.6700       81.6774       75.6958       75.2692       76.6104       78.3117       71.9372       83.4579       75.0310       68.6161       76.4934       74.7771       80.9126       69.3852       69.6193       86.5516       68.2733       51.7577       76.2732       85.6776       75.0928       80.0697       67.9296       57.6708       51.8567       54.8126       49.3710       41.6084       46.2516       45.4555       45.1747       42.8973       47.7649       57.7282       52.3297       52.7500       46.4909       53.9102       76.0822       95.7651      114.0851      131.0172      121.0604      120.3300      126.6500      105.0140       84.8460       93.6594       89.6348       92.5485       64.8333       55.5153       49.7566       49.4433       50.2040       47.5754       45.1766       41.4902       48.7642       43.6480       43.8519       46.6230       73.7461       88.0553        0.0000        0.0000        0.0000        0.0000        0.0000        0.0000        0.0000        0.0000        0.0000        0.0000        0.0000        0.0000        0.0000        0.0000        0.0000        0.0000        0.0000        0.0000        0.0000        0.0000        0.0000        0.0000        0.0000        0.0000        0.0000        0.0000        0.0000        0.0000        0.0000        0.0000        0.0000        0.0000        0.0000        0.0000        0.0000        0.0000        0.0000        0.0000        0.0000        0.0000        0.0000        0.0000        0.0000        0.0000        0.0000        0.0000        0.0000        0.0000        0.0000        0.0000        0.0000        0.0000        0.0000        0.0000        0.0000        0.0000
        0.0000        0.0000        0.0000        0.0000        0.0000        0.0000        0.0000        0.0000        0.0000        0.0000       70.9531       38.8508       26.9921       27.3042        8.9724        2.4984        3.5993        5.4484       15.7631        5.8946        6.6034        8.6134       17.1173       16.7764       30.6118       32.2384       25.6928       20.5035       25.7157       18.7227       15.3482       11.2667        7.7346        7.8281        8.6804       20.8642       21.4436       18.5603       20.6211       12.2885       12.0740        6.9499       12.9904        5.5476        9.5345       20.8985       23.9270       29.8117       33.4275       51.5184       59.5667       61.8583       75.4090       52.1758      141.2280       38.0653       33.0775       47.1565       33.5891       15.0639       17.7468       14.8237       11.8411       10.1583        5.3765        4.8140        8.0732       18.4988        9.0340        6.0388        6.8635       18.6522       21.8958       31.9517       17.4693       22.5459       24.7067       48.9650       50.8951       29.7623       25.1625       27.4445       33.5884       32.0155       20.5295       16.2876       18.3065       25.8859       36.2671       32.9758       30.7961       47.6620       43.1883       45.8642       37.8322       24.1882       29.3899       21.7362       23.9282       21.1662       19.6843       20.5775       30.0711       36.0264       52.6198       51.3712       42.7424       37.1805       33.8191       32.8621       34.2532       36.8620       36.6108       38.4608       44.3449       36.8903       49.5267       48.1978       56.8211       59.8032       55.9368       59.7184       57.9065       59.4406       69.8841       64.7188       63.0803       76.2372       92.3791       79.2458       77.5893       78.1551       77.2197       86.1829       84.3960       78.9217       71.2876       73.5966       87.1224       91.3121       88.2582      100.2690       77.4886       76.1824       97.1686       77.2160       70.8790       72.9401       81.7683       68.5668       72.4440       49.8623       47.3434       42.6287       49.2710       38.4247       39.1659       40.9657       42.8556       42.7825       38.8280       42.3483       58.1991       83.7977       66.9334       44.8177       75.0032       74.3043       86.6166       95.4358       86.7659       62.6197       65.3750       63.0998       61.7481       79.3886       90.0317       97.6482       86.3216       91.1408       86.8521       83.0688       76.7154       89.1206       80.8049       76.5565       64.8392       59.7440       48.9975       44.3153        0.0000        0.0000        0.0000        0.0000        0.0000        0.0000        0.0000        0.0000        0.0000        0.0000        0.0000        0.0000        0.0000        0.0000        0.0000        0.0000        0.0000        0.0000        0.0000        0.0000        0.0000        0.0000        0.0000        0.0000        0.0000        0.0000        0.0000        0.0000        0.0000        0.0000        0.0000        0.0000        0.0000        0.0000        0.0000        0.0000        0.0000        0.0000        0.0000        0.0000        0.0000        0.0000        0.0000        0.0000        0.0000        0.0000        0.0000        0.0000        0.0000        0.0000        0.0000        0.0000        0.0000        0.0000        0.0000        0.0000        0.0000        0.0000        0.0000
        0.0000        0.0000        0.0000        0.0000        0.0000        0.0000        0.0000        0.0000        0.0000        0.0000        0.0000       34.1509       37.9906       38.0369       27.7555       12.4772        5.4380        1.3743        2.6640        3.2347        6.3037        7.6982       13.0757       16.9398       21.4071       16.7400       29.6113       44.2930       48.6808       20.6987       21.9717       15.7046        8.6321        6.2692       11.7749       23.1247       33.4612       14.3284       18.1369        8.2487        9.8378        8.4209        6.1341        7.4776       14.0144       21.1044       24.5752       41.0273       37.6905       42.2323       39.4845       31.0516       50.2304       55.1228       73.1438       46.9948       41.0176       24.9353       29.0506       20.6747       12.1096       11.4147       25.9942       27.7792       11.4710       13.7554        6.9674       11.1611       24.9977       23.1297       21.0183       44.0164       31.9481       19.8292       57.0810       25.3032       23.7953       41.6564       79.6801       39.4752       45.7257       45.0760       27.2546       40.4898       46.1084       44.3361       32.3817       19.3717       27.7181       31.8494       42.5086       63.6136       54.6689       56.6513       38.0998       30.4840       32.8610       40.9868       35.9102       18.3151       30.0569       37.4367       44.0203       47.1568       43.9063       49.6757       45.3596       46.6263       41.2214       41.1042       31.1145       28.0793       29.4051       34.9705       43.5079       44.8466       43.8474       47.0463       58.3934       77.7528       89.0636       68.2579       56.3282       67.4795       74.1130       77.4417       74.0140       86.8537       93.9050       87.9485       87.1509       87.6318       91.2993       88.3957       76.4289       70.6722       74.0911       76.4312       77.7056       81.1454       86.1915       95.5187       83.5058       72.5425       81.3620       86.1216       70.5683       64.0655       71.1447       49.9891       51.2512       41.7266       36.7253       38.1265       47.4492       34.6968       37.1760       42.7993       33.5615       40.9759       50.6034       49.0146       58.1854       72.0608       52.2447       48.8887       57.5341       63.6080       56.0097       54.1295       57.9228       48.0898       54.7151       54.8004       61.9573      103.6413      112.1626      110.6878      105.4712      110.7174      103.2444       96.6550       99.6922       94.1953       79.4062       80.3087       73.9954       80.4598       59.8435        0.0000        0.0000        0.0000        0.0000        0.0000        0.0000        0.0000        0.0000        0.0000        0.0000        0.0000        0.0000        0.0000        0.0000        0.0000        0.0000        0.0000        0.0000        0.0000        0.0000        0.0000        0.0000        0.0000        0.0000        0.0000        0.0000        0.0000        0.0000        0.0000        0.0000        0.0000        0.0000        0.0000        0.0000        0.0000        0.0000        0.0000        0.0000        0.0000        0.0000        0.0000        0.0000        0.0000        0.0000        0.0000        0.0000        0.0000        0.0000        0.0000        0.0000        0.0000        0.0000        0.0000        0.0000        0.0000        0.0000        0.0000        0.0000        0.0000        0.0000
        0.0000        0.0000        0.0000        0.0000        0.0000        0.0000        0.0000        0.0000        0.0000        0.0000        0.0000        0.0000        0.0000        0.0000       53.3374       29.7848       24.2105        4.6456        5.4721        3.9031        2.5165        3.5756        5.2122       11.0519       14.0035       25.5854       29.5625       39.6938       49.3877       64.5540       59.1507       51.9481       18.4133       13.9854       14.5263       21.1724       25.6355       21.6197       26.3284       38.5497        7.8744       10.5691       10.9140       14.7664       15.8284       18.8908       35.5297       44.1189       47.1865       56.2625       65.4227       54.5650       58.0264       54.1413       46.1202       32.1457       33.9064       22.3426       33.1130       16.6575       32.6403       16.1486       18.9406       34.4681       21.6204        8.4276        6.3268        9.6043       12.0245       16.9736       21.7087       25.8150       35.1874       26.7177       27.0001       34.3024       32.9665       45.6638       32.5210       44.2159       44.6531       40.9849       33.1013       46.1418       48.0194       37.0636       27.5681       21.8911       22.2807       39.0262       43.3148       45.0865       47.4283       47.8797       39.9561       40.0361       47.7018       33.7104       40.7456       27.5962       50.1439       46.7537       38.0132       36.0330       42.7768       47.1827       38.4279       46.8386       44.6449       33.1798       28.0957       27.2397       26.6212       30.9356       37.5842       55.8385       54.0517       53.1543       60.2716       78.6472       87.6854       65.5048       52.9835       63.8242       86.0925       91.4397       81.1314       91.3765       92.4939       97.4065       89.2678       93.3980      100.6348       94.9726       80.5825       70.4199       75.9318       74.6861       89.1023       89.9662       89.3588       73.4627       91.9063       73.1402       52.3494       70.6043       49.6580       46.7518       47.0273       35.3842       35.1986       31.0937       33.1565       38.4745       39.6093       34.7869       37.2422       33.0868       28.7120       37.1169       46.3345       51.0531       47.3452       58.8130       49.8735       59.8063       45.6090       50.1247       46.4279       40.1332       45.1811       51.0454       51.9510       58.6102       66.3006      101.1656      100.0531      116.0507      130.7047      130.5191      130.7825      119.4635      115.3723       97.2188       79.6261       92.1101        0.0000        0.0000        0.0000        0.0000        0.0000        0.0000        0.0000        0.0000        0.0000        0.0000        0.0000        0.0000        0.0000        0.0000        0.0000        0.0000        0.0000        0.0000        0.0000        0.0000        0.0000        0.0000        0.0000        0.0000        0.0000        0.0000        0.0000        0.0000        0.0000        0.0000        0.0000        0.0000        0.0000        0.0000        0.0000        0.0000        0.0000        0.0000        0.0000        0.0000        0.0000        0.0000        0.0000        0.0000        0.0000        0.0000        0.0000        0.0000        0.0000        0.0000        0.0000        0.0000        0.0000        0.0000        0.0000        0.0000        0.0000        0.0000        0.0000        0.0000        0.0000        0.0000        0.0000
        0.0000        0.0000        0.0000        0.0000        0.0000        0.0000        0.0000        0.0000        0.0000        0.0000        0.0000        0.0000        0.0000        0.0000        0.0000        0.0000        0.0000        0.0000       12.2947        3.8495        2.7818        6.2185       11.1427       16.7702       42.2480       32.8672       56.7157       30.8888       42.4085       62.5248       57.6202       27.7677       14.5289       20.2771       45.7219       39.6642       25.7325       16.8287       22.9018       34.3160        9.7193       11.6336       11.6316       14.3373       13.1824       65.5048       72.9502       39.2249       42.8673       52.7317       64.2898       75.7311       70.3286      113.1777      168.7088       18.9369       16.6056       24.9423       33.2748       14.0177       23.8474       18.3084       13.9102       22.3980       16.0060        6.4638        5.5036        9.1312       23.9355       29.5433       17.7748       24.7151       36.9147       68.8366       90.8129       80.0026       46.1243       28.9064       25.9528       46.7138       48.3000       39.7111       45.6158       56.1426       46.2237       38.3719       33.7700       28.8728       37.2883       41.7466       41.6401       34.0160       59.1328       62.1560       50.5452       41.1950       35.4850       35.5544       30.4337       19.1159       19.5166       27.6824       33.0408       32.6241       42.3231       48.4719       47.2990       48.3745       37.8670       33.3858       27.2154       28.3871       29.4689       34.0491       38.7351       60.7529       55.6039       64.6847       66.8004       63.6315       70.8827       71.4497       55.4571       62.4415       76.1883       68.2709       70.0029       90.7757       92.2962      100.8066      100.1032       91.6680       91.3241       95.1947       77.2528       74.4841       84.1383       73.6884       80.8672       72.8657       63.6967       57.2360       55.0706       61.6175       42.4010       45.8892       44.2504       35.3762       37.4228       33.7454       25.8379       24.4116       36.8173       45.0049       37.3951       34.4232       37.1373       32.3031       33.2807       45.6461       50.3114       77.1758       73.2130       61.7910       40.3520       49.5000       50.8018       53.4577       52.7646       55.1866       57.1434       56.0163       63.4384       62.7441       78.3165       92.7435      101.6147      114.0935      134.5155      149.4963      158.7601      119.3099      102.7129       87.8827       74.9371       73.5431        0.0000        0.0000        0.0000        0.0000        0.0000        0.0000        0.0000        0.0000        0.0000        0.0000        0.0000        0.0000        0.0000        0.0000        0.0000        0.0000        0.0000        0.0000        0.0000        0.0000        0.0000        0.0000        0.0000        0.0000        0.0000        0.0000        0.0000        0.0000        0.0000        0.0000        0.0000        0.0000        0.0000        0.0000        0.0000        0.0000        0.0000        0.0000        0.0000        0.0000        0.0000        0.0000        0.0000        0.0000        0.0000        0.0000        0.0000        0.0000        0.0000        0.0000        0.0000        0.0000        0.0000        0.0000        0.0000        0.0000        0.0000        0.0000        0.0000        0.0000        0.0000        0.0000        0.0000
        0.0000        0.0000        0.0000        0.0000        0.0000        0.0000        0.0000        0.0000        0.0000        0.0000        0.0000        0.0000        0.0000        0.0000        0.0000        0.0000        0.0000        0.0000        0.0000        3.5941        4.7779        6.7815        8.7649       19.7150       34.1339       31.1552       29.0104       41.6234       43.0157       33.3408       29.9842       23.6549       27.2488       40.0274       47.3205       29.0537       26.3086       22.7526       26.6902       30.0860       26.6161        9.7843        9.1854       15.7690       18.4912       22.8093       33.0315       36.8555       42.2134       62.9655       63.2540       60.9261       58.3760       70.3451       78.4057       42.3583       41.0640       32.7387       25.9444       12.1796       19.0361       10.4909        9.0145        8.0882        9.0447        8.6834        7.1951       14.5059       24.3922       13.1664       20.7396       26.2832       44.2683       68.7612       58.1062       34.3688       56.2163       29.7658       26.3800       36.5493       41.8942       33.0842       41.7867       54.1920       51.3347       37.1385       28.9829       28.3378       30.8643       27.9987       35.0161       29.0036       36.6465       51.9805       38.1355       25.5111       21.6057       30.1140       22.3208       18.8889       18.2545       23.7602       31.5184       33.2134       64.3697       58.8928       49.1199       44.0395       43.2505       39.6035       43.8111       55.0681       54.9130       46.8993       55.6777       59.8197       88.7982       87.9522       73.7040       75.4971       72.4012       77.1806       65.5222       78.4308       90.6328       77.5146       81.3871       85.4215       90.5105       89.1384       81.8621       91.8076       94.1170       92.6812       79.1160       66.9344       69.8055       70.1505       55.2784       50.3193       42.5033       41.9291       34.9541       25.9958       29.6624       31.6177       46.3856       30.7039       29.4747       27.9676       25.5790       30.5660       41.0295       47.2007       76.6326       66.7127       51.6863       33.8540       42.8174       63.4230       86.5254      123.3519       88.7673       55.4326       50.6502       57.0280       70.8849       75.3912       79.3211       74.2382       75.0870       76.3053       88.7310       89.8925      104.7974      120.4681      113.2737      127.2867      160.1133      168.0441      136.0990      117.8678       91.1645       87.3361       92.3492      104.1974        0.0000        0.0000        0.0000        0.0000        0.0000        0.0000        0.0000        0.0000        0.0000        0.0000        0.0000        0.0000        0.0000        0.0000        0.0000        0.0000        0.0000        0.0000        0.0000        0.0000        0.0000        0.0000        0.0000        0.0000        0.0000        0.0000        0.0000        0.0000        0.0000        0.0000        0.0000        0.0000        0.0000        0.0000        0.0000        0.0000        0.0000        0.0000        0.0000        0.0000        0.0000        0.0000        0.0000        0.0000        0.0000        0.0000        0.0000        0.0000        0.0000        0.0000        0.0000        0.0000        0.0000        0.0000        0.0000        0.0000        0.0000        0.0000        0.0000        0.0000        0.0000        0.0000        0.0000
        0.0000        0.0000        0.0000        0.0000        0.0000        0.0000        0.0000        0.0000        0.0000        0.0000        0.0000        0.0000        0.0000        0.0000        0.0000        0.0000        0.0000        0.0000        0.0000       12.5623       15.9125        7.4232        8.9130       31.5359       43.8520       30.4427       34.4174       60.2775       40.6318       30.8173       33.6267       33.3326       43.8111       58.7322       63.6299       34.2319       31.0152       36.1772       46.5289       35.8631       24.5110       20.9925       20.0916       17.0751       21.5080       18.3216       23.8408       37.0876       49.1151       60.5580       56.6874       73.4632       70.1544       51.1757       83.6704       51.1846       50.5653       19.3986       17.2501        6.3638       10.1581       28.6117       22.8353       11.0271       13.2419       15.4446       14.1324       11.8054       18.9888       20.3943       27.8943       35.8380       28.0898       23.8425       55.7273       36.8227       44.4071       41.5975       38.4829       38.7989       46.1849       39.5278       37.1126       40.9573       33.1595       39.8938       31.0867       30.8944       30.9479       27.5455       39.6173       39.8263       41.0735       37.6684       44.9181       34.2045       35.5121       24.0815       20.6663       19.4747       22.5033       18.1269       25.6021       29.2399       49.8757       60.5792       50.7285       53.6191       40.8635       42.7968       60.3398       70.0901       64.2179       63.5714       64.7590       57.0225       73.6384       79.4145       75.6376       77.5347       79.7536       98.8111       83.3322      103.6087       90.8245       88.0250       83.4442      100.5504       93.5413       79.6176       85.7598       85.1934       91.1443       90.3904       76.4761       63.8090       70.0825       64.9141       46.8813       42.0838       37.8776       34.9838       34.8298       22.8967       22.1498       23.7475       43.2669       39.6869       34.9588       34.2651       34.2445       45.2659       53.5708       51.5532       58.3623       43.0457       33.2534       32.7188       39.8278       64.7052       87.2681       85.3182       65.8204       59.5690       64.6693       64.4277       77.7704       80.3077       89.0110      103.9065      116.3649       97.4788      100.8462      109.7966      119.8877      130.2894      120.8633      116.3757      115.5946      140.3485      135.7390      115.9746       91.9367       85.0981       98.9230      111.8483       74.5508       41.1084        0.0000        0.0000        0.0000        0.0000        0.0000        0.0000        0.0000        0.0000        0.0000        0.0000        0.0000        0.0000        0.0000        0.0000        0.0000        0.0000        0.0000        0.0000        0.0000        0.0000        0.0000        0.0000        0.0000        0.0000        0.0000        0.0000        0.0000        0.0000        0.0000        0.0000        0.0000        0.0000        0.0000        0.0000        0.0000        0.0000        0.0000        0.0000        0.0000        0.0000        0.0000        0.0000        0.0000        0.0000        0.0000        0.0000        0.0000        0.0000        0.0000        0.0000        0.0000        0.0000        0.0000        0.0000        0.0000        0.0000        0.0000        0.0000        0.0000        0.0000        0.0000
        0.0000        0.0000        0.0000        0.0000        0.0000        0.0000        0.0000        0.0000        0.0000        0.0000        0.0000        0.0000        0.0000        0.0000        0.0000        0.0000        0.0000        0.0000        0.0000        0.0000       22.7063       24.7378       21.6669       20.6152       46.3392       43.8148       36.9472       57.2291       46.3767       57.3404       87.4422       44.3531       53.5171       39.7706       58.9989       37.6052       28.7500       41.3503       36.8033       40.9834       28.1645       42.9706       51.7014       18.6942       15.4774       15.8979       21.8125       32.7092       26.9923       23.1352       36.8105       44.9323       52.3864       53.8160       55.9564       28.2501       42.6013       19.5165       17.0412        6.7346       14.9512       25.4782       29.0499       21.1375       18.0402        8.5652        6.5181       11.7313       15.8574       13.3711       10.1495       23.6749       26.9996       38.3860       32.1301       38.0914       40.5654       37.6429       24.4645       41.7737       43.4931       40.3121       43.5928       44.0265       48.8398       59.4563       55.9268       35.8840       39.2841       42.1968       39.4884       39.4549       37.3181       37.7571       42.2524       44.7554       44.9655       37.2927       35.6607       27.8772       23.2091       41.6341       23.3652       24.5872       27.5978       43.9151       43.4405       41.3891       34.4426       39.8250       48.9949       66.0961       64.7266       65.2209       67.8844       58.6013       57.0449       61.7714       60.9646       72.6592       81.7881       99.0890       93.0402      112.9806      112.6817      115.8476      100.9636       97.4432       94.4086       83.3731       89.2487       95.5776       95.1620       88.6490       82.5019       69.2527       66.5123       59.1428       47.3805       40.6728       37.8730       34.7349       33.6889       29.3232       19.0719       25.2945       58.4005       39.6007       34.3765       37.2389       41.9998       40.8423       56.0026       39.0413       49.0759       43.3412       36.4025       34.8410       48.9491       73.3950       62.1591       59.8992       73.3241       73.9306       99.5318       94.0262       92.4090      100.4526      121.1203      153.4557      161.5550      126.8615      116.6447      113.5058      121.5750      131.4745      122.8397      120.2847      115.2414      125.2614      122.4758      103.8031       98.3194      104.7980       82.8274       79.1510       59.1626       42.3234       45.2330        0.0000        0.0000        0.0000        0.0000        0.0000        0.0000        0.0000        0.0000        0.0000        0.0000        0.0000        0.0000        0.0000        0.0000        0.0000        0.0000        0.0000        0.0000        0.0000        0.0000        0.0000        0.0000        0.0000        0.0000        0.0000        0.0000        0.0000        0.0000        0.0000        0.0000        0.0000        0.0000        0.0000        0.0000        0.0000        0.0000        0.0000        0.0000        0.0000        0.0000        0.0000        0.0000        0.0000        0.0000        0.0000        0.0000        0.0000        0.0000        0.0000        0.0000        0.0000        0.0000        0.0000        0.0000        0.0000        0.0000        0.0000        0.0000        0.0000        0.0000
        0.0000        0.0000        0.0000        0.0000        0.0000        0.0000        0.0000        0.0000        0.0000        0.0000        0.0000        0.0000        0.0000        0.0000        0.0000        0.0000        0.0000        0.0000        0.0000        0.0000        0.0000       21.7166       50.6387       28.2443       24.3232       44.3802       62.2736      102.8000       85.7833       60.9174       75.5000       61.7560       50.2615       44.8603       50.4090       52.9489       34.9543       35.7200       26.8827       42.9262       23.7158       35.2597       75.8304       38.5519       25.7486       23.7002       31.6579       34.0063       34.9598       35.0545       39.1885       52.1000       69.6925       62.9965       65.8436       40.8269       23.0577       17.1679       15.5757       25.3568       25.5114        6.6005       12.0215       15.2127        6.3076        6.6690        5.8796       10.8554       15.0549       16.3964       10.2427       25.8964       27.8469       37.8996       22.6806       42.2900       38.7853       57.6547       59.1120       64.3640       40.1309       38.3232       52.3083       54.5435       57.5866       63.4866       65.9336       50.6690       45.4470       48.3695       51.1473       38.1409       30.3105       27.8396       35.5280       21.2783       34.4464       40.6702       35.0218       32.1812       34.4704       30.7394       28.3331       23.6401       28.5203       29.7070       38.5164       40.0923       37.2040       40.7073       48.4916       70.3609       69.6426       71.9179       74.1552       73.1883       56.9296       51.6375       59.3721       71.8099       91.8891      127.3305      117.5900       99.0948      102.7074      124.6758      106.2171       89.0237       85.0939       89.7408      106.1917      104.6887      103.4162      101.1932       91.6005       92.9697       91.1001       73.6359       62.2147       58.6429       47.7754       38.5553       43.4922       59.2997       34.8242       44.0495       49.3913       34.2078       30.5820       30.9190       41.0144       35.3502       42.8732       55.7756       62.3876       60.5603       62.4849       63.8898       86.1542       97.9783       84.5564       90.7854       97.6947      104.0717      124.3913      122.7516      119.6837      124.6998      150.0551      161.8600      156.0836      120.4875      126.1374      123.2941      125.8695      138.9409      140.3415      134.1473      133.8455      131.9518      114.1810       95.5298       84.5145       93.5326       91.8852       66.6453       45.8505       38.9341       48.3006       51.1077        0.0000        0.0000        0.0000        0.0000        0.0000        0.0000        0.0000        0.0000        0.0000        0.0000        0.0000        0.0000        0.0000        0.0000        0.0000        0.0000        0.0000        0.0000        0.0000        0.0000        0.0000        0.0000        0.0000        0.0000        0.0000        0.0000        0.0000        0.0000        0.0000        0.0000        0.0000        0.0000        0.0000        0.0000        0.0000        0.0000        0.0000        0.0000        0.0000        0.0000        0.0000        0.0000        0.0000        0.0000        0.0000        0.0000        0.0000        0.0000        0.0000        0.0000        0.0000        0.0000        0.0000        0.0000        0.0000        0.0000        0.0000        0.0000        0.0000
        0.0000        0.0000        0.0000        0.0000        0.0000        0.0000        0.0000        0.0000        0.0000        0.0000        0.0000        0.0000        0.0000        0.0000        0.0000        0.0000        0.0000        0.0000        0.0000        0.0000        0.0000       36.8539       61.6147       38.0635       28.8700       33.5715       60.2762       83.5931       73.7599       48.6702       72.1856       55.9485       51.0174       49.3385       49.0419       65.7434       61.2416       32.0359       27.3005       25.3470       30.6217       26.3871       19.0488       22.9097       22.0123       23.5689       34.0997       23.8188       42.1904       36.5967       28.3512       19.5499       27.1311       27.5960       94.7537       24.9826       15.6666       11.3204       12.0242       24.1113       30.0834        6.6650        7.2705       24.5994        7.6542       12.7232       14.5845       16.4638       18.0180       14.1564       14.7686       35.4222       40.2760       59.8118       47.2348       41.9078       58.8073       79.5575       64.5349       50.2559       31.9641       27.6928       62.3741       62.7479       65.8815       69.3230       66.2356       55.5519       56.6577       48.3471       53.5243       45.1745       39.0360       35.4642       30.8237       29.0351       33.2268       39.5022       36.3898       37.7115       34.3996       31.8261       34.9674       31.2737       24.9530       30.4142       34.6141       44.8103       49.1439       49.2825       53.6922       66.9352       68.3253       68.0937       75.7860       65.2412       63.3711       62.0623       67.0386       87.0785      105.7761      120.6022       99.4623       97.5550      125.2335      110.0728       87.4652       83.3805       83.4286       91.5352      117.4498      127.4787      113.5385      118.4774      123.1068      123.4322      117.8374      109.1179      100.8138      102.4671       79.0437       58.5617       59.8922       79.8184       44.6400       41.4686       51.4297       31.3877       29.2888       32.0862       39.0215       63.6015       74.1151       80.2943       95.9215      131.2512      123.1834      124.4905      128.3652      121.0725      123.8824      124.5965      128.9499      135.2145      136.7549      144.7756      141.7329      144.2679      147.7162      139.8339      151.8172      148.2334      145.3082      136.0226      138.2865      160.1879      160.7797      119.1789      115.0647      154.6945       87.2290       72.5583       73.3549       88.1301       54.2564       49.1054       36.7902       17.2911       15.4914       31.1444        0.0000        0.0000        0.0000        0.0000        0.0000        0.0000        0.0000        0.0000        0.0000        0.0000        0.0000        0.0000        0.0000        0.0000        0.0000        0.0000        0.0000        0.0000        0.0000        0.0000        0.0000        0.0000        0.0000        0.0000        0.0000        0.0000        0.0000        0.0000        0.0000        0.0000        0.0000        0.0000        0.0000        0.0000        0.0000        0.0000        0.0000        0.0000        0.0000        0.0000        0.0000        0.0000        0.0000        0.0000        0.0000        0.0000        0.0000        0.0000        0.0000        0.0000        0.0000        0.0000        0.0000        0.0000        0.0000        0.0000        0.0000        0.0000        0.0000
        0.0000        0.0000        0.0000        0.0000        0.0000        0.0000        0.0000        0.0000        0.0000        0.0000        0.0000        0.0000        0.0000        0.0000        0.0000        0.0000        0.0000        0.0000        0.0000        0.0000        0.0000       90.4909       99.8830       42.5753       43.1890       82.4736      105.4246       69.9628       70.9670       65.1730       66.1570       83.6406       72.3255       80.6094       87.1546       71.8062       58.9517       54.9962       61.9165       34.7120       34.9069       18.7045       12.8316       11.1467       15.7064       21.4314       28.6833       17.8114      114.8383       29.8010       21.3899       24.9781       44.8558       29.9761       17.5746        9.5119       16.1954       15.1763       14.3559       19.8664       21.7184       18.9696       18.3239        7.0027        7.9060       11.5243       15.5293       14.2035       15.5562       18.8460       15.3274       39.5284       38.1264       44.4744       44.1761       33.6380       44.6301       55.2032       57.9857       55.4111       47.4957       51.7729       57.8761       53.9729       55.8787       68.7715       84.1442       56.3859       44.9346       49.0312       50.9948       50.7662       48.6494       40.3196       37.4703       40.9336       45.1938       47.7147       36.3213       35.9446       35.8707       36.5524       43.5991       33.2332       29.4576       27.4594       39.0073       50.2385       46.2074       51.5924       59.7223       67.3630       75.7632       77.5502       77.1357       67.2770       75.7664       81.4937       77.8941       99.0895      103.8479       95.4608       99.8826       95.9146       82.3230       67.3067       64.2515       77.1863       86.1867      100.1808      124.4984      124.0964      124.1155      177.2468      150.0893      157.6891      153.3987      123.4881      116.7832      122.2104       90.6132       74.2648       78.7112       70.0182       57.0188       61.2755       79.1836       41.7195       38.6135       42.7021       42.7319       73.3629       90.4779      108.8225      141.2661      179.9051      171.2886      148.6540      142.4718      144.4690      149.7369      151.4634      153.5967      153.5628      157.3682      160.2773      154.2160      154.6926      162.5266      189.1711      153.1005      139.6323      129.0071      133.9043      148.1540      139.4534      132.7173      112.7934      103.7808       91.5616       75.1848       64.3534       62.4271       71.8731       72.6946       47.5885       33.1792       31.5053       21.9855       23.2457        0.0000        0.0000        0.0000        0.0000        0.0000        0.0000        0.0000        0.0000        0.0000        0.0000        0.0000        0.0000        0.0000        0.0000        0.0000        0.0000        0.0000        0.0000        0.0000        0.0000        0.0000        0.0000        0.0000        0.0000        0.0000        0.0000        0.0000        0.0000        0.0000        0.0000        0.0000        0.0000        0.0000        0.0000        0.0000        0.0000        0.0000        0.0000        0.0000        0.0000        0.0000        0.0000        0.0000        0.0000        0.0000        0.0000        0.0000        0.0000        0.0000        0.0000        0.0000        0.0000        0.0000        0.0000        0.0000        0.0000        0.0000        0.0000        0.0000
        0.0000        0.0000        0.0000        0.0000        0.0000        0.0000        0.0000        0.0000        0.0000        0.0000        0.0000        0.0000        0.0000        0.0000        0.0000        0.0000        0.0000        0.0000        0.0000        0.0000        0.0000       72.9519       55.5589       40.5260       39.3616       40.5662       55.4839       36.6268       55.9613       55.2745       41.2156       63.8685       72.5853       78.1308       79.2857       71.9412       66.7383       69.5240       68.4521       52.1722       35.7562       18.3058       11.2093       13.7135       15.7901       31.8652       26.1379       32.7705       35.0945       27.7859       27.3380       35.5182       38.1129       22.9270       19.2537        6.4494       17.6445       28.0500       28.9023       20.8191       18.8886       11.2164       16.6936       10.0188        8.1009       27.9564       25.9171       31.9554       23.7337       17.3846       19.0567       40.2269       35.4887       31.3878       27.9312       40.4975       45.8087       28.3377       30.8011       51.6942       44.6438       62.2408       59.1961       48.2851       51.1749       48.7558       57.1020       41.3996       34.8370       43.8888       52.0497       53.6561       47.4151       33.0111       33.6434       37.9146       40.7161       39.5131       34.6786       39.7421       39.6100       39.2639       36.2703       41.6434       38.9592       35.8479       53.1951       51.0149       49.8548       55.8367       56.8389       65.2424       73.7252       70.0329       72.9901       77.7581       79.5975       77.5647       72.7417      100.6243       84.8405       81.5170      102.6289      104.0158       64.2445       62.6503       65.9286       85.8570       88.1908      119.1666      115.0347      129.9067      158.7561      201.9626      151.2827      151.8867      140.7985      131.1353      122.8383      121.2346      116.4515       93.7257      129.2385       71.4001       93.8578       95.3409       65.7890       53.8795       55.8456       61.2458       57.6985       78.9081       97.0962      123.9108      162.8815      211.6133      165.1458      165.5025      187.9541      179.5152      170.4681      160.9810      163.1857      159.7464      169.8316      167.9395      169.2966      171.3298      188.2075      188.5186      161.3473      141.9577      118.3885      112.9969      115.4399      104.5855      105.1925      131.6845      100.7012       80.8062       69.7745       71.3818       62.2488       45.4455       40.6026       33.7924       30.1070       47.0748       40.7540       38.8671       32.9358        0.0000        0.0000        0.0000        0.0000        0.0000        0.0000        0.0000        0.0000        0.0000        0.0000        0.0000        0.0000        0.0000        0.0000        0.0000        0.0000        0.0000        0.0000        0.0000        0.0000        0.0000        0.0000        0.0000        0.0000        0.0000        0.0000        0.0000        0.0000        0.0000        0.0000        0.0000        0.0000        0.0000        0.0000        0.0000        0.0000        0.0000        0.0000        0.0000        0.0000        0.0000        0.0000        0.0000        0.0000        0.0000        0.0000        0.0000        0.0000        0.0000        0.0000        0.0000        0.0000        0.0000        0.0000        0.0000        0.0000        0.0000        0.0000
        0.0000        0.0000        0.0000        0.0000        0.0000        0.0000        0.0000        0.0000        0.0000        0.0000        0.0000        0.0000        0.0000        0.0000        0.0000        0.0000        0.0000        0.0000        0.0000        0.0000        0.0000        0.0000       62.2863       43.1485       50.1859       53.5571       40.2380       37.3371       51.9452       42.2790       39.2239       57.2000       62.7671       68.3526       58.2478       49.0554       65.0639       86.7291       72.7256       67.6722       43.9903       24.7560       25.6097       29.9391       30.2374       22.6221       48.0943       43.8403       36.2980       19.6601       26.3857       29.1575      132.3725       20.1251       19.7595       12.5301       18.7377       21.4970       14.5624        8.3434       10.8701       12.8524       23.5449       33.3825       14.5027       22.6361       36.9265       31.2116       25.3437       23.5598       19.4520       44.8134       44.5328       55.2762       40.4868       81.5826       48.9622       45.7670       36.0752       36.7856       41.9926       42.5951       38.4615       45.5591       49.3707       50.2952       71.5494       48.1944       45.3128       45.1157       47.2013       45.5555       43.5293       35.4865       37.1827       39.9468       36.9525       37.0191       41.0148       35.6532       32.8361       36.5760       36.8836       43.3467       45.1764       48.8923       51.6992       56.0586       54.5409       57.1510       54.2412       65.3785       73.6034       69.7419       71.2513       70.1601       68.7981       68.0750       67.2150       76.5402       78.1865       73.5482       84.4563       82.1329       67.2686       77.8511       97.5648      111.6392      132.7715      151.2082      133.4333      172.8909      175.8887      164.1263      138.5198      150.8361      140.6012      127.5446      116.9324      122.2339      139.0771      121.0973      115.2221       79.7326      127.1384       90.5041       75.5868       95.3797       98.0037       71.8222       68.2383       93.7429       96.5133      107.7826      151.9557      169.7316      164.5717      174.4947      256.8378      201.6875      187.6443      182.4055      166.9877      168.0906      172.8955      174.3449      213.6834      212.0254      195.0698      175.5584      161.9923      136.7346      134.5553      112.8356      106.5413      101.5403      106.4063      113.9025      101.3374       73.6895       64.0754       68.5971       60.2924       51.7086       42.2388       37.7211       40.7121       55.3494       51.5845       35.3669       31.3945        0.0000        0.0000        0.0000        0.0000        0.0000        0.0000        0.0000        0.0000        0.0000        0.0000        0.0000        0.0000        0.0000        0.0000        0.0000        0.0000        0.0000        0.0000        0.0000        0.0000        0.0000        0.0000        0.0000        0.0000        0.0000        0.0000        0.0000        0.0000        0.0000        0.0000        0.0000        0.0000        0.0000        0.0000        0.0000        0.0000        0.0000        0.0000        0.0000        0.0000        0.0000        0.0000        0.0000        0.0000        0.0000        0.0000        0.0000        0.0000        0.0000        0.0000        0.0000        0.0000        0.0000        0.0000        0.0000        0.0000        0.0000        0.0000
        0.0000        0.0000        0.0000        0.0000        0.0000        0.0000        0.0000        0.0000        0.0000        0.0000        0.0000        0.0000        0.0000        0.0000        0.0000        0.0000        0.0000        0.0000        0.0000        0.0000        0.0000      106.7610      120.1093       46.8195       43.4111       60.2954       66.2844       46.0899       40.8465       39.3211       92.8720      120.8278       39.3074       60.9150       67.5612       49.4532       42.1140       55.4885       44.3899       31.0593       29.8199       36.7397       32.5995       23.8397       21.3476       22.7175       21.4325       22.2761       14.7826       13.8626       58.9263       25.3686       21.1370       28.2441       16.4346        8.6242        7.6098        8.8159       11.7678       52.3654       15.7134       14.1294       19.1122       25.5888       24.1242       24.2175       25.1438       28.2024       37.0990       32.7214       24.9211       36.7000       36.7746       37.5147       38.6040       42.6464       34.8811       40.7172       34.5690       35.1520       44.9248       39.1726       38.8162       43.7077       65.2999       61.3890       59.8179       51.9091       44.1492       51.3517       51.2636       47.0847       39.9043       40.9229       31.9260       28.6759       31.3686       40.2485       44.9020       42.0191       37.1287       37.5815       46.1485       50.6513       51.0486       48.8260       50.8035       50.2455       58.4853       63.7720       53.4625       54.7773       58.6212       61.6535       60.9891       59.5881       56.8927       66.6908       68.4879       76.5885       64.0850       64.2263       67.3715       77.1139       86.7907       99.1941      115.4832      153.0765      192.6599      191.4227      172.2082      157.0923      141.9659      154.0026      170.3527      150.8905      156.4567      150.0668      144.6839      119.1187      104.8703      112.1004      104.4901       89.7420       87.2182       84.9150       76.7776      109.8232      120.5398       96.2269       96.1564       94.1824      123.8468       95.5000       99.0335      112.9573      128.2677      146.1811      202.6904      187.3430      200.0400      213.7768      192.8479      184.6133      198.2599      191.0966      228.7001      208.9816      169.1854      133.8536      121.0585      103.6628      108.4975       97.5084       91.8935       85.6475       86.2302       88.3820       95.6737       89.5853       83.1163       74.5137       71.2040       75.5960       55.7047       52.5367       60.5361       76.7582       48.8323       47.4222       39.4172       61.3042        0.0000        0.0000        0.0000        0.0000        0.0000        0.0000        0.0000        0.0000        0.0000        0.0000        0.0000        0.0000        0.0000        0.0000        0.0000        0.0000        0.0000        0.0000        0.0000        0.0000        0.0000        0.0000        0.0000        0.0000        0.0000        0.0000        0.0000        0.0000        0.0000        0.0000        0.0000        0.0000        0.0000        0.0000        0.0000        0.0000        0.0000        0.0000        0.0000        0.0000        0.0000        0.0000        0.0000        0.0000        0.0000        0.0000        0.0000        0.0000        0.0000        0.0000        0.0000        0.0000        0.0000        0.0000        0.0000        0.0000        0.0000
        0.0000        0.0000        0.0000        0.0000        0.0000        0.0000        0.0000        0.0000        0.0000        0.0000        0.0000        0.0000        0.0000        0.0000        0.0000        0.0000        0.0000        0.0000        0.0000        0.0000       69.9122       94.6484       79.5106       73.7798       61.8167       44.2302       52.0052       40.6386       34.3846       49.3691       71.7509      102.2638       54.8594       63.5417       57.3813       44.4664       44.2384       56.3634       45.0950       40.2619       38.5447       52.9339       40.0888       33.6374       35.4018       31.7091       18.3629       20.4863       15.7790       16.0030       77.0649       12.0595       10.4868        9.5770        9.3299        7.6447       10.9723       11.1010       12.2024       10.7038        9.0134        9.8302        8.5451       29.6630       23.3198       22.3441       30.8936       27.4427       30.0001       27.2531       28.9190       36.6960       37.7770       37.9260       40.2710       52.4948       40.5157       49.9215       42.0111       41.0686       44.6881       43.8246       47.4171       59.8921       50.9158       54.5128       63.8292       70.4530       55.2783       47.1273       48.4571       49.2111       40.7497       42.4511       48.6844       47.8791       55.6024       51.8191       56.0816       49.3221       49.4974       45.3200       51.5492       59.1511       62.4187       64.6372       65.0817       55.7418       51.9097       52.3298       48.1619       51.9753       56.0328       55.0927       56.2329       52.4926       52.8127       68.8195       67.8000       60.5770       63.5989       59.9078       65.4270       75.5777       88.7702      119.7839      129.9361      191.5409      241.7508      246.6392      193.6406      191.1651      185.9867      170.9739      150.0613      147.3806      159.5562      169.8598      125.4301      110.0543      103.1085      118.8338      102.1180       83.4758      101.6509       95.1274       95.6165      101.0470      102.2092      113.5184      100.1943       99.5359      119.2682      106.1113       92.7716      132.7699      122.0245      177.7544      165.7594      176.4565      224.2236      245.7789      203.3784      214.2540      217.3561      206.1219      203.7611      166.5334      132.9852      124.4877      121.3902      105.9227       96.3549       95.2316       85.9468       77.8793       76.0102       86.1143       97.6369       99.9660       85.8256       74.4637       68.1733       89.4937       55.9861       63.7497       56.1937       62.5700       51.8838       51.0251       63.3419       78.7274      127.9826        0.0000        0.0000        0.0000        0.0000        0.0000        0.0000        0.0000        0.0000        0.0000        0.0000        0.0000        0.0000        0.0000        0.0000        0.0000        0.0000        0.0000        0.0000        0.0000        0.0000        0.0000        0.0000        0.0000        0.0000        0.0000        0.0000        0.0000        0.0000        0.0000        0.0000        0.0000        0.0000        0.0000        0.0000        0.0000        0.0000        0.0000        0.0000        0.0000        0.0000        0.0000        0.0000        0.0000        0.0000        0.0000        0.0000        0.0000        0.0000        0.0000        0.0000        0.0000        0.0000        0.0000        0.0000        0.0000        0.0000
        0.0000        0.0000        0.0000        0.0000        0.0000        0.0000        0.0000        0.0000        0.0000        0.0000        0.0000        0.0000        0.0000        0.0000        0.0000        0.0000        0.0000        0.0000        0.0000        0.0000       58.5756       78.7925       61.2181       47.9610       59.7443       58.7821       41.3233       45.0631       46.2534       58.5561       54.1401       71.6254       55.3534       72.7303       65.5774       39.3694       58.6740       73.8302       67.1148       45.4667       35.8042       27.3471       32.8455       31.5237       26.1892       21.6327       17.7600       20.5562       19.1897       18.4177       17.4997       11.9660       12.0071       13.1695       16.4742        9.4031       14.6644       24.0946       22.5147       16.9736        8.8481       25.5110       18.2395       30.0642       27.6217       43.3136       77.2563       30.7386       24.3017       25.0474       29.0042       42.9438       45.1169       55.8209       53.0904       61.6040       44.4181       42.1762       51.2291       54.9037       58.4962       89.4063       88.3045       88.8692       60.2857       48.1883       54.1777       76.2873       55.3786       51.6392       49.6792       46.2511       40.1911       50.2890       55.1937       55.5122       56.5655       56.6552       55.1539       48.3917       47.4299       44.7290       51.0445       60.6859       62.0329       66.1642       66.7133       52.2967       48.2656       45.2992       44.8038       46.8607       52.4186       48.0800       42.7846       43.8393       50.1503       58.0586       62.7233       63.8059       56.1147       58.1496       67.1265       92.7731      106.3248      144.7901      180.3980      190.2830      204.4667      226.7856      185.2676      194.2058      182.0751      177.5252      132.2013      125.0777      149.1641      144.1370      129.6202      114.4769      105.9622      104.6128       99.1129       85.1213      101.7223       96.7351       92.7618       94.2780      111.3281      110.4487      142.9329      136.4076      110.6105       99.5247      102.5329      120.9047      106.9532      123.4232      153.8132      195.0986      215.8818      207.5634      195.1208      203.9922      200.4262      184.4357      172.8844      145.6255      154.2446      134.1925      125.2628      121.0974      101.4475      102.6587       89.4176       83.9309       68.9392       73.4961       92.1100      101.4404       97.3251       86.2614       75.7739       81.2663       63.8775       52.0672       56.2900       74.1465      136.7358       94.2719       55.3019       67.6986       97.8754      124.9199        0.0000        0.0000        0.0000        0.0000        0.0000        0.0000        0.0000        0.0000        0.0000        0.0000        0.0000        0.0000        0.0000        0.0000        0.0000        0.0000        0.0000        0.0000        0.0000        0.0000        0.0000        0.0000        0.0000        0.0000        0.0000        0.0000        0.0000        0.0000        0.0000        0.0000        0.0000        0.0000        0.0000        0.0000        0.0000        0.0000        0.0000        0.0000        0.0000        0.0000        0.0000        0.0000        0.0000        0.0000        0.0000        0.0000        0.0000        0.0000        0.0000        0.0000        0.0000        0.0000        0.0000        0.0000        0.0000
        0.0000        0.0000        0.0000        0.0000        0.0000        0.0000        0.0000        0.0000        0.0000        0.0000        0.0000        0.0000        0.0000        0.0000        0.0000        0.0000        0.0000        0.0000        0.0000        0.0000       48.9500       50.9524       63.3680       43.4526       42.9822       64.7651       89.6036       54.4284       59.2171       61.8076       74.8667       87.0317       96.6329       97.1797       71.2140       68.4261       60.5674       67.0857       65.0300       54.7325       36.8055       41.7219       41.1370       39.6686       39.4782      126.6827      136.4707       21.9874       22.8822       17.3189       22.5656       18.2108       14.3847       14.7753       17.6101       13.1062        9.5293       19.8262       34.6607       17.9090       10.5451       11.2191       15.9630       29.5357       27.4014       28.3989       25.3075       32.0298       26.3605       37.0793       80.6761       48.2174      104.7061       80.1985       49.0992       52.4491       54.4056       50.0819       68.1432       68.7846       72.7733       94.6210      102.8217       94.7568       65.2059       59.9522       56.9322       66.4749       60.0211       54.0796       61.7452       59.8769       64.3110       62.6243       53.8893       50.7250       44.0105       53.5788       60.9546       53.3331       48.4090       46.9928       58.9149       61.7543       59.8584       64.8664       66.2756       52.5345       42.1848       46.3383       43.6452       44.0464       48.1823       42.7577       36.2877       42.0267       44.7664       47.1934       56.9170       59.7828       80.2167       75.3335       78.9999      110.7964      137.0608      156.7908      212.1996      208.3138      184.6699      214.7926      179.4820      181.9833      156.2786      166.5387      123.2327      109.6314      122.9141      137.2686      133.6712      119.2760      113.2698      104.8606       96.5457       83.4870       87.7772       85.2678       88.6303       97.1777      116.4902      138.5819      167.0356      223.2626      141.6075      123.7960      114.5228      120.0555      107.9597      116.6576      135.4639      151.8523      174.3386      194.4890      211.5164      218.7915      191.5303      165.3010      156.4805      134.8830      150.8998      138.8812      145.8115      127.5056      114.0541      106.1793       98.0061       83.0297       70.4632       71.3592       74.2272      104.6875      111.0327      102.0119       91.2315       86.5683       77.1479       96.7523       71.5454      118.1267      172.4464      143.1577       75.6667      121.5346      126.6098      161.4930      129.5421        0.0000        0.0000        0.0000        0.0000        0.0000        0.0000        0.0000        0.0000        0.0000        0.0000        0.0000        0.0000        0.0000        0.0000        0.0000        0.0000        0.0000        0.0000        0.0000        0.0000        0.0000        0.0000        0.0000        0.0000        0.0000        0.0000        0.0000        0.0000        0.0000        0.0000        0.0000        0.0000        0.0000        0.0000        0.0000        0.0000        0.0000        0.0000        0.0000        0.0000        0.0000        0.0000        0.0000        0.0000        0.0000        0.0000        0.0000        0.0000        0.0000        0.0000        0.0000        0.0000        0.0000        0.0000
        0.0000        0.0000        0.0000        0.0000        0.0000        0.0000        0.0000        0.0000        0.0000        0.0000        0.0000        0.0000        0.0000        0.0000        0.0000        0.0000        0.0000        0.0000        0.0000        0.0000        0.0000       99.0502      125.5299       97.2955      103.9721       93.4216      137.4603       95.2689       93.5570       89.2555      111.1850      115.7092      115.8796      106.4010       96.4305       53.8620       58.8273       78.9899       80.7317       44.5424       45.2003       50.2842       55.1455       56.1071       66.7788       56.7777       47.1312       20.6501       14.4875       15.7822       17.6134       18.5632       20.6635       11.4025       13.9837       22.4179       54.7351       90.8540       47.7909       33.0845       45.8283       34.0243       22.7826       30.4319       40.7603       38.6798       30.9288       24.5850       42.1112       29.5453       26.4739       41.0316       86.3195       44.2874       43.4399       41.7635       49.0619       56.0073       63.2950       78.2047       99.4484       94.7913      105.3732      111.6757       81.5808      145.4900       82.9383       76.5358       78.5454       73.0838       73.3184       67.7023       77.0402       68.3405       64.0746       61.5132       57.9266       48.2273       44.7037       49.3498       49.4319       72.6999       72.0215       72.7448       52.9323       58.2977       69.0907       55.7401       49.3749       46.7522       42.5305       39.7274       38.7386       36.3082       35.6210       36.4170       40.8830       43.2071       49.8199       93.0585      112.7849      126.6389      124.6459      110.7500      124.2042      137.7562      182.4213      219.8981      186.4049      149.9611      136.6146      149.3610      153.3411      145.3041      122.5595      123.0452      150.8668      167.1397      149.9216      130.4079      135.1283      121.0514      115.4525       98.7760       99.8055       98.3150      105.1401      115.4350      136.7866      153.9549      178.6589      176.3397      167.4598      152.2036      141.4196      129.2821      127.3657      128.8926      133.3102      138.9573      159.2457      188.6196      182.7432      163.0455      150.5179      134.9601      135.2105      134.9395      133.0437      143.2936      154.4377      145.7985      137.6648      129.4070      120.7866       96.8097       83.8539       84.5387       82.4233      100.2362      101.6565      101.0855       86.1176       83.3275       84.4530       89.2429       94.4858       92.1551      113.2951      142.5552      114.9721      101.0667       91.4908       96.2784      105.8730      145.4700        0.0000        0.0000        0.0000        0.0000        0.0000        0.0000        0.0000        0.0000        0.0000        0.0000        0.0000        0.0000        0.0000        0.0000        0.0000        0.0000        0.0000        0.0000        0.0000        0.0000        0.0000        0.0000        0.0000        0.0000        0.0000        0.0000        0.0000        0.0000        0.0000        0.0000        0.0000        0.0000        0.0000        0.0000        0.0000        0.0000        0.0000        0.0000        0.0000        0.0000        0.0000        0.0000        0.0000        0.0000        0.0000        0.0000        0.0000        0.0000        0.0000        0.0000        0.0000        0.0000        0.0000
        0.0000        0.0000        0.0000        0.0000        0.0000        0.0000        0.0000        0.0000        0.0000        0.0000        0.0000        0.0000        0.0000        0.0000        0.0000        0.0000        0.0000        0.0000        0.0000        0.0000        0.0000       80.2580       73.0316      106.8179      117.6527      169.1274      156.4509      126.4958      104.7186      129.1110      121.2519       99.9761       92.0887       87.2891       78.9886       51.9335       52.2941       65.2292       87.3127       79.2386       72.6231       63.1016       65.4559       61.4636       72.2092       71.9374       62.5620       36.5994       26.1035       28.4489       38.3815       22.8378       20.5491       20.5314       19.0136       27.3987       29.1050       56.2751       52.2322       55.6804       43.7770       39.1686       27.3043       46.6614       41.7888       48.5057       33.6241       22.7764       33.3389       31.7348       60.7343       60.9713       45.1816       42.6481       35.9342       41.6764       54.3156       66.1615       70.1915      116.1146      106.4643      102.6834      105.0923      116.8553      108.9760       89.7469       66.3277       67.9343       74.1903       90.6899       85.3728       84.0250       81.3468       63.6806       65.2408       67.4519       59.7320       54.6904       51.0615       61.8587       55.4013       56.5915       57.2703       55.7461       54.2372       60.1863       73.3700       57.2047       53.2579       48.0967       44.6881       40.0703       40.5369       44.6201       41.0560       54.2071       48.7460       46.6316       50.7618      113.4749      122.3220      133.8051      128.6431      121.6976      133.1433      123.6716      134.6324      155.5804      135.3798      142.6405      127.2195      140.2506      146.2224      132.0880      129.0955      141.5591      156.4588      186.8858      170.4440      155.6792      146.7905      130.5457      142.9494      124.9269      113.0232      117.2980      121.8498      131.2141      141.3831      149.7627      164.4029      165.9548      176.4945      216.4750      182.9625      150.2303      139.5645      143.1691      142.1448      151.4098      151.5956      150.3584      136.5130      130.7631      127.8724      132.8842      142.0158      146.6654      137.1581      141.2736      151.9379      163.5431      157.7647      150.3505      132.0869      103.7873       93.0700       86.7370       83.4956       91.9146       80.6603       82.4086       89.1834       93.9740      100.1789      101.2368      102.8742      105.7307       98.6156      109.0590      118.2703      107.5193      103.8704       95.6463       90.4431      164.4900        0.0000        0.0000        0.0000        0.0000        0.0000        0.0000        0.0000        0.0000        0.0000        0.0000        0.0000        0.0000        0.0000        0.0000        0.0000        0.0000        0.0000        0.0000        0.0000        0.0000        0.0000        0.0000        0.0000        0.0000        0.0000        0.0000        0.0000        0.0000        0.0000        0.0000        0.0000        0.0000        0.0000        0.0000        0.0000        0.0000        0.0000        0.0000        0.0000        0.0000        0.0000        0.0000        0.0000        0.0000        0.0000        0.0000        0.0000        0.0000        0.0000        0.0000        0.0000        0.0000        0.0000
        0.0000        0.0000        0.0000        0.0000        0.0000        0.0000        0.0000        0.0000        0.0000        0.0000        0.0000        0.0000        0.0000        0.0000        0.0000        0.0000        0.0000        0.0000        0.0000        0.0000        0.0000       86.8380       94.5594      130.6600      145.9594      163.9404      146.5434      145.3401      155.5575      139.2069      129.2372       93.6480       79.6379       68.6317       57.1154       66.3520       72.6240       67.1901       38.1145       50.0514      109.5573       62.6609       76.8355      112.1212       63.3746       54.4803       67.6962       38.3920       39.0445       50.7961       63.4770       42.7831       32.3721       35.5279       22.0301       27.3337       32.1907       38.9854       45.9509       47.6273       37.7299       36.1601       24.9506       35.1016       32.3790       49.6006       44.8403       35.9884       42.7032       62.7088       45.0736       45.5651       49.5741       45.8057       45.1204       53.6807       74.2210       66.6729       84.1552       97.4122      111.0368      105.2768      120.3363      140.2742      131.8143       88.6762       83.3195       91.3667       85.6399       81.3337       66.1952       70.6314       76.1682       61.9745       67.3581       66.2775       54.2101       52.1413       57.0270       62.4592       56.0538       52.4677       49.3564       48.6672       56.0855       55.5842       60.6335       57.7532       61.5961       46.5153       42.6136       36.5580       34.1977       39.8136       40.9954       45.1850       38.6204       38.7619       50.2344      115.2803      133.7798      150.5717      180.6047      165.4048      133.1061      110.2589      105.0546      106.1729      115.0517      126.7508      117.1907      113.3677      119.2495      117.4992      102.0592      107.2444      140.4435      169.8883      133.5664      121.4211      115.1642      118.0945      131.5920      123.3540      130.6359      128.3492      129.9095      143.3516      147.9476      155.8982      176.9097      192.5010      209.1828      206.3202      171.8117      154.9798      147.6891      174.1464      168.9044      159.1514      157.7793      145.7719      138.7552      127.6649      130.4921      147.0755      152.4559      142.9323      144.1706      150.6272      148.6496      161.0545      161.5701      152.1723      133.7099      103.7088       95.7341       87.8004       87.8306      101.2839       85.1018       87.7472       99.5396      121.9474      123.1537      134.9493      119.3388      115.4828      121.1466      128.9090      108.9870      116.7454      118.4880      114.2227      108.8251      225.5100        0.0000        0.0000        0.0000        0.0000        0.0000        0.0000        0.0000        0.0000        0.0000        0.0000        0.0000        0.0000        0.0000        0.0000        0.0000        0.0000        0.0000        0.0000        0.0000        0.0000        0.0000        0.0000        0.0000        0.0000        0.0000        0.0000        0.0000        0.0000        0.0000        0.0000        0.0000        0.0000        0.0000        0.0000        0.0000        0.0000        0.0000        0.0000        0.0000        0.0000        0.0000        0.0000        0.0000        0.0000        0.0000        0.0000        0.0000        0.0000        0.0000        0.0000        0.0000        0.0000        0.0000
        0.0000        0.0000        0.0000        0.0000        0.0000        0.0000        0.0000        0.0000        0.0000        0.0000        0.0000        0.0000        0.0000        0.0000        0.0000        0.0000        0.0000        0.0000        0.0000        0.0000        0.0000      140.1375       82.8095      149.7393      181.0726      195.6522      157.5683       99.0121      152.5674      167.7694      184.3176      112.0078      112.3409       67.6369       55.9214       71.2264       72.6990       78.5948       56.2770       65.1865       92.0571       67.2935       90.3515      181.6800       81.6312       74.1576       86.4059       46.0036       61.5931       62.0163       60.8529       47.1822       34.1070       33.1658       34.2698       45.7840       37.4070       34.3541       40.0768       55.1820       55.8819       35.0089       35.5116       56.1681       38.4130       47.8206       49.1217       41.4174       40.0454       70.5458       33.3593       60.6981       51.0296       52.4792       63.0429       66.9112       65.5334       70.6516       71.0279       85.4856      103.2841       93.7223       90.4398      109.5682      123.9323      101.0284       72.3043       74.5192       79.8593       74.7097       64.3217       63.7391       63.6934       53.4249       51.0958       42.8207       50.9854       50.9102       55.6274       60.0076       67.9132       59.7310       54.1078       54.5340       56.9367       60.1538       61.0488       60.0659       56.3730       48.3072       41.3348       39.1971       36.4881       39.2305       40.2014       34.4904       35.8328       38.9709       58.9445      122.0443      138.9392      189.0887      216.6035      194.0800      160.1960      126.1470      105.5632      105.6996       99.2212       94.1861       90.5489       98.4267       97.0586       98.2890       99.0553       90.1822       95.6224      120.2935      109.9516      105.9081      108.6741      109.9655      114.4514      107.6024      114.0654      116.8053      124.2302      141.8956      165.6437      185.8026      230.4591      238.1733      216.8203      184.1504      177.7507      151.7003      150.1176      165.6754      148.7833      155.3733      149.5702      140.6465      152.5843      151.1010      147.6172      152.4458      158.5909      139.9161      140.9225      137.2838      136.3269      146.0502      149.2926      143.2802      130.3878      113.4764      110.0292      115.5882      114.6823      138.5577      127.1803      118.0652      111.7104      131.1164      130.5410      137.5664      128.9611      145.0684      134.0114      129.0132      113.5357      115.8341      123.4654       98.6443       96.8956        0.0000        0.0000        0.0000        0.0000        0.0000        0.0000        0.0000        0.0000        0.0000        0.0000        0.0000        0.0000        0.0000        0.0000        0.0000        0.0000        0.0000        0.0000        0.0000        0.0000        0.0000        0.0000        0.0000        0.0000        0.0000        0.0000        0.0000        0.0000        0.0000        0.0000        0.0000        0.0000        0.0000        0.0000        0.0000        0.0000        0.0000        0.0000        0.0000        0.0000        0.0000        0.0000        0.0000        0.0000        0.0000        0.0000        0.0000        0.0000        0.0000        0.0000        0.0000        0.0000        0.0000        0.0000
        0.0000        0.0000        0.0000        0.0000        0.0000        0.0000        0.0000        0.0000        0.0000        0.0000        0.0000        0.0000        0.0000        0.0000        0.0000        0.0000        0.0000        0.0000        0.0000        0.0000        0.0000        0.0000      253.2736      231.5925      214.3574      236.2632      195.2053      178.4018      163.3443      172.7637      181.6056       95.2271       88.9103       78.2291       68.3692       90.5613      103.3435      105.1616       87.4620       70.9435       65.3812       97.6013       57.8323       62.3807       60.1063       58.6582       85.5959       45.7562       89.7172       60.4605       77.1984       38.9294       60.8276       60.2353       41.1087       55.5488       45.9640       48.0637       46.6501       53.3762       59.6193       52.4486       60.0561       67.1403       64.5711      105.6751       73.3912       82.5252       68.3368       49.9985       52.2227       66.9595       94.0450       82.1969       71.7151       87.5815       81.4735       92.6005       92.8847      101.8420      120.9935      100.2824       93.7086       95.9319       90.3772       74.7746       57.4100       63.1191       75.0795       63.2912       44.9806       46.0386       42.3948       56.3424       52.9792       46.4065       59.6864       48.0924       58.9817       51.9354       58.7157       54.9217       42.9525       49.7318       49.3118       51.0258       61.9417       60.2502       60.4726       60.9210       51.0205       38.7411       36.6080       35.1863       40.3554       53.7466       50.4822       60.9268       78.7309      127.5593      162.9474      207.9226      212.5668      162.0092      137.0900      125.8566      123.9429      101.9746       91.1177       85.1983       87.5963      101.1102       89.2987       82.5987       78.7746       76.5441       93.8885      101.1676      108.7654      110.7036       95.6410      105.9066      119.0949      118.2694      105.0856      114.8001      138.0991      158.1272      176.3684      227.3943      285.7621      234.5376      242.0892      193.0787      188.0624      160.3935      127.3703      133.2376      136.0462      148.8692      145.1319      149.0603      178.8171      161.5314      141.3654      158.0643      140.0467      137.6959      137.2605      132.7620      137.3793      128.4618      131.9025      124.7877      114.1030      122.3094      115.0145      123.2922      148.7906      204.4141      155.1753      153.4943      170.1708      191.1426      161.8338      150.1002      155.9911      145.8118      143.2198      135.2853      115.0193      106.9466       97.5953       83.9879       88.7705       93.8189       84.8112       77.8750      108.4121        0.0000        0.0000        0.0000        0.0000        0.0000        0.0000        0.0000        0.0000        0.0000        0.0000        0.0000        0.0000        0.0000        0.0000        0.0000        0.0000        0.0000        0.0000        0.0000        0.0000        0.0000        0.0000        0.0000        0.0000        0.0000        0.0000        0.0000        0.0000        0.0000        0.0000        0.0000        0.0000        0.0000        0.0000        0.0000        0.0000        0.0000        0.0000        0.0000        0.0000        0.0000        0.0000        0.0000        0.0000        0.0000        0.0000        0.0000        0.0000        0.0000        0.0000
        0.0000        0.0000        0.0000        0.0000        0.0000        0.0000        0.0000        0.0000        0.0000        0.0000        0.0000        0.0000        0.0000        0.0000        0.0000        0.0000        0.0000        0.0000        0.0000        0.0000        0.0000        0.0000        0.0000        0.0000        0.0000        0.0000      204.2225      185.0533      182.2557      177.8907      164.8114       74.1379       75.6733       72.2312       52.5072       47.1345       46.7272       73.6495       87.0658       77.9781       81.2291       60.7313       54.8342       57.9823       57.7724       81.8904      103.3336       66.5763       67.9028       70.4364       55.3115       46.8188       51.7571       49.2680       62.2835       58.8439       51.7055       54.5827       53.8623       64.8667       59.5770       50.4641       55.5861       71.3258       63.1664       65.9884       69.2115       75.5491       61.7828       52.5004       55.6472       74.1143       80.6036       76.5870       75.4296       79.2572       75.7599       86.1203       98.4671      111.3814       89.1481       93.0541       78.9170       76.7999       89.7263      119.4098       81.6502       91.0425       55.5003       51.7691       45.0945       35.7531       45.7082       49.3589       44.0963       49.3519       57.6394       55.1884       58.0781       57.2259       53.3155       59.3122       41.6953       52.0562       58.3156       56.4218       72.3780       68.7366       65.2657       64.5613       57.4410       39.5858       33.1309       35.5008       43.3400       53.5744       58.5768       68.3150       88.0113      148.0378      197.1830      213.7091      197.2495      158.0170      140.5035      123.4983      119.8296      103.8398       97.9655       84.2929       81.8655      106.4103       90.1617       72.7690       70.3431       78.4374      119.6177      124.3394      121.7806      115.0806      111.5335      120.4719      117.4322      110.6693      103.8293      116.2231      116.9265      152.2941      173.7662      207.8177      236.0243      248.9225      211.9996      200.9648      176.0809      138.3733      131.8660      133.6668      135.3381      141.8309      130.1960      137.2352      136.6269      149.5152      152.0338      141.1063      139.7888      139.0621      145.1180      138.7395      132.9072      124.2806      134.3140      135.8958      121.8246      121.0850      126.7095      133.9882      153.9446      192.6504      181.3457      165.4240      178.8068      215.2246      205.6104      195.9523      178.3343      160.2319      147.7127      139.5030      122.1784      105.9304       98.1764       84.0179       85.8263       72.8321       79.6563       77.7533       77.6609        0.0000        0.0000        0.0000        0.0000        0.0000        0.0000        0.0000        0.0000        0.0000        0.0000        0.0000        0.0000        0.0000        0.0000        0.0000        0.0000        0.0000        0.0000        0.0000        0.0000        0.0000        0.0000        0.0000        0.0000        0.0000        0.0000        0.0000        0.0000        0.0000        0.0000        0.0000        0.0000        0.0000        0.0000        0.0000        0.0000        0.0000        0.0000        0.0000        0.0000        0.0000        0.0000        0.0000        0.0000        0.0000        0.0000        0.0000        0.0000        0.0000        0.0000
        0.0000        0.0000        0.0000        0.0000        0.0000        0.0000        0.0000        0.0000        0.0000        0.0000        0.0000        0.0000        0.0000        0.0000        0.0000        0.0000        0.0000        0.0000        0.0000        0.0000        0.0000        0.0000        0.0000        0.0000        0.0000        0.0000        0.0000      207.3958      193.2840      170.7775      154.1359       55.6536       58.5394       41.0734       40.5285       37.0941       32.3684       45.3415       56.9771       68.5911       82.2927       86.2345       69.2426       85.4238       67.9712       82.1937       85.6618       71.8156       79.3808       58.8954       51.7471       41.5297       64.1773       41.9921       39.5842       52.6973       62.6644       63.2706       56.0229       57.4661       56.7251       61.6709       61.1673       64.6728       70.3061       76.9981       68.3736       65.6160       64.3540       72.4267       67.5674       75.6123       84.6897       79.8112       83.2403       83.5033       78.5203       82.7202       87.0045       98.2562       94.0948      120.4867       97.0849       88.7775       74.5863       77.3956       59.3075       76.9428       53.3893       65.9557       40.7746       33.0132       33.2338       38.8361       50.6275       58.1802       53.2719       61.0889       58.2129       59.8856       50.9387       48.6363       43.8091       50.5026       47.3001       51.4024       58.5942       75.4279       76.8065       70.0673       62.0024       48.4691       40.4641       37.7379       41.2097       51.0166       61.2799       81.5864      121.6819      178.8921      213.4389      209.5678      199.5917      155.1724      144.9384      125.3836      112.9136      101.7361       89.1622       91.6612       83.4974       84.6292       76.1728       70.3219       76.4549       91.8860      136.9131      114.4268      101.7755       95.7946      112.0309      135.8687       96.9685      101.5317       90.7719       93.1420      101.9138      135.3929      163.3074      200.7243      250.1953      232.4104      198.8435      190.3236      164.5339      134.0469      127.9537      126.1004      130.3942      125.2825      122.6394      123.2324      131.2135      124.9340      116.5502      121.3668      130.7301      133.0449      143.6482      150.6128      130.9554      120.3872      120.3841      118.6141      121.2496      125.5800      128.6891      129.9469      136.3530      152.5460      165.3561      175.3143      179.3796      214.2571      228.4772      249.1588      229.0096      218.6192      191.9442      154.6619      141.9725      117.2554       97.5976      100.5622      100.0686       87.4756       87.3726       88.3644       79.4460       38.8200        0.0000        0.0000        0.0000        0.0000        0.0000        0.0000        0.0000        0.0000        0.0000        0.0000        0.0000        0.0000        0.0000        0.0000        0.0000        0.0000        0.0000        0.0000        0.0000        0.0000        0.0000        0.0000        0.0000        0.0000        0.0000        0.0000        0.0000        0.0000        0.0000        0.0000        0.0000        0.0000        0.0000        0.0000        0.0000        0.0000        0.0000        0.0000        0.0000        0.0000        0.0000        0.0000        0.0000        0.0000        0.0000        0.0000        0.0000        0.0000        0.0000
        0.0000        0.0000        0.0000        0.0000        0.0000        0.0000        0.0000        0.0000        0.0000        0.0000        0.0000        0.0000        0.0000        0.0000        0.0000        0.0000        0.0000        0.0000        0.0000        0.0000        0.0000        0.0000        0.0000        0.0000        0.0000        0.0000        0.0000        0.0000        0.0000        0.0000      173.1000       48.5425       33.0116       23.1456       28.6073       47.0178       31.3667       37.3825       39.7969       52.2206       74.8082       73.2290       61.3996       80.9199       58.3021       74.2133       93.2992       58.0411       77.4955       66.4888       62.0771       52.9943       64.9085       47.2977       46.1999       60.1937       65.9253       61.2877       61.2988       71.1709       73.9264       89.2854       79.1130       81.3979       74.2014       66.8628       58.7856       70.6392       63.4625       60.2575       72.0443       86.5549       88.5144       91.5771       79.1709       75.8165       77.7400       85.3912       88.5207      102.2252       97.4546       93.1332       79.9319      110.3907       94.2054       70.5245       69.1480       65.3130       59.6084       62.8463       65.2525       54.9320       42.6856       48.8539       51.2226       55.9309       57.0485       87.5498       73.1055       61.4335       56.3416       44.3893       47.8590       51.6451       56.7657       59.5195       60.0114       74.8662       83.2741       74.3560       66.3238       51.3870       48.5436       42.2669       42.4010       55.1243       79.6023       98.4654      128.7748      201.6882      192.4476      204.3988      193.7997      147.8523      143.2984      127.6998      126.4660      104.1039       92.5666       94.4121       78.0181       80.9957       74.0913       70.3146       71.9254      104.8660      125.0713      103.1608       76.7453       82.4626       92.0361       91.0267       91.8510      101.5288       86.6913       94.5840      115.2511      148.0666      160.4849      180.4667      195.9457      197.9479      185.2694      187.0873      166.5105      126.9717      120.9638      114.5866      111.3987      113.8061      121.6134      123.5522      116.9977      104.0280      104.9781      119.1968      110.4337      125.8325      124.9084      115.8327      114.6562      102.2873       93.8609       90.4279      134.9062      108.0013      110.9149      118.2948      115.7508      131.1051      125.2231      138.3723      151.6542      175.4187      199.1889      230.8801      241.2943      219.2346      211.7128      174.9602      168.5338      130.8223      128.4359      118.6532      153.9927      118.4200      117.7358      111.7470      103.9671       67.8300        0.0000        0.0000        0.0000        0.0000        0.0000        0.0000        0.0000        0.0000        0.0000        0.0000        0.0000        0.0000        0.0000        0.0000        0.0000        0.0000        0.0000        0.0000        0.0000        0.0000        0.0000        0.0000        0.0000        0.0000        0.0000        0.0000        0.0000        0.0000        0.0000        0.0000        0.0000        0.0000        0.0000        0.0000        0.0000        0.0000        0.0000        0.0000        0.0000        0.0000        0.0000        0.0000        0.0000        0.0000        0.0000        0.0000        0.0000        0.0000        0.0000
        0.0000        0.0000        0.0000        0.0000        0.0000        0.0000        0.0000        0.0000        0.0000        0.0000        0.0000        0.0000        0.0000        0.0000        0.0000        0.0000        0.0000        0.0000        0.0000        0.0000        0.0000        0.0000        0.0000        0.0000        0.0000        0.0000        0.0000        0.0000        0.0000        0.0000        0.0000      185.0783      144.0738        0.0000        0.0000       94.7075       80.8911       80.2739       60.2377       39.3552       58.2141       71.3236       82.7184       97.7863       96.4893       85.3879       96.2609       81.9451      104.1215      109.7031       92.5279       76.9046       80.8246       86.9424       86.0846       94.4285       81.3832       79.9374      101.1642      137.1009      128.3190      116.9573      122.6649      135.2721      125.0666      102.1133       87.0341      112.6478       63.6509       79.9815      103.0020      106.1025      135.1100      145.7510      136.3864      143.8857      166.1597      141.2451      138.3893      146.5322      131.6536      108.6868      106.7757      107.9206      143.3073      126.7132      190.4275       84.8417       80.9287       73.0219      123.4660       96.1280       80.0692       65.4999      100.6604       80.1391       94.6828      100.3997       90.6769      103.6384       89.1312       60.1431       57.0331       50.2392       59.9500       77.2342       70.9403       76.7355       79.4113       82.2335       73.2296       66.0253       59.2220       49.0884       65.9125       68.4807      108.5591      148.3652      158.5822      227.7320      219.5419      193.6328      176.2252      168.5069      162.1221      142.7534      146.6204      118.9753      108.5163       98.4529       84.5477       69.4922       71.0628       60.0543       65.5598       97.9625       91.6176       74.3917       73.0262       94.0776       90.8581       88.2559       86.0838       85.0865       96.7129      111.5151      121.8246      143.6492      161.8865      165.6565      162.4250      163.8911      169.0284      167.2698      146.3396      117.3130      103.8595      100.5723      102.3848      110.2895      120.9941      119.3082      127.4420      117.9911      128.9161      124.5219      103.8545      112.5695      123.6977      104.6911       97.5019       72.8248       68.2839       73.0302       73.8114       60.6177       62.4914       71.0763       71.0417       78.2986       73.5034       80.5035       98.7855      128.5206      141.4529      179.3979      235.7864      250.3678      221.8526      195.6005      199.3469      198.0563      185.8824      181.0316      161.4516      181.8142      190.7086      205.2383        0.0000        0.0000        0.0000        0.0000        0.0000        0.0000        0.0000        0.0000        0.0000        0.0000        0.0000        0.0000        0.0000        0.0000        0.0000        0.0000        0.0000        0.0000        0.0000        0.0000        0.0000        0.0000        0.0000        0.0000        0.0000        0.0000        0.0000        0.0000        0.0000        0.0000        0.0000        0.0000        0.0000        0.0000        0.0000        0.0000        0.0000        0.0000        0.0000        0.0000        0.0000        0.0000        0.0000        0.0000        0.0000        0.0000        0.0000        0.0000        0.0000        0.0000        0.0000
        0.0000        0.0000        0.0000        0.0000        0.0000        0.0000        0.0000        0.0000        0.0000        0.0000        0.0000        0.0000        0.0000        0.0000        0.0000        0.0000        0.0000        0.0000        0.0000        0.0000        0.0000        0.0000        0.0000        0.0000        0.0000        0.0000        0.0000        0.0000        0.0000        0.0000        0.0000        0.0000        0.0000        0.0000        0.0000        0.0000        0.0000       82.9892       90.7828       48.2456       68.0905       60.1080       74.8505       90.1660       81.5137       69.3918       81.5422       87.1186      116.6783      108.8863      124.2027       88.1407       89.4714      110.7069      113.4985      113.2049      102.3111      105.8676      125.4449      158.3934      142.9200      138.0463      131.6539      121.5331      120.3791       98.4497      100.4942       91.7861       83.9947       95.3016       92.4088      111.4342      129.4523      165.7157      142.3950      155.3842      134.9677      128.9840      127.1858      137.1962      120.2816      116.7889      114.2329      119.2281      161.3143      119.2478      131.5347      333.5090       62.5273       86.2390      109.7286       88.2570       63.7876       59.9416       62.6462      100.4259       99.0421       88.4118       92.7493      119.6849       96.6970       84.4246       77.1694       69.3840       56.5260       65.9904       70.7944       80.1220       76.0322       76.3370       71.1158       60.4648       56.1493       58.9253      133.9370       75.5528       99.4407      150.4900      132.2094      193.6373      196.7172      211.9002      192.0662      171.0471      170.8160      159.7258      139.0474      123.6355      118.2704      104.8261       85.5432       68.9017       83.6180       72.0339       96.5785      121.0226      126.8276      134.7107      104.2064       96.9608      108.9274      102.0478      104.4130      102.5545      113.4623      113.9437      119.8148      150.0745      158.2617      168.0024      158.3348      148.2810      156.0044      148.0479      128.4771      112.4505      109.7229      109.8660      108.2793      131.3077      139.7307      142.6255      128.9590      131.7478      111.5231      113.0889      116.3803      126.3208      122.9247      116.8470       93.4447       61.7688       60.1242       70.4530       71.6499       57.3950       49.5240       51.9995       53.9353       62.4092       68.8324       60.5226       68.2741      102.8959      124.6542      148.9297      186.5259      204.8783      190.8158      201.5498      215.9153      225.9400      214.2630      214.4293      217.0214      256.8198      194.8147        0.0000        0.0000        0.0000        0.0000        0.0000        0.0000        0.0000        0.0000        0.0000        0.0000        0.0000        0.0000        0.0000        0.0000        0.0000        0.0000        0.0000        0.0000        0.0000        0.0000        0.0000        0.0000        0.0000        0.0000        0.0000        0.0000        0.0000        0.0000        0.0000        0.0000        0.0000        0.0000        0.0000        0.0000        0.0000        0.0000        0.0000        0.0000        0.0000        0.0000        0.0000        0.0000        0.0000        0.0000        0.0000        0.0000        0.0000        0.0000        0.0000        0.0000        0.0000        0.0000
        0.0000        0.0000        0.0000        0.0000        0.0000        0.0000        0.0000        0.0000        0.0000        0.0000        0.0000        0.0000        0.0000        0.0000        0.0000        0.0000        0.0000        0.0000        0.0000        0.0000        0.0000        0.0000        0.0000        0.0000        0.0000        0.0000        0.0000        0.0000        0.0000        0.0000        0.0000        0.0000        0.0000        0.0000        0.0000        0.0000        0.0000        0.0000        0.0000       57.5025       69.1069       70.9167       60.5407       62.7940       65.0301       74.1113       92.4169      125.4362      156.8313      166.2312      133.3411      107.2264      105.6466      109.5163      128.4792      115.0593      111.1283      122.5006      135.4935      182.1330      156.2890      142.9789      127.6118      116.4185      125.0159      105.4385       93.1902       76.1283       80.4657      103.8103      115.8736      116.4855      130.6249      103.3090       99.7688      108.3787      118.5719       78.9793       95.4860      118.4929      119.5941      108.2876      104.0510      147.0696      182.4687      141.0734      104.0258      114.8145      182.0790      183.8352      149.8827       76.8906       50.0128      109.6474       61.5204       67.9136       66.4957       82.1792      103.1585      112.1157       71.7517       71.1335       82.8007       64.7347       68.7290       78.8763       76.3562       83.6119       78.3355       73.8509       78.5376       74.3711       65.9860       59.9852       72.2445       91.4228       91.9418       92.8408      102.0207      165.7396      197.1523      209.5976      217.2459      182.5918      184.3048      168.2771      162.9708      147.3189      128.3751      126.3028      103.9997       94.8722      137.6388      107.3861       95.2650       99.2007      116.4960      136.9338      108.4094      109.7200      108.3358      101.8741      119.9400      109.7740      115.8290      117.3159      129.2254      152.1755      152.3632      144.8396      135.8663      144.0107      147.0457      145.6488      127.9893      120.0185      120.7243      120.4167      109.8306      114.1516      146.1720      137.2763      119.7858      103.4544       97.1034       97.2046      107.1647      118.7039      111.1758      103.8584       85.9068       59.0859       57.9439       55.3993       51.4440       49.5536       48.1309       47.1042       49.7066       68.9543       68.8306       58.1455       69.8124      101.6497      113.3627      126.3911      139.7232      193.3405      236.0486      213.2799      209.4915      243.9207      232.8579      227.3064      194.0257      169.7453      164.0480        0.0000        0.0000        0.0000        0.0000        0.0000        0.0000        0.0000        0.0000        0.0000        0.0000        0.0000        0.0000        0.0000        0.0000        0.0000        0.0000        0.0000        0.0000        0.0000        0.0000        0.0000        0.0000        0.0000        0.0000        0.0000        0.0000        0.0000        0.0000        0.0000        0.0000        0.0000        0.0000        0.0000        0.0000        0.0000        0.0000        0.0000        0.0000        0.0000        0.0000        0.0000        0.0000        0.0000        0.0000        0.0000        0.0000        0.0000        0.0000        0.0000        0.0000        0.0000        0.0000
        0.0000        0.0000        0.0000        0.0000        0.0000        0.0000        0.0000        0.0000        0.0000        0.0000        0.0000        0.0000        0.0000        0.0000        0.0000        0.0000        0.0000        0.0000        0.0000        0.0000        0.0000        0.0000        0.0000        0.0000        0.0000        0.0000        0.0000        0.0000        0.0000        0.0000        0.0000        0.0000        0.0000        0.0000        0.0000        0.0000        0.0000        0.0000        0.0000        0.0000       78.8512       74.0903       63.0396       54.4918       66.9621       67.5379       89.2934       83.0660      109.0592      136.0061      128.8171      114.7715       96.5766       97.4585      104.9668      116.9359      108.8593      110.7827      136.9533      147.0447      139.3224      155.0611      146.5634      123.3804      123.0336       86.2958       97.2539      100.2811       82.8163       89.4722       95.7710      102.8500      115.7584      104.8719      109.3402      108.6350       97.7179       68.1657       72.3144       76.4566      102.2307      124.9081      186.1136      199.6809      198.7731      177.1608      181.1443      183.0850      299.1590      263.7569      201.1003      153.7057       91.2708      126.3240       99.2236       67.8930       82.3863       97.1527      101.5636       97.4253       83.7908       84.8917       69.7422       76.5785       79.9891       77.7966       69.2567       82.8290       85.3818       85.6064       82.3101       76.4367       91.7159       80.2411       71.8150       99.1116       97.7413       94.5967      107.3001      176.0009      202.2515      229.2875      250.8284      232.0629      233.2305      202.7827      175.4500      153.2016      149.1302      157.7786      150.8569      146.5950      147.6404      132.5062      106.7154       95.2722       98.8190      129.4196      115.4980      115.0099       96.6624       91.2640      113.4658      121.7689      106.8463      114.8399      127.2648      125.2581      122.1155      116.5425      123.3099      139.8451      148.6324      146.8559      138.7813      128.4031      117.4483      107.7893       91.9174      112.3538      110.5619      117.0759      111.1845       90.8362       92.1196       95.2299      104.1379      119.1113      105.0561       91.6709       77.6496       47.2288       44.8935       46.3950       57.6930       51.7279       47.1840       43.0187       43.4159       66.3958       77.2357       64.7049       72.9536      101.6049      141.2722      153.5562      164.7082      213.1452      229.9667      218.9465      215.7625      260.2866      251.0276      205.5030      165.0731      116.9282        0.0000        0.0000        0.0000        0.0000        0.0000        0.0000        0.0000        0.0000        0.0000        0.0000        0.0000        0.0000        0.0000        0.0000        0.0000        0.0000        0.0000        0.0000        0.0000        0.0000        0.0000        0.0000        0.0000        0.0000        0.0000        0.0000        0.0000        0.0000        0.0000        0.0000        0.0000        0.0000        0.0000        0.0000        0.0000        0.0000        0.0000        0.0000        0.0000        0.0000        0.0000        0.0000        0.0000        0.0000        0.0000        0.0000        0.0000        0.0000        0.0000        0.0000        0.0000        0.0000        0.0000
        0.0000        0.0000        0.0000        0.0000        0.0000        0.0000        0.0000        0.0000        0.0000        0.0000        0.0000        0.0000        0.0000        0.0000        0.0000        0.0000        0.0000        0.0000        0.0000        0.0000        0.0000        0.0000        0.0000        0.0000        0.0000        0.0000        0.0000        0.0000        0.0000        0.0000        0.0000        0.0000        0.0000        0.0000        0.0000        0.0000        0.0000        0.0000        0.0000        0.0000        0.0000        0.0000        0.0000      122.2596      138.8073      111.8412      120.2753      135.5666      141.5198      201.8200      160.5143      144.8413      123.9624      163.4621      168.2316      196.7271      198.5533      180.9216      173.0953      141.3046      162.1961      171.0156      164.2047      117.7645      100.3762       93.6634      136.4909      130.6777      129.7062      148.2005      156.5814      125.6208      107.7216       85.9399       99.3152       92.8926       96.2581       87.2786       80.9659      172.0538      156.9637      175.1208      220.2964      301.7856      375.9992      421.6726      379.2662      399.2021      417.9601      350.9226      296.3741      232.6936      184.7037      137.0697      123.7793      111.7561      168.7823      137.6470      148.8023      153.1809      129.1076      120.3445      105.2430      113.5141      151.8678      142.7000       99.6023       95.3744       95.0603       93.2398       91.9810       98.2715      111.6534      108.5364      100.4709      100.1700      123.2241      119.0869      138.0470      166.6266      208.9231      250.9086      255.5001      261.0704      256.1671      265.6819      218.7783      179.9642      176.1012      155.4329      179.9488      220.8282      202.0768      157.3696      138.7452      127.9026      126.5213      148.3105      125.7824       96.6032       83.5853       79.6860       94.0022      104.5918      107.6329      119.8881      130.3552      110.2320      102.3321       90.8510       93.3016      122.2998      136.2390      144.2316      137.7408      114.9226      100.2354       93.3249       79.3960       92.6988       89.9646       91.1531       90.3678      100.8387      102.1309       97.5785      113.0421      126.3716      138.8232       88.3728       64.1724       50.9693       37.6619       39.2873       47.5257       57.4487       53.8269       72.6062       71.9296       79.9303       75.5827       69.4863       81.6664      110.2526      139.9783      146.1808      166.4029      221.7396      238.2996      251.4879      303.2596      317.1874      270.7335      223.4796      166.7921       77.1600        0.0000        0.0000        0.0000        0.0000        0.0000        0.0000        0.0000        0.0000        0.0000        0.0000        0.0000        0.0000        0.0000        0.0000        0.0000        0.0000        0.0000        0.0000        0.0000        0.0000        0.0000        0.0000        0.0000        0.0000        0.0000        0.0000        0.0000        0.0000        0.0000        0.0000        0.0000        0.0000        0.0000        0.0000        0.0000        0.0000        0.0000        0.0000        0.0000        0.0000        0.0000        0.0000        0.0000        0.0000        0.0000        0.0000        0.0000        0.0000        0.0000        0.0000        0.0000        0.0000        0.0000
        0.0000        0.0000        0.0000        0.0000        0.0000        0.0000        0.0000        0.0000        0.0000        0.0000        0.0000        0.0000        0.0000        0.0000        0.0000        0.0000        0.0000        0.0000        0.0000        0.0000        0.0000        0.0000        0.0000        0.0000        0.0000        0.0000        0.0000        0.0000        0.0000        0.0000        0.0000        0.0000        0.0000        0.0000        0.0000        0.0000        0.0000        0.0000        0.0000        0.0000        0.0000        0.0000        0.0000        0.0000      136.9512      137.1804      122.8445      131.0729      147.6618      148.5549      120.2906      109.8588      105.6280      127.0751      123.0898      156.0677      150.5939      144.3556      143.0922      119.4819      126.5189      130.0345      129.9721       79.0181       70.1213       80.2323       89.6411      116.3653      134.0599      127.3980      121.2321      127.4149      108.9716       70.9571       70.0337       52.2079       77.8589       71.6105       76.4339      110.1241      135.1981      188.5669      231.6656      330.9975      412.4550      442.3896      437.8381      429.6898      418.3916      363.9625      341.2220      227.6207      180.9192      146.8065      157.3221      143.9576      151.5622      154.9929      149.7244      141.7738      117.1216      138.9348      113.3724      122.9080      154.0152      151.1458      133.8513      108.3521       84.1231       96.3861       89.2074      103.7719      133.2586      145.9164      122.2684      108.8273      136.7684      125.5538      139.1531      159.9981      192.3255      222.1065      232.0036      263.7321      288.8596      292.9264      241.4207      193.0787      165.9606      188.6516      198.1737      255.1081      199.8940      203.7999      179.5424      144.6959      130.4975      125.0807      113.3957       89.7810       81.6706       85.5460      105.2970      117.0023      123.5639      113.0696       95.3039       78.3445       89.0989       85.9463       95.0532      117.8080      123.8348      121.0873      116.2210       87.7304       82.4009       72.7866       71.5697       92.8353       87.8421       81.9101       94.3315      102.0727       95.6394       87.1755       89.0330       89.4077       74.9782       62.3693       55.0073       55.2010       43.3264       49.3064       59.7033       55.2931       58.6796       67.5677       73.0248       70.7909       83.0736       94.8484      109.9616      122.7790      120.4207      134.1399      152.2061      212.9369      244.5048      271.3394      301.6315      300.2006      288.3818      246.7738      188.8745       96.4800        0.0000        0.0000        0.0000        0.0000        0.0000        0.0000        0.0000        0.0000        0.0000        0.0000        0.0000        0.0000        0.0000        0.0000        0.0000        0.0000        0.0000        0.0000        0.0000        0.0000        0.0000        0.0000        0.0000        0.0000        0.0000        0.0000        0.0000        0.0000        0.0000        0.0000        0.0000        0.0000        0.0000        0.0000        0.0000        0.0000        0.0000        0.0000        0.0000        0.0000        0.0000        0.0000        0.0000        0.0000        0.0000        0.0000        0.0000        0.0000        0.0000        0.0000        0.0000        0.0000        0.0000
        0.0000        0.0000        0.0000        0.0000        0.0000        0.0000        0.0000        0.0000        0.0000        0.0000        0.0000        0.0000        0.0000        0.0000        0.0000        0.0000        0.0000        0.0000        0.0000        0.0000        0.0000        0.0000        0.0000        0.0000        0.0000        0.0000        0.0000        0.0000        0.0000        0.0000        0.0000        0.0000        0.0000        0.0000        0.0000        0.0000        0.0000        0.0000        0.0000        0.0000        0.0000        0.0000        0.0000        0.0000        0.0000        0.0000      174.0414      187.7526      159.0375      192.1671      156.6057      116.4249      125.7721      117.0384      126.6917      162.2417      153.9572      159.6790      145.2046      150.8422      138.4070      125.3634      101.6331       74.2216       72.7859       75.0278       89.5340      117.2220      114.7910      122.5787      114.0385      114.4761      102.4616       79.1202       99.3844       63.2745       66.2017       73.4182       83.2189      142.9722      173.3626      228.8321      276.9958      376.9206      436.0394      465.2640      424.4794      418.0492      416.5045      414.5490      369.3800      237.4965      220.1839      162.5868      199.0633      208.1336      187.8313      190.7211      166.2995      153.8986      156.6711      259.7545      165.8950      145.4797      135.3182      139.9837      124.1066      105.9131       97.1206       89.1251       93.7719      106.5123      117.8382      135.5543      121.6620      115.8735      121.2204      127.0746      143.9661      162.4292      189.9621      205.6742      225.0404      278.1678      299.7896      301.4729      295.5757      277.0178      221.6103      204.9668      226.5752      178.7240      198.0355      169.2989      148.5036      125.0205      138.5385      109.3770      106.9248       76.9211       72.5321       90.2680      113.9076      108.4360       99.5959       87.7266       83.3054       73.7020       84.8940       88.2891       93.2482      111.4918      119.8937      123.2658      114.1780       90.2316       79.2646       73.1614       87.3687       99.1079       95.9353       93.6688      102.6528      100.1248       92.2828       89.4682       80.6283       67.7733       59.8740       64.4747       79.1671       65.0084       53.8767       62.9520       68.5542       55.2723       67.7452       72.9163       79.3435       92.3603      129.1371      119.5909      146.5293      149.6334      141.7316      138.0692      137.6068      194.8834      221.5936      215.8054      228.5684      222.6642      243.2945      236.8909      203.5218      124.1100        0.0000        0.0000        0.0000        0.0000        0.0000        0.0000        0.0000        0.0000        0.0000        0.0000        0.0000        0.0000        0.0000        0.0000        0.0000        0.0000        0.0000        0.0000        0.0000        0.0000        0.0000        0.0000        0.0000        0.0000        0.0000        0.0000        0.0000        0.0000        0.0000        0.0000        0.0000        0.0000        0.0000        0.0000        0.0000        0.0000        0.0000        0.0000        0.0000        0.0000        0.0000        0.0000        0.0000        0.0000        0.0000        0.0000        0.0000        0.0000        0.0000        0.0000        0.0000        0.0000        0.0000
        0.0000        0.0000        0.0000        0.0000        0.0000        0.0000        0.0000        0.0000        0.0000        0.0000        0.0000        0.0000        0.0000        0.0000        0.0000        0.0000        0.0000        0.0000        0.0000        0.0000        0.0000        0.0000        0.0000        0.0000        0.0000        0.0000        0.0000        0.0000        0.0000        0.0000        0.0000        0.0000        0.0000        0.0000        0.0000        0.0000        0.0000        0.0000        0.0000        0.0000        0.0000        0.0000        0.0000        0.0000        0.0000        0.0000        0.0000      293.4915      236.0734      223.3507      163.4636      129.5775      118.7351      150.0992      154.1264      174.0181      174.9703      181.1892      172.1926      179.1409      163.3261      159.9700      133.6384       92.0475      142.9197       77.5407       92.2311      127.8953      135.8682      134.6835      109.5762       94.5719      118.9985      100.1313      108.0932       66.1152       71.7002      154.5397      137.9293      199.9860      263.7307      272.0770      304.0298      360.8450      434.9309      429.0213      423.2823      451.5288      466.3286      440.7777      369.1425      217.5985      214.7036      222.1168      235.0407      179.3749      195.3611      189.8741      202.0740      205.5854      222.0714      202.1500      176.1735      156.3593      119.1927      119.1988      120.6218      115.1746      102.7678       93.1541      101.1552      113.1958      108.3518      110.5551      120.8200      119.1975      130.6564      151.8004      143.2810      164.1664      174.5092      217.9099      248.9441      256.3258      279.3605      324.3275      342.4750      260.7950      208.3309      193.1178      163.3829      152.4197      189.9742      140.8182      134.4693      113.4214      103.6635       98.7284       95.8097       75.2628       70.5329       88.2548      124.3708      111.3114       94.4939       89.2438       86.4868       83.8359       84.7528       83.1180       93.9525      121.7352      124.9470      118.2795      117.7020       95.0014       93.3985       93.8526      101.3474      111.6310      109.2193      117.9703      122.8434      118.2293       93.9224       83.3175       78.3629       73.3527       82.5804       68.1591       85.1352       78.3511       55.3095       75.9280       83.8331       66.4773       69.3423       71.7300       77.5076       96.0177       99.3671      103.8914      123.5248      161.5673      152.7132      161.6987      164.3230      244.1189      255.5132      194.5933      189.6834      202.9460      234.4908      278.9258      203.1904        0.0000        0.0000        0.0000        0.0000        0.0000        0.0000        0.0000        0.0000        0.0000        0.0000        0.0000        0.0000        0.0000        0.0000        0.0000        0.0000        0.0000        0.0000        0.0000        0.0000        0.0000        0.0000        0.0000        0.0000        0.0000        0.0000        0.0000        0.0000        0.0000        0.0000        0.0000        0.0000        0.0000        0.0000        0.0000        0.0000        0.0000        0.0000        0.0000        0.0000        0.0000        0.0000        0.0000        0.0000        0.0000        0.0000        0.0000        0.0000        0.0000        0.0000        0.0000        0.0000        0.0000        0.0000
        0.0000        0.0000        0.0000        0.0000        0.0000        0.0000        0.0000        0.0000        0.0000        0.0000        0.0000        0.0000        0.0000        0.0000        0.0000        0.0000        0.0000        0.0000        0.0000        0.0000        0.0000        0.0000        0.0000        0.0000        0.0000        0.0000        0.0000        0.0000        0.0000        0.0000        0.0000        0.0000        0.0000        0.0000        0.0000        0.0000        0.0000        0.0000        0.0000        0.0000        0.0000        0.0000        0.0000        0.0000        0.0000        0.0000        0.0000        0.0000        0.0000        0.0000      337.6293      279.9329      246.6212      224.1753      248.8583      267.2955      257.5149      258.7317      259.5139      321.0310      303.3799      285.1131      285.7871      140.2291      148.0636      123.8959        0.0000        0.0000      141.6200      143.9559      150.7566      156.7733      165.3600      123.1371      119.1747      122.4523      184.3406      219.6576      229.8293      278.5414      294.9345      270.7676      383.1618      326.9420      386.7219      423.3586      499.0760      421.9591      438.9022        0.0000        0.0000        0.0000        0.0000      344.3446      311.2841      341.1317      426.8048      479.2435        0.0000      323.7898      274.1823      234.7611      220.1951      169.5305      138.9082      123.1499      136.6038      133.7306      113.0912      116.1514      115.1830      126.2030      129.3148      129.8989      124.7187      145.2621      174.2743      173.3160      152.2435      189.5313      201.0040      241.5056      274.7197      248.8201      281.4164      297.6925      283.1228      212.9825      192.1699      176.6030      147.9443      141.5579      144.1488      132.9720       93.2504       99.0274       84.0204       99.6235      111.1035       95.6824       94.4315      107.5532      123.5438       97.9369       85.8333       82.3070       89.6949      100.3599      109.4995      114.3436      126.5150      109.3596      107.3879      110.0016      105.0789      104.6346      103.4740      107.2454      118.7158      125.4244      122.9320      117.7675      112.6273       96.9240       94.0981       78.2208       76.4994       83.0306       92.4547       88.2250       88.9954      105.0276       81.8387       92.0960       84.8542       82.3148      104.8531       99.7676      103.7327      120.5420      110.8880      115.3121      133.5043      171.7781      191.4046      220.1565      199.1926      221.9034      207.5242      163.6896      171.9569      172.2859      190.4849        0.0000        0.0000        0.0000        0.0000        0.0000        0.0000        0.0000        0.0000        0.0000        0.0000        0.0000        0.0000        0.0000        0.0000        0.0000        0.0000        0.0000        0.0000        0.0000        0.0000        0.0000        0.0000        0.0000        0.0000        0.0000        0.0000        0.0000        0.0000        0.0000        0.0000        0.0000        0.0000        0.0000        0.0000        0.0000        0.0000        0.0000        0.0000        0.0000        0.0000        0.0000        0.0000        0.0000        0.0000        0.0000        0.0000        0.0000        0.0000        0.0000        0.0000        0.0000        0.0000        0.0000        0.0000        0.0000        0.0000
        0.0000        0.0000        0.0000        0.0000        0.0000        0.0000        0.0000        0.0000        0.0000        0.0000        0.0000        0.0000        0.0000        0.0000        0.0000        0.0000        0.0000        0.0000        0.0000        0.0000        0.0000        0.0000        0.0000        0.0000        0.0000        0.0000        0.0000        0.0000        0.0000        0.0000        0.0000        0.0000        0.0000        0.0000        0.0000        0.0000        0.0000        0.0000        0.0000        0.0000        0.0000        0.0000        0.0000        0.0000        0.0000        0.0000        0.0000        0.0000        0.0000        0.0000        0.0000        0.0000        0.0000        0.0000        0.0000      330.1125      338.3334      319.4188        0.0000        0.0000        0.0000      360.8397      304.9181      206.9145      191.2620        0.0000        0.0000        0.0000        0.0000        0.0000        0.0000        0.0000      205.8516      167.4279      154.6539      143.3315      182.9186      252.2195      299.9422      293.3678      322.1414      341.0447      435.4246      508.4542      736.8691      665.9457      632.0751      475.4108        0.0000        0.0000        0.0000        0.0000        0.0000        0.0000      502.7547      618.6298        0.0000        0.0000        0.0000      372.3486      293.7403      246.9924      207.9794      159.0532      158.9831      136.6078      136.7769      117.7840      107.3881      145.7708      142.0135      178.2127      170.0971      163.5028      142.7288      162.4370      173.0011      176.3326      164.2016      181.4758      212.7664      246.1499      249.9599      241.1667      223.0097      244.2626      211.8384      188.3980      169.5951      164.4163      159.5512      156.6800      129.8890      112.9636      107.8603       87.0027       76.8004       97.6990      100.1778       96.3692      111.4871      150.8565      110.6212       89.6028       96.5646       93.6970       93.9841      104.6682      112.0218      126.1601      124.4801      106.7328      108.7366      128.0458      120.5345      122.0297      125.8521      128.0530      127.2268      126.0169      130.7025      118.4219      112.3158       98.9139      103.5098      105.3068       85.7217       91.5281      104.5401       97.8961       98.8537       91.9214       77.4666       75.0596       72.6275       79.7310       84.0358       91.7012      103.5044      135.0384      125.9781      121.5759      128.2342      167.3891      198.3456      200.7765      186.8460      203.4832      178.4380      148.6114      160.3262      175.4315      162.3314        0.0000        0.0000        0.0000        0.0000        0.0000        0.0000        0.0000        0.0000        0.0000        0.0000        0.0000        0.0000        0.0000        0.0000        0.0000        0.0000        0.0000        0.0000        0.0000        0.0000        0.0000        0.0000        0.0000        0.0000        0.0000        0.0000        0.0000        0.0000        0.0000        0.0000        0.0000        0.0000        0.0000        0.0000        0.0000        0.0000        0.0000        0.0000        0.0000        0.0000        0.0000        0.0000        0.0000        0.0000        0.0000        0.0000        0.0000        0.0000        0.0000        0.0000        0.0000        0.0000        0.0000        0.0000        0.0000        0.0000
        0.0000        0.0000        0.0000        0.0000        0.0000        0.0000        0.0000        0.0000        0.0000        0.0000        0.0000        0.0000        0.0000        0.0000        0.0000        0.0000        0.0000        0.0000        0.0000        0.0000        0.0000        0.0000        0.0000        0.0000        0.0000        0.0000        0.0000        0.0000        0.0000        0.0000        0.0000        0.0000        0.0000        0.0000        0.0000        0.0000        0.0000        0.0000        0.0000        0.0000        0.0000        0.0000        0.0000        0.0000        0.0000        0.0000        0.0000        0.0000        0.0000        0.0000        0.0000        0.0000        0.0000        0.0000        0.0000        0.0000        0.0000        0.0000        0.0000        0.0000        0.0000      457.1953      404.2822      279.3553      207.1282        0.0000        0.0000        0.0000        0.0000        0.0000        0.0000        0.0000        0.0000      204.9479      182.3006      175.4156      191.7826      268.6914      300.9944      315.3551      331.2028      361.0653      500.0174      674.8196      750.6890        0.0000        0.0000        0.0000        0.0000        0.0000        0.0000        0.0000        0.0000        0.0000        0.0000        0.0000        0.0000        0.0000        0.0000        0.0000      295.9592      235.1258      167.6981      163.1282      162.2060      139.4839      138.4301      136.4893      139.0880      151.9487      176.5654      209.1531      165.8215      168.8325      172.6699      177.3449      160.3230      153.4532      159.0939      182.6275      223.4176      235.3114      231.0332      203.7610      203.3590      202.2014      222.5022      205.8342      172.9382      192.7197      167.1318      141.9648      101.0320       98.0571      102.4090      111.2370      104.0542       86.4152       98.8273      105.5421      102.8331      121.0990      123.0162       99.9537       99.5559      103.9425      103.3087      116.3471      121.5761      126.2734      121.4707      118.2199      126.0898      135.4383      144.2052      137.3847      142.6983      139.2587      147.6374      144.6136      135.1657      134.2384      130.6008      129.5747      121.0018      123.6132      102.8871      104.4839      108.1289       99.0831      103.3825       96.5790       84.1521       81.7591       86.4470       89.1874       83.6062       96.8681      104.9286      121.0795      133.9917      145.6485      165.4071      189.6681      189.8768      212.8839      201.4995      182.7818      162.1032      140.0777      142.6767      137.0567        0.0000        0.0000        0.0000        0.0000        0.0000        0.0000        0.0000        0.0000        0.0000        0.0000        0.0000        0.0000        0.0000        0.0000        0.0000        0.0000        0.0000        0.0000        0.0000        0.0000        0.0000        0.0000        0.0000        0.0000        0.0000        0.0000        0.0000        0.0000        0.0000        0.0000        0.0000        0.0000        0.0000        0.0000        0.0000        0.0000        0.0000        0.0000        0.0000        0.0000        0.0000        0.0000        0.0000        0.0000        0.0000        0.0000        0.0000        0.0000        0.0000        0.0000        0.0000        0.0000        0.0000        0.0000        0.0000        0.0000        0.0000
        0.0000        0.0000        0.0000        0.0000        0.0000        0.0000        0.0000        0.0000        0.0000        0.0000        0.0000        0.0000        0.0000        0.0000        0.0000        0.0000        0.0000        0.0000        0.0000        0.0000        0.0000        0.0000        0.0000        0.0000        0.0000        0.0000        0.0000        0.0000        0.0000        0.0000        0.0000        0.0000        0.0000        0.0000        0.0000        0.0000        0.0000        0.0000        0.0000        0.0000        0.0000        0.0000        0.0000        0.0000        0.0000        0.0000        0.0000        0.0000        0.0000        0.0000        0.0000        0.0000        0.0000        0.0000        0.0000        0.0000        0.0000        0.0000        0.0000        0.0000        0.0000        0.0000      528.8923      331.6614        0.0000        0.0000        0.0000        0.0000        0.0000        0.0000        0.0000        0.0000        0.0000        0.0000      180.7916      233.5101      245.9679      348.9489      346.7377      366.2085      352.7939      476.6923      587.3597      593.0509        0.0000        0.0000        0.0000        0.0000        0.0000        0.0000        0.0000        0.0000        0.0000        0.0000        0.0000        0.0000        0.0000        0.0000        0.0000        0.0000        0.0000      212.7418      160.3625      151.6676      168.9687      160.0094      129.4604      180.5490      169.5424      140.9660      136.3003      154.4506      175.4846      180.2207      185.6313      166.4482      160.3331      154.5220      155.1748      182.8609      191.1386      179.7711      202.4470      188.9492      186.5371      182.3921      188.6730      183.7585      170.8640      151.8739      134.6620      127.5251      111.5013      107.3881      110.9998      146.8388      117.9934      128.2916      120.4504      112.0996      114.4915      114.5584      125.3121      106.0207      103.2393      105.6440      111.6991      119.5412      130.9531      122.3228      127.9354      130.0537      139.8515      141.1889      157.4159      160.0835      165.4905      164.1389      177.7775      173.6089      164.7046      154.4820      147.4973      150.1064      167.2942      165.1501      116.5807      115.5004      126.6442      116.9430      106.3857       88.8983       83.7905       85.9083       88.9567      107.6730      111.6934      110.2654      110.8312      120.9829      139.7217      154.2614      180.3125      243.6723      229.8560      207.9922      209.4617      172.3981      157.3308      165.1049      143.4071        0.0000        0.0000        0.0000        0.0000        0.0000        0.0000        0.0000        0.0000        0.0000        0.0000        0.0000        0.0000        0.0000        0.0000        0.0000        0.0000        0.0000        0.0000        0.0000        0.0000        0.0000        0.0000        0.0000        0.0000        0.0000        0.0000        0.0000        0.0000        0.0000        0.0000        0.0000        0.0000        0.0000        0.0000        0.0000        0.0000        0.0000        0.0000        0.0000        0.0000        0.0000        0.0000        0.0000        0.0000        0.0000        0.0000        0.0000        0.0000        0.0000        0.0000        0.0000        0.0000        0.0000        0.0000        0.0000        0.0000        0.0000        0.0000
        0.0000        0.0000        0.0000        0.0000        0.0000        0.0000        0.0000        0.0000        0.0000        0.0000        0.0000        0.0000        0.0000        0.0000        0.0000        0.0000        0.0000        0.0000        0.0000        0.0000        0.0000        0.0000        0.0000        0.0000        0.0000        0.0000        0.0000        0.0000        0.0000        0.0000        0.0000        0.0000        0.0000        0.0000        0.0000        0.0000        0.0000        0.0000        0.0000        0.0000        0.0000        0.0000        0.0000        0.0000        0.0000        0.0000        0.0000        0.0000        0.0000        0.0000        0.0000        0.0000        0.0000        0.0000        0.0000        0.0000        0.0000        0.0000        0.0000        0.0000        0.0000        0.0000        0.0000        0.0000        0.0000        0.0000        0.0000        0.0000        0.0000        0.0000        0.0000        0.0000        0.0000        0.0000      240.8180      211.4288      284.4164      300.5457      268.4433      300.3718      350.9782      421.0676      470.5974        0.0000        0.0000        0.0000        0.0000        0.0000        0.0000        0.0000        0.0000        0.0000        0.0000        0.0000        0.0000        0.0000        0.0000        0.0000        0.0000        0.0000        0.0000      219.4192      152.1048      154.0840      163.2616      180.3431      166.3265      187.6654      180.1501      158.7445      162.1989      192.8665      209.8845      198.0039      193.3553      175.2362      163.9694      162.6072      162.9585      166.9364      157.8629      149.4467      160.8452      172.0250      180.7052      184.7267      172.4366      168.1299      154.7331      143.9020      137.0366      134.0744      125.6347      119.8687      119.8461      125.9396      121.0981      120.7290      124.5840      125.7431      123.4739      117.1490      121.2883      112.1668      109.3401      108.4431      133.1843      110.9938      112.8560      108.0179      121.1878      144.3072      169.2918      166.6469      182.2796      180.6524      178.2157      188.5952      191.0300      198.3140      209.1806      224.2821      194.4951      202.9664      182.2399      169.9086      132.7010      117.1513      118.2565      139.1751      127.9269      104.4484      101.2681      100.1719      106.9804      134.0004      150.2405      162.6724      159.6640      167.8243      189.3711      203.6076      200.3266      236.6598      233.0797      200.1335      195.9054      152.0932      147.6714      174.9645      165.6334        0.0000        0.0000        0.0000        0.0000        0.0000        0.0000        0.0000        0.0000        0.0000        0.0000        0.0000        0.0000        0.0000        0.0000        0.0000        0.0000        0.0000        0.0000        0.0000        0.0000        0.0000        0.0000        0.0000        0.0000        0.0000        0.0000        0.0000        0.0000        0.0000        0.0000        0.0000        0.0000        0.0000        0.0000        0.0000        0.0000        0.0000        0.0000        0.0000        0.0000        0.0000        0.0000        0.0000        0.0000        0.0000        0.0000        0.0000        0.0000        0.0000        0.0000        0.0000        0.0000        0.0000        0.0000        0.0000        0.0000        0.0000        0.0000
        0.0000        0.0000        0.0000        0.0000        0.0000        0.0000        0.0000        0.0000        0.0000        0.0000        0.0000        0.0000        0.0000        0.0000        0.0000        0.0000        0.0000        0.0000        0.0000        0.0000        0.0000        0.0000        0.0000        0.0000        0.0000        0.0000        0.0000        0.0000        0.0000        0.0000        0.0000        0.0000        0.0000        0.0000        0.0000        0.0000        0.0000        0.0000        0.0000        0.0000        0.0000        0.0000        0.0000        0.0000        0.0000        0.0000        0.0000        0.0000        0.0000        0.0000        0.0000        0.0000        0.0000        0.0000        0.0000        0.0000        0.0000        0.0000        0.0000        0.0000        0.0000        0.0000        0.0000        0.0000        0.0000        0.0000        0.0000        0.0000        0.0000        0.0000        0.0000        0.0000        0.0000        0.0000        0.0000        0.0000        0.0000        0.0000        0.0000        0.0000        0.0000        0.0000        0.0000        0.0000        0.0000        0.0000        0.0000        0.0000        0.0000        0.0000        0.0000        0.0000        0.0000        0.0000        0.0000        0.0000        0.0000        0.0000        0.0000        0.0000        0.0000      215.4228      156.9262      168.2089      162.0786      164.2070      156.3264      180.4624      190.5433      183.4351      176.8388      198.2004      192.4890      177.2914      171.1047      172.3874      170.0222      166.3651      158.4353      146.9008      144.4365      138.1264      152.4500      165.3389      196.3994      179.5615      173.0839      171.0895      152.8934      150.0589      133.2159      125.2527      122.9678      111.5031      111.4018      120.7756      124.6593      133.4760      145.2153      133.4954      131.4533      113.6586      117.8480       97.7046      101.0867      105.0629      119.0962      121.9369      117.8117      128.6462      132.6358      152.0986      166.8524      172.6681      187.0345      206.5173      208.4277      206.6653      216.6639      225.5349      232.9320      240.0008      244.4914      241.9559      206.0568      167.0661      148.2830      130.6212      131.3485      148.3898      140.0285      120.7893      123.3902      131.9409      126.6101      153.2959      178.0047      195.6538      211.5351      202.1813      218.4043      235.1171      237.9311      239.3023      210.6804      186.7153      185.1997      149.2324      152.9877      166.9594        0.0000        0.0000        0.0000        0.0000        0.0000        0.0000        0.0000        0.0000        0.0000        0.0000        0.0000        0.0000        0.0000        0.0000        0.0000        0.0000        0.0000        0.0000        0.0000        0.0000        0.0000        0.0000        0.0000        0.0000        0.0000        0.0000        0.0000        0.0000        0.0000        0.0000        0.0000        0.0000        0.0000        0.0000        0.0000        0.0000        0.0000        0.0000        0.0000        0.0000        0.0000        0.0000        0.0000        0.0000        0.0000        0.0000        0.0000        0.0000        0.0000        0.0000        0.0000        0.0000        0.0000        0.0000        0.0000        0.0000        0.0000        0.0000        0.0000
        0.0000        0.0000        0.0000        0.0000        0.0000        0.0000        0.0000        0.0000        0.0000        0.0000        0.0000        0.0000        0.0000        0.0000        0.0000        0.0000        0.0000        0.0000        0.0000        0.0000        0.0000        0.0000        0.0000        0.0000        0.0000        0.0000        0.0000        0.0000        0.0000        0.0000        0.0000        0.0000        0.0000        0.0000        0.0000        0.0000        0.0000        0.0000        0.0000        0.0000        0.0000        0.0000        0.0000        0.0000        0.0000        0.0000        0.0000        0.0000        0.0000        0.0000        0.0000        0.0000        0.0000        0.0000        0.0000        0.0000        0.0000        0.0000        0.0000        0.0000        0.0000        0.0000        0.0000        0.0000        0.0000        0.0000        0.0000        0.0000        0.0000        0.0000        0.0000        0.0000        0.0000        0.0000        0.0000        0.0000        0.0000        0.0000        0.0000        0.0000        0.0000        0.0000        0.0000        0.0000        0.0000        0.0000        0.0000        0.0000        0.0000        0.0000        0.0000        0.0000        0.0000        0.0000        0.0000        0.0000        0.0000        0.0000        0.0000        0.0000        0.0000      221.9596      180.8473      169.7670      170.2286      156.6850      158.4763      204.8296      203.9620      207.2052      214.0360      210.4476      201.8755      176.1087      169.9539      163.7872      163.8020      164.1580      153.2529      136.2874      128.6701      143.8621      146.4787      154.3240      172.4209      185.6370      177.7334      174.1400      162.8430      136.7636      130.5352      128.0206      137.5773      119.9434      119.5060      127.0067      126.4856      136.2702      151.6568      146.0871      131.1365      121.2132      113.4580      102.9850      105.6525      113.0319      124.7036      141.8026      140.2109      138.1655      157.5185      170.8639      181.4813      196.8254      216.0375      229.8691      234.2000      247.4035      252.6321      268.5836      266.6100      290.1683      314.5855      250.5455      217.3984      189.4163      168.4179      153.8532      153.5076      144.0841      149.8919      146.0642      136.1460      144.5757      153.3182      181.9507      199.5383      225.0507      225.1071      244.8590      250.0697      244.3763      240.3916      231.9760      208.5379      204.5234      203.9965      173.9153      193.5829      196.1820        0.0000        0.0000        0.0000        0.0000        0.0000        0.0000        0.0000        0.0000        0.0000        0.0000        0.0000        0.0000        0.0000        0.0000        0.0000        0.0000        0.0000        0.0000        0.0000        0.0000        0.0000        0.0000        0.0000        0.0000        0.0000        0.0000        0.0000        0.0000        0.0000        0.0000        0.0000        0.0000        0.0000        0.0000        0.0000        0.0000        0.0000        0.0000        0.0000        0.0000        0.0000        0.0000        0.0000        0.0000        0.0000        0.0000        0.0000        0.0000        0.0000        0.0000        0.0000        0.0000        0.0000        0.0000        0.0000        0.0000        0.0000        0.0000        0.0000
        0.0000        0.0000        0.0000        0.0000        0.0000        0.0000        0.0000        0.0000        0.0000        0.0000        0.0000        0.0000        0.0000        0.0000        0.0000        0.0000        0.0000        0.0000        0.0000        0.0000        0.0000        0.0000        0.0000        0.0000        0.0000        0.0000        0.0000        0.0000        0.0000        0.0000        0.0000        0.0000        0.0000        0.0000        0.0000        0.0000        0.0000        0.0000        0.0000        0.0000        0.0000        0.0000        0.0000        0.0000        0.0000        0.0000        0.0000        0.0000        0.0000        0.0000        0.0000        0.0000        0.0000        0.0000        0.0000        0.0000        0.0000        0.0000        0.0000        0.0000        0.0000        0.0000        0.0000        0.0000        0.0000        0.0000        0.0000        0.0000        0.0000        0.0000        0.0000        0.0000        0.0000        0.0000        0.0000        0.0000        0.0000        0.0000        0.0000        0.0000        0.0000        0.0000        0.0000        0.0000        0.0000        0.0000        0.0000        0.0000        0.0000        0.0000        0.0000        0.0000        0.0000        0.0000        0.0000        0.0000        0.0000        0.0000        0.0000        0.0000      226.3079      185.3711      169.4260      169.4889      185.0818      182.1820      162.5588      222.7990      219.7240      232.7562      236.1364      235.0901      219.5722      191.0775      183.3972      162.1100      161.1477      154.1772      153.5470      134.7773      127.8969      139.3614      146.0934      152.4519      170.1533      163.1749      175.0921      155.9262      148.1232      138.3018      141.6224      143.7584      136.7972      121.1647      135.0072      154.7242      149.9829      149.4516      144.7422      144.0824      133.3159      126.2873      117.3773      113.1100      120.9411      129.7214      143.2916      154.5095      159.4991      161.5788      170.9432      180.9595      214.3949      249.4477      291.2392      309.2287      279.3797      283.0115      285.1025      304.8088      318.0581      342.8651      313.6108      249.1487      224.6820      196.8136      174.6591      174.8378      175.4207      162.3350      158.0851      151.4404      154.0274      162.9225      182.5897      229.9752      249.8744      269.6829      270.0213      278.3083      289.6844      269.6585      268.7495      248.8031      226.7421      219.2827      205.0742      198.7126        0.0000        0.0000        0.0000        0.0000        0.0000        0.0000        0.0000        0.0000        0.0000        0.0000        0.0000        0.0000        0.0000      115.9200        0.0000        0.0000        0.0000      178.9800        0.0000        0.0000        0.0000        0.0000        0.0000        0.0000        0.0000        0.0000        0.0000        0.0000        0.0000        0.0000        0.0000        0.0000        0.0000        0.0000        0.0000        0.0000        0.0000        0.0000        0.0000        0.0000        0.0000        0.0000        0.0000        0.0000        0.0000        0.0000        0.0000        0.0000        0.0000        0.0000        0.0000        0.0000        0.0000        0.0000        0.0000        0.0000        0.0000        0.0000        0.0000        0.0000        0.0000
        0.0000        0.0000        0.0000        0.0000        0.0000        0.0000        0.0000        0.0000        0.0000        0.0000        0.0000        0.0000        0.0000        0.0000        0.0000        0.0000        0.0000        0.0000        0.0000        0.0000        0.0000        0.0000        0.0000        0.0000        0.0000        0.0000        0.0000        0.0000        0.0000        0.0000        0.0000        0.0000        0.0000        0.0000        0.0000        0.0000        0.0000        0.0000        0.0000        0.0000        0.0000        0.0000        0.0000        0.0000        0.0000        0.0000        0.0000        0.0000        0.0000        0.0000        0.0000        0.0000        0.0000        0.0000        0.0000        0.0000        0.0000        0.0000        0.0000        0.0000        0.0000        0.0000        0.0000        0.0000        0.0000        0.0000        0.0000        0.0000        0.0000        0.0000        0.0000        0.0000        0.0000        0.0000        0.0000        0.0000        0.0000        0.0000        0.0000        0.0000        0.0000        0.0000        0.0000        0.0000        0.0000        0.0000        0.0000        0.0000        0.0000        0.0000        0.0000        0.0000        0.0000        0.0000        0.0000        0.0000        0.0000        0.0000        0.0000        0.0000      244.0180      223.3284      214.2195      202.7295      210.5634      195.4364      189.6562      229.4146      239.8397      236.8438      238.3234      241.8582      238.6078      189.4401      174.5987      172.9645      147.5561      141.2673      149.5832      148.2822      145.6358      148.2280      160.6649      163.5765      164.5412      164.3147      162.3494      155.6155      145.0016      145.7611      158.5843      154.2216      137.8968      132.8214      140.5431      154.1435      154.1199      160.8871      157.3460      142.3493      130.4137      132.6510      125.9215      138.4090      147.0206      159.7139      173.6620      169.7516      176.1003      180.5314      185.9134      217.1110      264.1286      294.0740      332.2334      385.3366      367.5023      354.6615      360.9231      355.6007      384.1130      366.3055      331.8744      247.4545      234.0746      198.2706      178.7755      177.5079      166.0638      146.5869      151.0537      172.0013      186.0877      188.5592      215.5424      261.7672      284.7032      317.1649      303.8038      351.5277      371.8494      336.1557      313.5072      237.9347      200.7180      186.6299      182.9359      193.7570        0.0000        0.0000        0.0000        0.0000        0.0000        0.0000        0.0000        0.0000        0.0000        0.0000        0.0000        0.0000      148.6500      152.6100      141.6000        0.0000      228.5400      205.1100        0.0000        0.0000        0.0000        0.0000        0.0000        0.0000        0.0000        0.0000        0.0000        0.0000        0.0000        0.0000        0.0000        0.0000        0.0000        0.0000        0.0000        0.0000        0.0000        0.0000        0.0000        0.0000        0.0000        0.0000        0.0000        0.0000        0.0000        0.0000        0.0000        0.0000        0.0000        0.0000        0.0000        0.0000        0.0000        0.0000        0.0000        0.0000        0.0000        0.0000        0.0000        0.0000        0.0000
        0.0000        0.0000        0.0000        0.0000        0.0000        0.0000        0.0000        0.0000        0.0000        0.0000        0.0000        0.0000        0.0000        0.0000        0.0000        0.0000        0.0000        0.0000        0.0000        0.0000        0.0000        0.0000        0.0000        0.0000        0.0000        0.0000        0.0000        0.0000        0.0000        0.0000        0.0000        0.0000        0.0000        0.0000        0.0000        0.0000        0.0000        0.0000        0.0000        0.0000        0.0000        0.0000        0.0000        0.0000        0.0000        0.0000        0.0000        0.0000        0.0000        0.0000        0.0000        0.0000        0.0000        0.0000        0.0000        0.0000        0.0000        0.0000        0.0000        0.0000        0.0000        0.0000        0.0000        0.0000        0.0000        0.0000        0.0000        0.0000        0.0000        0.0000        0.0000        0.0000        0.0000        0.0000        0.0000        0.0000        0.0000        0.0000        0.0000        0.0000        0.0000        0.0000        0.0000        0.0000        0.0000        0.0000        0.0000        0.0000        0.0000        0.0000        0.0000        0.0000        0.0000        0.0000        0.0000        0.0000        0.0000        0.0000        0.0000      344.2152      291.4614      280.4461      233.7679      242.8613      215.3008      213.9456      203.5710      227.8800      221.2256      220.8129      252.4661      247.5327      245.0330      209.0606      176.6541      179.0433      147.1736      144.0536      151.0125      149.2070      146.8564      154.9073      161.6017      165.2621      163.1150      154.7715      167.3773      156.7819      155.4438      168.4803      157.8988      158.6137      178.4604      160.1976      177.6382      169.1109      164.2549      172.7913      159.6273      147.1280      149.0829      141.1104      139.1143      151.3516      166.2682      171.0327      198.9310      181.5915      181.6168      183.9504      217.7516      256.4111      288.2645      318.9836      349.1875      396.0119      391.5976      383.2173      378.1709      333.7797      347.5842      334.0717      337.0552      263.3711      240.6167      218.6132      195.3497      179.8001      186.1265      187.4227      168.5419      175.7573      201.7158      213.6666      223.3503      273.5344      305.3897      335.5370      345.1694      390.0634      417.0440      402.8676      355.4120      269.0507      248.9690      203.9424      197.3148      199.4383        0.0000        0.0000        0.0000        0.0000        0.0000        0.0000      429.2736      285.0600        0.0000        0.0000        0.0000        0.0000      205.7700      187.0800        0.0000        0.0000        0.0000        0.0000        0.0000        0.0000        0.0000        0.0000        0.0000        0.0000        0.0000        0.0000        0.0000        0.0000        0.0000        0.0000        0.0000        0.0000        0.0000        0.0000        0.0000        0.0000        0.0000        0.0000        0.0000        0.0000        0.0000        0.0000        0.0000        0.0000        0.0000        0.0000        0.0000        0.0000        0.0000        0.0000        0.0000        0.0000        0.0000        0.0000        0.0000        0.0000        0.0000        0.0000        0.0000        0.0000        0.0000
        0.0000        0.0000        0.0000        0.0000        0.0000        0.0000        0.0000        0.0000        0.0000        0.0000        0.0000        0.0000        0.0000        0.0000        0.0000        0.0000        0.0000        0.0000        0.0000        0.0000        0.0000        0.0000        0.0000        0.0000        0.0000        0.0000        0.0000        0.0000        0.0000        0.0000        0.0000        0.0000        0.0000        0.0000        0.0000        0.0000        0.0000        0.0000        0.0000        0.0000        0.0000        0.0000        0.0000        0.0000        0.0000        0.0000        0.0000        0.0000        0.0000        0.0000        0.0000        0.0000        0.0000        0.0000        0.0000        0.0000        0.0000        0.0000        0.0000        0.0000        0.0000        0.0000        0.0000        0.0000        0.0000        0.0000        0.0000        0.0000        0.0000        0.0000        0.0000        0.0000        0.0000        0.0000        0.0000        0.0000        0.0000        0.0000        0.0000        0.0000        0.0000        0.0000        0.0000        0.0000        0.0000        0.0000        0.0000        0.0000        0.0000        0.0000        0.0000        0.0000        0.0000        0.0000        0.0000        0.0000        0.0000      486.6750      381.9414      299.6108      277.0363      253.7917      224.2218      243.9221      212.3874      205.6839      185.9894      237.7314      238.5177      239.2091      251.8496      260.1045      238.6303      209.7855      191.5503      169.0788      151.3832      146.6286      154.2273      140.5326      137.6213      141.5144      147.5522      161.8337      151.4208      154.3795      180.8942      165.9066      177.7219      189.9665      201.8904      185.8210      178.6322      168.8531      181.9681      216.0950      185.4005      187.3322      179.7710      168.1435      161.0104      159.7071      171.9025      185.8752      211.4030      202.5531      214.8838      199.6308      205.9211      226.4083      260.1476      297.7265      319.0084      338.5955      365.1339      428.1821      423.5560      392.3277      366.3707      346.4635      357.3570      364.4579      332.2891      260.2929      227.2306      220.8085      197.5948      191.9146      196.9931      216.9882      228.1626      218.6218      213.6129      237.0263      249.1150      298.1362      321.8833      339.7233      372.5824      413.4058      406.6799      368.2140      340.5169      284.1084      265.7256      265.4445      288.9769        0.0000        0.0000        0.0000        0.0000        0.0000      424.1356      394.9300      371.3261      220.6200        0.0000        0.0000        0.0000        0.0000        0.0000        0.0000        0.0000        0.0000        0.0000        0.0000        0.0000        0.0000        0.0000        0.0000        0.0000        0.0000        0.0000        0.0000        0.0000        0.0000        0.0000        0.0000        0.0000        0.0000        0.0000        0.0000        0.0000        0.0000        0.0000        0.0000        0.0000        0.0000        0.0000        0.0000        0.0000        0.0000        0.0000        0.0000        0.0000        0.0000        0.0000        0.0000        0.0000        0.0000        0.0000        0.0000        0.0000        0.0000        0.0000        0.0000        0.0000        0.0000        0.0000
        0.0000        0.0000        0.0000        0.0000        0.0000        0.0000        0.0000        0.0000        0.0000        0.0000        0.0000        0.0000        0.0000        0.0000        0.0000        0.0000        0.0000        0.0000        0.0000        0.0000        0.0000        0.0000        0.0000        0.0000        0.0000        0.0000        0.0000        0.0000        0.0000        0.0000        0.0000        0.0000        0.0000        0.0000        0.0000        0.0000        0.0000        0.0000        0.0000        0.0000        0.0000        0.0000        0.0000        0.0000        0.0000        0.0000        0.0000        0.0000        0.0000        0.0000        0.0000        0.0000        0.0000        0.0000        0.0000        0.0000        0.0000        0.0000        0.0000        0.0000        0.0000        0.0000        0.0000        0.0000        0.0000        0.0000        0.0000        0.0000        0.0000        0.0000        0.0000        0.0000        0.0000        0.0000        0.0000        0.0000        0.0000        0.0000        0.0000        0.0000        0.0000        0.0000        0.0000        0.0000        0.0000        0.0000        0.0000        0.0000        0.0000        0.0000        0.0000        0.0000        0.0000        0.0000        0.0000        0.0000        0.0000      465.1029      365.8664      307.1727      257.5042      266.8976      236.0497      230.5735      202.8030      214.3605      204.8780      257.9849      256.8533      238.9420      221.3794      228.4318      231.0152      248.5220      210.5674      160.3596      154.8632      145.5746      156.3471      150.7228      155.3965      147.8881      153.1625      170.9999      164.7078      176.0791      198.3233      185.5905      177.6033      189.2578      191.0729      167.8302      161.5313      168.1671      181.2072      219.8488      219.4719      220.0467      204.6560      175.6125      172.5742      186.6591      190.6423      210.5189      229.0881      239.9540      242.8010      224.3311      238.2326      273.2094      306.2242      327.5887      349.1149      352.4782      388.4618      444.6310      416.2974      394.5904      409.8442      408.5931      381.8310      337.9775      325.7453      264.8450      256.0425      246.2563      245.9027      216.3845      209.7518      225.8821      261.2990      242.6863      247.5102      263.4045      272.6678      317.4425      335.6686      352.5895      366.5226      388.7350      357.4006      350.2155      322.6138      301.1653      311.1912      328.6526      396.9594        0.0000        0.0000        0.0000      792.6901      502.0681      370.2085      297.8242      312.9926      139.5000        0.0000        0.0000        0.0000        0.0000        0.0000        0.0000        0.0000        0.0000        0.0000        0.0000        0.0000        0.0000        0.0000        0.0000        0.0000        0.0000        0.0000        0.0000        0.0000        0.0000        0.0000        0.0000        0.0000        0.0000        0.0000        0.0000        0.0000        0.0000        0.0000        0.0000        0.0000        0.0000        0.0000        0.0000        0.0000        0.0000        0.0000        0.0000        0.0000        0.0000        0.0000        0.0000        0.0000        0.0000        0.0000        0.0000        0.0000        0.0000        0.0000        0.0000        0.0000        0.0000        0.0000
        0.0000        0.0000        0.0000        0.0000        0.0000        0.0000        0.0000        0.0000        0.0000        0.0000        0.0000        0.0000        0.0000        0.0000        0.0000        0.0000        0.0000        0.0000        0.0000        0.0000        0.0000        0.0000        0.0000        0.0000        0.0000        0.0000        0.0000        0.0000        0.0000        0.0000        0.0000        0.0000        0.0000        0.0000        0.0000        0.0000        0.0000        0.0000        0.0000        0.0000        0.0000        0.0000        0.0000        0.0000        0.0000        0.0000        0.0000        0.0000        0.0000        0.0000        0.0000        0.0000        0.0000        0.0000        0.0000        0.0000        0.0000        0.0000        0.0000        0.0000        0.0000        0.0000        0.0000        0.0000        0.0000        0.0000        0.0000        0.0000        0.0000        0.0000        0.0000        0.0000        0.0000        0.0000        0.0000        0.0000        0.0000        0.0000        0.0000        0.0000        0.0000        0.0000        0.0000        0.0000        0.0000        0.0000        0.0000        0.0000        0.0000        0.0000        0.0000        0.0000        0.0000        0.0000        0.0000        0.0000      549.4316      512.8125      362.6559      319.5957      302.6162      294.5722      259.8351      253.8261      253.3808      297.4124      269.6836      244.5496      250.4115      225.1193      224.4958      238.7275      239.9544      254.1414      224.0324      164.0580      154.5428      196.7449      162.6722      159.1805      154.7239      155.4166      162.3989      168.3271      159.7759      195.6461      199.0758      197.0600      189.2576      191.3921      200.8000      170.9148      168.4121      173.6172      191.6085      201.5158      203.2087      203.1112      207.7834      203.6652      215.5535      217.6585      235.5497      245.4254      262.1703      267.3659      279.7639      271.8853      281.6683      307.7304      348.9184      363.8705      384.0534      404.5472      431.0901      457.6317      478.3024      469.7278      475.0847      445.1139      425.6407      387.4926      362.0846      343.1716      347.9288      376.1826      353.6450      289.0822      293.5464      336.6927      329.2506      292.9574      330.0012      310.4962      319.6688      327.7828      325.4206      325.9795      322.5073      291.7010      266.8425      276.2778      276.0700      350.8716      293.0235      352.5592        0.0000        0.0000        0.0000        0.0000      730.3839      449.1728      381.2244      341.8898      366.6078      179.8200        0.0000        0.0000        0.0000        0.0000        0.0000        0.0000        0.0000        0.0000        0.0000        0.0000        0.0000        0.0000        0.0000        0.0000        0.0000        0.0000        0.0000        0.0000        0.0000        0.0000        0.0000        0.0000        0.0000        0.0000        0.0000        0.0000        0.0000        0.0000        0.0000        0.0000        0.0000        0.0000        0.0000        0.0000        0.0000        0.0000        0.0000        0.0000        0.0000        0.0000        0.0000        0.0000        0.0000        0.0000        0.0000        0.0000        0.0000        0.0000        0.0000        0.0000        0.0000        0.0000        0.0000
        0.0000        0.0000        0.0000        0.0000        0.0000        0.0000        0.0000        0.0000        0.0000        0.0000        0.0000        0.0000        0.0000        0.0000        0.0000        0.0000        0.0000        0.0000        0.0000        0.0000        0.0000        0.0000        0.0000        0.0000        0.0000        0.0000        0.0000        0.0000        0.0000        0.0000        0.0000        0.0000        0.0000        0.0000        0.0000        0.0000        0.0000        0.0000        0.0000        0.0000        0.0000        0.0000        0.0000        0.0000        0.0000        0.0000        0.0000        0.0000        0.0000        0.0000        0.0000        0.0000        0.0000        0.0000        0.0000        0.0000        0.0000        0.0000        0.0000        0.0000        0.0000        0.0000        0.0000        0.0000        0.0000        0.0000        0.0000        0.0000        0.0000        0.0000        0.0000        0.0000        0.0000        0.0000        0.0000        0.0000        0.0000        0.0000        0.0000        0.0000        0.0000        0.0000        0.0000        0.0000        0.0000        0.0000        0.0000        0.0000        0.0000        0.0000        0.0000        0.0000        0.0000        0.0000        0.0000        0.0000      589.1201      484.8561      309.3519      328.8214      346.6888      342.7293      307.8595      300.7048      349.8364      327.9163      256.1852      267.4007      252.4282      250.7934      246.6831      259.8321      240.5618      237.1233      211.3967      181.6143      164.9579      168.2451      163.8652      147.6493      147.8912      168.3952      166.5509      168.6277      169.7440      174.0722      185.8890      180.0151      190.8367      186.1726      186.9663      182.9847      175.6377      179.6917      191.7558      207.2744      226.0377      222.3751      232.5861      241.7288      249.7221      297.7247      292.6354      291.3254      314.9219      308.5630      318.2742      314.9279      329.1501      346.7537      368.5329      416.6822      398.2883      438.4267      455.1149      503.8194      525.5511      510.7048      503.7198      439.1496      418.1398      406.3449      382.4668      369.1124      371.9642      409.3397      376.3141      326.8828      332.1010      343.0075      328.5125      319.8106      317.9139      306.8878      316.9863      314.1670      303.5406      320.2177      293.4686      259.0330      248.4137      262.0495      282.6195        0.0000        0.0000        0.0000        0.0000        0.0000        0.0000      685.4756      528.0831      459.3208      395.5854      378.1768      388.4098        0.0000        0.0000        0.0000        0.0000        0.0000        0.0000        0.0000        0.0000        0.0000        0.0000        0.0000        0.0000        0.0000        0.0000        0.0000        0.0000        0.0000        0.0000        0.0000        0.0000        0.0000        0.0000        0.0000        0.0000        0.0000        0.0000        0.0000        0.0000        0.0000        0.0000        0.0000        0.0000        0.0000        0.0000        0.0000        0.0000        0.0000        0.0000        0.0000        0.0000        0.0000        0.0000        0.0000        0.0000        0.0000        0.0000        0.0000        0.0000        0.0000        0.0000        0.0000        0.0000        0.0000        0.0000
        0.0000        0.0000        0.0000        0.0000        0.0000        0.0000        0.0000        0.0000        0.0000        0.0000        0.0000        0.0000        0.0000        0.0000        0.0000        0.0000        0.0000        0.0000        0.0000        0.0000        0.0000        0.0000        0.0000        0.0000        0.0000        0.0000        0.0000        0.0000        0.0000        0.0000        0.0000        0.0000        0.0000        0.0000        0.0000        0.0000        0.0000        0.0000        0.0000        0.0000        0.0000        0.0000        0.0000        0.0000        0.0000        0.0000        0.0000        0.0000        0.0000        0.0000        0.0000        0.0000        0.0000        0.0000        0.0000        0.0000        0.0000        0.0000        0.0000        0.0000        0.0000        0.0000        0.0000        0.0000        0.0000        0.0000        0.0000        0.0000        0.0000        0.0000        0.0000        0.0000        0.0000        0.0000        0.0000        0.0000        0.0000        0.0000        0.0000        0.0000        0.0000        0.0000        0.0000        0.0000        0.0000        0.0000        0.0000        0.0000        0.0000        0.0000        0.0000        0.0000        0.0000        0.0000        0.0000        0.0000      588.6776      446.0953      366.8940      378.5407      392.4594      358.5580      333.8951      346.0576      357.4826      344.9666      283.6517      273.6041      260.2668      263.5576      266.2438      281.7131      269.1847      213.9650      205.2906      189.5186      192.7999      170.3631      167.3917      146.7989      157.7460      164.0426      166.3116      207.7404      205.6638      188.3230      208.6009      224.8123      207.2224      195.1522      197.8693      203.4791      208.9098      197.0626      199.0069      193.0675      229.3322      227.9238      232.3806      233.9375      252.8593      302.8599      306.1384      306.9099      331.0665      335.1566      357.7612      368.5692      378.1494      378.8784      393.6015      431.9795      430.7585      457.6351      469.1458      532.0712      530.6790      510.8211      498.8453      465.1940      443.2547      453.1312      426.1303      431.2598      387.0013      380.5482      382.6525      377.9615      386.3431      366.1539      355.8994      350.7603      365.5044      345.8894      343.3266      320.7946      292.6049      277.4043      281.4765      258.5203      240.5571      286.3822        0.0000        0.0000        0.0000        0.0000        0.0000        0.0000      654.1884      629.4141      553.8660      448.1581      416.1333      426.5276      353.8683        0.0000        0.0000        0.0000        0.0000        0.0000        0.0000        0.0000        0.0000        0.0000        0.0000        0.0000        0.0000        0.0000        0.0000        0.0000        0.0000        0.0000        0.0000        0.0000        0.0000        0.0000        0.0000        0.0000        0.0000        0.0000        0.0000        0.0000        0.0000        0.0000        0.0000        0.0000        0.0000        0.0000        0.0000        0.0000        0.0000        0.0000        0.0000        0.0000        0.0000        0.0000        0.0000        0.0000        0.0000        0.0000        0.0000        0.0000        0.0000        0.0000        0.0000        0.0000        0.0000        0.0000        0.0000
        0.0000        0.0000        0.0000        0.0000        0.0000        0.0000        0.0000        0.0000        0.0000        0.0000        0.0000        0.0000        0.0000        0.0000        0.0000        0.0000        0.0000        0.0000        0.0000        0.0000        0.0000        0.0000        0.0000        0.0000        0.0000        0.0000        0.0000        0.0000        0.0000        0.0000        0.0000        0.0000        0.0000        0.0000        0.0000        0.0000        0.0000        0.0000        0.0000        0.0000        0.0000        0.0000        0.0000        0.0000        0.0000        0.0000        0.0000        0.0000        0.0000        0.0000        0.0000        0.0000        0.0000        0.0000        0.0000        0.0000        0.0000        0.0000        0.0000        0.0000        0.0000        0.0000        0.0000        0.0000        0.0000        0.0000        0.0000        0.0000        0.0000        0.0000        0.0000        0.0000        0.0000        0.0000        0.0000        0.0000        0.0000        0.0000        0.0000        0.0000        0.0000        0.0000        0.0000        0.0000        0.0000        0.0000        0.0000        0.0000        0.0000        0.0000        0.0000        0.0000        0.0000        0.0000        0.0000        0.0000        0.0000      444.1436      378.3005      387.0621      400.1147      363.0191      346.5876      345.3318      334.5623      328.2312      323.1205      302.0872      301.9027      283.7953      282.1801      289.5773      269.6746      224.3595      195.4929      182.5184      183.2227      186.6422      198.8513      179.7090      182.1778      187.7334      193.0966      188.7419      195.9660      223.9259      230.0902      246.4353      221.4284      215.7336      246.0794      233.9906      263.3831      251.0438      220.4723      229.5674      249.8871      244.8279      239.7223      251.2822      266.0636      285.5400      273.8880      315.7263      349.2627      378.4106      386.4490      432.1716      398.0125      380.6535      392.0280      437.6529      458.6236      477.3144      469.2159      548.9691      549.4825      507.7422      497.5305      536.3456      498.6312      456.4811      494.3723      441.9596      400.6944      382.8872      379.7664      374.5087      387.1357      413.5392      395.1303      403.6898      395.3590      377.9907      347.6249      306.7431      277.1978      272.6839      273.1161      273.3185      279.8712        0.0000        0.0000        0.0000        0.0000        0.0000        0.0000        0.0000      633.0418      630.0110      561.6185      483.9331      397.4975      381.7594      375.3821        0.0000        0.0000        0.0000        0.0000        0.0000        0.0000        0.0000        0.0000        0.0000        0.0000        0.0000        0.0000        0.0000        0.0000        0.0000        0.0000        0.0000        0.0000        0.0000        0.0000        0.0000        0.0000        0.0000        0.0000        0.0000        0.0000        0.0000        0.0000        0.0000        0.0000        0.0000        0.0000        0.0000        0.0000        0.0000        0.0000        0.0000        0.0000        0.0000        0.0000        0.0000        0.0000        0.0000        0.0000        0.0000        0.0000        0.0000        0.0000        0.0000        0.0000        0.0000        0.0000        0.0000        0.0000
        0.0000        0.0000        0.0000        0.0000        0.0000        0.0000        0.0000        0.0000        0.0000        0.0000        0.0000        0.0000        0.0000        0.0000        0.0000        0.0000        0.0000        0.0000        0.0000        0.0000        0.0000        0.0000        0.0000        0.0000        0.0000        0.0000        0.0000        0.0000        0.0000        0.0000        0.0000        0.0000        0.0000        0.0000        0.0000        0.0000        0.0000        0.0000        0.0000        0.0000        0.0000        0.0000        0.0000        0.0000        0.0000        0.0000        0.0000        0.0000        0.0000        0.0000        0.0000        0.0000        0.0000        0.0000        0.0000        0.0000        0.0000        0.0000        0.0000        0.0000        0.0000        0.0000        0.0000        0.0000        0.0000        0.0000        0.0000        0.0000        0.0000        0.0000        0.0000        0.0000        0.0000        0.0000        0.0000        0.0000        0.0000        0.0000        0.0000        0.0000        0.0000        0.0000        0.0000        0.0000        0.0000        0.0000        0.0000        0.0000        0.0000        0.0000        0.0000        0.0000        0.0000        0.0000        0.0000        0.0000      573.3691      436.9876      409.5826      422.8811        0.0000      364.6868      353.8194      312.0957      312.5064      321.0263      311.2782      294.3174      315.7834      291.0542      269.0835      227.8145      197.0050      184.9681      168.6402      157.5610      163.2559      166.3749      160.0044      181.4286      179.4944      171.7916      191.3200      200.7385      205.9985      228.4245      236.5626      242.4401      272.0136      267.5440      282.9164      272.2495      277.7315      269.6805      248.3062      253.3103      253.1609      258.0142      254.1122      273.3373      291.2051      272.5663      249.7566      284.8506      323.6255      367.2639      367.7015      392.0470      371.5722      361.3672      387.3289      428.1116      454.7176      432.5616      439.3320      439.4919      447.5332      447.5413      470.7410      493.1709      472.4908      454.8575      482.5263      457.6472      429.9979      420.8998      421.2734      395.8145      403.6407      422.7435      429.7449      461.6085      415.9073      425.6623      385.8783      329.5984      291.0801      278.4999      292.7407        0.0000        0.0000        0.0000        0.0000        0.0000      352.5600      352.4699        0.0000      676.2357      780.3646      702.1273      608.1218      481.0290      402.9760      376.8798        0.0000        0.0000        0.0000        0.0000        0.0000        0.0000        0.0000        0.0000        0.0000        0.0000        0.0000        0.0000        0.0000        0.0000        0.0000        0.0000        0.0000        0.0000        0.0000        0.0000        0.0000        0.0000        0.0000        0.0000        0.0000        0.0000        0.0000        0.0000        0.0000        0.0000        0.0000        0.0000        0.0000        0.0000        0.0000        0.0000        0.0000        0.0000        0.0000        0.0000        0.0000        0.0000        0.0000        0.0000        0.0000        0.0000        0.0000        0.0000        0.0000        0.0000        0.0000        0.0000        0.0000        0.0000        0.0000
        0.0000        0.0000        0.0000        0.0000        0.0000        0.0000        0.0000        0.0000        0.0000        0.0000        0.0000        0.0000        0.0000        0.0000        0.0000        0.0000        0.0000        0.0000        0.0000        0.0000        0.0000        0.0000        0.0000        0.0000        0.0000        0.0000        0.0000        0.0000        0.0000        0.0000        0.0000        0.0000        0.0000        0.0000        0.0000        0.0000        0.0000        0.0000        0.0000        0.0000        0.0000        0.0000        0.0000        0.0000        0.0000        0.0000        0.0000        0.0000        0.0000        0.0000        0.0000        0.0000        0.0000        0.0000        0.0000        0.0000        0.0000        0.0000        0.0000        0.0000        0.0000        0.0000        0.0000        0.0000        0.0000        0.0000        0.0000        0.0000        0.0000        0.0000        0.0000        0.0000        0.0000        0.0000        0.0000        0.0000        0.0000        0.0000        0.0000        0.0000        0.0000        0.0000        0.0000        0.0000        0.0000        0.0000        0.0000        0.0000        0.0000        0.0000        0.0000        0.0000        0.0000        0.0000        0.0000        0.0000        0.0000      362.3132        0.0000        0.0000        0.0000      384.1661      379.2797      333.6811      330.0623      320.0029      309.5590      293.8250      307.4542      293.2011      287.7142      238.9203      222.1624      213.5217      178.2698      178.4995      181.4833      161.9080      154.1972      171.2814      167.3315      173.0363      183.1844      200.2277      217.0172      227.1334      235.5166      265.8518      293.5303      313.0143      300.9979      302.0546      296.1769      277.2834      268.5602      265.8367      290.8691      289.3162      274.8083      247.9412      236.0173      243.0609      267.5797      292.0723      334.2703      327.0568      328.9399      348.6458      341.3395      351.6702      429.6597      423.0979      410.8988      403.9519      407.6045      396.5238      382.9634      389.3002      417.7850      458.4988      456.4028      462.8101      478.6394      459.9725      442.8472      445.3260      491.9936      427.6049      432.1843      443.8221      481.3910      508.8222      437.9034      416.2936      369.8781      315.0202      308.5277      301.6268      313.7023        0.0000        0.0000        0.0000        0.0000        0.0000      328.8300      297.4500      357.3000      655.9340      802.4672      697.5800      607.8322      462.3035      386.7340      386.6415        0.0000        0.0000        0.0000        0.0000        0.0000        0.0000        0.0000        0.0000        0.0000        0.0000        0.0000        0.0000        0.0000        0.0000        0.0000        0.0000        0.0000        0.0000        0.0000        0.0000        0.0000        0.0000        0.0000        0.0000        0.0000        0.0000        0.0000        0.0000        0.0000        0.0000        0.0000        0.0000        0.0000        0.0000        0.0000        0.0000        0.0000        0.0000        0.0000        0.0000        0.0000        0.0000        0.0000        0.0000        0.0000        0.0000        0.0000        0.0000        0.0000        0.0000        0.0000        0.0000        0.0000        0.0000        0.0000
        0.0000        0.0000        0.0000        0.0000        0.0000        0.0000        0.0000        0.0000        0.0000        0.0000        0.0000        0.0000        0.0000        0.0000        0.0000        0.0000        0.0000        0.0000        0.0000        0.0000        0.0000        0.0000        0.0000        0.0000        0.0000        0.0000        0.0000        0.0000        0.0000        0.0000        0.0000        0.0000        0.0000        0.0000        0.0000        0.0000        0.0000        0.0000        0.0000        0.0000        0.0000        0.0000        0.0000        0.0000        0.0000        0.0000        0.0000        0.0000        0.0000        0.0000        0.0000        0.0000        0.0000        0.0000        0.0000        0.0000        0.0000        0.0000        0.0000        0.0000        0.0000        0.0000        0.0000        0.0000        0.0000        0.0000        0.0000        0.0000        0.0000        0.0000        0.0000        0.0000        0.0000        0.0000        0.0000        0.0000        0.0000        0.0000        0.0000        0.0000        0.0000        0.0000        0.0000        0.0000        0.0000        0.0000        0.0000        0.0000        0.0000        0.0000        0.0000        0.0000        0.0000        0.0000        0.0000        0.0000        0.0000        0.0000        0.0000        0.0000        0.0000      385.9879      383.0956      365.1368      322.2004      289.0321      296.1046      327.5398      326.7114      317.2819      287.5054      246.4442      232.1603      232.8803      213.2151      188.5041      184.6341      169.6385      168.3574      186.8967      176.5824      187.4322      211.9667      234.5122      246.4926      269.8941      270.6385      316.6297      316.4604      320.6966      335.5026      311.6475      303.5892      311.3893      283.8127      274.2651      285.7971      251.1158      222.1902      226.8275      250.2612      265.9251      257.2320      320.2417      317.7079      306.0936      316.2286      359.1306      376.0046      382.3877      376.4595      400.6073      377.6923      391.5076      382.2416      384.8284      352.3659      340.5150      366.7693      416.6158      425.7882      436.8227      442.3724      452.1070      435.8018      423.6530      443.3096      426.1868      450.8800      459.6382      476.5737      479.4567      411.3405      418.5435      381.3382      308.3065      305.7937        0.0000        0.0000        0.0000        0.0000        0.0000        0.0000      356.9100      432.1499      440.7299      519.4200      670.1356      758.5492      763.0218      638.0612      454.2521      379.8582      367.5666        0.0000        0.0000        0.0000        0.0000        0.0000        0.0000        0.0000        0.0000        0.0000        0.0000        0.0000        0.0000        0.0000        0.0000        0.0000        0.0000        0.0000        0.0000        0.0000        0.0000        0.0000        0.0000        0.0000        0.0000        0.0000        0.0000        0.0000        0.0000        0.0000        0.0000        0.0000        0.0000        0.0000        0.0000        0.0000        0.0000        0.0000        0.0000        0.0000        0.0000        0.0000        0.0000        0.0000        0.0000        0.0000        0.0000        0.0000        0.0000        0.0000        0.0000        0.0000        0.0000        0.0000        0.0000        0.0000
        0.0000        0.0000        0.0000        0.0000        0.0000        0.0000        0.0000        0.0000        0.0000        0.0000        0.0000        0.0000        0.0000        0.0000        0.0000        0.0000        0.0000        0.0000        0.0000        0.0000        0.0000        0.0000        0.0000        0.0000        0.0000        0.0000        0.0000        0.0000        0.0000        0.0000        0.0000        0.0000        0.0000        0.0000        0.0000        0.0000        0.0000        0.0000        0.0000        0.0000        0.0000        0.0000        0.0000        0.0000        0.0000        0.0000        0.0000        0.0000        0.0000        0.0000        0.0000        0.0000        0.0000        0.0000        0.0000        0.0000        0.0000        0.0000        0.0000        0.0000        0.0000        0.0000        0.0000        0.0000        0.0000        0.0000        0.0000        0.0000        0.0000        0.0000        0.0000        0.0000        0.0000        0.0000        0.0000        0.0000        0.0000        0.0000        0.0000        0.0000        0.0000        0.0000        0.0000        0.0000        0.0000        0.0000        0.0000        0.0000        0.0000        0.0000        0.0000        0.0000        0.0000        0.0000        0.0000        0.0000        0.0000        0.0000        0.0000        0.0000        0.0000        0.0000      377.5564      362.5434      324.3622      308.0799      331.0311      333.9796      341.0477      341.2355      307.2504      252.8636      263.0528      253.4678      216.8815      208.4155      219.1548      217.6259      221.9839      244.1861      253.8836      294.1082      304.8251      294.3133      315.3857      328.4742      334.6910      367.5016      358.5609      340.4439      325.6642      305.6696      300.6893      273.8087      275.3226      269.5253      275.0946      246.9495      232.9442      235.3912      262.7271      298.5966      322.6263      366.3217      356.9822      347.1660      369.2538      404.5509      382.0556      397.6172      374.9789      400.4214      386.1335      377.3643      394.3023      376.5475      368.1341      335.5422      337.0959      388.8022      409.1949      395.9715      403.2050      399.2730      412.2675      416.0524      390.4609      390.4763      394.8171      379.9641      415.5961      414.2357      423.4952      377.3267      352.6967      309.5232      319.5927        0.0000        0.0000        0.0000        0.0000        0.0000        0.0000        0.0000      475.2000      597.3000      620.9698      635.6022      725.8998      672.2177      562.0134      411.5601      358.1720      367.4418        0.0000        0.0000        0.0000        0.0000        0.0000        0.0000        0.0000        0.0000        0.0000        0.0000        0.0000        0.0000        0.0000        0.0000        0.0000        0.0000        0.0000        0.0000        0.0000        0.0000        0.0000        0.0000        0.0000        0.0000        0.0000        0.0000        0.0000        0.0000        0.0000        0.0000        0.0000        0.0000        0.0000        0.0000        0.0000        0.0000        0.0000        0.0000        0.0000        0.0000        0.0000        0.0000        0.0000        0.0000        0.0000        0.0000        0.0000        0.0000        0.0000        0.0000        0.0000        0.0000        0.0000        0.0000        0.0000
        0.0000        0.0000        0.0000        0.0000        0.0000        0.0000        0.0000        0.0000        0.0000        0.0000        0.0000        0.0000        0.0000        0.0000        0.0000        0.0000        0.0000        0.0000        0.0000        0.0000        0.0000        0.0000        0.0000        0.0000        0.0000        0.0000        0.0000        0.0000        0.0000        0.0000        0.0000        0.0000        0.0000        0.0000        0.0000        0.0000        0.0000        0.0000        0.0000        0.0000        0.0000        0.0000        0.0000        0.0000        0.0000        0.0000        0.0000        0.0000        0.0000        0.0000        0.0000        0.0000        0.0000        0.0000        0.0000        0.0000        0.0000        0.0000        0.0000        0.0000        0.0000        0.0000        0.0000        0.0000        0.0000        0.0000        0.0000        0.0000        0.0000        0.0000        0.0000        0.0000        0.0000        0.0000        0.0000        0.0000        0.0000        0.0000        0.0000        0.0000        0.0000        0.0000        0.0000        0.0000        0.0000        0.0000        0.0000        0.0000        0.0000        0.0000        0.0000        0.0000        0.0000        0.0000        0.0000        0.0000        0.0000        0.0000        0.0000        0.0000        0.0000        0.0000        0.0000      401.2171      407.4373      377.7861      352.1562      348.6643      353.3528      356.6985      342.6014      319.1572      311.3330      312.7538      304.2163      318.6566      316.2145      313.3302      316.8824      329.0721      321.1522      356.5951      403.4233      386.6935      382.5389      403.8461      419.0700        0.0000        0.0000      378.0618      351.0200      309.3563      318.4374      288.0752      276.2774      265.3799      284.9147      279.7680      300.1530      300.5164      339.2899      346.1871      359.1759      338.7748      343.2811      318.4705      315.1591      335.5480      353.6095      366.6663      347.4394      357.1724      348.2519      349.4458      341.1668      374.9267      359.4330      335.8904      329.8578      313.3328      330.7484      332.5818      385.5592      388.0420      383.9955      342.2200      324.5991      311.0648      307.2408      326.7081      369.6317      359.9974      326.8020      320.6678        0.0000        0.0000        0.0000        0.0000        0.0000        0.0000        0.0000        0.0000        0.0000        0.0000        0.0000        0.0000        0.0000      662.5543      687.4338      618.6551      501.1722      354.3195      319.7729        0.0000        0.0000        0.0000        0.0000        0.0000        0.0000        0.0000        0.0000        0.0000        0.0000        0.0000        0.0000        0.0000        0.0000        0.0000        0.0000        0.0000        0.0000        0.0000        0.0000        0.0000        0.0000        0.0000        0.0000        0.0000        0.0000        0.0000        0.0000        0.0000        0.0000        0.0000        0.0000        0.0000        0.0000        0.0000        0.0000        0.0000        0.0000        0.0000        0.0000        0.0000        0.0000        0.0000        0.0000        0.0000        0.0000        0.0000        0.0000        0.0000        0.0000        0.0000        0.0000        0.0000        0.0000        0.0000        0.0000
        0.0000        0.0000        0.0000        0.0000        0.0000        0.0000        0.0000        0.0000        0.0000        0.0000        0.0000        0.0000        0.0000        0.0000        0.0000        0.0000        0.0000        0.0000        0.0000        0.0000        0.0000        0.0000        0.0000        0.0000        0.0000        0.0000        0.0000        0.0000        0.0000        0.0000        0.0000        0.0000        0.0000        0.0000        0.0000        0.0000        0.0000        0.0000        0.0000        0.0000        0.0000        0.0000        0.0000        0.0000        0.0000        0.0000        0.0000        0.0000        0.0000        0.0000        0.0000        0.0000        0.0000        0.0000        0.0000        0.0000        0.0000        0.0000        0.0000        0.0000        0.0000        0.0000        0.0000        0.0000        0.0000        0.0000        0.0000        0.0000        0.0000        0.0000        0.0000        0.0000        0.0000        0.0000        0.0000        0.0000        0.0000        0.0000        0.0000        0.0000        0.0000        0.0000        0.0000        0.0000        0.0000        0.0000        0.0000        0.0000        0.0000        0.0000        0.0000        0.0000        0.0000        0.0000        0.0000        0.0000        0.0000        0.0000        0.0000        0.0000        0.0000        0.0000        0.0000      431.6444      429.5619      385.2246      350.5618      366.4949      374.3121      387.0757      392.4693      388.2232      358.7313      351.6799      363.7833      380.1005      367.1649      374.5175      356.4269      362.3728      383.0314      396.0888      437.2241      456.4451      451.4732      476.9290        0.0000        0.0000        0.0000        0.0000        0.0000        0.0000      348.3371      333.7443      353.6291      318.0988      314.7055      365.5355      384.1949      328.3407      327.3416      316.1599      344.5426      342.3068      323.9980      321.8555      314.4260      360.0895      434.0758      403.6201      353.9520      377.6046      357.9856      355.4841      370.7599      386.7676      368.0045      357.2589      325.9994      300.7173      315.8435      314.3973      338.2045      359.4290      318.5189      308.9095      285.5389      300.4895      288.9567      285.4259      297.2192      319.4403        0.0000        0.0000        0.0000        0.0000        0.0000        0.0000        0.0000        0.0000        0.0000        0.0000        0.0000        0.0000        0.0000        0.0000        0.0000      700.9983      565.8150      563.7329      474.9607      371.2429      316.0617      320.3127        0.0000        0.0000        0.0000        0.0000        0.0000        0.0000        0.0000        0.0000        0.0000        0.0000        0.0000        0.0000        0.0000        0.0000        0.0000        0.0000        0.0000        0.0000        0.0000        0.0000        0.0000        0.0000        0.0000        0.0000        0.0000        0.0000        0.0000        0.0000        0.0000        0.0000        0.0000        0.0000        0.0000        0.0000        0.0000        0.0000        0.0000        0.0000        0.0000        0.0000        0.0000        0.0000        0.0000        0.0000        0.0000        0.0000        0.0000        0.0000        0.0000        0.0000        0.0000        0.0000        0.0000        0.0000        0.0000
        0.0000        0.0000        0.0000        0.0000        0.0000        0.0000        0.0000        0.0000        0.0000        0.0000        0.0000        0.0000        0.0000        0.0000        0.0000        0.0000        0.0000        0.0000        0.0000        0.0000        0.0000        0.0000        0.0000        0.0000        0.0000        0.0000        0.0000        0.0000        0.0000        0.0000        0.0000        0.0000        0.0000        0.0000        0.0000        0.0000        0.0000        0.0000        0.0000        0.0000        0.0000        0.0000        0.0000        0.0000        0.0000        0.0000        0.0000        0.0000        0.0000        0.0000        0.0000        0.0000        0.0000        0.0000        0.0000        0.0000        0.0000        0.0000        0.0000        0.0000        0.0000        0.0000        0.0000        0.0000        0.0000        0.0000        0.0000        0.0000        0.0000        0.0000        0.0000        0.0000        0.0000        0.0000        0.0000        0.0000        0.0000        0.0000        0.0000        0.0000        0.0000        0.0000        0.0000        0.0000        0.0000        0.0000        0.0000        0.0000        0.0000        0.0000        0.0000        0.0000        0.0000        0.0000        0.0000        0.0000        0.0000        0.0000        0.0000        0.0000        0.0000        0.0000        0.0000      424.0555      433.9750      415.3978      378.8588      370.6415      365.3956      388.8011      411.1570      405.8272      376.9081      363.5712      376.7577      391.6863      402.4768        0.0000      404.5062      404.7922        0.0000        0.0000      455.0876      473.1021        0.0000        0.0000        0.0000        0.0000        0.0000        0.0000        0.0000        0.0000      369.4222      356.5222      343.9335      356.6478      398.6598      400.5539      402.3515      405.9587      347.0286      308.5435      379.6485      364.2037      356.6838      346.5952      341.9875      409.7704      545.5408      434.9307      395.5507      427.4833      413.0725      441.5078      396.6637      402.4720      412.8544      357.9177      357.4512      313.8661      318.2442      284.7688      301.3121      327.6582      272.9659      266.8791      284.1461        0.0000        0.0000        0.0000        0.0000        0.0000        0.0000        0.0000        0.0000        0.0000        0.0000        0.0000        0.0000        0.0000        0.0000        0.0000        0.0000        0.0000        0.0000        0.0000        0.0000      699.7874      651.1201      545.1389      501.1528      473.8181        0.0000        0.0000        0.0000        0.0000        0.0000        0.0000        0.0000        0.0000        0.0000        0.0000        0.0000        0.0000        0.0000        0.0000        0.0000        0.0000        0.0000        0.0000        0.0000        0.0000        0.0000        0.0000        0.0000        0.0000        0.0000        0.0000        0.0000        0.0000        0.0000        0.0000        0.0000        0.0000        0.0000        0.0000        0.0000        0.0000        0.0000        0.0000        0.0000        0.0000        0.0000        0.0000        0.0000        0.0000        0.0000        0.0000        0.0000        0.0000        0.0000        0.0000        0.0000        0.0000        0.0000        0.0000        0.0000        0.0000        0.0000
        0.0000        0.0000        0.0000        0.0000        0.0000        0.0000        0.0000        0.0000        0.0000        0.0000        0.0000        0.0000        0.0000        0.0000        0.0000        0.0000        0.0000        0.0000        0.0000        0.0000        0.0000        0.0000        0.0000        0.0000        0.0000        0.0000        0.0000        0.0000        0.0000        0.0000        0.0000        0.0000        0.0000        0.0000        0.0000        0.0000        0.0000        0.0000        0.0000        0.0000        0.0000        0.0000        0.0000        0.0000        0.0000        0.0000        0.0000        0.0000        0.0000        0.0000        0.0000        0.0000        0.0000        0.0000        0.0000        0.0000        0.0000        0.0000        0.0000        0.0000        0.0000        0.0000        0.0000        0.0000        0.0000        0.0000        0.0000        0.0000        0.0000        0.0000        0.0000        0.0000        0.0000        0.0000        0.0000        0.0000        0.0000        0.0000        0.0000        0.0000        0.0000        0.0000        0.0000        0.0000        0.0000        0.0000        0.0000        0.0000        0.0000        0.0000        0.0000        0.0000        0.0000        0.0000        0.0000        0.0000        0.0000        0.0000        0.0000        0.0000        0.0000        0.0000        0.0000      442.0928      438.7330      412.3663      402.8440      378.2227      369.3952      365.5822      354.2817      363.2826      365.4695      354.3535        0.0000        0.0000        0.0000        0.0000        0.0000        0.0000        0.0000        0.0000        0.0000        0.0000        0.0000        0.0000        0.0000        0.0000        0.0000        0.0000        0.0000        0.0000        0.0000      405.7260      395.0562      398.2350      400.2329      397.5348      424.1284      419.3593      364.0657      343.0337      365.2847      360.5768      322.4292      388.2223      447.0947      462.9380      461.5701      445.5480      442.5497      453.8100      416.7723      479.0137      401.3111      411.2740      397.5465      392.9515      350.9852      329.9204      288.1125      259.1663      276.2348      268.6592      271.3282      270.4360        0.0000        0.0000        0.0000        0.0000        0.0000        0.0000        0.0000        0.0000        0.0000        0.0000        0.0000        0.0000        0.0000        0.0000        0.0000        0.0000        0.0000        0.0000        0.0000        0.0000        0.0000        0.0000      699.9839      564.3552      569.5363        0.0000      436.3839      381.7962        0.0000        0.0000        0.0000        0.0000        0.0000        0.0000        0.0000        0.0000        0.0000        0.0000        0.0000        0.0000        0.0000        0.0000        0.0000        0.0000        0.0000        0.0000        0.0000        0.0000        0.0000        0.0000        0.0000        0.0000        0.0000        0.0000        0.0000        0.0000        0.0000        0.0000        0.0000        0.0000        0.0000        0.0000        0.0000        0.0000        0.0000        0.0000        0.0000        0.0000        0.0000        0.0000        0.0000        0.0000        0.0000        0.0000        0.0000        0.0000        0.0000        0.0000        0.0000        0.0000        0.0000        0.0000        0.0000
        0.0000        0.0000        0.0000        0.0000        0.0000        0.0000        0.0000        0.0000        0.0000        0.0000        0.0000        0.0000        0.0000        0.0000        0.0000        0.0000        0.0000        0.0000        0.0000        0.0000        0.0000        0.0000        0.0000        0.0000        0.0000        0.0000        0.0000        0.0000        0.0000        0.0000        0.0000        0.0000        0.0000        0.0000        0.0000        0.0000        0.0000        0.0000        0.0000        0.0000        0.0000        0.0000        0.0000        0.0000        0.0000        0.0000        0.0000        0.0000        0.0000        0.0000        0.0000        0.0000        0.0000        0.0000        0.0000        0.0000        0.0000        0.0000        0.0000        0.0000        0.0000        0.0000        0.0000        0.0000        0.0000        0.0000        0.0000        0.0000        0.0000        0.0000        0.0000        0.0000        0.0000        0.0000        0.0000        0.0000        0.0000        0.0000        0.0000        0.0000        0.0000        0.0000        0.0000        0.0000        0.0000        0.0000        0.0000        0.0000        0.0000        0.0000        0.0000        0.0000        0.0000        0.0000        0.0000        0.0000        0.0000        0.0000        0.0000        0.0000        0.0000        0.0000        0.0000        0.0000        0.0000      363.0622      367.8210      326.7274      304.7312      309.9930      304.0160      304.5110      316.0548      324.6006      297.7974        0.0000        0.0000        0.0000        0.0000        0.0000        0.0000        0.0000        0.0000        0.0000        0.0000        0.0000        0.0000        0.0000        0.0000        0.0000        0.0000        0.0000        0.0000      400.3021      392.3548      416.9139      422.9990      431.3265      422.3870      419.6009      443.5567      390.5312      333.2484      337.6056      338.8881      408.8339      496.4414      576.2168      570.2233      530.9269      505.4150      478.4647      422.2178      415.2231      350.4632      360.6157      379.1258      367.6025      359.9397      306.4051      259.7038      233.5361      234.4608      200.9100      266.8800        0.0000        0.0000        0.0000        0.0000        0.0000        0.0000        0.0000        0.0000        0.0000        0.0000        0.0000        0.0000        0.0000        0.0000        0.0000        0.0000        0.0000        0.0000        0.0000        0.0000        0.0000        0.0000        0.0000        0.0000      783.6091      659.6328        0.0000      495.3900      515.1600        0.0000        0.0000        0.0000        0.0000        0.0000        0.0000        0.0000        0.0000        0.0000        0.0000        0.0000        0.0000        0.0000        0.0000        0.0000        0.0000        0.0000        0.0000        0.0000        0.0000        0.0000        0.0000        0.0000        0.0000        0.0000        0.0000        0.0000        0.0000        0.0000        0.0000        0.0000        0.0000        0.0000        0.0000        0.0000        0.0000        0.0000        0.0000        0.0000        0.0000        0.0000        0.0000        0.0000        0.0000        0.0000        0.0000        0.0000        0.0000        0.0000        0.0000        0.0000        0.0000        0.0000        0.0000        0.0000
        0.0000        0.0000        0.0000        0.0000        0.0000        0.0000        0.0000        0.0000        0.0000        0.0000        0.0000        0.0000        0.0000        0.0000        0.0000        0.0000        0.0000        0.0000        0.0000        0.0000        0.0000        0.0000        0.0000        0.0000        0.0000        0.0000        0.0000        0.0000        0.0000        0.0000        0.0000        0.0000        0.0000        0.0000        0.0000        0.0000        0.0000        0.0000        0.0000        0.0000        0.0000        0.0000        0.0000        0.0000        0.0000        0.0000        0.0000        0.0000        0.0000        0.0000        0.0000        0.0000        0.0000        0.0000        0.0000        0.0000        0.0000        0.0000        0.0000        0.0000        0.0000        0.0000        0.0000        0.0000        0.0000        0.0000        0.0000        0.0000        0.0000        0.0000        0.0000        0.0000        0.0000        0.0000        0.0000        0.0000        0.0000        0.0000        0.0000        0.0000        0.0000        0.0000        0.0000        0.0000        0.0000        0.0000        0.0000        0.0000        0.0000        0.0000        0.0000        0.0000        0.0000        0.0000        0.0000        0.0000        0.0000        0.0000        0.0000        0.0000        0.0000        0.0000        0.0000        0.0000        0.0000        0.0000      368.0466      323.6741      296.9508      297.6313      308.7348      307.9200      305.3275      304.9951      290.9536        0.0000        0.0000        0.0000        0.0000        0.0000        0.0000        0.0000        0.0000        0.0000        0.0000        0.0000        0.0000        0.0000        0.0000        0.0000        0.0000        0.0000        0.0000        0.0000        0.0000      465.6605      479.4492      486.2045      449.3955      416.8591      427.5698      485.9505      408.0710      353.0232      371.9426      429.7959      468.0863      656.7890      597.9210      465.4806      458.5730      469.1546      405.9332      366.1102      335.8580      349.8594      359.2922      344.8542      328.0797      290.2072        0.0000        0.0000      257.2826        0.0000        0.0000        0.0000        0.0000        0.0000        0.0000        0.0000        0.0000        0.0000        0.0000        0.0000        0.0000        0.0000        0.0000        0.0000        0.0000        0.0000        0.0000        0.0000        0.0000        0.0000        0.0000        0.0000        0.0000        0.0000        0.0000      661.3183      579.3249        0.0000        0.0000        0.0000        0.0000        0.0000        0.0000        0.0000        0.0000        0.0000        0.0000        0.0000        0.0000        0.0000        0.0000        0.0000        0.0000        0.0000        0.0000        0.0000        0.0000        0.0000        0.0000        0.0000        0.0000        0.0000        0.0000        0.0000        0.0000        0.0000        0.0000        0.0000        0.0000        0.0000        0.0000        0.0000        0.0000        0.0000        0.0000        0.0000        0.0000        0.0000        0.0000        0.0000        0.0000        0.0000        0.0000        0.0000        0.0000        0.0000        0.0000        0.0000        0.0000        0.0000        0.0000        0.0000        0.0000        0.0000        0.0000
[truncated: 212,709 more chars]
