# Supplementary material for: Multidimensional evaluation of the TRMM 3B43V7 satellite-based precipitation product in mainland China from 1998–2016
Source: PeerJ. 2020 Feb 20;8:e8615. doi: 10.7717/peerj.8615 (PMC7036276; doi:10.7717/peerj.8615)
Supplement: Supplemental Information 2 [file peerj-08-8615-s002.zip › TRMM_3B43 data/TRMM 3B43 data-Year-Month/2013-09.txt]

ncols         249
nrows         175
xllcorner     73.250
yllcorner     6.500
cellsize      0.25000
        0.0000        0.0000        0.0000        0.0000        0.0000        0.0000        0.0000        0.0000        0.0000        0.0000        0.0000        0.0000        0.0000        0.0000        0.0000        0.0000        0.0000        0.0000        0.0000        0.0000        0.0000        0.0000        0.0000        0.0000        0.0000        0.0000        0.0000        0.0000        0.0000        0.0000        0.0000        0.0000        0.0000        0.0000        0.0000        0.0000        0.0000        0.0000        0.0000        0.0000        0.0000        0.0000        0.0000        0.0000        0.0000        0.0000        0.0000        0.0000        0.0000        0.0000        0.0000        0.0000        0.0000        0.0000        0.0000        0.0000        0.0000        0.0000        0.0000        0.0000        0.0000        0.0000        0.0000        0.0000        0.0000        0.0000        0.0000        0.0000        0.0000        0.0000        0.0000        0.0000        0.0000        0.0000        0.0000        0.0000        0.0000        0.0000        0.0000        0.0000        0.0000        0.0000        0.0000        0.0000        0.0000        0.0000        0.0000        0.0000        0.0000        0.0000        0.0000        0.0000        0.0000        0.0000        0.0000        0.0000        0.0000        0.0000        0.0000        0.0000        0.0000        0.0000        0.0000        0.0000        0.0000        0.0000        0.0000        0.0000        0.0000        0.0000        0.0000        0.0000        0.0000        0.0000        0.0000        0.0000        0.0000        0.0000        0.0000        0.0000        0.0000        0.0000        0.0000        0.0000        0.0000        0.0000        0.0000        0.0000        0.0000        0.0000        0.0000        0.0000        0.0000        0.0000        0.0000        0.0000        0.0000        0.0000        0.0000        0.0000        0.0000        0.0000        0.0000        0.0000        0.0000        0.0000        0.0000        0.0000        0.0000        0.0000        0.0000        0.0000        0.0000        0.0000        0.0000        0.0000        0.0000        0.0000        0.0000        0.0000        0.0000        0.0000        0.0000        0.0000        0.0000        0.0000        0.0000        0.0000        0.0000        0.0000        0.0000        0.0000        0.0000       21.8692       27.6318       33.1754        0.0000        0.0000        0.0000       43.8135       38.0703       35.8525       35.7731       33.5298       35.4118       44.8722       48.4554       46.0480       41.2159       45.9253       53.9979       56.4112       65.0141       59.1533       72.1426       70.4188       78.5253       75.3238       67.6548       75.2311      100.2830       80.9827       76.9185       72.6533       81.0710       77.2831       65.4334       68.9406       63.0609       54.6130       49.6761       62.1775       67.5657       68.4423       67.5592       65.0058       56.4646       67.6244       78.7053        0.0000        0.0000        0.0000        0.0000        0.0000        0.0000        0.0000        0.0000        0.0000        0.0000        0.0000        0.0000        0.0000        0.0000        0.0000        0.0000        0.0000        0.0000        0.0000        0.0000        0.0000        0.0000        0.0000        0.0000        0.0000        0.0000        0.0000        0.0000        0.0000        0.0000
        0.0000        0.0000        0.0000        0.0000        0.0000        0.0000        0.0000        0.0000        0.0000        0.0000        0.0000        0.0000        0.0000        0.0000        0.0000        0.0000        0.0000        0.0000        0.0000        0.0000        0.0000        0.0000        0.0000        0.0000        0.0000        0.0000        0.0000        0.0000        0.0000        0.0000        0.0000        0.0000        0.0000        0.0000        0.0000        0.0000        0.0000        0.0000        0.0000        0.0000        0.0000        0.0000        0.0000        0.0000        0.0000        0.0000        0.0000        0.0000        0.0000        0.0000        0.0000        0.0000        0.0000        0.0000        0.0000        0.0000        0.0000        0.0000        0.0000        0.0000        0.0000        0.0000        0.0000        0.0000        0.0000        0.0000        0.0000        0.0000        0.0000        0.0000        0.0000        0.0000        0.0000        0.0000        0.0000        0.0000        0.0000        0.0000        0.0000        0.0000        0.0000        0.0000        0.0000        0.0000        0.0000        0.0000        0.0000        0.0000        0.0000        0.0000        0.0000        0.0000        0.0000        0.0000        0.0000        0.0000        0.0000        0.0000        0.0000        0.0000        0.0000        0.0000        0.0000        0.0000        0.0000        0.0000        0.0000        0.0000        0.0000        0.0000        0.0000        0.0000        0.0000        0.0000        0.0000        0.0000        0.0000        0.0000        0.0000        0.0000        0.0000        0.0000        0.0000        0.0000        0.0000        0.0000        0.0000        0.0000        0.0000        0.0000        0.0000        0.0000        0.0000        0.0000        0.0000        0.0000        0.0000        0.0000        0.0000        0.0000        0.0000        0.0000        0.0000        0.0000        0.0000        0.0000        0.0000        0.0000        0.0000        0.0000        0.0000        0.0000        0.0000        0.0000        0.0000        0.0000        0.0000        0.0000        0.0000        0.0000        0.0000        0.0000        0.0000        0.0000        0.0000        0.0000        0.0000        0.0000        0.0000        0.0000        0.0000        0.0000       22.1869       23.0713       31.4321       37.7110       41.3050       46.0579       40.6087       40.1276       34.8722       33.8664       35.3998       34.9678       35.3435       43.0476       50.2986       53.4333       56.6855       51.2350       56.7718       70.5928       77.3139       72.5073       70.8656       68.8492       60.4378       64.2371       64.8641       70.3630       82.6738       81.5335       76.8580       72.0486       82.9171       73.8773       67.7640       61.4445       59.5581       60.4735       58.9442       64.2367       71.5442       72.6290       72.1991       66.4809       73.9429       87.8398       99.8979       94.5283      101.7146       97.7103      102.6496      117.2963       96.1934       87.4954        0.0000        0.0000        0.0000        0.0000        0.0000        0.0000        0.0000        0.0000        0.0000        0.0000        0.0000        0.0000        0.0000        0.0000        0.0000        0.0000        0.0000        0.0000        0.0000        0.0000        0.0000        0.0000        0.0000
        0.0000        0.0000        0.0000        0.0000        0.0000        0.0000        0.0000        0.0000        0.0000        0.0000        0.0000        0.0000        0.0000        0.0000        0.0000        0.0000        0.0000        0.0000        0.0000        0.0000        0.0000        0.0000        0.0000        0.0000        0.0000        0.0000        0.0000        0.0000        0.0000        0.0000        0.0000        0.0000        0.0000        0.0000        0.0000        0.0000        0.0000        0.0000        0.0000        0.0000        0.0000        0.0000        0.0000        0.0000        0.0000        0.0000        0.0000        0.0000        0.0000        0.0000        0.0000        0.0000        0.0000        0.0000        0.0000       38.3390        0.0000       27.0881       25.0134        0.0000        0.0000        0.0000        0.0000        0.0000        0.0000        0.0000        0.0000        0.0000        0.0000        0.0000        0.0000        0.0000        0.0000        0.0000        0.0000        0.0000        0.0000        0.0000        0.0000        0.0000        0.0000        0.0000        0.0000        0.0000        0.0000        0.0000        0.0000        0.0000        0.0000        0.0000        0.0000        0.0000        0.0000        0.0000        0.0000        0.0000        0.0000        0.0000        0.0000        0.0000        0.0000        0.0000        0.0000        0.0000        0.0000        0.0000        0.0000        0.0000        0.0000        0.0000        0.0000        0.0000        0.0000        0.0000        0.0000        0.0000        0.0000        0.0000        0.0000        0.0000        0.0000        0.0000        0.0000        0.0000        0.0000        0.0000        0.0000        0.0000        0.0000        0.0000        0.0000        0.0000        0.0000        0.0000        0.0000        0.0000        0.0000        0.0000        0.0000        0.0000        0.0000        0.0000        0.0000        0.0000        0.0000        0.0000        0.0000        0.0000        0.0000        0.0000        0.0000        0.0000        0.0000        0.0000        0.0000        0.0000        0.0000        0.0000        0.0000        0.0000        0.0000        0.0000        0.0000        0.0000        0.0000        0.0000        0.0000        0.0000        0.0000        0.0000        0.0000       21.0418       22.0705       27.1751       32.9727       35.7148       33.1573       33.1717       34.3679       34.0928       32.6170       30.4005       30.4390       33.0970       36.6465       43.4734       50.0209       61.1429       83.2406       80.2603       74.8125      107.0257       83.6692       76.0882       67.1227       60.5720       60.7214       61.6558       69.2184       78.1742       81.3030       79.2450       78.3201       73.1948       73.9757       66.5799       64.7332       62.2711       62.2262       66.0741       60.8489       67.6904       80.8778       80.4007       91.4833       91.0369      101.5909      106.2003       88.7599       78.0804       77.2500       75.9759       84.3712      124.1430       79.4482       76.0502       99.9122        0.0000        0.0000        0.0000        0.0000        0.0000        0.0000        0.0000        0.0000        0.0000        0.0000        0.0000        0.0000        0.0000        0.0000        0.0000        0.0000        0.0000        0.0000        0.0000        0.0000        0.0000        0.0000
        0.0000        0.0000        0.0000        0.0000        0.0000        0.0000        0.0000        0.0000        0.0000        0.0000        0.0000        0.0000        0.0000        0.0000        0.0000        0.0000        0.0000        0.0000        0.0000        0.0000        0.0000        0.0000        0.0000        0.0000        0.0000        0.0000        0.0000        0.0000        0.0000        0.0000        0.0000        0.0000        0.0000        0.0000        0.0000        0.0000        0.0000        0.0000        0.0000        0.0000        0.0000        0.0000        0.0000        0.0000        0.0000        0.0000        0.0000        0.0000        0.0000        0.0000        0.0000        0.0000        0.0000       51.7076       46.9883       42.6857       38.3945       37.6869       50.4132       18.5269        0.0000        0.0000        0.0000        0.0000        0.0000        0.0000        0.0000        0.0000        0.0000        0.0000        0.0000        0.0000        0.0000        0.0000        0.0000        0.0000        0.0000        0.0000        0.0000        0.0000        0.0000        0.0000        0.0000        0.0000        0.0000        0.0000        0.0000        0.0000        0.0000        0.0000        0.0000        0.0000        0.0000        0.0000        0.0000        0.0000        0.0000        0.0000        0.0000        0.0000        0.0000        0.0000        0.0000        0.0000        0.0000        0.0000        0.0000        0.0000        0.0000        0.0000        0.0000        0.0000        0.0000        0.0000        0.0000        0.0000        0.0000        0.0000        0.0000        0.0000        0.0000        0.0000        0.0000        0.0000        0.0000        0.0000        0.0000        0.0000        0.0000        0.0000        0.0000        0.0000        0.0000        0.0000        0.0000        0.0000        0.0000        0.0000        0.0000        0.0000        0.0000        0.0000        0.0000        0.0000        0.0000        0.0000        0.0000        0.0000        0.0000        0.0000        0.0000        0.0000        0.0000        0.0000        0.0000        0.0000        0.0000        0.0000        0.0000        0.0000        0.0000        0.0000        0.0000        0.0000        0.0000        0.0000        0.0000        0.0000        0.0000        0.0000       22.3450       20.2921       26.7318       30.3982       32.5372       30.5535       29.3872       36.1684       26.5770       29.0477       30.4047       35.3047       35.8110       33.5904       39.7143       48.8157       45.9884       69.3407       77.5197       73.5643       72.9172       82.8529       72.4487       68.6605       72.9404       70.0579       68.0535       72.5908       69.2425       71.8926       77.6614       79.9926       82.2767       75.3413       75.3424       68.8283       67.3155       70.7051       69.3475       70.9108       66.9427       78.8112       84.0802       99.0583      113.6268      124.6622      117.4556       86.3256       79.8459       75.0050       75.1276       70.5402       66.6905       62.5721       75.7922       74.1589      115.0706       77.1082       77.7398        0.0000        0.0000        0.0000        0.0000        0.0000        0.0000        0.0000        0.0000        0.0000        0.0000        0.0000        0.0000        0.0000        0.0000        0.0000        0.0000        0.0000        0.0000        0.0000        0.0000
        0.0000        0.0000        0.0000        0.0000        0.0000        0.0000        0.0000        0.0000        0.0000        0.0000        0.0000        0.0000        0.0000        0.0000        0.0000        0.0000        0.0000        0.0000        0.0000        0.0000        0.0000        0.0000        0.0000        0.0000        0.0000        0.0000        0.0000        0.0000        0.0000        0.0000        0.0000        0.0000        0.0000        0.0000        0.0000        0.0000        0.0000        0.0000        0.0000        0.0000        0.0000        0.0000        0.0000        0.0000        0.0000        0.0000        0.0000        0.0000        0.0000        0.0000        0.0000        0.0000        0.0000       22.3424       22.9175       27.2357       30.7040       29.5236       29.2052       22.2064        0.0000        0.0000        0.0000        0.0000        0.0000        0.0000        0.0000        0.0000        0.0000        0.0000        0.0000        0.0000        0.0000        0.0000        0.0000        0.0000        0.0000        0.0000        0.0000        0.0000        0.0000        0.0000        0.0000        0.0000        0.0000        0.0000        0.0000        0.0000        0.0000        0.0000        0.0000        0.0000        0.0000        0.0000        0.0000        0.0000        0.0000        0.0000        0.0000        0.0000        0.0000        0.0000        0.0000        0.0000        0.0000        0.0000        0.0000        0.0000        0.0000        0.0000        0.0000        0.0000        0.0000        0.0000        0.0000        0.0000        0.0000        0.0000        0.0000        0.0000        0.0000        0.0000        0.0000        0.0000        0.0000        0.0000        0.0000        0.0000        0.0000        0.0000        0.0000        0.0000        0.0000        0.0000        0.0000        0.0000        0.0000        0.0000        0.0000        0.0000        0.0000        0.0000        0.0000        0.0000        0.0000        0.0000        0.0000        0.0000        0.0000        0.0000        0.0000        0.0000        0.0000        0.0000        0.0000        0.0000        0.0000        0.0000        0.0000        0.0000        0.0000        0.0000        0.0000        0.0000        0.0000        0.0000        0.0000        0.0000        0.0000        0.0000       27.5091       29.0581       20.4963       22.1683       27.9844       29.7415       42.0019       32.8155       22.6182       31.1275       30.3005       36.1571       41.2446       44.1916       49.5835       63.9974       59.0156       62.2462       66.4254       70.3387       71.7349       74.7433       66.6495       62.1727       70.1751       63.2455       68.0816       66.6776       62.8680       65.3155       69.2385       75.7777       80.1754       81.4449       82.6105       76.8943       72.1170       76.9592       78.6838       79.2889       79.3289       84.4237       95.1893      115.6210      122.4298      104.7040      105.0802       94.3646       85.5553       89.8138       90.3938       91.0858       82.9556       68.8699       66.9653       60.7800       77.8115       63.4676       68.8879       94.1139       92.7952        0.0000        0.0000        0.0000        0.0000        0.0000        0.0000        0.0000        0.0000        0.0000        0.0000        0.0000        0.0000        0.0000        0.0000        0.0000        0.0000        0.0000        0.0000
        0.0000        0.0000        0.0000        0.0000        0.0000        0.0000        0.0000        0.0000        0.0000        0.0000        0.0000        0.0000        0.0000        0.0000        0.0000        0.0000        0.0000        0.0000        0.0000        0.0000        0.0000        0.0000        0.0000        0.0000        0.0000        0.0000        0.0000        0.0000        0.0000        0.0000        0.0000        0.0000        0.0000        0.0000        0.0000        0.0000        0.0000        0.0000        0.0000        0.0000        0.0000        0.0000        0.0000        0.0000        0.0000        0.0000        0.0000        0.0000        0.0000        0.0000       71.1755       18.9368       19.1147       18.9502       19.4012       22.6718       23.4027       24.5353       22.9914       20.1857       23.8138       31.7700        0.0000        0.0000        0.0000        0.0000        0.0000        0.0000        0.0000        0.0000        0.0000        0.0000        0.0000        0.0000        0.0000        0.0000        0.0000        0.0000        0.0000        0.0000        0.0000        0.0000        0.0000        0.0000        0.0000        0.0000        0.0000        0.0000        0.0000        0.0000        0.0000        0.0000        0.0000        0.0000        0.0000        0.0000        0.0000        0.0000        0.0000        0.0000        0.0000        0.0000        0.0000        0.0000        0.0000        0.0000        0.0000        0.0000        0.0000        0.0000        0.0000        0.0000        0.0000        0.0000        0.0000        0.0000        0.0000        0.0000        0.0000        0.0000        0.0000        0.0000        0.0000        0.0000        0.0000        0.0000        0.0000        0.0000        0.0000        0.0000        0.0000        0.0000        0.0000        0.0000        0.0000        0.0000        0.0000        0.0000        0.0000        0.0000        0.0000        0.0000        0.0000        0.0000        0.0000        0.0000        0.0000        0.0000        0.0000        0.0000        0.0000        0.0000        0.0000        0.0000        0.0000        0.0000        0.0000        0.0000        0.0000        0.0000        0.0000        0.0000        0.0000        0.0000        0.0000        0.0000        0.0000        0.0000        0.0000       31.5871       23.9646       23.3285       16.8413       20.6898       21.7427       31.7108       29.3359       27.8373       25.8171       31.3801       32.8394       37.1491       43.5339       44.6920       42.9704       48.2085       58.5968       60.7558       65.1705       72.1416       76.9521       67.6091       61.6823       54.9640       52.8738       52.8116       57.0758       70.8823       75.0090       80.5269       80.5614       83.8982       89.0622       88.7706       81.1354       75.8484       68.9070       73.9673       79.0629       75.0800       68.8639       73.6177       84.6184       85.6852       91.8626       99.2973       87.7658       79.8407       76.8688       75.0646       75.2148       73.9320       62.5191       62.4732       65.3189       64.6534       63.3392       66.6778       67.2448       71.3305       80.5586        0.0000        0.0000        0.0000        0.0000        0.0000        0.0000        0.0000        0.0000        0.0000        0.0000        0.0000        0.0000        0.0000        0.0000       60.1289       53.7997       61.8306        0.0000
        0.0000        0.0000        0.0000        0.0000        0.0000        0.0000        0.0000        0.0000        0.0000        0.0000        0.0000        0.0000        0.0000        0.0000        0.0000        0.0000        0.0000        0.0000        0.0000        0.0000        0.0000        0.0000        0.0000        0.0000        0.0000        0.0000        0.0000        0.0000        0.0000        0.0000        0.0000        0.0000        0.0000        0.0000        0.0000        0.0000        0.0000        0.0000        0.0000        0.0000        0.0000        0.0000        0.0000        0.0000        0.0000        0.0000        0.0000        0.0000       14.7771       13.1884       12.6496       13.6436       16.0537       17.8443       18.3892       17.8215       18.5715       20.7974       22.5975       22.5475       22.7656       29.1726       38.3238        0.0000        0.0000        0.0000        0.0000        0.0000        0.0000        0.0000        0.0000        0.0000        0.0000        0.0000        0.0000        0.0000        0.0000        0.0000        0.0000        0.0000        0.0000        0.0000        0.0000        0.0000        0.0000        0.0000        0.0000        0.0000        0.0000        0.0000        0.0000        0.0000        0.0000        0.0000        0.0000        0.0000        0.0000        0.0000        0.0000        0.0000        0.0000        0.0000        0.0000        0.0000        0.0000        0.0000        0.0000        0.0000        0.0000        0.0000        0.0000        0.0000        0.0000        0.0000        0.0000        0.0000        0.0000        0.0000        0.0000        0.0000        0.0000        0.0000        0.0000        0.0000        0.0000        0.0000        0.0000        0.0000        0.0000        0.0000        0.0000        0.0000        0.0000        0.0000        0.0000        0.0000        0.0000        0.0000        0.0000        0.0000        0.0000        0.0000        0.0000        0.0000        0.0000        0.0000        0.0000        0.0000        0.0000        0.0000        0.0000        0.0000        0.0000        0.0000        0.0000        0.0000        0.0000        0.0000        0.0000        0.0000        0.0000        0.0000        0.0000        0.0000        0.0000        0.0000        0.0000        0.0000       38.8677       31.1921       27.6821       20.2371       16.0962       17.6551       21.4020       20.1282       22.3356       23.6706       24.4202       32.9810       37.2787       40.7226       45.4563       46.8625       50.1834       55.0383       62.6579       72.7511       77.5530       62.8264       64.1125       58.1964       49.6426       56.2477       70.7841       75.5271       82.5430       85.6817       87.0361       79.2087       82.1371       81.9861       81.6474       78.9232       68.3801       70.7599       64.2357       57.5392       63.3902       64.3754       60.4486       69.9295       73.7340       89.5978       96.1517       75.4873       63.9724       63.3017       66.6544       66.0804       55.2592       47.8092       49.8949       50.7223       58.2722       64.4975       60.6582       70.2628       72.4490       74.7464       83.2637       81.6961        0.0000        0.0000        0.0000        0.0000        0.0000        0.0000        0.0000        0.0000        0.0000       43.2924       59.1200       60.4102       81.3945       76.7761       59.7709       62.6720       64.4734
        0.0000        0.0000        0.0000        0.0000        0.0000        0.0000        0.0000        0.0000        0.0000        0.0000        0.0000        0.0000        0.0000        0.0000        0.0000        0.0000        0.0000        0.0000        0.0000        0.0000        0.0000        0.0000        0.0000        0.0000        0.0000        0.0000        0.0000        0.0000        0.0000        0.0000        0.0000        0.0000        0.0000        0.0000        0.0000        0.0000        0.0000        0.0000        0.0000        0.0000        0.0000        0.0000        0.0000        0.0000        0.0000        0.0000        0.0000        0.0000       13.0097       13.2476       11.4209        9.4800       13.0188       19.6786       17.7968       15.6147       15.8951       17.3125       18.5832       22.4695       27.5587       24.9352       21.6431       16.4948       16.4610       16.1148       17.4322        0.0000        0.0000        0.0000        0.0000        0.0000        0.0000        0.0000        0.0000        0.0000        0.0000        0.0000        0.0000        0.0000        0.0000        0.0000        0.0000        0.0000        0.0000        0.0000        0.0000        0.0000        0.0000        0.0000        0.0000        0.0000        0.0000        0.0000        0.0000        0.0000        0.0000        0.0000        0.0000        0.0000        0.0000        0.0000        0.0000        0.0000        0.0000        0.0000        0.0000        0.0000        0.0000        0.0000        0.0000        0.0000        0.0000        0.0000        0.0000        0.0000        0.0000        0.0000        0.0000        0.0000        0.0000        0.0000        0.0000        0.0000        0.0000        0.0000        0.0000        0.0000        0.0000        0.0000        0.0000        0.0000        0.0000        0.0000        0.0000        0.0000        0.0000        0.0000        0.0000        0.0000        0.0000        0.0000        0.0000        0.0000        0.0000        0.0000        0.0000        0.0000        0.0000        0.0000        0.0000        0.0000        0.0000        0.0000        0.0000        0.0000        0.0000        0.0000        0.0000        0.0000        0.0000        0.0000        0.0000        0.0000        0.0000        0.0000        0.0000        0.0000       37.0930       33.6767       22.5614       17.4274       23.5917       21.0341       21.4125       20.7115       20.4714       20.9610       25.6709       31.0788       35.6050       46.7354       50.3864       59.4153       53.1233       57.0065       74.7749       71.5478       79.2731       74.0313       67.1814       67.3236       54.8897       53.1733       85.1099      108.6382      103.8568       88.7746       72.9195       66.4030       66.9281       67.4342       64.0844       65.7422       64.2636       67.6449       66.9129       67.1857       80.1455       77.7069       69.7010       75.8893       83.1619       83.5870       68.9197       58.5930       58.8615       54.6124       50.4931       48.0779       40.3372       42.1065       41.4481       46.1567       53.6968       63.0190       58.7353       65.3797       73.6700       81.2430      106.7442        0.0000        0.0000        0.0000        0.0000        0.0000        0.0000       52.1110       53.5737       94.9957       93.0600       71.7762       76.2858       69.9614       63.0357       76.5270       62.5715        0.0000        0.0000
        0.0000        0.0000        0.0000        0.0000        0.0000        0.0000        0.0000        0.0000        0.0000        0.0000        0.0000        0.0000        0.0000        0.0000        0.0000        0.0000        0.0000        0.0000        0.0000        0.0000        0.0000        0.0000        0.0000        0.0000        0.0000        0.0000        0.0000        0.0000        0.0000        0.0000        0.0000        0.0000        0.0000        0.0000        0.0000        0.0000        0.0000        0.0000        0.0000        0.0000        0.0000        0.0000        0.0000        0.0000        0.0000        0.0000        0.0000        0.0000       13.7219       12.4828       11.2499        9.0883        8.5529        9.3357       11.0897       13.2158       13.6265       14.1665       15.3162       18.6112       19.4318       22.0875       22.7157       19.1996       19.9843       22.2568       21.9833       19.3903       17.7500        0.0000        0.0000        0.0000        0.0000        0.0000        0.0000        0.0000        0.0000        0.0000        0.0000        0.0000        0.0000        0.0000        0.0000        0.0000        0.0000        0.0000        0.0000        0.0000        0.0000        0.0000        0.0000        0.0000        0.0000        0.0000        0.0000        0.0000        0.0000        0.0000        0.0000        0.0000        0.0000        0.0000        0.0000        0.0000        0.0000        0.0000        0.0000        0.0000        0.0000        0.0000        0.0000        0.0000        0.0000        0.0000        0.0000        0.0000        0.0000        0.0000        0.0000        0.0000        0.0000        0.0000        0.0000        0.0000        0.0000        0.0000        0.0000        0.0000        0.0000        0.0000        0.0000        0.0000        0.0000        0.0000        0.0000        0.0000        0.0000        0.0000        0.0000        0.0000        0.0000        0.0000        0.0000        0.0000        0.0000        0.0000        0.0000        0.0000        0.0000        0.0000        0.0000        0.0000        0.0000        0.0000        0.0000        0.0000        0.0000        0.0000        0.0000        0.0000        0.0000        0.0000        0.0000        0.0000        0.0000        0.0000        0.0000        0.0000       55.3634       51.1237       30.1011       19.7212       21.4341       18.0554       21.1424       20.9839       18.0445      277.4357      232.4208       28.1617       32.4651       39.0207       67.5740       53.3178       52.3572       76.2103       81.0062       61.0424       59.6163       66.5834       62.9222       60.4490       56.0359       50.6597       80.4709       92.9325      107.2887       67.7669       54.0833       41.1394       44.4389       43.5315       42.9186       51.9379       57.9871       63.7168       65.1681       59.0173       80.3449       92.6646       72.1360       75.8621       79.6085       66.8043       62.9233       55.4010       53.8849       43.7769       40.7975       34.5149       29.2319       29.7079       39.2519       43.5057       53.9355       68.9627       61.7101       59.8205       48.9520       45.7488       54.6443       58.3559       59.3276       55.8715       52.5458       50.4667       84.5157       69.2299       73.6555       49.1576       48.1186       46.8141       57.1759       66.9080       65.1169       64.3356       66.8929        0.0000        0.0000
        0.0000        0.0000        0.0000        0.0000        0.0000        0.0000        0.0000        0.0000        0.0000        0.0000        0.0000        0.0000        0.0000        0.0000        0.0000        0.0000        0.0000        0.0000        0.0000        0.0000        0.0000        0.0000        0.0000        0.0000        0.0000        0.0000        0.0000        0.0000        0.0000        0.0000        0.0000        0.0000        0.0000        0.0000        0.0000        0.0000        0.0000        0.0000        0.0000        0.0000        0.0000        0.0000        0.0000        0.0000        0.0000        0.0000        0.0000        0.0000       16.0947       14.6646       12.3771       10.9939       11.5460       12.0347       13.2136       14.3232       13.7726       18.5289       18.6494       16.9231       16.6466       17.3176       20.5883       19.7552       20.8538       24.4126       21.3146       19.6683       18.9563       16.5675        0.0000        0.0000        0.0000        0.0000        0.0000        0.0000        0.0000        0.0000        0.0000        0.0000        0.0000        0.0000        0.0000        0.0000        0.0000        0.0000        0.0000        0.0000        0.0000        0.0000        0.0000        0.0000        0.0000        0.0000        0.0000        0.0000        0.0000        0.0000        0.0000        0.0000        0.0000        0.0000        0.0000        0.0000        0.0000        0.0000        0.0000        0.0000        0.0000        0.0000        0.0000        0.0000        0.0000        0.0000        0.0000        0.0000        0.0000        0.0000        0.0000        0.0000        0.0000        0.0000        0.0000        0.0000        0.0000        0.0000        0.0000        0.0000        0.0000        0.0000        0.0000        0.0000        0.0000        0.0000        0.0000        0.0000        0.0000        0.0000        0.0000        0.0000        0.0000        0.0000        0.0000        0.0000        0.0000        0.0000        0.0000        0.0000        0.0000        0.0000        0.0000        0.0000        0.0000        0.0000        0.0000        0.0000        0.0000        0.0000        0.0000        0.0000        0.0000        0.0000        0.0000        0.0000        0.0000        0.0000        0.0000        0.0000        0.0000       31.4880       27.9497       29.3866       24.0407       23.6894        0.0000       20.6085       21.2267      199.8690        0.0000        0.0000        0.0000       44.3681       48.1814       60.7552       81.6069       78.6251       66.9681       52.7626       53.5041       54.4946       59.7796       69.7431       70.6140       52.8215       54.9048       60.0603       53.8166       47.8614       39.9455       40.1009       47.4712       38.5712       38.7283       46.9843       57.1201       61.3226       58.3285       56.8947       71.1563       63.3050       56.4298       59.8919       59.8033       65.4986       67.2363       58.0299       48.9025       41.1249       40.4921       37.8177       35.8768       37.4201       49.8675       47.8013       50.4735       55.3648       49.6708       40.1703       35.3057       33.1807       37.9770       48.7088       47.5128       51.7440       49.3132       47.2006       88.4579       51.2187       47.0849       44.5771       52.2201       66.8464       62.4663       62.2760       59.6300       65.0310       67.0497        0.0000        0.0000
        0.0000        0.0000        0.0000        0.0000        0.0000        0.0000        0.0000        0.0000        0.0000        0.0000        0.0000        0.0000        0.0000        0.0000        0.0000        0.0000        0.0000        0.0000        0.0000        0.0000        0.0000        0.0000        0.0000        0.0000        0.0000        0.0000        0.0000        0.0000        0.0000        0.0000        0.0000        0.0000        0.0000        0.0000        0.0000        0.0000        0.0000        0.0000        7.3949        5.6525        6.3545        0.0000        0.0000        0.0000        0.0000        0.0000        0.0000        0.0000       17.3314       15.9268       14.3813       13.3234       12.9538       16.0024       22.1630       37.5086       62.4045       43.1366       15.8767       15.6421       16.1149       16.4297       19.7395       19.5814       19.7596       18.1998       19.6515       18.7362       20.5773       19.5511        0.0000        0.0000        0.0000        0.0000        0.0000        0.0000        0.0000        0.0000        0.0000        0.0000        0.0000        0.0000        0.0000        0.0000        0.0000        0.0000        0.0000        0.0000        0.0000        0.0000        0.0000        0.0000        0.0000        0.0000        0.0000        0.0000        0.0000        0.0000        0.0000        0.0000        0.0000        0.0000        0.0000        0.0000        0.0000        0.0000        0.0000        0.0000        0.0000        0.0000        0.0000        0.0000        0.0000        0.0000        0.0000        0.0000        0.0000        0.0000        0.0000        0.0000        0.0000        0.0000        0.0000        0.0000        0.0000        0.0000        0.0000        0.0000        0.0000        0.0000        0.0000        0.0000        0.0000        0.0000        0.0000        0.0000        0.0000        0.0000        0.0000        0.0000        0.0000        0.0000        0.0000        0.0000        0.0000        0.0000        0.0000        0.0000        0.0000        0.0000        0.0000        0.0000        0.0000        0.0000        0.0000        0.0000        0.0000        0.0000        0.0000        0.0000        0.0000        0.0000        0.0000        0.0000        0.0000        0.0000        0.0000        0.0000        0.0000        0.0000        0.0000        0.0000        0.0000        0.0000        0.0000        0.0000        0.0000        0.0000        0.0000        0.0000        0.0000        0.0000        0.0000       67.5888       83.6901       67.2765       62.1432       61.7425       55.1905       65.5554       84.4219       81.8653       71.9665       66.8716       66.0610       52.0010       41.3502       35.9002       35.2647       35.2155       36.1757       30.5496       30.3880       42.2576       46.4693       55.7755       59.0333       65.3022       59.4623       55.1566       46.4919       50.6089       51.2506       54.0725       49.0036       41.0976       51.1283       53.7829       51.7746       41.1934       35.8144       40.9501       45.9367       49.7323       44.5840       44.6546       36.2922       38.8087       34.8652       29.7071       52.8450       40.2285       41.6067       43.0831       44.3978       46.9613       46.8055       54.6204       56.8490       56.5445       56.9496       61.0284       66.2345       66.6763       72.6750       76.5354        0.0000        0.0000        0.0000
        0.0000        0.0000        0.0000        0.0000        0.0000        0.0000        0.0000        0.0000        0.0000        0.0000        0.0000        0.0000        0.0000        0.0000        0.0000        0.0000        0.0000        0.0000        0.0000        0.0000        0.0000        0.0000        0.0000        0.0000        0.0000        0.0000        0.0000        0.0000        0.0000        0.0000        0.0000        0.0000        0.0000        0.0000        0.0000        0.0000        0.0000        0.0000        6.8755        9.6574       13.6358       17.7653       20.5944       23.7737       22.2949       22.3679       22.9494       25.6233       36.3746       37.9094       19.1731       14.1133       12.7966       13.8746       17.5065       58.4800       60.5554       27.5359       13.4918       15.8820       16.8715       17.8396       18.1491       17.4063       17.8736       16.4600       16.9256       16.6031       18.2728       20.3849       16.5438       15.9107        0.0000        0.0000        0.0000        0.0000        0.0000        0.0000        0.0000        0.0000        0.0000        0.0000        0.0000        0.0000        0.0000        0.0000        0.0000        0.0000        0.0000        0.0000        0.0000        0.0000        0.0000        0.0000        0.0000        0.0000        0.0000        0.0000        0.0000        0.0000        0.0000        0.0000        0.0000        0.0000        0.0000        0.0000        0.0000        0.0000        0.0000        0.0000        0.0000        0.0000        0.0000        0.0000        0.0000        0.0000        0.0000        0.0000        0.0000        0.0000        0.0000        0.0000        0.0000        0.0000        0.0000        0.0000        0.0000        0.0000        0.0000        0.0000        0.0000        0.0000        0.0000        0.0000        0.0000        0.0000        0.0000        0.0000        0.0000        0.0000        0.0000        0.0000        0.0000        0.0000        0.0000        0.0000        0.0000        0.0000        0.0000        0.0000        0.0000        0.0000        0.0000        0.0000        0.0000        0.0000        0.0000        0.0000        0.0000        0.0000        0.0000        0.0000        0.0000        0.0000        0.0000        0.0000        0.0000        0.0000        0.0000        0.0000        0.0000        0.0000        0.0000        0.0000        0.0000        0.0000        0.0000        0.0000        0.0000        0.0000        0.0000        0.0000        0.0000        0.0000       70.6661       57.3829       58.0250       64.7310       69.0743       80.5496       91.9383       88.3661       65.6740       49.9032       44.5008       43.2153       36.6005       36.9806       36.4076       32.8098       31.4289       30.0792       32.0979       45.6811       47.7062       48.0785       57.3519       70.0221       68.4402       59.3986       50.4560       49.2419       53.6129       53.0224       43.2007       34.1935       43.8896       59.7844       49.7607       38.7724       43.1347       60.4656       58.9894       46.0443       35.8356       40.4735       57.1181       39.3714       31.1140       62.9097      106.8378       37.2880       41.0007       45.0598       48.7465       73.5847       54.2153       59.8726       62.0703       58.6131       57.6727       60.0176       68.3147       75.1352       68.9945        0.0000        0.0000        0.0000        0.0000
        0.0000        0.0000        0.0000        0.0000        0.0000        0.0000        0.0000        0.0000        0.0000        0.0000        0.0000        0.0000        0.0000        0.0000        0.0000        0.0000        0.0000        0.0000        0.0000        0.0000        0.0000        0.0000        0.0000        0.0000        0.0000        0.0000        0.0000        0.0000        0.0000        0.0000        0.0000        0.0000        0.0000        0.0000        0.0000        0.0000        0.0000        5.3689        6.1163        8.1427       10.8563       17.1453       16.5148       19.5809       17.8879       18.0428       19.0203       15.3836       12.9973       14.8041       10.5469       10.7820       10.6443       12.8192       15.7785       14.3618       30.3856       14.5557       11.3584       12.9075       13.9929       15.3451       17.0328       16.0931       15.5541       16.2833       17.5116       16.2708       15.7304       17.5154       17.7993       12.7583        0.0000        0.0000        0.0000        0.0000        0.0000        0.0000        0.0000        0.0000        0.0000        0.0000        0.0000        0.0000        0.0000        0.0000        0.0000        0.0000        0.0000        0.0000        0.0000        0.0000        0.0000        0.0000        0.0000        0.0000        0.0000        0.0000        0.0000        0.0000        0.0000        0.0000        0.0000        0.0000        0.0000        0.0000        0.0000        0.0000        0.0000        0.0000        0.0000        0.0000        0.0000        0.0000        0.0000        0.0000        0.0000        0.0000        0.0000        0.0000        0.0000        0.0000        0.0000        0.0000        0.0000        0.0000        0.0000        0.0000        0.0000        0.0000        0.0000        0.0000        0.0000        0.0000        0.0000        0.0000        0.0000        0.0000        0.0000        0.0000        0.0000        0.0000        0.0000        0.0000        0.0000        0.0000        0.0000        0.0000        0.0000        0.0000        0.0000        0.0000        0.0000        0.0000        0.0000        0.0000        0.0000        0.0000        0.0000        0.0000        0.0000        0.0000        0.0000        0.0000        0.0000        0.0000        0.0000        0.0000        0.0000        0.0000        0.0000        0.0000        0.0000        0.0000        0.0000        0.0000        0.0000        0.0000        0.0000       34.6876       41.8134       58.5768       73.9882       62.7895        0.0000       69.8677       63.5492       56.3462       66.3218       69.3345       72.4535       71.1636       60.7904       49.3249       47.1560       49.4757       46.6680       37.9402       32.2219       29.5969       28.2028       33.9553       42.1296       57.4725       54.1882       53.1157       56.0720       57.1639       58.2992       53.9442       45.0636       40.3022       45.5750       41.9452       32.3110       40.1537       41.4846       41.9524       40.5274       41.7446       40.3344       48.9917       57.0142       46.4440       32.3921       27.7379       34.9369       30.6665       28.0475       29.6634       31.0124       40.3347       45.0865       49.3892       51.2567       52.0860       50.2254       54.7013       58.4433       61.7530       62.3503       66.5959       67.5467       68.2480       67.6895        0.0000        0.0000        0.0000        0.0000
        0.0000        0.0000        0.0000        0.0000        0.0000        0.0000        0.0000        0.0000        0.0000        0.0000        0.0000        0.0000        0.0000        0.0000        0.0000        0.0000        0.0000        0.0000        0.0000        0.0000        0.0000        0.0000        0.0000        0.0000        0.0000        0.0000        0.0000        0.0000        0.0000        0.0000        0.0000        0.0000        0.0000        0.0000        0.0000        0.0000        0.0000        4.7601        7.5671        8.3314       10.1559       13.2397       13.7638       14.6355       17.0010       17.1218       16.3157        9.2027       10.0601       11.0237       11.4545       10.5835       10.2750        8.9318       10.7864       12.2393       12.6551       16.3426       12.7956       13.1222       13.0203       13.3038       13.6884       15.9219       16.5303       16.7387       15.3677       16.4350       15.7018       14.8664       14.7722       11.4927        7.9923        0.0000        0.0000        0.0000        0.0000        0.0000        0.0000        0.0000        0.0000        0.0000        0.0000        0.0000        0.0000        0.0000        0.0000        0.0000        0.0000        0.0000        0.0000        0.0000        0.0000        0.0000        0.0000        0.0000        0.0000        0.0000        0.0000        0.0000        0.0000        0.0000        0.0000        0.0000        0.0000        0.0000        0.0000        0.0000        0.0000        0.0000        0.0000        0.0000        0.0000        0.0000        0.0000        0.0000        0.0000        0.0000        0.0000        0.0000        0.0000        0.0000        0.0000        0.0000        0.0000        0.0000        0.0000        0.0000        0.0000        0.0000        0.0000        0.0000        0.0000        0.0000        0.0000        0.0000        0.0000        0.0000        0.0000        0.0000        0.0000        0.0000        0.0000        0.0000        0.0000        0.0000        0.0000        0.0000        0.0000        0.0000        0.0000        0.0000        0.0000        0.0000        0.0000        0.0000        0.0000        0.0000        0.0000        0.0000        0.0000        0.0000        0.0000        0.0000        0.0000        0.0000        0.0000        0.0000        0.0000        0.0000        0.0000        0.0000        0.0000        0.0000        0.0000       24.0080       36.0781       34.7063       40.6009       44.4319       46.2085       65.8115       65.4601       58.8484       64.0924       64.3296       68.4195       64.6915       84.8345       81.0401       74.3856       76.8662       61.2221       60.5162       47.1494       58.3033       53.8899       51.1718       38.0564       30.0452       25.7619       29.4566       37.5110       57.3318       54.6629       47.4266       50.2294       68.9306       80.4793       42.0410       39.9178       40.5120       36.4259       33.6371       32.9536       48.1270       46.0040       41.6096       38.5707       46.9561       47.5785       38.4474       42.4140       39.0829       33.6902       29.8740       31.6452       36.9975       30.7302       34.6790       44.2974       58.2586       54.4456       51.6880       53.2491       52.5305       53.8579       55.5360       60.0605       68.4502       70.2277       73.6962       68.3893       72.7280        0.0000        0.0000        0.0000        0.0000        0.0000
        0.0000        0.0000        0.0000        0.0000        0.0000        0.0000        0.0000        0.0000        0.0000        0.0000        0.0000        0.0000        0.0000        0.0000        0.0000        0.0000        0.0000        0.0000        0.0000        0.0000        0.0000        0.0000        0.0000        0.0000        0.0000        0.0000        0.0000        0.0000        0.0000        0.0000        0.0000        0.0000        0.0000        0.0000        0.0000        0.0000        6.4221        8.1493       10.8249       11.6698       11.2626       12.8650       11.8740       13.2173       16.5618       16.7895       13.6179       11.2804       12.0328       11.2077       10.6435        9.9883        8.6088        8.7657        8.5823        9.4534        9.8386       12.5481       12.3899       14.4967       13.8057       14.1615       14.2210       14.3345       15.8762       15.1667       16.5684       14.9330       14.1421       13.2815       12.1391        8.5016        0.0000        0.0000        0.0000        0.0000        0.0000        0.0000        0.0000        0.0000        0.0000        0.0000        0.0000        0.0000        0.0000        0.0000        0.0000        0.0000        0.0000        0.0000        0.0000        0.0000        0.0000        0.0000        0.0000        0.0000        0.0000        0.0000        0.0000        0.0000        0.0000        0.0000        0.0000        0.0000        0.0000        0.0000        0.0000        0.0000        0.0000        0.0000        0.0000        0.0000        0.0000        0.0000        0.0000        0.0000        0.0000        0.0000        0.0000        0.0000        0.0000        0.0000        0.0000        0.0000        0.0000        0.0000        0.0000        0.0000        0.0000        0.0000        0.0000        0.0000        0.0000        0.0000        0.0000        0.0000        0.0000        0.0000        0.0000        0.0000        0.0000        0.0000        0.0000        0.0000        0.0000        0.0000        0.0000        0.0000        0.0000        0.0000        0.0000        0.0000        0.0000        0.0000        0.0000        0.0000        0.0000        0.0000        0.0000        0.0000        0.0000        0.0000        0.0000        0.0000        0.0000        0.0000        0.0000        0.0000        0.0000        0.0000        0.0000        0.0000       18.2988       19.3823       22.0328       25.1812       37.1867       39.6760       38.6166       46.0681       50.7719       62.5467       54.4941       60.8911       68.6712       73.1424       71.3165       73.2042      104.5653       76.4219       66.5948       53.9563       63.2401       69.7512       69.5366       57.0423       50.8609       44.8260       40.0719       27.6765       25.6541       31.3846       38.4358       45.1874       43.2611       39.0451       39.6462       40.6184       37.2220       39.5540       44.3174       51.3959       36.5558       35.9518       34.0164       39.6366       40.9952       37.5517       37.9884       40.5208       46.9896       49.7521       30.6298       30.4674       30.7266       34.4108       40.2772       27.6473       25.7062       38.6700       68.2763       71.5423       51.3043       49.9177       54.7041       58.3071       61.0159       59.0540       60.3215       73.0147       74.6684       74.8923       76.7755       83.3107        0.0000        0.0000        0.0000        0.0000        0.0000
        0.0000        0.0000        0.0000        0.0000        0.0000        0.0000        0.0000        0.0000        0.0000        0.0000        0.0000        0.0000        0.0000        0.0000        0.0000        0.0000        0.0000        0.0000        0.0000        0.0000        0.0000        0.0000        0.0000        0.0000        0.0000        0.0000        0.0000        0.0000        0.0000        0.0000        0.0000        0.0000        0.0000        0.0000        0.0000        5.9065        6.9857        9.3819       12.9749       16.5950       16.7384       14.4751       12.0520       13.9310       15.2603       15.4374       34.6850       11.0734       11.2364       10.6564       10.8641        9.4848        9.1855       10.9137       12.0881       11.2927        9.7954       11.7281       12.9340       13.5155       14.2906       15.3443       14.1473       13.9964       14.3938       14.7623       13.6362       13.2647       13.5907       13.0464       10.4739        7.4958        0.0000        0.0000        0.0000        0.0000        0.0000        0.0000        0.0000        0.0000        0.0000        0.0000        0.0000        0.0000        0.0000        0.0000        0.0000        0.0000        0.0000        0.0000        0.0000        0.0000        0.0000        0.0000        0.0000        0.0000        0.0000        0.0000        0.0000        0.0000        0.0000        0.0000        0.0000        0.0000        0.0000        0.0000        0.0000        0.0000        0.0000        0.0000        0.0000        0.0000        0.0000        0.0000        0.0000        0.0000        0.0000        0.0000        0.0000        0.0000        0.0000        0.0000        0.0000        0.0000        0.0000        0.0000        0.0000        0.0000        0.0000        0.0000        0.0000        0.0000        0.0000        0.0000        0.0000        0.0000        0.0000        0.0000        0.0000        0.0000        0.0000        0.0000        0.0000        0.0000        0.0000        0.0000        0.0000        0.0000        0.0000        0.0000        0.0000        0.0000        0.0000        0.0000        0.0000        0.0000        0.0000        0.0000        0.0000        0.0000        0.0000        0.0000        0.0000        0.0000        0.0000        0.0000        0.0000        0.0000        0.0000        0.0000        0.0000       20.8672       20.7059       25.3102       33.4436       33.0900       31.4088       28.8007       33.9035       41.3335       41.2034       51.2163       54.0691       58.0290       52.1285       55.5834       64.7535       74.4897       84.2131       64.4384       60.5596       54.6239       57.9776       55.5624       60.5971       48.1334       51.0458       43.7155       33.0861       30.7724       27.0297       26.3231       29.6071       40.5140       43.2627       39.4799       36.5734       36.1714       37.7859       41.8479       44.7535       41.5338       33.4022       34.4445       35.2246       34.2323       32.8270       33.7351       41.2501       49.3546       54.5770       41.0789       33.2603       31.3792       32.6074       28.7539       33.5103       33.3648       31.2019       33.5690       51.3759       51.8326       42.1700       44.3103       49.1796       54.2226       61.9111       62.8187       66.3042       73.8596       76.0407       79.2654       77.6537       82.5078        0.0000        0.0000        0.0000        0.0000        0.0000
        0.0000        0.0000        0.0000        0.0000        0.0000        0.0000        0.0000        0.0000        0.0000        0.0000        0.0000        0.0000        0.0000        0.0000        0.0000        0.0000        0.0000        0.0000        0.0000        0.0000        0.0000        0.0000        0.0000        0.0000        0.0000        0.0000        0.0000        0.0000        0.0000        0.0000        0.0000        0.0000        0.0000        0.0000        0.0000       15.9796       18.4161       19.9316       18.4475       19.8458       20.5887       23.0886       20.0432       18.6295       17.0743       22.0480       32.9140       26.1252       11.6695       11.8970       11.9349       50.0543       27.7955       17.6445       16.5660       11.9414        7.1018        8.0627       10.6655       12.5472       13.5277       12.5195       10.9479       12.2714       12.4373       10.9968       11.9136       11.6361       11.4320       11.4805        9.6278        7.4891        0.0000        0.0000        0.0000        0.0000        0.0000        0.0000        0.0000        0.0000        0.0000        0.0000        0.0000        0.0000        0.0000        0.0000        0.0000        0.0000        0.0000        0.0000        0.0000        0.0000        0.0000        0.0000        0.0000        0.0000        0.0000        0.0000        0.0000        0.0000        0.0000        0.0000        0.0000        0.0000        0.0000        0.0000        0.0000        0.0000        0.0000        0.0000        0.0000        0.0000        0.0000        0.0000        0.0000        0.0000        0.0000        0.0000        0.0000        0.0000        0.0000        0.0000        0.0000        0.0000        0.0000        0.0000        0.0000        0.0000        0.0000        0.0000        0.0000        0.0000        0.0000        0.0000        0.0000        0.0000        0.0000        0.0000        0.0000        0.0000        0.0000        0.0000        0.0000        0.0000        0.0000        0.0000        0.0000        0.0000        0.0000        0.0000        0.0000        0.0000        0.0000        0.0000        0.0000        0.0000        0.0000        0.0000        0.0000        0.0000        0.0000        0.0000        0.0000        0.0000        0.0000        0.0000        0.0000        0.0000        0.0000        0.0000       23.7358       24.9355       26.1870       29.4434       33.7787       32.6830       32.9902       30.2116       30.2553       25.0556       27.8447       43.8017       47.9561       35.7249       33.6885       54.3885       50.8865       55.8913       55.8729       67.8138       66.1609       60.7925       74.2286       87.9315       76.6343       57.0535       54.7071       33.0891       31.1282       29.1039       29.2449       24.9027       41.1806       29.7612       34.7484       42.1775       28.9447       29.8522       37.7603       38.7899       36.7123       30.0659       29.9388       75.1841       77.9388       28.8256       87.2712       35.8472      104.8262       35.0320       46.9659       40.4798       36.8566       25.7055       27.1853       33.3887       31.4062       31.3599       34.7561       32.1703       31.2970       39.1047       41.6248       43.2588       48.9031       57.1990       63.0505       72.5906       73.7733       72.8648       69.1503       70.9134       69.8806        0.0000        0.0000        0.0000        0.0000        0.0000        0.0000
        0.0000        0.0000        0.0000        0.0000        0.0000        0.0000        0.0000        0.0000        0.0000        0.0000        0.0000        0.0000        0.0000        0.0000        0.0000        0.0000        0.0000        0.0000        0.0000        0.0000        0.0000        0.0000        0.0000        0.0000        0.0000        0.0000        0.0000        0.0000        0.0000        0.0000        0.0000        0.0000        0.0000        0.0000        0.0000       10.9715       12.8584       15.2267       22.3571       24.9375       20.8079       20.0925       20.8691       20.6392       19.7506       18.8202       18.5107       15.3434       13.9295       13.0651       12.1897       18.7056       13.7618       13.6315       12.7433       11.7210        8.2532        6.0139        6.8831        8.6598        9.1240       10.1636        8.8817       10.0579       10.3176       10.9516       10.2497        9.1394        8.5754        7.6048        7.1822        0.0000        0.0000        0.0000        0.0000        0.0000        0.0000        0.0000        0.0000        0.0000        0.0000        0.0000        0.0000        0.0000        0.0000        0.0000        0.0000        0.0000        0.0000        0.0000        0.0000        0.0000        0.0000        0.0000        0.0000        0.0000        0.0000        0.0000        0.0000        0.0000        0.0000        0.0000        0.0000        0.0000        0.0000        0.0000        0.0000        0.0000        0.0000        0.0000        0.0000        0.0000        0.0000        0.0000        0.0000        0.0000        0.0000        0.0000        0.0000        0.0000        0.0000        0.0000        0.0000        0.0000        0.0000        0.0000        0.0000        0.0000        0.0000        0.0000        0.0000        0.0000        0.0000        0.0000        0.0000        0.0000        0.0000        0.0000        0.0000        0.0000        0.0000        0.0000        0.0000        0.0000        0.0000        0.0000        0.0000        0.0000        0.0000        0.0000        0.0000        0.0000        0.0000        0.0000        0.0000        0.0000        0.0000        0.0000        0.0000        0.0000        0.0000        0.0000        0.0000        0.0000        0.0000       24.6137       24.1686        0.0000       23.2347       22.1037       22.8334       19.9376       18.8064       23.9867       30.8161       34.0902       31.5904       28.0740       28.2389       25.8986       22.0153       28.2889       29.1304       31.6150       31.1178       46.3591       46.3594       52.6662       51.5508       82.7226       76.6918       86.1648      121.7219       90.3669       69.0890       59.3057       41.9052       27.0286       27.7713       24.2498       25.2516       21.3795       32.2317       25.8859       30.3275       34.2168       32.2123       29.8853       32.7124       47.6927      103.1955       26.2559       28.3514       29.5366       28.6401       27.1726       37.0357       53.6473       40.5367       35.6709       35.2678       35.2329       29.3805       28.6137       34.9777       44.4610       36.3797       39.7070       36.2785       31.8476       40.3012       40.3709       46.9871       45.9070       44.6358       53.5103       60.0269       66.9974       65.8073       62.8675       64.0639       66.9836        0.0000        0.0000        0.0000        0.0000        0.0000        0.0000        0.0000
        0.0000        0.0000        0.0000        0.0000        0.0000        0.0000        0.0000        0.0000        0.0000        0.0000        0.0000        0.0000        0.0000        0.0000        0.0000        0.0000        0.0000        0.0000        0.0000        0.0000        0.0000        0.0000        0.0000        0.0000        0.0000        0.0000        0.0000        0.0000        0.0000       28.7838       29.8489       30.0127       34.2344       41.6365       17.0049       15.6309       13.7462       14.0703       16.0684       19.2027       19.7228       19.9698       22.7474       21.8851       20.4582       19.9780       19.6242       16.3307       16.4737       16.0934       17.1669       14.2072       15.5769       13.3723       10.6658        8.6372        7.4161        7.5593        5.6922        7.9124        7.4887        7.1028        7.9509        9.8441       10.1623        9.5479        8.0160        8.1712        7.8816        7.0884        6.5351        4.7425        3.8984        0.0000        0.0000        0.0000        0.0000        0.0000        0.0000        0.0000        0.0000        0.0000        0.0000        0.0000        0.0000        0.0000        0.0000        0.0000        0.0000        0.0000        0.0000        0.0000        0.0000        0.0000        0.0000        0.0000        0.0000        0.0000        0.0000        0.0000        0.0000        0.0000        0.0000        0.0000        0.0000        0.0000        0.0000        0.0000        0.0000        0.0000        0.0000        0.0000        0.0000        0.0000        0.0000        0.0000        0.0000        0.0000        0.0000        0.0000        0.0000        0.0000        0.0000        0.0000        0.0000        0.0000        0.0000        0.0000        0.0000        0.0000        0.0000        0.0000        0.0000        0.0000        0.0000        0.0000        0.0000        0.0000        0.0000        0.0000        0.0000        0.0000        0.0000        0.0000        0.0000        0.0000        0.0000        0.0000        0.0000        0.0000        0.0000        0.0000        0.0000        0.0000        0.0000        0.0000        0.0000        0.0000        0.0000        0.0000        0.0000        0.0000        0.0000        0.0000       26.4530       28.0631       26.3918       25.0055       22.5856       20.0105       19.1561       18.2860       17.0480       19.2755       22.7600       30.7456       71.6123       69.4186       23.5080       22.1819       28.8530       24.1414       25.2781       35.0426       37.0817       42.6646       50.0494       46.3094       59.1936       73.5405       74.1040       91.4609      108.1218       68.2505       43.4880       34.3188       22.9115       16.6842       15.8914       20.1280       25.0671       19.4166       17.5432       24.4009       27.2360       32.3547       42.4480       83.3180       28.8603       51.8778       79.7086       29.2705       32.6278       30.0137       31.4260       27.7481       33.4251       38.8779       32.8330       27.7482       27.2769       32.7395       32.5532       34.2165       39.1748       44.4832       40.8725       40.7611       36.3615       35.8639       42.4256       47.2646       44.5473       38.2990       33.7313       46.4810       51.4446       53.9226       55.3953       55.7645       57.7120        0.0000        0.0000        0.0000        0.0000        0.0000        0.0000        0.0000        0.0000
        0.0000        0.0000        0.0000        0.0000        0.0000        0.0000        0.0000        0.0000        0.0000        0.0000        0.0000        0.0000        0.0000        0.0000        0.0000        0.0000        0.0000        0.0000        0.0000        0.0000        0.0000        0.0000        0.0000        0.0000        0.0000        0.0000       37.4964       55.1853       62.0020       48.4843       65.3045       33.3356       17.7414       17.0188       17.2017       14.7185       12.5122       27.4871       39.1628       17.4430       17.2006       17.4676       20.6928       20.0759       20.0628       18.9813       18.4772       15.5489       17.1798       19.3265       19.4521       14.3934       12.7274       10.7796       10.5362        8.5735       10.3519       11.2583       11.6792        9.1980        8.2548        6.3431        6.3632        6.1940        7.2062        7.2738        6.9897        7.7551        6.8689        6.6920        6.4756        4.9275        4.2106        4.2776        4.7995        4.8382        5.2838        5.6281        5.7018        3.5937        3.6614        4.6234        0.0000        0.0000        0.0000        0.0000        0.0000        0.0000        0.0000        0.0000        0.0000        0.0000        0.0000        0.0000        0.0000        0.0000        0.0000        0.0000        0.0000        0.0000        0.0000        0.0000        0.0000        0.0000        0.0000        0.0000        0.0000        0.0000        0.0000        0.0000        0.0000        0.0000        0.0000        0.0000        0.0000        0.0000        0.0000        0.0000        0.0000        0.0000        0.0000        0.0000        0.0000        0.0000        0.0000        0.0000        0.0000        0.0000        0.0000        0.0000        0.0000        0.0000        0.0000        0.0000        0.0000        0.0000        0.0000        0.0000        0.0000        0.0000        0.0000        0.0000        0.0000        0.0000        0.0000        0.0000        0.0000        0.0000        0.0000        0.0000        0.0000        0.0000        0.0000       26.6690       26.8301       29.2593       31.0131       24.2839        0.0000        0.0000        0.0000        0.0000       28.7184       28.5717       29.5701       31.1070       29.4214       25.7420       20.3051       19.5805       17.3782       18.5203       18.8425       23.7751       25.8582       32.6152       32.9794       27.3200       29.0071       29.3646       33.2147       30.6828       26.0319       31.9255       52.7228       74.4248       75.7962       44.8493       43.0318       81.5527       97.3893       70.7904       58.6820       37.2416       35.0220       25.7751       14.6038       12.0460       14.6038       19.6837       24.6738       22.7495       18.1864       25.7475       32.2366       28.9745       28.1661       27.1919       28.6691       29.9195       28.3251       33.5151       34.0442       35.4433       32.5858       25.3637       26.0090       30.4871       29.1083       28.5239       34.3591       35.8888       32.2667       40.0067       40.4351       44.0895       46.3915       45.2340       31.4273       25.7819       34.0023       43.2656       46.0895       40.2144       32.5719       45.2961       53.5598       64.8306       50.0234       50.6092       53.4302        0.0000        0.0000        0.0000        0.0000        0.0000        0.0000        0.0000        0.0000
        0.0000        0.0000        0.0000        0.0000        0.0000        0.0000        0.0000        0.0000        0.0000        0.0000        0.0000        0.0000        0.0000        0.0000        0.0000        0.0000        0.0000        0.0000        0.0000        0.0000        0.0000        0.0000        0.0000        0.0000        0.0000       39.8883       53.5247       40.0097       25.0797       14.7597       11.0317       12.3950       11.0059       13.2969       11.5754       10.8061       10.3062       33.7353      135.6124       97.3716       16.2593       13.6904       14.0154       19.3285       20.0591       19.2675       20.6649       24.2526       23.3419       18.8652       18.6994       18.7023       20.6687       22.6899       23.8969       16.1156       17.8988       17.4739       11.3943        9.9256        9.7915        8.3307        7.0717        6.7968        7.6827        8.6581        7.8376        7.3208        8.0375        6.5535        6.5363        4.5578        5.0534        5.2077        5.5332        4.6920        5.0254        5.2995        5.0074        1.9989        5.3846        4.8496        4.3906        5.3827        0.0000        0.0000        0.0000        0.0000        0.0000        0.0000        0.0000        0.0000        0.0000        0.0000        0.0000        0.0000        0.0000        0.0000        0.0000        0.0000        0.0000        0.0000        0.0000        0.0000        0.0000        0.0000        0.0000        0.0000        0.0000        0.0000        0.0000        0.0000        0.0000        0.0000        0.0000        0.0000        0.0000        0.0000        0.0000        0.0000        0.0000        0.0000        0.0000        0.0000        0.0000        0.0000        0.0000        0.0000        0.0000        0.0000        0.0000        0.0000        0.0000        0.0000        0.0000        0.0000        0.0000        0.0000        0.0000        0.0000        0.0000        0.0000        0.0000        0.0000        0.0000        0.0000        0.0000        0.0000        0.0000        0.0000        0.0000        0.0000       37.1739       35.7030       31.6327       32.1148       29.1159       24.2412       24.7008       27.1109       27.9119       29.5148       29.1032       28.6504       30.6943       33.0032       28.7614       24.6192       23.1939       20.2814       21.1398       24.0640       25.4587       24.9712       29.0648       30.6441       26.3917       26.6357       29.1371       31.1034       34.5394       30.2816       36.6260       48.1980       51.9911       57.7489       37.5843       33.0677       35.3601       44.8492       59.7462       46.7159       46.9188       37.5335       27.6176       17.6921        9.8668        9.2655       14.6375       12.3475       11.9885       28.7438       23.4936       15.9169       19.2036       22.0529       21.4928       34.4338       39.4304       29.1012       28.0742       33.4743       38.9095       41.2310       44.5554       36.6744       29.0154       27.3763       29.0277       31.1642       32.4572       38.4311       37.2010       41.3217       48.1862       48.5533       40.2624       36.9812       35.5486       31.7362       28.9897       39.8163       43.8119       34.2273        0.0000        0.0000       51.4269       45.7122       46.9972       48.5872        0.0000        0.0000        0.0000        0.0000        0.0000        0.0000        0.0000        0.0000        0.0000
        0.0000        0.0000        0.0000        0.0000        0.0000        0.0000        0.0000        0.0000        0.0000        0.0000        0.0000        0.0000        0.0000        0.0000        0.0000        0.0000        0.0000        0.0000        0.0000        0.0000        0.0000        0.0000        0.0000        0.0000        0.0000        0.0000       27.2831       36.2052       28.7867       27.8475       11.7847       80.8400       64.3712       10.6851        9.4566        9.1526        8.7760        8.8630       21.6653       27.5318       12.2542       10.5618       13.2594       19.8552       22.1391       18.8210       18.2839       20.9571       28.6736       17.9112       20.0794       18.5953       20.9375       21.4104       21.3263       18.3294       15.1008       13.0774       14.9111        9.1153        9.3388       11.6101        6.4249        6.4977        8.4499        7.2538        6.9361        6.7319        7.2111        8.3248        8.0383        5.0898        5.0053        5.9953        5.6271        5.0810        5.6554        5.9477        5.9001        1.9026        1.8755        1.8021        1.4977        3.0089        2.3047        1.7648        0.0000        0.0000        0.0000        0.0000        0.0000        0.0000        0.0000        0.0000        0.0000        0.0000        0.0000        0.0000        0.0000        0.0000        0.0000        0.0000        0.0000        0.0000        0.0000        0.0000        0.0000        0.0000        0.0000        0.0000        0.0000        0.0000        0.0000        0.0000        0.0000        0.0000        0.0000        0.0000        0.0000        0.0000        0.0000        0.0000        0.0000        0.0000        0.0000        0.0000        0.0000        0.0000        0.0000        0.0000        0.0000        0.0000        0.0000        0.0000        0.0000        0.0000        0.0000        0.0000        0.0000        0.0000        0.0000        0.0000        0.0000        0.0000        0.0000        0.0000        0.0000        0.0000        0.0000        0.0000        0.0000        0.0000       31.7127       32.8527       35.9187       33.0813       27.9008       28.4832       29.9628       33.4106       31.4005       30.2929       29.3175       29.7332       34.1414       29.8202       29.5444       30.2653       28.0167       27.4173       29.0733       22.2529       21.0333       21.1764       28.7402       32.9381       31.6533       31.7054       30.5448       28.0598       25.7898       34.5987       51.8818       57.8426       40.1998       33.6830       30.0087       33.3696       30.9446       38.7570       36.7846       55.7316       37.9000       19.8550       10.8986        9.5851        9.3147       10.2334        7.3321        7.1781        7.3263       13.3331       11.0444       15.7653       17.9456       18.6915       20.2825       32.3605       34.2532       29.2592       28.2882       33.2991       39.2456       45.2763       49.5365       41.9893       41.9007       38.2032       33.0154       33.3298       40.1097       40.5158       33.4346       30.1129       34.8609       42.9478       38.7719       34.9136       45.1418       44.9835       45.7801       40.2512       37.2908        0.0000        0.0000        0.0000        0.0000        0.0000        0.0000        0.0000        0.0000        0.0000        0.0000        0.0000        0.0000        0.0000        0.0000        0.0000        0.0000
        0.0000        0.0000        0.0000        0.0000        0.0000        0.0000        0.0000        0.0000        0.0000        0.0000        0.0000        0.0000        0.0000        0.0000        0.0000        0.0000        0.0000        0.0000        0.0000        0.0000        0.0000        0.0000        0.0000        0.0000        0.0000        0.0000        0.0000       10.7826       12.4160       12.2513       12.0567       20.9579       14.2844       11.8521       10.0725        8.7060        8.9135        8.8360       10.4596       12.0001       13.7110       12.6963       14.9712       17.2023       15.2336       15.6939       18.4084       19.0954       21.1237       19.6455       18.5723       17.5459       18.4713       21.0812       18.7139       14.5763       11.4705        8.1028       10.4764       11.4566       15.6394        8.6149        7.1585        8.8591        6.3374        4.8528        6.0617        5.9918        8.1512        9.1752        8.3682        5.2562        4.9691        5.3679        5.7621        5.4323        6.3385        6.3012        6.5529        4.0145        2.7264        1.5259        1.5633        3.1354        2.2580        1.6532        1.2337        0.8072        0.4912        0.2087        0.0000        0.0000        0.0000        0.0000        0.0000        0.0000        0.0000        0.0000        0.0000        0.0000        0.0000        0.0000        0.0000        0.0000        0.0000        0.0000        0.0000        0.0000        0.0000        0.0000        0.0000        0.0000        0.0000        0.0000        0.0000        0.0000        0.0000        0.0000        0.0000        0.0000        0.0000        0.0000        0.0000        0.0000        0.0000        0.0000        0.0000        0.0000        0.0000        0.0000        0.0000        0.0000        0.0000        0.0000        0.0000        0.0000        0.0000        0.0000        0.0000        0.0000        0.0000        0.0000        0.0000        0.0000        0.0000        0.0000        0.0000        0.0000        0.0000        0.0000        0.0000       28.8773       32.3718       34.7984       33.0221       29.1877       29.7539       30.8875       32.4694       33.8790       33.2061       32.8318       32.2050       31.3685       29.5598       29.5044       27.8749       29.7978       28.1635       27.3867       26.2171       21.3187       19.4195       19.9232       25.3120       35.1461       31.6829       31.8411       27.0312       27.9773       24.6375       35.8072       42.7733       34.9494       25.2462       26.0203       36.6792       31.6921       44.8254       38.6409       32.1747       59.3971       42.8099       20.0231       12.7598       19.9317       28.2713       15.2552       10.4839        7.6949        8.1228       11.7538       16.4240       20.4407       21.1854       24.1076       27.6952       29.1457       34.1329       33.8969       32.0744       34.4067       37.4329       36.8715       43.1348       42.0749       41.6819       37.9873       39.3161       37.4653       36.4082       35.5010       32.2038       24.9228       29.3635       44.2342       39.6862       43.1801       56.5839       44.9392       35.5390       34.3402       31.0533        0.0000        0.0000        0.0000        0.0000        0.0000        0.0000        0.0000        0.0000        0.0000        0.0000        0.0000        0.0000        0.0000        0.0000        0.0000        0.0000
        0.0000        0.0000        0.0000        0.0000        0.0000        0.0000        0.0000        0.0000        0.0000        0.0000        0.0000        0.0000        0.0000        0.0000        0.0000        0.0000        0.0000        0.0000        0.0000        0.0000        0.0000        0.0000        0.0000        0.0000        0.0000        0.0000        0.0000        9.3403       11.8937       11.7010       12.7748       13.8655       13.1973       12.3760       12.3272       10.6459        9.8246       12.4271       13.1914       20.0932       51.4360       41.3489       38.4833       23.9802       17.9846       18.6569       20.3269       17.6345       16.9842       16.6455       15.2594       14.9596       15.0525       13.8137       12.4065        9.5380        6.9135        3.8003        3.7865       13.0410        5.0580        2.9017        3.9994        4.5874        5.3723        6.6643        7.8062        9.3711        9.3718       12.3204        8.6778        5.4663        5.6253        5.2124        6.2875        6.6003        5.8844        6.4216        6.5198        4.2105        3.8487        2.6682        3.4506        3.1693        2.1425        1.5513        1.2306        0.1960        0.4038        1.0843        0.0000        0.0000        0.0000        0.0000        0.0000        0.0000        0.0000        0.0000        0.0000        0.0000        0.0000        0.0000        0.0000        0.0000        0.0000        0.0000        0.0000        0.0000        0.0000        0.0000        0.0000        0.0000        0.0000        0.0000        0.0000        0.0000        0.0000        0.0000        0.0000        0.0000        0.0000        0.0000        0.0000        0.0000        0.0000        0.0000        0.0000        0.0000        0.0000        0.0000        0.0000        0.0000        0.0000        0.0000        0.0000        0.0000        0.0000        0.0000        0.0000        0.0000        0.0000        0.0000        0.0000        0.0000        0.0000        0.0000        0.0000        0.0000        0.0000        0.0000        0.0000        0.0000       38.3258       34.9816       36.4970       34.0608       30.9796       33.7839       34.0855       34.6193       33.2746       36.0409       36.5359       33.5339       32.4318       29.7677       31.6940       30.4545       27.7599       25.6327       24.5577       26.3546       23.1309       22.2223       25.1177       30.9288       34.0030       31.4836       28.9591       30.6976       29.5866       35.1170       34.7361       27.3568       27.7038       42.3652       39.5551       30.4973       32.2113       40.8638       30.8226       29.4983       45.5054       26.7863       19.2744       25.7215       24.3109       16.5452       12.8537       10.0062       11.3714       10.8602       15.6031       22.6771       26.1088       30.9587       30.5337       29.6769       32.3690       35.4263       38.8148       37.6863       38.0651       38.4316       45.2400       40.8552       48.5490       36.9481       40.4733       39.3246       32.8086       31.7266       37.5315       28.8562       30.4695       44.2507       52.2457       37.6120       41.0245       56.3712       43.6605       37.2803       40.8253        0.0000        0.0000        0.0000        0.0000        0.0000        0.0000        0.0000        0.0000        0.0000        0.0000        0.0000        0.0000        0.0000        0.0000        0.0000        0.0000
        0.0000        0.0000        0.0000        0.0000        0.0000        0.0000        0.0000        0.0000        0.0000        0.0000        0.0000        0.0000        0.0000        0.0000        0.0000        0.0000        0.0000        0.0000        0.0000        0.0000        0.0000        0.0000        0.0000        0.0000        0.0000        0.0000        0.0000        0.0000       14.7273       14.6214       16.1979       17.6956       17.8435       16.7850       16.1503       15.1737       15.6499       16.1518       17.9816       23.3786       34.2344       87.0208       82.3048       36.3523       26.1612       21.9917       20.0211       19.7395       18.8992       16.6432       18.8142       15.4973       13.8011       11.8560       11.8548        9.8857        7.3010        5.5631        5.6537       11.8579       53.4199       24.2703        5.3147        4.2979        6.8918        7.9086        5.6747        5.4776        5.8474        7.1243        6.0957        5.4209        3.2282        4.1095        2.7525        6.9243       10.5096       26.3722       30.1961       11.3027       15.5797        8.9942        5.6481        4.3529        3.2511        2.2382        1.7076        2.0730        2.9039        5.3333        7.0118        0.0000        0.0000        0.0000        0.0000        0.0000        0.0000        0.0000        0.0000        0.0000        0.0000        0.0000        0.0000        0.0000        0.0000        0.0000        0.0000        0.0000        0.0000        0.0000        0.0000        0.0000        0.0000        0.0000        0.0000        0.0000        0.0000        0.0000        0.0000        0.0000        0.0000        0.0000        0.0000        0.0000        0.0000        0.0000        0.0000        0.0000        0.0000        0.0000        0.0000        0.0000        0.0000        0.0000        0.0000        0.0000        0.0000        0.0000        0.0000        0.0000        0.0000        0.0000        0.0000        0.0000        0.0000        0.0000        0.0000        0.0000        0.0000        0.0000        0.0000        0.0000        0.0000       37.6723       34.1779       29.6044       33.6363       35.2914       32.0739       35.5605       39.5845       41.2153       35.4664       34.5374       33.6036       32.9402       31.9342       30.4507       28.4032       21.3745       23.8134       21.8706       20.0277       21.8204       25.9154       29.6506       26.5697       27.5559       28.2306       25.4064       27.4964       29.6446       31.6622       30.5263       33.9531       29.1547       23.5721       21.7497       22.0146       23.6425       22.9809       18.8073       18.0325       18.9443       16.2858       22.3410       19.3735       14.8927       16.5221       17.1962       18.9225       18.8198       20.8872       22.2873       26.1595       34.2455       33.9130       30.9007       34.2851       43.7704       50.3977       47.6157       39.5518       45.8848       50.7965       56.8790       52.1792       41.8524       45.7682       43.6625       42.5606       44.4882       75.6268       47.6447       46.2468       53.2407       58.8268       42.5819       45.8774       42.7723       43.9661       49.9675       51.9171        0.0000        0.0000        0.0000        0.0000        0.0000        0.0000        0.0000        0.0000        0.0000        0.0000        0.0000        0.0000        0.0000        0.0000        0.0000        0.0000
        0.0000        0.0000        0.0000        0.0000        0.0000        0.0000        0.0000        0.0000        0.0000        0.0000        0.0000        0.0000        0.0000        0.0000        0.0000        0.0000        0.0000        0.0000        0.0000        0.0000        0.0000        0.0000        0.0000        0.0000        0.0000        0.0000        0.0000        0.0000       17.9240       21.3653       20.9030       21.4310       20.7617       21.6407       18.5307       16.8493       17.7942       18.8803       20.5830       21.7872       23.0385       22.8357       21.1166       25.3169       26.2591       33.1922       46.6446       46.7803       34.4541       22.6086       22.2706       24.3630       17.5130       12.0467       11.6183       10.3504        7.3206        6.6774       17.2666        5.0460       17.0896       17.3078       24.9474       30.6043       23.4916       12.8396       10.5988        7.7857        5.1473        5.1263        4.6605        2.8886        2.7466        1.8428        2.7036        9.3398        9.3538       41.5463       52.7378       16.7317       21.9055       18.1543       11.8174        6.5212        4.9610        2.5867        1.5734        1.5418        2.0013        5.5842        7.6779        0.0000        0.0000        0.0000        0.0000        0.0000        0.0000        0.0000        0.0000        0.0000        0.0000        0.0000        0.0000        0.0000        0.0000        0.0000        0.0000        0.0000        0.0000        0.0000        0.0000        0.0000        0.0000        0.0000        0.0000        0.0000        0.0000        0.0000        0.0000        0.0000        0.0000        0.0000        0.0000        0.0000        0.0000        0.0000        0.0000        0.0000        0.0000        0.0000        0.0000        0.0000        0.0000        0.0000        0.0000        0.0000        0.0000        0.0000        0.0000        0.0000        0.0000        0.0000        0.0000        0.0000        0.0000        0.0000        0.0000        0.0000        0.0000        0.0000        0.0000       31.6892       32.0128       31.4491       30.2263       29.5889       36.0427       38.7303       41.0263       41.4778       38.8754       42.5385       37.9462       37.2000       32.2221       30.4498       33.9345       29.5435       23.2953       19.7758       19.9163       15.5536       13.8281       18.8553       23.2152       23.8282       29.4064       29.4327       28.2956       31.8259       30.3028       22.0864       22.9883       25.8367       27.7171       25.1446       17.3299       19.4943       19.3797       20.9127       24.7513       24.4465       28.1768       21.5254       19.8837       23.4918       24.3026       18.0817       17.6797       18.8309       20.6649       21.1791       22.8970       23.9164       26.3365       33.1518       31.7168       33.9004       56.5820       58.2228       60.4182       52.7983       47.5086       64.7585      126.7587       64.0148       49.3503       40.9165       47.8276       51.2090       51.8115       56.7714       48.5041       47.6369       46.1912       55.1566       60.2184       55.0885       52.7011       47.7468       53.5101       63.5674       63.0865        0.0000        0.0000        0.0000        0.0000        0.0000        0.0000        0.0000        0.0000        0.0000        0.0000        0.0000        0.0000        0.0000        0.0000        0.0000        0.0000
        0.0000        0.0000        0.0000        0.0000        0.0000        0.0000        0.0000        0.0000        0.0000        0.0000        0.0000        0.0000        0.0000        0.0000        0.0000        0.0000        0.0000        0.0000        0.0000        0.0000        0.0000        0.0000        0.0000        0.0000        0.0000        0.0000        0.0000        0.0000       24.2128       31.4244       26.4286       28.1963       30.6732       29.4039       23.9053       20.4319       18.6595       17.9209       17.4074       18.0017       17.6692       17.5966       21.4057       23.4690       20.9930       25.6126       39.0711       36.3166       29.2542       21.4812       20.7842       30.4262       20.6469       19.5140       15.6999       11.7932        8.9863        7.0199        7.4916        4.0955        3.4569        3.8437        3.7679       11.8754       30.4464       31.9909       25.6170       16.8507        9.4003        7.1807        3.7946        1.9115        1.8553        4.4267        7.1527        8.4510        7.6651        8.5007        9.8496       25.0936       41.1896       20.6129       21.8619       48.5388       39.0242        3.0466        3.3673        3.1716        4.6298        6.3099        8.3148        7.4217        0.0000        0.0000        0.0000        0.0000        0.0000        0.0000        0.0000        0.0000        0.0000        0.0000        0.0000        0.0000        0.0000        0.0000        0.0000        0.0000        0.0000        0.0000        0.0000        0.0000        0.0000        0.0000        0.0000        0.0000        0.0000        0.0000        0.0000        0.0000        0.0000        0.0000        0.0000        0.0000        0.0000        0.0000        0.0000        0.0000        0.0000        0.0000        0.0000        0.0000        0.0000        0.0000        0.0000        0.0000        0.0000        0.0000        0.0000        0.0000        0.0000        0.0000        0.0000        0.0000        0.0000        0.0000        0.0000        0.0000        0.0000        0.0000       31.3531       31.1069       29.4110       30.4951       30.8044       30.7364       36.6149       39.8958       37.5238       38.9722       37.8101       37.3072       39.6631       48.3147       30.9284       23.6536      128.7734       22.6133       23.8494       25.5860       22.7705       17.2176       16.6650      109.4121       18.7350       26.0954       34.4252       36.5755       33.9319       33.4557       28.5291       22.3547       27.0637       24.1164       21.6045       23.5460       18.9243       19.0389       24.6857       26.2446       24.9003       23.2681       28.0458       28.0192       24.0554       24.7715       19.7329       27.6709       19.5665       20.0529       22.0426       30.2662       29.3462       32.0561       33.0859       37.9254       53.5254       55.0638       70.3497       81.7174       67.9368       59.5974       54.4458       49.8649       64.7649       85.5683       48.5077       49.2134       45.3029       45.5833       46.3253       56.5310       55.9046       50.0244       51.7478       55.1853       54.7879       56.2808       56.0521       53.1584       54.0226       53.9391       56.5429       51.7504        0.0000        0.0000        0.0000        0.0000        0.0000        0.0000        0.0000        0.0000        0.0000        0.0000        0.0000        0.0000        0.0000        0.0000        0.0000
        0.0000        0.0000        0.0000        0.0000        0.0000        0.0000        0.0000        0.0000        0.0000        0.0000        0.0000        0.0000        0.0000        0.0000        0.0000        0.0000        0.0000        0.0000        0.0000        0.0000        0.0000        0.0000        0.0000        0.0000        0.0000        0.0000        0.0000       22.8920       37.7405       39.1520       31.2245       28.9224       28.8832       24.9891       22.7564       21.7305       19.4427       19.6452       21.9612       22.6456       25.0647       40.0340       35.5104       24.1765       24.0436       24.2642       20.6318       16.3303       17.9101       17.9500       16.2090       17.0474       23.5833       29.8141       37.2262       24.8903       15.3353        9.6271        6.0139        3.5573        2.9615        2.4402        3.3311        3.9634        2.6399        2.3895        2.7962        3.5592        3.9379        3.3071        4.5921        3.3433        1.9495        2.0364        2.3952        5.5937        6.9975        8.4808        9.3935        8.5232        8.7231       10.8704        9.9393       27.2839       91.4052        9.9446        5.7187        5.8526        6.4857        7.1926        7.8616        6.7724        5.7326        0.0000        0.0000        0.0000        0.0000        0.0000        0.0000        0.0000        0.0000        0.0000        0.0000        0.0000        0.0000        0.0000        0.0000        0.0000        0.0000        0.0000        0.0000        0.0000        0.0000        0.0000        0.0000        0.0000        0.0000        0.0000        0.0000        0.0000        0.0000        0.0000        0.0000        0.0000        0.0000        0.0000        0.0000        0.0000        0.0000        0.0000        0.0000        0.0000        0.0000        0.0000        0.0000        0.0000        0.0000        0.0000        0.0000        0.0000        0.0000        0.0000        0.0000        0.0000        0.0000        0.0000        0.0000        0.0000        0.0000       28.0396       31.1738       27.8262       31.9472       33.3266       32.4239       30.5918       40.2799       40.8381       40.5286       37.2807       34.5952       37.3233       34.8252       39.5173       28.0066       22.4139       25.2490       28.1509       31.0619       33.2861       30.1900       25.6329       23.6422      107.3043       23.0595       29.9149       36.7780       40.1374       31.7981       31.7326       26.9050       28.6185       28.6688       24.2958       22.7194       24.1710       25.4060       27.5917       25.1628       23.1148       26.9233       23.3965       28.1625       24.5914       25.9644       27.4234       23.0310       28.2547       23.1023       24.4963       43.2232       52.5693       45.0066       41.4861       45.4171       41.5340       86.7403       65.8794       63.3046       62.9969       49.1919       62.3951       62.2943       62.8720       71.4983       66.4226       56.5823       52.2528       43.7303       42.1059       42.9225       51.9752       55.2279       54.5590       58.1444       55.5457       56.4058       52.7659       54.2287       56.3327       53.8069       53.1173       60.3768        0.0000        0.0000        0.0000        0.0000        0.0000        0.0000        0.0000        0.0000        0.0000        0.0000        0.0000        0.0000        0.0000        0.0000        0.0000        0.0000
        0.0000        0.0000        0.0000        0.0000        0.0000        0.0000        0.0000        0.0000        0.0000        0.0000        0.0000        0.0000        0.0000        0.0000        0.0000        0.0000        0.0000        0.0000        0.0000        0.0000        0.0000        0.0000        0.0000        0.0000        0.0000        0.0000        0.0000       19.4991       23.1062       24.5616       23.2035       26.6724       26.1396       24.7396       22.8909       23.3000       46.4787       35.5568       37.5689       35.8230       23.3272       22.0653       16.8685       16.9146       17.7337       23.9663       20.3137       17.9390       19.4496       21.6524       22.2257       22.4045       20.1462       19.2153       20.0756       16.3245       10.4333        7.5073        4.6156        2.7878        2.2786        2.0507        2.3028        2.0457        0.8272        1.5272        4.1135        3.2739        2.3845        2.7857        2.7047        1.5988        1.4963        1.9940        2.3252        4.4087        5.9254        7.4615        7.5099        5.5875        4.2754        3.3731        2.8070        3.8540       10.3457        6.1917        3.2787        6.7627        5.5671        6.2335        6.6549        5.1577        4.1889        3.2739        2.5696        2.0416        1.2614        1.1375        1.2352        0.8124        0.8724        0.0000        0.0000        0.0000        0.0000        0.0000        0.0000        1.1996        1.1441        1.2579        1.4400        0.0000        0.0000        0.0000        0.0000        0.0000        0.0000        0.0000        0.0000        0.0000        0.0000        0.0000        0.0000        0.0000        0.0000        0.0000        0.0000        0.0000        0.0000        0.0000        0.0000        0.0000        0.0000        0.0000        0.0000        0.0000        0.0000        0.0000        0.0000        0.0000        0.0000        0.0000        0.0000        0.0000        0.0000        0.0000        0.0000       30.0915       25.5071       26.6463       22.2217       22.6109       27.6006       29.1202       28.7767       24.2495       32.5345       36.8885       35.7813       36.2409       34.5144       37.0097       32.6357       32.0487       25.3918       27.7961       32.0431       36.3892       36.3720       38.5163       37.1022       38.0023       39.3977       39.4135       37.6318       44.0413       45.0633       41.1928       38.6057       40.4849       35.7588       31.8161       27.1684       24.3193       25.8863       30.2260       31.3213       30.3273       30.0593       31.3370       31.3016       25.4375       23.0219       23.2588       24.2609       25.0132       24.0425       26.8518       25.0109       36.9796       48.3831       49.4681       48.9733       64.2243       68.0335       65.9190       67.9502       77.1662       71.4579       73.5780       62.6816       67.8473       67.1114       71.1141       65.7636       57.4610       56.8294       59.8239       48.7747       45.3689       45.1335       44.0824       46.3671       48.5670       53.2911       55.1497       66.8624       72.3942       71.3849       71.7817       71.6367       62.9965       65.6939        0.0000        0.0000        0.0000        0.0000        0.0000        0.0000        0.0000        0.0000        0.0000        0.0000        0.0000        0.0000        0.0000        0.0000        0.0000        0.0000
        0.0000        0.0000        0.0000        0.0000        0.0000        0.0000        0.0000        0.0000        0.0000        0.0000        0.0000        0.0000        0.0000        0.0000        0.0000        0.0000        0.0000        0.0000        0.0000        0.0000        0.0000        0.0000        0.0000        0.0000        0.0000        0.0000       32.6367       27.4851       23.6874       23.8475       26.5001       30.3504       30.7546       30.1354       29.1188       26.2021       26.3706       36.1712       54.3528       66.4214       45.0379       37.0235       33.4312       30.1622       23.7813       21.6539       23.2772       40.2233       44.1399       30.6275       21.8010       17.5286       16.2052       16.0945       17.8303       17.9898        9.8680        6.4695        4.2672        4.2596        3.9694        2.0856        2.0778        2.2059        2.9740        4.2113        3.3291        1.1264        1.6478        1.5019        1.1958        1.1289        1.8085        1.8833        2.2754        3.4318        4.6635        5.5837        5.0013        3.4142        2.4985        1.7387        1.6051        2.3675        2.1352        2.2248        2.4003        2.5492        4.3640        4.8249        5.1132        4.9924        4.1094        3.2010        2.7317        1.8174        0.9117        0.7820        0.7731        0.4625        0.5054        0.4721        0.4015        0.2991        0.9705        1.5969        0.4878        0.6488        0.7204        0.7847        0.8428        1.3233        1.5830        2.0094        2.9394        0.0000        0.0000        0.0000        0.0000        0.0000        0.0000        0.0000        0.0000        0.0000        0.0000        0.0000        0.0000        0.0000        0.0000        0.0000        0.0000        0.0000        0.0000        0.0000        0.0000        0.0000       10.2209       10.4676       12.8311       16.1902       20.1574       31.5123       27.3889       24.5159       25.4101       19.4748       24.5078       24.0643       21.4154       22.5308       21.0753       22.4624       29.0864       28.4206       27.8636       27.5209       32.3165       35.9312       37.9205       33.4785       29.8487       30.6288       32.9986       34.2099       34.7989       36.8370       39.6593       45.9412       50.8285       47.5585       47.8213       50.6400       48.0660       47.3693       53.5797       49.6759       46.7334       43.0370       40.7803       39.9360       38.6181       35.6898       33.2673       31.0517       31.8245       35.3771       36.8895       34.8418       34.9199       34.1799       34.7652       29.9455       25.1669       25.4521       39.0101       39.7719       29.0011       26.3754       27.3571       41.4291       58.7025       57.6845       71.5327       89.3381       83.1260       81.2154       77.9279       89.0104       83.0409       79.4355       70.3971       87.3252       79.8910       66.1121       64.8194       53.5289       57.4610       50.9575       49.7812       47.6581       44.8467       43.0005       44.5136       49.6503       51.7107       57.5395       63.3229       73.0138       72.9343       74.2315       74.8809        0.0000        0.0000        0.0000        0.0000        0.0000        0.0000        0.0000        0.0000        0.0000        0.0000        0.0000        0.0000        0.0000        0.0000        0.0000        0.0000        0.0000        0.0000
        0.0000        0.0000        0.0000        0.0000        0.0000        0.0000        0.0000        0.0000        0.0000        0.0000        0.0000        0.0000        0.0000        0.0000        0.0000        0.0000        0.0000        0.0000        0.0000        0.0000        0.0000        0.0000        0.0000        0.0000        0.0000        0.0000       35.7306       34.8712       34.4992       34.8154       38.8310       41.6604       45.9451       53.2418       57.8730       39.8988       21.3508       16.7375       18.6949       20.4888       24.6779       34.9449       34.6023       73.8414       64.7861       28.5494       20.8723       21.1519       19.5725       17.7833       16.2060       14.8957       12.4267       11.8021       10.4580        8.1808        6.5495        7.8378        6.8316        6.9784        3.6285        2.9297        3.2963        4.1182        2.0206        0.4695        0.2854        0.6820        1.2282        1.1317        0.8058        1.4111        1.7727        1.9730        2.5277        3.1395        3.4319        3.6277        3.4969        2.4454        2.3603        1.6639        1.2105        1.9721        1.8333        1.7842        2.4045        2.6956        4.1361        4.7751        6.2869        6.2545        5.5992        5.7691        4.8644        2.6662        1.3628        0.8759        0.6574        0.3037        0.2703        0.3006        0.3650        1.2547        1.1552        1.5139        1.2880        0.3528        0.5677        0.6271        0.7445        1.0654        1.2732        1.6211        2.1282        2.1765        2.2404        2.6488        0.0000        0.0000        0.0000        0.0000        0.0000        0.0000        0.0000        0.0000        0.0000        0.0000        0.0000        0.0000       15.7863       11.8972       10.8708       11.6933       14.4062       17.3413       12.3848       12.3340       17.2899       25.4966       32.6334       26.3225       28.6056       28.3789       28.2367       23.3989       29.6022       30.7449       23.6539       20.9430       24.1918       29.4932       31.7214       31.0029       29.9248       31.7340       33.1315       41.0056       42.6601       41.9007       35.5825       36.0109       36.4765       35.8492       39.4492       43.5861       46.7413       47.0042       54.6420       56.0175       55.3162       57.7921       59.1690       63.8529       54.5494       49.7424       50.3069       44.6482       41.7553       39.1208       42.5032       44.7375       36.5195       33.0190       34.5110       35.0214       32.5799       32.2911       34.8899       35.9056       39.0266       39.4647       28.2510       25.5867       33.1564       43.4106       40.0441       33.8710       33.5018       45.5782       59.8786       70.7448       78.0757       79.8723       85.1755       88.0778       94.5501       98.1485       92.8778       89.1722       81.2200       89.9570       69.1994       62.2591       61.1855       52.0988       53.5081       57.1982       51.5466       44.0718       41.3065       47.3664       47.9777       48.3079       50.6312       55.4461       61.9067        0.0000       70.8464       76.9957       74.9115        0.0000        0.0000        0.0000        0.0000        0.0000        0.0000        0.0000        0.0000        0.0000        0.0000        0.0000        0.0000        0.0000        0.0000        0.0000        0.0000        0.0000        0.0000
        0.0000        0.0000        0.0000        0.0000        0.0000        0.0000        0.0000        0.0000        0.0000        0.0000        0.0000        0.0000        0.0000        0.0000        0.0000        0.0000        0.0000        0.0000        0.0000        0.0000        0.0000        0.0000        0.0000        0.0000        0.0000       26.9958       28.4747       33.0599       29.6632       26.2158       29.0281       31.5753       29.0681       25.3062       29.0601       24.7442       18.0846       17.7496       16.5346       17.3265       14.5429       20.8817       19.8029       18.6183       16.2463       13.7092       13.8947       15.0825       15.7638       14.8949       13.4286       12.4054       10.4760       10.4407       31.1798       26.5975        8.5009        6.2907        5.6399        3.8680        2.2557        2.0739        2.6776        2.5481        0.6628        0.5455        0.4960        0.7221        0.4611        0.8235        1.4897        2.3300        2.5425        2.8530        3.3044        2.9451        3.2907        3.2308        2.8729        3.5814        3.0476        2.3107        1.2916        1.8967        1.7768        1.5995        1.8758        3.0991        2.7930        3.2938        4.6145        4.1040        3.7364        3.3812        2.9854        3.6187        3.2833        2.7841        1.3944        0.4073        0.3226        0.2792        0.2146        0.1310        0.2546        0.1741        0.1523        0.3235        0.4053        0.4750        0.6166        1.2927        4.4154        6.2295        6.0100        3.7336        2.2641        1.6074        3.2975        6.0009        5.3151        0.0000        0.0000        0.0000        0.0000        0.0000        0.0000        0.0000        0.0000       24.5206       18.8764       13.3243       12.4185       12.5906       16.4794       14.9761       13.6711       21.8427       22.3265       27.5279       27.8520       29.4033       29.7862       32.4745       34.8008       33.1903       38.2455       37.9423       32.7473       31.0178       31.3595       32.9370       39.0748       36.8561       37.0811       37.3162       39.2797       45.8877       49.8634       43.6563       42.5052       42.9836       37.2041       34.5337       39.8435       49.8213       56.3639       61.4394       62.1467       58.2475       59.6287       65.3798       67.1086       62.9769       53.5412       55.2507       59.0162       54.6970       46.4572       51.9994       53.4304       53.6278       52.3021       44.9466       37.3518       33.1481       30.4581       34.9420       30.3180       31.5278       32.8422       29.6801       27.2354       31.6654       40.4109       42.5891       38.4832       43.4968       50.2438       66.7277       74.7364       78.0891       77.1499       83.0929       81.9658       85.1914       96.8847      102.2807       94.5978       81.8484       73.9904       60.7365       54.5770       48.7665       47.4235       50.3402       47.7589       50.4234       47.7401       42.9600       41.1656       43.4187       45.3385       47.0072       47.3363        0.0000        0.0000        0.0000        0.0000        0.0000        0.0000        0.0000        0.0000        0.0000        0.0000        0.0000        0.0000        0.0000        0.0000        0.0000        0.0000        0.0000        0.0000        0.0000        0.0000        0.0000        0.0000        0.0000        0.0000
        0.0000        0.0000        0.0000        0.0000        0.0000        0.0000        0.0000        0.0000        0.0000        0.0000        0.0000        0.0000        0.0000        0.0000        0.0000        0.0000        0.0000        0.0000        0.0000        0.0000        0.0000        0.0000       17.2520       15.9750       16.5029       18.8142       21.3348       19.4846       17.6563       16.9913       18.8462       27.4060       27.6780       26.0303       24.5430       21.6923       18.2573       17.8014       21.4745       22.3472       17.7822       19.9645       15.2793       10.3507        8.7600        8.9604        5.8553        5.2640        6.0543        6.0238        5.5485        5.2293        4.2726        6.2812       39.2711       47.0176       23.1635        2.3930        1.9421        1.6907        1.4247        1.2233        1.3305        0.8854        1.0775        0.7583        0.6039        0.4651        1.0666        0.9125        1.5665        2.1684        2.2437        2.4796        1.8749        2.7164        2.1090        2.8278        3.1070        3.9838        3.8071        2.2174        1.9771        1.9476        1.8374        1.6651        1.9422        3.0691        5.1844        4.2947        4.4309        5.3469        4.9261        4.5439        3.7211        3.4962        2.8939        1.7758        1.6571        1.4766        2.3459        1.7891        0.9331        0.0781        0.0482        0.0371        0.0450        0.1830        0.2101        0.3295        1.3079        2.7276        4.7055        4.9217        2.7248        1.1942        0.6852        0.3827        0.6104        2.1452        2.7859        3.3914        4.0507        3.7831        4.9687        7.9410       10.3588       14.8956       16.3014       16.0508       13.5162        9.4588        7.8134       11.3212       13.9555       17.6448       18.9030       24.2757       31.8033       22.2312       28.0151       41.4055       37.0226       40.5506       42.1534       38.6175       37.2351       38.3436       34.2243       32.8361       30.5928       36.1421       41.8454       42.2787       46.6819       48.4984       49.5237       50.8213       51.6260       45.0855       36.1555       33.5043       33.5895       33.9330       44.3351       50.1584       54.8644       59.4717       59.6076       60.8701       61.1643       66.5927       71.7682       63.6463       62.9274       60.9203       60.3964       60.9946       54.2743       58.2007       60.0967       56.8514       49.8044       45.1991       38.6878       29.1702       26.8427       26.4708       25.4777       26.2918       35.0421       41.9798       34.4712       35.0424       40.8635       49.9150       57.0555       66.4543       75.0219       79.1249       81.5127       80.5469       76.3291       85.5136       82.6122       88.5967      106.3600       87.5938       82.3961       77.3440       69.5715       51.9819       49.5008       44.2402       43.8164       48.4818       48.8688       47.9130       45.9860       39.9001       39.8126       40.5776       41.0431       45.1393        0.0000        0.0000        0.0000        0.0000        0.0000        0.0000        0.0000        0.0000        0.0000        0.0000        0.0000        0.0000        0.0000        0.0000        0.0000        0.0000        0.0000        0.0000        0.0000        0.0000        0.0000        0.0000        0.0000        0.0000        0.0000
        0.0000        0.0000        0.0000        0.0000        0.0000        0.0000        0.0000        0.0000        0.0000        0.0000        0.0000        0.0000        0.0000        0.0000        0.0000        0.0000        0.0000        0.0000       16.9052       17.8600       16.8624       15.0344       15.8374       14.0860       15.1241       18.8395       19.4760       19.4530       17.1355       14.8674       17.9263       29.4619       34.6581       30.4155       29.4064       24.2958       21.1157       17.6746       17.3761       14.2384       11.3250       12.4069        9.2940        6.2365        6.1143        6.1834        5.0232        4.3858        3.1233        2.0389        2.1512        2.5144        2.0533        2.3060        2.4158        2.9255        3.2354        2.9402        1.7236        1.3808        1.3010        1.6999        1.1709        0.8357        1.1368        0.7715        0.7256        0.5823        0.9785        2.3300        2.0285        2.5796        2.6375        1.7221        1.2333        1.9612        2.6033        2.3462        2.1117        2.6687        2.9964        2.8194        2.0241        1.8711        1.7720        1.6191        1.5135        1.1359        2.1742        2.5663        2.7467        4.6588        5.2320        4.4896        3.4431        2.6982        1.8403        1.6824        1.5622        2.4463        3.0535        2.4091        1.1009        0.0939        0.0615        0.0456        0.0465        0.1647        0.2432        0.7912        2.5675        4.6259        5.1787        3.9190        1.8784        0.5948        0.4831        0.4836        0.7360        2.3327        3.0117        4.0387        5.2633        5.8338       11.4119       11.6944       12.3721       11.8803       12.8504       13.1148       11.8187       10.1019       10.4000       12.3141       15.7753       19.4978       18.4549       23.8715       24.4168       24.1954       28.0694       45.6446       43.2155       33.9901       42.6788       42.4088       43.8720       37.9870       32.2799       33.4118       29.6662       38.9943       44.3625       47.7877       42.1936       46.7479       46.6796       45.6390       43.2614       46.7062       38.5072       32.9904       33.0535       44.6497       52.9328       50.8687       55.2679       59.4674       65.0842       65.1490       65.6621       69.0168       71.9579       67.0547       68.2129       64.3642       62.2652       61.3543       61.7476       63.4209       61.1958       62.2571       57.8993       50.2992       40.5983       34.9360       29.7997       27.5530       23.1812       23.5775       26.2147       35.6201       36.7260       38.0302       40.4226       54.7814       65.2552       69.3925       72.2260       75.5072       77.1681       78.9090       84.3368       89.0876       91.5727       91.7589       91.9654       86.2077       82.8729       76.0084       70.4688       55.1229       46.8290       43.5336       42.1159       48.7821       48.6826       47.0718       43.8379       37.8842       41.6964        0.0000        0.0000        0.0000        0.0000        0.0000        0.0000        0.0000        0.0000        0.0000        0.0000        0.0000        0.0000        0.0000        0.0000        0.0000        0.0000        0.0000        0.0000        0.0000        0.0000        0.0000        0.0000        0.0000        0.0000        0.0000        0.0000        0.0000        0.0000
        0.0000        0.0000        0.0000        0.0000        0.0000        0.0000        0.0000        0.0000        0.0000        0.0000        0.0000        0.0000        0.0000        0.0000        0.0000       12.8132       13.5955       13.3520       13.2423       14.5275       15.2046       13.6035       13.2998       15.9099       17.0317       20.2237       20.7320       19.4641       15.6092       14.9340       16.9902       17.0542       21.6723       20.6164       20.9309       17.1343       15.9205       13.6024       17.9950       17.7200       15.2873       13.8628       11.7825        9.6218        8.2311        5.2193        4.4946        3.7033        2.6155        2.4210        2.1446        1.9446        1.5057        1.3641        1.2553        2.0087        3.0040        2.7219        1.5582        1.5919        1.9884        1.4557        1.0431        0.8477        0.9151        0.8897        0.8954        0.8544        2.6429        3.0270        2.3251        1.5346        1.8417        1.5951        1.6662        2.8056        3.1237        2.5264        1.4389        1.9728        1.9067        1.9049        1.8420        1.7479        1.6597        1.5236        1.3430        0.7347        1.4301        2.0375        1.8420        3.3520        4.4840        4.5391        3.1274        3.0849        1.8345        1.6871        1.6709        2.0823        1.6047        1.4433        1.0960        0.1057        0.0723        0.0543        0.0521        0.4027        0.9934        1.1957        1.2608        3.5029        4.3969        4.1072        1.0849        0.5966        0.4909        0.3709        0.9595        2.7610        3.6330        3.5696        4.0938        4.2834        4.9663        6.3228        8.0646        9.2161        8.1157        7.9751        9.7383       11.7195       13.3630       12.9472       18.8349       22.5630       27.6134       32.8078       31.9202       31.6548       33.9979       40.5711       33.7760       28.6621       31.6360       45.9142       44.3801       34.4808       29.6956       33.1578       33.2356       43.7768       56.3203       63.5169       57.6219       52.9724       54.6156       52.6765       44.1831       38.2051       37.6712       34.5651       39.6683       47.2406       54.8544       52.4806       59.7833       66.7131       68.0372       79.8837       83.3229       78.3950       76.7932       77.1458       76.4702       73.8878       75.3078       70.8194       62.5722       59.7381       60.6189       59.8467       64.6227       59.6006       49.7997       40.6368       36.7446       26.0238       26.8565       28.6970       34.3075       40.9572       43.8826       43.8358       42.6869       60.6428       78.0253       72.3189       77.2077       79.2298       84.1195       79.5352       79.2229       81.9891       87.3922       90.4736       93.8564       85.8188       78.9969       71.6855       66.7651       54.9543       49.2377       48.0216        0.0000       46.4618       45.9195       43.3079       40.5943       36.3397       37.5127        0.0000        0.0000        0.0000        0.0000        0.0000        0.0000        0.0000        0.0000        0.0000        0.0000        0.0000        0.0000        0.0000        0.0000        0.0000        0.0000        0.0000        0.0000        0.0000        0.0000        0.0000        0.0000        0.0000        0.0000        0.0000        0.0000        0.0000        0.0000
        0.0000        0.0000        0.0000        0.0000        0.0000        0.0000        0.0000        0.0000        0.0000        0.0000        0.0000        0.0000        0.0000       12.2383       16.8794       15.5071       18.0561       15.2937       14.1205       16.8778       17.2486       17.2698       17.8239       12.4206       12.1940       22.3870       29.9008       20.7048       10.6982        9.5605       12.7039       17.0935       16.9925       14.9106       12.9311       14.6992       14.7477       12.2323       14.5056       15.2134       10.5731        8.3599        7.3989        6.0342        4.1054        3.0753        4.6064        4.4100        3.2371        2.1740        1.7789        1.1356        0.8621        0.8883        1.2239        1.9825        2.2946        1.7267        1.0736        0.9264        0.8906        0.9378        1.5110        0.9565        1.0069        1.4047        1.8884        2.6381        2.8230        3.0255        1.6876        1.4260        2.2301        1.4854        0.6276        1.3268        1.3042        1.2819        1.3951        2.0093        2.6608        2.3156        2.1420        1.6911        1.9562        1.4074        2.5948        3.3951        1.0766        1.5020        2.3075        4.6670        5.6834        5.1587        3.9847        1.9229        1.4158        1.3589        1.3679        1.6485        1.5904        1.4014        1.1489        0.1131        0.0805        0.0631        0.2773        0.5154        0.4536        0.4527        0.5538        0.7033        1.7672        3.0603        3.3192        3.1906        6.1281        3.5530        2.1936        4.5977        7.1328        7.3289        5.5055        5.7655        7.9066        6.8574        5.5601        6.8250        6.6146        8.4069        8.9672       11.5896       13.6744       15.1021       16.0282       19.8839       22.3401       27.6863       30.2738       31.0613       31.7215       28.8961       26.3593       27.9807       31.6368       31.8588       39.2847       38.1403       33.2166       33.7474       35.8333       49.4898       58.5267       71.6716       72.6520       64.5295       62.5242       64.6825       53.6011       42.7571       38.3867       42.5574       44.6103       60.5911       69.4858       65.1252       66.7767       79.8871       86.4036       88.8238       91.2377       88.5843       84.8613       81.2855       93.3542       90.6230       88.3961       70.8686       63.4023       57.3972       59.0282       64.8354       63.0124       61.2336       58.0304       50.9330       47.8678       34.2260       32.6345       33.1509       30.9758       41.8619       35.8477       42.6065       49.2398       75.4557       78.2868       83.9210      114.6944      103.2539       87.8283       82.6579       81.2960       86.5057       95.5102      101.4698       99.9197       81.2928       77.1849       78.3357       65.5145       55.1651       47.1235        0.0000        0.0000        0.0000        0.0000        0.0000        0.0000        0.0000        0.0000        0.0000        0.0000        0.0000        0.0000        0.0000        0.0000        0.0000        0.0000        0.0000        0.0000        0.0000        0.0000        0.0000        0.0000        0.0000        0.0000        0.0000        0.0000        0.0000        0.0000        0.0000        0.0000        0.0000        0.0000        0.0000        0.0000        0.0000        0.0000
        0.0000        0.0000        0.0000        0.0000        0.0000        0.0000        0.0000        0.0000        0.0000       12.7793        0.0000        0.0000       14.6896       18.2825       18.8821       17.4199       19.6651       18.3411       17.6340       17.1164       14.9525       16.0899       31.1299       33.8840       27.7438       23.4293       13.6777       10.6654        8.4007       10.4103       12.5057       16.0043       16.6434       13.8067       11.4843       10.5187       11.3978       12.6940       11.0611        8.9207        7.2863        5.0176        3.2770        3.5542        4.4073        3.1859        1.2319        3.3974        4.2565        3.1623        2.0679        1.1489        0.7040        0.7572        0.7042        0.7015        0.5542        0.5124        0.5046        0.5013        0.6693        0.6934        1.3933        1.4401        2.0492        1.2766        1.3932        2.1012        1.8761        0.8057        0.6795        2.3142        2.3524        2.3206        0.7997        0.3889        0.3309        0.4873        1.3470        4.2263        4.7467        2.7095        2.7216        2.9026        1.0542        1.4556        4.7462        0.7921        1.0719        1.7745        1.4881        1.5953        2.6506        2.6957        1.0621        0.9650        1.0944        1.1265        1.1708        1.3689        1.4158        1.3255        1.0970        0.4983        0.3646        0.7338        0.3896        0.2519        0.2477        0.3075        0.7945        2.2773        3.1274        5.3028        8.4469        7.0966        7.1891        8.2785        7.3760        7.7139        6.5614        6.2996        5.3351        6.8644        9.6037        9.1432        6.6308        6.1840        7.8261       10.7605       11.7883       17.2115       14.9847       17.4120       18.0254       19.0272       21.1054       23.7270       27.9201       37.1340       40.4166       34.9134       32.7487       29.4196       28.5593       30.0410       37.0674       48.3566       46.9034       49.1209       50.5362       59.1882       71.0896       74.0622       65.9582       69.7093       75.1627       73.7579       59.5692       54.8356       47.6243       49.9039       57.8887       60.4573       65.5241       67.7218       77.4352       88.6084       85.2368       80.9869       81.7970       84.2434       80.3842       79.5107       83.8618       88.6355       88.1733       77.0353       71.8455       73.5780       80.3866       84.6617       83.2471       76.6848       72.7868       67.5397       68.3129       53.7871       48.7837       35.3246       32.7816       36.6618       39.7265       52.5157       74.0565       77.7790       79.7970       95.2958       92.8975       80.6207       77.7127       74.4312       77.2978       81.7143       92.5728       92.2205       87.5468       73.5310       74.0514       66.5262       59.0323       51.3468        0.0000        0.0000        0.0000        0.0000        0.0000        0.0000        0.0000        0.0000        0.0000        0.0000        0.0000        0.0000        0.0000        0.0000        0.0000        0.0000        0.0000        0.0000        0.0000        0.0000        0.0000        0.0000        0.0000        0.0000        0.0000        0.0000        0.0000        0.0000        0.0000        0.0000        0.0000        0.0000        0.0000        0.0000        0.0000        0.0000        0.0000
        0.0000        0.0000        0.0000        0.0000        0.0000       25.1377        9.6968       31.1698       51.7091       12.8903       17.3498       17.3260       22.9458       28.3735       23.7817       19.8310       19.8082       19.3400       19.9374       22.2784       28.7539       32.3830       24.2269       24.5532       19.3490       10.6339        6.7488        5.3324        7.8750        8.7950       10.2622       11.1678       11.7153        9.7595       10.6366       10.5902        9.6472       11.3277        9.7864        4.5782        4.1941        3.2182        2.8505        1.2448        1.2359        0.7462        0.3763        1.2940        2.0564        2.2359        1.3979        0.8209        0.5885        0.4234        0.3923        0.3525        0.4851        0.5597        0.4856        1.0548        2.7035        1.8520        1.3915        0.9901        1.2002        1.1466        1.2714        0.4324        0.5617        0.7054        2.2259        3.2462        2.0919        2.6335        1.1938        0.4413        0.2579        0.4772        1.4502        2.7369        2.7063        1.5067        1.3401        0.9644        2.0067        2.9753        2.4465        1.7966        0.6166        0.5470        2.7801        2.0222        2.1703        1.8172        0.9142        1.1161        1.8833        1.9700        1.7288        1.5953        3.6871        2.0142        1.5323        1.2592        0.7006        0.3736        0.3288        0.2877        0.4615        0.5630        1.6929        3.7266        6.3380       10.6256       10.8140       10.3800       12.0430       12.7250       15.4824       14.9905        9.5527        9.7030        8.8997       12.8249       15.1355       14.4342        8.5420        6.5824        6.7692        8.6157       13.0653       16.4376       18.3712       23.4540       25.1100       25.5828       25.2642       32.5911       29.0010       37.0013       46.0102       34.9738       27.9227       29.2210       34.5883       39.5281       48.1645       56.4853       56.4834       60.4985       60.5941       67.9954       72.5031       76.5617       70.7049       75.7069       81.5637       79.4843       68.0343       59.9840       65.3279       61.3932       68.5169       70.6769       82.5149       95.4751       98.6836       93.6454       87.6211       82.9065       81.8792       83.1094       82.3144       83.4131       88.3693       85.4527       90.7331       92.3214       83.8401       96.8985      103.2886       99.7605       96.7495       95.0759       89.8928       83.6493       79.1564       66.0931       60.8114       56.2493       50.5957       66.5681        0.0000        0.0000       81.4202       68.0188       86.7919       89.0472       80.4499       69.1085       64.5805       67.1507       86.9382       82.2029       79.3509       87.4045       78.5081       64.6397       63.5007       60.0625       53.8761        0.0000        0.0000        0.0000        0.0000        0.0000        0.0000        0.0000        0.0000        0.0000        0.0000        0.0000        0.0000        0.0000        0.0000        0.0000        0.0000        0.0000        0.0000        0.0000        0.0000        0.0000        0.0000        0.0000        0.0000        0.0000        0.0000        0.0000        0.0000        0.0000        0.0000        0.0000        0.0000        0.0000        0.0000        0.0000        0.0000        0.0000        0.0000
        0.0000        0.0000        0.0000        0.0000       11.8157       14.3091        8.2072        9.2661       13.3840       15.0477       19.0609       22.2305       24.9823       20.9259       21.2579       19.7844       19.1756       19.4317       19.9986       19.2497       20.5237       18.5717       19.1149        8.4804        6.8692        7.8208        8.4846        7.3653        6.3029        6.3635       10.7414       16.7859       12.0659        6.8366        6.4100        6.4088        8.7361        8.1583        5.2012        3.1762        3.5071        3.7180        3.3399        1.1090        1.0267        0.8913        1.0352        2.3994        2.9140        3.0705        2.3755        1.0276        0.4263        0.2907        0.2646        0.2325        0.5155        0.2978        0.2242        0.7236        1.2484        1.7609        1.7838        0.9911        0.6250        0.8393        0.7320        0.4246        0.6533        0.8525        1.3487        2.1003        2.7387        3.2218        1.6602        1.2593        1.2455        1.1955        1.1318        1.9251        1.4576        0.8601        0.7793        1.1593        3.1515        0.7095        0.7552        0.7746        0.6994        1.4368        3.3715        2.8644        2.8907        2.6108        2.9288        3.1127        3.5269        3.9069        3.9130        4.2681        4.2543        4.2775        3.1433        3.0879        2.0902        0.9519        0.9165        0.4901        0.4987        0.6112        1.4073        5.0598        6.0905       10.4065       10.6371       13.0849       13.8992       13.7444       11.3507       11.0606        9.8714        8.4998       10.0347       12.0204       12.5672       12.0489        8.8609        8.1852        7.6271        6.8710       11.1944       15.0403       15.9980       17.6812       23.9898       28.2603       23.0792       27.0228       29.4650       35.9718       43.1291       33.5246       34.6336       34.3870       33.1613       30.7824       44.0249       58.5100       67.1808       64.1131       66.9983       87.6959       92.5716       92.4261       83.4774       84.1406       87.5946       85.2340       81.4382       79.1103       83.9023       81.2625       80.2182       86.0839       94.3000       96.0280      101.2934      105.1563       97.0119       82.0366       83.5919       87.5380       89.8824       87.9270       95.3964       82.0613       83.9144       92.0638       96.8788      116.4475      111.0582      105.1432      106.4770      103.7671       98.3616       97.8240       84.6487       79.2332       71.5761       70.9749       55.8394        0.0000        0.0000        0.0000       49.6038       66.5535       85.6430       98.5076       86.9144       71.2532       60.6658       61.1175       70.1747       70.2458       68.2983       64.2829       60.8737       60.6229        0.0000        0.0000        0.0000        0.0000        0.0000        0.0000        0.0000        0.0000        0.0000        0.0000        0.0000        0.0000        0.0000        0.0000        0.0000        0.0000        0.0000        0.0000        0.0000        0.0000        0.0000        0.0000        0.0000        0.0000        0.0000        0.0000        0.0000        0.0000        0.0000        0.0000        0.0000        0.0000        0.0000        0.0000        0.0000        0.0000        0.0000        0.0000        0.0000        0.0000        0.0000
        0.0000        0.0000       26.5278       14.1752       12.2369        9.9044        8.6095        8.4208       10.0170       14.5252       18.4383       19.4163       19.9560       18.6498       22.3497       19.8716       17.6198       18.3429       20.7207       18.9003       19.3480       16.4552       14.2067       10.3266       11.0217       10.2807        9.5652        6.2701        4.3203        4.5404        6.6606        8.8393       10.2928        9.0731        6.2625        5.7514        5.2185        4.7933        4.9144        4.1607        4.6067        3.0981        1.8828        1.2016        2.3690        3.4803        1.8807        2.3899        1.8126        0.8491        0.4439        0.3858        0.2754        0.2247        0.2136        0.1976        0.1866        0.1922        0.2142        0.8588        1.4521        1.4395        1.3119        0.7785        0.9306        0.8875        1.0437        0.9096        1.1543        1.1279        1.1467        1.6265        1.6471        2.6785        2.0121        1.1029        1.7694        1.4691        1.0135        1.1029        0.9307        0.8834        0.9017        1.2016        1.1767        1.1110        1.3512        3.3415        3.7185        3.2354        5.7232        6.1635        4.7723        4.2945        3.9207        3.7332        3.7107        3.5926        5.3842        5.1687        3.8528        2.8109        2.4811        1.2341        2.0567        2.2817        7.6811        2.6724        2.6260        2.0286        3.5098        8.5112       13.7858       13.2450       14.8656       16.4480       12.9181        8.1862        7.1582        7.7666        7.6650        9.1288       12.1103       11.4007       11.7721       11.5883       12.7357        9.2622        8.2339        7.8040       15.5201       13.0516       14.2801       17.2008       22.2209       19.8982       24.1119       29.2258       33.7504       39.6278       37.6008       41.5243       45.6530       35.5770       35.4972       42.7533       41.0050       44.4568       53.2366       60.3104       66.9688       97.8490      102.1053      105.6968       96.8346       91.9728       87.6971       89.3801       84.6042       79.0374       85.4641       96.6873      101.0072      100.3624       95.8472       93.9961      104.2349      113.3141      106.1035       89.9139       94.6217      108.0681       94.7983       81.1156       84.3489       86.8407       88.1047       90.6129      102.5032      116.5394      108.7632      102.0453       94.7414       91.4788       85.2004       87.1918       92.2333       83.3342       73.4353       55.7564        0.0000        0.0000        0.0000       48.2250       52.9033       65.8839       71.4721       72.8345       72.1042       61.3192       60.6986       55.2578       53.6033       56.4425       57.5841       62.0842       65.5742        0.0000        0.0000        0.0000        0.0000        0.0000        0.0000        0.0000        0.0000        0.0000        0.0000        0.0000        0.0000        0.0000        0.0000        0.0000        0.0000        0.0000        0.0000        0.0000        0.0000        0.0000        0.0000        0.0000        0.0000        0.0000        0.0000        0.0000        0.0000        0.0000        0.0000        0.0000        0.0000        0.0000        0.0000        0.0000        0.0000        0.0000        0.0000        0.0000        0.0000        0.0000        0.0000
        0.0000       11.5877       10.9914       11.4671       10.5864       10.1663        9.4899       12.0697       15.7174       22.4529       14.8465       12.5059        9.6170        8.9847        9.5294       10.2016       11.5225       15.6886       16.1882       17.9425       15.1197       12.3582       10.9670       11.8774       11.8772        9.8988        7.5466        4.5785        5.2634        4.4238        4.6426        7.0523        4.5568        4.5858        5.2452        5.5960        4.6770        3.9261        3.6458        2.3215        1.2165        0.8839        0.8335        0.4634        0.8200        1.3134        0.5236        0.5008        0.2897        0.1139        0.0446        0.1531        0.0718        0.0627        0.0644        0.1877        0.1923        0.2085        0.4035        0.7033        0.9861        0.9691        0.8686        1.1721        1.3291        1.3816        1.9403        2.0147        2.2893        2.5225        2.5499        3.2439        3.2677        3.5647        3.0595        2.6076        3.6538        3.4937        2.7183        2.1256        1.9932        2.1586        2.2362        2.6669        2.1837        3.5493        4.1363        6.2742        5.6454        5.0082        7.5272       11.0524       10.4762        6.9173        5.4117        5.2916        5.0795        6.2295        6.9500        5.1485        4.7761        4.1622        2.4786        3.3123        3.8310        5.1655        4.7537        3.6193        3.6763        3.7942        8.8697       14.8384       11.8886       10.5025       14.2461       15.0310       11.6696        9.5250       12.1070       12.6558       10.8855       10.8840       12.4031       13.7873       14.4003       12.7731       10.7798        9.0572        7.6118       27.4009       23.9725       10.1945       12.8814       40.9824       32.5270       21.5679       30.7310       38.7012       40.8468       42.0686       46.5190       46.5313       41.2884       35.6217       36.4923       35.7640       34.8609       42.7344       61.3883       73.4274       77.4082       89.5956      116.4657      124.5571      127.3152      102.0512       89.4186       88.7636       83.8632       86.0288       95.6578      103.4038      107.1046       99.4830       95.4299       99.9572      112.4691      118.0835      106.6294       96.0984      101.4406      109.9312      103.0738       88.7814       82.4035       82.3903       80.1749       90.4300       92.3247      109.3686      104.0922      100.2321       89.2436       72.1288       69.0484       69.8243       83.7980       60.8385        0.0000        0.0000        0.0000        0.0000       33.4772       34.5651       41.0772       53.6945       54.0142       47.0518       40.0011       46.6806       45.4338       46.2934       48.3651       54.3361       55.4535       58.1096        0.0000        0.0000        0.0000        0.0000        0.0000        0.0000        0.0000        0.0000        0.0000        0.0000        0.0000        0.0000        0.0000        0.0000        0.0000        0.0000        0.0000        0.0000        0.0000        0.0000        0.0000        0.0000        0.0000        0.0000        0.0000        0.0000        0.0000        0.0000        0.0000        0.0000        0.0000        0.0000        0.0000        0.0000        0.0000        0.0000        0.0000        0.0000        0.0000        0.0000        0.0000        0.0000        0.0000
        0.0000       10.7619       11.2019       11.5875       11.3128       11.7744       11.5558       10.7045        9.9475        6.7645       13.8914       12.3090       12.4524        9.4868        8.2888       12.1609       15.2650       13.3549       13.5231       19.0561       17.3191       12.1762       10.8569       10.8988       11.2891        7.1337        5.9174        5.4392       10.4949        9.1819        6.1875        4.9316        4.1629        3.8766        4.2725        4.3943        3.2903        2.8357        2.5314        0.9926        0.6571        0.5132        0.5689        1.0742        0.4878        1.1871        0.5578        0.3519        0.3854        0.1116        0.0893        0.0686        0.0342        0.0362        0.0440        0.1794        0.2016        0.3896        0.7333        0.9804        0.8492        0.7327        0.5713        1.0685        1.2948        1.7695        2.2299        1.6301        2.1577        3.0193        3.4553        4.0301        4.2166        4.8680        4.2988        3.4318        3.4588        3.0381        2.7976        3.5986        3.0139        3.1466        3.2873        4.4715        4.2089        5.0238        3.2875        6.8828        7.0206       11.5858       12.8815       11.0190       13.4984       15.0992       10.2380       11.1879       14.0256       13.0831       15.8376       10.3158        7.8455        7.5285        8.3084        3.7416        3.9849        3.5917        3.1377        2.0758        2.5515        3.0437        3.9123        4.5857        5.5966        9.2922       12.3715       13.9250       16.4627       13.5466        8.9571       10.0166       11.4945       12.9899       10.8244       27.7559       27.2019       82.6719       59.9869        7.8398        7.2707       25.3908       25.3927       12.6646       19.2074       59.7936       54.6695       25.6883       30.6710       37.1545       44.6730       54.2703       55.7124       46.1498       42.9778       39.0078       42.2515       41.4274       41.7612       51.6951       67.3640       80.6510      101.7834      130.2542      151.6502      154.4020      147.0097      112.5853       98.1819      105.3538      102.1367      106.0985      121.3007      124.3138      120.5677      107.5726      109.8249      122.7351      117.2938      103.3744       96.7975       89.7735       92.3860      104.7358       99.1756       96.8896       91.4741       77.7827       72.0618       72.9264       74.4678       75.2803       74.0613       79.5657       76.6675       63.9935       68.2036       71.0726        0.0000        0.0000        0.0000        0.0000        0.0000       26.6086       28.3784       34.4372       34.0841       39.9301       36.1068       35.0034       29.2931       42.0275       44.2861       48.7032       49.6019       56.7112        0.0000        0.0000        0.0000        0.0000        0.0000        0.0000        0.0000        0.0000        0.0000        0.0000        0.0000        0.0000        0.0000        0.0000        0.0000        0.0000        0.0000        0.0000        0.0000        0.0000        0.0000        0.0000        0.0000        0.0000        0.0000        0.0000        0.0000        0.0000        0.0000        0.0000        0.0000        0.0000        0.0000        0.0000        0.0000        0.0000        0.0000        0.0000        0.0000        0.0000        0.0000        0.0000        0.0000        0.0000        0.0000
        8.5531        7.3894        8.2803        8.8561       10.2584       10.5663       11.4312       12.7034       10.8641        6.2063        4.3690        4.6130        6.5733        8.0967       10.2140       10.0875       10.8976       12.4936       14.3113       18.5954       16.4897       14.9593       11.9986        8.0082        6.5063        6.3804        5.5491        3.9998        4.1957        4.1219        4.4108        3.7296        3.4911        3.2241        2.8055        2.8466        2.6419        2.2795        1.5396        0.6183        0.4361        0.4137        0.5711        0.8591        0.3838        0.2652        0.1642        0.1340        0.0949        0.1005        0.8050        0.7970        0.8681        0.5673        0.3842        0.4145        0.4769        0.5667        0.5855       18.4305       31.5886        0.5852        1.0038        1.6966        1.7511        2.1218        2.3999        2.4050        3.2122        3.7487        3.7858        4.2913        4.2796        4.4010        3.8824        3.4373        2.8365        3.0984        4.1243        5.1444        5.1001       11.8170        6.8391        6.9218        5.7731        6.4500        8.7934       14.6733        9.1573        6.9982       11.1579        9.7798       28.1179       32.5670       11.4009       16.0678       24.2064       27.0643       29.4856       38.8353       25.3642       18.5950       11.4441        4.8996        7.4737        7.0862        4.2222        5.1476       17.2440        7.0581        6.6671        7.0612        7.9356       11.5432       14.2202       17.1244       15.5759       12.6193        9.9280       10.1375       13.0279       14.1760       12.3765       15.6002       14.1517       16.5226       15.2442       21.7961       31.9325       17.7259       28.7469       28.9916       26.4666       35.4952       31.7146       34.4885       43.1487       37.0711       39.8684       47.7860       49.4680       52.0346       52.8437       48.8646       48.7783       58.2239       57.9587       66.5826       84.5010       99.7522      123.9227      147.2204      163.8064      158.5150      145.8290      115.4222       99.7571      106.6874      104.2679      121.2296      127.5136      116.6992      111.3701      110.4139      108.3341      114.4520      112.7807       90.7758       93.0646       92.8727      103.6291      102.2878      101.4541      102.1471       88.8525       72.6393       65.6634       65.8551       69.2222       70.7669       70.1852       66.6564       64.8479       57.5753       62.2275        0.0000        0.0000        0.0000        0.0000        0.0000        0.0000       25.2583       26.3670       24.6962       19.9963       23.1434       26.3439       28.0000       31.4386       44.9600       46.6242        0.0000        0.0000        0.0000        0.0000        0.0000        0.0000        0.0000        0.0000        0.0000        0.0000        0.0000        0.0000        0.0000        0.0000        0.0000        0.0000        0.0000        0.0000        0.0000        0.0000        0.0000        0.0000        0.0000        0.0000        0.0000        0.0000        0.0000        0.0000        0.0000        0.0000        0.0000        0.0000        0.0000        0.0000        0.0000        0.0000        0.0000        0.0000        0.0000        0.0000        0.0000        0.0000        0.0000        0.0000        0.0000        0.0000        0.0000        0.0000
        5.8101        5.8777        6.6271        7.4487        9.6745       11.6611       12.7418       11.0151       12.2370        8.9122        2.8884        3.9900        7.0046        9.0591       12.3152       10.2886       10.7786        9.0108        8.8205       11.5542       10.4085        8.6119        5.9988        4.3827        4.2390        4.3634        4.4215        3.4299        3.5039        3.4966        4.4938        3.3195        2.9721        2.7841        2.3556        2.2962        1.8702        1.4517        1.1743        0.4754        0.3236        0.2641        0.3091        0.4045        0.3891        0.2292        0.1619        0.1005        0.0447        0.0000        0.0000        0.0150        0.0209        0.0302        0.0427        0.1888        0.4283        0.2710        0.3381        0.5721        0.6971        0.7062        0.8640        1.3700        1.8374        2.1509        2.7350        3.4149        4.9489        5.5045        7.1319        6.9443        5.4072        5.8744        4.5285        4.8072        3.9550        3.7012        3.8112        3.8671        4.7458        9.2862        4.9673        5.0447        3.8864        3.4671        4.5800       17.0635       16.7605        5.7453        6.6670        5.8618        8.3352       12.3540       17.0657       24.3585       24.1447       25.1846       33.7859       36.4011       36.4896       51.4060       16.7137       12.0389       12.3591        6.7684       14.8888       17.0355       19.1820       18.1457       14.4454       13.6624       12.0227       13.4228       18.3515       21.6435       19.9823       14.5184       11.5591       14.2030       14.8038      110.1665       53.4750       13.0287       13.8859       15.1740       19.6336       43.7765       43.7934       31.3060       35.1754       34.9547       33.1605       30.3411       28.4711       34.9052       35.8436       44.1796       49.6538       46.3565       53.5422       58.3326       53.2322       51.4994       62.6479       69.9617       82.2185       90.8693      114.1256      140.1837      153.1972      157.0855      156.5807      144.9340      123.6501      100.6673       87.7444       85.2077       88.7391       99.4108      101.6887       97.0401       92.0658       94.9242      102.6388      104.5917       99.5108       92.1331       94.2108       95.2023       99.6170       98.0556       92.5068       82.2644       66.9071       62.6528       63.1984       63.7831       71.0723       71.3266       64.8314       63.7791       63.6566       59.5002        0.0000        0.0000        0.0000        0.0000        0.0000        0.0000       36.3600       23.2815       64.5939       31.6851       16.8638       19.9719       22.6624       29.4960       30.9980       44.3449       46.1939        0.0000        0.0000        0.0000        0.0000        0.0000        0.0000        0.0000        0.0000        0.0000        0.0000        0.0000        0.0000        0.0000        0.0000        0.0000        0.0000        0.0000        0.0000        0.0000        0.0000        0.0000        0.0000        0.0000        0.0000        0.0000        0.0000        0.0000        0.0000        0.0000        0.0000        0.0000        0.0000        0.0000        0.0000        0.0000        0.0000        0.0000        0.0000        0.0000        0.0000        0.0000        0.0000        0.0000        0.0000        0.0000        0.0000        0.0000        0.0000
        3.3160        3.8032        5.2190        5.3806        7.4584        5.7544        7.6922       10.1238        6.6184        6.1716        4.2571        2.5646        4.5272        7.6094        8.9988        6.2425        5.0358        4.7185        5.4256        5.8936        5.6441        5.0773        5.4363        4.5056        3.6993        3.8038        3.8344        2.2836        2.3488        2.5904        4.1607        4.4102        2.4335        0.4585        0.3907        0.8663        0.6660        0.5116        0.4052        0.0000        0.0000        0.0000        0.2797        0.5520        0.3700        0.1825        0.0426        0.0904        0.1356        0.1299        0.0000        0.0047        0.0237        0.0094        0.0472        0.2823        0.5130        0.1816        0.3699        0.7775        1.5412        1.6276        2.2098        2.8383        3.5401        3.8134        5.5320        7.8172        7.5379        8.3327        9.8138        5.8959        5.4316        3.5607        3.2726        4.6553        4.4884        3.7032        3.3529        5.8665        4.3024        4.0621       15.0780        4.4270        3.7941        4.2876        5.9714       10.0491        8.0966        8.3951        9.2361       10.4957       13.9973       18.6592       25.1527       25.5761       28.6445       26.2051       23.5846       27.9356       32.7698       27.4355       20.4418       22.2444       30.8062       23.0933       29.2896       26.1467       29.4804       24.0952       22.1091       19.7041       18.0590       16.1599       16.2471       17.0943       18.6356       17.9181       17.5960       15.3979       14.0779       20.3920       12.3846       18.1253       17.7114       24.0193       25.5307       31.0809       34.7180       34.0793       42.6554       47.3042       46.4571       42.7823       35.4138       37.8644       38.6644       50.5624       52.3081       51.4084       56.3146       65.8721       72.0439       75.0852       92.8422      102.7082       95.3115      115.1092      129.5572      141.7298      150.3354      128.2811      120.8621      104.3031       97.0365       84.0967       79.9304       91.4311       83.8902       86.2975       84.8781       87.5397       91.2217       91.3025       93.1573       89.0002       83.8395       81.1134       79.2304       72.9032       76.6323       80.2295       79.1553       72.5350       63.0947       63.0016       61.7193       66.7764       76.5198       90.8757       84.5666       58.4836        0.0000        0.0000        0.0000        0.0000        0.0000        0.0000        0.0000        0.0000       14.2800       10.4158       11.7692       15.4557       11.1724        2.9700        0.0000       12.9300       21.6900       32.0700       30.4800        0.0000        0.0000        0.0000        0.0000        0.0000        0.0000        0.0000        0.0000        0.0000        0.0000        0.0000        0.0000        0.0000        0.0000        0.0000        0.0000        0.0000        0.0000        0.0000        0.0000        0.0000        0.0000        0.0000        0.0000        0.0000        0.0000        0.0000        0.0000        0.0000        0.0000        0.0000        0.0000        0.0000        0.0000        0.0000        0.0000        0.0000        0.0000        0.0000        0.0000        0.0000        0.0000        0.0000        0.0000        0.0000        0.0000        0.0000        0.0000
        4.4564        4.8606        4.9499        5.2151        5.4340        5.5371        6.7649        7.3659       13.0899        6.7913        6.8128        3.2265        2.3726        2.9858        2.8632        1.9294        3.5726        2.8645        3.0356        3.2644        3.3124        3.6446        3.6572        3.5273        3.4584        3.1567        3.0706        1.8455        2.1441        2.0890        1.7614        0.5601        0.5427        0.3553        0.2953        0.7313        0.4496        0.3227        0.2864        0.1170        0.1144        0.1106        0.2821        0.2102        0.4337        0.4573        0.1556        0.1808        0.3731        0.0678        0.1808        0.0912        0.0076        0.0106        0.0145        0.1896        0.4017        0.3963        0.5236        1.8366        2.3889        3.5883        7.3169        6.5666        4.6921        5.1577        4.5794        4.3119        5.5944        6.9158        6.4682        4.3078        4.0427        3.5455        4.3543        5.3186        5.3133        3.9608        5.7559        6.1394        4.4456        3.3180        2.5388        3.7701        3.5900        5.2566        7.5090        9.8851        8.5838        8.8038        8.9995       11.2633       13.8627       22.8576       29.2018       27.1759       28.9878       31.8865       34.2334       30.6651       37.3049       39.0404       30.9258       33.3672       37.3576       41.1920       31.1327       27.2756       37.1957       30.8036       27.4323       20.5550       19.3865       22.9446       19.8007       22.3289       24.9074       26.0083       24.6212       27.5267       24.1868       19.9875       17.4205       28.5078       30.5144       34.4883       37.7853       42.5402       41.0133       40.3419       53.6927       49.0639       51.4567       46.3859       45.8340       39.6229       45.3991       58.7022       56.6621       53.8620       59.1241       74.6524      102.8654      104.4482      118.2080      123.9506      128.4437      110.5699      119.8711      128.0824      148.5333      131.3584      119.1320      105.7716       94.2035       82.9426       79.5117       89.0342       85.5182       89.2953       92.6519       95.5813       92.9032       90.6462       90.5759       89.9878       80.6907       73.2508       67.0669       64.7681       64.9490       63.5613       62.1907       66.2089       60.7126       58.5778       60.4714       69.8380       75.1898        0.0000        0.0000        0.0000        0.0000        0.0000        0.0000        0.0000        0.0000        0.0000        0.0000        0.0000       14.7300       10.3002        8.8895        9.2338        0.0000        0.0000        0.0000        0.0000        0.0000        0.0000        0.0000        0.0000        0.0000        0.0000        0.0000        0.0000        0.0000        0.0000        0.0000        0.0000        0.0000        0.0000        0.0000        0.0000        0.0000        0.0000        0.0000        0.0000        0.0000        0.0000        0.0000        0.0000        0.0000        0.0000        0.0000        0.0000        0.0000        0.0000        0.0000        0.0000        0.0000        0.0000        0.0000        0.0000        0.0000        0.0000        0.0000        0.0000        0.0000        0.0000        0.0000        0.0000        0.0000        0.0000        0.0000        0.0000        0.0000        0.0000        0.0000
        0.0000        0.0000        6.8917       10.3828        0.0000        8.9190        5.2751       11.3941        9.8968        6.0180        3.9226        2.9823        3.8056        2.6031        2.3762        2.0389        1.7479        2.1201        2.7688        2.7320        2.5128        2.5539        2.6180        2.4010        2.3784        2.3876        2.4251        1.4628        1.4482        1.4425        1.4041        0.3265        0.3175        0.2875        0.2357        0.4835        0.4549        0.3760        0.4978        0.1581        0.0630        0.0336        0.0902        0.5086        0.2689        0.1478        0.0660        0.3788        0.5316        0.3279        0.0678        0.0063        0.0089        0.1154        0.2515        0.8268        2.3208        3.0981        3.4085        3.3421        4.7954        8.1888       12.0097       11.0703       12.6868       10.3620        5.1442        4.7290        4.7797        5.6284        5.7527        5.1063        5.8815        7.1948        6.3874        4.9999        3.5655        2.9238        4.0267        4.0944        2.6419        2.0705        1.6788        3.0805        3.5283        4.5842        4.5426        6.3228       12.2017       12.4367       12.1753       10.9074       14.4611       19.9896       19.7378       20.8487       16.7434       18.2281       25.8515       25.1646       29.4070       33.1985       28.8896       35.4970       35.8688       36.3944       34.5796       41.7469      114.3495       69.2790       33.2617       33.5177       28.4890       29.4669       29.4684       24.5245       27.0002       27.3580       23.0877       22.6215       21.2465       22.9475       21.6178       29.5387       37.4076       33.7891       40.7188       43.8182       42.5370       53.0389       51.8780       45.1184       42.7540       39.0032       48.8856       62.2667       54.8827       48.1074       55.8586       60.3304       68.7073       82.9855       93.2069       94.0853       91.7263       90.9658      104.0257      107.8414      132.9210      147.0874      138.3750      127.2444      122.1619      114.9790      108.5621       93.4680       94.6076       95.7941       87.9378       98.6027      107.1750      106.9832       94.2185       93.6234       91.5734       89.2196       84.1742       75.1437       62.3457       60.0293       59.5232       60.6018       59.8315       57.8077       49.1827       53.7237       53.9166       58.6511       62.4915       56.2556        0.0000        0.0000       37.8548        0.0000        0.0000        0.0000        0.0000        0.0000        0.0000       18.7500       10.7700       14.2478        0.0000        0.0000        0.0000        0.0000        0.0000        0.0000        0.0000        0.0000        0.0000        0.0000        0.0000        0.0000        0.0000        0.0000        0.0000        0.0000        0.0000        0.0000        0.0000        0.0000        0.0000        0.0000        0.0000        0.0000        0.0000        0.0000        0.0000        0.0000        0.0000        0.0000        0.0000        0.0000        0.0000        0.0000        0.0000        0.0000        0.0000        0.0000        0.0000        0.0000        0.0000        0.0000        0.0000        0.0000        0.0000        0.0000        0.0000        0.0000        0.0000        0.0000        0.0000        0.0000        0.0000        0.0000        0.0000        0.0000        0.0000
        0.0000        0.0000        0.0000        0.0000        0.0000        5.3704        5.0661       12.9730        5.5499        4.8211        3.7947        6.8171        6.2635        2.6563        2.0488        1.7190        1.6970        2.2903        2.2897        2.3162        2.1817        2.3305        2.1150        1.9887        2.0053        2.0463        2.1013        1.4105        1.2159        1.2249        1.2098        0.2866        0.2831        0.2597        0.2158        0.4964        0.4287        0.4338        0.3826        0.1165        0.2671        0.3865        0.0628        0.0777        0.1050        0.0427        0.1556        0.4014        0.3562        0.0000        0.0226        0.3790        1.1201        1.2386        1.6104        2.5975        5.7533        7.2587        8.7399       11.1770        9.7661        9.7650       17.8554       10.9572       11.0666        8.2932        8.0641        7.9595        6.6400       42.3336       14.9444        5.9422        6.0499        7.5413        5.8222        4.1400        3.1006        2.8205        2.5952        2.8499        4.3515        4.2582        3.5236        3.6610        3.4123        3.9143        4.0060        4.0254       17.8938       21.3273       21.1153       35.4892       39.0690       18.9997       18.9333       17.9162       17.8156       22.3299       28.2939       31.4711       30.6345       39.8810       36.8821       35.1519       31.1097       32.8824       37.3667       36.7443       54.2489       78.5359       48.1680       47.3648       49.6337       39.7700       29.1100       26.1149       19.3123       20.2038       22.0093       18.4962       19.9071       26.3443       28.8744       34.4811       38.3765       43.2161       42.8323       39.2775       37.2083       39.9771       39.8366       44.1394       46.9526       50.2340       63.1900       60.9347       66.5515       72.8704       62.4179       66.9357       76.2004       86.8387       95.5435       87.0525       80.5075       90.7967      107.7765      117.2609      116.2315      116.1057      121.0504      118.0036      119.1935      112.4026      113.6316      101.4770      101.6996      101.2459       98.2872      103.4743      101.9336      100.2925       91.8102       87.7335       85.1262       82.3065       76.5990       65.6179       58.0948       61.0458       53.1789       52.3627       52.0505       54.8729       50.6410       51.9995       48.9904       49.9969       36.9169       31.8365       27.8632       27.9877       27.5536       28.0626        0.0000        0.0000        0.0000        0.0000       12.4500        6.8400        3.4500       15.6898        0.0000        0.0000        0.0000        0.0000        0.0000        0.0000        0.0000        0.0000        0.0000        0.0000        0.0000        0.0000        0.0000        0.0000        0.0000        0.0000        0.0000        0.0000        0.0000        0.0000        0.0000        0.0000        0.0000        0.0000        0.0000        0.0000        0.0000        0.0000        0.0000        0.0000        0.0000        0.0000        0.0000        0.0000        0.0000        0.0000        0.0000        0.0000        0.0000        0.0000        0.0000        0.0000        0.0000        0.0000        0.0000        0.0000        0.0000        0.0000        0.0000        0.0000        0.0000        0.0000        0.0000        0.0000        0.0000        0.0000        0.0000
        0.0000        0.0000        0.0000        0.0000        0.0000        3.6053        7.6017        8.6778        2.4633        8.0820       11.1557        8.3982        7.3933        5.3938        2.2496        2.4965        1.6442        1.3350        1.4450        1.8217        1.5591        1.2364        1.4332        1.0801        2.5254        2.8851        2.6768        2.4005        1.0695        1.0037        1.2308        1.2798        2.1079        2.0229        2.1791        2.5725        2.0650        1.9335        1.0094        0.8056        0.5831        0.5198        0.6702        0.5455        0.5612        0.0830        0.0000        0.0000        0.0000        0.0463        0.5090        1.2796        1.9484        4.9089       10.3770        4.7584       33.0294       11.9058       13.5513       16.7684       15.8423       19.2685       23.5504       24.5425       23.9186       22.9503       22.9732       20.2120       19.4412       16.8784        6.5058        8.9989        7.4033        6.9834        5.7372        6.0960        5.1188        2.8386        2.5105        3.0318        3.0842        3.3941        3.6013        3.9236        4.1529        4.5307        5.1116        5.8605       17.9318       30.3065       19.0324       19.3588       22.9421       22.1464       24.6105       19.5825       19.2804       20.0477       25.2858       21.3399       23.0759       27.1734       29.6994       32.2222       33.3930       38.4970       31.5117       35.0498       32.6758       36.0962       49.4552       55.3451       66.6512       53.9788       47.4682       39.9549       35.2565       28.9893       25.1085       16.1784       26.4862       30.4400       35.2668       41.9947       43.9151       46.0929       44.6186       52.0314       48.3365       42.2740       53.6610       54.7591       48.1401       57.5272       63.6810       71.5780       64.9184       62.7787       63.2823       72.9977       87.9346       90.0277       83.7478       91.3015       80.9055       91.4064      106.7321      108.2795      101.4230      102.5217      111.4809      115.1954      114.5853      116.1956      102.4856       98.0503       92.2338       94.6990      102.5850      101.5234       93.3835       90.5286       87.2584       76.4292       71.2669       70.3547       67.4591       58.5611       50.7231       53.8432       50.9842       52.9576       47.9901       47.2779       44.6968       42.6400       38.4320       39.2914       31.9110       25.1137       20.6967       18.9503       16.7530       13.1131        0.0000        0.0000        0.0000       13.3158       12.1437       18.6838       21.9177       35.0887       38.9647        0.0000        0.0000        0.0000        0.0000        0.0000        0.0000        0.0000        0.0000        0.0000        0.0000        0.0000        0.0000        0.0000        0.0000        0.0000        0.0000        0.0000        0.0000        0.0000        0.0000        0.0000        0.0000        0.0000        0.0000        0.0000        0.0000        0.0000        0.0000        0.0000        0.0000        0.0000        0.0000        0.0000        0.0000        0.0000        0.0000        0.0000        0.0000        0.0000        0.0000        0.0000        0.0000        0.0000        0.0000        0.0000        0.0000        0.0000        0.0000        0.0000        0.0000        0.0000        0.0000        0.0000        0.0000        0.0000        0.0000
        0.0000        0.0000        0.0000        0.0000        0.0000        4.3559        7.2663        9.9533        1.9070       10.9216       11.8235        8.2563       10.9864       11.1543        7.6511        3.9194        2.6767        1.7222        1.1377        1.5512        0.9567        0.7418        1.4118        2.4479        3.8031        3.4840        3.1320        2.8661        2.2553        1.9312        1.6285        2.5208        2.3691        2.1855        2.0885        3.1137        3.1307        1.4123        0.4862        0.0876        0.4651        0.6868        0.2971        0.1269        0.0000        0.0000        0.0000        0.0000        0.1278        0.6849        0.7152        2.4949        5.7215        7.9300        5.7700       10.4122       15.1801       18.2254       24.1216       23.7828       19.5465       22.4036       16.4565       23.6279       10.8949       11.6230       16.3135       20.9592       24.8658       19.2879       16.7341       13.2479       10.6193        7.0067        6.8234        5.0155        3.3029        2.5439        2.9257        3.1168        4.7062        5.6809        5.2161        4.5702        4.6666        4.9513        6.6488       10.7667       16.5841       17.9884       21.7478       21.2493       25.6658       25.4538       21.8464       19.6704       15.9617       17.3432       23.9052       22.8105       20.4859       25.4930       32.4867       31.6660       29.8615       35.1222       31.0052       26.4086       32.3628       38.0743       44.9094       55.0358       89.0482      110.4880       81.1162       96.4858       70.0466       42.5484       30.7909       27.7592       30.7130       32.1814       34.2751       37.2389       38.9419       41.9272       44.3788       42.7155       45.6035       49.6820       52.3769       30.1854       32.2385       42.5590       54.5175       63.0590       57.6047       70.4846       87.3051       94.4612       91.1203       86.7005       92.2190       91.9692       92.9739      108.6038      114.4274      103.0377      105.7003      113.2786      129.8456      121.5702      112.4785      102.5992       91.3924       89.9866       85.7064       91.4643       88.3771       88.2920       82.2719       79.6581       76.4655       72.7905       70.9326       64.3455       61.4708       56.4725       48.7015       47.6206       48.8538       50.8752       43.7951       41.3425       39.4942       32.1212       31.3409       31.9619       28.4259       11.8758       11.4037       16.9726       10.3637        9.1007        0.0000        0.0000        9.8469       11.6926       13.3303       18.4924       24.0073       42.0711       49.6630       64.7478       74.5252       77.2826       84.1720       97.6289        0.0000        0.0000        0.0000        0.0000        0.0000        0.0000        0.0000        0.0000        0.0000        0.0000        0.0000        0.0000        0.0000        0.0000        0.0000        0.0000        0.0000        0.0000        0.0000        0.0000        0.0000        0.0000        0.0000        0.0000        0.0000        0.0000        0.0000        0.0000        0.0000        0.0000        0.0000        0.0000        0.0000        0.0000        0.0000        0.0000        0.0000        0.0000        0.0000        0.0000        0.0000        0.0000        0.0000        0.0000        0.0000        0.0000        0.0000        0.0000        0.0000        0.0000        0.0000
        0.0000        0.0000        0.0000        0.0000        4.8915        6.4732        7.2442        6.2897        8.6614       14.2166       17.0545       25.0990       20.6680       17.7293       12.2442       10.9031        7.1222        3.3977        1.9263        2.2538        2.1847        2.6124        2.7066        4.5374        5.7190        4.6014        1.7471        1.5931        1.0624        0.7939        1.1532        3.2373        3.0463        1.9064        0.9410        1.4891        1.8635        1.2075        0.6536        1.2474        0.8990        0.3967        0.3201        0.2618        0.2466        0.2945        0.3411        1.3353        2.6462        6.6925       17.8835       11.6742       11.0608       13.7329       18.7122       21.7657       24.3307       19.7417       13.6534       22.3736       27.6893       34.3419       32.8890       23.5535       13.2281       12.8510       11.0653       10.0159       17.9293       18.2786       21.1192       48.2334       38.9326       16.7142        7.3560        3.2985        2.9803        2.0578        1.9756        2.9085       12.0243       43.2444        2.2959        4.1500        4.6985        4.3957        6.0233        9.6421       12.5715       14.9243       16.5299       21.6513       19.8994       20.0666       24.7344       10.9474        9.3994       10.1858       14.4462       21.8743       23.4199       26.0354       29.6513       30.2191       28.3476       27.2920       27.2781       30.1561       38.3506       39.2164       58.7017       68.2001       51.7555       61.6830       63.5017       56.6007       57.6613       57.2340       37.7525       41.4957       42.9127       32.9999       33.9948       31.6862       34.3533       41.5590       46.6392       45.8374       45.6033       41.1348       37.4304       38.9890       37.2822       42.9588       58.9804       55.8323       60.3958       84.5220       93.3785       90.8263      101.8429      100.9872      103.9523      111.7428      104.1045      113.3907      115.5063      104.6233      105.6463      114.5455      111.1154       96.7991       85.9565       81.3240       78.8737       83.2229       84.2316       88.0025       82.3857       79.2278       74.9675       70.4405       71.6553       72.4825       67.0597       60.6472       57.3318       52.5126       45.2688       41.5880       40.6767       45.9338       36.9214       34.5579       33.5460       29.5595       25.0037       24.1940       21.3525        9.0754        8.5359        8.1887        8.5122        6.7121        0.0000        9.1352        9.5292       15.3324       19.5690       25.2211       28.5447       48.4213       57.9337       68.0934       76.9982       80.3662       90.8834       93.2458      117.3943        0.0000        0.0000        0.0000        0.0000        0.0000        0.0000        0.0000        0.0000        0.0000        0.0000        0.0000        0.0000        0.0000        0.0000        0.0000        0.0000        0.0000        0.0000        0.0000        0.0000        0.0000        0.0000        0.0000        0.0000        0.0000        0.0000        0.0000        0.0000        0.0000        0.0000        0.0000        0.0000        0.0000        0.0000        0.0000        0.0000        0.0000        0.0000        0.0000        0.0000        0.0000        0.0000        0.0000        0.0000        0.0000        0.0000        0.0000        0.0000        0.0000        0.0000
        0.0000        0.0000        0.0000        0.0000        6.1021        7.7808       10.8430       14.1740       15.7836       16.6808       15.8184       20.7146       19.3660       17.4139       16.3103       10.5103       11.3707       11.2889       10.2377        8.8266        4.3710        4.9936        4.7735        4.4328        3.9506        3.4512        3.3090        2.0082        2.6150        3.3363        2.0983        5.2585        7.6875        3.0484        0.3577        1.0265        1.4608        2.0977        2.9004        1.5335        0.4820        1.0114        0.5637        0.5270        0.3632        0.6707        4.7203       13.1960       17.0244       15.1719       18.8449       11.1339        8.1027        8.8336       14.2877       24.1697       22.9841       19.5127       12.3844       13.3112       15.0037       15.9600       25.8025       28.4961       25.8281       17.4638       12.3757       12.7572       16.2186       17.6908       23.3568       31.7129       20.7249       15.2270        7.1135        4.7052        3.9898        3.3139        3.1833        2.2775       52.7248       29.8284        1.5284        3.7499        3.8785        3.9550        4.4641       14.6610       12.9706       13.4156       15.6590       15.5008       14.1513       13.8564      248.0976        9.8491        8.0368        8.8911       10.5816       18.2942       22.7636       25.3289       28.9806       34.4341       25.9722       27.8067       29.6384       25.1064       34.7462       37.0755       42.7594       56.2981       54.0306       55.5987       47.5123       57.3922       53.5579       55.9162       45.6399       52.0862       57.7739       56.8435       43.1007       25.7196       31.0775       45.4819       56.0631       50.2379       44.8372       41.1028       51.0013       49.6451       45.2396       57.5930       66.6573       69.7291       88.1960       99.6799       97.0088      100.1846      112.0044      114.8505      120.9557      116.5724      111.7392      105.3213      100.8608       98.7003       91.8479       92.1663       83.2013       83.2720       74.5552       72.2153       72.1040       81.3253       81.6670       77.0798       76.8390       72.0089       69.2557       67.6933       64.4253       63.5684       55.5617       47.8257       47.9679       43.6237       36.0557       29.2295       28.6516       30.8114       30.9989       31.4661       27.9987       26.2788       22.3729       19.9646       19.7679       10.3769        8.3475        8.4910        9.4365        8.3250        9.7210       10.7389       13.5574       21.8500       24.7010       29.4675       32.1600       49.4445       58.0848       69.9767       79.4650       85.7568       97.3193      117.4812      122.2761        0.0000        0.0000        0.0000        0.0000        0.0000        0.0000        0.0000        0.0000        0.0000        0.0000        0.0000        0.0000        0.0000        0.0000        0.0000        0.0000        0.0000        0.0000        0.0000        0.0000        0.0000        0.0000        0.0000        0.0000        0.0000        0.0000        0.0000        0.0000        0.0000        0.0000        0.0000        0.0000        0.0000        0.0000        0.0000        0.0000        0.0000        0.0000        0.0000        0.0000        0.0000        0.0000        0.0000        0.0000        0.0000        0.0000        0.0000        0.0000        0.0000        0.0000
        0.0000        0.0000        0.0000        0.0000        5.8755        9.0915       12.7548       17.1297       16.3114       15.6668       19.8810       30.4564       32.4592       21.6462       20.0036       15.4903       13.6173       18.5869       14.7219       13.9188       10.7364        7.9175       10.4595        3.4951        1.3162        1.8606        1.6199        1.9755        3.1817        3.1845        2.3174        0.7081        0.6171        0.7078        4.4254        4.7967        4.5440        2.7652        2.4569        2.9595        2.4378        1.2874        2.1951        6.4820       12.8081       23.5522       33.0710       22.8585       13.4957       15.9739       13.9330       12.6724       12.6514       11.6993       18.7256       21.8504       21.0296       21.0466       18.0843       22.0678       21.6109       26.4779       23.6612       30.8169       24.7937       23.2053       21.1868       25.1210       23.5269       25.6830       30.1339       24.8294       25.8993       20.0572       15.1021       13.5300        8.0989        6.4701        6.5639        4.8046        2.4765        0.8056        0.8568        1.0441        2.8347        3.7770        1.8314       41.8366       38.2112       41.3655      100.6658       23.8254       32.1926        5.4157       57.4245        9.2679        7.4117        8.8786       12.6316       18.3128       22.8463       24.6162       24.6602       21.7226       22.3918       22.5661       21.8209       28.2081       28.5724       32.0048       35.1664       46.0577       51.0275       48.7680       46.5131       84.9238       85.3914       84.1574       62.6785       74.9368       72.6936       60.3484       52.6007       61.0904       50.8074       58.6726       66.2366       53.9158       56.3341       63.7356       71.7466       72.5708       75.0856       81.6812       92.1303       81.3915       90.1558      104.1395      113.1312      114.1342      120.3367      100.8176      102.6412       94.8501       99.4553       78.3931       74.0547       72.2297       71.7228       68.4108       65.1492       72.3436       66.6427       66.5363       69.8637       76.6087       73.5392       69.2658       63.0671       55.0245       56.0497       54.7833       53.2911       33.0356       28.6018       25.5947       25.7753       20.9409       15.4591       13.0803       13.5573       25.4541       21.2897       30.6195       30.1252       26.8746       25.6206       20.8499       19.6285       11.2514        9.3302       10.3004       10.9701       17.6847       21.4058       25.4094       30.2685       41.7801       46.0862       50.6642       56.5553       46.4168       57.9772       61.0665       69.0206       83.2429       94.7061       97.8516      104.8854        0.0000        0.0000        0.0000        0.0000        0.0000        0.0000        0.0000        0.0000        0.0000        0.0000        0.0000        0.0000        0.0000        0.0000        0.0000        0.0000        0.0000        0.0000        0.0000        0.0000        0.0000        0.0000        0.0000        0.0000        0.0000        0.0000        0.0000        0.0000        0.0000        0.0000        0.0000        0.0000        0.0000        0.0000        0.0000        0.0000        0.0000        0.0000        0.0000        0.0000        0.0000        0.0000        0.0000        0.0000        0.0000        0.0000        0.0000        0.0000        0.0000        0.0000
        0.0000        0.0000        0.0000        0.0000        0.0000        0.0000        0.0000        0.0000       19.6191       31.9253       21.5823       26.7443       21.6023       18.2291       15.5528        9.9919       19.3174       14.7827        6.8636       12.1567       12.2590        6.7431        3.4378        3.6717        3.2261        4.9554        4.1675        5.4531        9.5542        2.6624        2.7925        1.7311        1.8000        2.3354        4.4723        5.8302        4.5919        4.1852        3.9879        4.5862        5.5485        9.7546       21.2029       20.6283       19.0513       14.9081       10.2422        7.8136        8.2117       12.2356       13.9260       13.2795       16.2681       17.7546       21.6246       22.8989       11.1809       16.4281       32.2023       40.3147       39.8383       39.7903       41.3661       49.6234       43.7307       34.7720       29.6320       39.4478       41.8181       48.1327       32.6860       32.1701       31.4627       22.6469       20.7197       15.6411       19.5414       17.8849       29.0868       12.0481        5.7097        3.4522        2.0906        1.3518        1.6166        4.5184        6.3773       18.2596       20.0218       18.3142       36.3821       32.9867       40.2481       11.3861       12.9504        8.9747       10.1280       13.5374       18.5563       22.9629       31.9742       24.6924       22.0390       19.8068       22.1792       27.3255       25.6578       27.0464       26.4215       36.4525       40.0638       53.0799       48.9755       46.4800       40.3773       56.7558       87.7815       84.1620       74.1579       75.8559       66.1550       54.7172       53.5536       74.5134       71.9964       75.9127       76.0646       68.8381       70.9426       82.6814       93.1390       86.0896       98.7494       99.6096       98.1208       95.2746      107.4186      118.4268      114.9285       99.6162      108.3118       99.4912       99.6600       97.3782       92.7469       72.6325       58.9857       70.5394       66.6909       60.4644       56.6377       68.5144       66.2899       64.8111       64.7185       68.3201       66.2409       62.1276       55.0872       46.2554       45.3548       41.8396       38.7621       25.1610       21.0955       18.4093       15.9313       13.1738        9.6989        9.3197        9.8438       15.8321       20.8747       24.3744       28.1156       23.0210       19.2218       19.2074       17.7785       13.4346       18.0518       16.8866       15.2208       21.4989       26.6906       32.3577       41.8707       61.4036       67.5279       64.4268       64.9426       51.8892       54.6690       64.1202       73.8735       78.0935       96.4005        0.0000        0.0000        0.0000        0.0000        0.0000        0.0000        0.0000        0.0000        0.0000        0.0000        0.0000        0.0000        0.0000        0.0000        0.0000        0.0000        0.0000        0.0000        0.0000        0.0000        0.0000        0.0000        0.0000        0.0000        0.0000        0.0000        0.0000        0.0000        0.0000        0.0000        0.0000        0.0000        0.0000        0.0000        0.0000        0.0000        0.0000        0.0000        0.0000        0.0000        0.0000        0.0000        0.0000        0.0000        0.0000        0.0000        0.0000        0.0000        0.0000        0.0000        0.0000        0.0000
        0.0000        0.0000        0.0000        0.0000        0.0000        0.0000        0.0000        0.0000        0.0000        0.0000       15.4361       22.3631       21.8387       19.8065       18.0981       14.6935       17.0861       14.3477        6.7683        6.4251       10.8479        8.4281        9.4496        4.8791        4.7517        7.0062        5.4014        5.1244        6.6383        4.6771        4.4939        5.7980        4.8859        4.2080        4.3847        7.4418       10.3150       20.4047       15.3985       21.4588       17.8933       16.6736       18.9419       12.4686        9.6507       14.4988       16.8191       21.5957       18.6297       18.0555       18.9967       11.9343       16.0321       18.9029       15.0702       12.8924       12.3264       17.4459       27.4000       25.4932       28.0239       39.7087       40.1015       34.1189       20.0521       25.2757       38.1990       55.2915       49.6804       38.1281       34.7777       38.1858       45.7264       47.7935       70.9108       31.1947       20.4485       22.2333       31.7882       18.2261       15.3261       13.6927       14.0231       15.3158        8.6047        8.1999       11.6569       14.1121       21.2433       16.9475       18.1976       15.0552       15.6549       15.9951       15.2760       11.7771       15.6226       19.0245       26.7096       24.1391       30.3052       29.7819       27.4967       25.8442       24.5628       27.9092       24.1547       26.7479       32.9891       29.2003       33.3942       52.6321       58.7413       47.2519       45.3168       62.7919       75.2874       76.7346       59.1713       70.8018       58.0612       54.9116       47.6732       70.1332       51.1775       45.5081       53.0184       56.3510       67.3988       85.0615       98.3485      104.3461       96.4673      104.2358      105.2155      100.2152      111.3869      121.5797      107.6548       93.7137      100.9632      101.9180      109.7029       96.7267       89.3344       76.0857       66.3163       62.6952       62.5097       57.0724       53.6327       62.0578       59.1135       56.2909       58.0682       64.0877       61.6881       54.0007       46.5899       37.7635       38.7144       34.5988       30.6162       21.0274       16.4034       14.2841       12.7536        9.9602        7.6415        6.5689        7.9475       18.4948       16.1878       23.5949       32.9134       33.5910       27.9718       23.1912       21.0248       17.5317       20.2807       26.8241       26.7909       30.2069       46.3430       43.3398       54.8872       63.8203       71.8121       71.2452       89.9870       76.9867       75.0238       80.0564        0.0000        0.0000        0.0000        0.0000        0.0000        0.0000        0.0000        0.0000        0.0000        0.0000        0.0000        0.0000        0.0000        0.0000        0.0000        0.0000        0.0000        0.0000        0.0000        0.0000        0.0000        0.0000        0.0000        0.0000        0.0000        0.0000        0.0000        0.0000        0.0000        0.0000        0.0000        0.0000        0.0000        0.0000        0.0000        0.0000        0.0000        0.0000        0.0000        0.0000        0.0000        0.0000        0.0000        0.0000        0.0000        0.0000        0.0000        0.0000        0.0000        0.0000        0.0000        0.0000        0.0000        0.0000        0.0000
        0.0000        0.0000        0.0000        0.0000        0.0000        0.0000        0.0000        0.0000        0.0000        0.0000       36.6168       69.3630       15.9792       19.5222       20.4144       16.1585       13.9964       14.6330       10.9755        5.2133        3.7940        4.3768        2.5467        6.3706       12.3395        9.3501        6.3741        9.7297       11.1054        5.0378        4.9384       13.6181       10.1648        7.0440       11.9890       13.6008       13.3286       12.5968        5.4684        5.3567        5.4669        8.3925       17.1186        7.1069        8.8246        9.0839       13.7308       17.7888       11.3760        7.7708        8.5476        9.1000       10.2232       17.9122       15.0350       25.6500       26.5384       20.2627       15.0463       17.7833       18.3605       21.2252       24.6114       26.1782       37.0838       41.3028       50.4127       73.3162       67.9007       44.2491       32.4436       38.5177       53.0176       51.8244       45.7740       44.9289       28.8156       28.8342       50.3337       50.0899       35.9772       33.5462       25.7677       21.0110       16.5497       31.4329       25.2962       35.7951       43.2336       38.1137       53.7672       65.6494       35.8665       37.8529       33.5625       18.9763       17.8683       20.0701       26.0878       26.2714       35.8512       34.3258       37.6835       31.2687       29.7458       31.8753       26.6330       31.6802       36.3582       32.4640       45.6534       43.5482       40.5929       47.5815       50.7347       73.9081       86.5545       75.5963       66.0955       88.9710       66.9413       57.6226       57.2704       78.9864       74.6619       55.0657       61.8385       75.3587       86.6847       91.9476       87.7618       99.6603       99.6529      106.6007      108.7763       94.3769      109.0302      119.4910      110.6615       99.8966      102.0648       93.8838       91.6342       68.4447       78.0839       63.9370       57.4559       51.1604       48.1656       45.7597       44.7778       54.2689       50.9977       48.3979       50.3162       50.9464       49.3196       44.9001       40.5717       32.2206       29.1692       27.6546       26.9446       18.3698       14.6222       11.0731       10.9289        7.0626        6.5632        7.2269        8.3822       26.3337       21.1022       28.5213       34.0819       33.5836       36.8009       32.3466       27.8331       30.1534       40.5292       37.0888       34.9662       45.2054       58.5971       60.3487       69.6582       83.1658       90.8797       87.4033      102.2602       78.3454       80.5519        0.0000        0.0000        0.0000        0.0000        0.0000        0.0000        0.0000        0.0000        0.0000        0.0000        0.0000        0.0000        0.0000        0.0000        0.0000        0.0000        0.0000        0.0000        0.0000        0.0000        0.0000        0.0000        0.0000        0.0000        0.0000        0.0000        0.0000        0.0000        0.0000        0.0000        0.0000        0.0000        0.0000        0.0000        0.0000        0.0000        0.0000        0.0000        0.0000        0.0000        0.0000        0.0000        0.0000        0.0000        0.0000        0.0000        0.0000        0.0000        0.0000        0.0000        0.0000        0.0000        0.0000        0.0000        0.0000        0.0000
        0.0000        0.0000        0.0000        0.0000        0.0000        0.0000        0.0000        0.0000        0.0000        0.0000       24.0058       38.5369       42.5188       64.8484       41.6833       30.5262       25.1619       26.5074       23.4284       23.2317       22.8614       16.0476       19.1225        9.7624       10.8523       13.5685       15.3632       14.3419       17.4396       18.5086        8.5003       24.0488       15.5408       16.4477       18.9855       30.5444       28.4949       28.5592       29.1641       19.2788        9.9278        9.9334        9.6880        5.6654        5.9752        7.2351       11.6459       24.5992       22.5948       22.8626       30.5545       31.8869       22.4517       13.8339       22.6474       17.6557       23.2656       22.3607       30.4398       19.0209       16.8307       20.7787       17.8927       22.7990       16.6124       30.3392       28.3298       34.6270       44.3387       16.3986       24.3219       23.6759       18.0146       24.2915       31.5404       38.1657       34.8546       27.6329       36.0957       29.1241       34.0726       35.1147       25.9154       47.7738       50.9679       72.9591       44.4875       33.0263       27.6628       30.6573       43.7134       42.2958       50.9190       49.9803       52.8813       31.6188       32.7877       34.3063       34.6562       28.4786       34.9316       36.2125       34.8680       31.4567       33.5190       36.2513       39.9435       37.5030       35.6176       55.1196       54.9592       43.0361       39.6798       43.6836       47.0856       54.4342       53.9461       52.3991       48.4763       70.0949       54.3581       41.3078       43.2289       55.4216       68.7493       91.3783       73.9684       78.5262       72.6608       76.6572       80.2210       94.4744      103.0990      101.7946      109.1881      101.0989      115.5824      118.2887      106.8832       99.0942       97.8106       86.6292       80.4160       60.1923       58.0756       65.3424       53.2855       37.0046       35.9776       32.3085       28.6935       31.7409       29.7610       27.5625       27.9749       43.0264       46.8548       43.8085       37.0309       17.6021       15.2855       15.0928       16.9876       10.4595       12.3831       11.1655        7.1668        4.7417        5.4834        6.3585        8.0023       27.5637       20.8752       21.2241       26.3447       28.4233       25.9322       23.4534       31.6720       48.8265       51.8190       48.7844       61.3368       77.0880       98.2544       99.3370       94.3832       97.4122      150.4573      167.4430        0.0000        0.0000        0.0000        0.0000        0.0000        0.0000        0.0000        0.0000        0.0000        0.0000        0.0000        0.0000        0.0000        0.0000        0.0000        0.0000        0.0000        0.0000        0.0000        0.0000        0.0000        0.0000        0.0000        0.0000        0.0000        0.0000        0.0000        0.0000        0.0000        0.0000        0.0000        0.0000        0.0000        0.0000        0.0000        0.0000        0.0000        0.0000        0.0000        0.0000        0.0000        0.0000        0.0000        0.0000        0.0000        0.0000        0.0000        0.0000        0.0000        0.0000        0.0000        0.0000        0.0000        0.0000        0.0000        0.0000        0.0000        0.0000        0.0000
        0.0000        0.0000        0.0000        0.0000        0.0000        0.0000        0.0000        0.0000        0.0000        0.0000        0.0000       35.3903       49.2879       43.5752       47.9652       49.5165       41.0601       23.3619       28.8811       20.6734       20.0385       13.8571       17.4030       17.3869       12.1957       17.4481       20.8714       12.6227       21.6017       24.9400       16.0582       21.1372       13.6670       20.3959       29.3598       20.9550       14.4386       14.3474       14.2132       19.9684       11.7559       12.8890       15.0655       17.1117       14.4412        9.3423       14.1710       34.9613       29.0451       20.5109       26.8890       19.6818       17.2685       12.0241       10.5143       11.7503       20.3110       23.0959       33.1341       16.4033       19.6646       20.7275       25.4338       25.8999       35.5757       36.9215       32.9000       39.6395       40.9009       40.1459       35.8705       22.5738       20.7402       36.2096       25.1016       42.7700       45.3149       23.3705       50.2741       18.4333       14.2370       11.2661       14.5423       31.2288       57.6843       43.9081       34.2148       23.6259       25.9098       37.9842       47.6429       39.4748       39.2888       67.2850       68.9399       36.0683       42.4637       37.7829       34.8426       36.3242       35.7864       47.4831       40.3938       33.2543       36.7952       38.3420       31.0088       37.8475       36.1368       34.5988       49.0261       38.7789       46.1910       71.4525       54.2358       59.5364       51.6329       51.5777       48.9608       62.0106       57.8474       53.6715       51.2185       68.1756       77.4626       81.0125       79.1872       76.3164       74.9853       83.1519       87.7264       92.2484      104.9878      105.4750      119.3443      109.8872      110.9773      114.7975      115.3732      103.7833       95.8147       86.6995       75.7349       61.1129       62.3361       51.7179       40.9911       28.6370       21.5933       19.2041       20.9059       26.5453       22.4279       19.6037       19.7947       31.6187       37.2150       38.8953       31.2522       15.4558       12.8610       11.8785        8.7388        7.6207        9.7051        7.1441        8.6317        6.0461        5.2311        7.2526        5.1831       10.5427       19.4785       24.3723       22.8806       31.0909       32.3761       31.9415       35.6633       48.5971       52.7127       63.8938       79.1699       91.1428      111.9587      111.0292      116.1799      158.3111      168.9351        0.0000        0.0000        0.0000        0.0000        0.0000        0.0000        0.0000        0.0000        0.0000        0.0000        0.0000        0.0000        0.0000        0.0000        0.0000        0.0000        0.0000        0.0000        0.0000        0.0000        0.0000        0.0000        0.0000        0.0000        0.0000        0.0000        0.0000        0.0000        0.0000        0.0000        0.0000        0.0000        0.0000        0.0000        0.0000        0.0000        0.0000        0.0000        0.0000        0.0000        0.0000        0.0000        0.0000        0.0000        0.0000        0.0000        0.0000        0.0000        0.0000        0.0000        0.0000        0.0000        0.0000        0.0000        0.0000        0.0000        0.0000        0.0000        0.0000        0.0000
        0.0000        0.0000        0.0000        0.0000        0.0000        0.0000        0.0000        0.0000        0.0000        0.0000        0.0000        0.0000        0.0000        0.0000       47.2207       50.7576       44.3064       20.7951       19.2009       29.5546       25.3343       26.2627       22.8897       12.1712       10.6074       10.8636       14.2860        5.7998        8.5880       22.4073       24.2695       23.9519        8.5358        8.1918       23.1022       17.9487       13.3940       22.0712       18.5172       10.6882       11.5406        9.5933       12.0263       14.5077        8.0376        3.7739       15.9224       42.3497       35.6715       41.3051       42.8478       17.0604       14.7854       39.3658       35.2058       16.8296       24.3900       25.5648       22.1710       18.4868       13.7407       21.6256       21.7498       18.5147       20.8145       31.8505       26.5648       35.5134       43.8928       55.8817       57.3976       44.1658       41.2638       35.3437       25.2785       29.4522       39.2896       23.4965       32.8420       23.2340       21.8479       19.8603       18.6902       24.4215       31.5912       24.7201       18.2840       30.3001       32.2304       40.1498       44.7951       46.9449       60.3119       74.8085       82.2107       50.2716       44.8653       38.6753       42.0339       43.0250       43.5917       49.0061       26.2190       34.3127       35.9536       42.1892       36.5238       42.6828       42.6285       37.8824       38.8511       49.4127       56.6831       70.7547       60.1398       62.3951       59.2382       50.5372       52.8224       71.7105       62.3717       59.2922       65.8107       78.3891       90.7003       73.4316       82.6493       85.0621       80.2272       83.1214       85.3244       94.8855      101.2052      106.5625      121.2929      112.0491      118.4866      121.1337      117.9329      106.9250       94.0782       82.1109       72.1300       55.7818       49.1244       38.8214       33.9372       19.5216       15.1533       13.7520       13.7359       16.2591       18.8102       16.6931       17.9498       29.2231       32.5361       33.3748       25.2446       12.7259       10.7602        9.8110       10.1627       10.2840        7.0103        5.3012        6.1120        8.5632        7.0536        7.0723       11.7686       16.0922       24.2136       24.3297       28.5899       37.1315       36.9548       39.2506       44.5729       59.5792       74.2217       84.7030      105.9960      143.6792      134.5602      172.3464        0.0000        0.0000        0.0000        0.0000        0.0000        0.0000        0.0000        0.0000        0.0000        0.0000        0.0000        0.0000        0.0000        0.0000        0.0000        0.0000        0.0000        0.0000        0.0000        0.0000        0.0000        0.0000        0.0000        0.0000        0.0000        0.0000        0.0000        0.0000        0.0000        0.0000        0.0000        0.0000        0.0000        0.0000        0.0000        0.0000        0.0000        0.0000        0.0000        0.0000        0.0000        0.0000        0.0000        0.0000        0.0000        0.0000        0.0000        0.0000        0.0000        0.0000        0.0000        0.0000        0.0000        0.0000        0.0000        0.0000        0.0000        0.0000        0.0000        0.0000        0.0000        0.0000        0.0000
        0.0000        0.0000        0.0000        0.0000        0.0000        0.0000        0.0000        0.0000        0.0000        0.0000        0.0000        0.0000        0.0000        0.0000        0.0000        0.0000        0.0000        0.0000       38.9460       31.7032       27.1502       27.3399       23.9873       13.0722        7.8936        5.8890        6.7555        8.8786       16.2086       12.9912       12.9094        7.0111        8.8093       12.9992       10.8025       18.9327       17.0710       14.3438       20.1920       10.4424        7.3085        9.1970       11.6575       16.4067       15.1069       15.9325       30.1363       47.0135       61.8878       63.3278       40.4194       18.8181       20.4831       13.1779        7.5245       12.1744       26.4881       21.6763       16.7270       22.3218       27.7896       33.3175       46.9988       41.7686       34.1379       42.4948       42.3752       55.4227       42.0259       43.8303       31.1744       36.8176       32.1770       25.0655       20.7223       26.5452       31.1199       27.6644       34.8716       41.6804       38.9822       38.7747       37.9507       39.1061       46.1769       43.2700       36.3611       40.6553       52.0225       60.9290       56.2095       46.3500       63.6497       80.2988       88.6637       46.8554       49.2824       46.2693       52.6207       36.4296       32.8654       34.0371       32.4904       36.7841       44.6409       45.9739       45.7479       62.3986       57.8529       50.3693       56.5219       70.5747       62.7957       57.7995       58.0638       59.0361       72.3333       67.9958       62.7524       81.8156       83.4449       88.3464       80.1830       81.0271       68.2156       71.6197       89.7647       92.9862       81.4661       79.8594       78.3975       89.9544      101.8509      106.3357      114.1030      112.8875      128.4246      128.1154      107.3319      104.6430       94.9237       88.7314       67.0955       54.0479       51.9109       37.6371       27.3283       16.9327       13.4529       11.9392       12.3020       15.7558       18.0338       17.6831       17.5463       25.4288       27.0912       24.6416       20.8980       12.2742       11.7984       13.1865       11.0208       12.6945       10.6899        9.7864        9.4243        9.4045        9.6022       11.5283       21.8273       23.8295       29.5966       37.6723       44.3896       34.8340       48.4818       54.1132       56.5695       67.6806       81.7478      108.4237      128.6381      153.1523      123.5338      164.6895        0.0000        0.0000        0.0000        0.0000        0.0000        0.0000        0.0000        0.0000        0.0000        0.0000        0.0000        0.0000        0.0000        0.0000        0.0000        0.0000        0.0000        0.0000        0.0000        0.0000        0.0000        0.0000        0.0000        0.0000        0.0000        0.0000        0.0000        0.0000        0.0000        0.0000        0.0000        0.0000        0.0000        0.0000        0.0000        0.0000        0.0000        0.0000        0.0000        0.0000        0.0000        0.0000        0.0000        0.0000        0.0000        0.0000        0.0000        0.0000        0.0000        0.0000        0.0000        0.0000        0.0000        0.0000        0.0000        0.0000        0.0000        0.0000        0.0000        0.0000        0.0000        0.0000        0.0000
        0.0000        0.0000        0.0000        0.0000        0.0000        0.0000        0.0000        0.0000        0.0000        0.0000        0.0000        0.0000        0.0000        0.0000        0.0000        0.0000        0.0000        0.0000        0.0000       47.2352       14.5656       14.7618       18.5825        9.8853        4.3127        3.9157        8.8738        9.8298       15.6060        6.7961       11.6621        5.3302        4.7002        5.8841        6.9403        6.8653       12.8964       18.0068       12.3190       14.7027       11.2877       17.0043       12.3773       30.3742       22.4325       28.0548       41.5683       51.6778       59.3044       57.3147       41.4953       41.0346       22.5684       39.5935       49.6988       37.1547       40.0866       42.9364       36.0103       20.4524       10.4243       27.8108       26.8453       19.4360       25.2884       38.7630       35.8901       42.2400       15.6859       17.3961       26.6904       40.8897       41.3721       23.0153       22.4852       25.2535       25.2867       31.5737       32.5268       33.1884       31.0378       36.7128       46.8591       66.0273       65.5110       53.3267       39.9659       39.6683       59.5031       69.4800       71.3737       54.5629       60.1517       75.4919       66.2530       54.7359       62.2271       49.8779       48.7769       42.9854       35.7923       31.5549       32.6355       48.7861       80.8788       76.3522       58.6374       56.9542       67.3014       49.7009       61.5493       67.8745       77.9088       73.6655       65.2283       69.5601       94.2279       91.5404       89.0021       88.0397       98.8041       99.9023       99.1374      100.7935       90.8729       83.7589       79.4829       74.2087       69.4906       67.8713       70.0537       79.7336       93.4022      100.7219       96.2272      102.5355      117.8269      115.4061      106.2826       95.0219       76.0208       72.9183       58.1765       37.8782       40.1269       37.2047       19.7151       16.4553       14.7300       15.6023       21.5996       21.1760       16.3692       18.5044       19.5096       16.4537       15.3051       14.9407       13.3786       12.2654       13.7795       15.1068       13.2118       11.7333       13.0289       13.7357       14.5759       16.3860       17.1903       17.9016       23.2887       36.6087       50.3376       48.3697       54.6526       44.1860       48.1377       63.2725       74.3870       86.9641      103.6383      118.1032      136.1823      109.8141      131.1465      172.0117        0.0000        0.0000        0.0000        0.0000        0.0000        0.0000        0.0000        0.0000        0.0000        0.0000        0.0000        0.0000        0.0000        0.0000        0.0000        0.0000        0.0000        0.0000        0.0000        0.0000        0.0000        0.0000        0.0000        0.0000        0.0000        0.0000        0.0000        0.0000        0.0000        0.0000        0.0000        0.0000        0.0000        0.0000        0.0000        0.0000        0.0000        0.0000        0.0000        0.0000        0.0000        0.0000        0.0000        0.0000        0.0000        0.0000        0.0000        0.0000        0.0000        0.0000        0.0000        0.0000        0.0000        0.0000        0.0000        0.0000        0.0000        0.0000        0.0000        0.0000        0.0000        0.0000        0.0000
        0.0000        0.0000        0.0000        0.0000        0.0000        0.0000        0.0000        0.0000        0.0000        0.0000        0.0000        0.0000        0.0000        0.0000        0.0000        0.0000        0.0000        0.0000        0.0000       25.9755       21.7199       11.8777       15.0347       13.3604        7.6795       10.1541        5.4265        9.2184        9.5245       10.6970       15.8986       22.4269       31.2575       15.2827       16.0909       19.8031       20.4919       15.5274       12.5998       28.5786       17.7594       14.3249       10.5206       16.4459       21.8356       36.1621       26.3481       33.5322       32.4071       32.6572       35.1726       28.9489       21.3437       29.5564       37.4240       17.7898       26.3823       38.5328       30.0951       16.7439       16.2343       14.8988       18.9488       10.9447       21.4256       32.8727       41.3351       38.1923       18.0223       12.3298       29.0057       38.6309       35.1224       34.7219       26.3569       33.2731       35.6777       33.5589       32.8356       50.5100       25.9929       33.1659       38.0864       56.8334       78.6359       56.3108       49.1578       43.9527       51.5074       66.5978       70.6503       56.6010       50.4836       49.1559       63.4787       49.4799       54.6844       66.7526       56.1407       47.0113       37.7975       35.2174       36.8493       51.3594       69.4483       79.3895       60.4602       56.5103       55.4987       70.3066       74.4519       73.3075       74.1165       73.7059       88.3847       97.7460      106.3926      114.6145      110.1500       94.3029      103.7002      102.1570      103.1006      118.4506      102.0341       78.9171       72.6856       69.0001       67.7002       63.5672       66.8767       86.1096      100.1431       94.5888       93.0465      107.5566      119.0319      115.4032      111.6562       85.4809       64.7615       57.8622       47.2427       28.5496       21.6803       24.9986       21.6214       16.0227       16.0628       16.0492       20.6833       22.7278       23.6953       19.5466       18.7559       14.7291       18.2487       18.7585       15.0057       12.4783       12.3792       24.1196       16.7413       14.6030       14.0911       15.4377       17.2803       32.6611       27.7765       28.0865       40.9797       67.2457       70.1226       51.3914       55.1132      105.4287       90.4618       81.5347       81.8281      108.5965      120.4085      113.8539      109.8121      118.4737      118.7017      159.1622      146.6709      105.6644        0.0000        0.0000        0.0000        0.0000        0.0000        0.0000        0.0000        0.0000        0.0000        0.0000        0.0000        0.0000        0.0000        0.0000        0.0000        0.0000        0.0000        0.0000        0.0000        0.0000        0.0000        0.0000        0.0000        0.0000        0.0000        0.0000        0.0000        0.0000        0.0000        0.0000        0.0000        0.0000        0.0000        0.0000        0.0000        0.0000        0.0000        0.0000        0.0000        0.0000        0.0000        0.0000        0.0000        0.0000        0.0000        0.0000        0.0000        0.0000        0.0000        0.0000        0.0000        0.0000        0.0000        0.0000        0.0000        0.0000        0.0000        0.0000        0.0000        0.0000        0.0000
        0.0000        0.0000        0.0000        0.0000        0.0000        0.0000        0.0000        0.0000        0.0000        0.0000        0.0000        0.0000        0.0000        0.0000        0.0000        0.0000        0.0000        0.0000        0.0000        0.0000       16.1438       17.7782       25.5854       12.5693       15.9774       12.1502       16.0086       12.8415       11.5940       17.5161       36.8788       39.6404       17.9230       17.8307       23.9888       13.3392       15.4458        7.6802        5.0090       14.0498       15.4826        9.1998       20.1383       18.8976       23.8181       29.3108       35.9146       22.0552       22.3709       13.9902       20.7777       45.5913       34.0096       49.4522       59.8501       30.7436       19.1905       18.2888       26.5910       19.0949       20.6744       12.2797       19.0812       20.4942       17.3234       19.8805       20.6433       32.7049       28.6133       24.8035       31.2525       40.3852       37.6989       23.3672       33.4296       53.1845       61.1975       39.1186       27.8911       50.6082       48.9461       63.1550       58.5406       52.3527       86.1032       70.7461       68.8769       55.8300       45.9931       65.3676       80.0003       66.5603       68.8323       55.1606       73.2671       61.7875       61.5144       53.8221       50.5263       49.0863       46.4559       64.5073       47.6626       60.0282       60.2265       67.4555       60.7341       61.6922       63.6523       66.8202       75.6082       75.7708       83.6757       73.5447       80.4319      101.7848      103.8599      114.8035      105.9039      101.1403      105.7673      134.3528      114.9859      104.2364       77.8019       77.5338       77.5410       70.1872       74.0623       68.9769       72.4802       84.7636      101.2017      102.8365       99.9222      115.2720      113.5926       87.6902       82.5137       76.1737       71.6333       57.0148       60.8820       43.1599       46.2688       28.1248       16.6523       16.6269       17.3124       22.7685       20.4964       24.1838       29.4033       31.5675       22.4182       16.1375       15.4695       16.0971       16.1628       15.4832       15.9598       31.0946       24.1777       21.0986       29.4163       33.0712       37.4235       52.3354       37.4916       55.6800       55.8577       65.9230       71.4718       73.4457       75.9866       78.8331       83.8284       91.1230       98.8970      124.3337      135.8254      142.5975      136.5881      132.5750      118.9967      114.2216      101.0615       75.8104       90.7205        0.0000        0.0000        0.0000        0.0000        0.0000        0.0000        0.0000        0.0000        0.0000        0.0000        0.0000        0.0000        0.0000        0.0000        0.0000        0.0000        0.0000        0.0000        0.0000        0.0000        0.0000        0.0000        0.0000        0.0000        0.0000        0.0000        0.0000        0.0000        0.0000        0.0000        0.0000        0.0000        0.0000        0.0000        0.0000        0.0000        0.0000        0.0000        0.0000        0.0000        0.0000        0.0000        0.0000        0.0000        0.0000        0.0000        0.0000        0.0000        0.0000        0.0000        0.0000        0.0000        0.0000        0.0000        0.0000        0.0000        0.0000        0.0000        0.0000        0.0000
        0.0000        0.0000        0.0000        0.0000        0.0000        0.0000        0.0000        0.0000        0.0000        0.0000        0.0000        0.0000        0.0000        0.0000        0.0000        0.0000        0.0000        0.0000        0.0000        0.0000        0.0000       24.1544       16.8894       10.6669       12.3290        6.5121        5.8501        5.1742       10.8349        5.4211       14.2947        6.5554        2.4002        9.1258       18.2188        9.5012        8.8180        7.9090        6.8016       11.2498       10.3735       13.6858       20.7474       32.7498       32.3060       29.3397       28.7860       23.8793        7.4468       17.4621       24.0800       20.0502       11.1097       29.3790       37.6391       16.7382       25.6256       30.0652       26.0220       25.6289       25.9800       21.9338       32.6139       30.0111       30.6230       31.2965       17.1514       35.6819       62.3454       53.4599       48.6742       54.4420       55.8916       38.0341       32.5251       53.2184       45.1285       42.5400       35.8949       32.0146       33.4193       51.9638       67.5597       86.5716       73.6301       73.2677       72.9027       70.7239       87.2772       84.1852       93.3036       85.3211       74.2994       59.0322       51.5815       52.1549       45.3506       49.9887       51.4152       54.3090       52.2259       41.3218       45.0801       57.4394       86.9018       72.5149       69.6994       64.4346       66.1009       76.3684       67.3969       76.7812       84.2347       97.4399       80.5604      105.7594      120.5786      116.4095      103.1903      112.0819      120.8924      119.0670      103.4661       98.2262       80.0785       73.9074       65.4180       61.6380       62.4380       78.1920       81.1694       96.1472      121.5347      123.4947      122.1726      108.8596      104.8060      108.2221      101.9784       87.5621       86.9032       66.6696       63.8891       47.9278       64.8127       42.2116       31.8524       23.6951       22.6855       22.9399       24.6323       31.8395       32.0631       36.6753       37.2039       34.4981       26.6121       26.2167       28.9210       21.5058       26.2155       35.0173       37.8106       36.3654       38.0667       36.6455       44.9671       50.8099       53.3083       57.6703       68.5338       79.8358       86.7611       94.1829       94.8825       90.4067      101.1674      119.0679      126.7583      187.8712      170.3118      156.7001      137.5219      124.7633      117.4867      101.8288       95.7651       81.0328       80.7936       72.9743        0.0000        0.0000        0.0000        0.0000        0.0000        0.0000        0.0000        0.0000        0.0000        0.0000        0.0000        0.0000        0.0000        0.0000        0.0000        0.0000        0.0000        0.0000        0.0000        0.0000        0.0000        0.0000        0.0000        0.0000        0.0000        0.0000        0.0000        0.0000        0.0000        0.0000        0.0000        0.0000        0.0000        0.0000        0.0000        0.0000        0.0000        0.0000        0.0000        0.0000        0.0000        0.0000        0.0000        0.0000        0.0000        0.0000        0.0000        0.0000        0.0000        0.0000        0.0000        0.0000        0.0000        0.0000        0.0000        0.0000        0.0000        0.0000        0.0000
        0.0000        0.0000        0.0000        0.0000        0.0000        0.0000        0.0000        0.0000        0.0000        0.0000        0.0000        0.0000        0.0000        0.0000        0.0000        0.0000        0.0000        0.0000        0.0000        0.0000        0.0000        8.4058        8.3609        8.3104        5.9957        5.2511       13.7197        7.6617        5.1716        6.0249       10.0759        6.2688        5.6355        6.5051        8.4204        7.0935        8.9596       15.0956       13.3994       12.4441       21.4988       19.4688       25.1940       32.4850       29.9957       26.6086       50.5076       44.1404       30.3421       23.6268       28.7809       23.4499        5.3619        6.3618       12.0851       13.4481       21.0053       12.6576       28.4231       14.8634       24.3133       15.2318       26.5285       17.4092       19.0645       16.1407       12.8917       11.5916       18.6081       23.9243       17.3897       35.9238       45.6634       49.6988       36.1249       45.3849       40.1879       37.1702       55.1562       46.0782       42.1475       70.8946       70.1235       68.7417       64.1025       67.9731       89.0057       66.6147       71.6722       87.8290       77.6438       64.5019       57.1606       67.9477       61.7425       61.2483       52.8597       60.9322       59.0939       54.1588       55.8508       52.0460       63.6260       72.2040       72.3371       72.8222       73.0712       75.7273       84.2538       89.4388       75.3572       84.1756      103.1167       92.0211       96.1458       89.7516      101.3859      110.3556      106.2025      115.3896      114.0440      106.0934       90.5283       74.9884       79.2411       67.7985       69.1163       67.8868       71.3623       85.3512       99.3976      122.6391      133.4666      140.5676      117.3402      114.9906      113.1799      126.7713      117.8171       90.7431       80.2352       55.3991       42.9805       27.0640       36.5964       45.6045       36.2786       22.2781       22.1834       22.2011       25.5221       34.3264       36.7722       43.0977       43.3802       39.5933       40.5793       54.4961       50.1643       40.4106       40.9242       45.1865       47.8821       44.7101       48.2490       51.4244       60.0547       85.8846       90.5508       94.7871       96.7857       95.0113      100.3683      101.7564      101.9302      107.7749      126.9143      132.5129      136.2475      144.0797      143.2847      139.1249      137.4377      120.6055      102.6830       98.4428      113.1995      108.9631      127.0167      177.0416        0.0000        0.0000        0.0000        0.0000        0.0000        0.0000        0.0000        0.0000        0.0000        0.0000        0.0000        0.0000        0.0000        0.0000        0.0000        0.0000        0.0000        0.0000        0.0000        0.0000        0.0000        0.0000        0.0000        0.0000        0.0000        0.0000        0.0000        0.0000        0.0000        0.0000        0.0000        0.0000        0.0000        0.0000        0.0000        0.0000        0.0000        0.0000        0.0000        0.0000        0.0000        0.0000        0.0000        0.0000        0.0000        0.0000        0.0000        0.0000        0.0000        0.0000        0.0000        0.0000        0.0000        0.0000        0.0000        0.0000        0.0000        0.0000        0.0000
        0.0000        0.0000        0.0000        0.0000        0.0000        0.0000        0.0000        0.0000        0.0000        0.0000        0.0000        0.0000        0.0000        0.0000        0.0000        0.0000        0.0000        0.0000        0.0000        0.0000        0.0000       14.4166        8.5803        7.7748        7.4003        6.6374       19.3811        7.4174        7.6359        6.6039        6.0574        5.9084        7.1523       13.5801       13.4893       10.7660       12.3647       13.6854        8.8836       11.3697       18.4795       18.3347       32.9667       43.2465       41.1121       32.0301       57.2973       23.0651       49.4201       33.7009       43.0351       36.8954       34.3595       38.7335       16.6668       18.3218       13.4140       19.6906       26.2387       18.6322       21.9147       29.5315       23.6292       11.0293        9.7813       11.5897       12.3128       11.8523       19.6596       22.3661       20.7694       56.4643       57.4074       51.8178       52.0681       65.0118       72.6682       82.6703       82.1740       85.1970       95.4655       76.6347       93.4361       89.7575       75.2009       94.8933      103.1020       69.3020       67.8236       70.0714       57.8768       63.5146       68.3925       72.3597       64.9365       63.6759       61.3745       62.2498       62.1016       59.3148       65.7278       69.7405       66.3051       63.3417       63.7982       74.0813       79.6113       88.3778       89.4187       90.1559       87.2611      101.7337      119.6375      107.2822       98.2599      101.1857      120.2123      119.0813      102.9628      116.6616      112.2428      110.8686       92.7797       90.0837       80.5215       84.9184       91.3204      117.7582       90.7054       99.1920      118.1812      122.1115      114.4736      136.4011      111.1727      121.0805      122.8907      116.0380       92.6849       65.7684       54.7599       42.6065       39.8820       28.7583       49.1882       32.2430       23.2332       31.7868       27.1357       24.5362       23.2077       37.8320       44.8821       52.1181       46.0846       44.1995       49.8945       74.3296       75.5179       61.4287       49.4651       57.2025       60.8809       51.2176       56.1090       73.4389       80.4477       97.7655      107.2794      106.6363      113.1537      111.9823      121.3752      127.3010      129.3062      127.9725      137.8480      142.9313      145.8214      173.9765      182.7244      174.9344      159.7514      150.5476      130.2067      140.3090      133.5776      130.0884      117.3486      165.7850        0.0000        0.0000        0.0000        0.0000        0.0000        0.0000        0.0000        0.0000        0.0000        0.0000        0.0000        0.0000        0.0000        0.0000        0.0000        0.0000        0.0000        0.0000        0.0000        0.0000        0.0000        0.0000        0.0000        0.0000        0.0000        0.0000        0.0000        0.0000        0.0000        0.0000        0.0000        0.0000        0.0000        0.0000        0.0000        0.0000        0.0000        0.0000        0.0000        0.0000        0.0000        0.0000        0.0000        0.0000        0.0000        0.0000        0.0000        0.0000        0.0000        0.0000        0.0000        0.0000        0.0000        0.0000        0.0000        0.0000        0.0000        0.0000        0.0000
        0.0000        0.0000        0.0000        0.0000        0.0000        0.0000        0.0000        0.0000        0.0000        0.0000        0.0000        0.0000        0.0000        0.0000        0.0000        0.0000        0.0000        0.0000        0.0000        0.0000        0.0000       16.4762       13.7413       22.0040       17.0170        5.2240       14.9251        7.9842        6.4438        4.8855        6.8812        6.1502        5.0244        6.4215        6.4577        3.7797        6.5709        2.8478        5.9054        6.6015       10.0092       11.6376       29.0632       37.4594       42.7385       49.7088       32.9160       33.2730       38.0667       31.9985       43.9254       38.1957       24.3767       17.9501       49.7783       19.0470       19.8310       35.2549       39.3461       27.3026       16.6604       20.9355       23.9817       12.0368        7.6403        7.8678        8.7133        9.3014       11.3487       12.5910       17.4395       46.4232       48.4832       51.4394       50.5520       65.2539       63.7270       85.5201       73.2758       99.5437      105.7073       62.5448       84.9074       95.0009      103.9328       88.3462       88.5202       65.2464       69.1068       72.2419       61.1925       73.5568       80.1022       86.7669       81.1106       66.6376       64.5606       68.7072       70.1207       64.3815       62.9527       67.9039       72.0099       76.4946       70.0529       68.8392       68.6899       79.7710      100.7859      104.7736       95.1289       97.6545      104.5349      111.9598      110.1691      109.2996      129.2610      128.8326       99.7814      107.3354      114.3603      108.9314       97.3139       94.9567       83.0442       79.8440       91.0713      125.2049      114.3225      114.7368      112.3101      115.8514      123.2567      127.8175      121.3606      133.8044      142.7968      112.9189       86.8903       62.4152       52.4870       47.0257       39.1460       26.0571       34.8646       23.7169       24.5097       26.1809       24.5955       23.6534       34.3159       46.6444       57.1014       60.0566       59.6335       60.0119       70.0470       67.6413       80.8805       73.9791       58.8241       67.9843       64.7560       62.2781       69.9798       87.2920       88.5172      105.1555      112.6500      120.2019      123.2806      126.5037      145.1065      153.0015      162.5779      162.9494      160.1401      156.2255      159.0671      226.6413      238.6898      335.4266      190.0338      176.7707      132.1974      133.9577       93.1359       77.2605       79.2593       86.7986      169.0945        0.0000        0.0000        0.0000        0.0000        0.0000        0.0000        0.0000        0.0000        0.0000        0.0000        0.0000        0.0000        0.0000        0.0000        0.0000        0.0000        0.0000        0.0000        0.0000        0.0000        0.0000        0.0000        0.0000        0.0000        0.0000        0.0000        0.0000        0.0000        0.0000        0.0000        0.0000        0.0000        0.0000        0.0000        0.0000        0.0000        0.0000        0.0000        0.0000        0.0000        0.0000        0.0000        0.0000        0.0000        0.0000        0.0000        0.0000        0.0000        0.0000        0.0000        0.0000        0.0000        0.0000        0.0000        0.0000        0.0000        0.0000        0.0000
        0.0000        0.0000        0.0000        0.0000        0.0000        0.0000        0.0000        0.0000        0.0000        0.0000        0.0000        0.0000        0.0000        0.0000        0.0000        0.0000        0.0000        0.0000        0.0000        0.0000        0.0000        0.0000       30.9731       25.1437        9.8956        7.3437       12.2366        7.4441        7.0092        7.4869        7.2124        8.5162        9.7198        7.9934        6.6929        2.8319        2.8089        3.4142        2.7323        4.0503        5.8471        4.4066        7.3552       12.3418       20.4391       29.7332       21.2154       18.1790       10.2498        3.9815       11.6976       25.3384       80.8326       29.9873       38.3526       20.5793       21.6989       20.8156       15.8176       15.2393       20.3627       21.9085       11.6654        7.8962        6.6433        5.7780       11.4770        7.5211       17.6077       15.2583       16.7375       46.6683       42.9208       40.9640       41.2473       89.4747       71.2897       85.3374       75.3290       91.3340       62.2567       86.9179       79.4422       80.0739       73.9920       94.1768      110.5078       79.0701       72.8446       73.2326       74.3415       91.5430       87.5967       94.2666       95.3674       80.5890       70.7571       73.6616       74.6152       78.4609       70.4617       74.6629       90.5637       90.7964       79.9678       73.3997       71.0892       91.4616      114.5145      136.2163      102.2607      109.7058      103.9686       97.4234      108.7428      116.2681      123.0702      116.8122      100.7186       99.1911       94.8689       93.8428       88.7099       97.3145       99.3722       93.5519       97.7415      118.0741      117.4079      102.3258      107.5690      122.7320      136.0983      138.3703      135.6188      133.2418      121.9298      107.5039       85.5253       64.5240       57.2982       55.5711       44.1542       31.2045       27.7616       24.5223       23.2704       26.2696       27.6964       32.0297       39.6539       55.7797       64.6313       72.2463       74.7785       75.6687       76.2761       71.3425       74.2285       68.9594       64.1968       76.5902       71.8781       76.4308       76.6897       83.3542       92.1923      116.6089      120.7172      131.8497      141.5024      142.1051      148.7356      168.1436      172.7237      165.8188      148.3667      140.1864      156.0171      230.4971      197.8520      201.8715      180.2206      166.4554      131.4799      105.0026       84.7550       70.8013       75.1038       82.6788       69.1601        0.0000        0.0000        0.0000        0.0000        0.0000        0.0000        0.0000        0.0000        0.0000        0.0000        0.0000        0.0000        0.0000        0.0000        0.0000        0.0000        0.0000        0.0000        0.0000        0.0000        0.0000        0.0000        0.0000        0.0000        0.0000        0.0000        0.0000        0.0000        0.0000        0.0000        0.0000        0.0000        0.0000        0.0000        0.0000        0.0000        0.0000        0.0000        0.0000        0.0000        0.0000        0.0000        0.0000        0.0000        0.0000        0.0000        0.0000        0.0000        0.0000        0.0000        0.0000        0.0000        0.0000        0.0000        0.0000        0.0000        0.0000        0.0000
        0.0000        0.0000        0.0000        0.0000        0.0000        0.0000        0.0000        0.0000        0.0000        0.0000        0.0000        0.0000        0.0000        0.0000        0.0000        0.0000        0.0000        0.0000        0.0000        0.0000        0.0000       21.5538       20.3955       10.7076        2.6147        3.9983        7.5013        8.6150       11.3142        7.1271       44.8698       45.5528        5.7368       10.0293        4.3039        2.2208        3.6917        4.6832        6.8371       18.1106       13.0454        8.4345        6.1330        7.0808       10.4970       28.0283       16.7411       14.4835       11.9497        9.2811       60.8223        6.3758       18.3278       42.6511       20.5879        7.4177        9.7603       10.8791       21.8670       28.2816       17.7076       20.3054       22.2179       23.8206       22.9496       23.8825       21.4840       30.9817       33.9785       42.8779       42.2576       57.2771       57.2365       54.4256       50.5991       70.0625       58.5741       61.1237       64.2223       54.6659       57.4111       65.1306       67.3935       62.1735       64.7622       61.3767       61.9576       73.9727       71.6261       59.4021       66.5607       70.5275       77.3967       79.5045       84.3584       99.2408       90.5117       88.1176       91.0656       76.9333       83.2084       85.4254       90.8678       95.5429       87.3721       80.2303       83.0114       75.8244      112.0764      143.8166      105.9608      145.8093      146.2014      103.3261      101.5289       91.8613      124.7110      136.0445      127.7267      117.1730      100.4429       90.9720       93.6681      114.0297      117.0178       95.1353       95.6700      118.7393      117.9673      138.2740      149.7299      157.4468      167.2923      161.7795      149.6870      119.8807      132.6286      117.2941       89.7488       60.9956       58.1433       49.7294       37.5451       30.8821       29.9300       26.0024       30.3863       42.0669       48.4960       51.2044       59.4926       71.0264       67.5146       77.0608       75.7682       73.1087       75.1715       69.9577       67.8833       72.8845       73.5959       76.3327       86.5120       94.1578      102.2427      100.7150      107.6829      123.1410      138.4896      151.7099      157.9109      156.6690      167.1306      185.2540      181.3001      168.2650      165.4443      170.0349      177.0949      181.9157      154.5391      145.4394      142.7549      147.6379      144.6268       90.0216       81.3848       74.3439       73.3158       86.3914       69.0397       96.3345        0.0000        0.0000        0.0000        0.0000        0.0000        0.0000        0.0000        0.0000        0.0000        0.0000        0.0000        0.0000        0.0000        0.0000        0.0000        0.0000        0.0000        0.0000        0.0000        0.0000        0.0000        0.0000        0.0000        0.0000        0.0000        0.0000        0.0000        0.0000        0.0000        0.0000        0.0000        0.0000        0.0000        0.0000        0.0000        0.0000        0.0000        0.0000        0.0000        0.0000        0.0000        0.0000        0.0000        0.0000        0.0000        0.0000        0.0000        0.0000        0.0000        0.0000        0.0000        0.0000        0.0000        0.0000        0.0000        0.0000        0.0000
        0.0000        0.0000        0.0000        0.0000        0.0000        0.0000        0.0000        0.0000        0.0000        0.0000        0.0000        0.0000        0.0000        0.0000        0.0000        0.0000        0.0000        0.0000        0.0000        0.0000       13.5838       10.7918       14.0910        8.7111        5.6727        5.0939        8.0089       11.5000        9.9318        9.1207       32.1121       22.6020        2.9132        3.1572        4.6334        3.0358        2.5347        3.4897       12.9986       16.9697       15.1869       11.7939       14.3170       14.5300       16.4159       20.7021       19.9601        7.2965        7.6763       17.9392       89.3338       10.8492        8.2870       19.8458       12.3186       11.8078       19.5127       14.8022       24.2588       31.1937       23.3107       24.3799       40.1315       25.1323       21.4780       26.1323       26.5059       25.4850       33.8018       58.7256       49.8747       78.5695       64.4819       44.8779       44.7381       70.5720       80.6232       77.8665       79.3881       70.5762       67.1935       61.6194       89.1302       81.9002       75.2929       65.4775       70.7447       70.6097       70.4984       70.2836       78.4946       87.4160       95.6148       87.6275      113.1653      124.1889      106.8247      104.2732       97.3857       81.1762       91.2276      104.8437      111.1832       98.6689       85.8663       88.3404       89.2431       89.6572       93.8463       93.6522       90.1228      115.4445      132.3798      113.0737      118.3191      125.8943      130.1077      135.5700      126.9575      117.5813      111.2183      117.2615      127.3857      144.3744      136.7357      116.3487      114.4423      120.1772      115.0986      144.2778      150.6829      151.9125      172.2770      173.2999      145.0668      119.7238      133.5975      111.4678       84.8596       59.7131       54.5964       51.9184       45.0285       33.3251       40.0607       44.3643       50.9472       54.4113       56.4953       60.5622       64.0768       68.9631       75.1804       77.9513       85.4731       87.4132       69.7207       70.1647       80.8654       81.1459       86.9314      100.9235      114.5347      110.9567      108.2652      109.2015      118.3079      140.3226      149.3337      154.3539      158.9247      162.4178      169.4225      157.5101      171.7782      170.3913      161.8315      162.3565      178.1616      149.7928      136.2824      119.2945      119.2761      118.7775      127.6606       83.4154       67.3941       65.2912       74.9820       75.7691       70.6760      104.7889       84.1746        0.0000        0.0000        0.0000        0.0000        0.0000        0.0000        0.0000        0.0000        0.0000        0.0000        0.0000        0.0000        0.0000        0.0000        0.0000        0.0000        0.0000        0.0000        0.0000        0.0000        0.0000        0.0000        0.0000        0.0000        0.0000        0.0000        0.0000        0.0000        0.0000        0.0000        0.0000        0.0000        0.0000        0.0000        0.0000        0.0000        0.0000        0.0000        0.0000        0.0000        0.0000        0.0000        0.0000        0.0000        0.0000        0.0000        0.0000        0.0000        0.0000        0.0000        0.0000        0.0000        0.0000        0.0000        0.0000        0.0000
        0.0000        0.0000        0.0000        0.0000        0.0000        0.0000        0.0000        0.0000        0.0000        0.0000        0.0000        0.0000        0.0000        0.0000        0.0000        0.0000        0.0000        0.0000        0.0000        0.0000       16.4685       11.7447       14.9583       10.0710       10.5737        9.5267        8.4211       10.1815        8.1690        6.7542        4.2721        3.4988        4.2305        4.8762        5.8924        5.7093        5.9600        1.9005        2.7524       10.6085        6.9492        9.0054       13.6609       28.2098       24.7231       15.6091       25.7708       20.1764       19.6940       16.8327       14.4981       11.7528       12.3780       21.0201       32.3547       17.2933       18.4413       22.1015       22.2474       22.3643       26.2056       26.1593       50.6791       48.8899       22.2242       35.2684       46.4707       39.9130       33.7395       41.7044       59.0889       83.9820       71.7698       53.7192       61.5411       99.9150      150.1277      128.6989      110.9764      102.2084      110.5841      109.7166      100.0867       85.3631       77.1694       81.7600       87.9890       86.1808       95.5655      102.7247       98.9856       98.0169      108.9101       95.6294      103.3092      117.9095      124.5619      115.7562      110.4865      103.8996      119.5820      127.8513      135.0180      118.4867      124.5190      108.0270      101.6199      104.7717      102.3571      112.6859      102.4106      107.6623      120.9069      133.4219      131.5841      136.3037      128.5069      135.1219      138.3858      138.4040      139.5717      118.1178      120.9866      133.9411      139.4693      136.3391      132.0220      129.9503      151.9736      162.3112      171.1817      198.4605      196.0083      154.7948      137.9810      127.8911      122.7751       90.5697       90.0349       71.3042       63.2431       59.3566       52.3729       56.0340       61.6749       64.3400       59.0309       63.4220       62.2339       64.7680       71.5022       83.1882       91.2423      101.4616       84.3676       73.7149       73.4212       77.1444       85.2569       97.9590      108.3482      111.9342      110.9334      111.6564      113.8840      116.2755      127.1178      142.8273      149.7163      153.1290      156.7599      146.9674      152.1677      144.2015      182.6945      156.6060      151.2256      145.1579      148.6013      126.9224      122.3598      108.6123      111.0587       86.0878       92.1305       90.7213       84.2004       70.7691       74.9212       66.1643       61.1102       66.9335       59.4893       63.9346        0.0000        0.0000        0.0000        0.0000        0.0000        0.0000        0.0000        0.0000        0.0000        0.0000        0.0000        0.0000        0.0000        0.0000        0.0000        0.0000        0.0000        0.0000        0.0000        0.0000        0.0000        0.0000        0.0000        0.0000        0.0000        0.0000        0.0000        0.0000        0.0000        0.0000        0.0000        0.0000        0.0000        0.0000        0.0000        0.0000        0.0000        0.0000        0.0000        0.0000        0.0000        0.0000        0.0000        0.0000        0.0000        0.0000        0.0000        0.0000        0.0000        0.0000        0.0000        0.0000        0.0000        0.0000        0.0000
        0.0000        0.0000        0.0000        0.0000        0.0000        0.0000        0.0000        0.0000        0.0000        0.0000        0.0000        0.0000        0.0000        0.0000        0.0000        0.0000        0.0000        0.0000        0.0000        0.0000       14.4973       19.1264       35.2573        9.4083        8.9371       11.5740       38.1774       10.4393        9.8643        7.1264       12.8233        9.4604        6.5816        3.7504        4.5547        7.9506        3.6669        3.6925        5.8159       12.8164        8.7612        7.0648        5.7679        8.4295        7.9441      129.7928      119.8211       16.5365       15.6863       24.2406       24.3204       14.1747       20.4136       29.1201       32.4303       19.1334       20.2226       20.4790       17.1977       14.2655       12.8593        7.2737       50.6604       23.8625       36.6033       30.2673       21.7952       30.1969       33.0113       37.4863       91.8569       55.5199       62.8060       71.0712       94.5130      111.0342      154.8887      138.1720      134.6714      152.0958      151.2084      133.3047      103.4147       96.4598      105.6657       94.6679       94.5781       85.6425       87.9989       98.7958      103.3496      107.7047      104.6357      105.1275      117.8003      148.4580      143.0546      130.5906      131.3387      131.0013      136.1973      139.6327      148.6663      141.9540      138.2918      128.5511      118.1358      116.5119      107.8985      104.1508      100.7218      111.7352      124.6533      131.4133      132.0118      144.7520      134.7702      130.9114      132.3374      147.6360      131.7308      126.3847      113.3341      130.0742      138.5704      152.8068      162.2841      172.3354      188.1152      212.4139      213.1946      201.6928      168.4284      137.5688      137.1340      121.1106      127.0670      111.9352      107.1315       96.7969       78.0135       70.9684       71.1979       68.7406       62.2603       62.5354       60.1875       75.5055       70.1517       75.0410       93.6423      103.2485      105.2129      102.7261       93.8428       86.2797       92.0690       84.2749      103.4645      115.9007      117.5426      119.9454      135.8040      132.8452      132.4183      128.2557      137.4750      137.1146      142.7264      151.2237      158.2211      145.7764      138.6665      144.8646      154.2950      165.6169      160.7830      150.5671      144.3596      124.7068      121.3963      113.0015      110.9424      110.4703       94.5026       94.2630       95.9914       64.4009       62.5981       61.4794       66.2931       54.7894       66.6725       63.9855       68.7390        0.0000        0.0000        0.0000        0.0000        0.0000        0.0000        0.0000        0.0000        0.0000        0.0000        0.0000        0.0000        0.0000        0.0000        0.0000        0.0000        0.0000        0.0000        0.0000        0.0000        0.0000        0.0000        0.0000        0.0000        0.0000        0.0000        0.0000        0.0000        0.0000        0.0000        0.0000        0.0000        0.0000        0.0000        0.0000        0.0000        0.0000        0.0000        0.0000        0.0000        0.0000        0.0000        0.0000        0.0000        0.0000        0.0000        0.0000        0.0000        0.0000        0.0000        0.0000        0.0000        0.0000        0.0000
        0.0000        0.0000        0.0000        0.0000        0.0000        0.0000        0.0000        0.0000        0.0000        0.0000        0.0000        0.0000        0.0000        0.0000        0.0000        0.0000        0.0000        0.0000        0.0000        0.0000        0.0000       45.2852       70.4841       40.8941       46.3523       40.0424       85.9023       19.8921       22.5144       19.4577       21.6499        5.0381        3.4828        3.0098        2.9510        4.8146        7.6117        4.2046        7.1159       18.9799       21.9427       29.1929       12.8504        5.4872       13.9377       21.5948       19.5167       10.0171       14.1252       30.3785       23.6185       10.4513       16.5322       44.0389       47.7486       23.8561       36.2337       60.1688       24.7232       35.5814       30.1145       25.2480       21.2706       27.7445       37.9249       39.8902       35.0442       36.9348       34.5400       38.2776       50.6732       57.3315       57.1395       62.8429       83.5831      105.6248      104.9200       94.9866      100.7908       98.4731       94.2640       97.8167      102.1103       94.6462       97.0911      111.3671       98.1019      100.9610      109.2257      103.5052      110.5633      115.6750      107.8384      101.5584      104.4109      148.9560      136.6055      114.8501      114.1352      120.5984      114.6727      143.3592      173.0986      150.8502      125.9823      110.8416      117.0515      115.7324      117.4600      124.7558      113.0751      126.0012      129.4408      139.2863      140.1014      149.3733      139.3749      135.9106      134.2562      168.5337      163.4931      167.0226      144.7879      144.7556      149.1752      176.5200      198.2583      233.7085      232.5466      302.2156      294.1389      225.5545      173.6757      151.7521      132.8218      124.6495      129.3009      126.5588      127.8049      127.0734      123.2263      106.2564      113.6653       86.3980       79.5084       81.3640       91.2972       96.9615       96.8711       93.2438       99.3320      105.5634      110.7567      114.8462      113.9612      115.3580      126.2492      136.9449      139.8884      135.9846      151.9564      137.8214      154.3300      169.2021      185.9859      200.3582      165.9143      121.2000      135.6163      128.1483      127.8046      130.1194      124.6569      141.2155      138.3769      122.4059      138.2674      119.2897      105.7975      106.4681      109.1630      101.6223       89.6067       95.3380       93.0071       82.4444       70.5653       72.7950       68.9251       67.3888       86.5389       74.8865       66.0200       56.1607       48.1510       32.1900        0.0000        0.0000        0.0000        0.0000        0.0000        0.0000        0.0000        0.0000        0.0000        0.0000        0.0000        0.0000        0.0000        0.0000        0.0000        0.0000        0.0000        0.0000        0.0000        0.0000        0.0000        0.0000        0.0000        0.0000        0.0000        0.0000        0.0000        0.0000        0.0000        0.0000        0.0000        0.0000        0.0000        0.0000        0.0000        0.0000        0.0000        0.0000        0.0000        0.0000        0.0000        0.0000        0.0000        0.0000        0.0000        0.0000        0.0000        0.0000        0.0000        0.0000        0.0000        0.0000        0.0000
        0.0000        0.0000        0.0000        0.0000        0.0000        0.0000        0.0000        0.0000        0.0000        0.0000        0.0000        0.0000        0.0000        0.0000        0.0000        0.0000        0.0000        0.0000        0.0000        0.0000        0.0000       40.4621       37.5032       40.2857       47.7519       45.8564       44.0513       27.2419       22.4530       20.6271       18.8180        3.7197        3.0285        3.7896        5.2851        5.8048        5.2800        7.1068       12.2847       14.4133       18.2263       23.1045       27.8512       16.5887       22.6196       16.5880       15.6854       22.8518       15.2298       19.2641       24.2655       11.4092       19.4362       33.7274       24.1777       24.1279       31.3481       29.3378       29.6619       36.2643       25.9944       40.4413       26.2652       48.7917       67.5694       72.9289       40.1917       33.4886       34.7638       38.6957       58.2707       60.0257       66.4989       67.1224       83.6084      121.2719       82.6384      106.7837      104.6729       87.3407       93.9994       92.2551      119.6715       89.9295      109.5312      116.3525      111.7945      113.2383      115.1843      110.7535      103.2590      120.8770      123.3729      111.1782      106.0602      124.8539      133.9739      122.1834      107.3571      100.8659      106.2170      120.4081      153.4929      136.1423      121.4644      123.9315      125.8688      124.0514      120.8919      121.2709      117.1613      135.0882      143.2755      142.3815      148.6339      157.5205      164.3434      162.3924      153.5462      174.0129      166.2222      173.6763      152.9264      155.7893      161.1434      176.0037      197.9226      229.9772      229.3735      315.0724      313.6641      246.0173      200.3577      164.0434      133.1954      115.9491      130.7131      142.1431      160.4880      147.7623      135.8276      124.4521      123.9053      104.4160      108.9377       97.5640       93.1831       95.2178      101.0213      102.9722      110.3338      122.0780      134.1829      147.1667      147.3946      152.9229      169.0662      166.9555      174.9330      191.5442      190.1521      221.2034      183.7847      178.6048      194.9440      177.1748      156.8100      134.5192      122.5878      120.5453      114.5801      131.2284      118.7199      115.4798      115.8399      107.0735      126.3960      131.4018       99.7528       93.7242       99.5773       85.0439       91.0839       78.6225       70.6314       79.5592       72.9905       67.2520       70.2193       66.8770       66.8538       73.0644       88.1699       64.7300       56.8938       46.5300        0.0000        0.0000        0.0000        0.0000        0.0000        0.0000        0.0000        0.0000        0.0000        0.0000        0.0000        0.0000        0.0000        0.0000        0.0000        0.0000        0.0000        0.0000        0.0000        0.0000        0.0000        0.0000        0.0000        0.0000        0.0000        0.0000        0.0000        0.0000        0.0000        0.0000        0.0000        0.0000        0.0000        0.0000        0.0000        0.0000        0.0000        0.0000        0.0000        0.0000        0.0000        0.0000        0.0000        0.0000        0.0000        0.0000        0.0000        0.0000        0.0000        0.0000        0.0000        0.0000        0.0000
        0.0000        0.0000        0.0000        0.0000        0.0000        0.0000        0.0000        0.0000        0.0000        0.0000        0.0000        0.0000        0.0000        0.0000        0.0000        0.0000        0.0000        0.0000        0.0000        0.0000        0.0000       57.5629       51.9383       53.5900       53.0248       50.2485       45.6834       28.6961       22.7923       21.5734       24.5453        6.0943        7.4885        7.2956        8.1695        8.1997        7.9768        5.9683        7.7094       13.4192       20.0972       15.6162       11.2515       60.1084       16.0129       35.6013       39.2683       24.3585       21.5624       19.9344       24.2551       29.3105       32.7228       31.8912       31.2931       24.6107       29.3541       36.6887       24.5399       28.9884       39.3633       37.4405       31.0260       49.7007       47.5761       51.5381       51.7172       44.0727       45.0976       67.1820       55.3530       66.4725       64.1792       81.7446       83.8373       82.4530       69.5375      102.1949      124.9992       89.3361       91.1509      105.9168      112.1703      108.8136      127.8098      123.5990      125.4287      125.7487      123.7969      130.1128      121.4083      124.7432      136.8915      142.7177      138.6751      127.1085      117.4128      101.0504       97.5395      109.7673      114.6756      129.1169      165.7742      128.3329      133.9932      120.8426      135.0360      133.9729      136.7480      124.1286      120.4480      128.9479      142.0951      157.1457      159.0063      153.6286      165.2973      159.4259      157.0200      183.7521      169.1258      156.6102      152.2783      162.9203      180.9618      183.3218      209.8519      220.9851      197.3166      195.4223      160.4549      147.7379      163.9185      169.3954      166.6479      125.7412      146.2198      153.3961      143.8604      135.1816      122.0116      112.8840      115.2444      114.3634      119.5364      105.3538      102.5945      107.3973      117.9440      122.6034      138.6819      165.0344      158.8732      171.3946      177.4364      175.8289      191.5981      181.3703      178.3078      211.4218      218.2801      219.2518      207.8709      203.3204      188.2774      172.5083      148.1025      125.7198      111.7959      110.3951      107.5482      117.1102      106.3370      110.0165      100.7795       91.7128       99.2137      107.3526       99.7576       81.1592       88.3291       95.9659      102.7959       71.7455       68.0859       65.7532       69.5118       72.8544       54.2644       55.8880       67.0946       70.3560       80.8532       97.9655       74.7426       33.7800        0.0000        0.0000        0.0000        0.0000        0.0000        0.0000        0.0000        0.0000        0.0000        0.0000        0.0000        0.0000        0.0000        0.0000        0.0000        0.0000        0.0000        0.0000        0.0000        0.0000        0.0000        0.0000        0.0000        0.0000        0.0000        0.0000        0.0000        0.0000        0.0000        0.0000        0.0000        0.0000        0.0000        0.0000        0.0000        0.0000        0.0000        0.0000        0.0000        0.0000        0.0000        0.0000        0.0000        0.0000        0.0000        0.0000        0.0000        0.0000        0.0000        0.0000        0.0000        0.0000        0.0000
        0.0000        0.0000        0.0000        0.0000        0.0000        0.0000        0.0000        0.0000        0.0000        0.0000        0.0000        0.0000        0.0000        0.0000        0.0000        0.0000        0.0000        0.0000        0.0000        0.0000        0.0000       92.1890       71.8463       70.9411       61.6945       56.2014       49.0880       25.3624       23.1129       23.0513       24.9848       13.2312       13.7439       10.6267        8.0759        9.0079        9.1381       11.3056       15.6171       17.0077       17.1516       10.6757       12.4552       50.5167       41.9742       31.8725       38.2457       17.6278       24.9939       25.8442       26.7783       15.6071       27.2546       48.5761       29.3618       44.7141       30.3634       39.1304       39.2290       36.2953       38.0911       37.4875       30.4044       53.9961       47.2921       43.3835       45.2326       41.5381       39.7610       73.8079       49.2826       75.7315       81.3510       59.1164       65.7338       74.4434       74.9639      109.9937      119.7079      101.6389      109.7849      107.2743      125.9709      123.9341      135.7474      132.4044      138.7986      159.5125      144.4922      137.2354      138.7036      139.5442      127.6608      134.3849      118.6555      145.3975      130.8038      123.9014      135.5556      161.5909      164.5565      189.7008      200.6967      125.3708      117.6966      131.5879      129.4410      128.5969      127.7117      133.2705      140.4248      141.9500      158.5930      156.3214      168.6148      176.0759      166.4305      155.1809      167.1208      176.5255      177.8288      157.9293      167.8754      194.8506      189.1396      188.2295      181.6946      200.4537      200.0415      153.9494      141.6566      174.1924      178.0754      186.8015      197.1797      166.3434      151.0823      129.1000      124.5422      128.3317      114.0341      104.0892      105.2928      109.2388      107.4986      114.2402      124.8350      134.0618      150.6619      160.8011      175.6739      194.8404      193.3733      196.3970      192.1358      192.3599      203.2126      196.5165      202.1094      210.6919      233.6967      218.3996      225.3131      214.9119      198.6049      198.6146      161.1892      108.4228      105.4005       94.8342       93.4893       96.6114       97.9496      100.2233       94.7852       82.7352       78.0270       84.0645       81.9357       86.8251       90.2069       81.9192       76.1228       71.3165       73.6736       67.1386       63.4673       77.3237       49.1480       48.3554       67.1036       72.5303       67.5524       63.1035       49.0959        0.0000        0.0000        0.0000        0.0000        0.0000        0.0000        0.0000        0.0000        0.0000        0.0000        0.0000        0.0000        0.0000        0.0000        0.0000        0.0000        0.0000        0.0000        0.0000        0.0000        0.0000        0.0000        0.0000        0.0000        0.0000        0.0000        0.0000        0.0000        0.0000        0.0000        0.0000        0.0000        0.0000        0.0000        0.0000        0.0000        0.0000        0.0000        0.0000        0.0000        0.0000        0.0000        0.0000        0.0000        0.0000        0.0000        0.0000        0.0000        0.0000        0.0000        0.0000        0.0000        0.0000        0.0000
        0.0000        0.0000        0.0000        0.0000        0.0000        0.0000        0.0000        0.0000        0.0000        0.0000        0.0000        0.0000        0.0000        0.0000        0.0000        0.0000        0.0000        0.0000        0.0000        0.0000        0.0000        0.0000      115.8883       94.4350       87.3858       70.7852       55.6088       36.7128       31.0521       29.8207       25.9998        6.4799        7.3273        8.1409        6.1236       15.5022       21.7289       23.7340       20.0212        8.9905        8.3789       17.7589       10.5970       15.9104       22.5798       23.3274       14.0911       10.9145       24.3224       25.8742       28.5271       46.6857       59.8998       64.8465       27.1038       54.2916       40.5039       42.6450       43.7288       60.0697       60.7133       77.3728       49.6499       50.6539       48.2348       44.4367       47.4260       45.5028       38.3294       41.6117       70.9849       59.6014       73.7744       70.8518       72.2900       67.1932       78.5978       86.7853       93.1524      121.6470      159.3020      150.1103      146.4552      161.4038      174.6148      169.6715      159.5059      155.4673      133.6319      125.0936      173.2572      173.1407      125.3188      127.6577      121.2345      104.4208      107.8587      116.7626      121.4758      133.8741      157.7387      194.0112      149.1113      125.8988      127.4827      130.4987      136.1843      141.2749      149.1537      158.2251      166.5311      187.7943      203.7070      207.1909      198.5278      215.4414      196.3748      178.0320      173.8363      182.1862      201.4383      192.5355      208.8098      192.1395      175.1253      164.2302      152.9316      151.0303      143.9758      123.9086      132.9358      159.2331      181.0600      160.7361      177.6154      171.8591      152.9615      142.9179      124.2935      124.5985      121.5864      106.1678      112.2642      119.1547      135.6781      144.8905      160.5294      192.6411      201.2827      218.9789      229.1355      233.4101      227.3831      221.4102      206.9829      199.9666      203.9847      212.2613      203.1848      222.8463      208.9106      214.5721      215.8056      205.5894      184.9460      166.6664      125.2378      100.5892       88.8854       88.1202       85.4671       83.6889       84.1530       85.2830       77.7920       93.4377       90.8742       81.9321       95.4623      121.9568       98.9224       91.2001       94.2610      107.7900      101.9461       82.8592       73.2229       47.0199       41.2487       47.1840       64.0355       62.5623       46.7222       46.0883       44.4643       44.7601       48.4947       55.1776       54.5652        0.0000        0.0000        0.0000        0.0000        0.0000        0.0000        0.0000        0.0000        0.0000        0.0000        0.0000        0.0000        0.0000        0.0000        0.0000        0.0000        0.0000        0.0000        0.0000        0.0000        0.0000        0.0000        0.0000        0.0000        0.0000        0.0000        0.0000        0.0000        0.0000        0.0000        0.0000        0.0000        0.0000        0.0000        0.0000        0.0000        0.0000        0.0000        0.0000        0.0000        0.0000        0.0000        0.0000        0.0000        0.0000        0.0000        0.0000        0.0000        0.0000        0.0000
        0.0000        0.0000        0.0000        0.0000        0.0000        0.0000        0.0000        0.0000        0.0000        0.0000        0.0000        0.0000        0.0000        0.0000        0.0000        0.0000        0.0000        0.0000        0.0000        0.0000        0.0000        0.0000        0.0000        0.0000        0.0000        0.0000       63.1593       46.4558       38.0441       28.5706       24.4691        5.4631       14.2827        7.7146        5.2604       11.4191       17.0100       17.4709       20.5741       10.2419       15.0290       11.7757       14.8022       25.6010       27.2431       17.9910       14.5013       13.2347       14.8524       15.9006       22.2160       58.8890       57.1283       40.6570       34.7679       54.4934       55.6722       47.3424       70.9931       81.6012       59.1212       70.1585       50.0372       54.6005       54.7248       50.9451       49.6310       45.8136       52.0306       56.8083       65.0427       76.7630       92.1457       76.2730       82.6712       74.2163       73.2290       89.7264      100.7211      111.4932      124.2241      125.7491      137.0536      157.4737      180.4968      210.1140      198.2442      227.3939      126.1787      108.0258      101.7953       91.6044       91.1022       90.6143       92.8909       73.6766       96.1265       94.1980       96.9524      125.9253      147.8588      156.3019      143.0588      141.5995      154.2881      149.5929      143.1310      163.8907      156.8275      164.8395      178.8798      210.2746      221.2689      228.7458      228.6824      243.0440      230.9143      198.6740      197.6593      202.7344      193.5103      203.9615      217.6495      188.0749      172.1175      152.2147      145.6699      141.4699      132.2815      126.0620      143.4277      148.3365      143.9811      146.8954      163.6040      171.0906      145.3471      137.2417      119.9468      123.0036      123.3036      129.4314      131.9002      138.7773      161.2519      187.6751      220.9517      224.4080      229.0638      253.6530      261.7330      247.4295      242.0429      229.8076      218.8749      219.8789      220.3287      217.9230      206.8977      211.8359      194.2203      233.8378      209.7592      165.9275      192.9135      174.3609      137.0046       92.1381       82.7641       78.5189       73.5347       74.3609       80.9970       74.9464       71.9765       96.6611       87.3613       77.7237       91.2933      106.1409       94.5177      104.4113       98.5784      102.8046      110.1258      106.8416       78.5141       51.6591       42.7813       54.1134       64.9804       56.4635       41.1110       41.8928       48.1544       50.1953       49.1276       53.1749       52.3780        0.0000        0.0000        0.0000        0.0000        0.0000        0.0000        0.0000        0.0000        0.0000        0.0000        0.0000        0.0000        0.0000        0.0000        0.0000        0.0000        0.0000        0.0000        0.0000        0.0000        0.0000        0.0000        0.0000        0.0000        0.0000        0.0000        0.0000        0.0000        0.0000        0.0000        0.0000        0.0000        0.0000        0.0000        0.0000        0.0000        0.0000        0.0000        0.0000        0.0000        0.0000        0.0000        0.0000        0.0000        0.0000        0.0000        0.0000        0.0000        0.0000        0.0000
        0.0000        0.0000        0.0000        0.0000        0.0000        0.0000        0.0000        0.0000        0.0000        0.0000        0.0000        0.0000        0.0000        0.0000        0.0000        0.0000        0.0000        0.0000        0.0000        0.0000        0.0000        0.0000        0.0000        0.0000        0.0000        0.0000        0.0000       58.7809       52.5099       44.0480       34.8129        6.5176       11.2216       10.9446        7.6270       17.5623       17.4934       18.8303       17.2062        8.2524        9.2880       11.1016       15.1075       33.5353       17.6864       15.9179       12.5890        8.7866       13.3014       16.7272       16.1351       16.2924       39.4268       17.9575       30.1838       32.5048       43.8266       42.5669       40.0339       60.8084       79.4133       78.6955       58.9263       55.6088       57.4413       60.5914       61.0542       78.9985       68.0168       70.0089       63.2872       79.1087       82.5069       86.4452       97.2803       98.1655       81.6271       90.3426       95.6877       93.2773      110.5581      144.7285      159.9558      132.3654      138.2585      165.7002      165.2325      188.8591      120.9270       98.2172       76.5574       75.8080       77.7305       85.1699       85.8003       77.7051       73.5961       84.1274      109.9060      127.1693      173.5283      186.3299      181.1748      146.6259      138.3716      143.3249      152.5299      161.3043      168.6432      165.7147      184.5956      229.0732      231.9176      240.4347      233.8731      245.5813      230.5752      208.7407      217.2786      205.4046      205.1871      199.2859      195.9216      195.3672      182.0548      157.5772      161.4982      155.0634      151.5260      149.0989      161.1650      159.1989      132.9266      127.4117      144.7805      141.6206      129.7724      120.6032      130.3746      137.6035      147.9220      143.6180      157.3161      180.8503      220.7455      257.5790      255.0376      251.4779      269.3901      281.9903      276.3697      258.5464      249.0616      250.7865      246.9521      242.2551      247.0117      232.1460      209.7112      201.5180      164.7551      153.0338      153.3027      167.6435      195.9916      166.8331      123.7515       88.3754       71.1323       72.3435       72.2272       68.1487       67.5013       75.5779       73.0277       82.0083       75.5406       66.0933       64.7914       84.0554       91.6111       86.6770       79.4036       91.1247       99.3294       99.5488       69.7142       53.2961       59.4895       64.5552       55.4789       45.2101       40.3808       50.7702       52.5721       40.3304       39.4460       51.0164       50.8298       35.5200        0.0000        0.0000        0.0000        0.0000        0.0000        0.0000        0.0000        0.0000        0.0000        0.0000        0.0000        0.0000        0.0000        0.0000        0.0000        0.0000        0.0000        0.0000        0.0000        0.0000        0.0000        0.0000        0.0000        0.0000        0.0000        0.0000        0.0000        0.0000        0.0000        0.0000        0.0000        0.0000        0.0000        0.0000        0.0000        0.0000        0.0000        0.0000        0.0000        0.0000        0.0000        0.0000        0.0000        0.0000        0.0000        0.0000        0.0000        0.0000        0.0000
        0.0000        0.0000        0.0000        0.0000        0.0000        0.0000        0.0000        0.0000        0.0000        0.0000        0.0000        0.0000        0.0000        0.0000        0.0000        0.0000        0.0000        0.0000        0.0000        0.0000        0.0000        0.0000        0.0000        0.0000        0.0000        0.0000        0.0000        0.0000        0.0000        0.0000       60.6899       14.2648       11.5058       10.8462       13.7399       34.0638       21.0404       19.7927       17.6068        9.4016       10.5075       12.6033        8.7429       18.0628       11.7928       18.0705       35.3280       13.6557       13.2740       11.6067       12.7775       32.2136       28.6912       16.4934       21.0262       24.3372       28.3962       40.2755       41.8261       61.5954       68.2861       64.5750       49.6183       56.5190       66.7801       63.5965       50.9675       75.6502       63.9534       50.7646       65.7776       73.0733       80.3251       83.7814       88.8013       97.1123      106.5060      117.0603      115.7396      106.6906      137.9765      156.1074      138.7661      146.2760      147.3326      154.0579      143.9937      125.3097      112.6350       89.4207       79.3865       73.0847       78.3069       92.9070      110.3132       87.2965       74.2503       69.9128       73.2309       88.9624      113.0538      130.5087      160.0964      148.0793      139.2342      142.3809      153.4866      161.7047      167.0127      184.9313      210.7371      247.3350      241.1307      249.0072      240.8982      245.5394      213.2066      213.7985      201.2589      209.5067      220.9183      207.8670      204.6115      227.0631      221.4035      202.2329      195.4840      170.1895      164.9389      155.2938      174.9824      173.3536      143.4285      136.3160      131.5097      122.0189      123.8142      140.7086      157.0604      183.5905      181.2024      207.3427      221.9225      247.5336      284.9668      293.5016      284.1696      281.1000      304.1938      299.2534      286.1905      268.6735      273.7012      252.0906      264.6691      253.8197      238.5664      229.5140      224.9475      199.1332      181.0466      156.7372      145.2428      146.8644      154.4718      126.0860      115.9529       90.2466       75.3074       68.4365       64.7107       64.5097       57.2171       54.1444       47.2886       54.8397       55.7547       57.6586       61.3150       70.0879       67.5247       67.7984       71.7720       77.8868       80.1014       84.1020       78.6952       58.8051       56.8486       56.5103       48.5845       44.7518       45.4102       48.4404       45.3302       38.8887       41.3333       46.3562       48.7709       27.1800        0.0000        0.0000        0.0000        0.0000        0.0000        0.0000        0.0000        0.0000        0.0000        0.0000        0.0000        0.0000        0.0000        0.0000        0.0000        0.0000        0.0000        0.0000        0.0000        0.0000        0.0000        0.0000        0.0000        0.0000        0.0000        0.0000        0.0000        0.0000        0.0000        0.0000        0.0000        0.0000        0.0000        0.0000        0.0000        0.0000        0.0000        0.0000        0.0000        0.0000        0.0000        0.0000        0.0000        0.0000        0.0000        0.0000        0.0000        0.0000        0.0000
        0.0000        0.0000        0.0000        0.0000        0.0000        0.0000        0.0000        0.0000        0.0000        0.0000        0.0000        0.0000        0.0000        0.0000        0.0000        0.0000        0.0000        0.0000        0.0000        0.0000        0.0000        0.0000        0.0000        0.0000        0.0000        0.0000        0.0000        0.0000        0.0000        0.0000        0.0000       78.6004       64.4597        0.0000        0.0000       35.8075       36.1159       41.8030       31.8639       10.0887        6.2389        7.8298        8.1736       12.1530       11.6703       42.3166       20.2745       22.7501       26.1278       31.1187       23.4355       24.2764       20.7008       16.4903       15.9749       19.8172       28.4328       26.3609       34.4235       48.6964       57.9377       56.7082       67.5189       81.0018       54.0202       54.6779       57.0401       60.1234       55.8972       64.9023       68.5665       76.1306       84.9951       84.2341       70.1649      119.5413      136.4785      118.1199      117.3419      147.5013      197.8533      194.4862      195.9712      190.7900      209.6710      161.3802      224.1035      159.5861      155.7733      130.7091      146.3514      109.2666      167.5248      116.0673      129.6509       70.2986       63.1005       55.2913       55.1272       60.3296       81.2181      107.2812      150.0832      133.2760      135.7468      143.0898      144.6196      171.4989      187.1610      201.7984      227.4790      279.5190      271.1086      272.8270      281.2502      231.4595      213.5327      236.3074      220.8592      259.3877      266.6044      277.9375      284.1476      270.6894      229.7019      213.2801      198.6351      172.5936      175.5316      172.3623      180.5721      178.6488      174.0046      151.7540      156.3019      140.9165      148.1968      201.8160      266.2555      251.7147      263.7876      275.1710      291.2103      274.0778      285.7595      305.3612      325.2285      324.5096      328.8668      336.5403      307.5424      312.9171      331.7682      330.7568      298.4488      262.5594      251.0407      237.2479      199.7566      191.1511      193.2419      139.8364      130.1130      110.9548      111.8058       88.3818       77.5066       76.7939       66.7690       61.4455       55.1489       73.4485       67.9847       53.0508       43.5064       48.8830       48.9398       57.4130       56.3526       44.6996       40.7517       51.1052       49.8117       47.0531       51.5694       77.7673       72.3762       69.8170       55.9667       48.7151       54.1859       55.6169       49.3770       54.0811       51.2082       52.0493       41.4445       45.3219        0.0000        0.0000        0.0000        0.0000        0.0000        0.0000        0.0000        0.0000        0.0000        0.0000        0.0000        0.0000        0.0000        0.0000        0.0000        0.0000        0.0000        0.0000        0.0000        0.0000        0.0000        0.0000        0.0000        0.0000        0.0000        0.0000        0.0000        0.0000        0.0000        0.0000        0.0000        0.0000        0.0000        0.0000        0.0000        0.0000        0.0000        0.0000        0.0000        0.0000        0.0000        0.0000        0.0000        0.0000        0.0000        0.0000        0.0000        0.0000        0.0000        0.0000        0.0000
        0.0000        0.0000        0.0000        0.0000        0.0000        0.0000        0.0000        0.0000        0.0000        0.0000        0.0000        0.0000        0.0000        0.0000        0.0000        0.0000        0.0000        0.0000        0.0000        0.0000        0.0000        0.0000        0.0000        0.0000        0.0000        0.0000        0.0000        0.0000        0.0000        0.0000        0.0000        0.0000        0.0000        0.0000        0.0000        0.0000        0.0000       39.4207       47.5882       15.1629       15.4128        7.7204        8.6904       12.2780       13.3137       18.0470       16.1951       25.7821       20.5434       19.7248       28.4311       18.7809       17.4233       16.6054       28.5088       20.9622       31.2306       31.4191       45.0164       43.4701       42.0864       49.2646       58.8156       45.8282       54.5569       64.7684       53.5043       46.9468       56.5641       61.8759       72.9601       60.9625       87.4104      106.9391       83.7380      111.3472      116.3459      113.5296      112.3880      138.8929      159.7892      227.0676      224.5727      211.5665      161.5418      171.8887      211.5055      401.2909      211.0967      190.3978      203.4227      226.3874      162.1290      101.0949       52.8579       61.2831       48.5656       46.0511       53.4016       53.1070       52.6595       64.1081       94.7271      106.2690      103.2716      114.6359      120.5203      138.0858      153.9671      172.0720      190.8795      233.3844      235.7198      225.4082      347.7093      220.1735      218.4166      224.6819      229.2481      248.1987      247.7948      270.9992      283.5740      246.8170      231.9527      221.1429      205.8681      210.4684      206.8010      209.9079      202.1124      192.1267      197.5936      200.3923      203.1176      204.3187      223.3971      292.5601      306.8441      283.7164      278.8120      297.5421      317.8005      324.5050      324.6103      336.8489      340.9037      359.1249      331.9380      322.6302      327.1311      346.0899      365.3225      347.4435      308.7814      246.7326      248.2436      234.3863      208.9476      153.7415      129.4895      101.9529       97.9036       99.8097       98.0722       89.0018       78.0612       63.1984       56.4376       60.3964       54.5842       50.7912       54.7494       53.2331       35.0354       40.9378       43.4793       47.6358       46.0319       40.5772       44.7606       43.4802       50.4228       54.6256       59.0684       75.1772       73.1401       67.5242       60.4148       54.4957       55.0627       59.7798       57.0809       55.2770       51.7027       48.1425       44.3974        0.0000        0.0000        0.0000        0.0000        0.0000        0.0000        0.0000        0.0000        0.0000        0.0000        0.0000        0.0000        0.0000        0.0000        0.0000        0.0000        0.0000        0.0000        0.0000        0.0000        0.0000        0.0000        0.0000        0.0000        0.0000        0.0000        0.0000        0.0000        0.0000        0.0000        0.0000        0.0000        0.0000        0.0000        0.0000        0.0000        0.0000        0.0000        0.0000        0.0000        0.0000        0.0000        0.0000        0.0000        0.0000        0.0000        0.0000        0.0000        0.0000        0.0000        0.0000        0.0000
        0.0000        0.0000        0.0000        0.0000        0.0000        0.0000        0.0000        0.0000        0.0000        0.0000        0.0000        0.0000        0.0000        0.0000        0.0000        0.0000        0.0000        0.0000        0.0000        0.0000        0.0000        0.0000        0.0000        0.0000        0.0000        0.0000        0.0000        0.0000        0.0000        0.0000        0.0000        0.0000        0.0000        0.0000        0.0000        0.0000        0.0000        0.0000        0.0000       14.8414       16.9320       14.8899       30.9911       15.7701       12.9392        9.4028       23.0423       27.0065       32.7956       32.8507       31.4242       14.6404       19.3953       29.4918       27.2956       24.9571       30.1107       33.9298       42.2154       47.6596       47.8963       73.4343       58.8821       39.0972       53.1475       62.0073       49.9257       31.5402       44.5645       55.7063       81.0215       84.5653       99.2742      104.9138      104.9551      133.8369      130.8484       98.2915      118.8138      147.8405      153.2001      224.6775      187.8929      193.9756      133.5356      132.0678      219.1819      226.3748      244.9212      219.5916      174.7047      124.4511       86.4810      144.5120       40.1409       44.3674       49.1340       35.3076       33.8882       42.8096       45.2025       46.4911       59.1877       75.2422       75.5657       83.6295       92.9693      115.7595      112.7681      126.7254      156.9655      196.1823      218.3172      205.3748      220.2061      230.4242      214.9735      216.2326      218.3757      250.0972      254.4403      263.7072      262.7183      223.0976      227.0419      207.0008      215.8380      248.4685      241.0119      232.1529      226.6476      214.7960      229.3467      234.1592      257.3349      244.6417      251.4627      290.2809      289.0061      281.5912      284.5695      303.3059      331.8638      296.2654      307.0598      305.3504      302.4129      323.1241      342.5233      347.5381      342.4041      384.1473      372.5733      364.3323      339.5288      286.5605      235.9434      210.8551      195.0689      148.9595      106.8405       95.7507       93.5542       92.3005       80.4586       78.9049       69.5494       62.1058       49.9461       41.6976       40.0860       37.9514       35.3801       35.5512       23.7139       37.0270       43.6154       32.7669       32.5969       32.8877       41.5895       44.5216       52.1950       53.2992       39.8964       53.9377       53.8314       48.9397       57.9577       57.8361       66.6594       69.3298       66.2297       68.3142       81.3149       49.3652       50.8083        0.0000        0.0000        0.0000        0.0000        0.0000        0.0000        0.0000        0.0000        0.0000        0.0000        0.0000        0.0000        0.0000        0.0000        0.0000        0.0000        0.0000        0.0000        0.0000        0.0000        0.0000        0.0000        0.0000        0.0000        0.0000        0.0000        0.0000        0.0000        0.0000        0.0000        0.0000        0.0000        0.0000        0.0000        0.0000        0.0000        0.0000        0.0000        0.0000        0.0000        0.0000        0.0000        0.0000        0.0000        0.0000        0.0000        0.0000        0.0000        0.0000        0.0000        0.0000        0.0000
        0.0000        0.0000        0.0000        0.0000        0.0000        0.0000        0.0000        0.0000        0.0000        0.0000        0.0000        0.0000        0.0000        0.0000        0.0000        0.0000        0.0000        0.0000        0.0000        0.0000        0.0000        0.0000        0.0000        0.0000        0.0000        0.0000        0.0000        0.0000        0.0000        0.0000        0.0000        0.0000        0.0000        0.0000        0.0000        0.0000        0.0000        0.0000        0.0000        0.0000       22.9528       21.9290       19.2500       23.8405       30.4171       30.0590       23.9522       27.6216       27.4201       22.9101       17.3701       17.7400       36.5448       41.5441       39.6603       32.5691       33.2710       36.6043       33.3950       53.0896       67.7102       76.9180       42.4256       62.1830       60.6710       50.7923       47.2452       44.2423       37.9678       53.5274       57.8750       85.7760       93.7718       88.7516       60.8596       80.5868       85.1376       94.1511      115.4260      149.7063      144.7206      184.6249      167.8313      154.1120      141.5233      199.0810      336.8462      333.1729      260.9781      205.0860      155.3535       86.0472       50.5540       95.0721       81.8570       48.0152       40.3699       35.4868       32.1028       38.9042       42.3389       44.1243       42.6150       51.2314       52.0427       57.1331       60.2989       82.3900       93.6731      111.3826      126.4837      180.3970      198.3676      204.2298      204.6266      218.6868      191.1395      193.7890      200.5314      218.9849      240.3712      225.6885      231.6328      217.6865      217.9109      197.2963      199.6722      232.4677      236.9962      223.3260      219.2248      206.6047      204.6531      211.5939      226.7164      212.4550      209.3701      224.2985      211.7915      218.0929      241.3602      261.9243      272.2981      270.5525      293.7906      289.5820      282.7713      323.0028      351.0037      365.9588      374.8550      383.4543      365.5320      354.8829      324.0656      248.0672      229.6273      190.4106      164.0511      155.0310      111.0697      101.8886       89.9239       83.5380       73.1257       63.4000       61.0205       59.8918       61.0191       46.8880       41.8944       47.6507       29.9961       24.0890       24.2399       34.8977       37.6641       36.5622       33.8865       34.7380       42.5414       58.0788       53.3387       46.8356       38.9599       58.4161       45.4039       43.7485       54.2929       58.6311       68.0808       83.6998       67.0653       72.2657       60.3227       53.6991        0.0000        0.0000        0.0000        0.0000        0.0000        0.0000        0.0000        0.0000        0.0000        0.0000        0.0000        0.0000        0.0000        0.0000        0.0000        0.0000        0.0000        0.0000        0.0000        0.0000        0.0000        0.0000        0.0000        0.0000        0.0000        0.0000        0.0000        0.0000        0.0000        0.0000        0.0000        0.0000        0.0000        0.0000        0.0000        0.0000        0.0000        0.0000        0.0000        0.0000        0.0000        0.0000        0.0000        0.0000        0.0000        0.0000        0.0000        0.0000        0.0000        0.0000        0.0000        0.0000        0.0000
        0.0000        0.0000        0.0000        0.0000        0.0000        0.0000        0.0000        0.0000        0.0000        0.0000        0.0000        0.0000        0.0000        0.0000        0.0000        0.0000        0.0000        0.0000        0.0000        0.0000        0.0000        0.0000        0.0000        0.0000        0.0000        0.0000        0.0000        0.0000        0.0000        0.0000        0.0000        0.0000        0.0000        0.0000        0.0000        0.0000        0.0000        0.0000        0.0000        0.0000        0.0000        0.0000        0.0000       32.4950       36.9682       42.3333       33.5716       49.4864       56.3893      103.0997       55.7390       52.6180       40.0110       46.1829       49.7757       70.8886       87.0400       83.6864       60.3999       46.6613       56.8530       55.9853       53.7630       46.7495       41.1886       37.9604       37.1043       62.7403       50.5617       66.9636       67.8805       88.7892      103.4285      103.1786       89.4671       79.1257       94.1530      130.9733      108.6431      203.2316      150.1271      145.7648      130.7287      216.1517      291.9470      349.6646      440.4633      401.3146      323.0988      293.4714      256.7741      159.3434      121.3781       89.5981       61.9098       44.7944       40.3777       43.3981       35.8000       45.8088       51.9569       49.0543       38.4498       39.1965       42.7149       46.0000       42.9385       66.2689       85.7963      101.1092      108.6559      169.2277      199.2356      197.5656      203.6891      187.1604      203.2574      190.5450      184.8508      179.0490      180.9412      197.4572      209.3027      202.0264      199.7007      169.6264      180.4472      211.7410      226.9249      225.6342      227.8401      208.3745      186.9495      181.5727      174.1520      157.2417      163.4814      179.0294      196.2890      190.8342      202.9656      219.8718      229.4494      260.9153      279.2141      289.9775      315.3710      366.2946      394.2108      406.9043      401.1974      375.5664      359.3610      345.1270      300.0519      240.8490      207.6361      173.1434      157.1172      111.5490      110.6264       99.6152       83.6007       77.0863       65.4420       57.4422       57.9557       52.8990       48.5730       41.4121       31.3620       37.2848       32.8402       25.4814       31.2976       52.7363       47.8299       51.9900       41.9127       44.3059       50.4823       54.3848       54.8409       47.5010       35.1480       34.6777       38.1091       59.3956       81.1315       83.5514       88.6257       75.2102       64.0557       56.8330       52.6960       28.0200        0.0000        0.0000        0.0000        0.0000        0.0000        0.0000        0.0000        0.0000        0.0000        0.0000        0.0000        0.0000        0.0000        0.0000        0.0000        0.0000        0.0000        0.0000        0.0000        0.0000        0.0000        0.0000        0.0000        0.0000        0.0000        0.0000        0.0000        0.0000        0.0000        0.0000        0.0000        0.0000        0.0000        0.0000        0.0000        0.0000        0.0000        0.0000        0.0000        0.0000        0.0000        0.0000        0.0000        0.0000        0.0000        0.0000        0.0000        0.0000        0.0000        0.0000        0.0000        0.0000        0.0000
        0.0000        0.0000        0.0000        0.0000        0.0000        0.0000        0.0000        0.0000        0.0000        0.0000        0.0000        0.0000        0.0000        0.0000        0.0000        0.0000        0.0000        0.0000        0.0000        0.0000        0.0000        0.0000        0.0000        0.0000        0.0000        0.0000        0.0000        0.0000        0.0000        0.0000        0.0000        0.0000        0.0000        0.0000        0.0000        0.0000        0.0000        0.0000        0.0000        0.0000        0.0000        0.0000        0.0000        0.0000       56.0019       56.3026       34.0859       61.1072       84.3261       93.6664       59.3876       49.8824       48.9952       58.3750       66.4731       63.5098       69.1176       64.2365       56.7261       46.3767       46.7179       45.2647       54.4751       53.6177       38.1135       33.4537       37.7053       46.9350       65.4189       66.3113       70.0860       86.5609       76.5419       48.9654       46.4077       42.9933       50.8697       58.7943       71.8068      115.9138      109.0533      129.5564      189.1030      307.7754      333.2635      413.3343      415.9815      419.0681      415.7464      369.2173      319.5216      223.9411      163.5910      103.0145       68.1874       44.5024       42.9347       30.1129       37.1283       66.9239       37.9854       50.1973       35.4239       36.1205       33.8251       44.5328       43.3079       49.6205       60.8320       65.2893       78.2418      136.1377      157.1683      193.9933      186.9338      207.1767      232.2914      208.3575      182.7554      171.8573      172.5189      190.1164      201.3771      194.0512      180.7309      156.4122      168.4074      195.4622      220.6481      225.9870      206.1446      193.7600      178.1810      163.0307      152.4532      140.7614      151.4444      156.1476      179.1008      187.5951      198.5542      202.7737      209.0243      251.4349      284.0816      294.5249      336.1857      406.8407      421.9530      424.9095      402.6343      352.9959      342.2901      316.0295      264.5486      208.6709      178.2323      154.2968      132.2376      106.5358       93.1816       88.9205       75.8717       68.0274       55.8583       50.9502       52.4797       43.3166       34.4218       26.2054       22.9766       26.3974       25.9571       25.0407       28.2483       44.1338       50.0470       47.9763       50.7452       51.9606       46.8353       59.6192       60.4063       37.8473       39.1958       29.1764       32.9096       65.4602       82.7319      109.6063      117.3968       71.6085       65.1064       68.1586       63.5081       27.0000        0.0000        0.0000        0.0000        0.0000        0.0000        0.0000        0.0000        0.0000        0.0000        0.0000        0.0000        0.0000        0.0000        0.0000        0.0000        0.0000        0.0000        0.0000        0.0000        0.0000        0.0000        0.0000        0.0000        0.0000        0.0000        0.0000        0.0000        0.0000        0.0000        0.0000        0.0000        0.0000        0.0000        0.0000        0.0000        0.0000        0.0000        0.0000        0.0000        0.0000        0.0000        0.0000        0.0000        0.0000        0.0000        0.0000        0.0000        0.0000        0.0000        0.0000        0.0000        0.0000        0.0000
        0.0000        0.0000        0.0000        0.0000        0.0000        0.0000        0.0000        0.0000        0.0000        0.0000        0.0000        0.0000        0.0000        0.0000        0.0000        0.0000        0.0000        0.0000        0.0000        0.0000        0.0000        0.0000        0.0000        0.0000        0.0000        0.0000        0.0000        0.0000        0.0000        0.0000        0.0000        0.0000        0.0000        0.0000        0.0000        0.0000        0.0000        0.0000        0.0000        0.0000        0.0000        0.0000        0.0000        0.0000        0.0000        0.0000       56.7942      114.4608       99.3917      111.1639       97.8813       64.8712       74.3599       69.8611       76.1254       80.1636       75.5214       74.0605       68.2779       61.9145       54.6648       51.1317       47.3859       31.1398       29.2932       23.7346       30.4931       53.5313       57.3718       67.1211       65.4245       71.7464       55.3140       48.4637       78.8557       32.7475       30.3717       43.3923       66.1867      117.8948      124.3138      188.7392      275.0708      342.5604      379.5913      400.1136      388.3923      365.6423      359.9563      403.6609      381.6701      242.5565      208.1738      146.1709       99.7410       54.5199       77.9664       62.2330       36.8248       46.4749       47.7461      200.9907       57.6163       36.6775       33.9526       35.7951       39.5452       54.0435       59.7732       62.0306       87.6762      130.6268      155.0360      184.0300      194.0101      216.5551      203.2106      201.3985      192.9603      164.0277      163.1750      164.6003      183.6994      180.1230      172.2424      169.0273      165.9713      174.2216      194.3931      173.9079      168.6690      142.8374      132.3306      133.2656      126.5543      129.6860      132.1084      142.5786      167.2117      182.8212      185.2035      199.1774      212.8930      239.7677      275.1086      309.0475      379.1324      418.4549      419.0646      396.5526      365.3530      313.6530      303.7943      281.2452      232.3182      171.3543      140.7909      127.3046      114.2862       97.3791       84.5303       77.9735       68.8620       60.3390       58.7289       52.5825       44.3385       35.8695       29.4077       25.4624       26.2247       34.2926       27.3291       31.9531       37.2574       49.1956       51.4808       49.2498       62.7648       52.1955       42.9734       46.3831       46.9619       49.5459       33.6404       29.1142       31.9980       63.5447       73.2879       90.9197       84.9193       72.5103       74.2214       72.8535       61.3065       28.4400        0.0000        0.0000        0.0000        0.0000        0.0000        0.0000        0.0000        0.0000        0.0000        0.0000        0.0000        0.0000        0.0000        0.0000        0.0000        0.0000        0.0000        0.0000        0.0000        0.0000        0.0000        0.0000        0.0000        0.0000        0.0000        0.0000        0.0000        0.0000        0.0000        0.0000        0.0000        0.0000        0.0000        0.0000        0.0000        0.0000        0.0000        0.0000        0.0000        0.0000        0.0000        0.0000        0.0000        0.0000        0.0000        0.0000        0.0000        0.0000        0.0000        0.0000        0.0000        0.0000        0.0000
        0.0000        0.0000        0.0000        0.0000        0.0000        0.0000        0.0000        0.0000        0.0000        0.0000        0.0000        0.0000        0.0000        0.0000        0.0000        0.0000        0.0000        0.0000        0.0000        0.0000        0.0000        0.0000        0.0000        0.0000        0.0000        0.0000        0.0000        0.0000        0.0000        0.0000        0.0000        0.0000        0.0000        0.0000        0.0000        0.0000        0.0000        0.0000        0.0000        0.0000        0.0000        0.0000        0.0000        0.0000        0.0000        0.0000        0.0000      169.3581      149.7138      168.2544      152.9339      112.2471      109.9852      113.9089      102.6452      106.2561       99.6061      101.1146       95.7341       75.6372       68.4773       64.2475       55.9673       28.2618       91.9603       38.1075       44.3133       60.3289       70.9117       80.0921       62.7018       52.7349       65.3163       60.9557       72.8195       28.3365       26.0451       95.6387       76.1668      166.2484      177.4173      258.0602      256.6367      303.9293      309.0087      318.7010      324.9241      360.2263      364.3939      376.0561      375.0711      278.5027      241.2741      233.6052      154.1405       82.3276       92.1352       87.9220       86.7980      104.6842       98.3073       69.4497       67.9437       50.2566       51.8037       56.8740       59.4233       75.8817       66.3047       74.1667      100.3497      141.2740      154.9815      167.0998      168.1570      168.2561      176.8852      174.0532      178.5459      167.2163      184.3104      175.4933      180.8714      156.9278      150.6830      166.0294      144.9726      139.8467      139.0608      142.9270      143.5086      116.8032      115.3114      120.5631      112.0542      118.0703      126.1667      142.0773      159.4738      159.3758      147.4340      183.9153      200.5019      237.3541      281.3262      341.5158      356.8577      386.3418      365.6003      344.6251      300.2443      262.2496      249.2023      230.7004      194.0356      144.4966      126.7399      114.3716      103.5888       88.5493       77.3289       68.9602       64.0333       57.6445       58.4629       53.5881       52.2624       37.8206       30.2997       25.0708       27.1539       33.8754       32.5568       28.9135       43.1431       50.7235       56.2227       61.5371       58.9956       46.6393       41.9161       38.1231       47.7354       39.0533       25.0915       29.6881       39.6856       72.3880       80.8860       98.4997       94.4818       80.1447       77.4762       56.4686       54.4927        0.0000        0.0000        0.0000        0.0000        0.0000        0.0000        0.0000        0.0000        0.0000        0.0000        0.0000        0.0000        0.0000        0.0000        0.0000        0.0000        0.0000        0.0000        0.0000        0.0000        0.0000        0.0000        0.0000        0.0000        0.0000        0.0000        0.0000        0.0000        0.0000        0.0000        0.0000        0.0000        0.0000        0.0000        0.0000        0.0000        0.0000        0.0000        0.0000        0.0000        0.0000        0.0000        0.0000        0.0000        0.0000        0.0000        0.0000        0.0000        0.0000        0.0000        0.0000        0.0000        0.0000        0.0000
        0.0000        0.0000        0.0000        0.0000        0.0000        0.0000        0.0000        0.0000        0.0000        0.0000        0.0000        0.0000        0.0000        0.0000        0.0000        0.0000        0.0000        0.0000        0.0000        0.0000        0.0000        0.0000        0.0000        0.0000        0.0000        0.0000        0.0000        0.0000        0.0000        0.0000        0.0000        0.0000        0.0000        0.0000        0.0000        0.0000        0.0000        0.0000        0.0000        0.0000        0.0000        0.0000        0.0000        0.0000        0.0000        0.0000        0.0000        0.0000        0.0000        0.0000      281.4850      250.6486      223.5945      199.1491      193.8938      167.3734      156.8970      143.5568      138.0926      133.9129      120.1527      116.4794      169.0311       53.5282       66.8185       47.3744        0.0000        0.0000       54.4404       54.2646       58.8919       72.0925       74.0865       67.0470       54.9256       69.1958      107.9368      123.1003      131.0130      179.8208      179.2900      233.8893      220.6047      205.1398      221.7563      323.8640      362.7372      314.5676      262.5810        0.0000        0.0000        0.0000        0.0000      271.0243      171.1223      169.5562      211.0282      309.3630        0.0000      391.8827      250.0754      159.8182      104.2125       79.4368       66.1988       84.9793       74.0079       90.8101      117.3909      124.0809      138.4423      124.6972      146.2570      144.6932      141.5118      152.5997      154.6898      156.9495      158.0770      134.5950      140.5819      141.6686      142.0279      137.2883      139.6546      157.4684      116.2967      109.0892      107.1862       99.3085       95.2814       92.5440       90.0813       95.0487       90.5013      116.5811      135.8161      142.5446      140.5119      149.7670      168.8341      201.4396      229.7299      266.3064      310.2133      320.8503      317.5868      317.9332      293.6247      275.1963      258.9034      186.1664      182.2992      166.0642      145.2612      117.7486      105.1411      103.5276      100.8058       83.0538       74.4484       67.1728       64.0190       63.9795       69.4759       54.7567       52.8575       43.3369       40.8046       34.9319       39.8906       27.9224       25.0299       28.5971       36.4942       50.1983       52.7164       48.5669       41.1292       45.2669       44.0241       44.2081       50.8837       51.3201       48.9143       51.0297       65.2748       71.0982       62.4483       64.7484       63.1616       61.8377       42.0645        0.0000        0.0000        0.0000        0.0000        0.0000        0.0000        0.0000        0.0000        0.0000        0.0000        0.0000        0.0000        0.0000        0.0000        0.0000        0.0000        0.0000        0.0000        0.0000        0.0000        0.0000        0.0000        0.0000        0.0000        0.0000        0.0000        0.0000        0.0000        0.0000        0.0000        0.0000        0.0000        0.0000        0.0000        0.0000        0.0000        0.0000        0.0000        0.0000        0.0000        0.0000        0.0000        0.0000        0.0000        0.0000        0.0000        0.0000        0.0000        0.0000        0.0000        0.0000        0.0000        0.0000        0.0000        0.0000        0.0000
        0.0000        0.0000        0.0000        0.0000        0.0000        0.0000        0.0000        0.0000        0.0000        0.0000        0.0000        0.0000        0.0000        0.0000        0.0000        0.0000        0.0000        0.0000        0.0000        0.0000        0.0000        0.0000        0.0000        0.0000        0.0000        0.0000        0.0000        0.0000        0.0000        0.0000        0.0000        0.0000        0.0000        0.0000        0.0000        0.0000        0.0000        0.0000        0.0000        0.0000        0.0000        0.0000        0.0000        0.0000        0.0000        0.0000        0.0000        0.0000        0.0000        0.0000        0.0000        0.0000        0.0000        0.0000        0.0000      243.3916      231.7266      193.7791        0.0000        0.0000        0.0000      157.8257      126.8596       55.1790       49.7552        0.0000        0.0000        0.0000        0.0000        0.0000        0.0000        0.0000       90.8486       84.3768       72.5364       93.3688      103.1042      137.8112      167.9654      208.2459      202.6766      218.6919      244.8117      318.5768      438.6494      399.8275      338.3253      264.0547        0.0000        0.0000        0.0000        0.0000        0.0000        0.0000      264.4066      259.2529        0.0000        0.0000        0.0000      593.6777      361.9476      191.0847      151.3665      120.3185       95.2776       94.5727       88.8937      104.1753      130.2948      144.1333      141.5789      113.6028      111.1611      134.5478      137.4771      148.5963      169.0309      172.8242      165.5298      140.9297      116.5159      121.0114      145.2641      122.9519      113.6603      110.1105      101.0475       84.4150       72.5792       71.1822       72.9212       70.2744       69.5199       75.9835       89.4178      131.1319      137.0088      134.0593      137.6085      166.9816      198.7947      219.8981      218.9196      232.6976      259.5704      274.2162      271.6608      290.7715      277.7487      244.9823      214.0796      153.4938      139.1782      123.0466      117.5388      107.5809       91.2219       83.4106       77.2584       75.3654       74.8780       73.0268       70.8565       72.2178       73.9321       69.3937       58.6893       51.9842       38.6555       35.4359       36.8169       34.1997       29.7946       23.8284       29.2529       38.7303       30.6032       33.6476       34.6781       44.9667       52.4878       48.8638       47.4138       59.3745       58.9340       73.5529       73.9704       93.1137       72.7306       62.2084       60.3739       62.7765       41.2227        0.0000        0.0000        0.0000        0.0000        0.0000        0.0000        0.0000        0.0000        0.0000        0.0000        0.0000        0.0000        0.0000        0.0000        0.0000        0.0000        0.0000        0.0000        0.0000        0.0000        0.0000        0.0000        0.0000        0.0000        0.0000        0.0000        0.0000        0.0000        0.0000        0.0000        0.0000        0.0000        0.0000        0.0000        0.0000        0.0000        0.0000        0.0000        0.0000        0.0000        0.0000        0.0000        0.0000        0.0000        0.0000        0.0000        0.0000        0.0000        0.0000        0.0000        0.0000        0.0000        0.0000        0.0000        0.0000        0.0000
        0.0000        0.0000        0.0000        0.0000        0.0000        0.0000        0.0000        0.0000        0.0000        0.0000        0.0000        0.0000        0.0000        0.0000        0.0000        0.0000        0.0000        0.0000        0.0000        0.0000        0.0000        0.0000        0.0000        0.0000        0.0000        0.0000        0.0000        0.0000        0.0000        0.0000        0.0000        0.0000        0.0000        0.0000        0.0000        0.0000        0.0000        0.0000        0.0000        0.0000        0.0000        0.0000        0.0000        0.0000        0.0000        0.0000        0.0000        0.0000        0.0000        0.0000        0.0000        0.0000        0.0000        0.0000        0.0000        0.0000        0.0000        0.0000        0.0000        0.0000        0.0000      215.2932      187.1707       98.6049       88.8523        0.0000        0.0000        0.0000        0.0000        0.0000        0.0000        0.0000        0.0000      116.2203      112.1136      113.9631      128.2102      169.1855      200.7809      248.7665      223.6282      233.4244      284.6762      349.3835      367.6383        0.0000        0.0000        0.0000        0.0000        0.0000        0.0000        0.0000        0.0000        0.0000        0.0000        0.0000        0.0000        0.0000        0.0000        0.0000      356.1011      268.3857      224.4992      154.5775      133.1889       95.3444       93.6380      108.8815      131.1329      131.9047      117.5228      108.2869      118.0455      137.9109      159.8616      177.9664      188.5060      171.1222      163.0541      132.1789      108.6727      117.1143      128.8864      102.6007       85.8725       90.5525       68.7540       63.8896       63.2364       66.1186       72.1834       82.0390       85.9718       83.0905       91.8062      100.2853      107.8802      138.0032      170.2400      180.3175      191.9072      204.3128      212.5195      232.8052      248.3831      240.6606      231.2087      258.3336      239.5019      216.5736      186.6944      142.3745      122.6478      115.9373      106.1972       83.2824       76.1816       68.8367       69.1724       65.6434       72.1676       74.3889       74.0546       79.3370       72.8263       58.0245       61.4287       48.5871       41.4025       40.3920       40.3625       42.7648       40.5107       30.9049       35.7367       38.0046       31.8416       34.3336       38.0154       45.1849       52.7745       56.7824       54.2734       65.2763       64.9542       96.0238       72.4904       79.7139       61.8672       48.2833       56.6443       35.5277        0.0000        0.0000        0.0000        0.0000        0.0000        0.0000        0.0000        0.0000        0.0000        0.0000        0.0000        0.0000        0.0000        0.0000        0.0000        0.0000        0.0000        0.0000        0.0000        0.0000        0.0000        0.0000        0.0000        0.0000        0.0000        0.0000        0.0000        0.0000        0.0000        0.0000        0.0000        0.0000        0.0000        0.0000        0.0000        0.0000        0.0000        0.0000        0.0000        0.0000        0.0000        0.0000        0.0000        0.0000        0.0000        0.0000        0.0000        0.0000        0.0000        0.0000        0.0000        0.0000        0.0000        0.0000        0.0000        0.0000        0.0000
        0.0000        0.0000        0.0000        0.0000        0.0000        0.0000        0.0000        0.0000        0.0000        0.0000        0.0000        0.0000        0.0000        0.0000        0.0000        0.0000        0.0000        0.0000        0.0000        0.0000        0.0000        0.0000        0.0000        0.0000        0.0000        0.0000        0.0000        0.0000        0.0000        0.0000        0.0000        0.0000        0.0000        0.0000        0.0000        0.0000        0.0000        0.0000        0.0000        0.0000        0.0000        0.0000        0.0000        0.0000        0.0000        0.0000        0.0000        0.0000        0.0000        0.0000        0.0000        0.0000        0.0000        0.0000        0.0000        0.0000        0.0000        0.0000        0.0000        0.0000        0.0000        0.0000      320.7541      205.9774        0.0000        0.0000        0.0000        0.0000        0.0000        0.0000        0.0000        0.0000        0.0000        0.0000      137.4276      158.7939      160.6958      213.8886      278.5011      363.8607      281.2107      325.9488      307.6485      338.1164        0.0000        0.0000        0.0000        0.0000        0.0000        0.0000        0.0000        0.0000        0.0000        0.0000        0.0000        0.0000        0.0000        0.0000        0.0000        0.0000        0.0000      263.7789      177.3804      116.5874      135.2006       96.2021      107.7897      134.1037      145.4875      127.4378      135.4725      138.8371      157.0303      194.8565      168.8930      184.3958      194.8910      161.2265      135.6864      115.4601       90.4256      100.5808      100.1525       87.7055       77.7906       70.4557       77.6804       80.0531       75.4022       71.4712       74.4223       81.4640       83.0038       91.1606       92.0949       92.3979       97.3321      129.0740      142.2928      166.3360      180.9129      163.5067      171.2332      203.7649      209.2048      188.2243      186.2893      195.0950      205.9321      187.8566      173.5848      128.5841      112.0828      110.9128       96.3008       88.5180       70.3643       67.6201       61.8372       68.4060       68.3309       82.1555       75.6474       97.1484      102.0190       68.6308       58.2374       48.2730       42.0457       41.5386       45.5584       39.2667       42.9319       39.0007       41.0926       38.2436       36.9999       46.7642       49.9318       56.3773       63.9304       64.9501       63.7974       66.7430       87.1148       79.3318       66.4170       56.7806       48.8322       54.3821       57.4456        0.0000        0.0000        0.0000        0.0000        0.0000        0.0000        0.0000        0.0000        0.0000        0.0000        0.0000        0.0000        0.0000        0.0000        0.0000        0.0000        0.0000        0.0000        0.0000        0.0000        0.0000        0.0000        0.0000        0.0000        0.0000        0.0000        0.0000        0.0000        0.0000        0.0000        0.0000        0.0000        0.0000        0.0000        0.0000        0.0000        0.0000        0.0000        0.0000        0.0000        0.0000        0.0000        0.0000        0.0000        0.0000        0.0000        0.0000        0.0000        0.0000        0.0000        0.0000        0.0000        0.0000        0.0000        0.0000        0.0000        0.0000        0.0000
        0.0000        0.0000        0.0000        0.0000        0.0000        0.0000        0.0000        0.0000        0.0000        0.0000        0.0000        0.0000        0.0000        0.0000        0.0000        0.0000        0.0000        0.0000        0.0000        0.0000        0.0000        0.0000        0.0000        0.0000        0.0000        0.0000        0.0000        0.0000        0.0000        0.0000        0.0000        0.0000        0.0000        0.0000        0.0000        0.0000        0.0000        0.0000        0.0000        0.0000        0.0000        0.0000        0.0000        0.0000        0.0000        0.0000        0.0000        0.0000        0.0000        0.0000        0.0000        0.0000        0.0000        0.0000        0.0000        0.0000        0.0000        0.0000        0.0000        0.0000        0.0000        0.0000        0.0000        0.0000        0.0000        0.0000        0.0000        0.0000        0.0000        0.0000        0.0000        0.0000        0.0000        0.0000      209.4317      200.4081      214.4938      234.0445      200.1219      200.2190      226.9166      217.5211      253.4650        0.0000        0.0000        0.0000        0.0000        0.0000        0.0000        0.0000        0.0000        0.0000        0.0000        0.0000        0.0000        0.0000        0.0000        0.0000        0.0000        0.0000        0.0000      230.2374      163.2477      131.4363      132.2323      142.2426      135.0760      139.6118      133.8977      145.8528      142.0906      148.6308      187.1375      187.2733      182.6054      180.3165      196.5356      177.6874      147.9579       98.3162       80.8709       77.7302       74.9249       86.3142       79.0235       70.6852       83.1307      114.4585      101.1096      114.8496       80.7458       86.3268       82.6779       85.3013       89.3605       94.9927       97.9130      119.1092      145.2216      169.4653      176.7822      164.8402      177.0292      186.3947      170.0625      170.1965      157.8261      158.5898      161.0941      153.0933      144.1600      115.9783      104.3631       99.1808       94.8295       77.6612       74.5534       67.0827       60.4448       63.6638       67.8707       69.3304       73.6539       84.7719       81.3495       67.9419       71.8589       58.8189       55.4865       45.0817       42.6964       40.2976       39.6019       37.2320       37.3476       43.7442       45.7341       50.4584       55.7325       74.3429       90.2109       99.1858       96.6430       87.9588       84.7707       72.8087       65.7949       46.5762       39.1592       53.3164       52.2511        0.0000        0.0000        0.0000        0.0000        0.0000        0.0000        0.0000        0.0000        0.0000        0.0000        0.0000        0.0000        0.0000        0.0000        0.0000        0.0000        0.0000        0.0000        0.0000        0.0000        0.0000        0.0000        0.0000        0.0000        0.0000        0.0000        0.0000        0.0000        0.0000        0.0000        0.0000        0.0000        0.0000        0.0000        0.0000        0.0000        0.0000        0.0000        0.0000        0.0000        0.0000        0.0000        0.0000        0.0000        0.0000        0.0000        0.0000        0.0000        0.0000        0.0000        0.0000        0.0000        0.0000        0.0000        0.0000        0.0000        0.0000        0.0000
        0.0000        0.0000        0.0000        0.0000        0.0000        0.0000        0.0000        0.0000        0.0000        0.0000        0.0000        0.0000        0.0000        0.0000        0.0000        0.0000        0.0000        0.0000        0.0000        0.0000        0.0000        0.0000        0.0000        0.0000        0.0000        0.0000        0.0000        0.0000        0.0000        0.0000        0.0000        0.0000        0.0000        0.0000        0.0000        0.0000        0.0000        0.0000        0.0000        0.0000        0.0000        0.0000        0.0000        0.0000        0.0000        0.0000        0.0000        0.0000        0.0000        0.0000        0.0000        0.0000        0.0000        0.0000        0.0000        0.0000        0.0000        0.0000        0.0000        0.0000        0.0000        0.0000        0.0000        0.0000        0.0000        0.0000        0.0000        0.0000        0.0000        0.0000        0.0000        0.0000        0.0000        0.0000        0.0000        0.0000        0.0000        0.0000        0.0000        0.0000        0.0000        0.0000        0.0000        0.0000        0.0000        0.0000        0.0000        0.0000        0.0000        0.0000        0.0000        0.0000        0.0000        0.0000        0.0000        0.0000        0.0000        0.0000        0.0000        0.0000        0.0000      240.6665      166.7567      135.9888      151.5547      172.1072      152.3759      135.4213      129.8801      133.1879      125.3100      148.4185      166.4718      178.8156      175.3970      182.2181      189.4099      181.9504      148.8300       88.0431       62.7224       55.3957       56.4177       66.2082       71.0954       66.4804       72.5959       99.9898       88.4131       91.9081       71.1384       67.8964       66.3227       79.5530      100.5598       94.1836       95.6713      119.5844      139.8342      155.8673      156.9302      155.1642      170.0769      154.0413      153.7010      154.8830      146.2588      145.4182      144.5604      133.4176      127.9071      105.8050       95.9554       86.9700       78.5618       79.6859       73.2020       65.6601       63.1498       59.7423       64.0815       56.2443       69.2367       79.8456       67.1524       74.4852       73.7337       58.1501       54.4807       52.4219       44.0201       35.4351       38.6682       39.5939       40.4379       48.9515       51.6621       55.3838       59.6845       83.0402       94.9831      108.6932      104.7762       92.7045       87.2368       73.8643       74.5372       46.3090       39.1837       50.7676        0.0000        0.0000        0.0000        0.0000        0.0000        0.0000        0.0000        0.0000        0.0000        0.0000        0.0000        0.0000        0.0000        0.0000        0.0000        0.0000        0.0000        0.0000        0.0000        0.0000        0.0000        0.0000        0.0000        0.0000        0.0000        0.0000        0.0000        0.0000        0.0000        0.0000        0.0000        0.0000        0.0000        0.0000        0.0000        0.0000        0.0000        0.0000        0.0000        0.0000        0.0000        0.0000        0.0000        0.0000        0.0000        0.0000        0.0000        0.0000        0.0000        0.0000        0.0000        0.0000        0.0000        0.0000        0.0000        0.0000        0.0000        0.0000        0.0000
        0.0000        0.0000        0.0000        0.0000        0.0000        0.0000        0.0000        0.0000        0.0000        0.0000        0.0000        0.0000        0.0000        0.0000        0.0000        0.0000        0.0000        0.0000        0.0000        0.0000        0.0000        0.0000        0.0000        0.0000        0.0000        0.0000        0.0000        0.0000        0.0000        0.0000        0.0000        0.0000        0.0000        0.0000        0.0000        0.0000        0.0000        0.0000        0.0000        0.0000        0.0000        0.0000        0.0000        0.0000        0.0000        0.0000        0.0000        0.0000        0.0000        0.0000        0.0000        0.0000        0.0000        0.0000        0.0000        0.0000        0.0000        0.0000        0.0000        0.0000        0.0000        0.0000        0.0000        0.0000        0.0000        0.0000        0.0000        0.0000        0.0000        0.0000        0.0000        0.0000        0.0000        0.0000        0.0000        0.0000        0.0000        0.0000        0.0000        0.0000        0.0000        0.0000        0.0000        0.0000        0.0000        0.0000        0.0000        0.0000        0.0000        0.0000        0.0000        0.0000        0.0000        0.0000        0.0000        0.0000        0.0000        0.0000        0.0000        0.0000        0.0000      239.0665      162.3680      141.7205      145.9504      155.6662      132.4126      142.4285      132.3397      124.5883      127.5366      131.5998      128.7758      133.4497      139.7112      160.8395      166.1861      155.0846      132.4907       73.9238       53.9517       53.8605       59.9160       80.7928       69.4028       71.8772       74.0598       93.3015       70.4836       73.5603       64.8958       64.5598       67.0737       76.7467       86.4421       94.1299      105.5587      114.0320      110.1620      125.1471      147.8311      140.5574      137.6069      128.9590      132.7710      128.9611      130.8989      139.0335      146.6024      135.1306      118.0535       98.9206       84.2522       74.3211       72.7136       67.8844       68.1703       68.3674       67.2242       57.7767       49.1203       62.7648       92.4023      103.2820       86.7486       55.5621       54.7052       53.2006       57.8160       51.2440       42.3647       37.8121       45.1984       49.3849       55.9708       56.3214       58.3593       57.6297       65.9341       82.5605       94.5144      106.3957      112.3660      115.2405      104.0262       72.3061       64.2313       53.8088       51.6866       59.4525        0.0000        0.0000        0.0000        0.0000        0.0000        0.0000        0.0000        0.0000        0.0000        0.0000        0.0000        0.0000        0.0000        0.0000        0.0000        0.0000        0.0000        0.0000        0.0000        0.0000        0.0000        0.0000        0.0000        0.0000        0.0000        0.0000        0.0000        0.0000        0.0000        0.0000        0.0000        0.0000        0.0000        0.0000        0.0000        0.0000        0.0000        0.0000        0.0000        0.0000        0.0000        0.0000        0.0000        0.0000        0.0000        0.0000        0.0000        0.0000        0.0000        0.0000        0.0000        0.0000        0.0000        0.0000        0.0000        0.0000        0.0000        0.0000        0.0000
        0.0000        0.0000        0.0000        0.0000        0.0000        0.0000        0.0000        0.0000        0.0000        0.0000        0.0000        0.0000        0.0000        0.0000        0.0000        0.0000        0.0000        0.0000        0.0000        0.0000        0.0000        0.0000        0.0000        0.0000        0.0000        0.0000        0.0000        0.0000        0.0000        0.0000        0.0000        0.0000        0.0000        0.0000        0.0000        0.0000        0.0000        0.0000        0.0000        0.0000        0.0000        0.0000        0.0000        0.0000        0.0000        0.0000        0.0000        0.0000        0.0000        0.0000        0.0000        0.0000        0.0000        0.0000        0.0000        0.0000        0.0000        0.0000        0.0000        0.0000        0.0000        0.0000        0.0000        0.0000        0.0000        0.0000        0.0000        0.0000        0.0000        0.0000        0.0000        0.0000        0.0000        0.0000        0.0000        0.0000        0.0000        0.0000        0.0000        0.0000        0.0000        0.0000        0.0000        0.0000        0.0000        0.0000        0.0000        0.0000        0.0000        0.0000        0.0000        0.0000        0.0000        0.0000        0.0000        0.0000        0.0000        0.0000        0.0000        0.0000      341.1752      229.6019      181.8172      150.5345      129.8610      141.2896      120.7924      120.0379      121.9592      116.6917      107.6863      126.7599      111.4482      111.6154      109.3570      127.3346      129.3910      124.7837      117.4310       73.7680       58.6196       67.0991       64.7590       98.6812      108.2863       94.2003       90.7028       96.3805       79.3188       68.5555       80.7725       75.8060       68.2277       72.9012       88.4372       93.1571      101.5013      103.6909      103.5956      130.9472      146.6960      141.2770      127.7868      126.2385      127.7367      119.4071      128.3676      140.4671      158.0359      141.6329      120.6080       83.7472       75.3912       77.0174       83.4994       70.6061       69.3261       65.6142       61.8873       56.3674       48.1393       55.6472       62.5719       69.8435       62.0979       52.0953       56.4605       52.2424       57.8815       51.0988       50.9815       46.1066       53.4936       63.1971       61.6934       65.0749       56.3522       57.0262       61.4519       81.2268       91.0701       90.6539       89.3164      106.1694       72.3206       56.5068       58.9733       51.3080        0.0000        0.0000        0.0000        0.0000        0.0000        0.0000        0.0000        0.0000        0.0000        0.0000        0.0000        0.0000        0.0000       70.1400        0.0000        0.0000        0.0000       90.4500        0.0000        0.0000        0.0000        0.0000        0.0000        0.0000        0.0000        0.0000        0.0000        0.0000        0.0000        0.0000        0.0000        0.0000        0.0000        0.0000        0.0000        0.0000        0.0000        0.0000        0.0000        0.0000        0.0000        0.0000        0.0000        0.0000        0.0000        0.0000        0.0000        0.0000        0.0000        0.0000        0.0000        0.0000        0.0000        0.0000        0.0000        0.0000        0.0000        0.0000        0.0000        0.0000        0.0000
        0.0000        0.0000        0.0000        0.0000        0.0000        0.0000        0.0000        0.0000        0.0000        0.0000        0.0000        0.0000        0.0000        0.0000        0.0000        0.0000        0.0000        0.0000        0.0000        0.0000        0.0000        0.0000        0.0000        0.0000        0.0000        0.0000        0.0000        0.0000        0.0000        0.0000        0.0000        0.0000        0.0000        0.0000        0.0000        0.0000        0.0000        0.0000        0.0000        0.0000        0.0000        0.0000        0.0000        0.0000        0.0000        0.0000        0.0000        0.0000        0.0000        0.0000        0.0000        0.0000        0.0000        0.0000        0.0000        0.0000        0.0000        0.0000        0.0000        0.0000        0.0000        0.0000        0.0000        0.0000        0.0000        0.0000        0.0000        0.0000        0.0000        0.0000        0.0000        0.0000        0.0000        0.0000        0.0000        0.0000        0.0000        0.0000        0.0000        0.0000        0.0000        0.0000        0.0000        0.0000        0.0000        0.0000        0.0000        0.0000        0.0000        0.0000        0.0000        0.0000        0.0000        0.0000        0.0000        0.0000        0.0000        0.0000        0.0000        0.0000      298.6865      242.6914      215.2989      185.6854      153.1948      139.8835      133.8473      154.9055      116.6720      102.7024      101.6102       91.3268       81.1196       73.1943       73.2302       93.7366       83.2139       86.3103       83.0095       72.0706       59.7532       76.6142      109.6159      108.3114      119.5246      133.2705      119.2856      131.8633      103.7052      104.9249      115.2660      104.6210       78.7826       86.5141       91.9992      106.3490      105.5888      106.0498      106.2047      114.6824      138.5862      131.4190      123.1374      128.7368      133.1472      136.8745      132.4022      122.3734      146.8598      134.7623      115.5159       88.1320       83.7936       72.1422       72.7498       62.8726       54.8742       50.0636       47.1799       44.7329       51.2511       59.9916       78.2269       78.7281       66.8143       62.4416       60.0752       60.8189       64.3460       60.0589       64.8590       63.4382       63.1461       73.0372       77.5019       73.4703       63.6452       67.5861       62.7927       65.4252       72.2673       77.1940       66.1530       34.2398       25.8944       26.4979       27.4517       62.1330        0.0000        0.0000        0.0000        0.0000        0.0000        0.0000        0.0000        0.0000        0.0000        0.0000        0.0000        0.0000       51.7200       76.2000      121.4400        0.0000       84.8100       76.6800        0.0000        0.0000        0.0000        0.0000        0.0000        0.0000        0.0000        0.0000        0.0000        0.0000        0.0000        0.0000        0.0000        0.0000        0.0000        0.0000        0.0000        0.0000        0.0000        0.0000        0.0000        0.0000        0.0000        0.0000        0.0000        0.0000        0.0000        0.0000        0.0000        0.0000        0.0000        0.0000        0.0000        0.0000        0.0000        0.0000        0.0000        0.0000        0.0000        0.0000        0.0000        0.0000        0.0000
        0.0000        0.0000        0.0000        0.0000        0.0000        0.0000        0.0000        0.0000        0.0000        0.0000        0.0000        0.0000        0.0000        0.0000        0.0000        0.0000        0.0000        0.0000        0.0000        0.0000        0.0000        0.0000        0.0000        0.0000        0.0000        0.0000        0.0000        0.0000        0.0000        0.0000        0.0000        0.0000        0.0000        0.0000        0.0000        0.0000        0.0000        0.0000        0.0000        0.0000        0.0000        0.0000        0.0000        0.0000        0.0000        0.0000        0.0000        0.0000        0.0000        0.0000        0.0000        0.0000        0.0000        0.0000        0.0000        0.0000        0.0000        0.0000        0.0000        0.0000        0.0000        0.0000        0.0000        0.0000        0.0000        0.0000        0.0000        0.0000        0.0000        0.0000        0.0000        0.0000        0.0000        0.0000        0.0000        0.0000        0.0000        0.0000        0.0000        0.0000        0.0000        0.0000        0.0000        0.0000        0.0000        0.0000        0.0000        0.0000        0.0000        0.0000        0.0000        0.0000        0.0000        0.0000        0.0000        0.0000        0.0000        0.0000        0.0000      360.3446      281.8346      247.8213      203.3173      182.2546      172.3988      157.1936      143.2497      140.2731      121.7621      102.8596      107.1716       68.6747       68.2160       56.2421       54.5878       66.1023       59.8045       64.5840       67.8935       62.5088       56.9810       71.6255       89.8469       92.1276      105.1905      115.2240      100.9112      100.3823       97.6419       86.4823       88.8015      106.0887       95.1921       96.3694      127.2942      110.6137       96.7341       99.9174      108.9847      112.7820      130.1432      120.1045      128.6384      124.9779      130.2054      147.2027      151.4590      124.2714      135.3293      126.8229      100.6318       79.7741       74.3863       73.6142       94.0756       62.9963       56.5930       58.0135       54.6938       47.8285       49.1170       73.2448       88.0824       79.8919       67.3204       66.8228       63.2439       65.2232       69.7182       69.0056       71.6098       70.2723       68.7989       80.1133       81.9376       86.6832       83.7076       75.8025       71.8623       74.0721       80.0307       63.6966       47.7053       22.9348       21.4554       19.6535       22.7893       71.2593        0.0000        0.0000        0.0000        0.0000        0.0000        0.0000      119.2357       55.3200        0.0000        0.0000        0.0000        0.0000       59.3400       81.0000        0.0000        0.0000        0.0000        0.0000        0.0000        0.0000        0.0000        0.0000        0.0000        0.0000        0.0000        0.0000        0.0000        0.0000        0.0000        0.0000        0.0000        0.0000        0.0000        0.0000        0.0000        0.0000        0.0000        0.0000        0.0000        0.0000        0.0000        0.0000        0.0000        0.0000        0.0000        0.0000        0.0000        0.0000        0.0000        0.0000        0.0000        0.0000        0.0000        0.0000        0.0000        0.0000        0.0000        0.0000        0.0000        0.0000        0.0000
        0.0000        0.0000        0.0000        0.0000        0.0000        0.0000        0.0000        0.0000        0.0000        0.0000        0.0000        0.0000        0.0000        0.0000        0.0000        0.0000        0.0000        0.0000        0.0000        0.0000        0.0000        0.0000        0.0000        0.0000        0.0000        0.0000        0.0000        0.0000        0.0000        0.0000        0.0000        0.0000        0.0000        0.0000        0.0000        0.0000        0.0000        0.0000        0.0000        0.0000        0.0000        0.0000        0.0000        0.0000        0.0000        0.0000        0.0000        0.0000        0.0000        0.0000        0.0000        0.0000        0.0000        0.0000        0.0000        0.0000        0.0000        0.0000        0.0000        0.0000        0.0000        0.0000        0.0000        0.0000        0.0000        0.0000        0.0000        0.0000        0.0000        0.0000        0.0000        0.0000        0.0000        0.0000        0.0000        0.0000        0.0000        0.0000        0.0000        0.0000        0.0000        0.0000        0.0000        0.0000        0.0000        0.0000        0.0000        0.0000        0.0000        0.0000        0.0000        0.0000        0.0000        0.0000        0.0000        0.0000        0.0000      449.8444      428.6084      328.4941      264.2250      232.0639      202.0121      189.6599      184.4267      170.1951      160.9261      135.7863      127.5731      116.5128       93.3699       57.4592       47.8716       43.8398       43.0605       50.9015       51.2777       49.3942       50.8299       52.7565       60.4553       71.7718       79.8429       88.1989       84.3415      123.4564      127.8764       98.7308       86.2628       80.2447       82.5702       90.7623       97.6234       92.3200      106.4785      124.0238      105.1178       99.3277      116.9960      134.6432      137.0017      116.4318      123.7045      121.0317      119.7372      131.0081      133.6456      137.1311      124.1345      127.5655      114.2811       88.5319       79.6023       73.8327       77.9890       60.4838       57.4780       59.2551       60.7517       63.3630       76.1801       94.5193       92.0684       91.9832       76.4627       70.6756       74.6804       74.9975       73.2847       83.0613       75.8142       72.5960       81.3871       89.1145       90.7811       93.0004      102.2984       74.3823       67.8515       63.4026       64.1302       58.3047       50.8922       25.8559       18.3753       20.4298       28.1628        0.0000        0.0000        0.0000        0.0000        0.0000      111.5394      117.5674      119.6157       65.3700        0.0000        0.0000        0.0000        0.0000        0.0000        0.0000        0.0000        0.0000        0.0000        0.0000        0.0000        0.0000        0.0000        0.0000        0.0000        0.0000        0.0000        0.0000        0.0000        0.0000        0.0000        0.0000        0.0000        0.0000        0.0000        0.0000        0.0000        0.0000        0.0000        0.0000        0.0000        0.0000        0.0000        0.0000        0.0000        0.0000        0.0000        0.0000        0.0000        0.0000        0.0000        0.0000        0.0000        0.0000        0.0000        0.0000        0.0000        0.0000        0.0000        0.0000        0.0000        0.0000        0.0000
        0.0000        0.0000        0.0000        0.0000        0.0000        0.0000        0.0000        0.0000        0.0000        0.0000        0.0000        0.0000        0.0000        0.0000        0.0000        0.0000        0.0000        0.0000        0.0000        0.0000        0.0000        0.0000        0.0000        0.0000        0.0000        0.0000        0.0000        0.0000        0.0000        0.0000        0.0000        0.0000        0.0000        0.0000        0.0000        0.0000        0.0000        0.0000        0.0000        0.0000        0.0000        0.0000        0.0000        0.0000        0.0000        0.0000        0.0000        0.0000        0.0000        0.0000        0.0000        0.0000        0.0000        0.0000        0.0000        0.0000        0.0000        0.0000        0.0000        0.0000        0.0000        0.0000        0.0000        0.0000        0.0000        0.0000        0.0000        0.0000        0.0000        0.0000        0.0000        0.0000        0.0000        0.0000        0.0000        0.0000        0.0000        0.0000        0.0000        0.0000        0.0000        0.0000        0.0000        0.0000        0.0000        0.0000        0.0000        0.0000        0.0000        0.0000        0.0000        0.0000        0.0000        0.0000        0.0000        0.0000        0.0000      452.9254      400.6854      292.2320      233.8429      216.8732      198.8728      186.4028      173.6003      175.6610      166.5004      138.0308      126.2945      109.2268       85.9947       50.7839       40.4506       35.8198       40.5786       55.5436       57.2787       50.6436       50.6995       55.9988       60.5248       61.4415       72.3971       87.3297      105.0800      104.8954      107.4831       82.2745       88.2043       84.7994       85.7192       86.4693       84.3645       84.2389       92.1522      100.7224      105.3288      111.2894      134.5251      139.6595      145.9276      126.3384      130.0576      119.0751      122.5345      137.0702      144.4412      137.5856      121.8834      129.0849      117.9778       95.5800       91.8394       86.5731       89.5628       70.2393       69.7399       78.2511       62.5860       73.7834       76.4470       85.7203       79.9868       89.2167       83.2426       78.4117       75.7929       90.1335       99.7820       99.7703       85.8890       75.9745       81.0823       97.0738       95.8182       95.0156      107.5099       94.0652       74.8974       70.1145       70.0271       61.9589       44.3796       22.4066       24.0755       23.6378       34.5287        0.0000        0.0000        0.0000       57.7800      115.6497      135.5264      144.2254      142.1227      100.9800        0.0000        0.0000        0.0000        0.0000        0.0000        0.0000        0.0000        0.0000        0.0000        0.0000        0.0000        0.0000        0.0000        0.0000        0.0000        0.0000        0.0000        0.0000        0.0000        0.0000        0.0000        0.0000        0.0000        0.0000        0.0000        0.0000        0.0000        0.0000        0.0000        0.0000        0.0000        0.0000        0.0000        0.0000        0.0000        0.0000        0.0000        0.0000        0.0000        0.0000        0.0000        0.0000        0.0000        0.0000        0.0000        0.0000        0.0000        0.0000        0.0000        0.0000        0.0000        0.0000        0.0000
        0.0000        0.0000        0.0000        0.0000        0.0000        0.0000        0.0000        0.0000        0.0000        0.0000        0.0000        0.0000        0.0000        0.0000        0.0000        0.0000        0.0000        0.0000        0.0000        0.0000        0.0000        0.0000        0.0000        0.0000        0.0000        0.0000        0.0000        0.0000        0.0000        0.0000        0.0000        0.0000        0.0000        0.0000        0.0000        0.0000        0.0000        0.0000        0.0000        0.0000        0.0000        0.0000        0.0000        0.0000        0.0000        0.0000        0.0000        0.0000        0.0000        0.0000        0.0000        0.0000        0.0000        0.0000        0.0000        0.0000        0.0000        0.0000        0.0000        0.0000        0.0000        0.0000        0.0000        0.0000        0.0000        0.0000        0.0000        0.0000        0.0000        0.0000        0.0000        0.0000        0.0000        0.0000        0.0000        0.0000        0.0000        0.0000        0.0000        0.0000        0.0000        0.0000        0.0000        0.0000        0.0000        0.0000        0.0000        0.0000        0.0000        0.0000        0.0000        0.0000        0.0000        0.0000        0.0000        0.0000      400.2209      357.1530      278.0247      255.4437      219.0835      226.4446      205.9759      179.6936      159.3968      154.2714      153.5844      136.2209      125.0249      101.6225       81.1053       56.7950       42.9776       37.5123       47.1272       58.2540       54.5888      131.4129       79.2650       48.4384       56.1763       60.6025       72.5073       66.4278      100.7731       99.3676       88.6466       78.9621       87.7954       73.3983       74.6710       77.8561       78.5161       86.8434       92.6158      103.0541      105.7843      111.0922      128.4296      170.4770      179.7576      138.2275      122.1097      113.1023      120.4821      136.0455      134.3174      138.0540      129.5932      140.5146      155.8953      115.7164      109.1207      140.4736      111.6349       89.4409       83.8239       92.9732       99.2003       87.7594       85.0264       93.7661       85.5857       99.2415      117.0005      114.4919      107.3973       96.4647       96.4941      105.3897      100.7507      110.8175      112.0495      118.3115      117.1758      140.3642      156.9387      134.0182      113.8060      120.2249       90.8787       80.8036       49.0970       13.3236       38.1147       33.6191        0.0000        0.0000        0.0000        0.0000       90.8244      149.4054      183.1116      178.9737      171.7784      148.1100        0.0000        0.0000        0.0000        0.0000        0.0000        0.0000        0.0000        0.0000        0.0000        0.0000        0.0000        0.0000        0.0000        0.0000        0.0000        0.0000        0.0000        0.0000        0.0000        0.0000        0.0000        0.0000        0.0000        0.0000        0.0000        0.0000        0.0000        0.0000        0.0000        0.0000        0.0000        0.0000        0.0000        0.0000        0.0000        0.0000        0.0000        0.0000        0.0000        0.0000        0.0000        0.0000        0.0000        0.0000        0.0000        0.0000        0.0000        0.0000        0.0000        0.0000        0.0000        0.0000        0.0000
        0.0000        0.0000        0.0000        0.0000        0.0000        0.0000        0.0000        0.0000        0.0000        0.0000        0.0000        0.0000        0.0000        0.0000        0.0000        0.0000        0.0000        0.0000        0.0000        0.0000        0.0000        0.0000        0.0000        0.0000        0.0000        0.0000        0.0000        0.0000        0.0000        0.0000        0.0000        0.0000        0.0000        0.0000        0.0000        0.0000        0.0000        0.0000        0.0000        0.0000        0.0000        0.0000        0.0000        0.0000        0.0000        0.0000        0.0000        0.0000        0.0000        0.0000        0.0000        0.0000        0.0000        0.0000        0.0000        0.0000        0.0000        0.0000        0.0000        0.0000        0.0000        0.0000        0.0000        0.0000        0.0000        0.0000        0.0000        0.0000        0.0000        0.0000        0.0000        0.0000        0.0000        0.0000        0.0000        0.0000        0.0000        0.0000        0.0000        0.0000        0.0000        0.0000        0.0000        0.0000        0.0000        0.0000        0.0000        0.0000        0.0000        0.0000        0.0000        0.0000        0.0000        0.0000        0.0000        0.0000      348.3282      327.6815      251.5750      231.4950      207.1001      212.5240      189.5517      180.3694      165.7150      157.8255      147.3693      149.3672      119.1863       93.3518       77.8980       51.1694       44.1329       46.3047       53.7857       59.3537       53.7265       85.1964       80.6337       45.3951       52.3963       58.7485       64.4356       69.8270       80.6574       94.7269       91.3597       67.1703       63.4184       88.8439       68.9181       75.6033       80.5135       89.7390      113.8005      104.9739      103.1061      109.5714      117.3338      137.6812      162.8941      167.5702      128.7060      116.1775      116.4018      130.0126      129.3237      141.4853      138.4292      146.5001      141.8774      122.8112      122.5268      113.8496      117.8434      101.0014       96.9113      106.4023      104.3311      103.9999       83.4372       84.4167       89.0472      131.8539      137.0065      121.4161      115.1843      113.1440      132.3366      124.2352      125.1653      121.3495      141.7251      144.1875      141.9960      187.3665      179.2515      186.4038      149.4616      120.0954       80.7543       66.0197       52.5148        0.0000        0.0000        0.0000        0.0000        0.0000        0.0000       66.7501       83.0575      172.5424      224.7842      216.4185      186.5095        0.0000        0.0000        0.0000        0.0000        0.0000        0.0000        0.0000        0.0000        0.0000        0.0000        0.0000        0.0000        0.0000        0.0000        0.0000        0.0000        0.0000        0.0000        0.0000        0.0000        0.0000        0.0000        0.0000        0.0000        0.0000        0.0000        0.0000        0.0000        0.0000        0.0000        0.0000        0.0000        0.0000        0.0000        0.0000        0.0000        0.0000        0.0000        0.0000        0.0000        0.0000        0.0000        0.0000        0.0000        0.0000        0.0000        0.0000        0.0000        0.0000        0.0000        0.0000        0.0000        0.0000        0.0000
        0.0000        0.0000        0.0000        0.0000        0.0000        0.0000        0.0000        0.0000        0.0000        0.0000        0.0000        0.0000        0.0000        0.0000        0.0000        0.0000        0.0000        0.0000        0.0000        0.0000        0.0000        0.0000        0.0000        0.0000        0.0000        0.0000        0.0000        0.0000        0.0000        0.0000        0.0000        0.0000        0.0000        0.0000        0.0000        0.0000        0.0000        0.0000        0.0000        0.0000        0.0000        0.0000        0.0000        0.0000        0.0000        0.0000        0.0000        0.0000        0.0000        0.0000        0.0000        0.0000        0.0000        0.0000        0.0000        0.0000        0.0000        0.0000        0.0000        0.0000        0.0000        0.0000        0.0000        0.0000        0.0000        0.0000        0.0000        0.0000        0.0000        0.0000        0.0000        0.0000        0.0000        0.0000        0.0000        0.0000        0.0000        0.0000        0.0000        0.0000        0.0000        0.0000        0.0000        0.0000        0.0000        0.0000        0.0000        0.0000        0.0000        0.0000        0.0000        0.0000        0.0000        0.0000        0.0000        0.0000      327.9080      252.2681      227.9980      220.4105      199.0779      199.6281      176.8415      186.9857      170.5730      166.5130      150.3847      143.6770      119.5440       97.3103       87.6427       60.3554       47.5932       48.0851       55.9142       54.8706       52.0859       49.2114       72.0963       46.0626       50.7579       58.5624       75.1305       66.5784       68.4088       79.7902       84.0227       68.1353       55.9761       68.9750       69.2286       91.0604       70.1657       78.6291       90.6757      105.9858      105.2035      107.1594      114.9434      134.3819      132.3282      143.5206      139.8365      127.0098      113.0598      129.4237      147.4007      150.1235      149.6010      144.3440      138.6888      126.4985      120.2211      119.2111      137.7969      116.3617      106.2571      101.9181      122.9396      124.6928       99.8460       98.2503      106.0007      130.7250      165.7808      138.6075      136.5314      121.5617      116.2374      129.8113      125.4312      137.7588      135.2934      136.5327      155.0151      190.3911      181.5359      149.6047      126.5820      125.9853       77.3264       75.1350        0.0000        0.0000        0.0000        0.0000        0.0000        0.0000       58.7736       58.5406       88.4836      155.5608      219.3865      242.5600      241.1006        0.0000        0.0000        0.0000        0.0000        0.0000        0.0000        0.0000        0.0000        0.0000        0.0000        0.0000        0.0000        0.0000        0.0000        0.0000        0.0000        0.0000        0.0000        0.0000        0.0000        0.0000        0.0000        0.0000        0.0000        0.0000        0.0000        0.0000        0.0000        0.0000        0.0000        0.0000        0.0000        0.0000        0.0000        0.0000        0.0000        0.0000        0.0000        0.0000        0.0000        0.0000        0.0000        0.0000        0.0000        0.0000        0.0000        0.0000        0.0000        0.0000        0.0000        0.0000        0.0000        0.0000        0.0000
        0.0000        0.0000        0.0000        0.0000        0.0000        0.0000        0.0000        0.0000        0.0000        0.0000        0.0000        0.0000        0.0000        0.0000        0.0000        0.0000        0.0000        0.0000        0.0000        0.0000        0.0000        0.0000        0.0000        0.0000        0.0000        0.0000        0.0000        0.0000        0.0000        0.0000        0.0000        0.0000        0.0000        0.0000        0.0000        0.0000        0.0000        0.0000        0.0000        0.0000        0.0000        0.0000        0.0000        0.0000        0.0000        0.0000        0.0000        0.0000        0.0000        0.0000        0.0000        0.0000        0.0000        0.0000        0.0000        0.0000        0.0000        0.0000        0.0000        0.0000        0.0000        0.0000        0.0000        0.0000        0.0000        0.0000        0.0000        0.0000        0.0000        0.0000        0.0000        0.0000        0.0000        0.0000        0.0000        0.0000        0.0000        0.0000        0.0000        0.0000        0.0000        0.0000        0.0000        0.0000        0.0000        0.0000        0.0000        0.0000        0.0000        0.0000        0.0000        0.0000        0.0000        0.0000        0.0000        0.0000        0.0000      229.1489      231.1146      212.0638      187.7787      191.0783      173.5479      164.0995      148.3305      166.6577      155.9009      142.2424      126.9352      114.9183      100.9808       67.8849       54.0525       52.3575       57.2200       62.0203       63.0899       62.7881       60.8135       58.2868       58.7461       62.7206       67.6287       71.6247       69.9672       65.8504       68.9947       69.0696       60.0091       55.9353       62.7461       91.9674       67.3766       67.1988       74.2093       91.2181      104.0846      113.7231      123.7765      120.4162      133.4723      124.0937      147.1154      129.1013      115.4984      133.0189      163.2086      209.2246      175.2514      162.6897      156.3381      146.3934      160.2490      151.4055      153.1971      124.6249      122.2827      118.9778      129.6859      124.9983      153.3685      147.8766      130.1992      149.2268      153.5472      152.6649      149.4424      135.6344      135.2755      131.6407      130.5962      136.0856      129.0280      130.1824      153.6154      180.4114      160.1137      126.6946      105.2392       89.4662       92.5135        0.0000        0.0000        0.0000        0.0000        0.0000        0.0000        0.0000       64.0081       73.8719       96.0389      179.2071      249.5102      273.1310      268.6660        0.0000        0.0000        0.0000        0.0000        0.0000        0.0000        0.0000        0.0000        0.0000        0.0000        0.0000        0.0000        0.0000        0.0000        0.0000        0.0000        0.0000        0.0000        0.0000        0.0000        0.0000        0.0000        0.0000        0.0000        0.0000        0.0000        0.0000        0.0000        0.0000        0.0000        0.0000        0.0000        0.0000        0.0000        0.0000        0.0000        0.0000        0.0000        0.0000        0.0000        0.0000        0.0000        0.0000        0.0000        0.0000        0.0000        0.0000        0.0000        0.0000        0.0000        0.0000        0.0000        0.0000        0.0000
        0.0000        0.0000        0.0000        0.0000        0.0000        0.0000        0.0000        0.0000        0.0000        0.0000        0.0000        0.0000        0.0000        0.0000        0.0000        0.0000        0.0000        0.0000        0.0000        0.0000        0.0000        0.0000        0.0000        0.0000        0.0000        0.0000        0.0000        0.0000        0.0000        0.0000        0.0000        0.0000        0.0000        0.0000        0.0000        0.0000        0.0000        0.0000        0.0000        0.0000        0.0000        0.0000        0.0000        0.0000        0.0000        0.0000        0.0000        0.0000        0.0000        0.0000        0.0000        0.0000        0.0000        0.0000        0.0000        0.0000        0.0000        0.0000        0.0000        0.0000        0.0000        0.0000        0.0000        0.0000        0.0000        0.0000        0.0000        0.0000        0.0000        0.0000        0.0000        0.0000        0.0000        0.0000        0.0000        0.0000        0.0000        0.0000        0.0000        0.0000        0.0000        0.0000        0.0000        0.0000        0.0000        0.0000        0.0000        0.0000        0.0000        0.0000        0.0000        0.0000        0.0000        0.0000        0.0000        0.0000      248.0154      189.1562      175.7439      211.6878        0.0000      161.0481      152.6065      172.0687      144.5614      147.9779      139.9851      155.2343      153.3985      130.1369       99.3198       69.7694       62.2548       65.9505       65.5150       64.8466       57.5390       58.8371       63.1768       68.9307       71.0677       68.2161       63.9994       61.7829       70.7295       69.3704       72.2871       71.8206       66.8401       63.0804       63.5303       65.5819       66.1199       60.4597       67.7076       71.1050       86.2426      107.2646      107.2248      105.3355      122.7530      109.4967      129.8495      141.0541      134.7764      141.5485      151.4038      150.5919      163.6021      172.2255      163.6901      184.6301      193.5682      166.2596      165.0124      145.4137      139.9587      151.7154      185.3806      157.2594      166.7849      163.9676      158.5498      145.0928      136.5609      130.8137      147.3362      149.8826      151.6228      143.3170      152.1782      173.3070      143.0491      145.7042      150.7496      141.1051      125.2351       88.9352       74.7947        0.0000        0.0000        0.0000        0.0000        0.0000       59.4900       47.6700        0.0000      107.2210      109.9300      140.5176      182.8855      237.4462      312.4004      319.1677        0.0000        0.0000        0.0000        0.0000        0.0000        0.0000        0.0000        0.0000        0.0000        0.0000        0.0000        0.0000        0.0000        0.0000        0.0000        0.0000        0.0000        0.0000        0.0000        0.0000        0.0000        0.0000        0.0000        0.0000        0.0000        0.0000        0.0000        0.0000        0.0000        0.0000        0.0000        0.0000        0.0000        0.0000        0.0000        0.0000        0.0000        0.0000        0.0000        0.0000        0.0000        0.0000        0.0000        0.0000        0.0000        0.0000        0.0000        0.0000        0.0000        0.0000        0.0000        0.0000        0.0000        0.0000        0.0000
        0.0000        0.0000        0.0000        0.0000        0.0000        0.0000        0.0000        0.0000        0.0000        0.0000        0.0000        0.0000        0.0000        0.0000        0.0000        0.0000        0.0000        0.0000        0.0000        0.0000        0.0000        0.0000        0.0000        0.0000        0.0000        0.0000        0.0000        0.0000        0.0000        0.0000        0.0000        0.0000        0.0000        0.0000        0.0000        0.0000        0.0000        0.0000        0.0000        0.0000        0.0000        0.0000        0.0000        0.0000        0.0000        0.0000        0.0000        0.0000        0.0000        0.0000        0.0000        0.0000        0.0000        0.0000        0.0000        0.0000        0.0000        0.0000        0.0000        0.0000        0.0000        0.0000        0.0000        0.0000        0.0000        0.0000        0.0000        0.0000        0.0000        0.0000        0.0000        0.0000        0.0000        0.0000        0.0000        0.0000        0.0000        0.0000        0.0000        0.0000        0.0000        0.0000        0.0000        0.0000        0.0000        0.0000        0.0000        0.0000        0.0000        0.0000        0.0000        0.0000        0.0000        0.0000        0.0000        0.0000        0.0000      217.1162        0.0000        0.0000        0.0000      162.2135      152.1170      181.5271      172.8014      158.5619      152.7883      167.6233      180.0992      127.7823      104.2371       65.3945       57.2408       60.1291       56.5621       56.7336       49.6034       55.8418       53.5424       61.1989       76.9497       83.2159       71.3575       65.8567       62.2547       63.6499       74.4779       77.6836       75.9704       79.6253       86.7282       70.2708       74.7317       73.9527       82.8310       83.5428       89.2131       94.6261       98.7640      109.7837      129.2285      117.5377      136.8747      145.3790      155.5558      167.4110      172.9550      163.0203      169.5799      168.6803      174.3613      209.2425      197.7991      184.5163      177.1051      157.6593      155.2473      194.6623      204.8450      188.8075      186.3606      177.0531      162.5479      150.7995      148.2115      146.0346      155.3963      191.7338      181.0849      161.3457      166.4557      180.2204      156.6437      145.2885      120.9026      115.6075      115.2262      118.4455       95.1798        0.0000        0.0000        0.0000        0.0000        0.0000       63.5100       52.8900       47.2500      108.8108      129.6205      172.8346      187.8604      250.4310      319.3189      356.3584        0.0000        0.0000        0.0000        0.0000        0.0000        0.0000        0.0000        0.0000        0.0000        0.0000        0.0000        0.0000        0.0000        0.0000        0.0000        0.0000        0.0000        0.0000        0.0000        0.0000        0.0000        0.0000        0.0000        0.0000        0.0000        0.0000        0.0000        0.0000        0.0000        0.0000        0.0000        0.0000        0.0000        0.0000        0.0000        0.0000        0.0000        0.0000        0.0000        0.0000        0.0000        0.0000        0.0000        0.0000        0.0000        0.0000        0.0000        0.0000        0.0000        0.0000        0.0000        0.0000        0.0000        0.0000        0.0000
        0.0000        0.0000        0.0000        0.0000        0.0000        0.0000        0.0000        0.0000        0.0000        0.0000        0.0000        0.0000        0.0000        0.0000        0.0000        0.0000        0.0000        0.0000        0.0000        0.0000        0.0000        0.0000        0.0000        0.0000        0.0000        0.0000        0.0000        0.0000        0.0000        0.0000        0.0000        0.0000        0.0000        0.0000        0.0000        0.0000        0.0000        0.0000        0.0000        0.0000        0.0000        0.0000        0.0000        0.0000        0.0000        0.0000        0.0000        0.0000        0.0000        0.0000        0.0000        0.0000        0.0000        0.0000        0.0000        0.0000        0.0000        0.0000        0.0000        0.0000        0.0000        0.0000        0.0000        0.0000        0.0000        0.0000        0.0000        0.0000        0.0000        0.0000        0.0000        0.0000        0.0000        0.0000        0.0000        0.0000        0.0000        0.0000        0.0000        0.0000        0.0000        0.0000        0.0000        0.0000        0.0000        0.0000        0.0000        0.0000        0.0000        0.0000        0.0000        0.0000        0.0000        0.0000        0.0000        0.0000        0.0000        0.0000        0.0000        0.0000        0.0000      202.8766      183.3811      188.8388      173.5729      170.5268      158.1280      179.6312      177.6741      126.5635      105.7780       68.3168       59.8463       61.6986       69.7004       62.2030       53.9757       52.2236       55.9800       70.7691       84.4308       87.1442       74.5581       72.5691       79.3611       84.3156       94.2032       82.1321       83.7880       80.0151       78.4500       74.2043       75.8158       79.3103       94.8878       96.2070      103.4778       95.8598       91.4892       89.7493      105.8849      112.7600      123.7739      159.6634      181.4615      170.5482      164.2617      172.5632      172.7323      179.4671      174.1569      190.7792      203.8835      192.3462      202.1593      200.5841      207.9022      208.9590      226.5374      214.1945      199.9273      192.8105      189.4372      217.5230      190.6752      174.3058      233.4042      204.7380      209.3957      166.9042      171.8693      171.1626      136.7041      117.4911      107.2834      127.4824      151.4804        0.0000        0.0000        0.0000        0.0000        0.0000        0.0000       70.6800       78.3000       57.0000       31.6200      126.0238      145.6312      186.2110      212.3132      265.0053      308.8182      332.3633        0.0000        0.0000        0.0000        0.0000        0.0000        0.0000        0.0000        0.0000        0.0000        0.0000        0.0000        0.0000        0.0000        0.0000        0.0000        0.0000        0.0000        0.0000        0.0000        0.0000        0.0000        0.0000        0.0000        0.0000        0.0000        0.0000        0.0000        0.0000        0.0000        0.0000        0.0000        0.0000        0.0000        0.0000        0.0000        0.0000        0.0000        0.0000        0.0000        0.0000        0.0000        0.0000        0.0000        0.0000        0.0000        0.0000        0.0000        0.0000        0.0000        0.0000        0.0000        0.0000        0.0000        0.0000        0.0000
        0.0000        0.0000        0.0000        0.0000        0.0000        0.0000        0.0000        0.0000        0.0000        0.0000        0.0000        0.0000        0.0000        0.0000        0.0000        0.0000        0.0000        0.0000        0.0000        0.0000        0.0000        0.0000        0.0000        0.0000        0.0000        0.0000        0.0000        0.0000        0.0000        0.0000        0.0000        0.0000        0.0000        0.0000        0.0000        0.0000        0.0000        0.0000        0.0000        0.0000        0.0000        0.0000        0.0000        0.0000        0.0000        0.0000        0.0000        0.0000        0.0000        0.0000        0.0000        0.0000        0.0000        0.0000        0.0000        0.0000        0.0000        0.0000        0.0000        0.0000        0.0000        0.0000        0.0000        0.0000        0.0000        0.0000        0.0000        0.0000        0.0000        0.0000        0.0000        0.0000        0.0000        0.0000        0.0000        0.0000        0.0000        0.0000        0.0000        0.0000        0.0000        0.0000        0.0000        0.0000        0.0000        0.0000        0.0000        0.0000        0.0000        0.0000        0.0000        0.0000        0.0000        0.0000        0.0000        0.0000        0.0000        0.0000        0.0000        0.0000        0.0000        0.0000      211.4885      219.5896      171.0621      148.7914      151.0121      173.7098      153.1376      129.2743      127.6396       82.6012       65.5584       76.4981       86.7431       69.6185       63.5610       65.6854       64.7620       74.9242       88.1149       91.7640       87.4069       87.1405       93.3684      100.8421       98.9969       96.8343       93.0226       88.3480       85.4125       78.7215       74.2459       84.7848      100.2010      104.7238      132.2565      116.7072      107.6504      106.5466      123.8474      130.0073      145.0986      182.2279      188.9816      170.1256      178.6048      221.6126      201.7009      188.5123      171.1528      181.0022      213.6346      195.6004      200.0954      211.0017      221.0261      242.2523      222.7341      218.9889      221.9072      223.6257      235.3168      251.1215      184.5761      235.2263      222.3144      247.6932      228.8479      189.9965      178.8530      169.3194      148.7728      124.2581      113.4761      131.2735      153.9933        0.0000        0.0000        0.0000        0.0000        0.0000        0.0000        0.0000       78.2100       80.6100       61.7100      151.5576      167.8893      200.7597      221.1627      274.7086      294.9359      351.8655        0.0000        0.0000        0.0000        0.0000        0.0000        0.0000        0.0000        0.0000        0.0000        0.0000        0.0000        0.0000        0.0000        0.0000        0.0000        0.0000        0.0000        0.0000        0.0000        0.0000        0.0000        0.0000        0.0000        0.0000        0.0000        0.0000        0.0000        0.0000        0.0000        0.0000        0.0000        0.0000        0.0000        0.0000        0.0000        0.0000        0.0000        0.0000        0.0000        0.0000        0.0000        0.0000        0.0000        0.0000        0.0000        0.0000        0.0000        0.0000        0.0000        0.0000        0.0000        0.0000        0.0000        0.0000        0.0000
        0.0000        0.0000        0.0000        0.0000        0.0000        0.0000        0.0000        0.0000        0.0000        0.0000        0.0000        0.0000        0.0000        0.0000        0.0000        0.0000        0.0000        0.0000        0.0000        0.0000        0.0000        0.0000        0.0000        0.0000        0.0000        0.0000        0.0000        0.0000        0.0000        0.0000        0.0000        0.0000        0.0000        0.0000        0.0000        0.0000        0.0000        0.0000        0.0000        0.0000        0.0000        0.0000        0.0000        0.0000        0.0000        0.0000        0.0000        0.0000        0.0000        0.0000        0.0000        0.0000        0.0000        0.0000        0.0000        0.0000        0.0000        0.0000        0.0000        0.0000        0.0000        0.0000        0.0000        0.0000        0.0000        0.0000        0.0000        0.0000        0.0000        0.0000        0.0000        0.0000        0.0000        0.0000        0.0000        0.0000        0.0000        0.0000        0.0000        0.0000        0.0000        0.0000        0.0000        0.0000        0.0000        0.0000        0.0000        0.0000        0.0000        0.0000        0.0000        0.0000        0.0000        0.0000        0.0000        0.0000        0.0000        0.0000        0.0000        0.0000        0.0000        0.0000        0.0000      179.8533      166.3103      155.4778      146.1318      169.6374      140.3688      128.6352      119.7733      131.1606      116.5122      122.4399      125.0398      121.1174      102.3686       96.2010       92.0459       89.8417       90.9561       98.7919      107.3549      105.1644      105.1280      102.8996      107.4532        0.0000        0.0000      102.9886       90.8130       89.2033       88.2021       88.7401      101.6192      115.9556      138.7745      140.3631      138.1958      139.4106      129.6671      140.2183      158.7260      183.3989      183.7492      184.2701      188.0325      211.1980      183.1551      165.2445      169.9409      186.7549      204.6741      184.5290      191.7922      244.2603      263.7742      258.9129      239.2441      239.0987      238.7756      240.7329      248.4536      216.6064      196.9451      193.8582      193.5581      198.0575      207.8293      192.6812      159.6866      142.8945      131.1342      120.0221        0.0000        0.0000        0.0000        0.0000        0.0000        0.0000        0.0000        0.0000        0.0000        0.0000        0.0000        0.0000        0.0000      134.1816      150.6910      175.0196      197.1845      229.9604      253.0552        0.0000        0.0000        0.0000        0.0000        0.0000        0.0000        0.0000        0.0000        0.0000        0.0000        0.0000        0.0000        0.0000        0.0000        0.0000        0.0000        0.0000        0.0000        0.0000        0.0000        0.0000        0.0000        0.0000        0.0000        0.0000        0.0000        0.0000        0.0000        0.0000        0.0000        0.0000        0.0000        0.0000        0.0000        0.0000        0.0000        0.0000        0.0000        0.0000        0.0000        0.0000        0.0000        0.0000        0.0000        0.0000        0.0000        0.0000        0.0000        0.0000        0.0000        0.0000        0.0000        0.0000        0.0000        0.0000        0.0000
        0.0000        0.0000        0.0000        0.0000        0.0000        0.0000        0.0000        0.0000        0.0000        0.0000        0.0000        0.0000        0.0000        0.0000        0.0000        0.0000        0.0000        0.0000        0.0000        0.0000        0.0000        0.0000        0.0000        0.0000        0.0000        0.0000        0.0000        0.0000        0.0000        0.0000        0.0000        0.0000        0.0000        0.0000        0.0000        0.0000        0.0000        0.0000        0.0000        0.0000        0.0000        0.0000        0.0000        0.0000        0.0000        0.0000        0.0000        0.0000        0.0000        0.0000        0.0000        0.0000        0.0000        0.0000        0.0000        0.0000        0.0000        0.0000        0.0000        0.0000        0.0000        0.0000        0.0000        0.0000        0.0000        0.0000        0.0000        0.0000        0.0000        0.0000        0.0000        0.0000        0.0000        0.0000        0.0000        0.0000        0.0000        0.0000        0.0000        0.0000        0.0000        0.0000        0.0000        0.0000        0.0000        0.0000        0.0000        0.0000        0.0000        0.0000        0.0000        0.0000        0.0000        0.0000        0.0000        0.0000        0.0000        0.0000        0.0000        0.0000        0.0000        0.0000        0.0000      188.9867      173.8279      163.9582      149.7581      151.4176      136.1032      128.4813      133.6938      138.6945      136.3480      142.5562      146.7104      137.7262      120.0744      119.6781      104.4614       93.3108      108.2285      110.9207       98.1493      104.8506      113.7572      111.5073        0.0000        0.0000        0.0000        0.0000        0.0000        0.0000       96.9091      104.0207      109.0607      115.9428      134.5700      152.2992      156.2597      157.3782      139.1172      160.7619      169.2314      201.6100      205.2163      198.9014      191.0352      173.0249      162.3378      162.7705      145.0047      172.4109      195.5814      206.7480      210.1330      303.4732      320.6635      290.5230      280.4860      271.4285      269.4746      273.7145      259.6248      242.1164      230.5838      202.7779      206.0538      217.9449      198.5066      187.4156      167.8849      142.9587        0.0000        0.0000        0.0000        0.0000        0.0000        0.0000        0.0000        0.0000        0.0000        0.0000        0.0000        0.0000        0.0000        0.0000        0.0000      146.1556      157.8931      185.5705      200.1657      231.3004      253.9812      334.7159        0.0000        0.0000        0.0000        0.0000        0.0000        0.0000        0.0000        0.0000        0.0000        0.0000        0.0000        0.0000        0.0000        0.0000        0.0000        0.0000        0.0000        0.0000        0.0000        0.0000        0.0000        0.0000        0.0000        0.0000        0.0000        0.0000        0.0000        0.0000        0.0000        0.0000        0.0000        0.0000        0.0000        0.0000        0.0000        0.0000        0.0000        0.0000        0.0000        0.0000        0.0000        0.0000        0.0000        0.0000        0.0000        0.0000        0.0000        0.0000        0.0000        0.0000        0.0000        0.0000        0.0000        0.0000        0.0000
        0.0000        0.0000        0.0000        0.0000        0.0000        0.0000        0.0000        0.0000        0.0000        0.0000        0.0000        0.0000        0.0000        0.0000        0.0000        0.0000        0.0000        0.0000        0.0000        0.0000        0.0000        0.0000        0.0000        0.0000        0.0000        0.0000        0.0000        0.0000        0.0000        0.0000        0.0000        0.0000        0.0000        0.0000        0.0000        0.0000        0.0000        0.0000        0.0000        0.0000        0.0000        0.0000        0.0000        0.0000        0.0000        0.0000        0.0000        0.0000        0.0000        0.0000        0.0000        0.0000        0.0000        0.0000        0.0000        0.0000        0.0000        0.0000        0.0000        0.0000        0.0000        0.0000        0.0000        0.0000        0.0000        0.0000        0.0000        0.0000        0.0000        0.0000        0.0000        0.0000        0.0000        0.0000        0.0000        0.0000        0.0000        0.0000        0.0000        0.0000        0.0000        0.0000        0.0000        0.0000        0.0000        0.0000        0.0000        0.0000        0.0000        0.0000        0.0000        0.0000        0.0000        0.0000        0.0000        0.0000        0.0000        0.0000        0.0000        0.0000        0.0000        0.0000        0.0000      180.9766      163.2353      153.7487      138.1517      151.4576      146.1906      136.8135      138.1733      148.0451      152.2801      148.7867      142.0806      141.1908      137.2361        0.0000      127.6499      113.2114        0.0000        0.0000      111.5906      116.5575        0.0000        0.0000        0.0000        0.0000        0.0000        0.0000        0.0000        0.0000       96.9308      102.7801      114.5987      155.5748      168.0096      184.9477      185.6100      158.3536      171.3217      199.1087      204.1446      218.2513      210.8694      219.1102      222.7257      211.3563      211.0358      169.1184      152.7057      180.5438      204.1941      224.9832      249.6445      297.1375      326.8591      326.1770      316.2714      307.4214      322.1255      324.7722      290.9623      273.5662      265.1035      247.7389      253.7232        0.0000        0.0000        0.0000        0.0000        0.0000        0.0000        0.0000        0.0000        0.0000        0.0000        0.0000        0.0000        0.0000        0.0000        0.0000        0.0000        0.0000        0.0000        0.0000        0.0000      202.4808      189.8153      191.8323      211.8347      251.2253        0.0000        0.0000        0.0000        0.0000        0.0000        0.0000        0.0000        0.0000        0.0000        0.0000        0.0000        0.0000        0.0000        0.0000        0.0000        0.0000        0.0000        0.0000        0.0000        0.0000        0.0000        0.0000        0.0000        0.0000        0.0000        0.0000        0.0000        0.0000        0.0000        0.0000        0.0000        0.0000        0.0000        0.0000        0.0000        0.0000        0.0000        0.0000        0.0000        0.0000        0.0000        0.0000        0.0000        0.0000        0.0000        0.0000        0.0000        0.0000        0.0000        0.0000        0.0000        0.0000        0.0000        0.0000        0.0000        0.0000        0.0000
        0.0000        0.0000        0.0000        0.0000        0.0000        0.0000        0.0000        0.0000        0.0000        0.0000        0.0000        0.0000        0.0000        0.0000        0.0000        0.0000        0.0000        0.0000        0.0000        0.0000        0.0000        0.0000        0.0000        0.0000        0.0000        0.0000        0.0000        0.0000        0.0000        0.0000        0.0000        0.0000        0.0000        0.0000        0.0000        0.0000        0.0000        0.0000        0.0000        0.0000        0.0000        0.0000        0.0000        0.0000        0.0000        0.0000        0.0000        0.0000        0.0000        0.0000        0.0000        0.0000        0.0000        0.0000        0.0000        0.0000        0.0000        0.0000        0.0000        0.0000        0.0000        0.0000        0.0000        0.0000        0.0000        0.0000        0.0000        0.0000        0.0000        0.0000        0.0000        0.0000        0.0000        0.0000        0.0000        0.0000        0.0000        0.0000        0.0000        0.0000        0.0000        0.0000        0.0000        0.0000        0.0000        0.0000        0.0000        0.0000        0.0000        0.0000        0.0000        0.0000        0.0000        0.0000        0.0000        0.0000        0.0000        0.0000        0.0000        0.0000        0.0000        0.0000        0.0000      163.3374      175.2986      168.3551      163.9214      158.5104      151.2776      159.3623      158.4189      163.6604      164.8586      170.3149        0.0000        0.0000        0.0000        0.0000        0.0000        0.0000        0.0000        0.0000        0.0000        0.0000        0.0000        0.0000        0.0000        0.0000        0.0000        0.0000        0.0000        0.0000        0.0000      120.9025      136.1456      163.2437      181.7183      195.2812      222.8376      194.1233      230.9855      258.0772      214.7947      266.8593      269.1026      267.3065      265.9583      274.1566      205.5181      174.0627      170.0966      193.4606      209.6158      267.8759      280.8536      344.3889      374.0616      355.4883      351.9139      356.5622      412.5876      422.1830      405.6588      347.3032      300.5963      248.2699        0.0000        0.0000        0.0000        0.0000        0.0000        0.0000        0.0000        0.0000        0.0000        0.0000        0.0000        0.0000        0.0000        0.0000        0.0000        0.0000        0.0000        0.0000        0.0000        0.0000        0.0000        0.0000      218.7996      202.9283      214.8429        0.0000      325.5519      329.9845        0.0000        0.0000        0.0000        0.0000        0.0000        0.0000        0.0000        0.0000        0.0000        0.0000        0.0000        0.0000        0.0000        0.0000        0.0000        0.0000        0.0000        0.0000        0.0000        0.0000        0.0000        0.0000        0.0000        0.0000        0.0000        0.0000        0.0000        0.0000        0.0000        0.0000        0.0000        0.0000        0.0000        0.0000        0.0000        0.0000        0.0000        0.0000        0.0000        0.0000        0.0000        0.0000        0.0000        0.0000        0.0000        0.0000        0.0000        0.0000        0.0000        0.0000        0.0000        0.0000        0.0000        0.0000        0.0000
        0.0000        0.0000        0.0000        0.0000        0.0000        0.0000        0.0000        0.0000        0.0000        0.0000        0.0000        0.0000        0.0000        0.0000        0.0000        0.0000        0.0000        0.0000        0.0000        0.0000        0.0000        0.0000        0.0000        0.0000        0.0000        0.0000        0.0000        0.0000        0.0000        0.0000        0.0000        0.0000        0.0000        0.0000        0.0000        0.0000        0.0000        0.0000        0.0000        0.0000        0.0000        0.0000        0.0000        0.0000        0.0000        0.0000        0.0000        0.0000        0.0000        0.0000        0.0000        0.0000        0.0000        0.0000        0.0000        0.0000        0.0000        0.0000        0.0000        0.0000        0.0000        0.0000        0.0000        0.0000        0.0000        0.0000        0.0000        0.0000        0.0000        0.0000        0.0000        0.0000        0.0000        0.0000        0.0000        0.0000        0.0000        0.0000        0.0000        0.0000        0.0000        0.0000        0.0000        0.0000        0.0000        0.0000        0.0000        0.0000        0.0000        0.0000        0.0000        0.0000        0.0000        0.0000        0.0000        0.0000        0.0000        0.0000        0.0000        0.0000        0.0000        0.0000        0.0000        0.0000        0.0000      155.1854      145.6435      179.6463      158.0528      171.0096      173.6470      180.5439      166.9881      173.0155      168.8652        0.0000        0.0000        0.0000        0.0000        0.0000        0.0000        0.0000        0.0000        0.0000        0.0000        0.0000        0.0000        0.0000        0.0000        0.0000        0.0000        0.0000        0.0000      154.5171      172.4963      214.4871      239.6000      260.4432      305.2097      284.5588      306.8402      324.5057      298.0717      302.8930      288.8832      276.2537      228.0113      216.2946      242.3446      204.5674      183.8955      194.6880      237.9338      315.6603      317.3514      370.2992      424.9090      402.3584      405.5472      474.0479      483.0821      471.7919      427.4853      274.7400      256.4400        0.0000        0.0000        0.0000        0.0000        0.0000        0.0000        0.0000        0.0000        0.0000        0.0000        0.0000        0.0000        0.0000        0.0000        0.0000        0.0000        0.0000        0.0000        0.0000        0.0000        0.0000        0.0000        0.0000        0.0000      280.1594      350.4161        0.0000      267.0000      312.9300        0.0000        0.0000        0.0000        0.0000        0.0000        0.0000        0.0000        0.0000        0.0000        0.0000        0.0000        0.0000        0.0000        0.0000        0.0000        0.0000        0.0000        0.0000        0.0000        0.0000        0.0000        0.0000        0.0000        0.0000        0.0000        0.0000        0.0000        0.0000        0.0000        0.0000        0.0000        0.0000        0.0000        0.0000        0.0000        0.0000        0.0000        0.0000        0.0000        0.0000        0.0000        0.0000        0.0000        0.0000        0.0000        0.0000        0.0000        0.0000        0.0000        0.0000        0.0000        0.0000        0.0000        0.0000        0.0000
        0.0000        0.0000        0.0000        0.0000        0.0000        0.0000        0.0000        0.0000        0.0000        0.0000        0.0000        0.0000        0.0000        0.0000        0.0000        0.0000        0.0000        0.0000        0.0000        0.0000        0.0000        0.0000        0.0000        0.0000        0.0000        0.0000        0.0000        0.0000        0.0000        0.0000        0.0000        0.0000        0.0000        0.0000        0.0000        0.0000        0.0000        0.0000        0.0000        0.0000        0.0000        0.0000        0.0000        0.0000        0.0000        0.0000        0.0000        0.0000        0.0000        0.0000        0.0000        0.0000        0.0000        0.0000        0.0000        0.0000        0.0000        0.0000        0.0000        0.0000        0.0000        0.0000        0.0000        0.0000        0.0000        0.0000        0.0000        0.0000        0.0000        0.0000        0.0000        0.0000        0.0000        0.0000        0.0000        0.0000        0.0000        0.0000        0.0000        0.0000        0.0000        0.0000        0.0000        0.0000        0.0000        0.0000        0.0000        0.0000        0.0000        0.0000        0.0000        0.0000        0.0000        0.0000        0.0000        0.0000        0.0000        0.0000        0.0000        0.0000        0.0000        0.0000        0.0000        0.0000        0.0000        0.0000      153.3170      190.4672      185.5792      185.4670      195.7308      215.0637      199.0852      182.0195      171.3696        0.0000        0.0000        0.0000        0.0000        0.0000        0.0000        0.0000        0.0000        0.0000        0.0000        0.0000        0.0000        0.0000        0.0000        0.0000        0.0000        0.0000        0.0000        0.0000        0.0000      247.9733      259.6240      280.3285      323.5544      298.0245      291.3011      307.5757      285.1202      279.9055      262.2002      234.6991      228.7009      215.7480      204.7616      201.3460      174.4870      214.4420      276.9067      320.4760      366.7535      496.0653      506.9177      501.3646      559.2224      479.9481        0.0000        0.0000      434.8822        0.0000        0.0000        0.0000        0.0000        0.0000        0.0000        0.0000        0.0000        0.0000        0.0000        0.0000        0.0000        0.0000        0.0000        0.0000        0.0000        0.0000        0.0000        0.0000        0.0000        0.0000        0.0000        0.0000        0.0000        0.0000        0.0000      325.2224      327.8887        0.0000        0.0000        0.0000        0.0000        0.0000        0.0000        0.0000        0.0000        0.0000        0.0000        0.0000        0.0000        0.0000        0.0000        0.0000        0.0000        0.0000        0.0000        0.0000        0.0000        0.0000        0.0000        0.0000        0.0000        0.0000        0.0000        0.0000        0.0000        0.0000        0.0000        0.0000        0.0000        0.0000        0.0000        0.0000        0.0000        0.0000        0.0000        0.0000        0.0000        0.0000        0.0000        0.0000        0.0000        0.0000        0.0000        0.0000        0.0000        0.0000        0.0000        0.0000        0.0000        0.0000        0.0000        0.0000        0.0000        0.0000        0.0000
[truncated: 212,709 more chars]
