# Supplementary material for: Multidimensional evaluation of the TRMM 3B43V7 satellite-based precipitation product in mainland China from 1998–2016
Source: PeerJ. 2020 Feb 20;8:e8615. doi: 10.7717/peerj.8615 (PMC7036276; doi:10.7717/peerj.8615)
Supplement: Supplemental Information 2 [file peerj-08-8615-s002.zip › TRMM_3B43 data/TRMM 3B43 data-Year-Month/2013-10.txt]

ncols         249
nrows         175
xllcorner     73.250
yllcorner     6.500
cellsize      0.25000
        0.0000        0.0000        0.0000        0.0000        0.0000        0.0000        0.0000        0.0000        0.0000        0.0000        0.0000        0.0000        0.0000        0.0000        0.0000        0.0000        0.0000        0.0000        0.0000        0.0000        0.0000        0.0000        0.0000        0.0000        0.0000        0.0000        0.0000        0.0000        0.0000        0.0000        0.0000        0.0000        0.0000        0.0000        0.0000        0.0000        0.0000        0.0000        0.0000        0.0000        0.0000        0.0000        0.0000        0.0000        0.0000        0.0000        0.0000        0.0000        0.0000        0.0000        0.0000        0.0000        0.0000        0.0000        0.0000        0.0000        0.0000        0.0000        0.0000        0.0000        0.0000        0.0000        0.0000        0.0000        0.0000        0.0000        0.0000        0.0000        0.0000        0.0000        0.0000        0.0000        0.0000        0.0000        0.0000        0.0000        0.0000        0.0000        0.0000        0.0000        0.0000        0.0000        0.0000        0.0000        0.0000        0.0000        0.0000        0.0000        0.0000        0.0000        0.0000        0.0000        0.0000        0.0000        0.0000        0.0000        0.0000        0.0000        0.0000        0.0000        0.0000        0.0000        0.0000        0.0000        0.0000        0.0000        0.0000        0.0000        0.0000        0.0000        0.0000        0.0000        0.0000        0.0000        0.0000        0.0000        0.0000        0.0000        0.0000        0.0000        0.0000        0.0000        0.0000        0.0000        0.0000        0.0000        0.0000        0.0000        0.0000        0.0000        0.0000        0.0000        0.0000        0.0000        0.0000        0.0000        0.0000        0.0000        0.0000        0.0000        0.0000        0.0000        0.0000        0.0000        0.0000        0.0000        0.0000        0.0000        0.0000        0.0000        0.0000        0.0000        0.0000        0.0000        0.0000        0.0000        0.0000        0.0000        0.0000        0.0000        0.0000        0.0000        0.0000        0.0000        0.0000        0.0000        0.0000        0.0000        0.0000        0.0000        0.0000        0.0000        0.0000       20.3457       20.4168       15.2008        0.0000        0.0000        0.0000        9.7885        9.6316        8.0367        9.4634       10.2793       11.8015       12.2081       11.8106       13.7026       17.5782       20.4563       20.3028       25.4226       22.6052       24.3704       18.4654       18.1410       19.3097       21.2640       23.0509       23.6226       22.1963       25.1751       30.2654       31.6667       35.3138       31.9963       29.7142       36.7651       38.6598       38.6602       37.3303       31.5005       32.0696       29.9543       34.8596       30.9752       26.7351       27.6287       28.2715        0.0000        0.0000        0.0000        0.0000        0.0000        0.0000        0.0000        0.0000        0.0000        0.0000        0.0000        0.0000        0.0000        0.0000        0.0000        0.0000        0.0000        0.0000        0.0000        0.0000        0.0000        0.0000        0.0000        0.0000        0.0000        0.0000        0.0000        0.0000        0.0000        0.0000
        0.0000        0.0000        0.0000        0.0000        0.0000        0.0000        0.0000        0.0000        0.0000        0.0000        0.0000        0.0000        0.0000        0.0000        0.0000        0.0000        0.0000        0.0000        0.0000        0.0000        0.0000        0.0000        0.0000        0.0000        0.0000        0.0000        0.0000        0.0000        0.0000        0.0000        0.0000        0.0000        0.0000        0.0000        0.0000        0.0000        0.0000        0.0000        0.0000        0.0000        0.0000        0.0000        0.0000        0.0000        0.0000        0.0000        0.0000        0.0000        0.0000        0.0000        0.0000        0.0000        0.0000        0.0000        0.0000        0.0000        0.0000        0.0000        0.0000        0.0000        0.0000        0.0000        0.0000        0.0000        0.0000        0.0000        0.0000        0.0000        0.0000        0.0000        0.0000        0.0000        0.0000        0.0000        0.0000        0.0000        0.0000        0.0000        0.0000        0.0000        0.0000        0.0000        0.0000        0.0000        0.0000        0.0000        0.0000        0.0000        0.0000        0.0000        0.0000        0.0000        0.0000        0.0000        0.0000        0.0000        0.0000        0.0000        0.0000        0.0000        0.0000        0.0000        0.0000        0.0000        0.0000        0.0000        0.0000        0.0000        0.0000        0.0000        0.0000        0.0000        0.0000        0.0000        0.0000        0.0000        0.0000        0.0000        0.0000        0.0000        0.0000        0.0000        0.0000        0.0000        0.0000        0.0000        0.0000        0.0000        0.0000        0.0000        0.0000        0.0000        0.0000        0.0000        0.0000        0.0000        0.0000        0.0000        0.0000        0.0000        0.0000        0.0000        0.0000        0.0000        0.0000        0.0000        0.0000        0.0000        0.0000        0.0000        0.0000        0.0000        0.0000        0.0000        0.0000        0.0000        0.0000        0.0000        0.0000        0.0000        0.0000        0.0000        0.0000        0.0000        0.0000        0.0000        0.0000        0.0000        0.0000        0.0000        0.0000        0.0000       25.5925       22.7016       20.2179       15.7485       13.0759       11.7665       11.9152       12.3193       10.9198       10.2412       13.2834       16.5622       16.5327       15.7313       14.0782       12.7919       14.5152       16.1590       18.0040       27.5805       33.2684       33.4210       28.0470       24.5954       25.3153       27.3522       29.8402       31.7205       29.6325       33.7939       45.4637       40.0893       38.7914       36.7221       38.2114       42.1971       39.6527       38.4015       41.4752       39.6185       35.0110       31.4855       35.1175       33.1695       32.0398       31.2307       35.1432       35.2922       28.2283       35.5707       42.5762       32.6410       32.9618       33.4564        0.0000        0.0000        0.0000        0.0000        0.0000        0.0000        0.0000        0.0000        0.0000        0.0000        0.0000        0.0000        0.0000        0.0000        0.0000        0.0000        0.0000        0.0000        0.0000        0.0000        0.0000        0.0000        0.0000
        0.0000        0.0000        0.0000        0.0000        0.0000        0.0000        0.0000        0.0000        0.0000        0.0000        0.0000        0.0000        0.0000        0.0000        0.0000        0.0000        0.0000        0.0000        0.0000        0.0000        0.0000        0.0000        0.0000        0.0000        0.0000        0.0000        0.0000        0.0000        0.0000        0.0000        0.0000        0.0000        0.0000        0.0000        0.0000        0.0000        0.0000        0.0000        0.0000        0.0000        0.0000        0.0000        0.0000        0.0000        0.0000        0.0000        0.0000        0.0000        0.0000        0.0000        0.0000        0.0000        0.0000        0.0000        0.0000       42.6037        0.0000       29.3779       26.6885        0.0000        0.0000        0.0000        0.0000        0.0000        0.0000        0.0000        0.0000        0.0000        0.0000        0.0000        0.0000        0.0000        0.0000        0.0000        0.0000        0.0000        0.0000        0.0000        0.0000        0.0000        0.0000        0.0000        0.0000        0.0000        0.0000        0.0000        0.0000        0.0000        0.0000        0.0000        0.0000        0.0000        0.0000        0.0000        0.0000        0.0000        0.0000        0.0000        0.0000        0.0000        0.0000        0.0000        0.0000        0.0000        0.0000        0.0000        0.0000        0.0000        0.0000        0.0000        0.0000        0.0000        0.0000        0.0000        0.0000        0.0000        0.0000        0.0000        0.0000        0.0000        0.0000        0.0000        0.0000        0.0000        0.0000        0.0000        0.0000        0.0000        0.0000        0.0000        0.0000        0.0000        0.0000        0.0000        0.0000        0.0000        0.0000        0.0000        0.0000        0.0000        0.0000        0.0000        0.0000        0.0000        0.0000        0.0000        0.0000        0.0000        0.0000        0.0000        0.0000        0.0000        0.0000        0.0000        0.0000        0.0000        0.0000        0.0000        0.0000        0.0000        0.0000        0.0000        0.0000        0.0000        0.0000        0.0000        0.0000        0.0000        0.0000        0.0000        0.0000       26.1400       22.8901       22.8974       22.2627       16.3262       14.0829       13.1656       15.1347       14.0900       15.1370       14.8485       14.9567       14.6702       13.0854       14.6817       17.7605       16.4906       16.6402       15.0092       16.9132       32.0452       41.7428       43.5107       43.5569       32.4043       31.7885       31.6077       35.3234       42.1233       40.4333       33.7051       51.4808       54.8852       43.9026       38.1691       36.2127       35.1549       33.4622       36.6637       40.3767       36.7243       32.6431       30.3146       33.6890       32.0787       33.8979       36.9888       34.9524       34.5627       33.7383       32.7882       34.2582       66.6114       31.6826       41.8906       53.3377        0.0000        0.0000        0.0000        0.0000        0.0000        0.0000        0.0000        0.0000        0.0000        0.0000        0.0000        0.0000        0.0000        0.0000        0.0000        0.0000        0.0000        0.0000        0.0000        0.0000        0.0000        0.0000
        0.0000        0.0000        0.0000        0.0000        0.0000        0.0000        0.0000        0.0000        0.0000        0.0000        0.0000        0.0000        0.0000        0.0000        0.0000        0.0000        0.0000        0.0000        0.0000        0.0000        0.0000        0.0000        0.0000        0.0000        0.0000        0.0000        0.0000        0.0000        0.0000        0.0000        0.0000        0.0000        0.0000        0.0000        0.0000        0.0000        0.0000        0.0000        0.0000        0.0000        0.0000        0.0000        0.0000        0.0000        0.0000        0.0000        0.0000        0.0000        0.0000        0.0000        0.0000        0.0000        0.0000       55.3825       59.3479       43.4994       41.7239       36.7134       31.6225       15.5391        0.0000        0.0000        0.0000        0.0000        0.0000        0.0000        0.0000        0.0000        0.0000        0.0000        0.0000        0.0000        0.0000        0.0000        0.0000        0.0000        0.0000        0.0000        0.0000        0.0000        0.0000        0.0000        0.0000        0.0000        0.0000        0.0000        0.0000        0.0000        0.0000        0.0000        0.0000        0.0000        0.0000        0.0000        0.0000        0.0000        0.0000        0.0000        0.0000        0.0000        0.0000        0.0000        0.0000        0.0000        0.0000        0.0000        0.0000        0.0000        0.0000        0.0000        0.0000        0.0000        0.0000        0.0000        0.0000        0.0000        0.0000        0.0000        0.0000        0.0000        0.0000        0.0000        0.0000        0.0000        0.0000        0.0000        0.0000        0.0000        0.0000        0.0000        0.0000        0.0000        0.0000        0.0000        0.0000        0.0000        0.0000        0.0000        0.0000        0.0000        0.0000        0.0000        0.0000        0.0000        0.0000        0.0000        0.0000        0.0000        0.0000        0.0000        0.0000        0.0000        0.0000        0.0000        0.0000        0.0000        0.0000        0.0000        0.0000        0.0000        0.0000        0.0000        0.0000        0.0000        0.0000        0.0000        0.0000        0.0000        0.0000        0.0000       24.5919       24.6516       25.3905       26.4829       25.7672       16.5705       14.3278       16.0707       13.9114       17.1012       16.2819       19.5026       23.2083       28.9415       33.4096       32.1123       35.6067       33.9319       29.4774       26.5110       27.0841       35.5026       43.9676       45.9990       42.0079       28.8245       31.3292       32.8421       36.4804       50.4774       47.8424       38.0308       46.4134       49.9204       51.4217       40.9016       35.0848       31.3680       32.5585       36.9989       37.9656       30.9859       27.4347       26.6450       30.3095       31.5700       32.8608       32.2998       32.8991       35.1076       37.4825       36.7011       36.7818       41.2277       38.2624       57.6001       75.2650       45.4819       61.1383        0.0000        0.0000        0.0000        0.0000        0.0000        0.0000        0.0000        0.0000        0.0000        0.0000        0.0000        0.0000        0.0000        0.0000        0.0000        0.0000        0.0000        0.0000        0.0000        0.0000
        0.0000        0.0000        0.0000        0.0000        0.0000        0.0000        0.0000        0.0000        0.0000        0.0000        0.0000        0.0000        0.0000        0.0000        0.0000        0.0000        0.0000        0.0000        0.0000        0.0000        0.0000        0.0000        0.0000        0.0000        0.0000        0.0000        0.0000        0.0000        0.0000        0.0000        0.0000        0.0000        0.0000        0.0000        0.0000        0.0000        0.0000        0.0000        0.0000        0.0000        0.0000        0.0000        0.0000        0.0000        0.0000        0.0000        0.0000        0.0000        0.0000        0.0000        0.0000        0.0000        0.0000       44.7417       44.3039       29.5687       30.0847       25.7389       21.4699       16.3960        0.0000        0.0000        0.0000        0.0000        0.0000        0.0000        0.0000        0.0000        0.0000        0.0000        0.0000        0.0000        0.0000        0.0000        0.0000        0.0000        0.0000        0.0000        0.0000        0.0000        0.0000        0.0000        0.0000        0.0000        0.0000        0.0000        0.0000        0.0000        0.0000        0.0000        0.0000        0.0000        0.0000        0.0000        0.0000        0.0000        0.0000        0.0000        0.0000        0.0000        0.0000        0.0000        0.0000        0.0000        0.0000        0.0000        0.0000        0.0000        0.0000        0.0000        0.0000        0.0000        0.0000        0.0000        0.0000        0.0000        0.0000        0.0000        0.0000        0.0000        0.0000        0.0000        0.0000        0.0000        0.0000        0.0000        0.0000        0.0000        0.0000        0.0000        0.0000        0.0000        0.0000        0.0000        0.0000        0.0000        0.0000        0.0000        0.0000        0.0000        0.0000        0.0000        0.0000        0.0000        0.0000        0.0000        0.0000        0.0000        0.0000        0.0000        0.0000        0.0000        0.0000        0.0000        0.0000        0.0000        0.0000        0.0000        0.0000        0.0000        0.0000        0.0000        0.0000        0.0000        0.0000        0.0000        0.0000        0.0000        0.0000        0.0000       26.5694       27.5060       26.9918       27.2025       24.0537       23.2345       25.5238       18.5478       15.9185       23.7136       26.3615       30.3333       27.0361       25.6832       31.4458       35.3231       40.6817       41.1444       36.3926       38.2142       30.9058       37.2127       45.2837       35.4400       31.7536       23.7431       20.9788       21.9821       29.2025       45.9182       42.6850       36.6543       30.9072       32.2843       32.9838       30.2755       35.4809       36.3625       27.6161       25.4296       23.9514       22.0004       18.0916       19.5751       23.2227       37.8965       31.4637       29.2518       24.1137       27.9516       26.4272       26.7761       28.3153       35.4953       39.4016       41.4436       51.0981       54.1888       53.5694      110.2752       59.4846        0.0000        0.0000        0.0000        0.0000        0.0000        0.0000        0.0000        0.0000        0.0000        0.0000        0.0000        0.0000        0.0000        0.0000        0.0000        0.0000        0.0000        0.0000
        0.0000        0.0000        0.0000        0.0000        0.0000        0.0000        0.0000        0.0000        0.0000        0.0000        0.0000        0.0000        0.0000        0.0000        0.0000        0.0000        0.0000        0.0000        0.0000        0.0000        0.0000        0.0000        0.0000        0.0000        0.0000        0.0000        0.0000        0.0000        0.0000        0.0000        0.0000        0.0000        0.0000        0.0000        0.0000        0.0000        0.0000        0.0000        0.0000        0.0000        0.0000        0.0000        0.0000        0.0000        0.0000        0.0000        0.0000        0.0000        0.0000        0.0000       38.5788       31.9878       31.0795       29.9202       37.0938       34.0668       30.4515       26.1460       21.2170       17.8422       15.0905       13.0818        0.0000        0.0000        0.0000        0.0000        0.0000        0.0000        0.0000        0.0000        0.0000        0.0000        0.0000        0.0000        0.0000        0.0000        0.0000        0.0000        0.0000        0.0000        0.0000        0.0000        0.0000        0.0000        0.0000        0.0000        0.0000        0.0000        0.0000        0.0000        0.0000        0.0000        0.0000        0.0000        0.0000        0.0000        0.0000        0.0000        0.0000        0.0000        0.0000        0.0000        0.0000        0.0000        0.0000        0.0000        0.0000        0.0000        0.0000        0.0000        0.0000        0.0000        0.0000        0.0000        0.0000        0.0000        0.0000        0.0000        0.0000        0.0000        0.0000        0.0000        0.0000        0.0000        0.0000        0.0000        0.0000        0.0000        0.0000        0.0000        0.0000        0.0000        0.0000        0.0000        0.0000        0.0000        0.0000        0.0000        0.0000        0.0000        0.0000        0.0000        0.0000        0.0000        0.0000        0.0000        0.0000        0.0000        0.0000        0.0000        0.0000        0.0000        0.0000        0.0000        0.0000        0.0000        0.0000        0.0000        0.0000        0.0000        0.0000        0.0000        0.0000        0.0000        0.0000        0.0000        0.0000        0.0000        0.0000       21.8887       21.6878       22.5730       20.5424       22.5087       23.6227       26.6839       24.5273       25.5890       33.0749       43.4031       41.9652       35.9618       24.8664       22.9311       25.4773       29.9096       29.3482       32.5339       42.3178       45.4320       38.2042       32.0110       21.1086       17.1495       16.2761       19.7566       21.2738       22.2393       28.4113       33.2556       34.0663       29.0484       22.6267       26.8661       28.2619       27.8103       35.9211       37.3101       27.5909       21.3401       16.9861       18.1630       18.4693       30.3407       33.3193       28.6492       20.8096       18.6621       25.4656       27.8174       26.5796       28.4159       32.5235       38.6622       41.6335       46.4421       51.6113       55.8038       51.8326       60.1855       51.3993        0.0000        0.0000        0.0000        0.0000        0.0000        0.0000        0.0000        0.0000        0.0000        0.0000        0.0000        0.0000        0.0000        0.0000       69.1831       65.0074       61.6915        0.0000
        0.0000        0.0000        0.0000        0.0000        0.0000        0.0000        0.0000        0.0000        0.0000        0.0000        0.0000        0.0000        0.0000        0.0000        0.0000        0.0000        0.0000        0.0000        0.0000        0.0000        0.0000        0.0000        0.0000        0.0000        0.0000        0.0000        0.0000        0.0000        0.0000        0.0000        0.0000        0.0000        0.0000        0.0000        0.0000        0.0000        0.0000        0.0000        0.0000        0.0000        0.0000        0.0000        0.0000        0.0000        0.0000        0.0000        0.0000        0.0000       29.2587       29.4352       32.0712       26.8823       26.3493       28.9447       30.5077       26.4196       26.0487       22.3435       18.7035       16.3646       14.2510       11.5820        9.5737        0.0000        0.0000        0.0000        0.0000        0.0000        0.0000        0.0000        0.0000        0.0000        0.0000        0.0000        0.0000        0.0000        0.0000        0.0000        0.0000        0.0000        0.0000        0.0000        0.0000        0.0000        0.0000        0.0000        0.0000        0.0000        0.0000        0.0000        0.0000        0.0000        0.0000        0.0000        0.0000        0.0000        0.0000        0.0000        0.0000        0.0000        0.0000        0.0000        0.0000        0.0000        0.0000        0.0000        0.0000        0.0000        0.0000        0.0000        0.0000        0.0000        0.0000        0.0000        0.0000        0.0000        0.0000        0.0000        0.0000        0.0000        0.0000        0.0000        0.0000        0.0000        0.0000        0.0000        0.0000        0.0000        0.0000        0.0000        0.0000        0.0000        0.0000        0.0000        0.0000        0.0000        0.0000        0.0000        0.0000        0.0000        0.0000        0.0000        0.0000        0.0000        0.0000        0.0000        0.0000        0.0000        0.0000        0.0000        0.0000        0.0000        0.0000        0.0000        0.0000        0.0000        0.0000        0.0000        0.0000        0.0000        0.0000        0.0000        0.0000        0.0000        0.0000        0.0000        0.0000        0.0000       22.2170       22.1285       23.2952       28.1766       29.0106       31.2517       29.9417       28.5698       29.9655       28.8262       28.2022       28.6859       23.5500       18.8424       18.5928       20.9942       20.8472       22.3432       23.2101       25.7476       28.7096       33.8191       27.3594       21.6453       18.6342       13.5332       15.3886       19.9803       23.5525       24.0304       27.4441       32.0970       33.1659       31.8711       30.1199       29.6862       28.4309       27.6984       21.0083       20.0908       15.0446       15.8890       21.3790       26.0348       27.7920       28.4833       23.3889       18.6051       18.2565       19.2677       27.3293       24.8465       27.8867       35.9700       39.8725       45.1305       50.0970       52.3333       51.9780       50.1476       50.7653       51.4783       46.9422       42.2015        0.0000        0.0000        0.0000        0.0000        0.0000        0.0000        0.0000        0.0000        0.0000       60.4455       62.5334       67.7577       69.8454       71.0833       70.0352       64.9398       69.0360
        0.0000        0.0000        0.0000        0.0000        0.0000        0.0000        0.0000        0.0000        0.0000        0.0000        0.0000        0.0000        0.0000        0.0000        0.0000        0.0000        0.0000        0.0000        0.0000        0.0000        0.0000        0.0000        0.0000        0.0000        0.0000        0.0000        0.0000        0.0000        0.0000        0.0000        0.0000        0.0000        0.0000        0.0000        0.0000        0.0000        0.0000        0.0000        0.0000        0.0000        0.0000        0.0000        0.0000        0.0000        0.0000        0.0000        0.0000        0.0000       23.5711       25.8585       27.7965       25.0049       23.9600       20.3885       21.6457       21.6447       21.4877       22.6826       27.5338       28.0313       25.0472       17.6347       11.6460       12.3953       12.8447       13.1197       12.7640        0.0000        0.0000        0.0000        0.0000        0.0000        0.0000        0.0000        0.0000        0.0000        0.0000        0.0000        0.0000        0.0000        0.0000        0.0000        0.0000        0.0000        0.0000        0.0000        0.0000        0.0000        0.0000        0.0000        0.0000        0.0000        0.0000        0.0000        0.0000        0.0000        0.0000        0.0000        0.0000        0.0000        0.0000        0.0000        0.0000        0.0000        0.0000        0.0000        0.0000        0.0000        0.0000        0.0000        0.0000        0.0000        0.0000        0.0000        0.0000        0.0000        0.0000        0.0000        0.0000        0.0000        0.0000        0.0000        0.0000        0.0000        0.0000        0.0000        0.0000        0.0000        0.0000        0.0000        0.0000        0.0000        0.0000        0.0000        0.0000        0.0000        0.0000        0.0000        0.0000        0.0000        0.0000        0.0000        0.0000        0.0000        0.0000        0.0000        0.0000        0.0000        0.0000        0.0000        0.0000        0.0000        0.0000        0.0000        0.0000        0.0000        0.0000        0.0000        0.0000        0.0000        0.0000        0.0000        0.0000        0.0000        0.0000        0.0000        0.0000        0.0000       18.7911       21.5909       26.2865       36.0740       30.7882       30.2951       28.4364       27.8609       25.3071       18.6285       19.7308       20.6057       20.3525       19.6168       17.5758       18.1097       21.6045       22.9689       26.9439       27.4378       21.5341       24.2528       22.8214       18.1439       13.7501       14.3809       13.9649       17.7137       23.4797       27.8644       33.8034       36.2493       34.1937       28.7977       25.2326       27.8223       24.8321       21.0441       20.9306       33.5510       35.7195       35.3417       21.8284       26.4560       18.7621       21.2968       16.8525       17.2833       18.2588       22.3011       22.3861       27.7750       34.0381       40.7890       37.2120       43.1525       44.8123       46.1532       49.4172       54.1483       51.4905       47.6585       43.4117        0.0000        0.0000        0.0000        0.0000        0.0000        0.0000       41.8021       46.6149       59.3113       54.0729       61.4955       66.2922       69.7200       73.6195       72.2546       70.4296        0.0000        0.0000
        0.0000        0.0000        0.0000        0.0000        0.0000        0.0000        0.0000        0.0000        0.0000        0.0000        0.0000        0.0000        0.0000        0.0000        0.0000        0.0000        0.0000        0.0000        0.0000        0.0000        0.0000        0.0000        0.0000        0.0000        0.0000        0.0000        0.0000        0.0000        0.0000        0.0000        0.0000        0.0000        0.0000        0.0000        0.0000        0.0000        0.0000        0.0000        0.0000        0.0000        0.0000        0.0000        0.0000        0.0000        0.0000        0.0000        0.0000        0.0000       22.4697       19.8875       19.8453       20.1748       18.1657       17.7285       19.3704       16.6903       24.5920       33.7802       37.2414       30.5774       46.4220       47.5333       30.0823       18.3063       17.4201       19.0784       15.3996       13.5241       11.5137        0.0000        0.0000        0.0000        0.0000        0.0000        0.0000        0.0000        0.0000        0.0000        0.0000        0.0000        0.0000        0.0000        0.0000        0.0000        0.0000        0.0000        0.0000        0.0000        0.0000        0.0000        0.0000        0.0000        0.0000        0.0000        0.0000        0.0000        0.0000        0.0000        0.0000        0.0000        0.0000        0.0000        0.0000        0.0000        0.0000        0.0000        0.0000        0.0000        0.0000        0.0000        0.0000        0.0000        0.0000        0.0000        0.0000        0.0000        0.0000        0.0000        0.0000        0.0000        0.0000        0.0000        0.0000        0.0000        0.0000        0.0000        0.0000        0.0000        0.0000        0.0000        0.0000        0.0000        0.0000        0.0000        0.0000        0.0000        0.0000        0.0000        0.0000        0.0000        0.0000        0.0000        0.0000        0.0000        0.0000        0.0000        0.0000        0.0000        0.0000        0.0000        0.0000        0.0000        0.0000        0.0000        0.0000        0.0000        0.0000        0.0000        0.0000        0.0000        0.0000        0.0000        0.0000        0.0000        0.0000        0.0000        0.0000        0.0000       22.2055       22.4389       20.0862       23.5726       25.7826       30.9814       30.4402       31.2680       24.7188       42.9128       33.5400       19.9078       22.8608       17.4208       17.5458       26.5786       37.6508       37.1545       35.7106       30.9041       30.2051       28.7763       28.0391       29.0275       24.7749       17.9068       20.2203       22.0396       24.6947       31.9657       40.4102       43.3224       41.0770       35.1451       31.3824       27.3602       24.2247       27.7174       27.1831       24.4312       22.2345       60.5442       33.0069       15.1095       12.5756       12.9502       16.1656       18.4319       23.4405       31.1119       29.0487       33.9489       40.9666       43.3725       37.5723       38.1151       41.4994       46.4390       57.5322       54.9577       53.3152       45.4458       42.4993       37.2997       34.8216       36.1212       41.5015       43.1657       53.0962       51.4049       54.4940       58.9123       63.2006       72.4996       76.0953       77.6403       80.2009       77.0046       76.5051        0.0000        0.0000
        0.0000        0.0000        0.0000        0.0000        0.0000        0.0000        0.0000        0.0000        0.0000        0.0000        0.0000        0.0000        0.0000        0.0000        0.0000        0.0000        0.0000        0.0000        0.0000        0.0000        0.0000        0.0000        0.0000        0.0000        0.0000        0.0000        0.0000        0.0000        0.0000        0.0000        0.0000        0.0000        0.0000        0.0000        0.0000        0.0000        0.0000        0.0000        0.0000        0.0000        0.0000        0.0000        0.0000        0.0000        0.0000        0.0000        0.0000        0.0000       18.3402       17.4879       16.2328       16.1582       21.1637       28.7621       28.6687       27.3890       27.6683       25.8811       28.6750       19.2601       20.1898       25.5953       24.4823       23.9517       28.0038       25.6608       15.0096       15.0775       12.5414       11.6214        0.0000        0.0000        0.0000        0.0000        0.0000        0.0000        0.0000        0.0000        0.0000        0.0000        0.0000        0.0000        0.0000        0.0000        0.0000        0.0000        0.0000        0.0000        0.0000        0.0000        0.0000        0.0000        0.0000        0.0000        0.0000        0.0000        0.0000        0.0000        0.0000        0.0000        0.0000        0.0000        0.0000        0.0000        0.0000        0.0000        0.0000        0.0000        0.0000        0.0000        0.0000        0.0000        0.0000        0.0000        0.0000        0.0000        0.0000        0.0000        0.0000        0.0000        0.0000        0.0000        0.0000        0.0000        0.0000        0.0000        0.0000        0.0000        0.0000        0.0000        0.0000        0.0000        0.0000        0.0000        0.0000        0.0000        0.0000        0.0000        0.0000        0.0000        0.0000        0.0000        0.0000        0.0000        0.0000        0.0000        0.0000        0.0000        0.0000        0.0000        0.0000        0.0000        0.0000        0.0000        0.0000        0.0000        0.0000        0.0000        0.0000        0.0000        0.0000        0.0000        0.0000        0.0000        0.0000        0.0000        0.0000        0.0000        0.0000       22.0373       15.6042       14.3155       12.4475       14.7955        0.0000       18.8863       17.6033       38.7413        0.0000        0.0000        0.0000       25.0857       28.1019       33.9363       47.7088       42.6510       33.6834       36.5316       39.7053       34.2276       30.8651       34.7144       25.7759       21.9724       23.1708       26.0734       27.3919       32.6916       43.8866       47.1463       48.4460       47.0848       34.2585       29.3632       27.2764       27.3935       24.4125       20.9589       20.7857       18.1587       21.9897       27.2904       24.8582       20.9821       20.4079       23.7504       30.3639       31.9200       37.6848       41.5873       51.2663       49.9015       38.9780       41.6871       45.4242       52.9369       53.4830       42.9368       45.6960       48.2796       42.1771       38.9618       36.5010       39.2830       42.1050       42.1336       64.0358       43.9578       52.5354       62.5995       67.9943       78.8870       81.1676       81.2179       79.3063       83.8683       84.5864        0.0000        0.0000
        0.0000        0.0000        0.0000        0.0000        0.0000        0.0000        0.0000        0.0000        0.0000        0.0000        0.0000        0.0000        0.0000        0.0000        0.0000        0.0000        0.0000        0.0000        0.0000        0.0000        0.0000        0.0000        0.0000        0.0000        0.0000        0.0000        0.0000        0.0000        0.0000        0.0000        0.0000        0.0000        0.0000        0.0000        0.0000        0.0000        0.0000        0.0000        7.4256        9.2396        9.0920        0.0000        0.0000        0.0000        0.0000        0.0000        0.0000        0.0000       27.1901       25.5611       24.4102       19.4942       18.8667       30.8776       34.7615       29.0907       32.3873       24.3498       20.6045       17.5201       17.9619       18.4093       19.4526       20.3867       19.3967       16.7816       18.0144       16.4732       13.7327       12.3958        0.0000        0.0000        0.0000        0.0000        0.0000        0.0000        0.0000        0.0000        0.0000        0.0000        0.0000        0.0000        0.0000        0.0000        0.0000        0.0000        0.0000        0.0000        0.0000        0.0000        0.0000        0.0000        0.0000        0.0000        0.0000        0.0000        0.0000        0.0000        0.0000        0.0000        0.0000        0.0000        0.0000        0.0000        0.0000        0.0000        0.0000        0.0000        0.0000        0.0000        0.0000        0.0000        0.0000        0.0000        0.0000        0.0000        0.0000        0.0000        0.0000        0.0000        0.0000        0.0000        0.0000        0.0000        0.0000        0.0000        0.0000        0.0000        0.0000        0.0000        0.0000        0.0000        0.0000        0.0000        0.0000        0.0000        0.0000        0.0000        0.0000        0.0000        0.0000        0.0000        0.0000        0.0000        0.0000        0.0000        0.0000        0.0000        0.0000        0.0000        0.0000        0.0000        0.0000        0.0000        0.0000        0.0000        0.0000        0.0000        0.0000        0.0000        0.0000        0.0000        0.0000        0.0000        0.0000        0.0000        0.0000        0.0000        0.0000        0.0000        0.0000        0.0000        0.0000        0.0000        0.0000        0.0000        0.0000        0.0000        0.0000        0.0000        0.0000        0.0000        0.0000       32.1441       36.3653       33.2898       28.5355       35.1967       32.5486       30.5187       34.4592       35.4023       23.0122       19.0305       24.5536       28.8016       32.3183       41.7883       47.6928       40.9557       40.2362       34.7914       26.7336       27.0367       27.5677       26.5049       29.7259       34.2072       25.9845       21.8968       24.8967       29.6127       35.0124       42.3439       37.6262       32.7754       32.1629       35.1379       40.3022       40.6407       51.4616       49.4957       47.6350       47.2686       55.5959       56.0195       63.3249       58.8687       52.3007       45.9499       54.6370       42.5502       41.8931       43.3649       43.7371       42.6522       43.2427       50.3616       57.0041       61.3454       60.9182       66.4279       72.5116       74.5206       81.7973       77.6152        0.0000        0.0000        0.0000
        0.0000        0.0000        0.0000        0.0000        0.0000        0.0000        0.0000        0.0000        0.0000        0.0000        0.0000        0.0000        0.0000        0.0000        0.0000        0.0000        0.0000        0.0000        0.0000        0.0000        0.0000        0.0000        0.0000        0.0000        0.0000        0.0000        0.0000        0.0000        0.0000        0.0000        0.0000        0.0000        0.0000        0.0000        0.0000        0.0000        0.0000        0.0000        6.5013       13.8462       81.2580       87.5152        9.2049       10.6625       16.1352       22.2915       28.8585       53.2988       59.1116       54.5588       31.2719       28.1917       32.9641       33.1848       27.2789       28.4336       22.5255       14.5333       13.3746       13.0389       13.4821       13.5563       15.5438       16.7509       15.6838       14.1405       13.9162       18.6686       17.3770       15.5987       10.1729        8.1685        0.0000        0.0000        0.0000        0.0000        0.0000        0.0000        0.0000        0.0000        0.0000        0.0000        0.0000        0.0000        0.0000        0.0000        0.0000        0.0000        0.0000        0.0000        0.0000        0.0000        0.0000        0.0000        0.0000        0.0000        0.0000        0.0000        0.0000        0.0000        0.0000        0.0000        0.0000        0.0000        0.0000        0.0000        0.0000        0.0000        0.0000        0.0000        0.0000        0.0000        0.0000        0.0000        0.0000        0.0000        0.0000        0.0000        0.0000        0.0000        0.0000        0.0000        0.0000        0.0000        0.0000        0.0000        0.0000        0.0000        0.0000        0.0000        0.0000        0.0000        0.0000        0.0000        0.0000        0.0000        0.0000        0.0000        0.0000        0.0000        0.0000        0.0000        0.0000        0.0000        0.0000        0.0000        0.0000        0.0000        0.0000        0.0000        0.0000        0.0000        0.0000        0.0000        0.0000        0.0000        0.0000        0.0000        0.0000        0.0000        0.0000        0.0000        0.0000        0.0000        0.0000        0.0000        0.0000        0.0000        0.0000        0.0000        0.0000        0.0000        0.0000        0.0000        0.0000        0.0000        0.0000        0.0000        0.0000        0.0000        0.0000        0.0000        0.0000        0.0000       34.4521       34.6475       33.4934       30.4128       28.3777       25.2086       25.1778       25.2948       24.1163       30.3623       40.7633       43.7335       37.0136       45.7371       51.6321       44.9281       33.7875       29.5066       20.6904       25.7416       28.9993       58.4441       57.8202       39.5037       32.8240       31.9238       31.5637       36.6333       38.5864       43.4678       47.3265       40.7811       39.2110       46.3179       64.2884       59.5098       61.0625       52.5184       51.8071       54.3880       62.6953       62.5232       56.1884       52.6670       52.2489       89.4105       98.5668       45.7788       46.7698       47.4703       45.2689       43.9368       45.2251       56.1344       58.1693       55.7804       55.9348       58.2923       61.1065       69.9721       79.2103        0.0000        0.0000        0.0000        0.0000
        0.0000        0.0000        0.0000        0.0000        0.0000        0.0000        0.0000        0.0000        0.0000        0.0000        0.0000        0.0000        0.0000        0.0000        0.0000        0.0000        0.0000        0.0000        0.0000        0.0000        0.0000        0.0000        0.0000        0.0000        0.0000        0.0000        0.0000        0.0000        0.0000        0.0000        0.0000        0.0000        0.0000        0.0000        0.0000        0.0000        0.0000        5.2920        4.9909        5.5583       11.1105       25.7081       14.6178        9.0384       10.1876       22.1999       17.4282        5.1856        6.9078       12.3710       10.5903       15.3068       15.5769       19.2641       20.6188       16.3309       23.0176       17.9726       20.3716       16.3617       12.8482       11.2995       11.7031       14.2082       14.6231       13.9943       13.8426       14.1605       15.2208       16.8861       13.9545        6.2882        0.0000        0.0000        0.0000        0.0000        0.0000        0.0000        0.0000        0.0000        0.0000        0.0000        0.0000        0.0000        0.0000        0.0000        0.0000        0.0000        0.0000        0.0000        0.0000        0.0000        0.0000        0.0000        0.0000        0.0000        0.0000        0.0000        0.0000        0.0000        0.0000        0.0000        0.0000        0.0000        0.0000        0.0000        0.0000        0.0000        0.0000        0.0000        0.0000        0.0000        0.0000        0.0000        0.0000        0.0000        0.0000        0.0000        0.0000        0.0000        0.0000        0.0000        0.0000        0.0000        0.0000        0.0000        0.0000        0.0000        0.0000        0.0000        0.0000        0.0000        0.0000        0.0000        0.0000        0.0000        0.0000        0.0000        0.0000        0.0000        0.0000        0.0000        0.0000        0.0000        0.0000        0.0000        0.0000        0.0000        0.0000        0.0000        0.0000        0.0000        0.0000        0.0000        0.0000        0.0000        0.0000        0.0000        0.0000        0.0000        0.0000        0.0000        0.0000        0.0000        0.0000        0.0000        0.0000        0.0000        0.0000        0.0000        0.0000        0.0000        0.0000        0.0000        0.0000        0.0000        0.0000        0.0000        0.0000       20.3133       21.7575       23.3669       28.6471       26.3877        0.0000       29.5597       30.7655       24.6232       24.4770       25.1512       22.6998       20.6841       33.6783       51.8438       59.2258       47.0309       44.3169       43.8907       41.7736       32.2013       22.8173       18.7570       19.6619       24.5771       22.5852       36.1269       46.0081       34.0047       41.5314       41.7553       34.6401       37.8826       38.1618       40.4810       39.1741       46.1632       62.6262       60.0892       60.0356       62.7370       59.9775       59.8321       61.2113       54.3726       57.0411       60.0150       59.5160       60.3702       53.6154       53.8500       55.8859       51.1933       47.9428       50.8035       52.3245       49.0796       48.7145       53.5062       57.6875       61.2369       59.3186       58.2224       63.0331       65.3833       67.7574        0.0000        0.0000        0.0000        0.0000
        0.0000        0.0000        0.0000        0.0000        0.0000        0.0000        0.0000        0.0000        0.0000        0.0000        0.0000        0.0000        0.0000        0.0000        0.0000        0.0000        0.0000        0.0000        0.0000        0.0000        0.0000        0.0000        0.0000        0.0000        0.0000        0.0000        0.0000        0.0000        0.0000        0.0000        0.0000        0.0000        0.0000        0.0000        0.0000        0.0000        0.0000        3.2133        4.1091        4.3006        5.1830        6.3216        5.8524        6.2818        9.0924        9.2840        4.8285        1.8065        3.4130        7.1286        6.5871        8.2767        9.8220       12.0880       12.9545        8.1742        8.4858        8.4663        8.1724        9.5831        9.9609       10.3057       10.7323       12.2384       12.2556       12.3430       12.6334       14.0157       13.3381       12.9530       15.1244       10.1065        7.4181        0.0000        0.0000        0.0000        0.0000        0.0000        0.0000        0.0000        0.0000        0.0000        0.0000        0.0000        0.0000        0.0000        0.0000        0.0000        0.0000        0.0000        0.0000        0.0000        0.0000        0.0000        0.0000        0.0000        0.0000        0.0000        0.0000        0.0000        0.0000        0.0000        0.0000        0.0000        0.0000        0.0000        0.0000        0.0000        0.0000        0.0000        0.0000        0.0000        0.0000        0.0000        0.0000        0.0000        0.0000        0.0000        0.0000        0.0000        0.0000        0.0000        0.0000        0.0000        0.0000        0.0000        0.0000        0.0000        0.0000        0.0000        0.0000        0.0000        0.0000        0.0000        0.0000        0.0000        0.0000        0.0000        0.0000        0.0000        0.0000        0.0000        0.0000        0.0000        0.0000        0.0000        0.0000        0.0000        0.0000        0.0000        0.0000        0.0000        0.0000        0.0000        0.0000        0.0000        0.0000        0.0000        0.0000        0.0000        0.0000        0.0000        0.0000        0.0000        0.0000        0.0000        0.0000        0.0000        0.0000        0.0000        0.0000        0.0000        0.0000        0.0000        0.0000        7.8474       11.6297       12.7759       14.8010       17.1684       15.7187       18.4978       22.1318       23.9120       25.0988       25.2703       26.6768       21.4163       22.4576       33.1572       23.5516       17.6620       22.6558       23.8426       29.0333       28.1583       26.8449       26.8739       23.7155       19.4240       14.3682       14.4026       15.5371       20.5698       23.3773       20.7795       22.8556       34.9685       45.2690       35.9571       39.0628       40.3424       44.0842       47.8604       53.4601       76.6531       79.7105       61.6383       52.5460       49.3311       49.5750       51.9038       53.1284       56.1819       56.0489       59.1172       61.3812       61.5765       55.3441       55.8139       54.4877       54.1477       52.3321       57.0564       52.1481       50.9601       56.3227       57.7533       60.7952       64.7227       62.3629       61.5976       62.3699       60.4381        0.0000        0.0000        0.0000        0.0000        0.0000
        0.0000        0.0000        0.0000        0.0000        0.0000        0.0000        0.0000        0.0000        0.0000        0.0000        0.0000        0.0000        0.0000        0.0000        0.0000        0.0000        0.0000        0.0000        0.0000        0.0000        0.0000        0.0000        0.0000        0.0000        0.0000        0.0000        0.0000        0.0000        0.0000        0.0000        0.0000        0.0000        0.0000        0.0000        0.0000        0.0000        4.2164        3.4619        3.3020        4.4282        5.1182        4.9044        5.2249        6.0621        5.1594        4.2805        3.8099        1.7387        1.5636        2.1298        2.3203        5.6393        4.3315        3.5641        2.7272        4.2306        5.0669        5.6083        6.2025        8.8185        9.1985        9.6381       10.0269       11.2319       10.9502       10.4809        9.6980       10.9063       11.2067       11.1040        9.6785        5.9510        0.0000        0.0000        0.0000        0.0000        0.0000        0.0000        0.0000        0.0000        0.0000        0.0000        0.0000        0.0000        0.0000        0.0000        0.0000        0.0000        0.0000        0.0000        0.0000        0.0000        0.0000        0.0000        0.0000        0.0000        0.0000        0.0000        0.0000        0.0000        0.0000        0.0000        0.0000        0.0000        0.0000        0.0000        0.0000        0.0000        0.0000        0.0000        0.0000        0.0000        0.0000        0.0000        0.0000        0.0000        0.0000        0.0000        0.0000        0.0000        0.0000        0.0000        0.0000        0.0000        0.0000        0.0000        0.0000        0.0000        0.0000        0.0000        0.0000        0.0000        0.0000        0.0000        0.0000        0.0000        0.0000        0.0000        0.0000        0.0000        0.0000        0.0000        0.0000        0.0000        0.0000        0.0000        0.0000        0.0000        0.0000        0.0000        0.0000        0.0000        0.0000        0.0000        0.0000        0.0000        0.0000        0.0000        0.0000        0.0000        0.0000        0.0000        0.0000        0.0000        0.0000        0.0000        0.0000        0.0000        0.0000        0.0000        0.0000        0.0000        3.7338        5.4037        5.6756        7.0357        9.2677       11.0312       13.5426       17.3783       13.4048       15.2795       18.5430       21.7075       26.8384       29.2654       27.7767       20.9585       20.8441       33.3474       25.1857       24.1046       26.5224       26.4803       29.8926       28.4671       20.5700       17.0122       19.0532       16.8871       13.2792       14.9042       23.7843       22.9543       20.4032       18.4511       21.7565       28.0482       31.5453       25.4826       26.2263       32.4492       37.7267       43.0692       46.9094       48.1858       52.5650       60.7018       55.1204       55.9045       51.2038       59.3435       62.1592       57.9225       59.0346       57.2003       58.1474       55.5187       53.6076       54.6873       49.2361       48.5231       49.2182       56.4766       55.1765       55.1525       58.4667       58.8418       61.3437       64.8761       61.9837       61.5350       61.9698       57.2703        0.0000        0.0000        0.0000        0.0000        0.0000
        0.0000        0.0000        0.0000        0.0000        0.0000        0.0000        0.0000        0.0000        0.0000        0.0000        0.0000        0.0000        0.0000        0.0000        0.0000        0.0000        0.0000        0.0000        0.0000        0.0000        0.0000        0.0000        0.0000        0.0000        0.0000        0.0000        0.0000        0.0000        0.0000        0.0000        0.0000        0.0000        0.0000        0.0000        0.0000        4.7556        3.5902        4.4849        4.7775        4.9507        4.7338        5.8859        4.7892        3.8911        3.5023        3.2832       14.5664        1.2519        0.8971        0.6114        0.7037        1.2383        1.9338        3.2395        2.6805        3.7055        4.0304        4.4370        5.1206        8.0688        8.8700        9.5411        8.6385       10.3224        9.8099        9.2876        9.0744       10.7081       10.5737        9.3633        7.9045        4.4649        0.0000        0.0000        0.0000        0.0000        0.0000        0.0000        0.0000        0.0000        0.0000        0.0000        0.0000        0.0000        0.0000        0.0000        0.0000        0.0000        0.0000        0.0000        0.0000        0.0000        0.0000        0.0000        0.0000        0.0000        0.0000        0.0000        0.0000        0.0000        0.0000        0.0000        0.0000        0.0000        0.0000        0.0000        0.0000        0.0000        0.0000        0.0000        0.0000        0.0000        0.0000        0.0000        0.0000        0.0000        0.0000        0.0000        0.0000        0.0000        0.0000        0.0000        0.0000        0.0000        0.0000        0.0000        0.0000        0.0000        0.0000        0.0000        0.0000        0.0000        0.0000        0.0000        0.0000        0.0000        0.0000        0.0000        0.0000        0.0000        0.0000        0.0000        0.0000        0.0000        0.0000        0.0000        0.0000        0.0000        0.0000        0.0000        0.0000        0.0000        0.0000        0.0000        0.0000        0.0000        0.0000        0.0000        0.0000        0.0000        0.0000        0.0000        0.0000        0.0000        0.0000        0.0000        0.0000        0.0000        0.0000        0.0000        0.0000        3.5089        2.7821        3.8364        4.9782        5.5104        6.7862        8.1634       11.6358       15.5706       12.4373       14.5479       16.3146       19.6797       22.9498       27.4758       29.7649       25.3481       24.2194       28.3877       24.0973       13.1871       18.5208       27.1703       34.7959       24.8161       15.4783       13.4123       15.3115       15.9591       14.5078       21.0999       24.8261       18.5817       17.7790       20.0977       20.2741       22.1829       22.6255       23.2925       22.9360       31.4477       38.8540       36.5619       38.6804       39.6479       49.5381       54.8614       51.5639       53.3578       52.2455       58.1819       60.1751       62.8341       59.9231       57.3695       55.1825       52.7958       58.6648       65.7999       59.1537       53.6403       50.2864       54.4739       55.5352       59.9554       66.0227       66.9762       66.9694       67.2954       63.2549       63.5482       69.2265       66.8366        0.0000        0.0000        0.0000        0.0000        0.0000
        0.0000        0.0000        0.0000        0.0000        0.0000        0.0000        0.0000        0.0000        0.0000        0.0000        0.0000        0.0000        0.0000        0.0000        0.0000        0.0000        0.0000        0.0000        0.0000        0.0000        0.0000        0.0000        0.0000        0.0000        0.0000        0.0000        0.0000        0.0000        0.0000        0.0000        0.0000        0.0000        0.0000        0.0000        0.0000        4.6488        4.0203        7.8812        8.1399       13.4886        5.6351        5.0168        5.0559        3.3041        2.7577        7.7903       12.5210        8.7046        1.7630        1.1419        1.5625      125.5975       50.0965        2.5474        3.2624        1.3412        1.3319        1.5464        2.1115        6.9877        7.5579        8.0828        7.7905        8.1116        7.8265        7.7459        7.1750        8.9670        8.3051        7.8602        6.6334        5.0361        0.0000        0.0000        0.0000        0.0000        0.0000        0.0000        0.0000        0.0000        0.0000        0.0000        0.0000        0.0000        0.0000        0.0000        0.0000        0.0000        0.0000        0.0000        0.0000        0.0000        0.0000        0.0000        0.0000        0.0000        0.0000        0.0000        0.0000        0.0000        0.0000        0.0000        0.0000        0.0000        0.0000        0.0000        0.0000        0.0000        0.0000        0.0000        0.0000        0.0000        0.0000        0.0000        0.0000        0.0000        0.0000        0.0000        0.0000        0.0000        0.0000        0.0000        0.0000        0.0000        0.0000        0.0000        0.0000        0.0000        0.0000        0.0000        0.0000        0.0000        0.0000        0.0000        0.0000        0.0000        0.0000        0.0000        0.0000        0.0000        0.0000        0.0000        0.0000        0.0000        0.0000        0.0000        0.0000        0.0000        0.0000        0.0000        0.0000        0.0000        0.0000        0.0000        0.0000        0.0000        0.0000        0.0000        0.0000        0.0000        0.0000        0.0000        0.0000        0.0000        0.0000        0.0000        0.0000        0.0000        0.0000        0.0000        2.8216        3.4446        4.1667        3.8439        4.1597        7.0678        7.6720        8.5323        9.5406        7.2482        9.2797       11.9658       11.7675       14.0676       16.8754       20.0309       24.8055       28.7321       27.7742       21.8671       18.8045       17.2925       18.3155       18.1250       14.4133       14.8950       16.0074       12.4110       11.8252       13.4316       15.1232       20.4831       18.5759       24.1186       27.6833       27.7857       23.9383       20.0414       24.3192       27.6432       31.6810       45.0075       42.3008       50.9111       73.9065       41.7575       87.7038       52.5621       99.1730       48.3322       46.9992       53.0472       58.1575       62.0196       64.4520       59.9697       57.6394       50.5158       55.6664       61.2607       57.4472       53.5938       54.1553       58.6515       59.5408       69.7229       73.4460       75.9850       75.8677       70.7354       70.3767       67.0354       62.0634        0.0000        0.0000        0.0000        0.0000        0.0000        0.0000
        0.0000        0.0000        0.0000        0.0000        0.0000        0.0000        0.0000        0.0000        0.0000        0.0000        0.0000        0.0000        0.0000        0.0000        0.0000        0.0000        0.0000        0.0000        0.0000        0.0000        0.0000        0.0000        0.0000        0.0000        0.0000        0.0000        0.0000        0.0000        0.0000        0.0000        0.0000        0.0000        0.0000        0.0000        0.0000        5.2452        4.6305        6.9493       18.7766        7.9247        6.7646        5.8322        4.4720        2.7623        2.5592        3.5913        2.5976        1.6569        1.6917        1.3454        1.5723       27.3162        2.2540        3.3397        3.1634        1.8274        1.8247        1.8801        1.7894        6.1018        6.3517        8.3586        8.8365        8.7290        8.9519        6.9796        5.7959        7.5765        7.4058        6.8373        6.0440        0.0000        0.0000        0.0000        0.0000        0.0000        0.0000        0.0000        0.0000        0.0000        0.0000        0.0000        0.0000        0.0000        0.0000        0.0000        0.0000        0.0000        0.0000        0.0000        0.0000        0.0000        0.0000        0.0000        0.0000        0.0000        0.0000        0.0000        0.0000        0.0000        0.0000        0.0000        0.0000        0.0000        0.0000        0.0000        0.0000        0.0000        0.0000        0.0000        0.0000        0.0000        0.0000        0.0000        0.0000        0.0000        0.0000        0.0000        0.0000        0.0000        0.0000        0.0000        0.0000        0.0000        0.0000        0.0000        0.0000        0.0000        0.0000        0.0000        0.0000        0.0000        0.0000        0.0000        0.0000        0.0000        0.0000        0.0000        0.0000        0.0000        0.0000        0.0000        0.0000        0.0000        0.0000        0.0000        0.0000        0.0000        0.0000        0.0000        0.0000        0.0000        0.0000        0.0000        0.0000        0.0000        0.0000        0.0000        0.0000        0.0000        0.0000        0.0000        0.0000        0.0000        0.0000        6.2819        7.0131        0.0000        5.8940        4.1404        2.8024        2.3303        3.0726        4.9385        5.8073        5.7570        6.4548        6.5212        6.8710        5.8374        6.7541        7.1201       10.1708       15.2977       20.0517       20.1023       17.4345       17.5305       22.8078       21.5355       20.3812       19.0038       18.2426       13.0094        8.7989       11.2160       11.0255       10.2278       11.5245       12.5117       12.9855       14.3227       15.9628       19.8006       24.7887       24.2401       21.4455       21.6082       31.5363       41.9595       67.8077       43.5034       40.1291       36.8876       40.2813       40.8643       50.3431       53.7489       48.5008       41.6309       44.4357       57.3167       62.1611       69.6128       56.1753       56.4473       56.7712       60.7668       59.7066       57.0572       51.6339       56.4125       58.9746       62.3851       64.3813       72.2294       76.1228       76.1778       75.9678       70.6648       69.8587       67.7833        0.0000        0.0000        0.0000        0.0000        0.0000        0.0000        0.0000
        0.0000        0.0000        0.0000        0.0000        0.0000        0.0000        0.0000        0.0000        0.0000        0.0000        0.0000        0.0000        0.0000        0.0000        0.0000        0.0000        0.0000        0.0000        0.0000        0.0000        0.0000        0.0000        0.0000        0.0000        0.0000        0.0000        0.0000        0.0000        0.0000       48.7480       37.5380       27.1269       27.7435       21.1703       10.2706        5.6379        7.6905        8.4257        7.1520        6.3383        5.3068        4.0887        3.7533        2.5406        2.2383        2.8040        2.6279        2.1107        1.6718        1.6944        1.7013        2.1763        2.7719        3.2617        3.1450        1.8304        1.9072        1.5139        1.1814        5.2512        6.2617        7.3617        7.2609        7.2378        6.6596        5.8061        5.3661        6.5703        7.0647        7.7056        6.0636        3.5570        2.9380        0.0000        0.0000        0.0000        0.0000        0.0000        0.0000        0.0000        0.0000        0.0000        0.0000        0.0000        0.0000        0.0000        0.0000        0.0000        0.0000        0.0000        0.0000        0.0000        0.0000        0.0000        0.0000        0.0000        0.0000        0.0000        0.0000        0.0000        0.0000        0.0000        0.0000        0.0000        0.0000        0.0000        0.0000        0.0000        0.0000        0.0000        0.0000        0.0000        0.0000        0.0000        0.0000        0.0000        0.0000        0.0000        0.0000        0.0000        0.0000        0.0000        0.0000        0.0000        0.0000        0.0000        0.0000        0.0000        0.0000        0.0000        0.0000        0.0000        0.0000        0.0000        0.0000        0.0000        0.0000        0.0000        0.0000        0.0000        0.0000        0.0000        0.0000        0.0000        0.0000        0.0000        0.0000        0.0000        0.0000        0.0000        0.0000        0.0000        0.0000        0.0000        0.0000        0.0000        0.0000        0.0000        0.0000        0.0000        0.0000        0.0000        0.0000        0.0000        4.9411        5.0437        4.7995        4.9137        5.8194        4.5021        2.9558        2.4040        3.9498        4.3183        5.0650        5.1028      110.0650      106.2817        6.5339        6.7925        8.4783       10.8314       19.6427       21.4699       20.2827       24.1191       21.0538       21.4477       20.7471       20.0024       21.6600       16.1574       15.3786       14.3757       37.3010        9.0085        9.0371       14.8719       13.2763       14.0492       16.1656       14.3924       15.2751       20.0976       19.9078       22.8819       25.2950       45.9026       29.4004       55.2319       51.4621       39.2975       37.3925       32.7857       34.6603       36.8454       36.4709       47.0219       43.2072       39.9829       44.8765       49.2915       61.4126       70.5342       55.3636       50.9697       51.3410       51.8437       53.5237       52.9673       49.3473       54.9063       61.2309       64.7772       65.6066       69.6962       71.9975       71.4836       72.0540       69.8550       71.6245        0.0000        0.0000        0.0000        0.0000        0.0000        0.0000        0.0000        0.0000
        0.0000        0.0000        0.0000        0.0000        0.0000        0.0000        0.0000        0.0000        0.0000        0.0000        0.0000        0.0000        0.0000        0.0000        0.0000        0.0000        0.0000        0.0000        0.0000        0.0000        0.0000        0.0000        0.0000        0.0000        0.0000        0.0000       78.4172       78.0245       69.9770       51.1662       35.0451       20.9538       11.6713        8.4622        7.5440        4.7345        6.4653        6.9741       12.9961        5.8578        6.2701        4.1645        5.0556        5.9490        3.3813        3.4722        3.5944        2.4013        2.2496        2.5572        3.4554        4.3342        5.3166        5.0043        6.1342        6.6741        6.1088       11.0463       11.8538        9.5462        9.2740        8.1729        8.5682        6.5525        6.1536        6.1481        5.9993        7.1771        6.6750        7.8445        6.3596        4.8282        3.7025        3.7730        3.4345        2.3616        1.9955        1.7149        1.8590        1.5421        2.3404        1.3613        0.0000        0.0000        0.0000        0.0000        0.0000        0.0000        0.0000        0.0000        0.0000        0.0000        0.0000        0.0000        0.0000        0.0000        0.0000        0.0000        0.0000        0.0000        0.0000        0.0000        0.0000        0.0000        0.0000        0.0000        0.0000        0.0000        0.0000        0.0000        0.0000        0.0000        0.0000        0.0000        0.0000        0.0000        0.0000        0.0000        0.0000        0.0000        0.0000        0.0000        0.0000        0.0000        0.0000        0.0000        0.0000        0.0000        0.0000        0.0000        0.0000        0.0000        0.0000        0.0000        0.0000        0.0000        0.0000        0.0000        0.0000        0.0000        0.0000        0.0000        0.0000        0.0000        0.0000        0.0000        0.0000        0.0000        0.0000        0.0000        0.0000        0.0000        0.0000        3.8564        3.0456        3.2176        3.2327        3.4465        0.0000        0.0000        0.0000        0.0000       10.6340        6.1821        4.6908        5.0178        6.2414        4.9419        4.7710        5.1457        3.2102        2.7505        3.6237        6.5497        6.7020        6.3782        6.8126        6.1460        8.0579        8.1606        9.6349       14.0855       21.7718       25.7741       25.1089       24.0571       23.5936       21.2716       22.9891       25.0197       19.9165       12.0564       21.9707       13.3338       42.7204       12.7352       12.0837       17.9215       13.5136       16.2314       20.8695       17.6169       15.9256       19.3022       22.4609       23.5965       30.3958       28.0004       29.4999       33.1355       35.3871       37.1463       32.5127       35.4105       38.2696       35.9697       38.5799       45.8766       35.8569       30.5715       36.0133       46.5265       51.6216       51.2712       52.5751       51.3981       47.5866       49.5899       54.0669       53.3944       51.8145       51.4211       55.1188       62.5187       63.3012       65.8936       66.6392       66.9346       65.5553       64.5289       65.1193        0.0000        0.0000        0.0000        0.0000        0.0000        0.0000        0.0000        0.0000
        0.0000        0.0000        0.0000        0.0000        0.0000        0.0000        0.0000        0.0000        0.0000        0.0000        0.0000        0.0000        0.0000        0.0000        0.0000        0.0000        0.0000        0.0000        0.0000        0.0000        0.0000        0.0000        0.0000        0.0000        0.0000       89.2438       95.4552       55.1813       31.2038       24.2443       17.6935       15.0337       11.2862        9.3114        9.7655        4.9691        6.2280       16.3586       53.6495       40.3692        5.6400        4.3710        4.5401        4.7880        4.5048        5.0418        6.2331        7.4406        6.2262        5.6679        6.8763        7.2182        9.0961       11.0882       15.0196       14.5405       12.2654       12.7451       11.1519       10.3509        9.8759        9.8517        7.6865        7.2811        7.6585        8.1924        7.6071        7.7091        8.9628        8.6940        5.6565        4.0604        6.5707        6.2155        4.6926        3.1874        2.6376        2.5379        2.8218        1.5649        1.1101        1.1206        0.7870        1.3992        0.0000        0.0000        0.0000        0.0000        0.0000        0.0000        0.0000        0.0000        0.0000        0.0000        0.0000        0.0000        0.0000        0.0000        0.0000        0.0000        0.0000        0.0000        0.0000        0.0000        0.0000        0.0000        0.0000        0.0000        0.0000        0.0000        0.0000        0.0000        0.0000        0.0000        0.0000        0.0000        0.0000        0.0000        0.0000        0.0000        0.0000        0.0000        0.0000        0.0000        0.0000        0.0000        0.0000        0.0000        0.0000        0.0000        0.0000        0.0000        0.0000        0.0000        0.0000        0.0000        0.0000        0.0000        0.0000        0.0000        0.0000        0.0000        0.0000        0.0000        0.0000        0.0000        0.0000        0.0000        0.0000        0.0000        0.0000        0.0000        3.1221        2.9204        2.8974        2.9749        2.9295        3.3100        3.5486        5.0284        8.0685       10.2753        5.7340        9.2282        5.9169        6.9818        6.8314        5.0379        5.5553        5.9791        4.2005        3.6385        4.3216        6.6159        8.0391        9.9136       10.4538       10.4167       18.3261       10.9213       10.4423       11.7861       19.0659       22.8961       25.8212       25.4971       21.4309       18.1153       22.8309       18.3957       16.4025       17.5174       19.8841       14.1495       13.6929       10.8923       14.7432       18.8008       56.5444       22.7887       23.9001       62.9153       29.9213       18.3602       19.8476       26.1259       31.3231       31.6854       34.3236       36.1247       39.3910       37.7411       33.3299       33.5164       36.6429       35.2243       34.4648       34.4344       31.0444       29.9890       33.7534       42.3771       47.9903       45.2100       46.3651       44.0536       39.8942       42.5601       43.6938       43.7084       48.0354       51.7593       58.7248       73.0452        0.0000        0.0000       61.6149       59.1539       59.7260       56.9444        0.0000        0.0000        0.0000        0.0000        0.0000        0.0000        0.0000        0.0000        0.0000
        0.0000        0.0000        0.0000        0.0000        0.0000        0.0000        0.0000        0.0000        0.0000        0.0000        0.0000        0.0000        0.0000        0.0000        0.0000        0.0000        0.0000        0.0000        0.0000        0.0000        0.0000        0.0000        0.0000        0.0000        0.0000        0.0000       41.2675       37.9078       37.1235       31.6728       12.7418       31.8998       29.6328        9.1261        4.9066        4.4570        7.4114        6.0770       14.2926       12.5767        5.9081        5.7332        5.5733        4.4776        4.5839        4.8579        5.9691        6.4869        6.3488        5.9673        6.1102        5.5311        6.3052        6.9664       11.6777       12.1005       11.6954        8.5970        8.0670       13.1411       14.2053       13.1435        9.9307       10.6014       10.2787        9.9981        9.1076       10.8040        9.4482        6.8734        6.5746        5.5815        5.3272        4.0274        3.2899        2.9094        3.4005        3.4271        3.4943        1.3039        1.3669        1.2204        1.2714        1.8914        1.4167        0.8181        0.0000        0.0000        0.0000        0.0000        0.0000        0.0000        0.0000        0.0000        0.0000        0.0000        0.0000        0.0000        0.0000        0.0000        0.0000        0.0000        0.0000        0.0000        0.0000        0.0000        0.0000        0.0000        0.0000        0.0000        0.0000        0.0000        0.0000        0.0000        0.0000        0.0000        0.0000        0.0000        0.0000        0.0000        0.0000        0.0000        0.0000        0.0000        0.0000        0.0000        0.0000        0.0000        0.0000        0.0000        0.0000        0.0000        0.0000        0.0000        0.0000        0.0000        0.0000        0.0000        0.0000        0.0000        0.0000        0.0000        0.0000        0.0000        0.0000        0.0000        0.0000        0.0000        0.0000        0.0000        0.0000        0.0000        1.9044        2.2030        2.6274        4.6508        4.9125        4.3006        4.2580        6.7886        8.3287        7.4263        6.1423       12.6737        7.5955        7.4743        6.5981        5.9929        5.6808        4.9997        3.8814        3.9507        4.0877        4.3913        7.3092        9.6654       10.5623       10.4503        9.6084        8.0006        9.2783       11.7378       18.6746       19.3259       22.0843       21.1312       17.0708       11.0518       11.9635       15.6516       17.3405       17.8277       20.1246       69.0521       15.9247       17.3899       17.9124       19.5628       21.3250       29.4874       25.1346       47.4081       26.8222       25.5244       24.2921       29.2913       41.8922       53.5693       58.5874       58.2628       48.0332       41.8599       38.2438       36.2478       34.2519       31.9588       29.6411       28.6988       30.5352       32.4650       35.8171       38.2439       41.0715       41.2109       45.2285       41.9612       36.4772       38.0717       39.8357       40.5045       44.3928       51.4094       58.5392        0.0000        0.0000        0.0000        0.0000        0.0000        0.0000        0.0000        0.0000        0.0000        0.0000        0.0000        0.0000        0.0000        0.0000        0.0000        0.0000
        0.0000        0.0000        0.0000        0.0000        0.0000        0.0000        0.0000        0.0000        0.0000        0.0000        0.0000        0.0000        0.0000        0.0000        0.0000        0.0000        0.0000        0.0000        0.0000        0.0000        0.0000        0.0000        0.0000        0.0000        0.0000        0.0000        0.0000       11.8333        9.5030        8.6295        6.8423        9.4157       10.0721        7.9007        7.0332        3.8536        4.4783        4.6368        5.0394        6.3604        7.3090        5.3653        4.5051        4.5942        4.6993        6.8080        7.1906        6.7416        6.7272        6.0783        6.1736        5.6810        6.2487        8.7470       11.9035       10.2232       10.4024        7.0905        8.2060        8.6563       10.0655        8.4587        8.5016        9.5681       10.1705       10.5717       11.3119       13.7493       15.2608       13.0200        8.1998        5.9361        4.3601        3.4024        3.6722        3.2265        3.2828        3.7596        3.5991        2.2351        2.3355        2.5462        0.8199        1.9029        1.6644        1.2438        1.7270        0.2132        0.9877        0.4766        0.0000        0.0000        0.0000        0.0000        0.0000        0.0000        0.0000        0.0000        0.0000        0.0000        0.0000        0.0000        0.0000        0.0000        0.0000        0.0000        0.0000        0.0000        0.0000        0.0000        0.0000        0.0000        0.0000        0.0000        0.0000        0.0000        0.0000        0.0000        0.0000        0.0000        0.0000        0.0000        0.0000        0.0000        0.0000        0.0000        0.0000        0.0000        0.0000        0.0000        0.0000        0.0000        0.0000        0.0000        0.0000        0.0000        0.0000        0.0000        0.0000        0.0000        0.0000        0.0000        0.0000        0.0000        0.0000        0.0000        0.0000        0.0000        0.0000        0.0000        0.0000        2.1108        1.8011        1.4249        1.8529        3.1280        4.6304        3.6143        3.4111        4.5569        5.5246        5.8938        6.1233        8.6305        6.5349        6.8732        6.2405        5.1741        4.8886        4.0695        4.0681        4.1079        4.4690        5.3916        6.6016       11.8638       11.9369       11.0087       10.1587       14.3682       17.3561       15.1324       13.0771       14.4354       16.1459       19.5644       17.2327       12.5045       11.0520       14.0307       18.8739       26.9580       67.6185       30.8825       19.6370       19.3650       16.7182       18.0801       27.7237       28.2719       29.8344       29.4376       31.1875       41.9583       47.1484       86.9921       92.2195       61.9799       60.7296       55.5514       42.2982       33.9414       30.2170       34.6977       36.4291       34.0215       30.5932       31.6461       31.9303       34.7740       39.4470       41.9379       35.7788       35.5932       40.3740       35.7767       32.7947       37.7996       37.6858       41.9157       45.2297       54.8558       62.0645        0.0000        0.0000        0.0000        0.0000        0.0000        0.0000        0.0000        0.0000        0.0000        0.0000        0.0000        0.0000        0.0000        0.0000        0.0000        0.0000
        0.0000        0.0000        0.0000        0.0000        0.0000        0.0000        0.0000        0.0000        0.0000        0.0000        0.0000        0.0000        0.0000        0.0000        0.0000        0.0000        0.0000        0.0000        0.0000        0.0000        0.0000        0.0000        0.0000        0.0000        0.0000        0.0000        0.0000       10.2036        7.5936        7.3000        7.4958        8.5354        8.0767        8.7422        7.1116        6.1365        7.2703        9.6141       11.0890       10.8267       18.3826       17.3662       11.3800        8.1453        7.8731        7.7837        8.6323        9.0343        8.7532        8.0592        5.9233        5.8254        6.8103        8.1071        9.0393        7.9002        6.0436        5.0895        4.1152        5.0779        4.5655        4.6190        4.5646        5.4056        5.9484        8.7425       13.1626       11.9112       12.8090       11.3970        9.7015        8.8216        9.3762        7.1744        5.3790        3.9895        3.8491        3.6607        4.9879        3.1907        3.6713        4.0296        3.6247        2.0790        1.4467        0.9746        0.7937        0.0000        0.0483        0.4519        0.0000        0.0000        0.0000        0.0000        0.0000        0.0000        0.0000        0.0000        0.0000        0.0000        0.0000        0.0000        0.0000        0.0000        0.0000        0.0000        0.0000        0.0000        0.0000        0.0000        0.0000        0.0000        0.0000        0.0000        0.0000        0.0000        0.0000        0.0000        0.0000        0.0000        0.0000        0.0000        0.0000        0.0000        0.0000        0.0000        0.0000        0.0000        0.0000        0.0000        0.0000        0.0000        0.0000        0.0000        0.0000        0.0000        0.0000        0.0000        0.0000        0.0000        0.0000        0.0000        0.0000        0.0000        0.0000        0.0000        0.0000        0.0000        0.0000        0.0000        0.0000        0.0000        1.5351        1.8050        2.3438        2.9201        2.8647        2.9571        3.2959        4.2307        4.8225        5.3606        5.6072       10.2883        4.7667        5.1632        4.1951        3.9561        3.7876        3.7875        4.0370        4.1312        4.6905        5.2532        8.3309       15.7181        7.3897        8.6377        8.5997       10.5852       17.9589       17.7282       14.0222       12.3620       11.8069       15.0540       17.5285       16.8114       15.5561       19.1278       22.3261       30.1363       29.0627       23.4033       21.8673       19.1349       15.8971       16.9645       23.4315       25.6351       26.1455       32.1208       31.9951       37.6958       43.9772       50.4090       77.1829       55.4632       50.7961       47.4073       38.5989       39.9032       35.4404       36.2151       37.5650       36.7849       32.1545       30.2668       34.2362       38.4055       42.2790       38.2839       63.2516       37.8979       41.0726       42.5974       47.8689       40.2264       35.7945       41.7717       49.1417       54.8230       59.8872        0.0000        0.0000        0.0000        0.0000        0.0000        0.0000        0.0000        0.0000        0.0000        0.0000        0.0000        0.0000        0.0000        0.0000        0.0000        0.0000
        0.0000        0.0000        0.0000        0.0000        0.0000        0.0000        0.0000        0.0000        0.0000        0.0000        0.0000        0.0000        0.0000        0.0000        0.0000        0.0000        0.0000        0.0000        0.0000        0.0000        0.0000        0.0000        0.0000        0.0000        0.0000        0.0000        0.0000        0.0000        8.3311        6.8258        6.4515        8.3641        7.9067        7.5605        7.0393        6.2974        6.0945        5.7483        6.8424        6.9454       12.5491       36.2047       28.9106       17.8772        7.4298        5.4980        6.7380        9.1372        8.2517        6.5232        7.1985        7.1221        8.6479        8.3636        7.3910        7.2838        7.2679        7.6990        8.0349        8.5727       52.9424       21.0935        9.6170       12.5878        8.2045        7.5775        8.9936        8.0248        7.2296        8.1813        8.3188        7.8536        7.4905        5.0016        4.5879        5.1479        5.3797       14.7064       26.0009       11.1230       12.0443        9.4397        5.9876        2.9330        1.3961        1.1268        1.0718        0.5359        0.2918        0.3035        1.4667        0.0000        0.0000        0.0000        0.0000        0.0000        0.0000        0.0000        0.0000        0.0000        0.0000        0.0000        0.0000        0.0000        0.0000        0.0000        0.0000        0.0000        0.0000        0.0000        0.0000        0.0000        0.0000        0.0000        0.0000        0.0000        0.0000        0.0000        0.0000        0.0000        0.0000        0.0000        0.0000        0.0000        0.0000        0.0000        0.0000        0.0000        0.0000        0.0000        0.0000        0.0000        0.0000        0.0000        0.0000        0.0000        0.0000        0.0000        0.0000        0.0000        0.0000        0.0000        0.0000        0.0000        0.0000        0.0000        0.0000        0.0000        0.0000        0.0000        0.0000        0.0000        0.0000        1.9162        1.9301        2.3111        2.4626        2.6280        2.8971        3.7529        4.2318        7.8213        9.0231        4.7637        4.3428        4.8734        3.8250        3.7441        3.3266        3.1152        3.2761        4.9608        7.9448        7.0911        9.8544        8.6687        8.0449        7.2629        6.3297        7.6970       10.1190       12.2423       14.0660       13.7020       15.0605       16.7445       18.4081       21.3864       19.1494       23.0357       21.7053       18.8350       18.3930       21.2423       22.0633       20.9713       18.5527       18.9371       22.3844       28.7321       30.4262       40.5860       42.1937       50.7624       55.6207       65.2684       70.1022       58.4298       50.7531       48.2528       42.1372       36.2551       44.9655       34.1521       34.1776       27.7373       24.8191       32.3635       40.8607       39.6641       36.5095       28.2589       98.2614       34.3081       42.8804       36.5768       35.2574       36.5415       37.2995       41.1666       49.1938       55.6123       61.2430        0.0000        0.0000        0.0000        0.0000        0.0000        0.0000        0.0000        0.0000        0.0000        0.0000        0.0000        0.0000        0.0000        0.0000        0.0000        0.0000
        0.0000        0.0000        0.0000        0.0000        0.0000        0.0000        0.0000        0.0000        0.0000        0.0000        0.0000        0.0000        0.0000        0.0000        0.0000        0.0000        0.0000        0.0000        0.0000        0.0000        0.0000        0.0000        0.0000        0.0000        0.0000        0.0000        0.0000        0.0000        8.3625        7.4002        6.8898        9.1016        8.6486        8.4768        7.9269        7.2646        6.7496        5.4961        5.8998        3.3920        3.3097        3.3170        6.7754        8.6430        7.7136        9.9483        9.3461        3.8858        5.0118       11.3680       11.0914       14.0957       16.8392       14.1790       12.0391       10.2192        7.6539        7.3384       35.4766        5.2547       15.7797        7.1362       19.1077       28.4328       33.8573       22.9916       21.7158       15.7800       10.5700       11.1160        5.6635        3.0028        1.5021        1.7067        3.2392        5.2391        6.5534       24.0687       28.8385       10.6826       11.6616       13.0458       10.7773        6.5686        4.0447        3.3315        0.7700        0.4324        1.1750        1.4978        1.5438        0.0000        0.0000        0.0000        0.0000        0.0000        0.0000        0.0000        0.0000        0.0000        0.0000        0.0000        0.0000        0.0000        0.0000        0.0000        0.0000        0.0000        0.0000        0.0000        0.0000        0.0000        0.0000        0.0000        0.0000        0.0000        0.0000        0.0000        0.0000        0.0000        0.0000        0.0000        0.0000        0.0000        0.0000        0.0000        0.0000        0.0000        0.0000        0.0000        0.0000        0.0000        0.0000        0.0000        0.0000        0.0000        0.0000        0.0000        0.0000        0.0000        0.0000        0.0000        0.0000        0.0000        0.0000        0.0000        0.0000        0.0000        0.0000        0.0000        0.0000        1.2956        1.2644        1.5676        2.3534        3.5706        2.8478        2.4949        2.4097        3.5219        6.3119        7.8115        6.4539        5.6340        5.6118        4.5048        3.9279        4.0328        4.1647        4.3401        5.1593        7.8668        8.4449        8.0658       10.1397        8.6700       14.6546        9.5715        6.9344        9.1683       12.2538       13.3136       15.3338       17.8623       16.9718       19.4536       18.3429       19.4227       17.5390       18.7008       22.7568       20.5727       20.3891       45.4742       50.0574       23.3324       26.6593       26.9690       25.3692       32.7219       35.9522       44.7674       49.4818       59.1514       67.7209       62.9708       59.4085       56.9124       73.4764       45.2159       43.7335       32.1879       38.7038       42.8881      102.4842       62.4736       50.1545       35.7328       33.5931       28.1104       23.8142       23.6905       28.3948       35.3471       42.8340       37.5707       37.0046       35.3812       37.8524       40.2633       47.2431       55.1834       64.8687        0.0000        0.0000        0.0000        0.0000        0.0000        0.0000        0.0000        0.0000        0.0000        0.0000        0.0000        0.0000        0.0000        0.0000        0.0000        0.0000
        0.0000        0.0000        0.0000        0.0000        0.0000        0.0000        0.0000        0.0000        0.0000        0.0000        0.0000        0.0000        0.0000        0.0000        0.0000        0.0000        0.0000        0.0000        0.0000        0.0000        0.0000        0.0000        0.0000        0.0000        0.0000        0.0000        0.0000        0.0000       14.1701       11.6930        8.1407       10.7436       10.2442        9.6657        8.2927        9.1455        6.7050        6.2304        6.0535        4.2871        4.3783        2.6232        4.1702        7.0468        8.4507        9.3330        8.4551        4.6681        5.1952        7.0767        8.5699       12.7454       11.7108       17.3532       11.8024       14.1427       13.8097        8.3113        5.5632        2.0314        2.3737        2.2964        3.2357        6.4060       28.7382       29.7971       16.3715       12.4653        7.5786        7.9443        3.2727        0.7298        0.6168        1.0332        1.9400        4.5587        4.1418        5.2024        7.2120       14.1412       23.6409       19.3201       27.5341       23.1536       13.6720        2.1732        0.8770        0.3695        0.9751        1.0183        1.9387        1.9904        0.0000        0.0000        0.0000        0.0000        0.0000        0.0000        0.0000        0.0000        0.0000        0.0000        0.0000        0.0000        0.0000        0.0000        0.0000        0.0000        0.0000        0.0000        0.0000        0.0000        0.0000        0.0000        0.0000        0.0000        0.0000        0.0000        0.0000        0.0000        0.0000        0.0000        0.0000        0.0000        0.0000        0.0000        0.0000        0.0000        0.0000        0.0000        0.0000        0.0000        0.0000        0.0000        0.0000        0.0000        0.0000        0.0000        0.0000        0.0000        0.0000        0.0000        0.0000        0.0000        0.0000        0.0000        0.0000        0.0000        0.0000        0.0000        1.8046        1.6403        1.7416        1.5190        1.5248        2.1388        2.5399        2.3895        2.1783        3.2425        3.9947        4.8556        4.7650       47.3647        4.9646       26.7297       88.5828        3.7330        4.9215        5.7544        6.1687        7.3718        7.1678       99.1858       11.6577        8.7198        8.9762        7.2896        7.3859        9.5547       15.7305       15.2175       47.5479       30.7381       31.3064       55.5804       18.9524       20.0833       21.7100       36.5179       78.9158       21.7896       22.5896       28.8702       30.1135       39.0821       44.2965       42.0291       46.5599       51.3980       65.8787       67.8326       57.2112       57.5951       62.3645       68.1578       94.8549       64.3118       58.2761       54.0508       52.5512       41.8957       46.8216       46.3433       44.6870       91.9352       37.6386       38.1622       32.9566       31.4654       24.9218       28.8269       29.1815       33.7349       32.7293       32.1255       34.7664       36.5563       40.1053       42.5360       46.3805       54.5501       60.7870       73.6433        0.0000        0.0000        0.0000        0.0000        0.0000        0.0000        0.0000        0.0000        0.0000        0.0000        0.0000        0.0000        0.0000        0.0000        0.0000
        0.0000        0.0000        0.0000        0.0000        0.0000        0.0000        0.0000        0.0000        0.0000        0.0000        0.0000        0.0000        0.0000        0.0000        0.0000        0.0000        0.0000        0.0000        0.0000        0.0000        0.0000        0.0000        0.0000        0.0000        0.0000        0.0000        0.0000       16.9929       23.4071       27.1019       11.8538       12.9180       12.9582       10.9556       10.4288        9.7705        9.5542        9.9138        7.1881        4.9482        5.8709       12.0458       18.5864        7.6679        6.9466        8.4683        6.4501        7.2899        5.6933        8.8636       11.6069        9.3102       12.1449       13.6235       20.3395       21.1415       11.9968        7.1829        5.1171        2.0941        1.4073        1.4143        1.1231        1.8046        2.0844        3.2267        5.0705        4.5892        5.9057        3.7666        2.1352        0.8381        1.0436        0.8984        0.9484        2.3443        3.3387        3.2456        2.8810        2.6179        3.6420        5.3491        8.5939       23.3478       45.0708       11.7480        1.9394        0.8342        1.3178        1.5994        0.9039        0.0560        0.0237        0.0000        0.0000        0.0000        0.0000        0.0000        0.0000        0.0000        0.0000        0.0000        0.0000        0.0000        0.0000        0.0000        0.0000        0.0000        0.0000        0.0000        0.0000        0.0000        0.0000        0.0000        0.0000        0.0000        0.0000        0.0000        0.0000        0.0000        0.0000        0.0000        0.0000        0.0000        0.0000        0.0000        0.0000        0.0000        0.0000        0.0000        0.0000        0.0000        0.0000        0.0000        0.0000        0.0000        0.0000        0.0000        0.0000        0.0000        0.0000        0.0000        0.0000        0.0000        0.0000        0.0000        0.0000        0.0000        0.0000        1.4649        1.8342        2.0209        1.9642        2.0422        2.6977        2.2357        2.4218        2.0579        1.8891        2.9666        3.8069        3.8439        4.0342       50.3104        2.8189        2.8321        5.4651        5.0208        6.0525        9.1981        8.9548       13.3365       15.0078      109.3198       10.8119       11.5522       11.3733        9.1404       10.1997       12.9631       16.0292       17.3275       63.9472       37.9816       31.8602       48.1847       21.3457       19.5368       22.9107       30.7113       38.4307       30.3425       23.3657       26.9884       41.0421       62.2272       64.9331       87.1049      101.7880      106.4481      110.9445       94.2389       76.8742       70.9286       71.9542       79.0348      155.0155       70.4329       69.6687       63.1100       82.7211       77.8804       64.9196       37.0387       37.3906       34.4106       34.2645       37.0107       32.5409       31.6706       30.7426       31.9078       31.3727       31.2319       32.6013       31.2923       37.3358       41.3002       44.4978       45.4262       47.1387       54.5881       58.3043        0.0000        0.0000        0.0000        0.0000        0.0000        0.0000        0.0000        0.0000        0.0000        0.0000        0.0000        0.0000        0.0000        0.0000        0.0000        0.0000
        0.0000        0.0000        0.0000        0.0000        0.0000        0.0000        0.0000        0.0000        0.0000        0.0000        0.0000        0.0000        0.0000        0.0000        0.0000        0.0000        0.0000        0.0000        0.0000        0.0000        0.0000        0.0000        0.0000        0.0000        0.0000        0.0000        0.0000       16.7755       13.4189       12.2306       12.1459       12.2642       10.1988       10.5091        9.4753       13.8924       25.4359       11.7496        9.2015        7.2502        1.8257        2.5579        3.7342        3.3573        2.8408        3.9446        3.6031        2.0871        2.8102        3.0505        3.0542        4.6022        1.9655        2.4477        5.8647       10.7211        2.0920        2.3015        1.6768        0.7918        0.6931        0.6106        0.3718        0.2161        0.4845        1.5409        2.8127        1.3132        0.9873        1.0112        0.7074        0.3725        0.2809        0.0470        0.0914        1.8931        2.4654        2.0427        1.7128        2.0028        2.1979        2.5159        4.3417        2.6489        3.6475        2.3349        1.2906        0.9821        0.9886        0.7660        0.3968        0.1714        0.1860        0.2069        0.2444        0.1981        0.2190        0.2666        0.3406        0.3681        0.4342        0.0000        0.0000        0.0000        0.0000        0.0000        0.0000        1.4924        1.5892        1.7517        1.8251        0.0000        0.0000        0.0000        0.0000        0.0000        0.0000        0.0000        0.0000        0.0000        0.0000        0.0000        0.0000        0.0000        0.0000        0.0000        0.0000        0.0000        0.0000        0.0000        0.0000        0.0000        0.0000        0.0000        0.0000        0.0000        0.0000        0.0000        0.0000        0.0000        0.0000        0.0000        0.0000        0.0000        0.0000        0.0000        0.0000        1.7806        1.5332        1.5704        1.7316        2.7127        2.8738        2.7596        2.3258        0.9097        0.9955        0.8003        0.4376        1.3024        1.6911        2.3553        2.7443        3.5764        4.8302        5.2294       10.3313        9.7770        8.4375       12.9085       12.2399       13.7366       15.9176       15.8695       17.4262       17.0718       17.8287       16.4057       15.8672       16.0236       20.2595       19.1750       21.9006       26.1706       23.4383       35.7069       36.3696       20.9717       25.6468       41.4923       44.9449       40.6753       34.0795       36.0101       46.8390       55.7833       83.4196      116.0295      127.5350      140.8556      142.2252       97.6842       87.7781       79.1974       80.8860       92.3986       87.4430       87.8497       87.4487       89.9761       74.4335       58.7497       41.5427       40.7820       39.7584       42.9895       42.4997       41.8329       42.1066       39.2375       37.3194       38.4428       36.0666       34.4038       34.8656       38.3479       39.0633       48.1057       51.6678       55.0487       57.1464       50.9712       53.4643        0.0000        0.0000        0.0000        0.0000        0.0000        0.0000        0.0000        0.0000        0.0000        0.0000        0.0000        0.0000        0.0000        0.0000        0.0000        0.0000
        0.0000        0.0000        0.0000        0.0000        0.0000        0.0000        0.0000        0.0000        0.0000        0.0000        0.0000        0.0000        0.0000        0.0000        0.0000        0.0000        0.0000        0.0000        0.0000        0.0000        0.0000        0.0000        0.0000        0.0000        0.0000        0.0000       26.4524       24.9989       20.2493       14.3861       20.1760       20.8898       29.3272       37.0031       23.9929       19.3902       13.0969       14.9434       29.9909       28.9800       20.5975       13.1677        9.3367        6.4450        5.9044        4.5993        4.9860        5.8337        4.9291        4.8138        2.8846        2.0398        1.3573        1.9935        1.8661        3.1347        0.9132        0.7511        0.5006        0.6209        0.7284        0.3465        0.1954        1.1110        1.1041        1.5308        2.6437        1.4304        0.6833        0.5592        0.6124        0.6530        0.3751        0.2136        0.4315        1.7457        1.6841        1.1793        1.0002        1.1974        0.6869        0.4471        1.8050        0.8636        0.5485        0.4130        0.4492        1.0756        0.6857        0.2851        0.3336        0.2582        0.2560        0.2924        0.3308        0.2741        0.3025        0.3419        0.3932        0.3951        0.4384        0.5056        0.5899        0.3430        0.6164        0.4134        0.2889        1.8114        1.8207        1.9804        1.9996        2.4072        2.5033        2.6034        2.6827        0.0000        0.0000        0.0000        0.0000        0.0000        0.0000        0.0000        0.0000        0.0000        0.0000        0.0000        0.0000        0.0000        0.0000        0.0000        0.0000        0.0000        0.0000        0.0000        0.0000        0.0000        3.9213        5.5321        4.3188        3.0752        2.9864        2.9113        2.6288        2.2981        2.1062        1.9358        1.9501        1.7482        1.7132        2.1103        2.3040        3.2193        3.2639        2.9508        2.7823        1.0568        1.0533        0.9167        0.9843        1.0682        1.6218        2.1388        3.6201        6.2410        8.2192        8.8599        7.9878        9.6587       35.5493       11.3507       15.6979       16.4660       17.2179       19.5213       21.0873       20.7750       20.7088       24.5516       22.9190       21.2609       21.0279       20.3408       20.3580       28.7526       27.4128       58.4914       43.6569       27.3261       31.2860       44.8253       43.7083       39.4566       40.1447       42.7406       51.7878       70.1142      107.9590      110.7896      109.8548      130.4569      130.0976       78.8767       80.7476      111.4891      123.5094      116.3164      111.7928      104.1787       97.0816       81.7352       75.8992       68.4024       59.9564       57.1673       52.8348       51.3702       48.8830       46.2937       44.4052       43.4416       42.2616       38.3581       40.0858       42.7645       42.7984       43.9589       44.0239       50.5946       55.4929       58.6333       58.8621        0.0000        0.0000        0.0000        0.0000        0.0000        0.0000        0.0000        0.0000        0.0000        0.0000        0.0000        0.0000        0.0000        0.0000        0.0000        0.0000        0.0000        0.0000
        0.0000        0.0000        0.0000        0.0000        0.0000        0.0000        0.0000        0.0000        0.0000        0.0000        0.0000        0.0000        0.0000        0.0000        0.0000        0.0000        0.0000        0.0000        0.0000        0.0000        0.0000        0.0000        0.0000        0.0000        0.0000        0.0000       32.7782       30.2170       32.7498       26.4079       27.4722       24.6655       31.6019       31.1571       29.2733       19.9676        8.3387        3.2005        3.3943        2.3049        4.2014       13.6677       10.1726       23.5006       17.6542        8.3994        4.6108        2.4347        1.8779        1.0680        0.6495        0.9598        0.7343        1.3789        1.1283        0.6795        0.5788        0.2827        0.3283        1.0912        1.2528        0.9733        0.2836        0.3061        0.4437        1.1918        1.1880        0.1413        0.3429        0.7582        0.8549        0.4026        0.3011        0.5422        1.3278        0.8059        0.7657        0.7299        0.5341        0.3514        0.3039        0.1294        0.1158        0.1742        0.3777        0.2019        0.2291        0.4098        0.5565        0.3715        0.4202        0.3100        0.3577        0.3900        0.3935        0.3230        0.3506        0.3823        0.4215        0.4092        0.4421        0.5114        0.7138        0.4506        0.3731        0.2807        0.3160        1.8776        2.1191        2.2565        2.3334        2.7206        2.7774        2.8324        2.8340        2.7519        2.6920        2.6658        0.0000        0.0000        0.0000        0.0000        0.0000        0.0000        0.0000        0.0000        0.0000        0.0000        0.0000        0.0000        4.1937        4.0070        3.9703        4.7335        6.1288        6.1812        4.7818        6.5649        4.4632        3.3538        2.7868        2.6739        2.8938        3.1030        2.8550        3.2307        3.9825        3.8189        3.4756        3.6190        3.6949        4.5013        4.9696        4.4238        3.4659        1.7780        0.9256        1.0205        0.6197        1.8030        2.2256        2.5239        2.8054        4.4232        6.9777        6.7084        7.4914       10.2144       14.0631       13.7239       18.0369       19.1810       18.8119       20.0895       22.2707       21.8761       22.0827       21.9544       22.4857       23.6912       21.7731       22.7610       23.3033       26.7561       25.9800       25.6417       30.3774       34.4307       39.6708       47.3979       53.1790       49.3300       52.4176       62.3167       73.7099       72.6509       91.9603      109.7283      107.9535       89.2254       84.2332       82.1307       92.7019      110.8539      112.5473      110.1384      107.1213       96.3087       87.4728       80.7990       79.0610       62.6347       58.1051       60.8389       56.5931       54.4862       52.9466       48.3871       45.4248       41.7616       37.7908       37.2503       38.4652       40.5707       40.6075       42.6664       45.1753        0.0000       54.9295       58.7053       57.7623        0.0000        0.0000        0.0000        0.0000        0.0000        0.0000        0.0000        0.0000        0.0000        0.0000        0.0000        0.0000        0.0000        0.0000        0.0000        0.0000        0.0000        0.0000
        0.0000        0.0000        0.0000        0.0000        0.0000        0.0000        0.0000        0.0000        0.0000        0.0000        0.0000        0.0000        0.0000        0.0000        0.0000        0.0000        0.0000        0.0000        0.0000        0.0000        0.0000        0.0000        0.0000        0.0000        0.0000       27.7895       23.3538       31.1945       28.5225       22.0792       25.0235       20.2924       18.7819       16.7769       16.6599        8.5123        2.4733        1.7620        1.2312        0.3229        0.9398        1.9532        1.7128        0.7809        0.8360        0.9270        1.3154        0.5678        1.0209        1.0257        0.7052        0.6920        0.8408        1.1882        2.1258        1.3075        1.0413        0.3296        0.2517        0.1505        0.2002        0.3041        0.1661        0.0600        0.0622        1.6039        1.4022        0.5112        0.5953        0.7029        0.9044        1.1199        0.1685        0.0000        0.0000        0.3929        0.4820        0.6083        0.5593        0.3115        0.2518        0.2074        0.2117        0.3062        0.4487        0.2643        0.2748        0.2651        0.3491        0.6428        0.9898        0.8357        0.6747        0.4345        0.4337        0.3452        0.3657        0.3907        0.5214        0.4109        0.4424        0.5173        0.6341        0.2305        0.3043        0.3527        0.4396        2.1116        2.5222        4.3454        5.2177        4.4054        3.9852        4.1605        3.7150        4.0086        3.7854        3.0313        4.5418        7.7781        9.5491        0.0000        0.0000        0.0000        0.0000        0.0000        0.0000        0.0000        0.0000        3.9795        4.4125        7.1512        7.5916        8.4137        9.9023        4.7048        3.3855        3.5111        5.3914        5.5547        4.6042        4.2318        6.2076        5.9618        6.1527        5.2084        4.6302        3.6850        3.1981        3.0533        3.4438        5.3447        5.8056        5.7665        4.9199        2.6066        2.3690        2.1950        2.0277        3.0086        3.2198        2.7243        3.3462        5.4629        8.3430        8.6533        5.7750        8.0311       11.8138       14.5300       16.3137       16.0392       16.6043       18.7396       21.5148       22.0755       21.0151       22.0553       22.5571       24.1538       26.0539       29.4305       34.6015       32.7132       29.0787       29.7795       36.4340       51.6449       44.6586       47.6938       49.9211       45.8658       49.8438       93.9467      101.6681       97.6974      107.5688       97.3802       92.5884       83.1497       76.7717       97.9326      111.0051      109.8308      105.2327      101.5683      102.0638       91.6586       88.4375       85.4172       77.6410       69.6417       62.5139       57.7357       53.4063       56.7909       53.9262       49.0038       48.4000       70.8345       35.2213       39.2789       40.6536       37.2185       35.8859        0.0000        0.0000        0.0000        0.0000        0.0000        0.0000        0.0000        0.0000        0.0000        0.0000        0.0000        0.0000        0.0000        0.0000        0.0000        0.0000        0.0000        0.0000        0.0000        0.0000        0.0000        0.0000        0.0000        0.0000
        0.0000        0.0000        0.0000        0.0000        0.0000        0.0000        0.0000        0.0000        0.0000        0.0000        0.0000        0.0000        0.0000        0.0000        0.0000        0.0000        0.0000        0.0000        0.0000        0.0000        0.0000        0.0000       16.4920       21.4007       19.8759       14.9706       13.3695       20.1861       23.6276       16.1056       14.7297       16.2914       16.0467       14.6976       13.1624        5.0828        1.9314        1.5006        1.1422        0.4282        0.2313        0.1144        0.0835        0.0000        0.0000        0.0000        0.0000        0.1550        0.2136        0.2592        0.2918        0.6518        1.0622        1.7370        3.2350        1.0854        1.2043        0.3543        0.3467        0.4292        0.4111        0.4347        0.4492        0.3423        0.3524        0.3308        0.2782        0.1935        0.1471        0.4758        0.0880        0.0069        0.0043        0.0083        0.0189        0.2731        0.3696        0.3996        0.3632        0.4547        0.3711        0.3236        0.3016        0.2674        0.2644        0.2824        0.3525        0.2873        0.3266        0.4310        0.5684        0.7694        0.7250        0.5338        0.5718        0.5461        0.5470        0.6697        0.5961        0.5995        0.6405        0.7602        0.9663        0.3262        0.3889        0.5856        1.0080        1.8243        2.8213        5.4327        5.1286        4.4403        4.1851        4.5048        3.4793        3.0593        3.6480        8.1020       10.4279        8.5367        7.2115        5.9138        5.4862        3.4691        4.9181        4.7445        2.2098        4.0230        4.5780        4.7975        5.1814        6.4721        7.5649        8.3543        7.2703        5.3956        6.0032        6.6930        7.2009        6.7250        6.1521        5.4528        6.0459        6.1403        6.6475        5.4766        5.2410        5.9788        6.7034        7.2198        6.5705        7.1555        7.3601        7.2463        6.6433        4.4032        3.7575        4.7782        3.3771        4.5026        6.2292        4.9170        5.9154        8.6868        9.0647        7.7804        5.8959        8.7705       12.2113       13.7149       13.5367       12.4355       13.7133       15.3153       20.3964       21.9032       20.4334       21.0966       25.1581       30.1520       29.8518       34.5704       38.3444       34.1834       30.3260       36.8743       35.2684       38.2684       44.8841       51.4649       53.9558       59.7107       65.7789       72.0128       73.7107       87.8402       82.0522       89.4447       84.0402       81.5717       98.1250       98.1884      108.6912      106.6623      114.4025      108.3064      102.8689       95.5385       92.8480       85.9959       78.5510       66.3319       57.7184       53.1325       50.3270       52.7582       48.8126       45.8371       49.0860       80.8677       35.3713       36.3931       33.9238       27.6440        0.0000        0.0000        0.0000        0.0000        0.0000        0.0000        0.0000        0.0000        0.0000        0.0000        0.0000        0.0000        0.0000        0.0000        0.0000        0.0000        0.0000        0.0000        0.0000        0.0000        0.0000        0.0000        0.0000        0.0000        0.0000
        0.0000        0.0000        0.0000        0.0000        0.0000        0.0000        0.0000        0.0000        0.0000        0.0000        0.0000        0.0000        0.0000        0.0000        0.0000        0.0000        0.0000        0.0000       39.3200       21.4139       15.7480       10.0192        9.6331       10.7981       12.0018       11.5070        9.6808       15.8606       15.9921       11.3483        6.2389        7.8126        7.6178        2.7521        3.3999        2.2611        1.9249        2.2711        1.4281        0.3848        0.2248        0.1262        0.0906        0.0000        0.0000        0.0000        0.0000        0.1889        0.2631        0.3225        0.3682        0.5846        0.8420        1.7220        1.5727        0.8022        0.6593        0.5274        0.6359        0.4672        0.5131        0.5439        0.6072        0.4257        0.4370        0.4569        0.3522        0.2514        0.1993        0.1565        0.1230        0.0096        0.0060        0.0084        0.0167        0.2315        0.3075        0.3350        0.3139        0.3602        0.3340        0.3143        0.3012        0.2822        0.2606        0.2959        0.3789        0.4736        0.7441        0.5062        0.4205        0.6458        0.5912        0.5889        0.6331        0.6000        0.6466        0.5663        0.6083        0.6040        0.6437        0.7711        0.9812        0.3558        0.6578        1.0310        0.4281        1.7517        1.9825        2.5954        2.3749        3.3314        4.3307        5.0004        4.5071        4.3018        5.1677        5.6979        4.6558        3.3639        3.9843        5.2226        3.4647        2.5676        1.7443        1.7390        2.1825        3.6424        4.3399        4.6576        4.7744        6.1359        7.2986        7.4780        7.7999        8.6168        7.8329        7.8893        9.1377       10.7766       10.0488       10.7074        9.5069        8.5547        8.1264        6.2414        7.2381        8.6727        9.0282        8.1971        8.1154        8.4529        8.5786        8.7694        9.4168        6.5354        4.7847        4.8412        4.4030        3.6098        3.9005        4.1344        5.3102        7.0280        7.5699        7.6612        7.3540        9.4781       10.5412       10.5379       10.9417       12.4390       12.8504       16.4052       20.1827       20.8493       24.6827       22.6767       24.9602       33.9830       39.3306       42.0210       51.3750       42.0011       35.6669       35.8394       40.0698       43.8874       51.5679       55.2140       75.5545       64.3465       65.4645       61.1974       64.7284       86.8200       80.8984       78.2904       84.3641       96.2991       89.8700      103.8480      106.7275      105.0247      108.2539      108.2658      105.3686       97.9682       93.2403       86.5921       77.1286       63.5175       59.0822       58.5332       56.1335       53.0812       51.5834       44.0932       38.8535       35.2168       34.4028        0.0000        0.0000        0.0000        0.0000        0.0000        0.0000        0.0000        0.0000        0.0000        0.0000        0.0000        0.0000        0.0000        0.0000        0.0000        0.0000        0.0000        0.0000        0.0000        0.0000        0.0000        0.0000        0.0000        0.0000        0.0000        0.0000        0.0000        0.0000
        0.0000        0.0000        0.0000        0.0000        0.0000        0.0000        0.0000        0.0000        0.0000        0.0000        0.0000        0.0000        0.0000        0.0000        0.0000       12.7100       12.4587       12.7410       13.2310       13.4188        9.9635        8.7075        6.9602        4.9928        5.4145        6.3015        6.0366        8.6054        5.2386        4.8237        7.8768        7.4948        5.1839        1.4740        1.3569        1.3961        1.2634        1.0852        0.8602        0.3449        0.3724        0.1388        0.1042        0.0000        0.0000        0.0000        0.0000        0.2317        0.3096        0.3678        0.4045        0.6244        0.6807        0.8624        0.8390        0.7224        0.4331        0.3737        0.4234        0.4712        0.5206        0.6396        0.6136        0.4392        0.4522        0.6027        0.4044        0.2734        0.2243        0.1803        0.1423        0.0111        0.0069        0.0082        0.0147        0.1971        0.2572        0.2831        0.2745        0.3277        0.3172        0.3095        0.3048        0.2853        0.3203        0.6328        0.6193        0.7044        0.7921        0.4835        0.4316        0.5301        0.5464        0.5545        0.5545        0.5129        0.5122        0.5271        0.5596        0.5501        0.5804        0.6974        0.9538        0.5221        0.2781        0.4257        0.3660        1.6543        1.9409        2.5384        2.0798        3.1898        3.9331        3.8764        4.2817        7.6013        7.9146        4.8850        2.7226        2.1980        2.3958        3.5566        3.9778        2.5776        1.4635        2.6849        5.0142        5.4560        4.8190        4.5206        4.7639        6.4914        9.1765       10.6554       10.6412       11.3752       11.1372        8.6356        7.4632        9.6450        6.7711        5.5706        5.4993        7.2880        5.3511        4.8695        4.7072        5.5893        5.9953        6.8954        6.6831        8.0161        8.7278        9.1527       10.0980        8.0983        5.0690        4.0075        3.6363        4.4170        4.1109        6.3084        5.7562        7.1490        5.9420        8.9275        8.1610        7.4571        8.0507       10.3616       13.5493       15.5650       16.4169       18.5444       20.0926       23.2179       24.8325       24.3365       28.9915       33.4593       39.2409       35.2743       35.3910       41.1447       40.2365       41.5121       42.9814       44.8577       48.9625       55.9830       80.3639       62.3442       66.0555       63.9031       66.3248       68.0112       70.7743       79.3613       77.4746       87.2861       95.2439      105.6954       99.9066      103.9418       95.5916      101.6694      100.1603       92.7348       82.8541       74.7864       69.2679       57.1149       52.4487       51.3592        0.0000       49.8624       53.1138       37.7922       35.5249       34.3263       30.9425        0.0000        0.0000        0.0000        0.0000        0.0000        0.0000        0.0000        0.0000        0.0000        0.0000        0.0000        0.0000        0.0000        0.0000        0.0000        0.0000        0.0000        0.0000        0.0000        0.0000        0.0000        0.0000        0.0000        0.0000        0.0000        0.0000        0.0000        0.0000
        0.0000        0.0000        0.0000        0.0000        0.0000        0.0000        0.0000        0.0000        0.0000        0.0000        0.0000        0.0000        0.0000       12.9384       12.8495       10.6159       10.0391       10.4652       10.3292        9.8257        7.8781        4.4830        4.2582        3.5049        3.7265        4.1428        5.2402        7.4290        4.6771        4.6269        6.7146        7.5932        2.8329        1.1124        1.1267        1.9639        1.2944        0.9112        0.7382        0.3073        0.2113        0.1489        0.1210        0.0000        0.0000        0.0000        0.0000        0.2824        0.3531        0.3934        0.4015        0.5788        0.5924        0.5666        0.5040        0.3539        0.3023        0.2994        0.3461        0.3902        0.4351        0.4702        0.4951        0.3834        0.4007        0.3876        0.3444        0.2598        0.2227        0.1847        0.1458        0.2060        0.0459        0.0077        0.0130        0.1700        0.2187        0.2437        0.4157        0.6259        0.3250        0.3074        0.3129        0.3025        0.3064        0.3364        0.3397        0.3220        0.3269        0.3650        0.3633        0.4874        0.4844        0.4810        0.4770        0.4370        0.4317        0.4361        0.4525        0.5259        0.4511        0.5376        0.6927        1.1671        2.1713        1.5694        0.8628        1.8173        1.7965        2.0120        2.1766        3.4026        4.0270        4.3683        5.1062        5.8636        5.4421        7.0813        4.2872        4.4407        5.3562        5.2546        5.6195        4.2990        2.2054        2.1005        2.3930        4.0699        4.4491        4.3752        6.1806        8.1776        8.9839        9.9137        8.9516        4.8643        4.0713        4.5282        4.4384        3.1491        2.8481        2.1635        3.0896        6.2549        6.9547        6.6281        6.1566        6.9880        8.0661        7.0664        7.5490        9.8264       13.6554       11.0424        9.3994        8.1653        7.5479        5.3046        6.0309        7.4535        6.4744        6.7173        7.7554        8.0550        6.9305        5.3068        5.7839        7.2922        9.2454       11.7046       15.5935       16.5529       20.0661       21.7132       23.5406       24.1702       25.8480       26.4030       35.7219       42.9930       46.9366       39.0657       37.5832       41.3148       43.2905       43.5989       43.9184       50.1531       52.5496       73.1021       78.0122       60.0433       60.5192       59.1479       60.3207       63.9022       69.1943       72.1917       74.1712       91.8739       98.5002       98.8798      102.3349       94.5507       87.5620       93.0074       96.2097       86.0586       79.8290       71.5793       65.8887       56.0576       52.8607        0.0000        0.0000        0.0000        0.0000        0.0000        0.0000        0.0000        0.0000        0.0000        0.0000        0.0000        0.0000        0.0000        0.0000        0.0000        0.0000        0.0000        0.0000        0.0000        0.0000        0.0000        0.0000        0.0000        0.0000        0.0000        0.0000        0.0000        0.0000        0.0000        0.0000        0.0000        0.0000        0.0000        0.0000        0.0000        0.0000
        0.0000        0.0000        0.0000        0.0000        0.0000        0.0000        0.0000        0.0000        0.0000       20.8258        0.0000        0.0000       15.6312        6.8532        5.4651        5.2720        7.6588        6.9567        6.1658        3.0395        2.3246        2.5888        2.5615        3.1752        3.3060        1.6416        1.3027        0.6664        1.2244        2.9179        9.0205        0.5385        0.3716        0.3645        0.5884        1.0564        0.9119        0.7505        0.6279        0.3800        0.2869        0.2252        0.1948        0.0452        0.0368        0.0387        0.0508        0.2825        0.3374        0.3552        0.3380        0.2911        0.2756        0.2518        0.2203        0.1244        0.1033        0.1017        0.1203        0.1875        0.2123        0.2334        0.2518        0.2441        0.2597        0.2758        0.3747        0.0857        0.0525        0.0449        0.0628        0.0396        0.0076        0.0074        0.0116        0.0293        0.0370        0.0420        0.1041        0.2718        0.2246        0.2391        0.2506        0.2839        0.2969        0.3135        0.3261        0.3319        0.3418        0.3481        0.3327        0.3185        0.3034        0.2933        0.2867        0.2606        0.2539        0.2499        0.2506        0.1731        0.1747        0.1775        0.2412        1.0282        1.3422        0.9723        1.0861        1.7779        1.7848        1.4528        1.5673        2.8938        3.6528        4.5161        4.3312        4.4503        3.9977        3.5398        3.2669        2.5628        3.5551        2.1871        2.3913        2.6980        1.7717        1.4059        2.1469        3.3462        4.3486        3.6076        3.3681        5.4680        6.8308        6.8197        4.6321        3.0962        4.0142        2.5722        2.1464        2.6211        2.6121        2.7584        3.2241        5.0612        8.2928        8.3010        7.4785        8.0409       10.4504       10.9540        8.4636       10.5471       13.2199       10.5547       10.2974        7.6247        5.1598        7.0409        8.1278       24.4754       28.1123        6.3005        7.3569        5.2480        5.6539        5.9669        6.3978       11.6948       16.7247       21.5102       20.3086       22.8574       22.6357       22.4001       22.8385       26.3803       28.1593       31.9255       37.5810       42.3430       45.4179       45.7481       45.4092       47.9519       50.3511       56.3306       59.8997       55.8994       64.0965       66.5191       51.4954       51.5536       51.8831       54.1722       56.4287       60.5225       63.0268       65.5473       72.8642       85.5293       87.8184      109.3654      105.1648       74.7012       72.5550       75.6648       74.2744       72.0733       67.2659       61.5996       56.6504       57.3828        0.0000        0.0000        0.0000        0.0000        0.0000        0.0000        0.0000        0.0000        0.0000        0.0000        0.0000        0.0000        0.0000        0.0000        0.0000        0.0000        0.0000        0.0000        0.0000        0.0000        0.0000        0.0000        0.0000        0.0000        0.0000        0.0000        0.0000        0.0000        0.0000        0.0000        0.0000        0.0000        0.0000        0.0000        0.0000        0.0000        0.0000
        0.0000        0.0000        0.0000        0.0000        0.0000       10.4913        8.2809       17.3512       15.3325        8.9441        8.2168        5.8316        4.8657        4.9945        4.5478        3.6041        5.2553        4.3452        3.4877        1.5988        1.3442        1.4501        1.1894        1.0306        0.8238        0.7390        0.6018        0.5773        2.2062        0.5495        2.0900        0.2535        0.1671        0.2782        0.2020        0.5285        0.5787        0.5699        0.5019        0.5231        0.3936        0.2879        0.2499        0.0542        0.0484        0.0509        0.0616        0.3255        0.3741        0.3768        0.3355        0.2668        0.2287        0.1951        0.1662        0.0901        0.0708        0.0694        0.0856        0.1377        0.1595        0.1809        0.2019        0.2925        0.3109        0.2239        0.2346        0.0988        0.0521        0.0456        0.0363        0.0123        0.0077        0.0069        0.0098        0.0237        0.0291        0.0339        0.0380        0.1952        0.2144        0.2373        0.2528        0.2976        0.3197        0.3368        0.3466        0.3638        0.3500        0.3409        0.3094        0.2874        0.2594        0.2406        0.2304        0.2049        0.1953        0.1842        0.1729        0.1366        0.1010        0.3007        0.8401        0.6931        0.3476        0.4437        0.4810        0.8694        0.9286        1.0631        1.2629        2.5266        3.2607        4.4514        4.0258        2.6774        2.5371        2.6935        2.2234        1.8235        2.5691        2.4586        1.7330        1.7238        1.9682        1.9774        2.0451        3.0692        3.0149        2.7467        3.3020        4.7787        4.2838        4.7192        4.5928        2.3985        3.2555        2.6480        2.3772        6.2068        6.1013        3.3911        3.2876        4.5483        4.7746        5.2812        6.9920       37.4978        9.9577        5.0707        6.7312        9.1184        8.3095       11.0572        9.2624        6.2022        5.2415        4.3701        6.0133        6.0238        5.2532        6.4086        4.3126        4.6021        4.6366        5.5892        8.4193       12.0031       17.4645       19.2986       21.2519       19.8240       18.4630       19.7491       22.5309       31.7766       29.7779       31.3523       34.0107       40.4396       44.1529       49.9947       51.7622       52.6400       56.7872       62.7037       63.4172       52.7353       52.6287       53.9166       47.8961       63.0574        0.0000        0.0000       62.4215       62.4601       68.7421       67.8833       66.7640       78.7408       80.8004       82.8649       92.5317       70.0371       64.8672       64.6805       85.6248       62.7940       59.8984       58.8374       58.6373        0.0000        0.0000        0.0000        0.0000        0.0000        0.0000        0.0000        0.0000        0.0000        0.0000        0.0000        0.0000        0.0000        0.0000        0.0000        0.0000        0.0000        0.0000        0.0000        0.0000        0.0000        0.0000        0.0000        0.0000        0.0000        0.0000        0.0000        0.0000        0.0000        0.0000        0.0000        0.0000        0.0000        0.0000        0.0000        0.0000        0.0000        0.0000
        0.0000        0.0000        0.0000        0.0000        9.4339       10.6464       11.0171        7.9406        6.2973        7.0659        5.3042        4.4592        6.0099        3.2205        2.6434        2.2056        2.6748        3.0702        2.8782        1.3373        0.7079        0.6901        0.5438        0.4097        0.3870        0.3323        0.3079        0.9990        1.4505        1.9613        1.9245        0.0466        0.0581        0.0790        0.1093        0.3309        0.4020        0.4423        0.5937        0.3576        0.2730        0.2189        0.2051        0.0526        0.0488        0.0513        0.0600        0.3094        0.3484        0.3472        0.3052        0.2390        0.2009        0.1717        0.1518        0.0864        0.0730        0.0733        0.0869        0.1357        0.1548        0.1738        0.1920        0.1900        0.8569        0.3013        0.2029        0.0537        0.0518        0.0461        0.0371        0.0129        0.0085        0.0072        0.0091        0.0804        0.2367        0.2572        0.1144        0.1725        0.1943        0.2202        0.2397        0.2854        0.3098        0.3306        0.3302        0.3414        0.3314        0.3187        0.2926        0.2724        0.2452        0.2328        0.2345        0.2206        0.2220        0.2149        0.1997        0.1112        0.1012        0.0994        0.1175        0.1387        0.1809        0.2911        0.3691        0.5016        0.7219        0.9921        1.4367        2.3288        3.0485        3.4298        3.4701        2.4828        2.3150        2.2703        2.0794        1.5788        1.6709        1.9489        2.8866        2.7575        1.5985        1.2595        2.3654        2.2227        2.6730        3.3625        3.2931        3.7744        4.3447        3.7810        4.4940        4.5047        2.4007        2.1101        2.5380        3.9179        5.3053        5.3423        6.9340        9.1986        8.1250        7.8816        6.9987       24.5909       14.3007        3.9973        5.6339        5.8221        4.4689        6.9299        4.2411        4.6477        6.1132       19.0815       12.2345        4.8787        5.5230        4.2578        4.1995        4.4642        5.4700        9.9875       17.0032       16.0898       14.6140       33.1156       35.2443       16.6729       16.1975       17.7167       20.8914       28.2110       28.9655       32.6748       34.9519       39.8308       43.4651       51.3460       55.2983       54.8441       59.0535       60.2548       61.6844       51.6971       47.2840       53.5277       53.1244        0.0000        0.0000        0.0000       61.2647       61.9172       70.0628       67.2564       67.1530       78.5636       73.7967       73.9903       77.7189       71.2275       60.7103       58.5069       63.9301       59.3991        0.0000        0.0000        0.0000        0.0000        0.0000        0.0000        0.0000        0.0000        0.0000        0.0000        0.0000        0.0000        0.0000        0.0000        0.0000        0.0000        0.0000        0.0000        0.0000        0.0000        0.0000        0.0000        0.0000        0.0000        0.0000        0.0000        0.0000        0.0000        0.0000        0.0000        0.0000        0.0000        0.0000        0.0000        0.0000        0.0000        0.0000        0.0000        0.0000        0.0000        0.0000
        0.0000        0.0000       17.6260       12.8246        8.1136        5.1383        9.4477        4.6088        3.3473        2.8604        2.9812        1.6787        1.4886        1.8546        1.5296        1.3947        1.6096        1.6598        1.9352        1.4751        0.5798        0.5479        0.4373        0.3212        0.2767        0.2976        0.3269        0.5292        1.6953        1.2461        0.2161        0.0368        0.0464        0.0613        0.0816        0.2419        0.2897        0.3020        0.2961        0.2133        0.1759        0.1631        0.1548        0.0403        0.0380        0.0399        0.0460        0.2334        0.2601        0.2647        0.2469        0.2078        0.1919        0.1818        0.1768        0.1130        0.1097        0.1139        0.1254        0.1844        0.2005        0.2126        0.5720        0.2078        0.6238        0.2161        0.2075        0.0543        0.0515        0.0462        0.0381        0.0138        0.0099        0.0360        0.3076        0.4454        0.3651        0.1656        0.0275        0.1465        0.1649        0.1847        0.2057        0.2478        0.2852        0.3658        0.3169        0.2939        0.2910        0.2893        0.2810        0.2756        0.2612        0.2689        0.2984        0.3065        0.3340        0.3420        0.3302        0.1910        0.1837        0.1704        0.1694        0.5218        0.9581        0.6411        0.4974        0.5897        1.0210        0.9386        0.8874        1.7747        2.4627        2.9807        3.1332        2.1219        2.3241        2.1677        2.2626        1.5239        1.3733        1.4933        1.7292        2.1511        2.7477        1.7516        1.7852        2.1061        1.8354        2.4656        2.9173        3.6169        3.8100        3.5701        3.2184        2.8300        4.1001        4.5762        3.8990        3.7757        3.7160        5.1936        7.5360        9.3710        5.4971        9.1852        7.3666        3.4669        3.2437        3.2047        3.5542        3.9479        4.5044        5.1575        5.1296        6.2961        8.2734        8.6802        7.2740        4.5801        4.1001        4.1096        5.2041        6.6275        6.6492       11.1397       14.3413       15.7335       14.6795       16.2837       13.4919       15.2807       16.1985       18.5584       21.0340       24.3198       27.5148       27.8926       33.0181       37.6546       41.7160       47.4441       49.3361       50.8916       59.2164       60.0310       59.8446       44.3003       40.6010       42.4584        0.0000        0.0000        0.0000       54.6696       53.8000       55.9218       56.9613       56.3421       57.7606       64.2463       64.6916       67.4197       68.8495       65.1202       63.2475       58.1840       54.5685        0.0000        0.0000        0.0000        0.0000        0.0000        0.0000        0.0000        0.0000        0.0000        0.0000        0.0000        0.0000        0.0000        0.0000        0.0000        0.0000        0.0000        0.0000        0.0000        0.0000        0.0000        0.0000        0.0000        0.0000        0.0000        0.0000        0.0000        0.0000        0.0000        0.0000        0.0000        0.0000        0.0000        0.0000        0.0000        0.0000        0.0000        0.0000        0.0000        0.0000        0.0000        0.0000
        0.0000        7.0694        5.8002        6.2897        3.6708        2.5555        2.7598        2.5122        1.8587        1.8548        1.6337        0.0475        0.0000        0.0000        0.0869        0.1738        0.2322        0.1790        0.8478        0.3964        0.0514        0.0000        0.0285        0.0000        0.0000        0.0000        0.1817        0.2339        1.4100        0.0000        0.0000        0.0418        0.0538        0.0677        0.0836        0.0000        0.0000        0.0000        0.0000        0.0358        0.0333        0.0316        0.0308        0.0569        0.0554        0.0579        0.0646        0.0066        0.0072        0.0076        0.0079        0.1333        0.1380        0.1449        0.1524        0.2644        0.2772        0.2926        0.3102        0.3295        0.3487        0.3581        0.5550        0.3458        0.3477        0.3385        0.3188        0.2074        0.1935        0.1727        0.1455        0.1149        0.1919        0.2058        0.2794        0.1384        0.1001        0.0863        0.0789        0.2421        0.1934        0.3855        0.2707        0.5967        0.9641        0.9236        0.6232        0.4688        0.3199        0.6714        2.0229        2.1218        2.4395        1.5189        1.4380        1.0844        0.7922        0.7139        0.6726        0.6450        0.7689        0.7417        0.6031        0.5674        0.7060        0.1877        0.4504        0.6221        0.4857        0.4756        0.4574        0.6707        1.6714        3.3834        2.5143        1.0458        1.0591        1.3298        1.5826        1.5979        1.1961        1.0705        1.4137        2.0818        2.6184        1.8315        1.8225        1.8141        2.3064       21.8017       25.1515        2.3854        2.4953       33.6502       35.4293        4.8306        7.9542       10.7707       12.6675       10.4427        7.8187        6.9223        6.3984        4.5216        5.7054        6.2431        4.2858        5.4294        3.7273        2.7578        2.3279        2.7644        3.5747        4.5219        6.1766        7.3050        9.5357        7.0340        7.0847        8.8382        7.5466        7.0114        9.7406        9.1391       10.2997       12.6699       12.9960       14.2420       13.4616       13.7099       14.5223       15.7443       17.7743       20.1008       22.4058       22.7330       24.1856       27.3763       34.0763       43.8237       44.1577       40.7554       43.6749       44.9716       47.2931       48.5204       50.6904       38.9223        0.0000        0.0000        0.0000        0.0000       31.7735       24.0973       32.5666       34.2899       34.5909       32.3121       31.6395       55.3102       57.2719       56.2141       62.2478       67.0992       62.1133       60.1300        0.0000        0.0000        0.0000        0.0000        0.0000        0.0000        0.0000        0.0000        0.0000        0.0000        0.0000        0.0000        0.0000        0.0000        0.0000        0.0000        0.0000        0.0000        0.0000        0.0000        0.0000        0.0000        0.0000        0.0000        0.0000        0.0000        0.0000        0.0000        0.0000        0.0000        0.0000        0.0000        0.0000        0.0000        0.0000        0.0000        0.0000        0.0000        0.0000        0.0000        0.0000        0.0000        0.0000
        0.0000        7.0303        6.6351        7.7811        4.3269        3.4912        3.7452        2.2475        1.6211        1.5280        1.1329        0.0000        0.0000        0.0000        0.0000        0.0000        0.0278        0.0440        0.1263        0.0418        0.0000        0.0000        0.0000        0.0000        0.0000        0.0000        0.1117        0.1354        1.5817        1.2258        0.0000        0.0265        0.0354        0.0401        0.0404        0.0000        0.0000        0.0241        0.0000        0.0143        0.0144        0.0149        0.0158        0.0316        0.0332        0.0345        0.0353        0.0033        0.0034        0.0041        0.0054        0.1099        0.1318        0.1522        0.1712        0.3144        0.3460        0.3688        0.3823        0.4025        0.4166        0.4765        0.5333        0.3791        0.3681        0.3507        0.3274        0.2099        0.1935        0.1728        0.3118        0.4188        0.2187        0.3265        0.2812        0.1348        0.1821        0.4093        0.3598        1.0169        1.0186        1.6411        1.8480        2.1299        1.8269        1.9294        2.1237        3.2575        7.4295        8.5278        6.5203        4.5105        3.4973        4.4645        5.2536        3.2589        3.3166        2.4952        2.4295        1.9685        1.5205        1.0831        0.7364        0.3900        1.0853        0.1747        0.4573        0.8317        0.7102        0.5387        0.4258        0.8176        1.7889        4.0364        2.4253        1.0122        1.7461        1.6536        1.6282        1.5807        1.2326        1.2544        1.4342       19.4803       31.0156      150.8440       49.9574        2.3912        2.4630       30.0412       20.2653        2.8489        2.8435       35.6767       46.6924        5.2511        9.1797       14.2071       13.8833       14.1996       11.1988        9.0742        8.2423        6.2339        4.2066        4.4725        4.1802        6.6667        4.3852        2.0100        2.3085        2.5567        3.5490        6.3693        7.6331        9.7531        8.3737        6.8077        7.9969       10.0227        8.2267        9.5628       11.5896        9.5226       10.9892       12.6822       14.4270       13.7719       14.0733       15.2587       17.0102       17.0527       18.5959       20.4699       21.1935       23.2058       25.1897       26.2622       30.8720       40.5047       47.8979       41.5801       43.7584       42.8858       44.6851       49.5885        0.0000        0.0000        0.0000        0.0000        0.0000       24.9867       24.0797       19.1303       23.0739       24.0080       25.2379       24.7784       30.6429       51.3049       57.1156       58.1868       58.9793       66.5529        0.0000        0.0000        0.0000        0.0000        0.0000        0.0000        0.0000        0.0000        0.0000        0.0000        0.0000        0.0000        0.0000        0.0000        0.0000        0.0000        0.0000        0.0000        0.0000        0.0000        0.0000        0.0000        0.0000        0.0000        0.0000        0.0000        0.0000        0.0000        0.0000        0.0000        0.0000        0.0000        0.0000        0.0000        0.0000        0.0000        0.0000        0.0000        0.0000        0.0000        0.0000        0.0000        0.0000        0.0000        0.0000
        6.0548        9.5629        8.4076        7.6481        9.3514        7.8906        3.3172        2.3188        1.6358        0.9139        0.6448        0.0169        0.0000        0.0000        0.0000        0.0334        0.0199        0.0461        0.1126        0.0708        0.0103        0.0000        0.0000        0.0234        0.0240        0.3627        0.0194        0.0000        0.0000        0.5859        0.0000        0.0164        0.0230        0.0231        0.0169        0.0000        0.0000        0.0000        0.0000        0.0055        0.0075        0.0093        0.0109        0.0238        0.0268        0.0277        0.0264        0.0023        0.0022        0.0031        0.0049        0.1110        0.1415        0.1693        0.2371        0.3947        0.4038        0.4322        0.4427       15.7701       43.9549        0.4593        0.4975        0.4012        0.3830        0.3676        0.3444        0.2231        0.4395        0.8521        1.0547        1.2620        1.5416        0.8253        1.2590        1.6172        1.6357        1.6429        3.0569        6.6266        7.3285        5.9169        6.7108        5.2906        2.6533        2.7728        3.2313        4.6446        9.6837        6.6165        4.7380        3.2054        4.0262        4.3549        5.2007        3.8585        3.8473        3.6956        4.6802        5.1437        5.7548        3.0571        2.1308        0.9150        1.1303        0.4009        0.6601        3.3083       16.6478        0.5262        0.1999        0.5485        1.3643        1.7541        0.7873        0.7816        0.7337        0.9674        1.3431        1.4297        1.3840        1.5092        2.0669        2.0642        3.5472        9.1156        5.0593       18.2757       26.0133        4.8179        3.8022        3.0200        2.6773       22.7901       22.3817        5.4606        7.3048        9.2898        9.3854        8.8398       37.8469        5.8039        4.8629        4.2246        5.1755        4.7971        6.7352        5.6200        3.7531        2.2519        2.8556        3.6403        6.2176        9.2542        9.8224        8.5922        8.6288        7.0134        8.1020       10.6899        9.6586        9.7330       10.8352       11.9303       13.4911       15.3902       14.7432       14.6619       14.6447       15.8492       16.8525       17.4120       17.7444       19.4819       19.1158       19.5608       21.4407       25.9455       28.3162       33.8829       41.2901       48.3176       51.2076       41.4587       46.2762        0.0000        0.0000        0.0000        0.0000        0.0000        0.0000       19.8493       15.2874       18.3523       17.8401       18.4809       19.5592       24.8527       38.2633       53.8825       57.9311        0.0000        0.0000        0.0000        0.0000        0.0000        0.0000        0.0000        0.0000        0.0000        0.0000        0.0000        0.0000        0.0000        0.0000        0.0000        0.0000        0.0000        0.0000        0.0000        0.0000        0.0000        0.0000        0.0000        0.0000        0.0000        0.0000        0.0000        0.0000        0.0000        0.0000        0.0000        0.0000        0.0000        0.0000        0.0000        0.0000        0.0000        0.0000        0.0000        0.0000        0.0000        0.0000        0.0000        0.0000        0.0000        0.0000        0.0000        0.0000
        2.9661        3.4586        4.3957        5.0993        5.7889       11.0443       13.8835        6.0335        2.8104        2.2543        1.3790        0.0474        0.0000        0.0000        0.0000        0.0000        0.0000        0.0106        0.0580        0.0641        0.0000        0.0084        0.0466        0.0404        0.0188        0.1254        0.0000        0.0000        0.2884        0.0000        0.0000        0.0117        0.0164        0.0168        0.0131        0.0000        0.0000        0.0000        0.0000        0.0093        0.0126        0.0149        0.0163        0.0334        0.0362        0.0376        0.0379        0.0035        0.0035        0.0045        0.0064        0.1367        0.1678        0.2734        0.3728        0.4967        0.5386        0.5156        0.4840        0.4930        0.5005        0.4902        0.4683        0.4333        0.4488        0.9514        1.1305        3.4391        5.9295        7.4108        7.9523        7.5854        6.3413        5.1511        5.2320        3.2147        4.2410        4.5134        3.3938        2.0703        1.5050        1.2851        1.2676        1.2490        0.7320        0.7639        0.6721        2.5345        5.0470        3.8579        4.5379        3.3256        2.8745        4.4128        4.6497        4.4327        3.5159        5.6552        6.7882        6.1896        6.0975        6.6438        3.1394        1.6047        2.1542        2.1937        1.4640        1.7256        9.4326       10.3041        0.7201        1.1240        1.4735        0.9768        0.7679        0.7417        0.6829        0.8404        1.3958        2.5339        2.4610      148.9407       37.5771        2.6583        4.3004        5.4999        5.7182       47.3192       65.0753        5.8019        6.2285        7.3004        5.4183        6.3699       13.8139        5.3965        6.3453        7.8246        8.6835        7.5916       25.8425        6.2675        5.1492        3.8110        3.7358        4.4723        3.3351        4.5259        4.3614        3.7097        4.8094        6.9643       10.2925       12.2511       12.0255       12.4119       13.1394       12.6513       11.9709       11.1041       10.2182       11.7286       12.7640       12.7493       15.1273       14.2137       15.9141       14.1684       13.2223       15.0816       16.6599       15.5713       17.1632       17.7002       18.1541       21.7550       23.7318       23.0001       24.2296       25.3198       29.0855       31.9095       34.3789       36.9736        0.0000        0.0000        0.0000        0.0000        0.0000        0.0000       20.3400       12.6984       38.0840       20.0243       12.6868       15.6046       19.6935       33.5809       37.3306       51.3190       50.9089        0.0000        0.0000        0.0000        0.0000        0.0000        0.0000        0.0000        0.0000        0.0000        0.0000        0.0000        0.0000        0.0000        0.0000        0.0000        0.0000        0.0000        0.0000        0.0000        0.0000        0.0000        0.0000        0.0000        0.0000        0.0000        0.0000        0.0000        0.0000        0.0000        0.0000        0.0000        0.0000        0.0000        0.0000        0.0000        0.0000        0.0000        0.0000        0.0000        0.0000        0.0000        0.0000        0.0000        0.0000        0.0000        0.0000        0.0000        0.0000
        3.6749        3.4312        4.5778        1.2980        3.0214        3.6669        4.3615        7.2564        1.5713        0.1013        0.5726        0.0156        0.0000        0.0000        0.0147        0.0146        0.0000        0.0000        0.0000        0.0000        0.0000        0.0000        0.0000        0.0000        0.0000        0.0750        0.0000        0.0000        0.0000        0.0000        0.0000        0.0000        0.0000        0.0000        0.0000        0.0052        0.0044        0.0081        0.0164        0.0500        0.0666        0.0772        0.0816        0.0742        0.0781        0.0816        0.0849        0.0130        0.0134        0.0163        0.0217        0.0243        0.0290        0.0331        0.0370        0.3663        0.4105        0.3645        0.3693        0.3626        0.3915        0.8972        1.5956        2.3754        4.4659        4.1818        4.8005        4.9687        4.4045        3.4715        2.5279        0.9104        0.4656        0.1644        0.1171        0.1543        0.0651        0.1759        0.7649        0.7398        1.0991        0.7735        1.1799        0.5719        0.5072        0.9026        1.7707        4.0777        4.2871        4.0605        4.6715        3.4363        3.8522        3.8629        4.1466        4.4804        4.6211        6.1809        6.4374        5.0866        5.5911        7.5365       10.3923        9.1357        7.4510        5.4604        5.0592        3.8221        8.4914        2.8274        2.9138        2.0070        2.4940        2.3855        1.8511        1.2671        1.1715        1.1455        2.8809        2.7283        2.9844        7.3563        3.2395        3.4393        4.2053        4.9468        5.2476        6.0706       10.4219       25.5124       28.6031       11.0347        7.8998        9.1465       11.1384        7.0643       11.7286       16.5362       11.3079        8.5280       10.6708       10.6990        9.7844        7.2680        7.0210        5.9103        5.6254        7.1351        7.2773        7.7200        8.8656       12.6605       12.7398       14.9704       16.0435       18.4228       18.5830       15.7084       13.8588       12.6223       14.7950       13.8263       15.5649       15.3550       13.8982       12.4752       12.4814        9.4379        9.4601       11.0593       11.6637       14.6833       17.9804       15.5520       17.1963       17.6467       19.0963       19.3377       21.9065       25.6974       25.6746       28.4151        0.0000        0.0000        0.0000        0.0000        0.0000        0.0000        0.0000        0.0000        9.7800        4.9633        5.1800        7.2913        7.3682       11.1300        0.0000        9.9300       10.2600        4.9500        6.6900        0.0000        0.0000        0.0000        0.0000        0.0000        0.0000        0.0000        0.0000        0.0000        0.0000        0.0000        0.0000        0.0000        0.0000        0.0000        0.0000        0.0000        0.0000        0.0000        0.0000        0.0000        0.0000        0.0000        0.0000        0.0000        0.0000        0.0000        0.0000        0.0000        0.0000        0.0000        0.0000        0.0000        0.0000        0.0000        0.0000        0.0000        0.0000        0.0000        0.0000        0.0000        0.0000        0.0000        0.0000        0.0000        0.0000        0.0000        0.0000
        7.3410        5.2012        4.0455        1.8249        3.0013        3.5863        3.1360        7.6100       10.1123        6.6365        2.3896        0.0114        0.0116        0.0000        0.0000        0.0000        0.0000        0.0000        0.0000        0.0000        0.0000        0.0000        0.0000        0.0000        0.0000        0.2836        0.0944        0.0000        0.0000        0.0000        0.0000        0.0000        0.0000        0.0000        0.0000        0.0044        0.0051        0.0108        0.0213        0.0643        0.0855        0.0978        0.1014        0.0907        0.0938        0.0984        0.1043        0.0162        0.0171        0.0202        0.0258        0.0623        0.1186        0.2317        0.2985        0.4851        0.3830        0.4077        0.4480        0.6979        1.7431        2.4952        4.4923        7.6306        5.5403        3.5660        2.3521        2.9315        3.3684        1.5662        0.2668        0.5205        0.3081        0.0891        0.0734        0.1017        0.1449        0.9504        0.3298        0.6461        0.6996        0.8066        0.9493        0.6518        1.3333        4.9953        7.5162       10.6660        9.2218        4.1491        1.8225        1.8055        3.7939        6.2011        5.6627        4.6879        5.0168        4.4120        6.9664        8.1206        9.2855       13.6780       12.9332       13.0240       11.8173       10.0092        6.1378        4.6119        4.0054        3.4346        3.5248        3.2905        2.5033        2.8339        2.1498        1.4416        1.2066        1.3864        2.2737        2.8701        2.7352        2.9932        3.0834        4.3972        4.9419        5.4382        5.5817        6.0176       14.2944       21.2607       16.4451       11.5087       10.8547       13.1507        7.2072        6.0245        7.8120       11.2640        8.0572        8.1365        9.0043       10.7651       11.2466       11.7651       11.3006       10.0735        8.2975       11.0088       11.7863       12.7081       12.2714       13.7421       15.8334       18.0618       20.5573       19.2347       20.3353       17.4142       16.3777       15.4651       16.1746       17.3100       15.5415       11.8540       10.8732       10.7011       10.4657        9.1810        8.7649        9.6271       10.6151       13.5221       17.1017       16.5946       15.1644       15.5420       17.4891       18.5323       20.5076        0.0000        0.0000        0.0000        0.0000        0.0000        0.0000        0.0000        0.0000        0.0000        0.0000        0.0000        9.7200        3.0403        2.5577        4.6166        0.0000        0.0000        0.0000        0.0000        0.0000        0.0000        0.0000        0.0000        0.0000        0.0000        0.0000        0.0000        0.0000        0.0000        0.0000        0.0000        0.0000        0.0000        0.0000        0.0000        0.0000        0.0000        0.0000        0.0000        0.0000        0.0000        0.0000        0.0000        0.0000        0.0000        0.0000        0.0000        0.0000        0.0000        0.0000        0.0000        0.0000        0.0000        0.0000        0.0000        0.0000        0.0000        0.0000        0.0000        0.0000        0.0000        0.0000        0.0000        0.0000        0.0000        0.0000        0.0000        0.0000        0.0000        0.0000
        0.0000        0.0000        4.7654        3.0677        0.0000        5.0049        3.2954        2.9918        5.7100        7.2656        2.8457        0.2581        0.0058        0.0000        0.0000        0.0000        0.0000        0.0000        0.0000        0.0000        0.0000        0.0000        0.3225        0.0000        0.0000        0.0000        0.0242        0.1345        0.0421        0.2307        0.0345        0.0000        0.0000        0.0000        0.0000        0.0039        0.0055        0.0119        0.0230        0.0691        0.0916        0.1047        0.1087        0.0971        0.1004        0.1063        0.1146        0.0181        0.0193        0.1189        0.2206        0.2590        0.2698        0.3553        0.1778        0.4486        0.5523        0.5648        1.8280        2.6305        3.2821        3.9476        6.1478        6.5018        4.3688        3.4780        1.9863        2.8044        2.8350        0.9672        1.1737        1.1022        0.7663        0.1852        0.1456        0.0480        0.1109        0.2998        1.1099        0.7171        0.8340        0.9591        0.4802        0.4598        0.9206        5.2923        7.0332        5.7502        3.4302        1.8457        1.2764        2.2424        3.5779        5.5358        5.0035        5.0011        4.4633        3.3752        4.2708        7.8848       12.6344       12.6105       10.0872       14.0722       23.1024       26.8254       13.4994        7.5104       12.8336        7.5950        4.8692        4.7394        4.2673        3.9441        2.9372        2.2757        1.8699        1.6826        2.8908        2.5970        2.9215        3.5289        4.2701        6.3576        6.4482        6.1948        6.8189        8.1137       10.0012       13.5425       12.4556       10.3933       28.5228        7.5085        6.5699        7.6799       10.0818       10.9571       10.6036       10.2648        8.1660       10.6005       12.1230       13.7798       16.0074       12.7492       13.6472       16.4939       17.4432       15.9934       15.0049       18.9699       24.0537       27.0324       22.4089       19.2846       18.9485       18.9336       19.4970       18.6107       16.6650       17.3615       13.9293       11.3974       13.5564       11.6987       10.7541        8.9159        7.6265        8.2169        9.6371       14.2367       15.7513       16.5035       14.9304       15.4221       15.8900       16.5736       17.6486       17.8442        0.0000        0.0000       21.6290        0.0000        0.0000        0.0000        0.0000        0.0000        0.0000       13.6800        9.7200        1.5883        0.0000        0.0000        0.0000        0.0000        0.0000        0.0000        0.0000        0.0000        0.0000        0.0000        0.0000        0.0000        0.0000        0.0000        0.0000        0.0000        0.0000        0.0000        0.0000        0.0000        0.0000        0.0000        0.0000        0.0000        0.0000        0.0000        0.0000        0.0000        0.0000        0.0000        0.0000        0.0000        0.0000        0.0000        0.0000        0.0000        0.0000        0.0000        0.0000        0.0000        0.0000        0.0000        0.0000        0.0000        0.0000        0.0000        0.0000        0.0000        0.0000        0.0000        0.0000        0.0000        0.0000        0.0000        0.0000        0.0000        0.0000
        0.0000        0.0000        0.0000        0.0000        0.0000        2.1469        2.0959        1.4183        1.9567        4.7574        1.4031        0.3058        0.3566        0.0147        0.1334        0.0146        0.0561        0.0195        0.0000        0.3225        0.6243        0.1506        0.0184        0.0680        0.1021        0.0387        0.0290        0.1655        0.2076        0.4985        0.0000        0.0000        0.0000        0.0000        0.0000        0.0039        0.0055        0.0114        0.0216        0.0645        0.0851        0.0979        0.1034        0.0936        0.0980        0.1055        0.1159        0.0185        0.0201        0.1084        0.3176        0.5691        0.3916        0.3054        1.3524        2.7672        3.0883        5.5876        7.4727        3.8062        2.9805        2.6581        3.0898        4.0133        5.2015        3.7089        2.4163        3.7120        2.7815        2.2393        0.8793        1.6440        1.8894        0.5866        0.3009        0.1706        0.1593        0.0918        0.1671        0.0887        0.2637        0.3758        0.3465        0.1420        0.1286        1.1428        3.8256        5.6132        2.8827        1.9396        1.9010        2.2090        3.6463        4.7983        4.8783        4.8435        5.0350        6.7597        9.6492       11.8590       12.6665       10.1262        8.5278       11.0176       21.2296       30.5257       24.4181       13.3628       10.5361       11.4343        7.4800        6.4950        6.7257        7.3325        6.2150        4.6419        4.1092        2.6646        1.8815        2.4370        2.4627        3.7858        5.0078        8.2107        7.6172        7.2149        7.8007       11.7391       15.4608       15.4501       11.7814        9.6953        7.5373        7.4574        9.1185       14.1340       12.5321       17.1077       15.2760       14.8860       15.2145       14.5326       12.8347       13.1092       13.4675       10.3203       10.8137       18.7018       18.6736       19.9715       21.0976       26.5484       30.8514       30.7271       27.7739       23.5465       21.1756       19.0357       18.7272       19.9239       25.2396       18.3536       14.2071       13.3777       11.6600       10.7627        9.6787        7.3620        6.9713        8.0343        9.9912       13.3597       15.2824       14.8501       14.4822       14.3839       15.0872       14.6056       14.8806       14.4658       13.4025       13.7873       14.8185       15.6514        0.0000        0.0000        0.0000        0.0000       12.9900       10.1400        6.8100        2.2469        0.0000        0.0000        0.0000        0.0000        0.0000        0.0000        0.0000        0.0000        0.0000        0.0000        0.0000        0.0000        0.0000        0.0000        0.0000        0.0000        0.0000        0.0000        0.0000        0.0000        0.0000        0.0000        0.0000        0.0000        0.0000        0.0000        0.0000        0.0000        0.0000        0.0000        0.0000        0.0000        0.0000        0.0000        0.0000        0.0000        0.0000        0.0000        0.0000        0.0000        0.0000        0.0000        0.0000        0.0000        0.0000        0.0000        0.0000        0.0000        0.0000        0.0000        0.0000        0.0000        0.0000        0.0000        0.0000        0.0000        0.0000
        0.0000        0.0000        0.0000        0.0000        0.0000        7.6610        9.5658        8.8008        5.7737        4.0778        2.7228        0.1033        0.0184        0.0365        0.0424        0.0000        0.0000        0.0000        0.0000        0.7844        0.5263        0.5020        0.4487        1.0314        0.7924        0.0121        0.0000        0.0585        0.0779        0.0000        0.0000        0.0000        0.0000        0.0000        0.0000        0.0044        0.0062        0.0123        0.0227        0.0479        0.0629        0.0731        0.0785        0.0766        0.1655        0.2615        0.1558        0.0810        0.0822        0.0556        0.4873        0.6313        1.9452        4.5399        6.1244        6.5004        8.3131        8.8316        7.6301        5.8014        4.3532        5.6945        6.4794        5.6972        5.1910        6.3209        6.4732        6.7242        5.1589        5.2128        1.5861        1.4352        2.8964        2.8234        2.7480        2.4886        1.5239        0.7154        0.2760        0.1907        0.3631        0.4878        0.8339        1.1536        1.4440        1.7480        3.3605        3.4347        2.9206        3.4136        3.5715        3.4901        4.6357        4.9021        6.9461        7.5501        9.9644       10.3332        9.9676        9.1542       11.1488        8.9513        9.8359       10.9313       13.2639       18.1894       19.3535       22.5519       19.8039       13.5833       13.1552       14.9741       15.3894       11.7030       10.2128        7.5182        5.6126        5.4687        5.2738        2.0703        1.8165        2.5085        3.5323        4.7968       10.8066        8.3624        7.0006       11.1717       12.9109       12.5833       17.1314       11.3283       12.3793       11.7015       11.0077       17.0257       18.9267       27.5619       23.5857       17.3328       15.7784       19.5330       14.0098       16.0478       19.4526       17.1874       12.6731       13.2333       16.9811       19.0759       23.5111       28.8759       30.6001       30.3533       26.4532       24.5685       21.8316       24.8260       24.1821       23.6505       24.7792       20.1745       17.9567       15.2802       11.3111        9.2010        8.3784        8.5201        8.3185        9.5503       11.2336       14.2663       15.6630       15.8902       19.6864       17.4789       17.4622       14.9999       13.8159       10.4387       10.0383        9.6840        8.8563        7.1604        0.0000        0.0000        0.0000        5.4950        4.0540        3.6499        2.9904        3.5732        3.8752        0.0000        0.0000        0.0000        0.0000        0.0000        0.0000        0.0000        0.0000        0.0000        0.0000        0.0000        0.0000        0.0000        0.0000        0.0000        0.0000        0.0000        0.0000        0.0000        0.0000        0.0000        0.0000        0.0000        0.0000        0.0000        0.0000        0.0000        0.0000        0.0000        0.0000        0.0000        0.0000        0.0000        0.0000        0.0000        0.0000        0.0000        0.0000        0.0000        0.0000        0.0000        0.0000        0.0000        0.0000        0.0000        0.0000        0.0000        0.0000        0.0000        0.0000        0.0000        0.0000        0.0000        0.0000        0.0000        0.0000
        0.0000        0.0000        0.0000        0.0000        0.0000        6.6295        6.0220        8.0983        5.7275        7.0691        8.8498        1.3294        0.2360        0.0539        0.4360        0.0239        0.0000        0.0000        0.0000        0.0000        0.0000        0.0147        0.0000        0.6116        0.0000        0.0000        0.0272        0.0351        0.0000        0.0000        0.0000        0.0000        0.0000        0.2130        0.2130        0.0044        0.0303        0.0358        0.0211        0.0441        0.7267        0.0677        0.0740        0.0734        0.4050        0.5669        0.7033        0.1802        0.1190        0.3923        0.1089        3.7914       10.6370        6.0141        3.5978        6.1382       13.6175       18.9055       18.0299        9.4831        6.2330        6.5385        6.5822        3.4624        1.5158        2.7049        3.0304        5.4740        5.9786        6.0771        3.2915        1.9974        2.3414        3.6088        4.1450        4.2548        1.8728        0.6293        0.4873        0.6031        0.6160        0.7367        1.1377        0.8931        1.6548        2.1425        4.0207        5.2523        6.2546        9.2149        8.4651        5.3855        4.3424        4.5356        6.0787        7.8264        8.0310        8.4777        6.4875        4.9851        6.3506        7.4463        7.8775        8.5116       11.8502       14.4785       19.9477       16.6839       15.2727       16.9220       17.4039       15.7047       24.8761       49.5570       36.4437       28.6240       10.5540        7.7116        5.9512        6.8096        4.8998        4.0289        3.3256        5.1511        6.3483        7.0287        7.8487        9.5920       10.8171       21.2654       24.6064       14.5464       17.8305       18.2437       13.1728       11.0257       10.0667       21.0198       30.9923       22.9944       18.7999       16.0552       15.7130       24.4697       29.9399       22.2552       15.3671       15.6109       19.8099       23.9124       21.7146       24.9956       27.0672       25.3011       23.5463       22.0204       22.1301       21.6713       24.9986       26.9775       24.0730       21.0238       19.7331       16.2264       11.2407        9.9011        9.3290        8.8609        8.7646        9.7838       11.8709       13.8235       16.0544       20.2849       17.4730       17.0711       16.5322       12.8934       11.7310        8.2631        7.4659        7.0638        8.3505        9.3045        0.0000        0.0000        3.3522        2.9428        2.4928        2.7449        3.0006        3.4236        3.6927        4.5955        5.2470        5.1503        5.7352        6.0917        0.0000        0.0000        0.0000        0.0000        0.0000        0.0000        0.0000        0.0000        0.0000        0.0000        0.0000        0.0000        0.0000        0.0000        0.0000        0.0000        0.0000        0.0000        0.0000        0.0000        0.0000        0.0000        0.0000        0.0000        0.0000        0.0000        0.0000        0.0000        0.0000        0.0000        0.0000        0.0000        0.0000        0.0000        0.0000        0.0000        0.0000        0.0000        0.0000        0.0000        0.0000        0.0000        0.0000        0.0000        0.0000        0.0000        0.0000        0.0000        0.0000        0.0000        0.0000
        0.0000        0.0000        0.0000        0.0000        6.4342        4.7731        3.9759        4.1456        5.0309        9.1077        7.1002        0.7684        0.2379        0.1749        0.0304        0.0259        0.0000        0.0000        0.0000        0.0000        0.0000        0.0000        0.0000        0.0000        0.6109        0.2219        0.0000        0.0390        0.0780        0.0000        0.0000        0.0000        0.0000        0.0000        0.0000        0.1043        0.1581        1.0352        1.1756        1.1721        0.9104        0.5462        0.1556        0.4679        0.1266        0.6913        0.5693        2.0769        1.8638        5.3323        9.5756       11.3283        8.7794        6.1491        6.7576        8.9248        8.7652        6.4216        7.1417        9.2446       12.3395       12.8387        7.9898        2.8839        3.6203        4.8060        5.1329        4.4237        5.0284        5.6764        7.5062       11.6432        9.1493        4.3010        2.2660        2.5760        2.5226        1.7241        1.7042        1.4095        1.0918        1.8665        0.9237        1.0141        1.8460        2.5898        3.3604        4.3375        1.7330        1.9294        3.9456        5.9652        6.8598        4.6565        4.5729        4.5753        4.9912        6.1151        6.2892        6.3070        6.6115        7.4288        6.8094        6.9993        8.5244       11.1843       14.0130       13.6877       17.7554       20.4068       26.3824       18.5542       16.8920       17.9517       21.4903       21.9237       17.9443       12.4382       10.3631       10.7527        9.4429        6.6419        4.7661        6.1745        6.8733       12.1023       27.5695       27.9966       15.1995       19.6822       19.9964       15.5834       15.0932       12.6792       12.9727       10.8984       11.5698       14.0903       19.7720       21.0569       20.6791       17.7278       20.4192       30.0271       26.9351       16.9300       20.0042       25.4601       28.5636       28.4837       26.2362       25.9061       28.9013       27.5057       24.9790       23.1359       24.0111       25.0299       27.1649       31.1976       24.4031       20.7674       18.2999       13.2110       11.2940       10.4129        9.7221       10.3068       10.2170       11.2613       14.9104       16.9675       16.8817       16.2705       13.8177       14.8427       13.4853       11.6621       10.0063        6.6722        5.5622        6.1510        4.8984        3.6008        0.0000        2.2013        1.4271        2.3206        2.4020        2.9203        3.2148        3.2857        3.5535        4.1395        5.1611        5.2231        7.0045        7.2023        7.5468        0.0000        0.0000        0.0000        0.0000        0.0000        0.0000        0.0000        0.0000        0.0000        0.0000        0.0000        0.0000        0.0000        0.0000        0.0000        0.0000        0.0000        0.0000        0.0000        0.0000        0.0000        0.0000        0.0000        0.0000        0.0000        0.0000        0.0000        0.0000        0.0000        0.0000        0.0000        0.0000        0.0000        0.0000        0.0000        0.0000        0.0000        0.0000        0.0000        0.0000        0.0000        0.0000        0.0000        0.0000        0.0000        0.0000        0.0000        0.0000        0.0000        0.0000
        0.0000        0.0000        0.0000        0.0000        3.5329        2.8429        2.2830        4.1792        6.3311        7.4699        4.9154        1.4763        0.6669        0.1752        0.0629        0.0157        0.0184        0.0000        0.0000        0.1039        0.3645        0.2470        0.0000        0.3651        1.8404        1.3571        0.0000        0.0000        0.0000        0.0000        0.0000        0.0000        0.0000        0.0000        0.0280        0.0549        0.3142        0.5135        1.0940        0.8912        0.7108        2.0745        0.4560        0.0791        0.1699        0.8367        4.2746       12.1817       13.4192        7.9794        5.8468        5.1762        3.9583        5.4695        8.7860       12.5543        9.9986        7.0940        6.2680        4.5907        4.8997        4.5087        5.0169        4.9567        4.5107        5.5815        5.5926        3.8799        5.2232        4.3405        4.6117        5.1445        4.8186        3.2285        2.1091        1.5031        1.2576        0.9469        1.6320        1.6118        2.5107        1.3957        0.7961        1.2331        2.2696        1.7448        1.2106        2.1937        2.4224        1.8678        1.9207        2.5559        2.8983        1.8623        9.9091        3.7390        4.2846        4.8927        4.3720        3.0035        3.9333        7.0298        7.3793        9.0004        7.5165        8.6380       11.0644       13.6025       18.7196       19.9049       24.2090       13.7762       15.6863       15.1979       13.7934       11.4577       12.2828       15.3508       12.1417       11.6057       14.4131        9.0889        6.7557        8.2980        9.2303        8.9490       11.6793       15.3679       16.7887       13.3557       12.7387       14.0967       15.0562       13.2893       13.7570       12.7978       13.1440       13.2020       15.7525       26.7463       33.8833       28.3008       22.5386       26.6488       24.4291       22.5761       23.0112       26.2445       34.6558       34.1408       29.5267       27.7601       29.6811       31.5226       24.0401       25.7350       28.8279       28.6832       32.8848       31.1817       26.1381       22.2750       18.8182       14.6021       11.9023       10.7077       10.6257       11.3961       13.7919       16.1669       19.1201       16.1228       15.9653       14.6056       13.7353       12.5963       11.6788       11.2978        9.4415        6.3477        5.2436        4.5909        3.7340        2.0771        1.5781        1.3355        1.3536        2.1523        2.1792        2.7141        2.4641        2.6879        2.8712        3.6685        5.6105        5.1515        7.3441        6.3086        8.8985        0.0000        0.0000        0.0000        0.0000        0.0000        0.0000        0.0000        0.0000        0.0000        0.0000        0.0000        0.0000        0.0000        0.0000        0.0000        0.0000        0.0000        0.0000        0.0000        0.0000        0.0000        0.0000        0.0000        0.0000        0.0000        0.0000        0.0000        0.0000        0.0000        0.0000        0.0000        0.0000        0.0000        0.0000        0.0000        0.0000        0.0000        0.0000        0.0000        0.0000        0.0000        0.0000        0.0000        0.0000        0.0000        0.0000        0.0000        0.0000        0.0000        0.0000
        0.0000        0.0000        0.0000        0.0000        5.2387        6.4538        8.2023        6.5874        4.2414        4.3289        4.8414        5.7659        8.2520        9.5324        5.4981        3.3706        4.3151        5.4572        6.4914        5.7054        3.9307        2.4216        0.9902        1.5171        1.8187        0.8009        0.1705        0.1617        0.0000        0.0000        0.0000        0.0000        0.8490        1.6191        2.7533        3.7680        6.6534        6.6234        7.7439        5.6617        2.5656        5.3581        6.0049        9.4162       18.0716       12.3675       11.2626        5.7210        2.7017        4.1818        4.6151        3.4469        4.6700        7.8104        6.1572        8.9259       12.4076       10.3963       10.7362        9.7094        8.2037        7.5077        9.2688        8.0920        8.0670       11.0791        9.1412       11.9159       12.9504       12.6651        9.4605        5.8349        4.6465        2.8866        4.1110        5.1154        4.1562        3.0861        2.5186        2.6993        2.1236        1.6256        1.7833        1.5671        1.9186        1.6149        0.8019        0.3758        0.3032        0.7121        1.0711        2.1071        2.9268        3.1128        3.8930        3.0051        3.9848        5.3623        2.9659        2.4965        2.7936        4.7884        5.8321        6.6587        6.9334        6.8554        7.9883       12.2979       14.4801       19.0752       19.5859       12.2082       12.7298       12.0234       11.3213       16.8460       15.0235       11.3618       14.8472       10.1392       10.1658        8.7678        5.4630        5.8308        7.3181        7.8109        9.4002       14.5171       14.5637       15.5066       15.3836       15.6598       15.3984       15.5231       23.8183       17.0584       16.4377       16.0568       16.1634       27.7470       31.4211       28.2227       26.4388       26.4307       29.8556       28.3934       30.5839       37.1393       38.7110       34.3858       27.0678       31.6992       31.4207       30.0781       25.4590       37.4429       38.8982       42.7311       38.3867       29.2963       27.3380       22.6424       21.1029       16.5372       12.6663       12.0998       10.8914        9.6346       10.9637       11.4083       10.4525       13.9828       17.0595       17.6117       16.7691       16.7701       16.6634       14.9580       11.0781        6.3971        4.9811        3.9075        3.1297        2.7055        2.1331        1.9174        1.8076        1.6314        1.6093        1.6125        1.6410        0.8530        0.9111        2.0250        2.4691        6.4261        6.0892        8.0304        8.2117        0.0000        0.0000        0.0000        0.0000        0.0000        0.0000        0.0000        0.0000        0.0000        0.0000        0.0000        0.0000        0.0000        0.0000        0.0000        0.0000        0.0000        0.0000        0.0000        0.0000        0.0000        0.0000        0.0000        0.0000        0.0000        0.0000        0.0000        0.0000        0.0000        0.0000        0.0000        0.0000        0.0000        0.0000        0.0000        0.0000        0.0000        0.0000        0.0000        0.0000        0.0000        0.0000        0.0000        0.0000        0.0000        0.0000        0.0000        0.0000        0.0000        0.0000
        0.0000        0.0000        0.0000        0.0000        0.0000        0.0000        0.0000        0.0000        3.2979        4.3937        3.8380        2.6835        3.7793        3.6760        3.5706       11.5058        9.1853        7.6246        6.0526        6.2799        5.1111        2.5930        1.3712        0.8329        1.2984        0.9934        0.8476        2.7463        1.6884        0.3182        0.3385        0.5958        1.1458        3.6128        8.8163        6.4841        9.7271        4.1386        2.4694        4.9627        6.5110       11.7348       14.9784        9.2775        5.6063        3.6330        3.2305        4.8137        3.1160        4.3038        5.2880        6.7360        7.1921        6.8838        6.6753        7.7045        8.9296       11.0355        9.0659       13.6983       14.4703       17.2566       14.1596       15.4640       12.1591       12.5096       13.8021       14.1376       23.2728       26.2814       15.2490       19.8874       12.0828        7.0287        4.3478        6.9299        4.6920        4.2515        4.5768        4.8249        3.7331        2.8605        3.3228        3.1735        3.4968        1.9145        0.8078        1.1253        1.5504        1.0077        1.0144        1.3335        1.8685        2.2914        2.8481        3.1218        4.4256        2.3920        2.2807        2.1064        3.9225        5.8716        4.6015        5.9348        6.2812        8.8659       10.6379       11.7862       13.7452       17.6719       19.0271       11.9716       11.2572       12.2630       14.3385       19.5010       15.7386       20.2590       15.3234        8.0171        9.6249       10.4193        8.3691        5.7979        6.2920        8.1284        8.3921       14.0270       14.7153       15.8496       16.0273       17.2391       23.6629       16.5586       17.5191       20.5696       15.0836       15.5365       18.5812       26.9758       25.0579       29.7196       26.2115       25.2153       36.8773       39.2473       43.6141       45.5546       42.2374       31.5416       28.7910       29.8351       28.7117       31.7817       35.5390       53.2910       54.2482       45.0504       41.0993       28.1961       25.7691       22.3160       20.1863       15.0459       12.9234       12.4698       10.6519        8.9243        8.1315        7.3052        7.7339       14.0693       17.2573       19.1464       17.6794       18.4045       17.3237       15.2483       11.5019        6.9160        5.4906        4.0034        3.0756        2.4838        2.0986        1.7785        1.7069        1.4929        1.4252        1.3591        1.3784        0.6452        2.1073        3.8765        5.1051        7.4195        8.0463        0.0000        0.0000        0.0000        0.0000        0.0000        0.0000        0.0000        0.0000        0.0000        0.0000        0.0000        0.0000        0.0000        0.0000        0.0000        0.0000        0.0000        0.0000        0.0000        0.0000        0.0000        0.0000        0.0000        0.0000        0.0000        0.0000        0.0000        0.0000        0.0000        0.0000        0.0000        0.0000        0.0000        0.0000        0.0000        0.0000        0.0000        0.0000        0.0000        0.0000        0.0000        0.0000        0.0000        0.0000        0.0000        0.0000        0.0000        0.0000        0.0000        0.0000        0.0000        0.0000
        0.0000        0.0000        0.0000        0.0000        0.0000        0.0000        0.0000        0.0000        0.0000        0.0000        3.9332        4.1001        2.8408        2.7089        2.5645        2.2611        5.0702        8.9151        6.8479        3.9095        3.0571        3.1946        8.5484        6.1443        5.3798        3.0412        2.2731        2.9682        2.0644        3.6035        6.7971        8.2067        4.6070        5.7228       13.0358       12.4137        9.5167       10.4385        8.7435       15.7091       10.5435        7.6553        3.9028        4.7695        3.7742        5.3451        4.2905        4.8537        3.4441        2.4988        4.6868        5.7197        9.3631       11.4743       11.9887        9.5863       12.8058       12.2931       10.7681        7.7350        7.1289        9.3910       10.6598       10.8997       12.1488       12.2907       13.6727       21.7436       23.3614       17.8493       12.8620       13.1138       10.3406       15.3170       18.9139       14.0409       10.2587       11.1408       10.9707        8.7540       10.1517        6.7756        7.0467        6.0445        4.7992        2.7501        1.1341        0.9264        1.6696        1.5092        1.7572        1.6823        1.8332        1.8696        2.1253        3.1029        4.6872        4.7452        3.6905        5.3526        6.6133        6.9653        8.3413        8.9998        9.7011       11.1923       12.0721       16.4261       19.8352       17.2048       14.8979       15.2706       15.5303       13.2329       13.5187       15.1834       24.3269       22.6017        8.5817        7.5977       22.0171       11.6356       13.3882        5.9503        6.0838        6.8451        8.1503       13.0182       14.5689       15.8104       16.2548       17.4815       18.0049       17.8705       18.1500       16.7941       15.3887       19.2211       21.5624       24.2288       31.4091       30.2341       26.7130       32.1165       43.0893       40.0547       45.5500       44.8357       36.8888       34.7808       31.6658       31.6772       33.4608       40.8696       40.0034       47.8593       53.2546       46.2988       40.2789       24.9534       21.3959       20.6205       17.3762       13.8434       13.6352       11.4832       11.6981        8.7998        7.9401        6.9154        8.0164       13.0828       13.9663       16.3698       16.1484       21.3106       17.5317       14.2966       12.4185        7.6047        5.8858       12.5457        3.4337        2.3016       61.2717        1.9365        1.6944        2.1335        1.5885        1.4021        1.8494        2.5263        4.0074        4.9090        0.0000        0.0000        0.0000        0.0000        0.0000        0.0000        0.0000        0.0000        0.0000        0.0000        0.0000        0.0000        0.0000        0.0000        0.0000        0.0000        0.0000        0.0000        0.0000        0.0000        0.0000        0.0000        0.0000        0.0000        0.0000        0.0000        0.0000        0.0000        0.0000        0.0000        0.0000        0.0000        0.0000        0.0000        0.0000        0.0000        0.0000        0.0000        0.0000        0.0000        0.0000        0.0000        0.0000        0.0000        0.0000        0.0000        0.0000        0.0000        0.0000        0.0000        0.0000        0.0000        0.0000        0.0000        0.0000
        0.0000        0.0000        0.0000        0.0000        0.0000        0.0000        0.0000        0.0000        0.0000        0.0000        6.4289        4.0645        1.0770        1.9507        2.4502        2.7181        3.1298        4.7979        4.6636        2.5461        5.3023        4.0779        4.1644        4.0385        4.9239        5.9847        6.4165        9.5078        7.1172        2.8444        2.0098        6.7253        9.2498        9.9193        7.9540       10.0466        7.9424        8.6480        4.1345        6.1956        6.0663        4.4191        7.5105        7.0721        7.9867        9.2932        7.2997        3.9395        2.7473        1.8262        2.4603        2.7961       10.7288       11.9237       15.7735       19.3664       15.6034       14.4248        7.8084        4.2876        7.0011        8.2740       12.4172       17.0262       16.4772       20.8262       23.4678       18.7609       16.4156       11.1915        6.6352       11.2050       14.1074       14.1989       17.3563       21.0562       26.0097       30.5973       34.1045       24.5410       22.8688       20.2106       18.2593       10.9773       14.5415        5.3891        3.6341        9.3787        8.6810        7.9915        7.0250        6.9096        4.2797        3.5852        3.1746        3.2938        3.3990        2.6846        4.2515        7.2169        7.2313        9.4973       17.6022        9.4917        8.6875        9.2841        7.5662       11.7833       12.2671       12.7666       12.0811       11.8250       11.2812       13.1937       11.5698        9.2074       14.2830       15.8905       12.5783        6.8455        6.5983        6.6782        6.4005        7.1198        7.5602        9.6092        8.8376       13.7240       15.1077       16.0286       16.6117       18.2297       20.5924       18.0019       20.6378       24.0973       28.1513       20.5726       21.4913       24.0885       28.7393       25.0195       26.7881       43.9535       46.5698       39.7541       39.3954       32.7045       31.7239       35.3811       31.8692       30.7005       35.0302       40.5330       35.9507       44.6831       43.7450       39.4960       36.2837       23.7553       21.7556       20.1961       18.8045       14.5056       12.8564       11.6995       10.9521        8.3979        7.3663        7.1592        8.0391       78.3362       42.3935       12.2936       10.5122       14.4660       15.7851       14.3675       13.6181        7.9346        6.6210        5.0832        3.1905        2.3999        1.9253        1.8483        1.8362        2.8769        2.3469        2.2514        7.8057        5.4644        4.0861        0.0000        0.0000        0.0000        0.0000        0.0000        0.0000        0.0000        0.0000        0.0000        0.0000        0.0000        0.0000        0.0000        0.0000        0.0000        0.0000        0.0000        0.0000        0.0000        0.0000        0.0000        0.0000        0.0000        0.0000        0.0000        0.0000        0.0000        0.0000        0.0000        0.0000        0.0000        0.0000        0.0000        0.0000        0.0000        0.0000        0.0000        0.0000        0.0000        0.0000        0.0000        0.0000        0.0000        0.0000        0.0000        0.0000        0.0000        0.0000        0.0000        0.0000        0.0000        0.0000        0.0000        0.0000        0.0000        0.0000
        0.0000        0.0000        0.0000        0.0000        0.0000        0.0000        0.0000        0.0000        0.0000        0.0000        8.7030        9.5874        8.9922       15.4049       13.6302       10.8128        7.1460        9.1513       11.6941        9.9277       15.4445       12.2005       15.2250       14.5944       12.8614       16.5546       20.0342       12.1702       14.0184       11.2369       11.8429       24.3571       25.0069       18.8160       17.7553       12.6477       11.6568        7.8607        5.1613        7.8726        4.2610        6.1115        7.2328        7.8623        9.9823        9.7281        5.4666        7.4938        8.6231        7.3248        7.2790        8.4248        9.7380       13.4968        7.3078       16.9084       16.8949       19.3512       14.6187       13.3555       11.0223       12.1876       15.9716       15.8968       11.4122       12.3798       15.2921       14.5330        9.5676        5.3303        5.7644        9.6742        9.8205       11.3016       12.8520       11.4393       17.0407       20.3708       22.4555       16.5327       17.6623       19.1796       17.4615       13.5696       11.5378        7.9570        6.1545        7.3292        6.4522        5.0133        7.0510        7.2080        8.6915       12.4197       15.7550       13.8757       10.1422       12.3891       11.0474       15.7492       17.6871       15.3514       16.2358       13.5934       13.5395       13.0419       10.8588       13.3081       11.2732       11.5430       12.6469       11.7943       12.2647       14.7362       12.1386       12.0559        9.0829        9.3662       10.5076       10.0763        8.6685        9.4227        9.4307       10.3993       22.3978       23.4052       19.3492       15.9776       20.5960       20.8507       18.6003       18.3550       19.7104       23.2936       27.4988       27.7017       30.3521       28.5278       26.6589       26.1699       25.5891       25.7406       35.5823       45.1572       35.7228       32.4290       31.8161       35.2781       33.1443       34.7309       29.5546       33.7630       32.3792       33.9518       35.2470       34.8766       31.9844       30.8347       28.0779       20.1746       18.2335       16.3680       15.5314       11.7970       10.0485        9.6132        8.4708        8.7795        8.5927        8.9506        8.0550       77.0493       35.4521        5.1545        8.8339       16.5145        7.6223        7.1225        7.6482        5.9898        5.0491        4.3824        3.3379        1.6561        1.3761        1.3128        1.4511        2.3032        3.1099        3.6285        0.0000        0.0000        0.0000        0.0000        0.0000        0.0000        0.0000        0.0000        0.0000        0.0000        0.0000        0.0000        0.0000        0.0000        0.0000        0.0000        0.0000        0.0000        0.0000        0.0000        0.0000        0.0000        0.0000        0.0000        0.0000        0.0000        0.0000        0.0000        0.0000        0.0000        0.0000        0.0000        0.0000        0.0000        0.0000        0.0000        0.0000        0.0000        0.0000        0.0000        0.0000        0.0000        0.0000        0.0000        0.0000        0.0000        0.0000        0.0000        0.0000        0.0000        0.0000        0.0000        0.0000        0.0000        0.0000        0.0000        0.0000        0.0000        0.0000
        0.0000        0.0000        0.0000        0.0000        0.0000        0.0000        0.0000        0.0000        0.0000        0.0000        0.0000        6.9029       13.0418       19.4932       23.1532       19.3876       10.6176        2.3994        3.0475        1.3879        4.3104        5.6349       12.2422       18.5531       16.8689       24.1770       15.1997        8.7505        8.8727       13.7964       16.7036       18.7860       17.4306        7.0858        6.7379        4.4151        6.1920        5.8930        6.8688        8.6945        9.4910       10.5902        9.6035        7.3105        9.7097        5.5017        5.5687        7.3829        7.7531        9.6134        8.6601       11.6008       11.3645        9.1434        8.5715       10.6141       13.3101       24.1842       16.0245       13.2222       14.9709       16.6370       23.1959       17.5139       10.8288        7.9686       12.9266       15.2733       10.6463        9.0246        6.3502        9.3516        8.2624       13.7281       13.0448       15.2312       18.0703       19.9767       17.6114       16.3812       16.5349       16.9546       17.8844       15.2961        9.9277        5.6736        7.7254        7.6116        8.7675        5.9226        4.4435        6.6942        6.3370        8.3216       13.0490       16.3428       24.3174       29.2513       28.4463       20.4474       21.2938       17.5561       16.0785       16.9681       15.8000       13.6631       13.4516       12.9916       12.7357       13.6895       15.9399       14.8198       18.4836       53.9233       15.2885       13.4563       14.1793       13.2541       10.4977       11.0026       10.1242       10.4522       11.4975       27.4841       59.7268       33.8798       23.9403       20.3387       19.7475       18.1035       17.6512       19.5095       18.9269       21.6840       22.9001       26.5312       26.8206       35.9564       28.5993       26.2008       26.1210       25.6763       36.4865       29.4462       27.3861       29.2446       30.5894       34.5583       28.9263       26.1405       26.8175       30.7606       31.7938       31.0890       33.3298       34.5957       32.8221       31.4334       28.7306       20.5843       21.0112       19.3783       15.2472       11.7792       10.1122        9.3750        9.0356        9.0585        8.5451        7.9064        7.0095        5.3515        4.9720        4.5140        5.6350        7.4529        5.9716        4.4861        5.2841        4.8823        4.5240        4.0939        3.5196        2.8725        1.9472        2.5279        1.9912        4.2091        3.6714        0.0000        0.0000        0.0000        0.0000        0.0000        0.0000        0.0000        0.0000        0.0000        0.0000        0.0000        0.0000        0.0000        0.0000        0.0000        0.0000        0.0000        0.0000        0.0000        0.0000        0.0000        0.0000        0.0000        0.0000        0.0000        0.0000        0.0000        0.0000        0.0000        0.0000        0.0000        0.0000        0.0000        0.0000        0.0000        0.0000        0.0000        0.0000        0.0000        0.0000        0.0000        0.0000        0.0000        0.0000        0.0000        0.0000        0.0000        0.0000        0.0000        0.0000        0.0000        0.0000        0.0000        0.0000        0.0000        0.0000        0.0000        0.0000        0.0000        0.0000
        0.0000        0.0000        0.0000        0.0000        0.0000        0.0000        0.0000        0.0000        0.0000        0.0000        0.0000        0.0000        0.0000        0.0000       14.6085       17.5293       13.3628        4.0275        2.8089        1.3877        2.4277        3.2433        4.1134        8.7484       15.9537       35.8891       28.6970       17.2996        9.1984        9.4044        9.4496        6.2597        6.6521        4.5539        6.0515       10.2462       14.1828       12.2743        8.2113        4.5421        8.6415       11.8861        8.6923        5.2287        5.2526        7.1288        8.8752       18.4825       18.7445       18.2356       12.1819       11.2330       11.1465       11.3570       13.4739       13.7491       15.7692       14.4586       15.8463       12.7552        7.4492       11.3863       10.8307        7.1185        7.2074       15.5123       10.2612       11.6230        8.7815       19.3823       21.9107       16.4580       27.4980       19.7812       10.5192       20.7098       22.5828       28.6252       27.6219       22.0770       18.4584       18.4647       15.5547       12.0191       10.1020        8.1348       10.6852        9.9270       10.8116        8.8019        8.8631        9.8820        9.8769       12.9576       21.1520       21.6586       25.9997       29.8951       31.6309       21.6610       18.1966       15.9299       17.1721       14.2751       13.7342       13.7142       14.2084       17.1957       18.8692       15.8131       15.8142       14.5975       25.0771       48.0263       18.3056       19.2964       19.0679       18.1896       13.8270       10.3837       14.2162       17.1386       17.8678       16.2282       20.9031       16.1059       16.3118       24.6351       23.0644       21.4995       21.1292       22.9000       19.8510       22.7117       25.6377       26.2687       27.0401       29.7360       27.5656       25.7005       24.0811       25.5969       31.5487       24.0151       26.5568       27.3607       26.1489       25.2942       29.0583       23.6837       25.0804       26.8305       26.2104       29.4221       32.3431       37.3831       35.4915       33.9209       30.2360       20.2563       20.5725       19.3410       16.7807       12.5130       11.6232       10.1376        9.8416        9.4914        9.1565        8.5135        7.3903        6.2360        6.7775        5.9700        4.3716        4.6088        4.5406        4.7845        4.3516        4.2633        4.3102        5.0413        5.1973        2.6470        2.3554        3.7623        0.0000        0.0000        0.0000        0.0000        0.0000        0.0000        0.0000        0.0000        0.0000        0.0000        0.0000        0.0000        0.0000        0.0000        0.0000        0.0000        0.0000        0.0000        0.0000        0.0000        0.0000        0.0000        0.0000        0.0000        0.0000        0.0000        0.0000        0.0000        0.0000        0.0000        0.0000        0.0000        0.0000        0.0000        0.0000        0.0000        0.0000        0.0000        0.0000        0.0000        0.0000        0.0000        0.0000        0.0000        0.0000        0.0000        0.0000        0.0000        0.0000        0.0000        0.0000        0.0000        0.0000        0.0000        0.0000        0.0000        0.0000        0.0000        0.0000        0.0000        0.0000        0.0000        0.0000
        0.0000        0.0000        0.0000        0.0000        0.0000        0.0000        0.0000        0.0000        0.0000        0.0000        0.0000        0.0000        0.0000        0.0000        0.0000        0.0000        0.0000        0.0000        8.0108        7.2719        3.9534        3.2660        4.5073        3.7509        3.8639        9.1384       10.8820       14.5355       12.4022        8.8495        5.0471        4.6218       14.1657       11.9515       17.7954       20.9133       16.3082       18.6568        6.8144        6.1163        8.7625        8.6533        7.2193       10.7592       11.0611       17.3134       13.4306       12.5359       16.1201       18.6334       19.7175       21.1570       13.8425        8.2676        6.9886       11.8500       16.7211       10.2942       10.1897       11.3005       10.5281        3.5796        4.4191       10.1882       16.4483        9.3044       10.3080        9.6699        6.2044        5.4620       20.9887       22.1502       22.6810       20.2429       22.9571       17.7342       18.5653       22.3015       22.0233       22.1020       20.5254       18.1349       18.8320       16.7576       10.3272       12.5375       13.9580       15.2430       12.8264       12.5221       10.7552       10.0171        9.6591       12.0487       17.8631       25.4419       23.8624       22.4472       24.2096       24.7949       25.6567       26.5017       20.4451       15.8082       16.4469       16.6154       14.9714       18.9980       18.5765       16.9276       15.7813       18.4144       16.0041       17.0220       18.1086       20.2768       21.8906       19.9119       15.9084       11.9281       15.4829       15.0988       16.1610       20.1477       22.1098       24.2130       17.8497       20.3642       22.0248       22.0803       20.0689       19.8092       19.5122       25.8802       29.9266       30.8915       31.1992       30.4214       26.6252       24.6379       24.8153       23.9149       21.9561       22.0221       24.6573       25.1194       20.8979       22.7116       20.1650       21.9469       23.2194       26.3512       28.3593       27.2440       29.6499       34.3293       39.8061       36.7390       28.5788       21.5650       18.5779       16.8890       17.5474       14.1089       12.4627       10.5705       10.5374       10.3728        9.9711        8.8107        8.1088        7.6169        5.8631       39.4312       38.7602        4.2485        3.6012        4.0527        2.9676        4.2664       29.0933        7.3719        4.0038        2.4957        2.6247        5.3832        0.0000        0.0000        0.0000        0.0000        0.0000        0.0000        0.0000        0.0000        0.0000        0.0000        0.0000        0.0000        0.0000        0.0000        0.0000        0.0000        0.0000        0.0000        0.0000        0.0000        0.0000        0.0000        0.0000        0.0000        0.0000        0.0000        0.0000        0.0000        0.0000        0.0000        0.0000        0.0000        0.0000        0.0000        0.0000        0.0000        0.0000        0.0000        0.0000        0.0000        0.0000        0.0000        0.0000        0.0000        0.0000        0.0000        0.0000        0.0000        0.0000        0.0000        0.0000        0.0000        0.0000        0.0000        0.0000        0.0000        0.0000        0.0000        0.0000        0.0000        0.0000        0.0000        0.0000
        0.0000        0.0000        0.0000        0.0000        0.0000        0.0000        0.0000        0.0000        0.0000        0.0000        0.0000        0.0000        0.0000        0.0000        0.0000        0.0000        0.0000        0.0000        0.0000       24.1749       16.3303        8.2943        8.3504        3.9121        3.4222        6.5125        7.5999       10.8557       14.7616       15.8434       14.3398       11.2117       13.1034       11.3905       11.6356       12.7211       13.9783       15.6833       10.3789       10.8199       14.9734       15.4801       11.0676       12.7080        9.7680       10.8240       11.1360       13.7040       16.4640       16.3020       16.5240       20.5200       20.2140       22.5780       33.2040       30.1155       22.1668       21.1483       17.4145       15.9746        8.9475       16.4927       18.1974       14.5690       14.7725        8.4197       17.2771       12.6629        8.6904       10.5941       18.5061       19.6818       19.4053       20.0759       14.8071       12.6768       12.1515       13.1566       13.8250       14.9250       11.7810       10.0855       11.1873       17.5745       15.4103       16.3058       17.3216       16.5743       16.7347       15.2291       18.8628       16.2733       19.3930       17.6075       18.0036       25.0075       24.0343       24.0925       26.4134       34.9667       28.0433       26.9018       24.6196       20.5265       32.9426       32.3056       22.0134       18.9221       18.3254       17.1601       16.6184       18.3661       16.0103       19.3289       17.3461       15.9669       21.1657       20.1160       20.9952       22.3106       17.4638       19.7918       20.3443       25.9145       20.9270       22.7641       21.1118       20.8535       21.3096       20.5371       20.4194       24.6629       23.5518       27.0861       27.1960       30.3310       27.7863       27.2496       25.1175       21.8433       19.1173       18.9444       17.8080       19.1031       19.9359       21.3259       17.4374       33.6791       34.7517       23.8313       24.3629       28.7333       28.0400       28.6545       28.4357       31.6006       32.9780       33.1655       29.3857       23.7600       23.0311       22.2237       24.3609       16.0031       13.8738       12.2537       11.4439       11.0409       10.1228        8.9652        8.6078        7.7941        6.5431        8.3264       63.3125        5.6816        5.9517        5.2072        5.4221        4.5973       22.2038        4.9690        5.4596        4.2141        4.3593        5.0847        0.0000        0.0000        0.0000        0.0000        0.0000        0.0000        0.0000        0.0000        0.0000        0.0000        0.0000        0.0000        0.0000        0.0000        0.0000        0.0000        0.0000        0.0000        0.0000        0.0000        0.0000        0.0000        0.0000        0.0000        0.0000        0.0000        0.0000        0.0000        0.0000        0.0000        0.0000        0.0000        0.0000        0.0000        0.0000        0.0000        0.0000        0.0000        0.0000        0.0000        0.0000        0.0000        0.0000        0.0000        0.0000        0.0000        0.0000        0.0000        0.0000        0.0000        0.0000        0.0000        0.0000        0.0000        0.0000        0.0000        0.0000        0.0000        0.0000        0.0000        0.0000        0.0000        0.0000
        0.0000        0.0000        0.0000        0.0000        0.0000        0.0000        0.0000        0.0000        0.0000        0.0000        0.0000        0.0000        0.0000        0.0000        0.0000        0.0000        0.0000        0.0000        0.0000       17.9218       12.5620       12.0332       18.9232       13.4290        7.6953        5.6290       11.9050       15.0124       15.5792       17.7133       17.8671       16.5349       20.9225       24.1214       23.0395       18.0604       10.6770       12.5797       15.2751       21.0741       17.3042       13.8863        9.5266        6.1980        4.6740        8.4180        8.6940       10.4580       16.5180       17.8020       18.3840       19.0140       19.9620       10.8060       21.0840       17.7104       12.1763        9.7061        7.8276       10.7096       11.1466        5.0868        3.8974        6.5189       13.9196       17.7470       17.2152       15.5868       13.7734       13.1711       14.6116       22.7019       14.1401       13.7342        9.3539        8.7377        9.4259       11.0757        9.7769       13.6572       14.0691       11.9083       12.0177       19.4119       18.2308       20.6221       21.3796       18.1530       18.2479       13.9243       15.3139       19.0873       23.3839       19.7247       16.6521       22.0639       21.5492       19.2871       19.6725       22.4002       22.4199       24.1201       26.2603       21.0394       24.6987       24.9116       19.7687       26.6895       23.8763       20.9255       18.2445       18.8704       18.2147       17.8383       17.2346       15.4743       17.3324       18.9620       18.6117       17.6492       19.7212       18.7504       21.8872       29.6822       27.3244       23.5017       22.0127       21.4473       20.7106       21.7619       22.5019       24.2767       24.7148       26.1195       26.2833       29.0747       30.6790       34.7768       25.5452       20.3558       19.9836       17.7745       16.7889       17.5591       17.8067       18.2915       22.7731       24.3189       24.4119       22.9186       25.5693       27.6036       26.5779       28.1576       29.0271       33.4665       33.5783       33.4169       30.2234       24.9653       22.9355       19.8696       18.5300       15.7908       15.3784       13.0571       12.2449       11.3801       10.0336        9.0915        8.7290        7.8163        7.1766        6.3841        5.6873      133.8636      104.3425        4.7418        5.0729        4.7603        5.8037        4.5461        4.8378        5.0077        5.1719        7.4264       10.8896       16.1812        0.0000        0.0000        0.0000        0.0000        0.0000        0.0000        0.0000        0.0000        0.0000        0.0000        0.0000        0.0000        0.0000        0.0000        0.0000        0.0000        0.0000        0.0000        0.0000        0.0000        0.0000        0.0000        0.0000        0.0000        0.0000        0.0000        0.0000        0.0000        0.0000        0.0000        0.0000        0.0000        0.0000        0.0000        0.0000        0.0000        0.0000        0.0000        0.0000        0.0000        0.0000        0.0000        0.0000        0.0000        0.0000        0.0000        0.0000        0.0000        0.0000        0.0000        0.0000        0.0000        0.0000        0.0000        0.0000        0.0000        0.0000        0.0000        0.0000        0.0000        0.0000
        0.0000        0.0000        0.0000        0.0000        0.0000        0.0000        0.0000        0.0000        0.0000        0.0000        0.0000        0.0000        0.0000        0.0000        0.0000        0.0000        0.0000        0.0000        0.0000        0.0000       14.1566       16.3858       17.5159       17.6119       18.0447        7.9075        9.0990        7.5865       11.1448       20.3288       19.0240       16.7050       21.7056       19.3952       15.4143       10.1039       11.8379       20.3806       19.2605       23.8697       24.2295       19.9913       18.8175        8.7900        6.1560       12.5220       16.1880       11.9820       12.4620       16.9860       20.1660       25.5120       29.6820       17.3640       14.4060        9.3131        6.8661        2.0405        2.8547        4.8322        7.7181       15.7043       19.7069       18.0812       24.2778       15.5117       14.1261       19.3302       16.2037       13.0197       12.2214       17.5181       11.6545        9.8132        7.9560        9.2336       10.6705       10.0307       10.2498       14.3657       11.9459       15.8411       23.0393       27.8993       29.0748       28.0566       23.9435       22.4545       22.8196       19.8502       13.0147       13.5506       12.7978       18.3073       13.3666       17.9094       24.0829       22.0455       20.1455       19.8466       20.0867       23.1000       23.0909       21.3624       21.7881       26.0252       26.2102       28.0022       22.1685       24.1737       23.6640       22.1685       22.8803       24.1256       21.5710       18.6453       18.3372       21.1461       21.4711       29.4024       25.4796       25.5287       32.0880       29.1081       33.4889       40.2119       25.1259       22.3457       21.9835       23.1698       22.8592       25.6746       27.6603       37.5658       28.6774       27.0001       29.6839       28.6478       25.0636       20.9311       19.6902       16.9161       17.8176       16.3099       16.4778       18.6787       22.4339       32.3054       33.3790       31.2628       31.9512       31.3837       32.4478       36.5268       36.2827       36.3163       34.9886       32.1651       29.9160       24.1716       22.2380       20.6398       18.7633       16.4551       14.8008       13.9164       12.9592       11.9724       10.9095       10.2375        9.9305       11.5905       10.1818        7.3877        6.0462       33.8278       35.8239        4.7313        4.9672        5.5043        5.1739        5.6248        6.2408        6.2138        9.1698        8.8261       11.4813       16.6475       22.8917        0.0000        0.0000        0.0000        0.0000        0.0000        0.0000        0.0000        0.0000        0.0000        0.0000        0.0000        0.0000        0.0000        0.0000        0.0000        0.0000        0.0000        0.0000        0.0000        0.0000        0.0000        0.0000        0.0000        0.0000        0.0000        0.0000        0.0000        0.0000        0.0000        0.0000        0.0000        0.0000        0.0000        0.0000        0.0000        0.0000        0.0000        0.0000        0.0000        0.0000        0.0000        0.0000        0.0000        0.0000        0.0000        0.0000        0.0000        0.0000        0.0000        0.0000        0.0000        0.0000        0.0000        0.0000        0.0000        0.0000        0.0000        0.0000        0.0000        0.0000
        0.0000        0.0000        0.0000        0.0000        0.0000        0.0000        0.0000        0.0000        0.0000        0.0000        0.0000        0.0000        0.0000        0.0000        0.0000        0.0000        0.0000        0.0000        0.0000        0.0000        0.0000       13.2330       15.0865       26.9629       18.2891       17.1336       13.1639       15.1692       21.1150       14.3666       17.8212       17.6498       13.3212        8.7548       12.2648       12.3611        7.9881       12.7942       14.2711       12.6310       13.5337       12.9005       14.2991       12.8820       13.4520       17.5740       20.9580       23.4780       14.6580       11.4420       15.3000       15.2520       18.6720       22.1760       17.6400        9.9403        8.9207        5.0912        5.5333        6.2770        5.5606       15.8496       31.2485       23.9104       19.2929       15.9772       17.0108       18.9425       22.7796       19.9778       18.9239       19.8855       12.5096       11.5002       10.5541       11.7914       12.7986       12.4950       12.8706       14.2614       12.9962       15.0054       16.7991       25.6980       33.0824       26.4771       29.0957       28.5542       25.9515       26.4471       19.6420       15.1835       15.2085       18.4939       25.2486       31.6867       28.2613       25.1971       22.9407       21.3842       19.8375       22.3864       21.7558       21.4440       19.3003       18.9750       19.2341       25.8670       25.7540       25.1680       26.0364       28.3334       30.4883       27.9988       24.3562       21.5429       22.8596       23.0862       29.8287       31.7540       31.9775       31.7254       25.3342       35.5945       35.6309       33.3071       25.8858       25.5653       25.2748       23.9488       23.7294       29.2002       35.6124       32.0795       26.6502       26.0849       26.8345       27.2403       28.0183       19.5255       21.7198       18.3477       27.4781       31.1373       19.8586       19.9452       24.5709       33.8305       37.8501       38.6461       40.0711       39.9979       42.6920       43.7531       48.3556       49.3780       47.2966       39.1326       32.5136       26.0349       24.4075       21.6363       22.3161       19.3366       14.7645       14.1796       13.2486       14.0707       12.2837       11.3152       10.9083       13.2217       13.0193       11.1186        8.4030        9.5656        8.4871        7.5366        5.7850       82.9583       55.4228        7.5171        9.3171        9.5563       11.2360       13.2421       17.1425       26.6053       25.2081       29.6918        0.0000        0.0000        0.0000        0.0000        0.0000        0.0000        0.0000        0.0000        0.0000        0.0000        0.0000        0.0000        0.0000        0.0000        0.0000        0.0000        0.0000        0.0000        0.0000        0.0000        0.0000        0.0000        0.0000        0.0000        0.0000        0.0000        0.0000        0.0000        0.0000        0.0000        0.0000        0.0000        0.0000        0.0000        0.0000        0.0000        0.0000        0.0000        0.0000        0.0000        0.0000        0.0000        0.0000        0.0000        0.0000        0.0000        0.0000        0.0000        0.0000        0.0000        0.0000        0.0000        0.0000        0.0000        0.0000        0.0000        0.0000        0.0000        0.0000
        0.0000        0.0000        0.0000        0.0000        0.0000        0.0000        0.0000        0.0000        0.0000        0.0000        0.0000        0.0000        0.0000        0.0000        0.0000        0.0000        0.0000        0.0000        0.0000        0.0000        0.0000       16.7170       27.9835       16.8951       16.3475       22.0532       24.3304       15.2991       11.0678        9.4966        6.0635        6.5454        8.9226       11.5093       14.5903       20.6419       12.5832       11.0792       13.4194       11.6268       15.5724       12.0068       14.0933       18.0960       20.7780       26.2080       29.6100       21.2679       31.2580       31.4695       19.8535       14.6351       12.4627       17.7576       22.9888       34.2873       31.1898       19.2654       14.5046       12.0734       11.9896       14.4739       19.6306       21.2161       23.7341       20.7326       17.4851       34.2711       44.9552       36.5757       29.3047       21.3604       19.2813       13.8505       18.4578       28.5737       24.6889       21.8565       18.6286       14.7904       20.0179       18.6642       23.9577       27.5187       24.1490       30.2435       34.5937       24.7378       20.5116       22.6805       23.0017       21.2665       21.6562       28.3436       32.4999       26.4278       23.7149       23.6554       27.0682       24.6476       26.1022       28.0431       25.4069       21.1154       18.8190       18.0022       17.9426       24.0298       31.6588       26.7462       23.0797       29.5546       33.5882       27.9408       26.6244       24.8581       23.5787       24.2520       20.1010       30.8728       31.1460       24.4678       25.4032       30.8839       31.6962       30.7242       24.9420       22.0500       26.6127       23.6459       24.2123       43.3342       40.8191       26.1467       27.9385       30.6623       28.1746       26.9996       28.0659       26.8809       26.6627       27.0486       35.7896       39.2339       37.1148       36.1131       35.3627       33.8556       38.5759       38.5751       43.2070       45.6726       50.8383       51.3349       52.0280       44.7339       45.2261       39.2166       34.1791       30.2037       28.4679       24.1738       21.1901       20.9922       20.3754       18.5905       18.3228       18.9225       15.5547       14.6780       13.1793       15.1424       12.9216       11.3351       10.8195       14.4287       13.5943       13.3647        6.6962       12.8675       12.2613       11.5413       13.9348       15.3442       19.0387       22.4019       27.2769       28.4430       35.7673       44.4929        0.0000        0.0000        0.0000        0.0000        0.0000        0.0000        0.0000        0.0000        0.0000        0.0000        0.0000        0.0000        0.0000        0.0000        0.0000        0.0000        0.0000        0.0000        0.0000        0.0000        0.0000        0.0000        0.0000        0.0000        0.0000        0.0000        0.0000        0.0000        0.0000        0.0000        0.0000        0.0000        0.0000        0.0000        0.0000        0.0000        0.0000        0.0000        0.0000        0.0000        0.0000        0.0000        0.0000        0.0000        0.0000        0.0000        0.0000        0.0000        0.0000        0.0000        0.0000        0.0000        0.0000        0.0000        0.0000        0.0000        0.0000        0.0000        0.0000
        0.0000        0.0000        0.0000        0.0000        0.0000        0.0000        0.0000        0.0000        0.0000        0.0000        0.0000        0.0000        0.0000        0.0000        0.0000        0.0000        0.0000        0.0000        0.0000        0.0000        0.0000       19.6526        9.4543        9.0686        7.2099        3.6114        4.3614        5.5859        3.9249        4.7134        6.8026        8.3047        8.8355       12.6528       14.3105       11.6454        7.8331        8.7579        8.7685        9.8631       13.8546       13.5806       17.5684       18.6660       14.1420       13.1040       22.3680       26.5313       30.0700       26.3662       19.4846       30.8135       33.1836       32.9849       32.3568       40.6454       24.7518       23.6308       27.7142       19.3507       15.7602       15.2175       18.9925       20.6907       25.6688       20.9255       12.0327        9.4684       15.3381       24.9254       20.5390       26.1999       19.6272       15.3899       19.1846       32.0402       29.6359       29.9495       34.5199       40.8963       36.5623       29.5088       29.4408       36.1982       30.7986       25.1055       34.3713       35.6870       27.7708       28.5655       32.0571       30.2799       27.4686       28.8113       38.4560       38.1122       55.5540       49.2260       39.6229       44.6109       58.2981       53.3890       36.3925       37.0529       23.2909       23.3818       23.3139       24.8501       29.3698       33.3186       28.8151       30.1408       28.7003       28.5150       26.2126       21.8529       26.1522       20.2555       20.7599       35.4619       34.7462       21.4748       23.9404       32.3683       40.7788       51.1335       37.6854       34.8485       35.0619       26.7032       22.2635       26.0814       24.5527       26.0988       42.7322       37.3347       35.6728       33.9219       33.8653       35.2175       36.2908       39.4232       42.2370       42.8165       41.8935       42.1997       37.9633       36.2646       40.2121       39.5080       41.2798       49.3956       50.6108       49.4673       47.1502       40.3818       38.5358       35.2866       31.2455       29.2967       25.3994       24.0339       22.6302       21.1158       21.0230       19.7141       19.4212       18.5847       17.1963       17.4869       17.6063       14.8995       13.1682       13.5543       17.7711       15.7519        7.6938        6.9768        8.9456       10.2971       14.5113       21.2090       26.3161       22.5015       24.1925       27.2747       30.6344       32.2363       46.1101       53.2893        0.0000        0.0000        0.0000        0.0000        0.0000        0.0000        0.0000        0.0000        0.0000        0.0000        0.0000        0.0000        0.0000        0.0000        0.0000        0.0000        0.0000        0.0000        0.0000        0.0000        0.0000        0.0000        0.0000        0.0000        0.0000        0.0000        0.0000        0.0000        0.0000        0.0000        0.0000        0.0000        0.0000        0.0000        0.0000        0.0000        0.0000        0.0000        0.0000        0.0000        0.0000        0.0000        0.0000        0.0000        0.0000        0.0000        0.0000        0.0000        0.0000        0.0000        0.0000        0.0000        0.0000        0.0000        0.0000        0.0000        0.0000        0.0000        0.0000
        0.0000        0.0000        0.0000        0.0000        0.0000        0.0000        0.0000        0.0000        0.0000        0.0000        0.0000        0.0000        0.0000        0.0000        0.0000        0.0000        0.0000        0.0000        0.0000        0.0000        0.0000       41.0117       34.7037       21.6233       27.2063        8.9473        6.9138        7.6118        3.9009        4.4639        4.5910        3.5744        6.7175        6.6379        7.4295        6.5987        3.3255        4.2616        6.1936        2.9571        8.2117        8.1415       11.7038        4.6560        6.5460        6.7920        8.2320       12.9114       11.2937       10.7276       15.1761       19.5996       16.0188       16.6047       14.0353       15.4197       10.9572       10.5207       28.2248       31.5448       39.1314       24.7958       27.0082       17.8354       19.7127       12.6442        9.4964       11.8905       11.4532       22.1705       25.3755       35.4031       23.8202       22.6133       24.6730       51.4838       67.5356       66.7418       51.4676       46.0702       41.0874       45.2641       47.2453       40.4088       41.5965       33.6787       28.6617       27.4445       26.8184       29.2992       29.0676       44.0975       36.7250       30.3007       30.4539       30.7079       35.3545       33.1600       29.8719       32.9526       34.4170       33.7774       31.3721       39.2137       31.6396       32.0498       29.3908       26.9703       33.6129       35.6481       33.9995       37.1858       35.4711       30.4341       29.2167       26.0145       31.0318       36.1997       28.1705       35.8320       36.0435       23.6735       27.1572       22.5384       30.9962       29.1717       28.1902       55.9007       52.7144       38.9497       34.9991       46.7811       31.8874       33.1057       50.3862       38.4680       30.7934       39.8251       45.3931       46.1697       40.9235       43.2430       46.5471       46.7302       47.7883       45.2376       40.6104       38.0049       37.1223       42.3510       44.0513       50.8169       51.2523       48.0982       47.7933       37.8014       34.2427       32.1414       27.2836       25.6895       22.7603       23.2269       25.1967       23.6579       22.4461       20.3125       19.9658       18.4976       18.2490       16.8156       15.5210       14.1629       11.6008       10.8489       11.2189        7.4380        8.6435       10.1305       14.8102       12.2529       15.8927       47.4092       27.3445       25.8652       28.4038       30.7640       40.2027       46.2307       55.8662       63.3998       80.5381        0.0000        0.0000        0.0000        0.0000        0.0000        0.0000        0.0000        0.0000        0.0000        0.0000        0.0000        0.0000        0.0000        0.0000        0.0000        0.0000        0.0000        0.0000        0.0000        0.0000        0.0000        0.0000        0.0000        0.0000        0.0000        0.0000        0.0000        0.0000        0.0000        0.0000        0.0000        0.0000        0.0000        0.0000        0.0000        0.0000        0.0000        0.0000        0.0000        0.0000        0.0000        0.0000        0.0000        0.0000        0.0000        0.0000        0.0000        0.0000        0.0000        0.0000        0.0000        0.0000        0.0000        0.0000        0.0000        0.0000        0.0000        0.0000
        0.0000        0.0000        0.0000        0.0000        0.0000        0.0000        0.0000        0.0000        0.0000        0.0000        0.0000        0.0000        0.0000        0.0000        0.0000        0.0000        0.0000        0.0000        0.0000        0.0000        0.0000        0.0000       22.5569       17.9470       22.8318       22.0885       13.5364       11.0161        8.8360        5.8526        9.1473        9.8441       11.1984       12.8392        7.7462        2.2095        2.2110        2.3298        3.3663       11.3861        7.6503        2.9772        3.0587        3.2760        3.2040        4.2960        4.8000        4.3955        6.2195       11.6237       10.3185        8.8728       12.1741        8.3210       11.0351        7.3162        8.6192       12.4477       13.0276       21.0707       24.5287       18.1165       20.1323       12.7814       16.6144       14.9865       16.2216       16.8915       27.4922       30.9747       26.0962       28.0586       30.7027       27.1475       18.2660       27.3078       42.8469       53.8259       50.2901       43.6514       41.8943       52.5399       58.8432       52.1684       50.9188       39.4278       39.2873       32.6275       30.2956       32.4501       31.1191       28.8923       33.1917       33.1283       29.9550       26.6694       33.2062       40.2934       32.7790       28.4307       27.1652       28.3422       34.9199       35.3618       33.9311       30.2967       27.6735       28.3938       29.1611       31.5338       32.3155       44.8587       39.2354       37.7114       36.4559       35.4483       34.5203       35.9429       32.4807       30.5662       30.5535       28.4301       22.5459       26.1731       29.2316       21.5974       29.9927       52.5091       46.6600       42.2406       40.0817       40.1049       46.5262       57.5805       40.1747       48.8425       43.8237       42.7381       56.0739       58.9205       62.0142       55.0018       51.7956       52.6113       55.5137       48.7771       46.5777       48.1293       47.9052       47.4336       47.2591       50.1814       49.8693       48.6744       48.1278       40.4017       39.1694       28.5468       29.9762       23.9947       22.7569       22.7964       22.5817       19.7295       20.6538       17.1523       16.5884       16.3448       15.2636       13.9436       13.6260       11.7626        9.6503        9.1262        9.1186        7.5200        7.1057       10.5815       28.0380       16.4911       18.2744       26.4656       27.0631       29.1291       38.5286       44.1894       55.8798       55.8378       65.1020       76.0988       88.5658        0.0000        0.0000        0.0000        0.0000        0.0000        0.0000        0.0000        0.0000        0.0000        0.0000        0.0000        0.0000        0.0000        0.0000        0.0000        0.0000        0.0000        0.0000        0.0000        0.0000        0.0000        0.0000        0.0000        0.0000        0.0000        0.0000        0.0000        0.0000        0.0000        0.0000        0.0000        0.0000        0.0000        0.0000        0.0000        0.0000        0.0000        0.0000        0.0000        0.0000        0.0000        0.0000        0.0000        0.0000        0.0000        0.0000        0.0000        0.0000        0.0000        0.0000        0.0000        0.0000        0.0000        0.0000        0.0000        0.0000        0.0000        0.0000
        0.0000        0.0000        0.0000        0.0000        0.0000        0.0000        0.0000        0.0000        0.0000        0.0000        0.0000        0.0000        0.0000        0.0000        0.0000        0.0000        0.0000        0.0000        0.0000        0.0000        0.0000       30.4536       29.6486       20.1786       15.6163       12.0234       11.4043       18.6468       24.2520       14.8759       15.3694       14.8835       13.9006       12.3137       11.2582        9.3564       10.2894       14.4084       19.2637       25.1338       22.1776        6.5284        8.7959        7.8800        8.2337       10.4926        9.1226       11.7385       13.6721       21.1932       20.1006       16.2849       13.7374       11.0614       15.2213       14.2547       18.9474       18.8017       19.0118       18.1943       25.3575       24.4241       27.1534       27.6005       22.6786       22.0324       23.8844       30.2744       40.6982       38.6084       33.8121       31.5020       31.5806       29.9933       27.8862       29.5674       29.1684       34.0576       35.7894       39.2602       47.8708       56.0438       58.5718       50.1427       46.6241       47.2197       42.9901       42.1207       43.2420       48.7824       45.8657       43.1960       42.4292       38.1823       32.4101       29.7136       33.5961       62.3903       78.8674       54.4719       38.5707       38.5654       40.9807       41.3742       41.4194       38.7015       37.1919       29.6114       37.5625       38.4102       35.8018       53.0031       48.1201       47.2072       47.6775       43.9106       44.3413       50.6985       45.0938       42.9519       41.5246       36.4168       50.2731       34.0262       29.5442       26.9606       35.0680       50.4159       47.7579       43.5185       35.8643       37.9126       41.5225       44.3617       39.0797       56.0514       66.9080       67.6235       78.7370       78.5632       76.3291       72.7480       67.4696       67.8502       68.9066       66.1971       62.6346       58.4601       55.2435       48.4444       46.0163       49.6897       47.4521       54.2276       50.9126       44.4814       31.1152       26.3943       28.9700       25.3038       23.7575       26.2974       22.6594       21.4674       19.1082       17.7057       16.6622       14.8494       14.8822       12.3494       11.6249       10.6736       10.8445       11.2943       13.1458       12.0580        8.9070       11.3385       12.7894       22.0106       18.9145       23.6673       27.7781       38.0527       63.2610       56.9712       63.7407       71.8664       90.5344      107.7908      116.9212      145.9592        0.0000        0.0000        0.0000        0.0000        0.0000        0.0000        0.0000        0.0000        0.0000        0.0000        0.0000        0.0000        0.0000        0.0000        0.0000        0.0000        0.0000        0.0000        0.0000        0.0000        0.0000        0.0000        0.0000        0.0000        0.0000        0.0000        0.0000        0.0000        0.0000        0.0000        0.0000        0.0000        0.0000        0.0000        0.0000        0.0000        0.0000        0.0000        0.0000        0.0000        0.0000        0.0000        0.0000        0.0000        0.0000        0.0000        0.0000        0.0000        0.0000        0.0000        0.0000        0.0000        0.0000        0.0000        0.0000        0.0000        0.0000
        0.0000        0.0000        0.0000        0.0000        0.0000        0.0000        0.0000        0.0000        0.0000        0.0000        0.0000        0.0000        0.0000        0.0000        0.0000        0.0000        0.0000        0.0000        0.0000        0.0000       28.0553       22.0447       23.4158       13.2814       16.5224       11.3856       26.7649       19.9946       20.2560       14.9132        7.3518        6.3685        7.6971       11.3812       13.9590       18.6037       13.9362       24.1671       26.5258       25.9472       25.2038       19.3621       16.0963       12.7497       11.0442       14.4644       14.0181       13.7218       14.8767       20.2935       18.9473       14.9136       14.7981       21.1828       24.1293       21.0461       23.5260       30.0987       28.4786       37.0186       35.1560       39.0524       32.6953       17.6622       17.3415       22.9470       25.2565       22.5518       30.8533       33.2678       30.8807       33.0335       33.0038       32.7042       31.1866       33.2221       36.9780       41.1042       42.1777       37.6928       40.1612       43.9762       47.4602       46.0302       48.7940       46.8226       47.8823       48.4982       48.1978       57.6138       59.0549       50.8080       40.8421       33.1665       48.2234       56.7868       46.8754       40.1172       61.8015       63.1232       53.1709       53.3161       51.5366       48.4843       53.8001       47.0931       44.5746       53.7123       44.6097       35.3559       32.8810       52.7747       50.2528       47.5075       46.8425       49.2232       47.5513       48.0861       63.5103       57.2030       46.4137       37.7811       57.3462       30.0449       36.0262       34.5898       37.5267       43.7625       46.1233       41.4534       43.3536       42.0673       45.4747       53.2926       54.2927       58.6619       75.7268       81.2009       83.9707       77.5588       75.9841       82.5668       76.7109       79.7415       86.6023       80.9566       73.8038       66.0438       65.0546       59.4067       55.4216       50.5460       45.9092       41.8767       44.8926       31.5273       26.2586       21.0509       21.8850       22.4323       21.8579       21.2042       22.8928       21.5041       19.8704       19.1010       17.3106       14.4021       12.9105       11.3000       13.4716       11.8785       11.3781       17.7022       14.8757        9.4457       10.3974       11.5992       12.9720       15.8604       21.7763       26.5410       32.3543       51.7171       70.8418       59.6240       70.0148       79.9515       93.5280      109.4064      121.9815      132.9484      164.9143        0.0000        0.0000        0.0000        0.0000        0.0000        0.0000        0.0000        0.0000        0.0000        0.0000        0.0000        0.0000        0.0000        0.0000        0.0000        0.0000        0.0000        0.0000        0.0000        0.0000        0.0000        0.0000        0.0000        0.0000        0.0000        0.0000        0.0000        0.0000        0.0000        0.0000        0.0000        0.0000        0.0000        0.0000        0.0000        0.0000        0.0000        0.0000        0.0000        0.0000        0.0000        0.0000        0.0000        0.0000        0.0000        0.0000        0.0000        0.0000        0.0000        0.0000        0.0000        0.0000        0.0000        0.0000        0.0000        0.0000
        0.0000        0.0000        0.0000        0.0000        0.0000        0.0000        0.0000        0.0000        0.0000        0.0000        0.0000        0.0000        0.0000        0.0000        0.0000        0.0000        0.0000        0.0000        0.0000        0.0000       32.9269       25.5392       30.1561       31.3055       18.5912       16.1063       31.2332       13.9258        9.4618        9.8428        3.8578        6.6882       17.7517       15.8291       20.7079       26.6431       21.2030       14.6477       11.7914        9.6636        8.7524       11.1896       16.2630       25.6114       23.5638       13.7331       13.1452       11.4506       16.8316       16.6079       12.4167       14.1175       19.6043       22.4734       32.1423       28.5521       32.5944       37.7457       31.1010       23.3344       31.4571       30.5603       32.9392       23.7886       25.4976       25.5842       24.9653       24.6717       23.6348       25.6267       27.7446       28.2494       29.0352       33.9686       34.1584       31.8285       33.3423       41.1567       48.1557       38.3932       38.8378       39.5907       38.1983       49.7142       49.3981       55.8550       69.2674       63.5820       56.4707       59.1569       59.7409       55.1339       47.2113       40.3922       45.3198       48.9691       50.6631       51.5862       56.9081       58.3498       54.9781       52.6179       52.9776       44.2946       40.2546       40.4163       38.0150       30.9058       29.0616       32.5156       32.3277       51.2369       53.1932       52.9504       51.2605       55.9161       64.8749       82.6947       81.2740       58.7524       50.7569       38.9361       42.5025       31.2114       34.4081       32.1971       35.5029       43.0533       42.6524       44.4924       46.8338       53.6601       69.6507       87.9799       80.4843       78.0581       79.2974       74.8528       90.2429       90.7015       88.7099       70.5842       69.0100       77.2605       81.2147       78.7901       81.8180       77.2692       69.5983       67.3179       53.3362       49.7244       45.4950       36.0296       31.6015       28.0519       23.5286       20.4296       19.0425       20.4274       20.1256       17.3383       17.1798       17.1036       16.2357       18.7348       13.2133       12.4380       11.3862       11.9653       12.7806       52.2346       86.6329       17.4884      110.3704       15.3428       13.7877       13.3375       14.7828       17.6765       24.9151       33.6185       49.2653       58.8487       66.8498       66.0805       77.2639       90.8416      100.5670      107.7598      124.1977      137.8169      147.7644      154.0153        0.0000        0.0000        0.0000        0.0000        0.0000        0.0000        0.0000        0.0000        0.0000        0.0000        0.0000        0.0000        0.0000        0.0000        0.0000        0.0000        0.0000        0.0000        0.0000        0.0000        0.0000        0.0000        0.0000        0.0000        0.0000        0.0000        0.0000        0.0000        0.0000        0.0000        0.0000        0.0000        0.0000        0.0000        0.0000        0.0000        0.0000        0.0000        0.0000        0.0000        0.0000        0.0000        0.0000        0.0000        0.0000        0.0000        0.0000        0.0000        0.0000        0.0000        0.0000        0.0000        0.0000        0.0000        0.0000
        0.0000        0.0000        0.0000        0.0000        0.0000        0.0000        0.0000        0.0000        0.0000        0.0000        0.0000        0.0000        0.0000        0.0000        0.0000        0.0000        0.0000        0.0000        0.0000        0.0000       28.2644       20.4729       16.1069       13.2261       17.5852       16.7380       27.1271       12.6164       14.1110       10.9159       19.6549       22.6041       17.5175       16.3570       13.5002        8.3469        3.8664        5.0741        6.4099       11.8624        6.9490        8.3290       15.8238        8.4935       13.5389       10.5136       10.6621       14.5188       23.2576       24.4188       16.5848       20.8728       22.6605       27.4392       39.2990       44.8286       42.3959       33.7139       29.6968       27.0964       25.2016       30.8797       29.1969       31.2645       46.2918       50.9650       35.1024       19.6109       18.9300       21.5537       29.0479       29.2923       28.6544       32.5525       39.1228       33.5695       34.0575       37.5203       41.1526       37.7514       39.6384       41.8000       38.3637       46.6800       55.4428       69.1034       87.9860       76.7227       70.6713       56.2181       54.0355       58.7187       51.9467       44.1038       43.1060       39.9958       36.1228       44.2530       58.4740       54.2460       46.4619       53.5382       61.7601       52.1573       46.3525       44.9523       40.2133       30.5545       35.0459       38.3429       40.6727       55.1989       56.0048       54.4968       58.2860       62.3554       75.1455       72.7301       54.2080       54.8022       59.8168       52.4292       48.8803       32.3690       28.3066       36.4463       34.9046       39.6099       39.9104       47.2283       57.2176       62.6711       71.6187       90.3202       83.6842       85.3691       73.1927       84.1601       82.7681       81.0269       78.0612       72.8745       74.8559       71.7130       79.0553       75.3382       77.3936       79.2645       78.3130       63.3857       59.9084       51.2822       47.5811       41.0734       35.4048       32.4287       24.5583       22.6879       22.1217       19.3845       19.2879       18.2793       20.7532       13.6777       13.3473       12.9633       12.1813       13.2250       12.8446       11.7196       12.4294       19.3877       48.4348       13.4984       14.7360       11.4709       12.2849       14.5672       17.8213       23.3855       29.9127       52.5584       69.6136       66.2107       73.4023       87.4111       98.2049       98.5505      110.6951      121.4493      133.9514      150.0386      159.8438      175.4837      162.6129        0.0000        0.0000        0.0000        0.0000        0.0000        0.0000        0.0000        0.0000        0.0000        0.0000        0.0000        0.0000        0.0000        0.0000        0.0000        0.0000        0.0000        0.0000        0.0000        0.0000        0.0000        0.0000        0.0000        0.0000        0.0000        0.0000        0.0000        0.0000        0.0000        0.0000        0.0000        0.0000        0.0000        0.0000        0.0000        0.0000        0.0000        0.0000        0.0000        0.0000        0.0000        0.0000        0.0000        0.0000        0.0000        0.0000        0.0000        0.0000        0.0000        0.0000        0.0000        0.0000        0.0000        0.0000
        0.0000        0.0000        0.0000        0.0000        0.0000        0.0000        0.0000        0.0000        0.0000        0.0000        0.0000        0.0000        0.0000        0.0000        0.0000        0.0000        0.0000        0.0000        0.0000        0.0000        0.0000       18.5447       22.3078       13.7776       19.7265       33.8822       30.5656       15.4086       15.1707       37.3672       31.1889       31.5435       25.7457       31.2733       28.5512       26.9489       17.6706       24.3100       29.1446       22.9075       33.4610       44.7562       58.8549       26.5125       37.5127       53.2113       49.0593       28.9541       32.1826       30.8925       29.3336       24.0305       36.0254       41.2539       42.9455       38.3935       17.8831       18.4168       31.1082       20.1392       25.7322       24.4335       28.5590       33.8593       51.7834       55.7219       47.7443       42.6653       37.2124       40.6855       40.8524       42.2392       45.9292       56.3744       66.9744       66.4168       52.3862       51.9193       50.9589       38.2241       37.6600       48.6343       53.4664       50.3898       55.2815       63.4733       72.9029       78.8506       89.4325       76.6304       61.6817       62.9861       58.7048       54.3051       55.5953       51.4415       62.8464       59.5098       49.5939       58.6213       60.3992       64.1328       68.9573       70.0567       59.8196       57.2582       61.6971       70.9907       68.1380       56.4685       64.3016       72.9893       75.2088       81.2780       85.0179       81.0134       85.8177       86.6842       94.3522       85.2651       73.3725       63.9795       40.5221       34.8616       34.4227       28.5205       29.9037       44.3153       48.4866       54.0225       64.8356       70.7029       79.0959       81.8373       75.0177       84.9635       77.2564       87.2685       73.3443       82.6408       84.1777       77.1632       79.4964       96.9077       86.0237       87.8491       85.0555       71.1194       74.5502       65.2642       50.5969       47.4774       40.7362       39.6988       33.0138       26.5852       31.1271       23.2684       32.3272       26.0696       19.1074       18.7765       13.2673       12.3086       13.2715       10.7879       10.5202       12.5086       11.4133        9.2184       10.2881        9.9569       11.5650       11.1436       12.3245       11.9569       10.5944       12.9676       17.5775       31.8055       52.5155       64.0324       67.7527       70.1733       88.2273       98.1899      118.0374      142.1681      150.1899      152.4437      195.4610      207.1510      209.4913      190.4277      182.8830       91.5600        0.0000        0.0000        0.0000        0.0000        0.0000        0.0000        0.0000        0.0000        0.0000        0.0000        0.0000        0.0000        0.0000        0.0000        0.0000        0.0000        0.0000        0.0000        0.0000        0.0000        0.0000        0.0000        0.0000        0.0000        0.0000        0.0000        0.0000        0.0000        0.0000        0.0000        0.0000        0.0000        0.0000        0.0000        0.0000        0.0000        0.0000        0.0000        0.0000        0.0000        0.0000        0.0000        0.0000        0.0000        0.0000        0.0000        0.0000        0.0000        0.0000        0.0000        0.0000        0.0000        0.0000
        0.0000        0.0000        0.0000        0.0000        0.0000        0.0000        0.0000        0.0000        0.0000        0.0000        0.0000        0.0000        0.0000        0.0000        0.0000        0.0000        0.0000        0.0000        0.0000        0.0000        0.0000       35.1684       27.7903       22.1200       25.1565       29.5495       37.6532       37.9026       33.6371       33.9823       39.5600       28.6206       24.3625       26.3403       18.1845       24.6939       24.3865       30.8050       25.7861       19.8673       34.7083       46.0652       72.5404       60.8713       66.2655       53.0429       48.7535       36.2312       26.9468       20.8580       29.0034       18.5441       24.7030       29.3401       34.8054       27.1931       27.0893       31.3851       20.2010       27.4153       37.9532       30.1013       24.1131       25.8183       41.1943       37.8283       40.7449       42.7936       43.1948       34.3495       30.4781       45.4015       63.1489       59.0138       62.4058       68.7821       72.1733       85.0562       55.5664       53.2370       49.3925       59.8313       65.9499       56.2647       64.7030       74.1996       79.8699       86.5220       88.9148       73.6543       65.0820       62.1603       64.5090       66.4893       66.0461       64.9522       62.0817       80.2066       63.0422       61.0129       55.6636       46.3184       47.1799       59.2741       64.7071       70.8578       65.5123       71.7363       67.4833       63.8044       75.5452       81.1234       87.0883       91.2379       89.6805       92.8228      107.3440      114.3271       87.7074       73.2548       72.7188       67.1163       43.1963       32.1619       25.3915       23.3352       27.5563       45.2612       45.6629       44.6747       46.5237       57.1086       62.6656       66.4936       65.9996       78.5649       82.8390       85.1475       82.7871       90.6088      104.9773       94.2091       85.4613       93.6481       95.4059       77.6649       61.9561       50.3267       63.5165       60.6249       51.7791       42.2125       36.8109       38.6183       36.0290       26.1814       27.5848       24.0491       34.9407       25.1299       19.6533       15.0608       11.3131        8.9528       11.2455       10.3619       12.2318       14.1198       13.3758       13.5183       11.4445       16.6449       11.7324       12.2590       11.2490       13.3804       46.9913       52.9292       26.5235       43.0699       53.9902       51.1392       94.1563       84.4785       90.3801      132.0237      137.1122      139.9447      169.7739      186.8326      235.5922      238.8837      256.0058      230.9180      185.7559       79.5300        0.0000        0.0000        0.0000        0.0000        0.0000        0.0000        0.0000        0.0000        0.0000        0.0000        0.0000        0.0000        0.0000        0.0000        0.0000        0.0000        0.0000        0.0000        0.0000        0.0000        0.0000        0.0000        0.0000        0.0000        0.0000        0.0000        0.0000        0.0000        0.0000        0.0000        0.0000        0.0000        0.0000        0.0000        0.0000        0.0000        0.0000        0.0000        0.0000        0.0000        0.0000        0.0000        0.0000        0.0000        0.0000        0.0000        0.0000        0.0000        0.0000        0.0000        0.0000        0.0000        0.0000
        0.0000        0.0000        0.0000        0.0000        0.0000        0.0000        0.0000        0.0000        0.0000        0.0000        0.0000        0.0000        0.0000        0.0000        0.0000        0.0000        0.0000        0.0000        0.0000        0.0000        0.0000       36.9633       39.5789       29.1264       22.9250       35.4958       35.3863       24.5811       37.4643       31.3504       47.9672       41.9401       33.7981       29.4488       39.8336       40.2089       49.1222       42.0977       39.8688       40.0678       26.1470       48.1490       41.3566       36.9377       53.3040       54.8523       64.4882       53.9172       55.7244       52.7026       59.0936       41.0130       33.7406       25.0659       40.1992       49.8488       37.7202       36.2395       31.8906       37.0043       42.5804       36.6842       32.3080       24.1226       34.2959       38.0621       43.4638       46.1705       48.1718       43.3838       54.8301       66.8616       52.3024       50.0608       59.5376       79.9178       79.4247       95.6681       91.6910       74.5101       68.5678       64.9091       61.2367       57.9261       71.0208       86.2055       85.6010       80.4351       84.6809       69.6650       67.1863       67.3127       72.8608       74.3332       72.5135       69.0935       68.7412       71.0891       65.7832       59.6343       55.8638       47.0233       44.8674       52.3244       58.9553       69.1220       71.3260       83.1793       80.6804       72.9424       79.0889       88.3022       98.5782      104.0029       86.6350       77.7483       99.9418      112.7398      100.6497       83.4335       65.2301       59.8100       46.7331       28.4228       26.3701       21.5659       27.2284       36.5580       45.2874       48.5063       44.8832       54.4496       62.9608       65.7711       66.8254       75.4642       92.4762      100.3095      105.2124       98.9018       99.4651      104.9437       94.2179       90.0961       93.6010       72.1141       46.8257       52.5032       63.8781       61.0563       51.6525       42.5960       38.2726       39.3922       36.8305       26.6924       23.9821       26.5238       18.5236       19.0021       13.3687        9.8198        8.5003        6.1680        5.1849        8.2987       11.8097       15.8374       17.7404       16.4230       16.1011       11.8422       14.1225       13.7815       13.7055       13.7325       31.9041       52.1230       30.6584       50.3498       53.8173       86.3887      119.3058       99.5827      101.3180      112.2301      126.8523      216.4146      229.3981      242.6309      258.7021      237.3086      249.0759      239.2102      199.0918       69.5400        0.0000        0.0000        0.0000        0.0000        0.0000        0.0000        0.0000        0.0000        0.0000        0.0000        0.0000        0.0000        0.0000        0.0000        0.0000        0.0000        0.0000        0.0000        0.0000        0.0000        0.0000        0.0000        0.0000        0.0000        0.0000        0.0000        0.0000        0.0000        0.0000        0.0000        0.0000        0.0000        0.0000        0.0000        0.0000        0.0000        0.0000        0.0000        0.0000        0.0000        0.0000        0.0000        0.0000        0.0000        0.0000        0.0000        0.0000        0.0000        0.0000        0.0000        0.0000        0.0000        0.0000
        0.0000        0.0000        0.0000        0.0000        0.0000        0.0000        0.0000        0.0000        0.0000        0.0000        0.0000        0.0000        0.0000        0.0000        0.0000        0.0000        0.0000        0.0000        0.0000        0.0000        0.0000       51.5548       53.0605       39.9390       42.5606       38.6723       20.2265       10.0985       22.6454       36.1137       66.5411       72.8626       80.2792       70.3758       56.8248       42.4265       31.0606       38.8478       44.1889       41.9727       53.1920       61.5655       47.1396       32.3689       67.0252       74.9474       76.8047       72.6329       50.0223       43.1924       48.7428       51.6659       51.5583       20.9196       26.7875       22.2173       29.5349       43.7892       44.6411       24.2810       21.0339       36.0988       39.6783       30.2360       34.1750       38.1031       39.0301       47.6582       55.0915       57.7945       50.7248       88.0819       78.5723       69.0344       79.9326       92.0835       92.5407       91.6524       73.5463       54.5470       65.1682       69.4494       76.0658       54.3385       77.5215       83.4362       73.1783       75.0308       78.8829       77.9626       76.9871       68.3200       74.1180       79.5272       76.2275       68.2146       72.6553       83.2386       76.6336       57.6620       46.8298       57.6819       55.3670       56.9971       66.3133       69.3168       72.9054       81.1145       77.7757       90.2906       82.7480       93.1420      105.6323       95.2723       83.5236       83.2373       89.8134      123.6204      142.4289       96.1695       68.8153       58.3309       40.7473       31.1489       32.3374       26.8432       26.7689       37.0222       45.1999       54.1171       54.1258       65.7537       80.2120       84.0314       78.8759       83.9922      102.1608      104.2306      124.7563      116.9925      118.5334      116.7404      110.4906       99.4558       81.4893       71.9158       58.0611       60.0233       55.1871       51.0475       51.4794       44.2445       35.9899       28.8239       27.1182       20.1284       24.3421       18.2033       17.6315       14.0788       13.1764        8.7519        7.6865        7.7362        7.4951        8.0820       10.6483       16.6807       17.5444       18.6864       19.1470       17.5650       14.8753       16.6590       17.6947       15.2135       20.0902       30.3830       40.1960       43.0943       58.5447       77.6429      116.9554      116.4015      115.7178      126.3488      154.1171      307.5477      269.7093      289.4038      283.8111      258.0818      258.3653      237.2413      180.0727        0.0000        0.0000        0.0000        0.0000        0.0000        0.0000        0.0000        0.0000        0.0000        0.0000        0.0000        0.0000        0.0000        0.0000        0.0000        0.0000        0.0000        0.0000        0.0000        0.0000        0.0000        0.0000        0.0000        0.0000        0.0000        0.0000        0.0000        0.0000        0.0000        0.0000        0.0000        0.0000        0.0000        0.0000        0.0000        0.0000        0.0000        0.0000        0.0000        0.0000        0.0000        0.0000        0.0000        0.0000        0.0000        0.0000        0.0000        0.0000        0.0000        0.0000        0.0000        0.0000        0.0000        0.0000
        0.0000        0.0000        0.0000        0.0000        0.0000        0.0000        0.0000        0.0000        0.0000        0.0000        0.0000        0.0000        0.0000        0.0000        0.0000        0.0000        0.0000        0.0000        0.0000        0.0000        0.0000        0.0000       42.1549       40.8234       54.1580       45.0496       29.8467       25.2606       16.2542       29.8271       44.8397       27.3718       36.2779       47.4825       52.4896       54.8799       46.9414       56.9707       48.5982       34.9411       40.6774       44.3132       78.1664       63.0950       61.6227       68.9118       61.0944       58.4402       42.2815       40.3753       55.2314       65.2149       45.8020       39.1013       50.0931       29.4378       32.1999       37.0731       40.0296       33.9182       28.3583       33.0020       37.3552       33.4712       35.5202       37.7850       35.8813       41.2212       44.6250       48.5248       52.1404       77.3256       81.4301       73.5131       76.5990       77.9015       76.5548       81.9028       74.8643       68.7391       69.9179       72.1806       80.0649       66.3703       90.8702       74.3619       71.8709       74.1606       79.0627       78.9471       88.8115       94.3526      101.3865      170.8264      151.8485       89.4196       68.0551       81.5852       84.1390       62.1950       56.5765       67.3789       57.9074       56.6639       66.8470       61.7557       61.1314       76.0172       78.4084       88.1444       89.9062      103.0313      124.1772      111.9921      100.5525      105.6747      112.2490       96.5596      104.1579       66.1779       62.3316       51.2540       43.9701       29.1485       24.8873       24.8040       30.5646       38.8523       47.8559       48.7346       52.9407       54.5704       62.2710       70.3484       68.6792       89.3255      101.6976       98.2064       99.0493       96.1127       96.3854       85.1654       89.9261       84.7613       74.3198       73.1012       74.3031       62.3103       59.4565       53.7331       43.6726       29.4837       23.0495       20.9595       18.2551       16.8458       15.2722       13.5789       15.4601       14.7006       17.6607       15.4557       16.0753       11.5815        6.9998       11.2881       14.5253       18.4906       20.3608       24.1981       22.8598       18.8619       18.5206       19.3915       17.8178       44.8363       31.2320       34.4715       48.2623       52.4931       67.1277       82.4317      110.3736      136.4298      160.5208      190.4054      221.3741      287.7708      344.7762      335.9015      277.7954      247.8416      272.2847      234.3256      164.3051      120.3782      115.7241      107.0924      111.0696        0.0000        0.0000        0.0000        0.0000        0.0000        0.0000        0.0000        0.0000        0.0000        0.0000        0.0000        0.0000        0.0000        0.0000        0.0000        0.0000        0.0000        0.0000        0.0000        0.0000        0.0000        0.0000        0.0000        0.0000        0.0000        0.0000        0.0000        0.0000        0.0000        0.0000        0.0000        0.0000        0.0000        0.0000        0.0000        0.0000        0.0000        0.0000        0.0000        0.0000        0.0000        0.0000        0.0000        0.0000        0.0000        0.0000        0.0000        0.0000        0.0000        0.0000
        0.0000        0.0000        0.0000        0.0000        0.0000        0.0000        0.0000        0.0000        0.0000        0.0000        0.0000        0.0000        0.0000        0.0000        0.0000        0.0000        0.0000        0.0000        0.0000        0.0000        0.0000        0.0000        0.0000        0.0000        0.0000        0.0000       41.0664       24.5664       31.2519       25.6443       28.6421       12.3738        8.7102       25.6545       57.7508       47.7217       48.8690       45.4722       48.4002       40.6035       54.4154       49.5817       58.2113       58.0181       65.4498       85.0281       80.7641       79.8194       66.8165       58.9029       69.0502       51.5502       50.6172       58.7553       70.4018       46.7910       51.2794       46.0327       44.1006       42.2159       40.3186       32.0630       39.4973       42.3817       45.0953       48.1455       39.3203       32.7360       39.0553       39.1398       48.8584       66.8395       67.8425       61.2693       66.4159       71.0820       69.6120       70.0770       69.6561       59.5151       56.5605       63.3088       62.7447       64.0228       67.1473       86.6885       86.2352       99.9690      119.9394      128.1566      118.2179       99.7175       93.5182      100.7936      133.2184       98.8384       67.4420       52.9771       61.0121       59.8496       66.9130       81.8430       75.0582       59.3216       70.7026       75.1087       64.4998       77.5107       79.7647       88.5022       92.7379      112.2763      118.1897      106.7706      108.0859      105.6677      108.4880       85.0358       81.3576       55.5926       53.6381       44.3863       40.4113       29.2103       26.0420       27.3961       31.3926       38.6506       38.8255       42.4417       51.0359       56.6214       58.7534       64.4887       73.0149       95.4058      101.4615       98.7822      103.9389      100.1255       79.1060       72.5502       78.8612       78.0841       66.0512       64.7551       66.3241       62.3283       68.7527       54.8537       48.2206       35.4528       24.5526       18.1823       17.6100       13.7653       12.4045       13.2410       12.2980       18.2450       19.3699       17.0452       16.1485       11.1809       14.7876       33.5692       20.5297       19.6906       23.8763       26.1558       26.4033       22.1202       19.6455       19.0486       20.5859       63.7235       42.7892       47.5033       57.0271       64.5013       73.5443       91.7728      118.6750      154.2717      187.7791      211.9646      230.3814      269.9563      303.3052      325.8783      324.4977      287.5391      318.4670      272.1910      200.1371      111.4433      108.3596      103.7121      109.5350        0.0000        0.0000        0.0000        0.0000        0.0000        0.0000        0.0000        0.0000        0.0000        0.0000        0.0000        0.0000        0.0000        0.0000        0.0000        0.0000        0.0000        0.0000        0.0000        0.0000        0.0000        0.0000        0.0000        0.0000        0.0000        0.0000        0.0000        0.0000        0.0000        0.0000        0.0000        0.0000        0.0000        0.0000        0.0000        0.0000        0.0000        0.0000        0.0000        0.0000        0.0000        0.0000        0.0000        0.0000        0.0000        0.0000        0.0000        0.0000        0.0000        0.0000
        0.0000        0.0000        0.0000        0.0000        0.0000        0.0000        0.0000        0.0000        0.0000        0.0000        0.0000        0.0000        0.0000        0.0000        0.0000        0.0000        0.0000        0.0000        0.0000        0.0000        0.0000        0.0000        0.0000        0.0000        0.0000        0.0000        0.0000       33.1448       30.6840       28.6871       31.7551       21.4191       38.2073       46.7603       41.7657       47.4500       51.9341       45.0019       36.7030       42.1353       49.4231       46.6338       41.5791       28.9267       34.4780       47.6703       50.1796       65.0640       61.0091       65.8500       74.6350       69.1956       53.9713       63.6979       72.8609       47.8829       45.7300       43.5258       48.5799       52.5510       42.9972       32.6564       39.0615       39.8528       54.3740       55.7695       47.7046       55.2196       61.2822       49.6202       47.8278       50.0026       55.4151       51.4000       62.7500       71.8508       64.9323       62.8819       54.1780       51.2040       52.9045       64.7532       59.7944       55.9493       66.0593       67.0768       63.8229       72.3586       69.8944       92.0783      111.3261       98.5106       77.3866       84.5092      119.1144       96.4557       58.5347       61.2664       48.1526       51.1050       60.5960       71.4064       70.9834       61.9457       68.7971       72.2477       63.8107       87.2405       82.5759       84.5022       89.4021      107.3747      111.2491      116.7325      116.4391       98.0533       84.3697       69.3950       63.9746       55.2587       49.7971       38.8868       34.9625       25.0961       25.8958       28.7792       30.7227       33.2929       38.7259       41.5293       46.1854       55.2060       58.3710       68.1327       87.2803      108.7080       95.7214       92.2019       89.7948       74.2161       77.1182       67.2343       69.4811       66.3761       66.0016       56.8928       53.9142       57.4237       54.6017       51.1207       48.4382       39.9525       31.6637       22.2868       18.8306       15.4516       81.8963       13.3592       11.8687       14.7793       10.4276        8.9754       10.6813       14.6139       16.7184       41.2918       14.5375       29.8741       30.4893       31.6134       31.0763       23.2438       23.1225       23.5990       34.2723       47.5439       37.2903       50.7536       53.3944       67.8298       80.6773       97.8821      120.9072      160.8683      201.9935      229.4096      235.1749      255.3770      338.2278      345.3281      362.4378      348.5555      344.9085      282.7559      211.7026      121.3693      105.4701      108.7555      114.7453       39.0900        0.0000        0.0000        0.0000        0.0000        0.0000        0.0000        0.0000        0.0000        0.0000        0.0000        0.0000        0.0000        0.0000        0.0000        0.0000        0.0000        0.0000        0.0000        0.0000        0.0000        0.0000        0.0000        0.0000        0.0000        0.0000        0.0000        0.0000        0.0000        0.0000        0.0000        0.0000        0.0000        0.0000        0.0000        0.0000        0.0000        0.0000        0.0000        0.0000        0.0000        0.0000        0.0000        0.0000        0.0000        0.0000        0.0000        0.0000        0.0000        0.0000
        0.0000        0.0000        0.0000        0.0000        0.0000        0.0000        0.0000        0.0000        0.0000        0.0000        0.0000        0.0000        0.0000        0.0000        0.0000        0.0000        0.0000        0.0000        0.0000        0.0000        0.0000        0.0000        0.0000        0.0000        0.0000        0.0000        0.0000        0.0000        0.0000        0.0000       48.5354       42.0007       41.1213       40.8880       42.0411       54.5285       66.6072       49.3671       44.1923       31.5297       39.9572       48.5830       66.1639       56.7453       33.1615       20.8736       20.1726       37.0305       56.9485       69.4978       62.7890       44.8523       48.7260       68.5146       76.5667       52.4015       41.7811       42.9660       46.9890       43.5406       50.0636       44.6767       49.7623       41.7940       43.4455       41.1454       48.7146       73.9929       59.8653       52.9846       57.8114       49.2721       46.5406       44.0922       55.5962       62.4474       66.0012       60.0786       49.0875       51.2563       48.5617       50.3034       59.5285       60.4606       56.7404       57.4318       62.9768       72.3441       74.0059       76.9564       69.7257       88.0222      111.2575      122.4750       90.3137       65.1669       59.2172       83.1126       69.7535       59.3297       60.2651       60.8789       58.3428       57.4283       64.8107       72.3272       58.1572       81.2437       79.8074       81.2710       94.7956      113.1224      115.3759      118.9901      113.8356      107.0485       86.6445       68.9003       62.9936       51.6193       48.1531       49.7077       45.9445       33.7117       31.7009       34.9841       37.9568       38.8139       41.5378       46.0741       47.5758       52.6875       62.0719       69.6852       74.7937       86.3527       87.2261       85.5878       80.7236       75.9091       65.0114       69.4487       69.7065       64.5987       57.8716       56.4829       45.7838       55.2619       58.9061       49.3880       42.3331       29.3949       24.1136       19.6129       15.4430       15.5168       13.4351        9.9794        9.0780        9.1178       10.2992       18.9896       25.5984       20.0606       18.9345       35.3302       22.4038       46.6431       66.7416       37.7370       36.4587       31.1508       62.8581       36.0658       28.5457       34.7059       46.0686       45.9949       52.1487       64.3201       78.1882       93.4853      110.4336      147.3132      178.9233      211.0933      219.4712      227.7809      262.7381      318.8548      348.9230      330.5395      337.1878      296.0313      275.8992      120.5223      109.2567      107.9061      125.5467       53.2500        0.0000        0.0000        0.0000        0.0000        0.0000        0.0000        0.0000        0.0000        0.0000        0.0000        0.0000        0.0000        0.0000        0.0000        0.0000        0.0000        0.0000        0.0000        0.0000        0.0000        0.0000        0.0000        0.0000        0.0000        0.0000        0.0000        0.0000        0.0000        0.0000        0.0000        0.0000        0.0000        0.0000        0.0000        0.0000        0.0000        0.0000        0.0000        0.0000        0.0000        0.0000        0.0000        0.0000        0.0000        0.0000        0.0000        0.0000        0.0000        0.0000
        0.0000        0.0000        0.0000        0.0000        0.0000        0.0000        0.0000        0.0000        0.0000        0.0000        0.0000        0.0000        0.0000        0.0000        0.0000        0.0000        0.0000        0.0000        0.0000        0.0000        0.0000        0.0000        0.0000        0.0000        0.0000        0.0000        0.0000        0.0000        0.0000        0.0000        0.0000       47.5322       47.2656        0.0000        0.0000       43.1380       62.0091       61.4607       67.7394       57.7041       52.8427       52.8313       64.7454       73.5172       55.0863       36.8161       38.0332       38.9025       44.1767       45.8453       55.0446       41.4812       39.6515       39.8205       45.6918       38.2884       37.8413       38.3095       31.5819       36.6420       41.7129       44.8460       45.8622       50.2219       48.2668       55.1812       63.6906       74.7782       60.7037       51.6117       60.6721       65.4139       40.3837       53.4791       65.2396       94.8604       93.0779       71.7215       76.1838       55.0045       52.1243       58.4848       75.5911       79.5711      101.3602       93.8406      131.4481       94.9134      104.3354      106.0909       93.0139      111.6936      155.1238      162.3598      208.5935      118.9139       82.6323       71.0574       84.1583       51.4033       39.9358       43.8014       49.4272       56.1588       61.2235       62.2073       60.5470       69.3938       74.8521       82.0979       87.3937      112.4110      120.5905      120.4506      135.5996      110.7822       89.5098       72.3687       71.3067       68.7719       67.2406       61.3282       57.2587       53.3587       49.7773       56.5435       63.9958       59.8345       59.7491       56.8513       56.5645       59.4785       67.1614       71.2928       70.3729       72.2640       80.4678       75.5944       73.1913       69.2514       53.5835       49.7114       50.8530       65.7717       58.3838       48.1540       47.3092       50.1156       40.9924       37.0283       36.9928       33.5105       26.5738       23.8521       19.1485       14.4104       17.4347       12.6757       12.2639       22.4865       80.7048       32.9478       25.6594       20.4591       22.5414       30.3927       42.4701       50.9650       83.7303       56.7063       53.0766       56.7141       45.3975       40.4576       35.4514       34.5180       39.2302       35.9247       41.7736       56.8730       70.0527       74.2469       89.7844      132.3704      159.3845      187.6531      223.4067      220.1716      212.1129      222.3205      232.4795      279.7115      302.5687      249.2783      225.8910      167.4686      163.5054      137.9241        0.0000        0.0000        0.0000        0.0000        0.0000        0.0000        0.0000        0.0000        0.0000        0.0000        0.0000        0.0000        0.0000        0.0000        0.0000        0.0000        0.0000        0.0000        0.0000        0.0000        0.0000        0.0000        0.0000        0.0000        0.0000        0.0000        0.0000        0.0000        0.0000        0.0000        0.0000        0.0000        0.0000        0.0000        0.0000        0.0000        0.0000        0.0000        0.0000        0.0000        0.0000        0.0000        0.0000        0.0000        0.0000        0.0000        0.0000        0.0000        0.0000        0.0000        0.0000
        0.0000        0.0000        0.0000        0.0000        0.0000        0.0000        0.0000        0.0000        0.0000        0.0000        0.0000        0.0000        0.0000        0.0000        0.0000        0.0000        0.0000        0.0000        0.0000        0.0000        0.0000        0.0000        0.0000        0.0000        0.0000        0.0000        0.0000        0.0000        0.0000        0.0000        0.0000        0.0000        0.0000        0.0000        0.0000        0.0000        0.0000       46.1731       52.2487       40.8046       62.6685       65.5081       77.4007       77.7110       54.1463       65.6073       58.8743       37.9788       47.1177       61.4708       63.6993       40.5684       37.0734       47.8780       45.0738       36.4282       39.1878       31.8568       39.3295       43.4555       45.3769       39.7600       37.7054       45.8089       55.8281       61.8371       62.4553       56.9646       70.5179       71.5094       54.8961       55.0888       47.0426       67.8414       67.9787       86.2096       84.5959       98.2164      100.6295       63.7725       57.7328       57.9922       67.5313       76.8022      101.8487       73.6683      105.5468      223.3801      165.3049      139.2634      137.0152      140.0560      108.4200      106.6816      119.2577      129.2210       63.7179       44.1268       57.2985       56.0490       38.0478       43.2288       40.6548       40.0517       45.0122       52.5372       55.4368       65.8936       74.1167       78.6395       82.0014      108.6913      125.2057      125.4725      154.0166      106.8572       86.8125       82.3776       77.6279       76.8590       69.9075       61.4784       55.7596       47.6703       45.5680       55.9225       61.0680       65.4089       70.5492       65.3012       62.2584       69.0538       80.4077       70.2554       78.6529       76.0857       84.6572       81.0841       86.2639       77.5772       61.7776       62.9917       75.3671       63.5126       50.4424       41.3590       47.2912       47.2287       42.6769       34.5128       36.9222       34.3373       29.7686       29.9089       20.9843       14.6096       17.1583       24.3089       22.2296       20.4182       36.7891       16.0344       14.4620       16.5749       16.6552       27.5056       34.9298       48.2102       54.3793       58.9056       58.5994       49.0558       42.5769       41.5273       40.6233       33.2645       33.5229       35.0863       40.0837       56.7944       63.7673       71.4676      158.4319      209.0731      156.4228      176.1488      195.3882      178.6467      206.2242      212.9191      171.5694      205.9963      271.6715      313.6187      268.5876      200.6512      198.0116        0.0000        0.0000        0.0000        0.0000        0.0000        0.0000        0.0000        0.0000        0.0000        0.0000        0.0000        0.0000        0.0000        0.0000        0.0000        0.0000        0.0000        0.0000        0.0000        0.0000        0.0000        0.0000        0.0000        0.0000        0.0000        0.0000        0.0000        0.0000        0.0000        0.0000        0.0000        0.0000        0.0000        0.0000        0.0000        0.0000        0.0000        0.0000        0.0000        0.0000        0.0000        0.0000        0.0000        0.0000        0.0000        0.0000        0.0000        0.0000        0.0000        0.0000        0.0000        0.0000
        0.0000        0.0000        0.0000        0.0000        0.0000        0.0000        0.0000        0.0000        0.0000        0.0000        0.0000        0.0000        0.0000        0.0000        0.0000        0.0000        0.0000        0.0000        0.0000        0.0000        0.0000        0.0000        0.0000        0.0000        0.0000        0.0000        0.0000        0.0000        0.0000        0.0000        0.0000        0.0000        0.0000        0.0000        0.0000        0.0000        0.0000        0.0000        0.0000       46.1846       44.3433       45.6907       54.2066       83.8483       72.7785       80.3336       75.9629       40.5126       46.4983       84.0887       72.4409       56.0093       64.9828       45.7803       42.7633       32.3849       37.1463       41.4540       34.3253       38.4371       37.0172       40.3414       36.9327       39.1475       55.2201       68.9025       71.0588       64.8568       66.8680       67.0821       67.2293       55.6536       59.8372       88.6804       79.4890      122.0820      122.7780      137.8675      136.1064       90.8226       82.1761       72.7274       76.7374       74.1637       59.2162       68.3664      137.9186      138.3008      158.2057      138.8646      150.1761      131.0288      101.3029      125.8831      135.0382      106.8516       83.5133       58.6517       43.7227       44.9712       42.1512       34.0386       35.0391       35.6743       35.0234       35.3628       33.1264       41.8239       50.0053       58.3629       64.7249       97.0397      112.9944      124.6132      119.0428      101.8790       84.9625       79.2237       72.7636       80.2755       70.2325       58.3014       53.5311       53.3276       49.6305       53.0218       57.7571       59.0125       57.1363       62.6108       73.1824       73.4492       81.0903       83.1045       87.9349       82.2393       77.7372       88.8049       78.7573       87.1598       85.4342       78.1237       61.9113       54.8191       48.0730       44.8664       44.9624       44.4907       44.0155       35.4923       36.7205       36.8197       33.3268       27.0725       36.1828       25.6892       20.3209       19.3288       44.1698       28.2850       11.5151       12.8916       14.9012       18.5862       24.0997       28.1566       31.1679       46.9228       55.9469       59.8154       55.4577       53.1927       40.7615       38.5831       37.4049       30.6243       41.6843       33.6470       44.7880       51.3075       52.9448       71.7560      114.3199      136.1747      143.7072      168.1560      185.4982      201.8248      178.1505      179.3295      177.3058      197.8846      254.2516      286.4468      273.8605      210.9243      248.3476        0.0000        0.0000        0.0000        0.0000        0.0000        0.0000        0.0000        0.0000        0.0000        0.0000        0.0000        0.0000        0.0000        0.0000        0.0000        0.0000        0.0000        0.0000        0.0000        0.0000        0.0000        0.0000        0.0000        0.0000        0.0000        0.0000        0.0000        0.0000        0.0000        0.0000        0.0000        0.0000        0.0000        0.0000        0.0000        0.0000        0.0000        0.0000        0.0000        0.0000        0.0000        0.0000        0.0000        0.0000        0.0000        0.0000        0.0000        0.0000        0.0000        0.0000        0.0000        0.0000
        0.0000        0.0000        0.0000        0.0000        0.0000        0.0000        0.0000        0.0000        0.0000        0.0000        0.0000        0.0000        0.0000        0.0000        0.0000        0.0000        0.0000        0.0000        0.0000        0.0000        0.0000        0.0000        0.0000        0.0000        0.0000        0.0000        0.0000        0.0000        0.0000        0.0000        0.0000        0.0000        0.0000        0.0000        0.0000        0.0000        0.0000        0.0000        0.0000        0.0000       51.5773       49.1112       52.2457       61.4997       54.9161       65.7675       74.5836       57.3507       57.3670       56.3255       62.8617       56.7930       53.6557       49.4454       39.4642       41.0651       43.3938       35.8900       31.5903       36.1333       42.1290       47.0591       44.9127       41.6630       44.6437       58.0315       73.0856       63.0476       57.9201       63.2373       63.1633       63.6496       58.2463       80.4800      106.5795      149.4798      159.4594      131.1562      114.7878       91.2764       91.7410       81.2247       86.1811       79.3914       49.6458       72.0153      144.3498      153.2271      117.7046      137.1005      137.3888      125.1484       99.6276      127.5226      136.4100       95.3667       69.0990       57.4962       52.0738       44.1824       53.3790       48.7593       46.8450       38.4821       31.0197       30.5195       32.5930       35.6672       37.8824       45.0500       55.7021       77.2116       88.0379       92.6640       94.2714       89.7436       89.8717       83.2873       79.0621       82.4001       70.9641       65.9289       55.9822       54.6584       54.4483       54.5949       54.9210       59.1689       61.0087       62.4592       63.7804       71.1981       74.0061       84.1395       85.8906       81.4637       73.4884       79.3552       73.2020      100.3572       84.3047       74.4058       71.5336       59.1348       53.3380       52.7444       45.5490       44.0868       42.2783       41.2381       42.8419       37.7269       33.2875       26.8571       29.5050       19.3851       26.1051       24.5940       30.1127       13.8805        8.7070       12.0979       19.2845       23.2452       25.0254       24.0090       28.5856       37.9533       45.4352       46.0756       43.4563       51.1080       40.9036       34.3038       33.9571       30.1862       33.3970       36.0710       42.4034       44.5353       49.2451       63.9186       79.4864      107.1872      125.5370      149.9961      164.0915      188.4129      171.3635      183.7162      196.3642      229.7888      226.6334      266.8348      193.2374      214.6691        0.0000        0.0000        0.0000        0.0000        0.0000        0.0000        0.0000        0.0000        0.0000        0.0000        0.0000        0.0000        0.0000        0.0000        0.0000        0.0000        0.0000        0.0000        0.0000        0.0000        0.0000        0.0000        0.0000        0.0000        0.0000        0.0000        0.0000        0.0000        0.0000        0.0000        0.0000        0.0000        0.0000        0.0000        0.0000        0.0000        0.0000        0.0000        0.0000        0.0000        0.0000        0.0000        0.0000        0.0000        0.0000        0.0000        0.0000        0.0000        0.0000        0.0000        0.0000        0.0000        0.0000
        0.0000        0.0000        0.0000        0.0000        0.0000        0.0000        0.0000        0.0000        0.0000        0.0000        0.0000        0.0000        0.0000        0.0000        0.0000        0.0000        0.0000        0.0000        0.0000        0.0000        0.0000        0.0000        0.0000        0.0000        0.0000        0.0000        0.0000        0.0000        0.0000        0.0000        0.0000        0.0000        0.0000        0.0000        0.0000        0.0000        0.0000        0.0000        0.0000        0.0000        0.0000        0.0000        0.0000       75.8763       89.3203       85.6054       90.2830       79.7914       63.9781       52.3746       66.9657       65.4416       55.1239       49.4672       48.2085       52.8508       53.8454       51.7258       42.6334       54.4309       62.0154       56.2581       64.1837       73.2544       75.8322       81.1867       80.7502       84.9336       62.2758       61.0256       71.4107      120.0511      160.6659      149.1136      147.9821      124.9612      155.3666      153.3624      119.1596      111.9883       92.6454      103.1570       86.9632      113.9836      114.9821      134.2014      209.1292      189.0630      176.0560      154.4841      146.8902      138.8823      140.1281      113.6095      109.7895       84.2228       73.9689       71.6304       83.8526       60.6564       56.7583       56.0694       82.0477       33.2813       29.0628       25.3839       24.6088       28.2456       32.9611       41.7646       43.2634       56.4312       61.7685       67.3822       64.5172       85.9347       83.0035       90.1409       92.5565       65.2207       59.1028       50.3520       50.4658       60.2186       63.5488       60.9228       60.9760       60.7859       67.2800       76.4595       74.9035       77.2774       81.5840       75.2108       70.6424       64.3194       57.6335       69.3593       71.4537       66.9820       61.5961       55.4209       56.4143       59.0287       51.7958       45.4902       46.2403       47.8105       44.2079       47.1240       44.3039       40.0247       38.0454       35.7748       31.5296       36.8892       21.6520       32.3486       12.3516        6.5750        4.8007        6.4012       17.9092       23.6377       19.1836       18.5901       22.2393       19.2493       21.4133       20.8489       21.6412       20.1724       20.8942       17.2715       21.3314       30.9028       31.6858       34.4525       37.0237       40.5350       42.9344       50.8415       64.3095       94.5534      102.2454      116.8660      132.8093      177.8415      194.6119      224.4020      238.6507      233.2570      193.3967      178.1191      183.8016      148.1400        0.0000        0.0000        0.0000        0.0000        0.0000        0.0000        0.0000        0.0000        0.0000        0.0000        0.0000        0.0000        0.0000        0.0000        0.0000        0.0000        0.0000        0.0000        0.0000        0.0000        0.0000        0.0000        0.0000        0.0000        0.0000        0.0000        0.0000        0.0000        0.0000        0.0000        0.0000        0.0000        0.0000        0.0000        0.0000        0.0000        0.0000        0.0000        0.0000        0.0000        0.0000        0.0000        0.0000        0.0000        0.0000        0.0000        0.0000        0.0000        0.0000        0.0000        0.0000        0.0000        0.0000
        0.0000        0.0000        0.0000        0.0000        0.0000        0.0000        0.0000        0.0000        0.0000        0.0000        0.0000        0.0000        0.0000        0.0000        0.0000        0.0000        0.0000        0.0000        0.0000        0.0000        0.0000        0.0000        0.0000        0.0000        0.0000        0.0000        0.0000        0.0000        0.0000        0.0000        0.0000        0.0000        0.0000        0.0000        0.0000        0.0000        0.0000        0.0000        0.0000        0.0000        0.0000        0.0000        0.0000        0.0000      118.0175      106.0703      101.5590       94.2594       92.9238       90.0269       80.4050       74.6836       65.4632       65.8114       64.3016       65.4847       62.7650       59.3062       56.6595       58.3171       64.0886       55.8335       49.9181       47.6232       60.1560       68.6361       64.7294       72.1694       59.4590       60.2960       73.9067      175.7299      197.9152      152.7040      134.7630      118.7617      142.5577      134.9568      111.9265       90.6254       80.6616       93.7980       82.0367      101.4155      112.2158      172.0975      232.9523      209.7597      203.3137      200.2087      189.3396      150.7385      142.9167      113.5251      101.8571       86.3954       79.4898       96.4224       89.9886       75.6291       58.8222       64.8452       65.3495       32.9097       23.7408       23.1030       25.9040       33.7142       32.2873       32.7858       35.4985       49.0061       52.3383       53.3663       53.5716       60.9777       65.9724       69.5438       81.5318       54.1360       53.5623       48.0087       52.3344       71.5862       73.7230       69.0027       65.8512       70.5108       79.7779       76.7506       80.7111       72.9883       71.2693       68.1878       67.7421       62.1284       60.0264       56.4116       56.0692       57.3062       57.0877       51.4819       44.8854       49.1703       51.4774       46.5240       46.0450       47.3425       49.9069       47.6212       47.4492       45.5011       39.0269       37.6395       28.9239       21.1227       11.0330       11.2865       10.5975        4.2495        5.4328        4.8438       10.0734       19.0792       13.8673       13.9046       17.0692       13.7549       14.5832       13.5765       13.1833       12.2070       13.8309       13.0144       16.5285       22.3508       29.2235       31.8448       33.2879       39.9638       40.4296       45.8583       60.2992       81.2664       92.1251      101.1178      117.9854      170.2197      209.0862      251.5863      266.0339      220.9398      212.3749      247.8235      186.0920      169.9800        0.0000        0.0000        0.0000        0.0000        0.0000        0.0000        0.0000        0.0000        0.0000        0.0000        0.0000        0.0000        0.0000        0.0000        0.0000        0.0000        0.0000        0.0000        0.0000        0.0000        0.0000        0.0000        0.0000        0.0000        0.0000        0.0000        0.0000        0.0000        0.0000        0.0000        0.0000        0.0000        0.0000        0.0000        0.0000        0.0000        0.0000        0.0000        0.0000        0.0000        0.0000        0.0000        0.0000        0.0000        0.0000        0.0000        0.0000        0.0000        0.0000        0.0000        0.0000        0.0000        0.0000
        0.0000        0.0000        0.0000        0.0000        0.0000        0.0000        0.0000        0.0000        0.0000        0.0000        0.0000        0.0000        0.0000        0.0000        0.0000        0.0000        0.0000        0.0000        0.0000        0.0000        0.0000        0.0000        0.0000        0.0000        0.0000        0.0000        0.0000        0.0000        0.0000        0.0000        0.0000        0.0000        0.0000        0.0000        0.0000        0.0000        0.0000        0.0000        0.0000        0.0000        0.0000        0.0000        0.0000        0.0000        0.0000        0.0000      123.0968      132.8480      101.2409      125.7073      117.0744       85.0296      136.3320       79.6112       60.8548       67.0794       78.6485       80.2992       66.5759       76.6477       72.4866       63.0517       52.4282       48.1277       61.3532       66.7007       69.7275       81.3492       76.9371       73.9361       80.8742      136.8133      140.6195      165.5172      179.1423      136.2311      110.0013       95.0526       96.0709       97.6825       94.1432       95.6125      113.6516      138.5249      143.4165      160.3097      171.7925      199.0499      275.7087      304.2180      258.9241      175.4101      170.6443      139.7638      151.6098       93.9907      121.6904       98.0810       93.3602       68.0038       60.4674      108.8365       77.9527       49.1243       25.9005       26.1164       29.5599       29.2072       37.4717       28.4217       30.9630       41.5048       46.7628       51.3077       49.6518       66.7602       58.4444       64.7004       63.1429       48.6785       47.2231       44.1314       46.3072       60.7404       64.6779       62.7505       66.7721       57.0811       60.1535       66.9935       64.0285       57.9902       59.5684       61.0497       61.2432       57.7676       57.4402       48.8393       50.2691       51.0121       57.6599       49.3065       49.3224       53.4542       51.0421       48.3982       45.5721       45.7059       45.9927       55.5577       42.5575       46.1905       44.3611       36.1515       29.6004       14.8183        5.9708        4.3316        6.0584        3.6420        5.5387        4.9554        5.7278       12.2523       12.6114       11.6311       11.2747       10.1891       11.3350       12.0685       10.3896        8.8514       11.0803       11.3871       14.3758       20.0004       28.9435       33.1451       35.1253       41.7866       38.9248       45.4575       68.9737       83.4345       94.8130      110.9336      131.7832      184.9986      228.0679      247.9342      265.7297      238.1382      216.5957      211.6249      224.8910      180.4800        0.0000        0.0000        0.0000        0.0000        0.0000        0.0000        0.0000        0.0000        0.0000        0.0000        0.0000        0.0000        0.0000        0.0000        0.0000        0.0000        0.0000        0.0000        0.0000        0.0000        0.0000        0.0000        0.0000        0.0000        0.0000        0.0000        0.0000        0.0000        0.0000        0.0000        0.0000        0.0000        0.0000        0.0000        0.0000        0.0000        0.0000        0.0000        0.0000        0.0000        0.0000        0.0000        0.0000        0.0000        0.0000        0.0000        0.0000        0.0000        0.0000        0.0000        0.0000        0.0000        0.0000
        0.0000        0.0000        0.0000        0.0000        0.0000        0.0000        0.0000        0.0000        0.0000        0.0000        0.0000        0.0000        0.0000        0.0000        0.0000        0.0000        0.0000        0.0000        0.0000        0.0000        0.0000        0.0000        0.0000        0.0000        0.0000        0.0000        0.0000        0.0000        0.0000        0.0000        0.0000        0.0000        0.0000        0.0000        0.0000        0.0000        0.0000        0.0000        0.0000        0.0000        0.0000        0.0000        0.0000        0.0000        0.0000        0.0000        0.0000      131.4538      137.3323      140.4393      117.1837       88.6597      104.7517      122.3449      140.5158      114.4842       83.4309      105.6052      104.1841       87.9026       83.4910       99.1509      100.0396       75.2132       67.6411       70.1475       83.7480       92.3254      116.2604       99.2980       86.0487      107.5134      200.7372      167.9177      155.9157      105.1945      108.5644      139.3828      109.7638      104.5697      102.0269      142.8570      122.4380      164.2678      162.7435      156.4525      160.4428      189.6406      214.8125      278.9668      228.2736      222.2986      196.0819      178.7865      159.4898      111.2888      121.3098       94.8077       81.8240       81.0410       78.5437       74.9191       82.2711       56.1119       35.6253       33.2947       31.6372       30.5922       29.2203       28.9359       31.6721       42.3298       40.6788       44.0925       49.5556       56.9436       69.0438       66.2303       65.2176       43.9364       42.4735       41.8505       50.3062       55.7174       57.1658       60.3541       59.7330       60.0301       55.8290       53.8005       56.8813       51.9398       51.0876       56.0566       54.1775       59.7070       52.0953       48.3260       48.7683       49.9903       49.3365       45.8632       48.8614       54.2240       50.4199       46.7604       46.2603       47.4532       50.1495       45.7774       38.3826       41.2576       36.7917       28.2995       23.2607        8.8637        5.7165        4.2793        3.9746        3.8829        4.2250        5.2557        7.9621       23.1860       15.3067       13.1332       20.6694       10.3924       12.3098       13.0912       13.7171        9.7096       11.2178       13.8622       14.3575       20.9856       32.0216       33.7848       36.1588       50.9010       44.4746       46.5114       72.6375       90.0179      109.9532      134.6118      159.6778      212.0856      272.9303      278.4198      288.6821      233.8895      237.3448      226.0586      246.6223        0.0000        0.0000        0.0000        0.0000        0.0000        0.0000        0.0000        0.0000        0.0000        0.0000        0.0000        0.0000        0.0000        0.0000        0.0000        0.0000        0.0000        0.0000        0.0000        0.0000        0.0000        0.0000        0.0000        0.0000        0.0000        0.0000        0.0000        0.0000        0.0000        0.0000        0.0000        0.0000        0.0000        0.0000        0.0000        0.0000        0.0000        0.0000        0.0000        0.0000        0.0000        0.0000        0.0000        0.0000        0.0000        0.0000        0.0000        0.0000        0.0000        0.0000        0.0000        0.0000        0.0000        0.0000
        0.0000        0.0000        0.0000        0.0000        0.0000        0.0000        0.0000        0.0000        0.0000        0.0000        0.0000        0.0000        0.0000        0.0000        0.0000        0.0000        0.0000        0.0000        0.0000        0.0000        0.0000        0.0000        0.0000        0.0000        0.0000        0.0000        0.0000        0.0000        0.0000        0.0000        0.0000        0.0000        0.0000        0.0000        0.0000        0.0000        0.0000        0.0000        0.0000        0.0000        0.0000        0.0000        0.0000        0.0000        0.0000        0.0000        0.0000        0.0000        0.0000        0.0000      111.8817      114.3526      112.7269      104.2268      110.5641      107.3846      103.1303      107.4342      121.1829      137.9168      121.5849      121.9637      136.4988       96.6553       82.5683       82.1832        0.0000        0.0000      118.5499      118.1396       98.8533      101.1993      116.1959      106.4491       99.6990      109.4063      132.3570      119.5660      112.4608      133.9892      150.1882      157.4844      172.0991      135.7739      119.0465      151.9644      159.5942      142.0669      148.1895        0.0000        0.0000        0.0000        0.0000      197.1422      167.6676      121.8207      121.0436      114.9173        0.0000      105.5165      113.4951      101.7844       87.3249       63.3051       44.8450       38.3085       35.1220       25.6092       23.4012       21.6167       22.5265       38.7852       44.6502       44.9048       39.0553       66.3863       61.8002       59.0117       53.8637       45.4484       45.7835       46.7089       47.0750       47.8267       50.6759       49.6899       52.7430       53.6374       55.1972       51.9309       48.6398       50.0253       51.7784       62.9479       62.7640       80.3528       59.0546       57.3534       63.9313       63.6101       56.3934       53.8944       57.2257       50.4101       49.9103       55.1060       51.5439       52.2889       51.6532       47.9607       41.3626       33.4608       26.5130       23.6496       17.7225       11.0638        8.3179        6.2335        7.6862        7.7704       11.1989        9.1761       10.4230       13.5320       13.9340       15.4092       13.6692       14.9700       15.3947       11.8543       14.7866       12.5691       13.1025       16.1261       21.0043       30.7109       35.0916       40.6478       44.6908       40.2912       36.7463       40.8832       62.3463      117.5371      139.7110      171.1479      196.5306      261.8909      315.2623      355.7483      365.5236      278.9320      228.5706        0.0000        0.0000        0.0000        0.0000        0.0000        0.0000        0.0000        0.0000        0.0000        0.0000        0.0000        0.0000        0.0000        0.0000        0.0000        0.0000        0.0000        0.0000        0.0000        0.0000        0.0000        0.0000        0.0000        0.0000        0.0000        0.0000        0.0000        0.0000        0.0000        0.0000        0.0000        0.0000        0.0000        0.0000        0.0000        0.0000        0.0000        0.0000        0.0000        0.0000        0.0000        0.0000        0.0000        0.0000        0.0000        0.0000        0.0000        0.0000        0.0000        0.0000        0.0000        0.0000        0.0000        0.0000        0.0000        0.0000
        0.0000        0.0000        0.0000        0.0000        0.0000        0.0000        0.0000        0.0000        0.0000        0.0000        0.0000        0.0000        0.0000        0.0000        0.0000        0.0000        0.0000        0.0000        0.0000        0.0000        0.0000        0.0000        0.0000        0.0000        0.0000        0.0000        0.0000        0.0000        0.0000        0.0000        0.0000        0.0000        0.0000        0.0000        0.0000        0.0000        0.0000        0.0000        0.0000        0.0000        0.0000        0.0000        0.0000        0.0000        0.0000        0.0000        0.0000        0.0000        0.0000        0.0000        0.0000        0.0000        0.0000        0.0000        0.0000      118.0356      132.1310      127.1508        0.0000        0.0000        0.0000      139.1344      122.7251       96.4710       93.7003        0.0000        0.0000        0.0000        0.0000        0.0000        0.0000        0.0000      121.2741      104.6789       96.2303       92.1405       95.9646      101.7166      115.1882      141.4804      165.0865      157.9616      157.0805      141.0281      141.6747      153.6558      135.9579      134.4314        0.0000        0.0000        0.0000        0.0000        0.0000        0.0000      153.2939      123.3933        0.0000        0.0000        0.0000      143.1164      144.9577      119.5183      101.7190       85.0285       63.8568       42.8555       33.2315       26.3193       21.1230       21.3299       29.0204       46.2199       44.9102       53.1886       50.2582       73.1853       65.4596       68.7494       61.3791       54.2565       52.5385       48.8902       50.9088       50.6177       53.8662       55.9323       53.9929       65.8298       77.3027       65.3216       65.6146       61.6358       61.2889       67.3164       75.7440       72.3985       70.5194       71.0698       86.2976       85.0512       68.9996       60.9422       59.3831       51.8074       52.1227       61.8902       63.6812       55.6480       55.8874       48.3590       43.8501       37.2071       30.7532       25.2061       19.6970       17.5440       28.6061       31.6261       13.6817       20.5387       17.7281        9.3060        9.9801       12.5432       15.4957       15.5263       16.7423       14.1433       14.5855       13.1033       12.8360       14.1428       13.3748       15.0868       18.6732       28.5324       35.0154       39.9074       37.8064       27.5043       30.5181       35.8772       56.6296      108.5972      136.9111      161.8058      192.6068      230.4025      284.1212      365.2345      395.0684      304.3590      261.0499        0.0000        0.0000        0.0000        0.0000        0.0000        0.0000        0.0000        0.0000        0.0000        0.0000        0.0000        0.0000        0.0000        0.0000        0.0000        0.0000        0.0000        0.0000        0.0000        0.0000        0.0000        0.0000        0.0000        0.0000        0.0000        0.0000        0.0000        0.0000        0.0000        0.0000        0.0000        0.0000        0.0000        0.0000        0.0000        0.0000        0.0000        0.0000        0.0000        0.0000        0.0000        0.0000        0.0000        0.0000        0.0000        0.0000        0.0000        0.0000        0.0000        0.0000        0.0000        0.0000        0.0000        0.0000        0.0000        0.0000
        0.0000        0.0000        0.0000        0.0000        0.0000        0.0000        0.0000        0.0000        0.0000        0.0000        0.0000        0.0000        0.0000        0.0000        0.0000        0.0000        0.0000        0.0000        0.0000        0.0000        0.0000        0.0000        0.0000        0.0000        0.0000        0.0000        0.0000        0.0000        0.0000        0.0000        0.0000        0.0000        0.0000        0.0000        0.0000        0.0000        0.0000        0.0000        0.0000        0.0000        0.0000        0.0000        0.0000        0.0000        0.0000        0.0000        0.0000        0.0000        0.0000        0.0000        0.0000        0.0000        0.0000        0.0000        0.0000        0.0000        0.0000        0.0000        0.0000        0.0000        0.0000      152.6197      143.8892      122.0985      118.3695        0.0000        0.0000        0.0000        0.0000        0.0000        0.0000        0.0000        0.0000      132.2373      129.3694      115.4805      106.4472      103.6625      117.8066      136.6401      158.1880      163.5031      155.7929      143.0540      159.0649        0.0000        0.0000        0.0000        0.0000        0.0000        0.0000        0.0000        0.0000        0.0000        0.0000        0.0000        0.0000        0.0000        0.0000        0.0000      158.3154      132.7330      105.4081       86.2352       54.9504       38.1824       29.1895       27.4320       21.3999       22.5051       22.5129       34.4047       34.7549       36.3977       52.5589       81.1486       74.8531       84.7726       86.4488       69.9847       72.6191       69.7440       63.7459       50.5868       61.2072       55.7816       65.7629       67.3976       96.6459       87.3445       73.1696       71.7332       84.4563       95.9858      105.5347      106.1203      101.7483       97.0600       90.8118       79.4778       67.3613       62.3255       56.3098       53.8319       66.6893       56.6133       66.1633       61.9081       63.7706       50.6624       45.9163       41.8189       40.4438       31.1792       21.6215       25.6118       27.5804       19.1193       18.8615       14.6092       12.8458       12.2220       15.1160       18.0735       16.1432       18.5864       20.1817       14.1537       12.6138       11.8463       14.2395       12.8663       13.3478       15.3924       19.3751       29.8316       31.8459       34.1831       35.1760       24.6068       26.4009       33.7408       48.6804       96.1892      116.2181      146.1036      198.5931      239.6281      261.2499      287.2236      342.3484      238.9420        0.0000        0.0000        0.0000        0.0000        0.0000        0.0000        0.0000        0.0000        0.0000        0.0000        0.0000        0.0000        0.0000        0.0000        0.0000        0.0000        0.0000        0.0000        0.0000        0.0000        0.0000        0.0000        0.0000        0.0000        0.0000        0.0000        0.0000        0.0000        0.0000        0.0000        0.0000        0.0000        0.0000        0.0000        0.0000        0.0000        0.0000        0.0000        0.0000        0.0000        0.0000        0.0000        0.0000        0.0000        0.0000        0.0000        0.0000        0.0000        0.0000        0.0000        0.0000        0.0000        0.0000        0.0000        0.0000        0.0000        0.0000
        0.0000        0.0000        0.0000        0.0000        0.0000        0.0000        0.0000        0.0000        0.0000        0.0000        0.0000        0.0000        0.0000        0.0000        0.0000        0.0000        0.0000        0.0000        0.0000        0.0000        0.0000        0.0000        0.0000        0.0000        0.0000        0.0000        0.0000        0.0000        0.0000        0.0000        0.0000        0.0000        0.0000        0.0000        0.0000        0.0000        0.0000        0.0000        0.0000        0.0000        0.0000        0.0000        0.0000        0.0000        0.0000        0.0000        0.0000        0.0000        0.0000        0.0000        0.0000        0.0000        0.0000        0.0000        0.0000        0.0000        0.0000        0.0000        0.0000        0.0000        0.0000        0.0000      158.7384      141.2128        0.0000        0.0000        0.0000        0.0000        0.0000        0.0000        0.0000        0.0000        0.0000        0.0000      157.5323      125.3368      128.1717      135.0677      159.9321      191.4009      205.1494      205.3736      171.5273      128.9509        0.0000        0.0000        0.0000        0.0000        0.0000        0.0000        0.0000        0.0000        0.0000        0.0000        0.0000        0.0000        0.0000        0.0000        0.0000        0.0000        0.0000       97.4246       89.5366       52.8713       42.7337       34.7565       29.2749       42.7805       21.8401       21.0705       20.7623       31.2266       41.2331       49.7927       43.6866       74.0895       87.2749      105.3044      104.5461       89.2405       84.6350       81.9480       69.9528       71.1496       78.6106       57.8904       67.6608       55.6005       75.8341       73.6363       61.6547       69.4328       75.6239       98.2450      107.8396      113.8864      116.9651      118.1392       88.8533       81.8763      100.1209       86.3450       72.5790       57.8242       59.8407       56.9419       53.4452       50.2292       58.1182       50.7419       42.1392       37.3875       31.2857       27.6613       23.4822       17.3730       17.3058       21.2115       16.0234       14.5902       13.1094       21.0074       20.7121       17.8746       16.7293       22.4331       18.9296       12.9299       12.2504       11.5832       12.7426       12.8204       14.2084       15.3160       17.7800       26.0042       29.0734       30.1094       30.6527       22.5029       24.4591       35.6074       41.5039       81.2338       93.6356      125.9604      142.5710      173.0409      217.7487      241.7669      225.0632        0.0000        0.0000        0.0000        0.0000        0.0000        0.0000        0.0000        0.0000        0.0000        0.0000        0.0000        0.0000        0.0000        0.0000        0.0000        0.0000        0.0000        0.0000        0.0000        0.0000        0.0000        0.0000        0.0000        0.0000        0.0000        0.0000        0.0000        0.0000        0.0000        0.0000        0.0000        0.0000        0.0000        0.0000        0.0000        0.0000        0.0000        0.0000        0.0000        0.0000        0.0000        0.0000        0.0000        0.0000        0.0000        0.0000        0.0000        0.0000        0.0000        0.0000        0.0000        0.0000        0.0000        0.0000        0.0000        0.0000        0.0000        0.0000
        0.0000        0.0000        0.0000        0.0000        0.0000        0.0000        0.0000        0.0000        0.0000        0.0000        0.0000        0.0000        0.0000        0.0000        0.0000        0.0000        0.0000        0.0000        0.0000        0.0000        0.0000        0.0000        0.0000        0.0000        0.0000        0.0000        0.0000        0.0000        0.0000        0.0000        0.0000        0.0000        0.0000        0.0000        0.0000        0.0000        0.0000        0.0000        0.0000        0.0000        0.0000        0.0000        0.0000        0.0000        0.0000        0.0000        0.0000        0.0000        0.0000        0.0000        0.0000        0.0000        0.0000        0.0000        0.0000        0.0000        0.0000        0.0000        0.0000        0.0000        0.0000        0.0000        0.0000        0.0000        0.0000        0.0000        0.0000        0.0000        0.0000        0.0000        0.0000        0.0000        0.0000        0.0000      149.7021      109.3036      117.8862      112.1288      124.7007      156.2969      139.9834      121.1808      156.7457        0.0000        0.0000        0.0000        0.0000        0.0000        0.0000        0.0000        0.0000        0.0000        0.0000        0.0000        0.0000        0.0000        0.0000        0.0000        0.0000        0.0000        0.0000       99.6602       80.5825       72.4890       47.9193       45.5948       44.0015       37.4892       35.9846       42.5434       47.4530       55.1550       50.8252       53.2908       59.6402       93.0130      106.0115      104.1098       95.1534       97.8006       82.4872       68.6448       71.0629       76.6763       81.0073       68.3256       67.8352       65.3380       67.8068       72.9387       67.4544       69.4846       71.5991       77.0591       78.0345       78.1142       86.1239       81.1375       86.0218       83.3748       92.5641       83.1314       68.1967       60.7882       65.1737       55.3966       52.3820       56.3373       54.2588       49.5933       36.1786       24.1526       27.7127       32.5906       17.7077       14.3450       18.5501       21.1248       16.8388       32.4771       23.5566       18.9063       13.1451       18.0454       21.4807       27.0826       19.4851       16.1164       14.0875       16.5971       15.0031       16.1705       17.2334       18.0352       21.1254       23.5158       25.4724       27.0461       27.7493       25.8830       28.8485       35.2208       54.6782       60.1855       68.5327       86.4655      102.7334      124.6884      183.8123      211.1186      202.4531        0.0000        0.0000        0.0000        0.0000        0.0000        0.0000        0.0000        0.0000        0.0000        0.0000        0.0000        0.0000        0.0000        0.0000        0.0000        0.0000        0.0000        0.0000        0.0000        0.0000        0.0000        0.0000        0.0000        0.0000        0.0000        0.0000        0.0000        0.0000        0.0000        0.0000        0.0000        0.0000        0.0000        0.0000        0.0000        0.0000        0.0000        0.0000        0.0000        0.0000        0.0000        0.0000        0.0000        0.0000        0.0000        0.0000        0.0000        0.0000        0.0000        0.0000        0.0000        0.0000        0.0000        0.0000        0.0000        0.0000        0.0000        0.0000
        0.0000        0.0000        0.0000        0.0000        0.0000        0.0000        0.0000        0.0000        0.0000        0.0000        0.0000        0.0000        0.0000        0.0000        0.0000        0.0000        0.0000        0.0000        0.0000        0.0000        0.0000        0.0000        0.0000        0.0000        0.0000        0.0000        0.0000        0.0000        0.0000        0.0000        0.0000        0.0000        0.0000        0.0000        0.0000        0.0000        0.0000        0.0000        0.0000        0.0000        0.0000        0.0000        0.0000        0.0000        0.0000        0.0000        0.0000        0.0000        0.0000        0.0000        0.0000        0.0000        0.0000        0.0000        0.0000        0.0000        0.0000        0.0000        0.0000        0.0000        0.0000        0.0000        0.0000        0.0000        0.0000        0.0000        0.0000        0.0000        0.0000        0.0000        0.0000        0.0000        0.0000        0.0000        0.0000        0.0000        0.0000        0.0000        0.0000        0.0000        0.0000        0.0000        0.0000        0.0000        0.0000        0.0000        0.0000        0.0000        0.0000        0.0000        0.0000        0.0000        0.0000        0.0000        0.0000        0.0000        0.0000        0.0000        0.0000        0.0000        0.0000       92.8964       71.4684       57.2498       47.4022       41.1143       42.2700       40.3794       43.2639       45.4210       48.6263       61.2317       59.5854       58.8174       74.1376       85.7270       88.3615       93.7737       92.0011       98.8375       89.9444       77.8270       72.5770       84.3035       82.2127       74.8170       74.1816       87.3712       91.1504       83.2558       80.3484       72.9069       74.3427       71.8354       70.0355       71.1981       80.9302       80.7793       66.8731       64.6365       60.6942       61.4741       57.9215       49.2402       49.1170       46.7679       46.5081       56.9524       47.6884       46.1385       40.8464       33.8331       23.5541       17.4817       15.1769       19.5288       26.5372       16.8177       20.1948       22.8999       16.4831       19.6279       19.5458       23.4872       26.7621       21.4922       21.1482       19.0208       15.1551       14.2083       14.7471       16.1608       17.4430       19.1189       20.1137       21.8608       23.9306       25.2653       26.0384       25.5023       26.6009       30.2265       40.6335       49.9537       55.9168       69.3839       89.2158      111.2508      165.6830      170.9187        0.0000        0.0000        0.0000        0.0000        0.0000        0.0000        0.0000        0.0000        0.0000        0.0000        0.0000        0.0000        0.0000        0.0000        0.0000        0.0000        0.0000        0.0000        0.0000        0.0000        0.0000        0.0000        0.0000        0.0000        0.0000        0.0000        0.0000        0.0000        0.0000        0.0000        0.0000        0.0000        0.0000        0.0000        0.0000        0.0000        0.0000        0.0000        0.0000        0.0000        0.0000        0.0000        0.0000        0.0000        0.0000        0.0000        0.0000        0.0000        0.0000        0.0000        0.0000        0.0000        0.0000        0.0000        0.0000        0.0000        0.0000        0.0000        0.0000
        0.0000        0.0000        0.0000        0.0000        0.0000        0.0000        0.0000        0.0000        0.0000        0.0000        0.0000        0.0000        0.0000        0.0000        0.0000        0.0000        0.0000        0.0000        0.0000        0.0000        0.0000        0.0000        0.0000        0.0000        0.0000        0.0000        0.0000        0.0000        0.0000        0.0000        0.0000        0.0000        0.0000        0.0000        0.0000        0.0000        0.0000        0.0000        0.0000        0.0000        0.0000        0.0000        0.0000        0.0000        0.0000        0.0000        0.0000        0.0000        0.0000        0.0000        0.0000        0.0000        0.0000        0.0000        0.0000        0.0000        0.0000        0.0000        0.0000        0.0000        0.0000        0.0000        0.0000        0.0000        0.0000        0.0000        0.0000        0.0000        0.0000        0.0000        0.0000        0.0000        0.0000        0.0000        0.0000        0.0000        0.0000        0.0000        0.0000        0.0000        0.0000        0.0000        0.0000        0.0000        0.0000        0.0000        0.0000        0.0000        0.0000        0.0000        0.0000        0.0000        0.0000        0.0000        0.0000        0.0000        0.0000        0.0000        0.0000        0.0000        0.0000       84.4556       60.7303       53.2833       51.5560       44.3917       38.2440       44.0315       47.2255       54.1040       54.7344       59.8301       56.0988       73.5739       75.3408       78.1257       70.0884       78.1027       83.0210       84.6880       87.1770       73.5785       75.3736       90.2585       80.6736       83.1720       91.7344       88.2121       82.0239       76.0290       81.0615       66.2847       71.5710       74.0553       76.6204       90.5729       75.5222       64.9214       56.0158       62.3636       59.4139       52.2363       48.2320       52.7803       50.4233       44.8795       42.2800       49.6037       48.9959       42.5485       39.9818       27.7639       19.1794       20.9837       22.6333       16.7505       18.3249       21.3114       23.6629       23.8721       20.1074       19.7224       21.0013       29.2745       22.6558       25.4182       19.6391       14.7134       14.0540       13.1691       16.9790       15.2839       16.1037       17.4200       17.7849       20.6980       23.8160       24.2096       23.8306       22.4937       21.1348       25.2477       31.7866       37.8938       45.8641       57.0905       81.5208      108.9995      157.5532      162.2965        0.0000        0.0000        0.0000        0.0000        0.0000        0.0000        0.0000        0.0000        0.0000        0.0000        0.0000        0.0000        0.0000        0.0000        0.0000        0.0000        0.0000        0.0000        0.0000        0.0000        0.0000        0.0000        0.0000        0.0000        0.0000        0.0000        0.0000        0.0000        0.0000        0.0000        0.0000        0.0000        0.0000        0.0000        0.0000        0.0000        0.0000        0.0000        0.0000        0.0000        0.0000        0.0000        0.0000        0.0000        0.0000        0.0000        0.0000        0.0000        0.0000        0.0000        0.0000        0.0000        0.0000        0.0000        0.0000        0.0000        0.0000        0.0000        0.0000
        0.0000        0.0000        0.0000        0.0000        0.0000        0.0000        0.0000        0.0000        0.0000        0.0000        0.0000        0.0000        0.0000        0.0000        0.0000        0.0000        0.0000        0.0000        0.0000        0.0000        0.0000        0.0000        0.0000        0.0000        0.0000        0.0000        0.0000        0.0000        0.0000        0.0000        0.0000        0.0000        0.0000        0.0000        0.0000        0.0000        0.0000        0.0000        0.0000        0.0000        0.0000        0.0000        0.0000        0.0000        0.0000        0.0000        0.0000        0.0000        0.0000        0.0000        0.0000        0.0000        0.0000        0.0000        0.0000        0.0000        0.0000        0.0000        0.0000        0.0000        0.0000        0.0000        0.0000        0.0000        0.0000        0.0000        0.0000        0.0000        0.0000        0.0000        0.0000        0.0000        0.0000        0.0000        0.0000        0.0000        0.0000        0.0000        0.0000        0.0000        0.0000        0.0000        0.0000        0.0000        0.0000        0.0000        0.0000        0.0000        0.0000        0.0000        0.0000        0.0000        0.0000        0.0000        0.0000        0.0000        0.0000        0.0000        0.0000        0.0000      116.5685       73.6717       54.6709       57.5304       51.1500       46.0825       49.7532       54.6143       49.7309       47.9516       52.6586       65.3812       69.9709       89.0163       87.1543       98.2027       98.3583      109.8533      118.7050       98.1350      106.9786       96.9639       89.4183       92.2932       81.8636       93.4034       91.8344       89.5257       87.0779       72.9783       70.9516       70.8357       70.3150       72.3589       70.8074       63.4237       74.6425       65.7868       70.2354       60.6107       69.0452       67.9652       54.9422       50.3920       46.2444       41.6413       39.9282       47.3041       43.4909       45.8568       40.0337       24.8378       16.5890       13.2240       13.9513       16.6343       17.5950       14.4618       16.2429       17.4531       24.0045       18.1617       20.6616       25.4121       20.6267       26.7354       22.0558       11.6034       13.2717       12.1301       13.6011       13.0359       12.8867       14.0911       15.0496       16.6821       17.0911       18.0409       18.8088       17.4642       19.5319       20.7726       24.9660       28.3265       32.4642       46.3374       69.6158       92.5333        0.0000        0.0000        0.0000        0.0000        0.0000        0.0000        0.0000        0.0000        0.0000        0.0000        0.0000        0.0000        0.0000       96.6000        0.0000        0.0000        0.0000      225.3599        0.0000        0.0000        0.0000        0.0000        0.0000        0.0000        0.0000        0.0000        0.0000        0.0000        0.0000        0.0000        0.0000        0.0000        0.0000        0.0000        0.0000        0.0000        0.0000        0.0000        0.0000        0.0000        0.0000        0.0000        0.0000        0.0000        0.0000        0.0000        0.0000        0.0000        0.0000        0.0000        0.0000        0.0000        0.0000        0.0000        0.0000        0.0000        0.0000        0.0000        0.0000        0.0000        0.0000
        0.0000        0.0000        0.0000        0.0000        0.0000        0.0000        0.0000        0.0000        0.0000        0.0000        0.0000        0.0000        0.0000        0.0000        0.0000        0.0000        0.0000        0.0000        0.0000        0.0000        0.0000        0.0000        0.0000        0.0000        0.0000        0.0000        0.0000        0.0000        0.0000        0.0000        0.0000        0.0000        0.0000        0.0000        0.0000        0.0000        0.0000        0.0000        0.0000        0.0000        0.0000        0.0000        0.0000        0.0000        0.0000        0.0000        0.0000        0.0000        0.0000        0.0000        0.0000        0.0000        0.0000        0.0000        0.0000        0.0000        0.0000        0.0000        0.0000        0.0000        0.0000        0.0000        0.0000        0.0000        0.0000        0.0000        0.0000        0.0000        0.0000        0.0000        0.0000        0.0000        0.0000        0.0000        0.0000        0.0000        0.0000        0.0000        0.0000        0.0000        0.0000        0.0000        0.0000        0.0000        0.0000        0.0000        0.0000        0.0000        0.0000        0.0000        0.0000        0.0000        0.0000        0.0000        0.0000        0.0000        0.0000        0.0000        0.0000        0.0000      127.4960       81.0763       68.4571       72.0658       59.8432       56.2047       57.6389      154.5670       70.7969       52.9444       61.9365       76.4331       91.3157       93.7715      110.0969      123.1920      114.0836      115.3249      130.3478      131.1494      135.4948      124.3759      126.6614      109.5386      105.2531       88.6494       93.5771       82.4075       89.7407       73.4522       68.9031       62.4577       50.4713       54.3472       54.4122       56.8977       60.7553       59.7067       58.7388       58.2761       55.3010       51.8710       45.4518       44.8132       41.1581       39.0498       38.3135       35.9720       29.5882       29.5439       27.0089       24.9825       18.2406       14.2305       12.6645       16.9271       16.8779       17.8247       19.4268       20.5130       23.5279       15.2412       13.7234        9.1100        8.4204        8.1802        9.0412        5.9509        5.6279        9.0180        5.9296        8.0955        8.8142        9.7713       10.2580        9.7489       12.4027       13.0741       18.5060       17.0285       19.0030       18.1850       17.8451       12.6957       14.5935       17.0986       43.0032       71.6966        0.0000        0.0000        0.0000        0.0000        0.0000        0.0000        0.0000        0.0000        0.0000        0.0000        0.0000        0.0000      102.4800      108.5100      105.1800        0.0000      150.3300      148.5300        0.0000        0.0000        0.0000        0.0000        0.0000        0.0000        0.0000        0.0000        0.0000        0.0000        0.0000        0.0000        0.0000        0.0000        0.0000        0.0000        0.0000        0.0000        0.0000        0.0000        0.0000        0.0000        0.0000        0.0000        0.0000        0.0000        0.0000        0.0000        0.0000        0.0000        0.0000        0.0000        0.0000        0.0000        0.0000        0.0000        0.0000        0.0000        0.0000        0.0000        0.0000        0.0000        0.0000
        0.0000        0.0000        0.0000        0.0000        0.0000        0.0000        0.0000        0.0000        0.0000        0.0000        0.0000        0.0000        0.0000        0.0000        0.0000        0.0000        0.0000        0.0000        0.0000        0.0000        0.0000        0.0000        0.0000        0.0000        0.0000        0.0000        0.0000        0.0000        0.0000        0.0000        0.0000        0.0000        0.0000        0.0000        0.0000        0.0000        0.0000        0.0000        0.0000        0.0000        0.0000        0.0000        0.0000        0.0000        0.0000        0.0000        0.0000        0.0000        0.0000        0.0000        0.0000        0.0000        0.0000        0.0000        0.0000        0.0000        0.0000        0.0000        0.0000        0.0000        0.0000        0.0000        0.0000        0.0000        0.0000        0.0000        0.0000        0.0000        0.0000        0.0000        0.0000        0.0000        0.0000        0.0000        0.0000        0.0000        0.0000        0.0000        0.0000        0.0000        0.0000        0.0000        0.0000        0.0000        0.0000        0.0000        0.0000        0.0000        0.0000        0.0000        0.0000        0.0000        0.0000        0.0000        0.0000        0.0000        0.0000        0.0000        0.0000      166.2421      122.8258       87.5854       84.2518       88.4503       66.4898       61.5604       66.9534      119.2458      108.7872       61.8469       63.7328       84.1503       88.8838       91.5631      106.1198      146.8444      138.3327      147.9306      143.6025      142.4033      144.2768      146.3698      164.7422      146.6770      138.8967      111.0912      103.7578       81.7748       80.1010       68.1911       62.3624       57.6591       49.8717       53.3811       52.3655       52.4141       61.0819       56.3261       57.1494       60.6519       58.4426       54.6719       47.6128       40.3453       39.2494       33.6295       30.5188       22.9818       22.8182       22.2232       19.3164       17.7912       20.6558       19.6428       18.9430       26.4598       26.7683       25.4871       31.4494       23.3958       22.3001       16.6627       13.4531        9.3428        7.5343        5.4430        4.8873        5.7382        5.0702        5.1595        4.8660        6.1687        6.6928        7.4410        8.7195        8.5084        7.6103        9.1326        9.5764       12.4709       21.2681       25.2733       19.0438       12.1631       14.1813       28.9025       39.2629       90.6432        0.0000        0.0000        0.0000        0.0000        0.0000        0.0000      159.0347       95.7600        0.0000        0.0000        0.0000        0.0000       93.9300      102.6300        0.0000        0.0000        0.0000        0.0000        0.0000        0.0000        0.0000        0.0000        0.0000        0.0000        0.0000        0.0000        0.0000        0.0000        0.0000        0.0000        0.0000        0.0000        0.0000        0.0000        0.0000        0.0000        0.0000        0.0000        0.0000        0.0000        0.0000        0.0000        0.0000        0.0000        0.0000        0.0000        0.0000        0.0000        0.0000        0.0000        0.0000        0.0000        0.0000        0.0000        0.0000        0.0000        0.0000        0.0000        0.0000        0.0000        0.0000
        0.0000        0.0000        0.0000        0.0000        0.0000        0.0000        0.0000        0.0000        0.0000        0.0000        0.0000        0.0000        0.0000        0.0000        0.0000        0.0000        0.0000        0.0000        0.0000        0.0000        0.0000        0.0000        0.0000        0.0000        0.0000        0.0000        0.0000        0.0000        0.0000        0.0000        0.0000        0.0000        0.0000        0.0000        0.0000        0.0000        0.0000        0.0000        0.0000        0.0000        0.0000        0.0000        0.0000        0.0000        0.0000        0.0000        0.0000        0.0000        0.0000        0.0000        0.0000        0.0000        0.0000        0.0000        0.0000        0.0000        0.0000        0.0000        0.0000        0.0000        0.0000        0.0000        0.0000        0.0000        0.0000        0.0000        0.0000        0.0000        0.0000        0.0000        0.0000        0.0000        0.0000        0.0000        0.0000        0.0000        0.0000        0.0000        0.0000        0.0000        0.0000        0.0000        0.0000        0.0000        0.0000        0.0000        0.0000        0.0000        0.0000        0.0000        0.0000        0.0000        0.0000        0.0000        0.0000        0.0000        0.0000      203.3970      197.0425      159.4817      119.9474      103.6077       82.5531       84.7761       75.1605       79.3769       72.8940       71.4859       70.6547       75.7646       70.5690       84.4021       90.0725       90.2822      104.6384      143.6042      147.9613      148.8921      138.6274      158.7370      144.0950      133.9410      138.8677      132.4388      125.8954      112.5556       99.4337       83.7221       75.9221       64.3223       57.2974       47.8846       46.7312       48.4770       47.2149       54.9292       53.5046       54.3479       55.4204       55.3569       54.4698       54.2736       50.8120       45.6571       39.7600       31.7302       25.6477       18.7505       16.9552       15.9006       15.4272       12.6153       18.1313       15.1915       18.9371       28.4607       26.9480       22.6927       21.9413       22.1794       17.3188       19.5074       13.7143        7.3575        5.7845        6.3352        7.8766        3.8964        4.3451        2.5819        3.0851        4.5088        5.3860        6.0832        6.2849        5.7491        5.7810        6.1385        6.2908        6.2848        8.7224       11.2894       17.2119       19.1369       47.5773       71.8947       43.7075        0.0000        0.0000        0.0000        0.0000        0.0000      112.4731      122.1852      122.3909       65.5200        0.0000        0.0000        0.0000        0.0000        0.0000        0.0000        0.0000        0.0000        0.0000        0.0000        0.0000        0.0000        0.0000        0.0000        0.0000        0.0000        0.0000        0.0000        0.0000        0.0000        0.0000        0.0000        0.0000        0.0000        0.0000        0.0000        0.0000        0.0000        0.0000        0.0000        0.0000        0.0000        0.0000        0.0000        0.0000        0.0000        0.0000        0.0000        0.0000        0.0000        0.0000        0.0000        0.0000        0.0000        0.0000        0.0000        0.0000        0.0000        0.0000        0.0000        0.0000        0.0000        0.0000
        0.0000        0.0000        0.0000        0.0000        0.0000        0.0000        0.0000        0.0000        0.0000        0.0000        0.0000        0.0000        0.0000        0.0000        0.0000        0.0000        0.0000        0.0000        0.0000        0.0000        0.0000        0.0000        0.0000        0.0000        0.0000        0.0000        0.0000        0.0000        0.0000        0.0000        0.0000        0.0000        0.0000        0.0000        0.0000        0.0000        0.0000        0.0000        0.0000        0.0000        0.0000        0.0000        0.0000        0.0000        0.0000        0.0000        0.0000        0.0000        0.0000        0.0000        0.0000        0.0000        0.0000        0.0000        0.0000        0.0000        0.0000        0.0000        0.0000        0.0000        0.0000        0.0000        0.0000        0.0000        0.0000        0.0000        0.0000        0.0000        0.0000        0.0000        0.0000        0.0000        0.0000        0.0000        0.0000        0.0000        0.0000        0.0000        0.0000        0.0000        0.0000        0.0000        0.0000        0.0000        0.0000        0.0000        0.0000        0.0000        0.0000        0.0000        0.0000        0.0000        0.0000        0.0000        0.0000        0.0000        0.0000      171.4712      189.1387      158.2248      126.8591      105.3332       84.5016       82.2045       73.0407       74.2356       79.1548       74.6802       82.7659       89.1281       89.4247       87.3382       81.7725       91.5165      114.7722      145.5214      149.9471      133.1759      134.1550      136.8176      121.4453      123.7233      127.1727      111.7071      100.7080      101.5265       94.5582       75.6013       65.8080       62.0654       59.6197       52.3470       48.4032       46.4892       48.1601       54.8213       59.4894       56.4171       51.4854       49.2589       48.2854       47.7436       46.5704       44.2337       40.2089       27.7779       24.7876       27.8541       23.7585       16.7888       13.5987       14.7920       17.3939        7.4514       13.9024       23.1887       21.9785       17.1408       20.0253       17.0177       14.6805       17.1828       16.0779        6.4935        8.8297        7.6899        4.8926        3.9224        4.0384        3.2227        2.7093        3.9347        4.7008        5.4954        6.0784        5.8379        6.2097        7.4540        9.1445        7.7190        5.9511        8.7272       10.5856       55.7729       67.9164       32.4363       22.7613        0.0000        0.0000        0.0000       33.2700       86.1815      100.5120      110.4393      113.5150       36.7500        0.0000        0.0000        0.0000        0.0000        0.0000        0.0000        0.0000        0.0000        0.0000        0.0000        0.0000        0.0000        0.0000        0.0000        0.0000        0.0000        0.0000        0.0000        0.0000        0.0000        0.0000        0.0000        0.0000        0.0000        0.0000        0.0000        0.0000        0.0000        0.0000        0.0000        0.0000        0.0000        0.0000        0.0000        0.0000        0.0000        0.0000        0.0000        0.0000        0.0000        0.0000        0.0000        0.0000        0.0000        0.0000        0.0000        0.0000        0.0000        0.0000        0.0000        0.0000        0.0000        0.0000
        0.0000        0.0000        0.0000        0.0000        0.0000        0.0000        0.0000        0.0000        0.0000        0.0000        0.0000        0.0000        0.0000        0.0000        0.0000        0.0000        0.0000        0.0000        0.0000        0.0000        0.0000        0.0000        0.0000        0.0000        0.0000        0.0000        0.0000        0.0000        0.0000        0.0000        0.0000        0.0000        0.0000        0.0000        0.0000        0.0000        0.0000        0.0000        0.0000        0.0000        0.0000        0.0000        0.0000        0.0000        0.0000        0.0000        0.0000        0.0000        0.0000        0.0000        0.0000        0.0000        0.0000        0.0000        0.0000        0.0000        0.0000        0.0000        0.0000        0.0000        0.0000        0.0000        0.0000        0.0000        0.0000        0.0000        0.0000        0.0000        0.0000        0.0000        0.0000        0.0000        0.0000        0.0000        0.0000        0.0000        0.0000        0.0000        0.0000        0.0000        0.0000        0.0000        0.0000        0.0000        0.0000        0.0000        0.0000        0.0000        0.0000        0.0000        0.0000        0.0000        0.0000        0.0000        0.0000        0.0000      201.8362      163.6459      171.3808      137.8765      123.3854      119.9286      113.8995       98.7787       88.7014       92.0893       80.7990       95.8303      103.2393       99.8347      104.8144      100.9395      102.7305      113.9255      131.6477      141.2907      122.0433      227.6153      173.2106      121.7125      128.4502      130.6408      140.5522      109.0165       95.9209       94.0054       88.6734       73.5882       63.4138       58.1143       59.8783       59.0683       57.1296       56.5368       59.8617       64.7716       62.9778       59.6683       56.4373       54.7777       55.7687       55.6386       47.8896       37.3464       34.7581       26.5890       23.6574       20.7026       22.0972       14.3291       12.7133       10.6306        9.6952        5.6007        5.4865        8.2103        7.5912        7.0385        7.1958        4.4675        2.7267        4.0495        5.5948        2.0863        1.0306        2.3384        0.2497        1.2245        1.0529        1.0226        1.2367        2.9530        3.6574        4.9970        5.4463        9.5536       11.7519       12.0563       10.6525        6.5514        3.9546        4.1214       17.0942      134.4702       49.5994       48.3157        0.0000        0.0000        0.0000        0.0000        9.8538       80.3501      100.3976      114.4904      117.1066       67.3800        0.0000        0.0000        0.0000        0.0000        0.0000        0.0000        0.0000        0.0000        0.0000        0.0000        0.0000        0.0000        0.0000        0.0000        0.0000        0.0000        0.0000        0.0000        0.0000        0.0000        0.0000        0.0000        0.0000        0.0000        0.0000        0.0000        0.0000        0.0000        0.0000        0.0000        0.0000        0.0000        0.0000        0.0000        0.0000        0.0000        0.0000        0.0000        0.0000        0.0000        0.0000        0.0000        0.0000        0.0000        0.0000        0.0000        0.0000        0.0000        0.0000        0.0000        0.0000        0.0000        0.0000
        0.0000        0.0000        0.0000        0.0000        0.0000        0.0000        0.0000        0.0000        0.0000        0.0000        0.0000        0.0000        0.0000        0.0000        0.0000        0.0000        0.0000        0.0000        0.0000        0.0000        0.0000        0.0000        0.0000        0.0000        0.0000        0.0000        0.0000        0.0000        0.0000        0.0000        0.0000        0.0000        0.0000        0.0000        0.0000        0.0000        0.0000        0.0000        0.0000        0.0000        0.0000        0.0000        0.0000        0.0000        0.0000        0.0000        0.0000        0.0000        0.0000        0.0000        0.0000        0.0000        0.0000        0.0000        0.0000        0.0000        0.0000        0.0000        0.0000        0.0000        0.0000        0.0000        0.0000        0.0000        0.0000        0.0000        0.0000        0.0000        0.0000        0.0000        0.0000        0.0000        0.0000        0.0000        0.0000        0.0000        0.0000        0.0000        0.0000        0.0000        0.0000        0.0000        0.0000        0.0000        0.0000        0.0000        0.0000        0.0000        0.0000        0.0000        0.0000        0.0000        0.0000        0.0000        0.0000        0.0000      270.5960      212.1072      171.3697      154.6425      140.6279      124.6379      124.6633      119.9670      114.5908      114.9059      104.0378      128.9290      134.4490      126.0241      120.8732      135.5529      124.3721      131.2883      130.3363      138.4981      126.0624      188.5737      198.6342      106.3317      115.2249      121.0579      115.3167       98.7552       89.1265       82.0906       81.2199       72.3577       62.5970       59.0711       57.6965       59.9463       58.6433       62.4983       62.8483       64.9563       64.7392       64.1394       55.5424       49.1200       43.6215       42.5430       33.4840       28.0113       28.3097       22.0636       18.3747       15.5823       12.7574       11.3548       10.6990       12.3850       12.4374        4.5797        3.6836        3.6997        3.7694        4.0799        2.7572        1.8834        4.1844        1.9826        1.9890        0.3349        0.1881        0.1688        0.4082        0.5960        0.4029        0.4749        0.7985        2.2833        3.0476        4.0364        5.0093        9.5695       11.0657       11.2752        9.3634        2.5698        4.9532       20.9920        9.7750        0.0000        0.0000        0.0000        0.0000        0.0000        0.0000        9.9361        0.7246       69.1925       92.7032      107.9941      114.9433        0.0000        0.0000        0.0000        0.0000        0.0000        0.0000        0.0000        0.0000        0.0000        0.0000        0.0000        0.0000        0.0000        0.0000        0.0000        0.0000        0.0000        0.0000        0.0000        0.0000        0.0000        0.0000        0.0000        0.0000        0.0000        0.0000        0.0000        0.0000        0.0000        0.0000        0.0000        0.0000        0.0000        0.0000        0.0000        0.0000        0.0000        0.0000        0.0000        0.0000        0.0000        0.0000        0.0000        0.0000        0.0000        0.0000        0.0000        0.0000        0.0000        0.0000        0.0000        0.0000        0.0000        0.0000
        0.0000        0.0000        0.0000        0.0000        0.0000        0.0000        0.0000        0.0000        0.0000        0.0000        0.0000        0.0000        0.0000        0.0000        0.0000        0.0000        0.0000        0.0000        0.0000        0.0000        0.0000        0.0000        0.0000        0.0000        0.0000        0.0000        0.0000        0.0000        0.0000        0.0000        0.0000        0.0000        0.0000        0.0000        0.0000        0.0000        0.0000        0.0000        0.0000        0.0000        0.0000        0.0000        0.0000        0.0000        0.0000        0.0000        0.0000        0.0000        0.0000        0.0000        0.0000        0.0000        0.0000        0.0000        0.0000        0.0000        0.0000        0.0000        0.0000        0.0000        0.0000        0.0000        0.0000        0.0000        0.0000        0.0000        0.0000        0.0000        0.0000        0.0000        0.0000        0.0000        0.0000        0.0000        0.0000        0.0000        0.0000        0.0000        0.0000        0.0000        0.0000        0.0000        0.0000        0.0000        0.0000        0.0000        0.0000        0.0000        0.0000        0.0000        0.0000        0.0000        0.0000        0.0000        0.0000        0.0000      284.2281      251.6517      176.1377      164.2422      143.5726      134.8694      138.7015      130.4596      134.9158      140.9233      141.4303      147.5958      149.8506      148.6570      167.3845      171.5531      133.4197      129.0274      122.3556      131.6831      129.4388      120.8611      164.6242      102.0990      107.2627      105.5486       91.9627       82.4602       76.7750       75.8150       68.2488       65.2361       64.9370       62.0624       59.5159       63.3541       63.6637       63.9846       60.5548       60.8356       62.7093       60.3933       53.3992       45.4345       42.8785       35.5033       29.7581       23.5388       18.9310       13.7060       11.9521       13.5180       11.2659       11.1212        6.8355        4.0179        4.2746        1.7934        1.8090        2.6466        1.9102        1.8836        1.6939        1.2650        1.1734        0.6279        0.8603        0.1918        0.0355        0.0461        0.0750        0.3239        0.4344        0.5920        1.4057        2.8126        3.2810        3.8890        5.1154        9.8189       11.5179       11.8029       10.8496       11.4710       42.1661        7.1489        0.0000        0.0000        0.0000        0.0000        0.0000        0.0000       12.5771        0.0889        0.6619       61.0384       84.5722       96.8821      106.8233        0.0000        0.0000        0.0000        0.0000        0.0000        0.0000        0.0000        0.0000        0.0000        0.0000        0.0000        0.0000        0.0000        0.0000        0.0000        0.0000        0.0000        0.0000        0.0000        0.0000        0.0000        0.0000        0.0000        0.0000        0.0000        0.0000        0.0000        0.0000        0.0000        0.0000        0.0000        0.0000        0.0000        0.0000        0.0000        0.0000        0.0000        0.0000        0.0000        0.0000        0.0000        0.0000        0.0000        0.0000        0.0000        0.0000        0.0000        0.0000        0.0000        0.0000        0.0000        0.0000        0.0000        0.0000
        0.0000        0.0000        0.0000        0.0000        0.0000        0.0000        0.0000        0.0000        0.0000        0.0000        0.0000        0.0000        0.0000        0.0000        0.0000        0.0000        0.0000        0.0000        0.0000        0.0000        0.0000        0.0000        0.0000        0.0000        0.0000        0.0000        0.0000        0.0000        0.0000        0.0000        0.0000        0.0000        0.0000        0.0000        0.0000        0.0000        0.0000        0.0000        0.0000        0.0000        0.0000        0.0000        0.0000        0.0000        0.0000        0.0000        0.0000        0.0000        0.0000        0.0000        0.0000        0.0000        0.0000        0.0000        0.0000        0.0000        0.0000        0.0000        0.0000        0.0000        0.0000        0.0000        0.0000        0.0000        0.0000        0.0000        0.0000        0.0000        0.0000        0.0000        0.0000        0.0000        0.0000        0.0000        0.0000        0.0000        0.0000        0.0000        0.0000        0.0000        0.0000        0.0000        0.0000        0.0000        0.0000        0.0000        0.0000        0.0000        0.0000        0.0000        0.0000        0.0000        0.0000        0.0000        0.0000        0.0000        0.0000      187.3633      151.5810      146.7886      156.7362      157.5559      169.1653      153.5372      154.5090      161.2249      159.5316      160.9196      154.0526      166.3702      166.2518      154.8150      133.0496      128.1136      145.0133      129.3008      120.5855      116.6661      119.8640      115.7416      102.1071       86.5027       77.2218       70.7394       69.6628       68.5295       67.0224       59.3418       60.4776       61.1287       57.7877       61.8812       60.2374       59.0863       59.4620       64.2917       70.3761       63.4223       50.0334       43.1382       38.2702       33.3894       22.9881       17.0384       12.6166       11.2055       10.0095        8.6936        8.3659        5.4657        3.8400        1.9991        1.5509        1.7621        1.7796        1.6099        1.6231        1.6811        1.5277        0.8534        0.7908        0.8757        0.5820        0.2418        0.0378        0.0640        0.1391        0.6341        0.9598        1.6779        1.4810        3.1766        3.5336        4.2487        5.2786        9.7984       11.3063       11.8048       10.3930       27.9580       17.3142        0.0000        0.0000        0.0000        0.0000        0.0000        0.0000        0.0000        3.9138        0.0000        0.0000       56.3871       82.5683      100.6568      109.1712        0.0000        0.0000        0.0000        0.0000        0.0000        0.0000        0.0000        0.0000        0.0000        0.0000        0.0000        0.0000        0.0000        0.0000        0.0000        0.0000        0.0000        0.0000        0.0000        0.0000        0.0000        0.0000        0.0000        0.0000        0.0000        0.0000        0.0000        0.0000        0.0000        0.0000        0.0000        0.0000        0.0000        0.0000        0.0000        0.0000        0.0000        0.0000        0.0000        0.0000        0.0000        0.0000        0.0000        0.0000        0.0000        0.0000        0.0000        0.0000        0.0000        0.0000        0.0000        0.0000        0.0000        0.0000
        0.0000        0.0000        0.0000        0.0000        0.0000        0.0000        0.0000        0.0000        0.0000        0.0000        0.0000        0.0000        0.0000        0.0000        0.0000        0.0000        0.0000        0.0000        0.0000        0.0000        0.0000        0.0000        0.0000        0.0000        0.0000        0.0000        0.0000        0.0000        0.0000        0.0000        0.0000        0.0000        0.0000        0.0000        0.0000        0.0000        0.0000        0.0000        0.0000        0.0000        0.0000        0.0000        0.0000        0.0000        0.0000        0.0000        0.0000        0.0000        0.0000        0.0000        0.0000        0.0000        0.0000        0.0000        0.0000        0.0000        0.0000        0.0000        0.0000        0.0000        0.0000        0.0000        0.0000        0.0000        0.0000        0.0000        0.0000        0.0000        0.0000        0.0000        0.0000        0.0000        0.0000        0.0000        0.0000        0.0000        0.0000        0.0000        0.0000        0.0000        0.0000        0.0000        0.0000        0.0000        0.0000        0.0000        0.0000        0.0000        0.0000        0.0000        0.0000        0.0000        0.0000        0.0000        0.0000        0.0000      216.7885      189.9678      192.4579      185.7098        0.0000      173.6106      167.6226      177.9866      178.2155      164.8698      166.4061      173.3993      185.1360      183.0608      185.5240      166.3265      157.4854      151.7091      132.9587      114.8182      111.8220      113.5459      102.5330       89.3429       68.0895       62.9319       55.7166       63.1882       63.3008       63.7982       64.8866       64.5368       66.4780       64.8477       63.8674       63.0568       60.2638       64.0565       65.1762       58.7333       57.9279       50.8948       50.4047       36.7199       31.6252       25.3951       19.6817       11.3316        6.5256        6.8613        6.9978        3.4500        2.3071        1.4801        1.0697        0.2392        0.5578        0.3045        0.3698        1.7222        1.8680        2.1092        2.0772        2.7611        2.8043        2.4681        1.7203        0.2656        8.6369       14.9779        0.1252        3.6203        5.4572        5.7698        5.7159        3.5003        3.8520        4.5020        5.1565        6.4830        7.3359       11.9076        9.8607        0.0000        0.0000        0.0000        0.0000        0.0000        8.9400        3.3000        0.0000        5.7115        1.0551        5.6395       12.4433       55.1578       75.6768       93.1578        0.0000        0.0000        0.0000        0.0000        0.0000        0.0000        0.0000        0.0000        0.0000        0.0000        0.0000        0.0000        0.0000        0.0000        0.0000        0.0000        0.0000        0.0000        0.0000        0.0000        0.0000        0.0000        0.0000        0.0000        0.0000        0.0000        0.0000        0.0000        0.0000        0.0000        0.0000        0.0000        0.0000        0.0000        0.0000        0.0000        0.0000        0.0000        0.0000        0.0000        0.0000        0.0000        0.0000        0.0000        0.0000        0.0000        0.0000        0.0000        0.0000        0.0000        0.0000        0.0000        0.0000        0.0000        0.0000
        0.0000        0.0000        0.0000        0.0000        0.0000        0.0000        0.0000        0.0000        0.0000        0.0000        0.0000        0.0000        0.0000        0.0000        0.0000        0.0000        0.0000        0.0000        0.0000        0.0000        0.0000        0.0000        0.0000        0.0000        0.0000        0.0000        0.0000        0.0000        0.0000        0.0000        0.0000        0.0000        0.0000        0.0000        0.0000        0.0000        0.0000        0.0000        0.0000        0.0000        0.0000        0.0000        0.0000        0.0000        0.0000        0.0000        0.0000        0.0000        0.0000        0.0000        0.0000        0.0000        0.0000        0.0000        0.0000        0.0000        0.0000        0.0000        0.0000        0.0000        0.0000        0.0000        0.0000        0.0000        0.0000        0.0000        0.0000        0.0000        0.0000        0.0000        0.0000        0.0000        0.0000        0.0000        0.0000        0.0000        0.0000        0.0000        0.0000        0.0000        0.0000        0.0000        0.0000        0.0000        0.0000        0.0000        0.0000        0.0000        0.0000        0.0000        0.0000        0.0000        0.0000        0.0000        0.0000        0.0000        0.0000      162.2596        0.0000        0.0000        0.0000      173.1535      172.0089      192.8741      186.5130      175.6752      171.1848      195.9864      201.7138      178.7818      181.1937      195.3447      163.7052      159.7561      150.0911      102.4038       98.3046      103.3573       90.4499       72.9721       60.2462       47.2082       40.0915       50.9727       51.8790       52.4310       56.4879       61.6203       62.7197       62.0056       63.4168       68.7171       69.1550       68.3035       63.7325       57.8422       54.3100       46.3686       41.5477       32.0073       24.6555       21.0602       14.2919        6.2391        6.1585        5.8741        4.2173        1.2419        0.9419        1.1852        1.1983        0.5836        0.5126        0.4905        0.2420        1.2275        1.7464        1.9597        1.9937        2.7533        3.0791        2.9335        2.3771        0.3240        3.8524        4.4208        0.6262        5.8226        7.5138        8.4136        7.1863        3.7704        3.8930        3.9976        4.6083        6.3173       13.6510        9.6686        6.6872        0.0000        0.0000        0.0000        0.0000        0.0000        8.6700        6.2700       10.3500       13.3635        1.4164        4.9007       11.3395       49.2272       70.0814       83.0493        0.0000        0.0000        0.0000        0.0000        0.0000        0.0000        0.0000        0.0000        0.0000        0.0000        0.0000        0.0000        0.0000        0.0000        0.0000        0.0000        0.0000        0.0000        0.0000        0.0000        0.0000        0.0000        0.0000        0.0000        0.0000        0.0000        0.0000        0.0000        0.0000        0.0000        0.0000        0.0000        0.0000        0.0000        0.0000        0.0000        0.0000        0.0000        0.0000        0.0000        0.0000        0.0000        0.0000        0.0000        0.0000        0.0000        0.0000        0.0000        0.0000        0.0000        0.0000        0.0000        0.0000        0.0000        0.0000
        0.0000        0.0000        0.0000        0.0000        0.0000        0.0000        0.0000        0.0000        0.0000        0.0000        0.0000        0.0000        0.0000        0.0000        0.0000        0.0000        0.0000        0.0000        0.0000        0.0000        0.0000        0.0000        0.0000        0.0000        0.0000        0.0000        0.0000        0.0000        0.0000        0.0000        0.0000        0.0000        0.0000        0.0000        0.0000        0.0000        0.0000        0.0000        0.0000        0.0000        0.0000        0.0000        0.0000        0.0000        0.0000        0.0000        0.0000        0.0000        0.0000        0.0000        0.0000        0.0000        0.0000        0.0000        0.0000        0.0000        0.0000        0.0000        0.0000        0.0000        0.0000        0.0000        0.0000        0.0000        0.0000        0.0000        0.0000        0.0000        0.0000        0.0000        0.0000        0.0000        0.0000        0.0000        0.0000        0.0000        0.0000        0.0000        0.0000        0.0000        0.0000        0.0000        0.0000        0.0000        0.0000        0.0000        0.0000        0.0000        0.0000        0.0000        0.0000        0.0000        0.0000        0.0000        0.0000        0.0000        0.0000        0.0000        0.0000        0.0000        0.0000      182.0079      187.5177      222.1099      216.4451      194.9240      179.5196      203.5522      205.6104      199.7961      207.3152      178.0030      159.4264      146.2106      136.1110      110.4513      101.2577       83.3677       69.7624       53.0740       42.4095       37.0408       36.6691       46.8564       48.9682       50.0217       53.4466       61.2633       62.4605       62.5207       67.2572       68.9531       71.8440       65.2648       61.0381       54.2851       51.3741       45.5785       39.1476       30.2393       19.5810       14.2794        9.6400        4.7877        2.6444        2.2096        1.4312        0.5682        0.3277        0.2443        1.3491        0.4247        0.5244        0.2778        0.0000        0.9928        1.2514        1.5750        2.1063        3.1668        3.7777        3.5963        2.6455        0.0644        0.1979        0.6936        0.8396        6.6036        8.6688        9.2572       10.2023        4.3831        4.2604        4.4061        6.7924        7.5242        7.9473        0.0000        0.0000        0.0000        0.0000        0.0000        0.0000        5.8800        7.6200        2.1600        4.5600       11.8893        1.4164        4.3324        9.9686       42.7662       58.3138       71.3317        0.0000        0.0000        0.0000        0.0000        0.0000        0.0000        0.0000        0.0000        0.0000        0.0000        0.0000        0.0000        0.0000        0.0000        0.0000        0.0000        0.0000        0.0000        0.0000        0.0000        0.0000        0.0000        0.0000        0.0000        0.0000        0.0000        0.0000        0.0000        0.0000        0.0000        0.0000        0.0000        0.0000        0.0000        0.0000        0.0000        0.0000        0.0000        0.0000        0.0000        0.0000        0.0000        0.0000        0.0000        0.0000        0.0000        0.0000        0.0000        0.0000        0.0000        0.0000        0.0000        0.0000        0.0000        0.0000
        0.0000        0.0000        0.0000        0.0000        0.0000        0.0000        0.0000        0.0000        0.0000        0.0000        0.0000        0.0000        0.0000        0.0000        0.0000        0.0000        0.0000        0.0000        0.0000        0.0000        0.0000        0.0000        0.0000        0.0000        0.0000        0.0000        0.0000        0.0000        0.0000        0.0000        0.0000        0.0000        0.0000        0.0000        0.0000        0.0000        0.0000        0.0000        0.0000        0.0000        0.0000        0.0000        0.0000        0.0000        0.0000        0.0000        0.0000        0.0000        0.0000        0.0000        0.0000        0.0000        0.0000        0.0000        0.0000        0.0000        0.0000        0.0000        0.0000        0.0000        0.0000        0.0000        0.0000        0.0000        0.0000        0.0000        0.0000        0.0000        0.0000        0.0000        0.0000        0.0000        0.0000        0.0000        0.0000        0.0000        0.0000        0.0000        0.0000        0.0000        0.0000        0.0000        0.0000        0.0000        0.0000        0.0000        0.0000        0.0000        0.0000        0.0000        0.0000        0.0000        0.0000        0.0000        0.0000        0.0000        0.0000        0.0000        0.0000        0.0000        0.0000        0.0000      176.7850      222.3740      213.0827      211.5185      183.0182      241.9176      237.3034      216.2973      209.6769      204.9134      185.5926      156.9356      129.8254      110.6235       94.4391       78.3856       70.5796       54.4285       42.9394       39.4960       42.7651       53.5373       54.8174       53.1867       54.4002       61.5357       66.6582       65.9412       64.6274       66.0041       66.0714       58.9706       57.9810       55.4201       49.8259       42.7469       34.7464       22.1394       16.2806       12.0398        8.5780        3.6264        1.7801        0.7810        0.9396        0.4139        0.1460        0.3958        0.4136        0.7423        0.3954        0.1660        0.1328        1.1442        1.0227        1.3782        2.2277        3.8016        4.8410        4.6967        3.4208        0.0193        0.1652        0.0300        0.1424        5.7235        7.9467        9.0708        9.8631        5.0811        5.0594        6.2276        8.3232        6.3231        6.6317        0.0000        0.0000        0.0000        0.0000        0.0000        0.0000        0.0000        4.5000        3.8100       10.0800        6.6401        1.0464        3.7499        8.0266       35.7432       52.4552       69.7695        0.0000        0.0000        0.0000        0.0000        0.0000        0.0000        0.0000        0.0000        0.0000        0.0000        0.0000        0.0000        0.0000        0.0000        0.0000        0.0000        0.0000        0.0000        0.0000        0.0000        0.0000        0.0000        0.0000        0.0000        0.0000        0.0000        0.0000        0.0000        0.0000        0.0000        0.0000        0.0000        0.0000        0.0000        0.0000        0.0000        0.0000        0.0000        0.0000        0.0000        0.0000        0.0000        0.0000        0.0000        0.0000        0.0000        0.0000        0.0000        0.0000        0.0000        0.0000        0.0000        0.0000        0.0000        0.0000
        0.0000        0.0000        0.0000        0.0000        0.0000        0.0000        0.0000        0.0000        0.0000        0.0000        0.0000        0.0000        0.0000        0.0000        0.0000        0.0000        0.0000        0.0000        0.0000        0.0000        0.0000        0.0000        0.0000        0.0000        0.0000        0.0000        0.0000        0.0000        0.0000        0.0000        0.0000        0.0000        0.0000        0.0000        0.0000        0.0000        0.0000        0.0000        0.0000        0.0000        0.0000        0.0000        0.0000        0.0000        0.0000        0.0000        0.0000        0.0000        0.0000        0.0000        0.0000        0.0000        0.0000        0.0000        0.0000        0.0000        0.0000        0.0000        0.0000        0.0000        0.0000        0.0000        0.0000        0.0000        0.0000        0.0000        0.0000        0.0000        0.0000        0.0000        0.0000        0.0000        0.0000        0.0000        0.0000        0.0000        0.0000        0.0000        0.0000        0.0000        0.0000        0.0000        0.0000        0.0000        0.0000        0.0000        0.0000        0.0000        0.0000        0.0000        0.0000        0.0000        0.0000        0.0000        0.0000        0.0000        0.0000        0.0000        0.0000        0.0000        0.0000        0.0000        0.0000      232.9538      228.5356      220.6291      226.5104      280.5422      263.7059      241.2278      241.1119      206.1158      199.2225      170.3616      143.4245      119.7666      104.5970       90.2498       74.3844       47.6485       39.4780       38.1572       43.2898       66.0774       69.6313       70.9633       72.7381        0.0000        0.0000       71.9726       66.1346       68.8997       66.4911       63.7050       59.8029       50.5475       45.2763       38.6030       30.8842       18.7146       13.7000       14.7144        9.9829        0.5911        1.5675        0.7572        3.2653        0.4595        0.3223        0.5832        1.0375        2.8177        2.4283        2.4487        2.1109        0.0917        0.1441        0.0000        0.0232        7.9105        9.4478        9.0456        6.0378        0.0713        0.0541        0.0261        0.0063        5.2276        7.2398        8.3705        8.7349        5.7730        8.2191        7.1246        0.0000        0.0000        0.0000        0.0000        0.0000        0.0000        0.0000        0.0000        0.0000        0.0000        0.0000        0.0000        0.0000        1.1768        0.3056        0.1413        0.1003       20.7669       35.8448        0.0000        0.0000        0.0000        0.0000        0.0000        0.0000        0.0000        0.0000        0.0000        0.0000        0.0000        0.0000        0.0000        0.0000        0.0000        0.0000        0.0000        0.0000        0.0000        0.0000        0.0000        0.0000        0.0000        0.0000        0.0000        0.0000        0.0000        0.0000        0.0000        0.0000        0.0000        0.0000        0.0000        0.0000        0.0000        0.0000        0.0000        0.0000        0.0000        0.0000        0.0000        0.0000        0.0000        0.0000        0.0000        0.0000        0.0000        0.0000        0.0000        0.0000        0.0000        0.0000        0.0000        0.0000        0.0000        0.0000
        0.0000        0.0000        0.0000        0.0000        0.0000        0.0000        0.0000        0.0000        0.0000        0.0000        0.0000        0.0000        0.0000        0.0000        0.0000        0.0000        0.0000        0.0000        0.0000        0.0000        0.0000        0.0000        0.0000        0.0000        0.0000        0.0000        0.0000        0.0000        0.0000        0.0000        0.0000        0.0000        0.0000        0.0000        0.0000        0.0000        0.0000        0.0000        0.0000        0.0000        0.0000        0.0000        0.0000        0.0000        0.0000        0.0000        0.0000        0.0000        0.0000        0.0000        0.0000        0.0000        0.0000        0.0000        0.0000        0.0000        0.0000        0.0000        0.0000        0.0000        0.0000        0.0000        0.0000        0.0000        0.0000        0.0000        0.0000        0.0000        0.0000        0.0000        0.0000        0.0000        0.0000        0.0000        0.0000        0.0000        0.0000        0.0000        0.0000        0.0000        0.0000        0.0000        0.0000        0.0000        0.0000        0.0000        0.0000        0.0000        0.0000        0.0000        0.0000        0.0000        0.0000        0.0000        0.0000        0.0000        0.0000        0.0000        0.0000        0.0000        0.0000        0.0000        0.0000      250.9221      224.8023      229.3644      253.8287      283.8994      277.0313      245.6338      239.1340      213.2822      205.7695      184.4262      147.7848      120.5104      107.1206       88.5862       74.9382       44.3447       38.1935       38.2225       44.3831       67.2193       73.2512       76.7265        0.0000        0.0000        0.0000        0.0000        0.0000        0.0000       63.4529       60.7609       57.8067       46.1709       40.3726       34.7096       29.0044       15.1921       10.9817        8.4557        7.7306        0.6164        0.8159        0.2960        0.4078        0.2288        0.3990        0.4073        1.8265        2.4689        3.2856        3.3529        2.5061        0.1495        0.1085        0.0151        0.0000        9.7227       14.9722       11.8921        7.2091        0.0000        0.3678        0.4226        0.8359        5.6709        8.4067        9.3686       10.5912        7.0322        0.0000        0.0000        0.0000        0.0000        0.0000        0.0000        0.0000        0.0000        0.0000        0.0000        0.0000        0.0000        0.0000        0.0000        0.0000        1.2212        2.6897        0.7046        0.6506       25.9160       32.2348       71.2243        0.0000        0.0000        0.0000        0.0000        0.0000        0.0000        0.0000        0.0000        0.0000        0.0000        0.0000        0.0000        0.0000        0.0000        0.0000        0.0000        0.0000        0.0000        0.0000        0.0000        0.0000        0.0000        0.0000        0.0000        0.0000        0.0000        0.0000        0.0000        0.0000        0.0000        0.0000        0.0000        0.0000        0.0000        0.0000        0.0000        0.0000        0.0000        0.0000        0.0000        0.0000        0.0000        0.0000        0.0000        0.0000        0.0000        0.0000        0.0000        0.0000        0.0000        0.0000        0.0000        0.0000        0.0000        0.0000
        0.0000        0.0000        0.0000        0.0000        0.0000        0.0000        0.0000        0.0000        0.0000        0.0000        0.0000        0.0000        0.0000        0.0000        0.0000        0.0000        0.0000        0.0000        0.0000        0.0000        0.0000        0.0000        0.0000        0.0000        0.0000        0.0000        0.0000        0.0000        0.0000        0.0000        0.0000        0.0000        0.0000        0.0000        0.0000        0.0000        0.0000        0.0000        0.0000        0.0000        0.0000        0.0000        0.0000        0.0000        0.0000        0.0000        0.0000        0.0000        0.0000        0.0000        0.0000        0.0000        0.0000        0.0000        0.0000        0.0000        0.0000        0.0000        0.0000        0.0000        0.0000        0.0000        0.0000        0.0000        0.0000        0.0000        0.0000        0.0000        0.0000        0.0000        0.0000        0.0000        0.0000        0.0000        0.0000        0.0000        0.0000        0.0000        0.0000        0.0000        0.0000        0.0000        0.0000        0.0000        0.0000        0.0000        0.0000        0.0000        0.0000        0.0000        0.0000        0.0000        0.0000        0.0000        0.0000        0.0000        0.0000        0.0000        0.0000        0.0000        0.0000        0.0000        0.0000      248.0464      230.7174      228.8364      234.6250      267.5722      246.9959      230.0538      220.4462      194.8862      179.6254      167.1042      144.7822      109.5117       94.8857        0.0000       71.7755       50.6934        0.0000        0.0000       42.5708       64.3574        0.0000        0.0000        0.0000        0.0000        0.0000        0.0000        0.0000        0.0000       59.8881       56.2826       51.2859       41.5992       37.6442       32.1779       26.8435       16.3098       13.1364        9.6998        7.7174        0.2834        0.0703        0.1535        1.6469        1.9155        1.2377        0.2815        0.4369        3.6627        4.3174        4.0135        3.0997        0.2363        0.3363        0.9974        0.1472        8.9940       10.4679       14.3982       12.5170        0.3185        0.6676        0.5312        0.2146        0.0000        0.0000        0.0000        0.0000        0.0000        0.0000        0.0000        0.0000        0.0000        0.0000        0.0000        0.0000        0.0000        0.0000        0.0000        0.0000        0.0000        0.0000        0.0000        0.0000        2.8460        0.5252        1.0946        2.3739       26.3172        0.0000        0.0000        0.0000        0.0000        0.0000        0.0000        0.0000        0.0000        0.0000        0.0000        0.0000        0.0000        0.0000        0.0000        0.0000        0.0000        0.0000        0.0000        0.0000        0.0000        0.0000        0.0000        0.0000        0.0000        0.0000        0.0000        0.0000        0.0000        0.0000        0.0000        0.0000        0.0000        0.0000        0.0000        0.0000        0.0000        0.0000        0.0000        0.0000        0.0000        0.0000        0.0000        0.0000        0.0000        0.0000        0.0000        0.0000        0.0000        0.0000        0.0000        0.0000        0.0000        0.0000        0.0000        0.0000        0.0000        0.0000
        0.0000        0.0000        0.0000        0.0000        0.0000        0.0000        0.0000        0.0000        0.0000        0.0000        0.0000        0.0000        0.0000        0.0000        0.0000        0.0000        0.0000        0.0000        0.0000        0.0000        0.0000        0.0000        0.0000        0.0000        0.0000        0.0000        0.0000        0.0000        0.0000        0.0000        0.0000        0.0000        0.0000        0.0000        0.0000        0.0000        0.0000        0.0000        0.0000        0.0000        0.0000        0.0000        0.0000        0.0000        0.0000        0.0000        0.0000        0.0000        0.0000        0.0000        0.0000        0.0000        0.0000        0.0000        0.0000        0.0000        0.0000        0.0000        0.0000        0.0000        0.0000        0.0000        0.0000        0.0000        0.0000        0.0000        0.0000        0.0000        0.0000        0.0000        0.0000        0.0000        0.0000        0.0000        0.0000        0.0000        0.0000        0.0000        0.0000        0.0000        0.0000        0.0000        0.0000        0.0000        0.0000        0.0000        0.0000        0.0000        0.0000        0.0000        0.0000        0.0000        0.0000        0.0000        0.0000        0.0000        0.0000        0.0000        0.0000        0.0000        0.0000        0.0000        0.0000      239.0686      228.0092      216.2493      234.4087      240.9960      227.7504      213.7144      197.0080      172.0852      157.2043      151.6465        0.0000        0.0000        0.0000        0.0000        0.0000        0.0000        0.0000        0.0000        0.0000        0.0000        0.0000        0.0000        0.0000        0.0000        0.0000        0.0000        0.0000        0.0000        0.0000       50.1417       46.3825       38.2175       35.1406       30.9540       26.1394       18.9416       16.9473       15.8199        9.2154        1.2904        0.3209        0.3548        0.3835        0.0591        0.5239        0.0891        0.3919        5.8923        5.6662        4.9897        3.6217        1.0459        0.1160        1.1556        1.4579        5.0217        7.4352        8.9875        8.0269        0.9877        0.5386        0.2714        0.0000        0.0000        0.0000        0.0000        0.0000        0.0000        0.0000        0.0000        0.0000        0.0000        0.0000        0.0000        0.0000        0.0000        0.0000        0.0000        0.0000        0.0000        0.0000        0.0000        0.0000        0.0000        4.5974        2.1696        4.1856        0.0000       26.3596       30.4126        0.0000        0.0000        0.0000        0.0000        0.0000        0.0000        0.0000        0.0000        0.0000        0.0000        0.0000        0.0000        0.0000        0.0000        0.0000        0.0000        0.0000        0.0000        0.0000        0.0000        0.0000        0.0000        0.0000        0.0000        0.0000        0.0000        0.0000        0.0000        0.0000        0.0000        0.0000        0.0000        0.0000        0.0000        0.0000        0.0000        0.0000        0.0000        0.0000        0.0000        0.0000        0.0000        0.0000        0.0000        0.0000        0.0000        0.0000        0.0000        0.0000        0.0000        0.0000        0.0000        0.0000        0.0000        0.0000
        0.0000        0.0000        0.0000        0.0000        0.0000        0.0000        0.0000        0.0000        0.0000        0.0000        0.0000        0.0000        0.0000        0.0000        0.0000        0.0000        0.0000        0.0000        0.0000        0.0000        0.0000        0.0000        0.0000        0.0000        0.0000        0.0000        0.0000        0.0000        0.0000        0.0000        0.0000        0.0000        0.0000        0.0000        0.0000        0.0000        0.0000        0.0000        0.0000        0.0000        0.0000        0.0000        0.0000        0.0000        0.0000        0.0000        0.0000        0.0000        0.0000        0.0000        0.0000        0.0000        0.0000        0.0000        0.0000        0.0000        0.0000        0.0000        0.0000        0.0000        0.0000        0.0000        0.0000        0.0000        0.0000        0.0000        0.0000        0.0000        0.0000        0.0000        0.0000        0.0000        0.0000        0.0000        0.0000        0.0000        0.0000        0.0000        0.0000        0.0000        0.0000        0.0000        0.0000        0.0000        0.0000        0.0000        0.0000        0.0000        0.0000        0.0000        0.0000        0.0000        0.0000        0.0000        0.0000        0.0000        0.0000        0.0000        0.0000        0.0000        0.0000        0.0000        0.0000        0.0000        0.0000      224.0670      214.2296      202.1395      196.6508      183.9580      171.9843      140.6223      133.3848      123.8611       97.4268        0.0000        0.0000        0.0000        0.0000        0.0000        0.0000        0.0000        0.0000        0.0000        0.0000        0.0000        0.0000        0.0000        0.0000        0.0000        0.0000        0.0000        0.0000       37.2570       31.0804       35.0445       33.2667       30.7314       26.1392       22.5629       19.8166       22.0081       17.7526        6.2381        3.8229        3.4851        3.6914        4.9229        7.3088        4.8235        4.8136        4.7516        4.5994        3.1842        2.3755        1.7706        0.7089        0.2948        2.0188        1.3041        1.2265        1.2611        0.9836        3.8700        5.6100        0.0000        0.0000        0.0000        0.0000        0.0000        0.0000        0.0000        0.0000        0.0000        0.0000        0.0000        0.0000        0.0000        0.0000        0.0000        0.0000        0.0000        0.0000        0.0000        0.0000        0.0000        0.0000        0.0000        0.0000        6.9309        7.1491        0.0000       35.3700       41.7600        0.0000        0.0000        0.0000        0.0000        0.0000        0.0000        0.0000        0.0000        0.0000        0.0000        0.0000        0.0000        0.0000        0.0000        0.0000        0.0000        0.0000        0.0000        0.0000        0.0000        0.0000        0.0000        0.0000        0.0000        0.0000        0.0000        0.0000        0.0000        0.0000        0.0000        0.0000        0.0000        0.0000        0.0000        0.0000        0.0000        0.0000        0.0000        0.0000        0.0000        0.0000        0.0000        0.0000        0.0000        0.0000        0.0000        0.0000        0.0000        0.0000        0.0000        0.0000        0.0000        0.0000        0.0000        0.0000
        0.0000        0.0000        0.0000        0.0000        0.0000        0.0000        0.0000        0.0000        0.0000        0.0000        0.0000        0.0000        0.0000        0.0000        0.0000        0.0000        0.0000        0.0000        0.0000        0.0000        0.0000        0.0000        0.0000        0.0000        0.0000        0.0000        0.0000        0.0000        0.0000        0.0000        0.0000        0.0000        0.0000        0.0000        0.0000        0.0000        0.0000        0.0000        0.0000        0.0000        0.0000        0.0000        0.0000        0.0000        0.0000        0.0000        0.0000        0.0000        0.0000        0.0000        0.0000        0.0000        0.0000        0.0000        0.0000        0.0000        0.0000        0.0000        0.0000        0.0000        0.0000        0.0000        0.0000        0.0000        0.0000        0.0000        0.0000        0.0000        0.0000        0.0000        0.0000        0.0000        0.0000        0.0000        0.0000        0.0000        0.0000        0.0000        0.0000        0.0000        0.0000        0.0000        0.0000        0.0000        0.0000        0.0000        0.0000        0.0000        0.0000        0.0000        0.0000        0.0000        0.0000        0.0000        0.0000        0.0000        0.0000        0.0000        0.0000        0.0000        0.0000        0.0000        0.0000        0.0000        0.0000        0.0000      222.9500      203.9202      177.8276      170.4234      149.9603      128.7002      117.6929       99.6165       85.8510        0.0000        0.0000        0.0000        0.0000        0.0000        0.0000        0.0000        0.0000        0.0000        0.0000        0.0000        0.0000        0.0000        0.0000        0.0000        0.0000        0.0000        0.0000        0.0000        0.0000       31.3502       31.7795       30.4374       28.9954       23.8452       22.2447       20.5945       20.0607       11.6779        4.8078        4.1103        4.3317        6.4417        6.9739        7.2526        6.6120        7.2388        4.2743        3.3327        3.4147        2.6846        3.7136        5.0397        3.1665        2.0133        0.0000        0.0000        3.9528        0.0000        0.0000        0.0000        0.0000        0.0000        0.0000        0.0000        0.0000        0.0000        0.0000        0.0000        0.0000        0.0000        0.0000        0.0000        0.0000        0.0000        0.0000        0.0000        0.0000        0.0000        0.0000        0.0000        0.0000        0.0000        0.0000       21.7514       12.6619        0.0000        0.0000        0.0000        0.0000        0.0000        0.0000        0.0000        0.0000        0.0000        0.0000        0.0000        0.0000        0.0000        0.0000        0.0000        0.0000        0.0000        0.0000        0.0000        0.0000        0.0000        0.0000        0.0000        0.0000        0.0000        0.0000        0.0000        0.0000        0.0000        0.0000        0.0000        0.0000        0.0000        0.0000        0.0000        0.0000        0.0000        0.0000        0.0000        0.0000        0.0000        0.0000        0.0000        0.0000        0.0000        0.0000        0.0000        0.0000        0.0000        0.0000        0.0000        0.0000        0.0000        0.0000        0.0000        0.0000        0.0000        0.0000
[truncated: 212,709 more chars]
