# Supplementary material for: Multidimensional evaluation of the TRMM 3B43V7 satellite-based precipitation product in mainland China from 1998–2016
Source: PeerJ. 2020 Feb 20;8:e8615. doi: 10.7717/peerj.8615 (PMC7036276; doi:10.7717/peerj.8615)
Supplement: Supplemental Information 2 [file peerj-08-8615-s002.zip › TRMM_3B43 data/TRMM 3B43 data-Year-Month/2013-11.txt]

ncols         249
nrows         175
xllcorner     73.250
yllcorner     6.500
cellsize      0.25000
        0.0000        0.0000        0.0000        0.0000        0.0000        0.0000        0.0000        0.0000        0.0000        0.0000        0.0000        0.0000        0.0000        0.0000        0.0000        0.0000        0.0000        0.0000        0.0000        0.0000        0.0000        0.0000        0.0000        0.0000        0.0000        0.0000        0.0000        0.0000        0.0000        0.0000        0.0000        0.0000        0.0000        0.0000        0.0000        0.0000        0.0000        0.0000        0.0000        0.0000        0.0000        0.0000        0.0000        0.0000        0.0000        0.0000        0.0000        0.0000        0.0000        0.0000        0.0000        0.0000        0.0000        0.0000        0.0000        0.0000        0.0000        0.0000        0.0000        0.0000        0.0000        0.0000        0.0000        0.0000        0.0000        0.0000        0.0000        0.0000        0.0000        0.0000        0.0000        0.0000        0.0000        0.0000        0.0000        0.0000        0.0000        0.0000        0.0000        0.0000        0.0000        0.0000        0.0000        0.0000        0.0000        0.0000        0.0000        0.0000        0.0000        0.0000        0.0000        0.0000        0.0000        0.0000        0.0000        0.0000        0.0000        0.0000        0.0000        0.0000        0.0000        0.0000        0.0000        0.0000        0.0000        0.0000        0.0000        0.0000        0.0000        0.0000        0.0000        0.0000        0.0000        0.0000        0.0000        0.0000        0.0000        0.0000        0.0000        0.0000        0.0000        0.0000        0.0000        0.0000        0.0000        0.0000        0.0000        0.0000        0.0000        0.0000        0.0000        0.0000        0.0000        0.0000        0.0000        0.0000        0.0000        0.0000        0.0000        0.0000        0.0000        0.0000        0.0000        0.0000        0.0000        0.0000        0.0000        0.0000        0.0000        0.0000        0.0000        0.0000        0.0000        0.0000        0.0000        0.0000        0.0000        0.0000        0.0000        0.0000        0.0000        0.0000        0.0000        0.0000        0.0000        0.0000        0.0000        0.0000        0.0000        0.0000        0.0000        0.0000        0.0000        3.7141        3.8408        4.1683        0.0000        0.0000        0.0000        4.2902        4.8801        5.3651        6.1214        7.9246        8.7579        8.2444        7.4278        7.1980        6.4613        6.7588        6.7944        5.6919        7.1012        6.0890        6.0004        6.7950        6.6089        7.0392        8.7235        9.4203       11.1222       10.0475        7.4433       10.9961       10.1689       11.5498       11.4129       12.7894       11.3424       14.8106       22.4851       21.9758       25.7211       25.9707       25.1239       27.1476       30.4551       39.0322       40.1534        0.0000        0.0000        0.0000        0.0000        0.0000        0.0000        0.0000        0.0000        0.0000        0.0000        0.0000        0.0000        0.0000        0.0000        0.0000        0.0000        0.0000        0.0000        0.0000        0.0000        0.0000        0.0000        0.0000        0.0000        0.0000        0.0000        0.0000        0.0000        0.0000        0.0000
        0.0000        0.0000        0.0000        0.0000        0.0000        0.0000        0.0000        0.0000        0.0000        0.0000        0.0000        0.0000        0.0000        0.0000        0.0000        0.0000        0.0000        0.0000        0.0000        0.0000        0.0000        0.0000        0.0000        0.0000        0.0000        0.0000        0.0000        0.0000        0.0000        0.0000        0.0000        0.0000        0.0000        0.0000        0.0000        0.0000        0.0000        0.0000        0.0000        0.0000        0.0000        0.0000        0.0000        0.0000        0.0000        0.0000        0.0000        0.0000        0.0000        0.0000        0.0000        0.0000        0.0000        0.0000        0.0000        0.0000        0.0000        0.0000        0.0000        0.0000        0.0000        0.0000        0.0000        0.0000        0.0000        0.0000        0.0000        0.0000        0.0000        0.0000        0.0000        0.0000        0.0000        0.0000        0.0000        0.0000        0.0000        0.0000        0.0000        0.0000        0.0000        0.0000        0.0000        0.0000        0.0000        0.0000        0.0000        0.0000        0.0000        0.0000        0.0000        0.0000        0.0000        0.0000        0.0000        0.0000        0.0000        0.0000        0.0000        0.0000        0.0000        0.0000        0.0000        0.0000        0.0000        0.0000        0.0000        0.0000        0.0000        0.0000        0.0000        0.0000        0.0000        0.0000        0.0000        0.0000        0.0000        0.0000        0.0000        0.0000        0.0000        0.0000        0.0000        0.0000        0.0000        0.0000        0.0000        0.0000        0.0000        0.0000        0.0000        0.0000        0.0000        0.0000        0.0000        0.0000        0.0000        0.0000        0.0000        0.0000        0.0000        0.0000        0.0000        0.0000        0.0000        0.0000        0.0000        0.0000        0.0000        0.0000        0.0000        0.0000        0.0000        0.0000        0.0000        0.0000        0.0000        0.0000        0.0000        0.0000        0.0000        0.0000        0.0000        0.0000        0.0000        0.0000        0.0000        0.0000        0.0000        0.0000        0.0000        0.0000        5.4630        4.9521        5.1068        5.0846        4.9299        4.2200        3.4817        4.0551        5.2388        5.7859        6.9602        6.8762        6.1869        6.1688        5.8362        6.1954        6.1830        7.7308        7.2781        6.0317        6.1319        5.8954        5.3770        6.3625        7.6173        8.4813        8.1070        5.8348        6.2563        6.9789        8.8534       10.5834       15.5298       14.3792       14.2796       14.4651       13.0660       21.5821       25.7749       23.7814       25.7540       28.2161       29.9146       33.3507       37.9838       40.3938       49.0798       43.4293       44.2736       44.3022       43.8256       46.2436       57.0347       62.3255        0.0000        0.0000        0.0000        0.0000        0.0000        0.0000        0.0000        0.0000        0.0000        0.0000        0.0000        0.0000        0.0000        0.0000        0.0000        0.0000        0.0000        0.0000        0.0000        0.0000        0.0000        0.0000        0.0000
        0.0000        0.0000        0.0000        0.0000        0.0000        0.0000        0.0000        0.0000        0.0000        0.0000        0.0000        0.0000        0.0000        0.0000        0.0000        0.0000        0.0000        0.0000        0.0000        0.0000        0.0000        0.0000        0.0000        0.0000        0.0000        0.0000        0.0000        0.0000        0.0000        0.0000        0.0000        0.0000        0.0000        0.0000        0.0000        0.0000        0.0000        0.0000        0.0000        0.0000        0.0000        0.0000        0.0000        0.0000        0.0000        0.0000        0.0000        0.0000        0.0000        0.0000        0.0000        0.0000        0.0000        0.0000        0.0000       41.3610        0.0000       26.0356       20.4626        0.0000        0.0000        0.0000        0.0000        0.0000        0.0000        0.0000        0.0000        0.0000        0.0000        0.0000        0.0000        0.0000        0.0000        0.0000        0.0000        0.0000        0.0000        0.0000        0.0000        0.0000        0.0000        0.0000        0.0000        0.0000        0.0000        0.0000        0.0000        0.0000        0.0000        0.0000        0.0000        0.0000        0.0000        0.0000        0.0000        0.0000        0.0000        0.0000        0.0000        0.0000        0.0000        0.0000        0.0000        0.0000        0.0000        0.0000        0.0000        0.0000        0.0000        0.0000        0.0000        0.0000        0.0000        0.0000        0.0000        0.0000        0.0000        0.0000        0.0000        0.0000        0.0000        0.0000        0.0000        0.0000        0.0000        0.0000        0.0000        0.0000        0.0000        0.0000        0.0000        0.0000        0.0000        0.0000        0.0000        0.0000        0.0000        0.0000        0.0000        0.0000        0.0000        0.0000        0.0000        0.0000        0.0000        0.0000        0.0000        0.0000        0.0000        0.0000        0.0000        0.0000        0.0000        0.0000        0.0000        0.0000        0.0000        0.0000        0.0000        0.0000        0.0000        0.0000        0.0000        0.0000        0.0000        0.0000        0.0000        0.0000        0.0000        0.0000        0.0000        7.2267        6.0695        5.6368        4.4818        4.1830        4.3833        4.5617        4.7653        4.0302        4.8267        5.4171        6.9250        7.5630        6.7246        7.3557        7.4884        8.4303       10.2870       11.7333        9.7634        7.5192        5.8490        5.5804        5.0641        5.8638        6.2565        6.2139        7.6870        4.3424        4.6018        5.1194        8.7455        9.8590       16.6943       16.7172       18.3438       19.4461       15.6442       22.4682       27.8723       26.1438       29.3336       33.4025       39.2321       43.8670       44.5689       46.0260       53.9519       48.0001       48.9000       48.3881       47.8003       65.6046       67.9164       64.8045       65.5440        0.0000        0.0000        0.0000        0.0000        0.0000        0.0000        0.0000        0.0000        0.0000        0.0000        0.0000        0.0000        0.0000        0.0000        0.0000        0.0000        0.0000        0.0000        0.0000        0.0000        0.0000        0.0000
        0.0000        0.0000        0.0000        0.0000        0.0000        0.0000        0.0000        0.0000        0.0000        0.0000        0.0000        0.0000        0.0000        0.0000        0.0000        0.0000        0.0000        0.0000        0.0000        0.0000        0.0000        0.0000        0.0000        0.0000        0.0000        0.0000        0.0000        0.0000        0.0000        0.0000        0.0000        0.0000        0.0000        0.0000        0.0000        0.0000        0.0000        0.0000        0.0000        0.0000        0.0000        0.0000        0.0000        0.0000        0.0000        0.0000        0.0000        0.0000        0.0000        0.0000        0.0000        0.0000        0.0000       41.5488       42.2527       35.5108       26.3949       21.3668       17.7844        9.8676        0.0000        0.0000        0.0000        0.0000        0.0000        0.0000        0.0000        0.0000        0.0000        0.0000        0.0000        0.0000        0.0000        0.0000        0.0000        0.0000        0.0000        0.0000        0.0000        0.0000        0.0000        0.0000        0.0000        0.0000        0.0000        0.0000        0.0000        0.0000        0.0000        0.0000        0.0000        0.0000        0.0000        0.0000        0.0000        0.0000        0.0000        0.0000        0.0000        0.0000        0.0000        0.0000        0.0000        0.0000        0.0000        0.0000        0.0000        0.0000        0.0000        0.0000        0.0000        0.0000        0.0000        0.0000        0.0000        0.0000        0.0000        0.0000        0.0000        0.0000        0.0000        0.0000        0.0000        0.0000        0.0000        0.0000        0.0000        0.0000        0.0000        0.0000        0.0000        0.0000        0.0000        0.0000        0.0000        0.0000        0.0000        0.0000        0.0000        0.0000        0.0000        0.0000        0.0000        0.0000        0.0000        0.0000        0.0000        0.0000        0.0000        0.0000        0.0000        0.0000        0.0000        0.0000        0.0000        0.0000        0.0000        0.0000        0.0000        0.0000        0.0000        0.0000        0.0000        0.0000        0.0000        0.0000        0.0000        0.0000        0.0000        0.0000        5.7932        4.4879        3.0860        3.7077        3.5696        3.3702        4.8519        5.4479        5.7316        6.5232        6.9139        6.5703        8.3247       10.0208        9.9134        9.9301        9.8672       10.5240       10.9792       10.5694        7.5767        5.7402        5.2677        5.6418        5.7636        6.4963        7.3749        7.9979        9.6076        6.5184        6.2451        5.7232        7.2617       12.4604       20.1589       19.7314       20.1124       16.0738       27.8784       38.8403       37.2939       31.9626       33.4994       43.4393       48.9959       47.7945       47.6856       49.8496       53.3048       50.9737       56.1207       51.9118       58.6513       71.9898       76.6523       75.7254       74.8418       69.9406       71.9019        0.0000        0.0000        0.0000        0.0000        0.0000        0.0000        0.0000        0.0000        0.0000        0.0000        0.0000        0.0000        0.0000        0.0000        0.0000        0.0000        0.0000        0.0000        0.0000        0.0000
        0.0000        0.0000        0.0000        0.0000        0.0000        0.0000        0.0000        0.0000        0.0000        0.0000        0.0000        0.0000        0.0000        0.0000        0.0000        0.0000        0.0000        0.0000        0.0000        0.0000        0.0000        0.0000        0.0000        0.0000        0.0000        0.0000        0.0000        0.0000        0.0000        0.0000        0.0000        0.0000        0.0000        0.0000        0.0000        0.0000        0.0000        0.0000        0.0000        0.0000        0.0000        0.0000        0.0000        0.0000        0.0000        0.0000        0.0000        0.0000        0.0000        0.0000        0.0000        0.0000        0.0000       36.6693       32.6614       28.9834       22.2729       19.1548       15.0305       10.2878        0.0000        0.0000        0.0000        0.0000        0.0000        0.0000        0.0000        0.0000        0.0000        0.0000        0.0000        0.0000        0.0000        0.0000        0.0000        0.0000        0.0000        0.0000        0.0000        0.0000        0.0000        0.0000        0.0000        0.0000        0.0000        0.0000        0.0000        0.0000        0.0000        0.0000        0.0000        0.0000        0.0000        0.0000        0.0000        0.0000        0.0000        0.0000        0.0000        0.0000        0.0000        0.0000        0.0000        0.0000        0.0000        0.0000        0.0000        0.0000        0.0000        0.0000        0.0000        0.0000        0.0000        0.0000        0.0000        0.0000        0.0000        0.0000        0.0000        0.0000        0.0000        0.0000        0.0000        0.0000        0.0000        0.0000        0.0000        0.0000        0.0000        0.0000        0.0000        0.0000        0.0000        0.0000        0.0000        0.0000        0.0000        0.0000        0.0000        0.0000        0.0000        0.0000        0.0000        0.0000        0.0000        0.0000        0.0000        0.0000        0.0000        0.0000        0.0000        0.0000        0.0000        0.0000        0.0000        0.0000        0.0000        0.0000        0.0000        0.0000        0.0000        0.0000        0.0000        0.0000        0.0000        0.0000        0.0000        0.0000        0.0000        0.0000        3.4886        2.0170        1.7825        2.8825        2.5581        3.0950        4.5954        4.3337        6.7558        6.9888        7.9411        8.4216        7.4006        8.5499        9.3684        8.9799        8.6346        9.5797        8.0324        7.0098        6.4556        5.3365        4.7079        5.4895        5.3180        6.1172        7.0806        6.2266        7.4949        6.5786        8.8059       10.8443       16.7700       15.7704       18.9018       19.1622       22.0821       19.9820       29.4746       34.6582       35.9761       33.3708       35.5325       42.6152       47.2477       50.4601       50.5248       49.2901       53.6743       56.1921       61.8014       58.6240       70.3867       69.3952       66.8325       66.3415       73.8062       80.2592       86.0315      106.8435       91.3425        0.0000        0.0000        0.0000        0.0000        0.0000        0.0000        0.0000        0.0000        0.0000        0.0000        0.0000        0.0000        0.0000        0.0000        0.0000        0.0000        0.0000        0.0000
        0.0000        0.0000        0.0000        0.0000        0.0000        0.0000        0.0000        0.0000        0.0000        0.0000        0.0000        0.0000        0.0000        0.0000        0.0000        0.0000        0.0000        0.0000        0.0000        0.0000        0.0000        0.0000        0.0000        0.0000        0.0000        0.0000        0.0000        0.0000        0.0000        0.0000        0.0000        0.0000        0.0000        0.0000        0.0000        0.0000        0.0000        0.0000        0.0000        0.0000        0.0000        0.0000        0.0000        0.0000        0.0000        0.0000        0.0000        0.0000        0.0000        0.0000       39.1269       31.2189       34.2551       33.4324       27.8899       24.7421       19.4068       17.1519       15.1688       14.6486       19.8392       22.3481        0.0000        0.0000        0.0000        0.0000        0.0000        0.0000        0.0000        0.0000        0.0000        0.0000        0.0000        0.0000        0.0000        0.0000        0.0000        0.0000        0.0000        0.0000        0.0000        0.0000        0.0000        0.0000        0.0000        0.0000        0.0000        0.0000        0.0000        0.0000        0.0000        0.0000        0.0000        0.0000        0.0000        0.0000        0.0000        0.0000        0.0000        0.0000        0.0000        0.0000        0.0000        0.0000        0.0000        0.0000        0.0000        0.0000        0.0000        0.0000        0.0000        0.0000        0.0000        0.0000        0.0000        0.0000        0.0000        0.0000        0.0000        0.0000        0.0000        0.0000        0.0000        0.0000        0.0000        0.0000        0.0000        0.0000        0.0000        0.0000        0.0000        0.0000        0.0000        0.0000        0.0000        0.0000        0.0000        0.0000        0.0000        0.0000        0.0000        0.0000        0.0000        0.0000        0.0000        0.0000        0.0000        0.0000        0.0000        0.0000        0.0000        0.0000        0.0000        0.0000        0.0000        0.0000        0.0000        0.0000        0.0000        0.0000        0.0000        0.0000        0.0000        0.0000        0.0000        0.0000        0.0000        0.0000        0.0000        3.2474        2.9975        2.4572        1.5920        2.0972        3.5664        3.5928        3.7785        5.7608        7.1107        6.4618        7.6656        7.7296        7.3031        7.6709        7.5662        7.5609        8.2124        7.5706        7.3592        7.5868        7.2076        8.7242        8.0790        7.2554        8.7072        7.4519        6.5619        6.6138        7.8450       11.2914       11.9880       15.1513       25.3721       15.9450       16.1060       22.9897       30.3863       26.3203       33.7113       39.9197       36.2747       37.7900       40.6424       46.3708       47.4555       52.4124       53.4919       51.3945       57.0734       62.7389       61.0430       65.5139       68.1462       66.2906       74.2660       77.9508       82.0172       94.1427       99.5652      107.4682      106.4582        0.0000        0.0000        0.0000        0.0000        0.0000        0.0000        0.0000        0.0000        0.0000        0.0000        0.0000        0.0000        0.0000        0.0000      100.5888       96.0882       92.6184        0.0000
        0.0000        0.0000        0.0000        0.0000        0.0000        0.0000        0.0000        0.0000        0.0000        0.0000        0.0000        0.0000        0.0000        0.0000        0.0000        0.0000        0.0000        0.0000        0.0000        0.0000        0.0000        0.0000        0.0000        0.0000        0.0000        0.0000        0.0000        0.0000        0.0000        0.0000        0.0000        0.0000        0.0000        0.0000        0.0000        0.0000        0.0000        0.0000        0.0000        0.0000        0.0000        0.0000        0.0000        0.0000        0.0000        0.0000        0.0000        0.0000       30.7488       38.1164       36.7767       34.6269       32.5462       28.4387       22.8990       20.1171       19.2085       18.0092       18.4126       15.8694       14.6660       14.3874       14.5317        0.0000        0.0000        0.0000        0.0000        0.0000        0.0000        0.0000        0.0000        0.0000        0.0000        0.0000        0.0000        0.0000        0.0000        0.0000        0.0000        0.0000        0.0000        0.0000        0.0000        0.0000        0.0000        0.0000        0.0000        0.0000        0.0000        0.0000        0.0000        0.0000        0.0000        0.0000        0.0000        0.0000        0.0000        0.0000        0.0000        0.0000        0.0000        0.0000        0.0000        0.0000        0.0000        0.0000        0.0000        0.0000        0.0000        0.0000        0.0000        0.0000        0.0000        0.0000        0.0000        0.0000        0.0000        0.0000        0.0000        0.0000        0.0000        0.0000        0.0000        0.0000        0.0000        0.0000        0.0000        0.0000        0.0000        0.0000        0.0000        0.0000        0.0000        0.0000        0.0000        0.0000        0.0000        0.0000        0.0000        0.0000        0.0000        0.0000        0.0000        0.0000        0.0000        0.0000        0.0000        0.0000        0.0000        0.0000        0.0000        0.0000        0.0000        0.0000        0.0000        0.0000        0.0000        0.0000        0.0000        0.0000        0.0000        0.0000        0.0000        0.0000        0.0000        0.0000        0.0000        0.0000        3.6210        4.0096        3.1766        3.1778        2.8671        2.7797        3.8689        4.2254        5.4939        6.0280        7.2603        8.0206        7.3954        8.0807        8.6255        8.8258        9.4423        9.3934        9.2077       10.1769        9.2531        9.4490        9.1851       10.4132        8.6562        8.7840       10.5714        8.3311        6.9842        6.3273        7.9364       12.7312       19.2468       21.8606       29.2209       16.2605       21.0801       29.6882       37.3156       36.7096       42.2206       47.3124       40.8346       43.7855       51.3665       53.2197       53.5900       58.3947       63.9696       68.6598       65.4795       63.2611       63.0686       68.5793       73.6385       72.5661       79.4349       86.1922       99.6934      105.6418      107.1057      116.6575      123.6022      119.7670        0.0000        0.0000        0.0000        0.0000        0.0000        0.0000        0.0000        0.0000        0.0000      131.2545      125.8810      116.7824      107.4755      102.3741       98.3119       95.1768       88.7623
        0.0000        0.0000        0.0000        0.0000        0.0000        0.0000        0.0000        0.0000        0.0000        0.0000        0.0000        0.0000        0.0000        0.0000        0.0000        0.0000        0.0000        0.0000        0.0000        0.0000        0.0000        0.0000        0.0000        0.0000        0.0000        0.0000        0.0000        0.0000        0.0000        0.0000        0.0000        0.0000        0.0000        0.0000        0.0000        0.0000        0.0000        0.0000        0.0000        0.0000        0.0000        0.0000        0.0000        0.0000        0.0000        0.0000        0.0000        0.0000       38.2291       35.3755       38.6870       31.6264       29.4658       28.2084       23.5838       19.8783       19.0611       20.2231       15.9263       14.2667       13.0038        7.2617        6.9382        4.1193        3.3517        3.4742        3.5276        0.0000        0.0000        0.0000        0.0000        0.0000        0.0000        0.0000        0.0000        0.0000        0.0000        0.0000        0.0000        0.0000        0.0000        0.0000        0.0000        0.0000        0.0000        0.0000        0.0000        0.0000        0.0000        0.0000        0.0000        0.0000        0.0000        0.0000        0.0000        0.0000        0.0000        0.0000        0.0000        0.0000        0.0000        0.0000        0.0000        0.0000        0.0000        0.0000        0.0000        0.0000        0.0000        0.0000        0.0000        0.0000        0.0000        0.0000        0.0000        0.0000        0.0000        0.0000        0.0000        0.0000        0.0000        0.0000        0.0000        0.0000        0.0000        0.0000        0.0000        0.0000        0.0000        0.0000        0.0000        0.0000        0.0000        0.0000        0.0000        0.0000        0.0000        0.0000        0.0000        0.0000        0.0000        0.0000        0.0000        0.0000        0.0000        0.0000        0.0000        0.0000        0.0000        0.0000        0.0000        0.0000        0.0000        0.0000        0.0000        0.0000        0.0000        0.0000        0.0000        0.0000        0.0000        0.0000        0.0000        0.0000        0.0000        0.0000        0.0000        0.0000        2.8699        2.9153        4.2448        4.7726        3.4757        3.2648        2.8119        5.4121        6.1080        7.2828        8.3045        8.5776        8.4852        8.7055        9.5246        9.8117       10.3325       11.0921       10.7564        9.5535        8.3672        8.2601        8.3048        9.0047        9.8675        9.6347        8.9598        7.2349        8.0082        8.1479        9.3277       14.4002       16.6433       20.3322       23.7461       19.1890       25.3328       26.0200       26.6456       33.1656       47.9001       55.1207       54.8965       49.7060       51.3839       52.9857       58.6021       61.2829       67.3133       71.3622       65.3135       62.7744       63.6210       64.1080       73.5398       79.9981       83.9007       81.9649       99.4435      109.5832      116.7230      124.5461      123.3605        0.0000        0.0000        0.0000        0.0000        0.0000        0.0000      117.1240      114.4195      126.3410      117.1832      116.4975      116.9109      106.7652      104.3617      100.5567       95.6605        0.0000        0.0000
        0.0000        0.0000        0.0000        0.0000        0.0000        0.0000        0.0000        0.0000        0.0000        0.0000        0.0000        0.0000        0.0000        0.0000        0.0000        0.0000        0.0000        0.0000        0.0000        0.0000        0.0000        0.0000        0.0000        0.0000        0.0000        0.0000        0.0000        0.0000        0.0000        0.0000        0.0000        0.0000        0.0000        0.0000        0.0000        0.0000        0.0000        0.0000        0.0000        0.0000        0.0000        0.0000        0.0000        0.0000        0.0000        0.0000        0.0000        0.0000       25.7872       24.8227       25.6369       20.6858       20.4831       19.7638       18.7667       18.7243       16.4505       16.7706       13.4356       11.6067       10.4230        7.8996        7.6763        6.8778        6.3905        6.0012        6.2558        5.0512        5.2455        0.0000        0.0000        0.0000        0.0000        0.0000        0.0000        0.0000        0.0000        0.0000        0.0000        0.0000        0.0000        0.0000        0.0000        0.0000        0.0000        0.0000        0.0000        0.0000        0.0000        0.0000        0.0000        0.0000        0.0000        0.0000        0.0000        0.0000        0.0000        0.0000        0.0000        0.0000        0.0000        0.0000        0.0000        0.0000        0.0000        0.0000        0.0000        0.0000        0.0000        0.0000        0.0000        0.0000        0.0000        0.0000        0.0000        0.0000        0.0000        0.0000        0.0000        0.0000        0.0000        0.0000        0.0000        0.0000        0.0000        0.0000        0.0000        0.0000        0.0000        0.0000        0.0000        0.0000        0.0000        0.0000        0.0000        0.0000        0.0000        0.0000        0.0000        0.0000        0.0000        0.0000        0.0000        0.0000        0.0000        0.0000        0.0000        0.0000        0.0000        0.0000        0.0000        0.0000        0.0000        0.0000        0.0000        0.0000        0.0000        0.0000        0.0000        0.0000        0.0000        0.0000        0.0000        0.0000        0.0000        0.0000        0.0000        0.0000        3.7591        3.4185        3.3502        4.2104        4.3962        5.7912        5.2434        6.3077        7.2393        7.8599        8.2420        9.0291        7.4261        9.1737       11.8999       12.1687       12.0172       11.8541       11.6002       11.1531       10.8200       11.2905       10.0605        9.3557       10.2314        8.5811       10.4702       10.6470        9.2456       10.8044       13.0716       12.4585       13.4145       10.2075       12.2553       14.4447       14.4111       19.1791       21.3404       26.6118       44.4007       53.6955       52.3976       43.5274       42.4318       50.4376       49.7256       49.4112       57.4329       61.0982       60.1377       62.2013       53.1373       61.1152       82.4916       74.2002       81.8502       84.4184       96.9144      109.5283      118.5453      121.2544      119.3608      109.0805      108.4788      109.6150      102.9078       96.7627       90.7421      102.0122      103.8053      104.1569      114.1270       98.1977      100.7567       97.2828       97.0458       90.6648       82.7070        0.0000        0.0000
        0.0000        0.0000        0.0000        0.0000        0.0000        0.0000        0.0000        0.0000        0.0000        0.0000        0.0000        0.0000        0.0000        0.0000        0.0000        0.0000        0.0000        0.0000        0.0000        0.0000        0.0000        0.0000        0.0000        0.0000        0.0000        0.0000        0.0000        0.0000        0.0000        0.0000        0.0000        0.0000        0.0000        0.0000        0.0000        0.0000        0.0000        0.0000        0.0000        0.0000        0.0000        0.0000        0.0000        0.0000        0.0000        0.0000        0.0000        0.0000       24.2126       18.3733       22.1837       17.1631       14.3745       18.0268       11.2504       14.3245       13.9811       11.1222        9.3517        9.6242       11.0098        8.6404        8.9919        8.7994        7.4833        7.0458        7.6261        6.2600        5.8792        5.2806        0.0000        0.0000        0.0000        0.0000        0.0000        0.0000        0.0000        0.0000        0.0000        0.0000        0.0000        0.0000        0.0000        0.0000        0.0000        0.0000        0.0000        0.0000        0.0000        0.0000        0.0000        0.0000        0.0000        0.0000        0.0000        0.0000        0.0000        0.0000        0.0000        0.0000        0.0000        0.0000        0.0000        0.0000        0.0000        0.0000        0.0000        0.0000        0.0000        0.0000        0.0000        0.0000        0.0000        0.0000        0.0000        0.0000        0.0000        0.0000        0.0000        0.0000        0.0000        0.0000        0.0000        0.0000        0.0000        0.0000        0.0000        0.0000        0.0000        0.0000        0.0000        0.0000        0.0000        0.0000        0.0000        0.0000        0.0000        0.0000        0.0000        0.0000        0.0000        0.0000        0.0000        0.0000        0.0000        0.0000        0.0000        0.0000        0.0000        0.0000        0.0000        0.0000        0.0000        0.0000        0.0000        0.0000        0.0000        0.0000        0.0000        0.0000        0.0000        0.0000        0.0000        0.0000        0.0000        0.0000        0.0000        0.0000        0.0000        3.3221        3.4205        5.4739        5.6246        6.7504        0.0000        5.8863        6.6596        7.6059        0.0000        0.0000        0.0000       10.4762       13.5956       13.7350       12.8994       12.7660       11.1946       10.9558       11.3659       11.8829       11.6541       11.1493       11.0083       14.2365       15.7865        8.0042       11.0131       11.4438       13.4050       11.0460       10.1034       12.9364       14.1548       15.3195       19.6650       22.1870       25.6324       33.4092       56.2632       55.3880       54.2947       45.3880       47.8608       50.4828       54.6402       59.8153       62.9255       73.1601       74.0964       71.2551       69.2469       75.1371       85.0469       76.8664       83.9904       82.5405      101.3461      108.7061      118.8078      125.8966      118.7902      106.6917      100.6384      101.9441       96.7518       85.8701       96.6890       95.9428       95.7799       99.8031       99.6157      107.6896       89.9630       82.4955       76.8453       82.5195       81.0448        0.0000        0.0000
        0.0000        0.0000        0.0000        0.0000        0.0000        0.0000        0.0000        0.0000        0.0000        0.0000        0.0000        0.0000        0.0000        0.0000        0.0000        0.0000        0.0000        0.0000        0.0000        0.0000        0.0000        0.0000        0.0000        0.0000        0.0000        0.0000        0.0000        0.0000        0.0000        0.0000        0.0000        0.0000        0.0000        0.0000        0.0000        0.0000        0.0000        0.0000       72.7499       71.1263       63.5549        0.0000        0.0000        0.0000        0.0000        0.0000        0.0000        0.0000       54.9163       50.1191       24.5038       15.9942        9.0632        7.6778        6.9480        7.1427        7.2974        8.8695       10.6388        9.4998        8.9511       14.6170       12.1592        9.7211        9.5156        9.1319        8.6616        7.2606        6.7327        5.9039        0.0000        0.0000        0.0000        0.0000        0.0000        0.0000        0.0000        0.0000        0.0000        0.0000        0.0000        0.0000        0.0000        0.0000        0.0000        0.0000        0.0000        0.0000        0.0000        0.0000        0.0000        0.0000        0.0000        0.0000        0.0000        0.0000        0.0000        0.0000        0.0000        0.0000        0.0000        0.0000        0.0000        0.0000        0.0000        0.0000        0.0000        0.0000        0.0000        0.0000        0.0000        0.0000        0.0000        0.0000        0.0000        0.0000        0.0000        0.0000        0.0000        0.0000        0.0000        0.0000        0.0000        0.0000        0.0000        0.0000        0.0000        0.0000        0.0000        0.0000        0.0000        0.0000        0.0000        0.0000        0.0000        0.0000        0.0000        0.0000        0.0000        0.0000        0.0000        0.0000        0.0000        0.0000        0.0000        0.0000        0.0000        0.0000        0.0000        0.0000        0.0000        0.0000        0.0000        0.0000        0.0000        0.0000        0.0000        0.0000        0.0000        0.0000        0.0000        0.0000        0.0000        0.0000        0.0000        0.0000        0.0000        0.0000        0.0000        0.0000        0.0000        0.0000        0.0000        0.0000        0.0000        0.0000        0.0000        0.0000        0.0000        0.0000        0.0000        0.0000        0.0000       13.3837       12.8249       11.6864       11.2709       11.0752       11.1624       11.5381       11.0334       15.9518       13.3886       14.3005       19.2194       13.0181       10.4576       10.1761        9.3328       10.9846       14.0637       15.1509       19.2859       15.8069       20.3249       24.0917       25.0654       34.6672       52.2337       53.5034       51.9349       48.6562       52.5706       53.4531       53.6003       63.1005       67.3366       79.8662       86.9221      100.0632       99.7120       84.5671       97.0447       84.9720       84.1721       83.8656      112.9666      115.7893      119.7487      122.6702      121.8811      104.8530      106.8407      101.7866       93.0583       84.9208       85.1223       87.7118       92.5368       90.1923       79.7894       79.9062       66.8428       65.3112       64.8270       69.4509        0.0000        0.0000        0.0000
        0.0000        0.0000        0.0000        0.0000        0.0000        0.0000        0.0000        0.0000        0.0000        0.0000        0.0000        0.0000        0.0000        0.0000        0.0000        0.0000        0.0000        0.0000        0.0000        0.0000        0.0000        0.0000        0.0000        0.0000        0.0000        0.0000        0.0000        0.0000        0.0000        0.0000        0.0000        0.0000        0.0000        0.0000        0.0000        0.0000        0.0000        0.0000       47.0848       65.6952      100.8088      106.2985       51.0196       40.0450       45.9043       64.3307       77.9182       51.7000       40.5045       38.8258       27.7897       20.7072        9.0777        5.5965        4.5459        4.0805        3.8233        3.9862        3.3663        5.3269        6.6749        8.6296        8.4286        8.6884       10.5849       10.3055       10.7830        8.5010        7.7133        6.8470        6.0374        3.8574        0.0000        0.0000        0.0000        0.0000        0.0000        0.0000        0.0000        0.0000        0.0000        0.0000        0.0000        0.0000        0.0000        0.0000        0.0000        0.0000        0.0000        0.0000        0.0000        0.0000        0.0000        0.0000        0.0000        0.0000        0.0000        0.0000        0.0000        0.0000        0.0000        0.0000        0.0000        0.0000        0.0000        0.0000        0.0000        0.0000        0.0000        0.0000        0.0000        0.0000        0.0000        0.0000        0.0000        0.0000        0.0000        0.0000        0.0000        0.0000        0.0000        0.0000        0.0000        0.0000        0.0000        0.0000        0.0000        0.0000        0.0000        0.0000        0.0000        0.0000        0.0000        0.0000        0.0000        0.0000        0.0000        0.0000        0.0000        0.0000        0.0000        0.0000        0.0000        0.0000        0.0000        0.0000        0.0000        0.0000        0.0000        0.0000        0.0000        0.0000        0.0000        0.0000        0.0000        0.0000        0.0000        0.0000        0.0000        0.0000        0.0000        0.0000        0.0000        0.0000        0.0000        0.0000        0.0000        0.0000        0.0000        0.0000        0.0000        0.0000        0.0000        0.0000        0.0000        0.0000        0.0000        0.0000        0.0000        0.0000        0.0000        0.0000        0.0000        0.0000       11.7666       11.3504       11.1856       11.5756       11.4975       13.1057       12.2547        9.0711        6.6407        6.7100       11.7739       10.4550       10.1603        5.7646        7.0284       11.9814       11.0336       11.0666       12.7203       14.9846       18.8413       24.8825       29.0666       37.2931       46.7809       44.8946       46.0969       48.4499       51.9246       57.3222       54.6987       57.3911       67.3500       91.6358      101.7314      108.5832       87.8715       86.7331       68.6340       64.4966       67.9670       87.0809       99.7506      108.3006      115.3057      128.4076      124.5636      105.5412      104.3270       96.2724       92.3818       83.7752       79.5074       78.4755       80.1796       79.9348       76.1549       73.2173       74.5035       69.2626       70.2287        0.0000        0.0000        0.0000        0.0000
        0.0000        0.0000        0.0000        0.0000        0.0000        0.0000        0.0000        0.0000        0.0000        0.0000        0.0000        0.0000        0.0000        0.0000        0.0000        0.0000        0.0000        0.0000        0.0000        0.0000        0.0000        0.0000        0.0000        0.0000        0.0000        0.0000        0.0000        0.0000        0.0000        0.0000        0.0000        0.0000        0.0000        0.0000        0.0000        0.0000        0.0000       17.1487       14.7351        9.3143       12.2368       17.6600       11.0267        8.2282       16.0378       24.9262       19.6808       11.0437       11.0951        9.9085        9.8140        9.3037       10.0959       11.2709        5.7070        1.8972        2.4743        2.9726        3.0716        5.5312        5.3450        5.3640        7.9048       10.7400       11.3054       10.1583       14.1424       12.3654       11.6848       10.9862        8.8305        4.9672        0.0000        0.0000        0.0000        0.0000        0.0000        0.0000        0.0000        0.0000        0.0000        0.0000        0.0000        0.0000        0.0000        0.0000        0.0000        0.0000        0.0000        0.0000        0.0000        0.0000        0.0000        0.0000        0.0000        0.0000        0.0000        0.0000        0.0000        0.0000        0.0000        0.0000        0.0000        0.0000        0.0000        0.0000        0.0000        0.0000        0.0000        0.0000        0.0000        0.0000        0.0000        0.0000        0.0000        0.0000        0.0000        0.0000        0.0000        0.0000        0.0000        0.0000        0.0000        0.0000        0.0000        0.0000        0.0000        0.0000        0.0000        0.0000        0.0000        0.0000        0.0000        0.0000        0.0000        0.0000        0.0000        0.0000        0.0000        0.0000        0.0000        0.0000        0.0000        0.0000        0.0000        0.0000        0.0000        0.0000        0.0000        0.0000        0.0000        0.0000        0.0000        0.0000        0.0000        0.0000        0.0000        0.0000        0.0000        0.0000        0.0000        0.0000        0.0000        0.0000        0.0000        0.0000        0.0000        0.0000        0.0000        0.0000        0.0000        0.0000        0.0000        0.0000        0.0000        0.0000        0.0000        0.0000        0.0000       10.4748       10.2340       12.6538       12.6946       12.9313        0.0000       11.7369       11.5460        9.0919        9.1343        7.9069        7.3786        3.0694        2.3262        1.8004        1.1524        4.8341        6.0996        3.4864        4.9594        5.4746        4.6740       10.1305       10.3229        9.6221       13.2457       20.4222       24.6278       29.7605       31.2101       32.2975       37.0560       42.5396       44.9594       47.0735       53.5376       57.3650       63.6121       68.7728       81.8829       87.7826       64.2989       64.4393       64.0105       68.8613       69.8593       77.0973       84.0559       85.2259       88.5542       91.1428       94.6979      103.1890      103.3558       92.9973       95.2546       90.4325       90.5824       93.8053       95.4378       83.2678       79.1261       80.5361       85.4767       70.8740       66.5876        0.0000        0.0000        0.0000        0.0000
        0.0000        0.0000        0.0000        0.0000        0.0000        0.0000        0.0000        0.0000        0.0000        0.0000        0.0000        0.0000        0.0000        0.0000        0.0000        0.0000        0.0000        0.0000        0.0000        0.0000        0.0000        0.0000        0.0000        0.0000        0.0000        0.0000        0.0000        0.0000        0.0000        0.0000        0.0000        0.0000        0.0000        0.0000        0.0000        0.0000        0.0000       19.5086       10.2010        9.2995        9.5165       10.9921        9.5043        9.5754       15.0533       10.2675        7.8541        7.9027        9.8521        9.5459        4.1418        5.2896        4.1035        2.6648        1.6482        3.7092        3.4017        0.9223        1.4160        4.9166        4.5789        5.6345        7.1616       10.0548       10.8943       11.6269       15.1596       12.5480       12.4552       11.3001        9.2593        5.4356        4.1373        0.0000        0.0000        0.0000        0.0000        0.0000        0.0000        0.0000        0.0000        0.0000        0.0000        0.0000        0.0000        0.0000        0.0000        0.0000        0.0000        0.0000        0.0000        0.0000        0.0000        0.0000        0.0000        0.0000        0.0000        0.0000        0.0000        0.0000        0.0000        0.0000        0.0000        0.0000        0.0000        0.0000        0.0000        0.0000        0.0000        0.0000        0.0000        0.0000        0.0000        0.0000        0.0000        0.0000        0.0000        0.0000        0.0000        0.0000        0.0000        0.0000        0.0000        0.0000        0.0000        0.0000        0.0000        0.0000        0.0000        0.0000        0.0000        0.0000        0.0000        0.0000        0.0000        0.0000        0.0000        0.0000        0.0000        0.0000        0.0000        0.0000        0.0000        0.0000        0.0000        0.0000        0.0000        0.0000        0.0000        0.0000        0.0000        0.0000        0.0000        0.0000        0.0000        0.0000        0.0000        0.0000        0.0000        0.0000        0.0000        0.0000        0.0000        0.0000        0.0000        0.0000        0.0000        0.0000        0.0000        0.0000        0.0000        0.0000        0.0000        0.0000        0.0000        9.0719        5.6988        5.6153        6.4782        7.5626        7.8186       10.5413       10.5492       11.3756       12.7626       12.3607       12.1390       10.9913        9.4066        6.4767        5.5918        2.6726        2.1225        1.9945        0.9886        3.5221        6.7768        7.7017        6.4026        5.5968       10.1763        8.9686       11.8498        9.3265       13.7417       21.8508       27.2399       31.2720       29.4277       32.5363       38.0910       44.9646       46.4766       39.3153       46.2289       53.9641       52.7984       65.8673       75.8493       67.1727       64.6380       60.4734       67.1727       72.3191       68.7278       73.1647       77.8113       79.6425       88.6134       94.3540      100.2325      103.3057      106.0712      107.4529      101.5886      106.8709      100.2237       94.2436       97.3449       94.3759       89.3695       83.1343       77.4784       61.4790        0.0000        0.0000        0.0000        0.0000        0.0000
        0.0000        0.0000        0.0000        0.0000        0.0000        0.0000        0.0000        0.0000        0.0000        0.0000        0.0000        0.0000        0.0000        0.0000        0.0000        0.0000        0.0000        0.0000        0.0000        0.0000        0.0000        0.0000        0.0000        0.0000        0.0000        0.0000        0.0000        0.0000        0.0000        0.0000        0.0000        0.0000        0.0000        0.0000        0.0000        0.0000       13.1399       11.1629       10.1157        8.0920        7.6723        7.1056        9.2385       14.0461       11.5291        5.2941        4.5673       11.1374        4.9367        6.2844        3.6517        4.5904        3.0866        2.0717        6.6836       22.8970       25.6912        9.6653        1.2761        3.4688        4.9325        5.1686        6.2807       10.1151       12.4254       11.6353       11.0829       12.3392       11.4938       10.4647        9.0787        5.2042        0.0000        0.0000        0.0000        0.0000        0.0000        0.0000        0.0000        0.0000        0.0000        0.0000        0.0000        0.0000        0.0000        0.0000        0.0000        0.0000        0.0000        0.0000        0.0000        0.0000        0.0000        0.0000        0.0000        0.0000        0.0000        0.0000        0.0000        0.0000        0.0000        0.0000        0.0000        0.0000        0.0000        0.0000        0.0000        0.0000        0.0000        0.0000        0.0000        0.0000        0.0000        0.0000        0.0000        0.0000        0.0000        0.0000        0.0000        0.0000        0.0000        0.0000        0.0000        0.0000        0.0000        0.0000        0.0000        0.0000        0.0000        0.0000        0.0000        0.0000        0.0000        0.0000        0.0000        0.0000        0.0000        0.0000        0.0000        0.0000        0.0000        0.0000        0.0000        0.0000        0.0000        0.0000        0.0000        0.0000        0.0000        0.0000        0.0000        0.0000        0.0000        0.0000        0.0000        0.0000        0.0000        0.0000        0.0000        0.0000        0.0000        0.0000        0.0000        0.0000        0.0000        0.0000        0.0000        0.0000        0.0000        0.0000        0.0000        0.0000        4.3321        5.7306        5.7218        5.1456        5.4636        5.6766        6.2262        7.3408        8.0092        8.5628       10.3578       10.6464       11.8739       13.1093       14.2637       11.9950        8.0737        7.2563        7.1632        5.0996        3.9830        4.2374        4.7351        4.7279        6.6882        4.0914        2.3479        7.7951       11.8817        9.9028       12.1228       10.2891       15.2992       21.3778       28.8399       29.6720       32.7972       38.0116       44.4039       46.5628       42.0028       40.6427       49.0897       48.0923       55.1941       64.4383       72.0170       67.0755       59.9370       57.5658       72.3392       81.7543       75.7238       80.5126       86.3421       87.7631       90.2278      101.4882      100.4388      104.4751      109.6076      102.9780      100.7247      108.2778      104.4758       96.0466       99.6316       86.5777       78.2495       70.7985       68.5613       65.7109        0.0000        0.0000        0.0000        0.0000        0.0000
        0.0000        0.0000        0.0000        0.0000        0.0000        0.0000        0.0000        0.0000        0.0000        0.0000        0.0000        0.0000        0.0000        0.0000        0.0000        0.0000        0.0000        0.0000        0.0000        0.0000        0.0000        0.0000        0.0000        0.0000        0.0000        0.0000        0.0000        0.0000        0.0000        0.0000        0.0000        0.0000        0.0000        0.0000        0.0000       13.2973       14.2471       45.8220       42.6161       15.8423        6.9037        6.0522        8.4906        9.2143        6.4153        5.4599        6.4388        8.0605        5.9002        6.3693        4.4764        4.3960        3.1083        2.8275        1.4442        4.4956        7.8577       19.5817       21.4226        6.0167        5.0827        5.7585        6.7178        9.7642        8.9625        9.9120        8.6936       10.4485       11.6935        9.3257        8.2795        4.7412        0.0000        0.0000        0.0000        0.0000        0.0000        0.0000        0.0000        0.0000        0.0000        0.0000        0.0000        0.0000        0.0000        0.0000        0.0000        0.0000        0.0000        0.0000        0.0000        0.0000        0.0000        0.0000        0.0000        0.0000        0.0000        0.0000        0.0000        0.0000        0.0000        0.0000        0.0000        0.0000        0.0000        0.0000        0.0000        0.0000        0.0000        0.0000        0.0000        0.0000        0.0000        0.0000        0.0000        0.0000        0.0000        0.0000        0.0000        0.0000        0.0000        0.0000        0.0000        0.0000        0.0000        0.0000        0.0000        0.0000        0.0000        0.0000        0.0000        0.0000        0.0000        0.0000        0.0000        0.0000        0.0000        0.0000        0.0000        0.0000        0.0000        0.0000        0.0000        0.0000        0.0000        0.0000        0.0000        0.0000        0.0000        0.0000        0.0000        0.0000        0.0000        0.0000        0.0000        0.0000        0.0000        0.0000        0.0000        0.0000        0.0000        0.0000        0.0000        0.0000        0.0000        0.0000        0.0000        0.0000        0.0000        0.0000        0.0000        4.7528        5.0384        6.5181        6.5777        5.6097        5.1446        5.2880        7.0514        7.1872        7.8664        8.0555        8.6612       10.2094       12.3825       13.4903       14.7432       12.2830        6.4030        8.4458        8.1396        4.8986        4.6284        5.4562        5.9868        4.3893        7.7502        5.8216        2.3882        7.0499       10.1511       12.7544       14.4496       11.1321       12.6809       20.6509       28.4900       28.8481       31.1579       40.2324       43.2702       45.8630       39.8423       31.4692       40.2391       52.2629       62.8758       70.4381       78.2785       82.0448       84.0669       86.8755       94.5840       93.7273       89.3227       94.6728       90.2860       87.9321       89.0943       97.3394      107.3157      102.1269      104.4845       95.5242       92.7242       94.0111       93.7882       91.8602       83.3486       80.2565       74.9207       67.8629       68.0885       67.1993        0.0000        0.0000        0.0000        0.0000        0.0000
        0.0000        0.0000        0.0000        0.0000        0.0000        0.0000        0.0000        0.0000        0.0000        0.0000        0.0000        0.0000        0.0000        0.0000        0.0000        0.0000        0.0000        0.0000        0.0000        0.0000        0.0000        0.0000        0.0000        0.0000        0.0000        0.0000        0.0000        0.0000        0.0000        0.0000        0.0000        0.0000        0.0000        0.0000        0.0000        3.8292        8.9139       54.8883       80.1629       39.3203       14.6249       20.6004       27.9139       13.6465        7.1751        9.7827       10.1691       10.0342        7.8064        8.0549        7.9252        8.3844       17.5207        4.8211        4.1816        2.2818        2.3021        5.8994        9.6267        8.3291        7.9540        7.6439        8.0009        7.7133        8.0693        8.9090        7.6561        9.5705       10.1779        9.0622        7.4649        6.4892        0.0000        0.0000        0.0000        0.0000        0.0000        0.0000        0.0000        0.0000        0.0000        0.0000        0.0000        0.0000        0.0000        0.0000        0.0000        0.0000        0.0000        0.0000        0.0000        0.0000        0.0000        0.0000        0.0000        0.0000        0.0000        0.0000        0.0000        0.0000        0.0000        0.0000        0.0000        0.0000        0.0000        0.0000        0.0000        0.0000        0.0000        0.0000        0.0000        0.0000        0.0000        0.0000        0.0000        0.0000        0.0000        0.0000        0.0000        0.0000        0.0000        0.0000        0.0000        0.0000        0.0000        0.0000        0.0000        0.0000        0.0000        0.0000        0.0000        0.0000        0.0000        0.0000        0.0000        0.0000        0.0000        0.0000        0.0000        0.0000        0.0000        0.0000        0.0000        0.0000        0.0000        0.0000        0.0000        0.0000        0.0000        0.0000        0.0000        0.0000        0.0000        0.0000        0.0000        0.0000        0.0000        0.0000        0.0000        0.0000        0.0000        0.0000        0.0000        0.0000        0.0000        0.0000        0.0000        0.0000        0.0000        0.0000        6.1984        5.3403        6.1872        6.5512        4.6248        4.2722        3.7606        4.2604        4.9414        5.1669        5.2866        5.6776        6.8990        6.8936        8.6163        7.6830        7.8991        5.2268        4.6550        5.2951        6.4166        6.3281        5.0988        4.2243        4.8963        6.9400        9.2905        7.5985        3.6415        6.0155       10.2134       13.2948       14.7095       10.2391       13.5834       24.7148       30.8686       28.1449       31.6731       39.3290       39.9818       46.1560       28.0739       28.6672       39.1975       54.2486       70.7735       77.4565      110.9055      116.7996      109.0412      107.0704      100.4007       77.8094       75.7524       75.1271       77.7060       85.4759       87.7035       94.1668      101.9407       99.6002      102.2081       94.2954       86.1927       87.0142       86.9402       84.3520       73.6456       66.0902       66.8996       65.7242       63.8882        0.0000        0.0000        0.0000        0.0000        0.0000        0.0000
        0.0000        0.0000        0.0000        0.0000        0.0000        0.0000        0.0000        0.0000        0.0000        0.0000        0.0000        0.0000        0.0000        0.0000        0.0000        0.0000        0.0000        0.0000        0.0000        0.0000        0.0000        0.0000        0.0000        0.0000        0.0000        0.0000        0.0000        0.0000        0.0000        0.0000        0.0000        0.0000        0.0000        0.0000        0.0000        3.0443        2.1233       12.1906       39.2815       40.0643       29.0497       18.6213        7.5170        5.5153        7.2745        8.9984        9.7847        7.3379        5.3476        6.7020        7.7252       20.3370        6.8719        8.0192        5.3510        2.4780        3.3588        4.1729       14.6178       10.1682        9.2637        9.5429       10.5619        8.0646        8.2956        8.5317        8.0951        8.8803        8.5924        8.1591        7.3435        0.0000        0.0000        0.0000        0.0000        0.0000        0.0000        0.0000        0.0000        0.0000        0.0000        0.0000        0.0000        0.0000        0.0000        0.0000        0.0000        0.0000        0.0000        0.0000        0.0000        0.0000        0.0000        0.0000        0.0000        0.0000        0.0000        0.0000        0.0000        0.0000        0.0000        0.0000        0.0000        0.0000        0.0000        0.0000        0.0000        0.0000        0.0000        0.0000        0.0000        0.0000        0.0000        0.0000        0.0000        0.0000        0.0000        0.0000        0.0000        0.0000        0.0000        0.0000        0.0000        0.0000        0.0000        0.0000        0.0000        0.0000        0.0000        0.0000        0.0000        0.0000        0.0000        0.0000        0.0000        0.0000        0.0000        0.0000        0.0000        0.0000        0.0000        0.0000        0.0000        0.0000        0.0000        0.0000        0.0000        0.0000        0.0000        0.0000        0.0000        0.0000        0.0000        0.0000        0.0000        0.0000        0.0000        0.0000        0.0000        0.0000        0.0000        0.0000        0.0000        0.0000        0.0000        5.4368        5.2644        0.0000        5.0897        5.4926        5.1345        4.5176        4.9362        4.2602        4.1426        4.0667        3.6433        3.3884        3.7431        3.2328        4.1506        4.6870        4.8142        5.2164        5.8994        5.8675        4.7015        3.5689        4.0528        6.6921        7.1204        6.0348        7.8520        9.5541       11.5787        7.1604        7.4636        9.9224        4.4292        7.7214        8.4237       13.1739       15.7209       12.9853       17.1423       26.9406       34.6867       34.5090       29.5251       40.3102       36.2927       28.5294       29.2722       31.5240       40.6823       60.4280       75.5167       87.4521       97.8957      113.0699      117.9011      105.9162       85.6322       76.2717       76.2779       78.4526       82.5411       84.5845       83.7403       87.8148       79.5593       82.3445       83.9640       81.6683       81.5850       80.1146       77.6880       76.9465       75.0623       67.9037       66.3805       67.8108        0.0000        0.0000        0.0000        0.0000        0.0000        0.0000        0.0000
        0.0000        0.0000        0.0000        0.0000        0.0000        0.0000        0.0000        0.0000        0.0000        0.0000        0.0000        0.0000        0.0000        0.0000        0.0000        0.0000        0.0000        0.0000        0.0000        0.0000        0.0000        0.0000        0.0000        0.0000        0.0000        0.0000        0.0000        0.0000        0.0000       65.0484       52.0751       39.5596       27.8566       22.8587       21.1593        6.4191        0.8613        1.6841        6.0323        5.3204        3.6539        3.0572        4.5473        5.3058        5.9529        7.8495        8.5132        5.7942        5.8939        6.9495        6.5538        5.9454        7.6550        8.8565        6.8349        3.1701        4.6617        7.3108       13.8086       12.5489       11.7467       10.7042       11.3479       12.5348        8.4215        9.0312        8.9424        9.6432        9.2747        9.0215        7.8906        7.2768        6.5692        0.0000        0.0000        0.0000        0.0000        0.0000        0.0000        0.0000        0.0000        0.0000        0.0000        0.0000        0.0000        0.0000        0.0000        0.0000        0.0000        0.0000        0.0000        0.0000        0.0000        0.0000        0.0000        0.0000        0.0000        0.0000        0.0000        0.0000        0.0000        0.0000        0.0000        0.0000        0.0000        0.0000        0.0000        0.0000        0.0000        0.0000        0.0000        0.0000        0.0000        0.0000        0.0000        0.0000        0.0000        0.0000        0.0000        0.0000        0.0000        0.0000        0.0000        0.0000        0.0000        0.0000        0.0000        0.0000        0.0000        0.0000        0.0000        0.0000        0.0000        0.0000        0.0000        0.0000        0.0000        0.0000        0.0000        0.0000        0.0000        0.0000        0.0000        0.0000        0.0000        0.0000        0.0000        0.0000        0.0000        0.0000        0.0000        0.0000        0.0000        0.0000        0.0000        0.0000        0.0000        0.0000        0.0000        0.0000        0.0000        0.0000        0.0000        0.0000        5.4137        5.8036        5.5600        5.2940        5.6750        6.0171        5.7397        4.0854        4.2849        3.5292        3.7646        3.7499       22.9162       22.4920        4.0850        3.0009        2.6230        3.0916        3.3183        3.7261        3.9263        4.2254        4.1705        3.1811        4.6164        5.1598        6.0010        9.1672        7.5681        9.0947       37.4282        7.3385        6.8639        3.0960        3.6474        6.7808        8.1815        9.6222       15.6962       17.7005       22.4534       28.4941       37.5560       37.1640       30.1908       41.1725       49.7198       34.7500       36.7425       43.3497       51.1936       79.3142       91.5494       98.8047       91.7275       99.2766       93.7075       84.0403       83.4359       75.4821       85.6625       84.6967       90.8639      100.7467       96.1452       76.5081       71.8109       77.0231       77.3196       78.5167       75.1764       75.6443       73.0958       72.4445       71.9116       62.5524       59.7620        0.0000        0.0000        0.0000        0.0000        0.0000        0.0000        0.0000        0.0000
        0.0000        0.0000        0.0000        0.0000        0.0000        0.0000        0.0000        0.0000        0.0000        0.0000        0.0000        0.0000        0.0000        0.0000        0.0000        0.0000        0.0000        0.0000        0.0000        0.0000        0.0000        0.0000        0.0000        0.0000        0.0000        0.0000       75.9916       49.2602       32.6228       27.1966       22.5607       12.3795       12.2431        9.1852       12.0585        8.3429        0.4393        1.3854        1.7220        2.1851        1.8301        2.5445        3.1061        4.4797        6.3345        7.1888        6.6115        7.3723        6.5428        5.9478        7.2893        7.0182        7.8044        7.4938        7.7089        3.2463        7.2765        9.6228        8.4652       15.0796       14.6303       10.9690        9.4750        9.4633        9.1695        9.3343       10.0456       11.0622       10.1858        9.2876        8.7421        8.4240        7.3523        6.4507        6.0734        3.3278        2.4351        1.8683        2.1863        2.3867        2.5100        2.7742        0.0000        0.0000        0.0000        0.0000        0.0000        0.0000        0.0000        0.0000        0.0000        0.0000        0.0000        0.0000        0.0000        0.0000        0.0000        0.0000        0.0000        0.0000        0.0000        0.0000        0.0000        0.0000        0.0000        0.0000        0.0000        0.0000        0.0000        0.0000        0.0000        0.0000        0.0000        0.0000        0.0000        0.0000        0.0000        0.0000        0.0000        0.0000        0.0000        0.0000        0.0000        0.0000        0.0000        0.0000        0.0000        0.0000        0.0000        0.0000        0.0000        0.0000        0.0000        0.0000        0.0000        0.0000        0.0000        0.0000        0.0000        0.0000        0.0000        0.0000        0.0000        0.0000        0.0000        0.0000        0.0000        0.0000        0.0000        0.0000        0.0000        0.0000        0.0000        5.2203        4.7320        5.9391        5.6927        5.0784        0.0000        0.0000        0.0000        0.0000        4.7933        5.2991        5.9380        5.3228        4.9757        4.3332        4.3830        5.0734        4.3189        3.8098        3.3249        3.2884        3.4901        3.5348        4.3409        4.9210        5.0573        4.6385        3.7130        3.5374        3.5310        3.2718        4.0729        3.9452        2.4419        2.2711        3.1756        3.9501        7.7944       10.7350       10.7104        9.5606       47.0347        6.7268        2.9672        3.4171        4.5617        6.8158       10.4239       15.3051       16.8261       24.7430       29.6068       41.5905       44.4187       33.3385       30.8138       31.2492       33.4601       36.1176       41.4601       49.1737       56.5921       73.0539       84.8410       88.5749       83.4807       88.1308       95.3107       81.9301       82.1900       78.4143       84.5070       98.8167       99.9528      100.1365       82.7707       76.6957       74.8789       80.4228       79.4217       78.1413       77.3512       74.7502       73.2445       66.8216       61.0214       53.8498       54.2162        0.0000        0.0000        0.0000        0.0000        0.0000        0.0000        0.0000        0.0000
        0.0000        0.0000        0.0000        0.0000        0.0000        0.0000        0.0000        0.0000        0.0000        0.0000        0.0000        0.0000        0.0000        0.0000        0.0000        0.0000        0.0000        0.0000        0.0000        0.0000        0.0000        0.0000        0.0000        0.0000        0.0000       55.2027       39.6951       10.7944       11.7544        9.3467        7.1786        2.5254        3.7822        4.8079        3.4145        2.4515        0.1438        0.6250        0.8951        1.5705        4.6391        4.7662        5.1390        7.1989        8.5990        8.0777        8.2303        9.3636        9.0987        9.0807       10.1074        8.4100        9.2229        9.7993       10.0174       10.2636       11.2204       12.5960       15.4291       19.4943       17.5159       14.3247       12.1905       10.7798        9.9087        9.2488       13.7963       13.9902       12.5953       10.8107        9.6195        8.1206        6.7760        6.3632        7.1668        6.4620        5.2687        4.3574        3.1034        1.2221        1.6243        1.9009        2.3565        2.5586        0.0000        0.0000        0.0000        0.0000        0.0000        0.0000        0.0000        0.0000        0.0000        0.0000        0.0000        0.0000        0.0000        0.0000        0.0000        0.0000        0.0000        0.0000        0.0000        0.0000        0.0000        0.0000        0.0000        0.0000        0.0000        0.0000        0.0000        0.0000        0.0000        0.0000        0.0000        0.0000        0.0000        0.0000        0.0000        0.0000        0.0000        0.0000        0.0000        0.0000        0.0000        0.0000        0.0000        0.0000        0.0000        0.0000        0.0000        0.0000        0.0000        0.0000        0.0000        0.0000        0.0000        0.0000        0.0000        0.0000        0.0000        0.0000        0.0000        0.0000        0.0000        0.0000        0.0000        0.0000        0.0000        0.0000        0.0000        0.0000        4.5015        5.4482        4.6647        4.5661        3.5453        4.3014        4.0675        3.1422        3.2291        3.2811        3.4986        3.8413        3.8748        3.5144        3.6466        3.2255        3.4898        3.4355        3.0024        3.4828        4.2620        5.1634        4.8781        5.6029        6.6496        6.5079        6.8791        5.5977        5.7749        4.8728        4.7489        3.7509        3.7498        2.4533        4.1222        6.2995        6.7328        7.1151        7.0622        8.4358        7.1506        3.8396        3.4436        3.6042        3.5017        4.1141       31.9843        8.8440       13.1067       26.1411       25.7923       31.6556       35.3792       42.3280       44.4827       35.8072       26.5653       28.2468       27.3198       36.2456       40.1980       46.4323       61.2709       73.8463       90.1678       97.8427       87.2157       95.0946       94.4716       91.0752       85.2051       87.1602       88.6783       83.5120       81.8435       95.6408       93.7665       90.7192       83.6086       72.0286       69.9114       72.4887        0.0000        0.0000       62.7173       55.1503       51.3315       42.1731        0.0000        0.0000        0.0000        0.0000        0.0000        0.0000        0.0000        0.0000        0.0000
        0.0000        0.0000        0.0000        0.0000        0.0000        0.0000        0.0000        0.0000        0.0000        0.0000        0.0000        0.0000        0.0000        0.0000        0.0000        0.0000        0.0000        0.0000        0.0000        0.0000        0.0000        0.0000        0.0000        0.0000        0.0000        0.0000       27.9741        6.3456        4.8794        4.0513        4.0106        1.4300        2.2030        8.2754        9.6361        5.2598        1.2328        0.6917        4.2432        4.0056        2.8574        3.7309        3.6866        6.0859        8.6415        9.5217       10.1658       11.5999       12.1466       12.1626       13.8592       12.3903       11.4042       11.5185       11.5033       11.2964       11.8241       11.8892       15.8464       20.2999       20.5400       17.9447       13.9519       12.4369       10.8396       10.7736       15.4803       13.8177       11.1827        9.6820        9.5230        7.7136        7.1026        7.2191        6.8021        6.7175        4.1968        3.2414        2.5349        1.0099        2.1951        1.7815        2.3773        2.5625        2.4431        2.1045        0.0000        0.0000        0.0000        0.0000        0.0000        0.0000        0.0000        0.0000        0.0000        0.0000        0.0000        0.0000        0.0000        0.0000        0.0000        0.0000        0.0000        0.0000        0.0000        0.0000        0.0000        0.0000        0.0000        0.0000        0.0000        0.0000        0.0000        0.0000        0.0000        0.0000        0.0000        0.0000        0.0000        0.0000        0.0000        0.0000        0.0000        0.0000        0.0000        0.0000        0.0000        0.0000        0.0000        0.0000        0.0000        0.0000        0.0000        0.0000        0.0000        0.0000        0.0000        0.0000        0.0000        0.0000        0.0000        0.0000        0.0000        0.0000        0.0000        0.0000        0.0000        0.0000        0.0000        0.0000        0.0000        0.0000        3.5057        4.1845        3.0380        3.3090        4.0638        4.3689        3.6993        2.8101        3.1233        3.0245        3.0017        2.9324        3.0889        3.0353        3.3738        3.1583        3.1987        3.0813        3.2812        3.7911        4.1936        5.2041        6.2314        7.5227        7.8564        7.1524        6.9578        8.2290       10.4921        5.3273        4.1483        3.1819        3.5437        5.2283        7.1224        7.2214        7.8955        7.2911        6.0837       12.1455       11.8593       25.4341        4.7452        3.2756        4.3002        5.6147        8.1733       12.3021       16.0408       22.4631       29.0753       30.7963       34.9761       44.7258       46.2114       32.4751       33.1840       29.7004       31.0259       40.9309       44.1972       43.5760       57.8345       73.5197       84.5671       86.9017       85.6017       86.6765       88.4998       93.4412       91.5509       89.4117       85.0309       84.5428       85.0141       95.8612      106.5636      105.5075       95.1151       73.7101       69.4860        0.0000        0.0000        0.0000        0.0000        0.0000        0.0000        0.0000        0.0000        0.0000        0.0000        0.0000        0.0000        0.0000        0.0000        0.0000        0.0000
        0.0000        0.0000        0.0000        0.0000        0.0000        0.0000        0.0000        0.0000        0.0000        0.0000        0.0000        0.0000        0.0000        0.0000        0.0000        0.0000        0.0000        0.0000        0.0000        0.0000        0.0000        0.0000        0.0000        0.0000        0.0000        0.0000        0.0000        6.2979        4.7415        3.4084        2.7612        2.9406        6.0107       10.5218       13.3662       15.1340        6.1316        2.9287        8.6600       20.0976       27.3744       22.9516       15.2342        9.9149        8.8623       10.5570       12.3957       13.4709       11.4577       13.6047       14.2467       11.6930       13.7780       15.1604       14.5061       12.8056       14.0778       15.1768       16.2727       20.5805       17.5918       17.4787       17.2618       15.0294       12.1052       10.5356       10.4136       10.6507        9.9581       10.0404        9.1940        7.7003        7.0682        8.3347        9.2018        7.8697        5.6419        3.8153        3.2852        2.7135        1.6861        0.9914        1.4466        1.7565        1.5327        1.4697        1.6480        0.9837        1.3611        2.0261        0.0000        0.0000        0.0000        0.0000        0.0000        0.0000        0.0000        0.0000        0.0000        0.0000        0.0000        0.0000        0.0000        0.0000        0.0000        0.0000        0.0000        0.0000        0.0000        0.0000        0.0000        0.0000        0.0000        0.0000        0.0000        0.0000        0.0000        0.0000        0.0000        0.0000        0.0000        0.0000        0.0000        0.0000        0.0000        0.0000        0.0000        0.0000        0.0000        0.0000        0.0000        0.0000        0.0000        0.0000        0.0000        0.0000        0.0000        0.0000        0.0000        0.0000        0.0000        0.0000        0.0000        0.0000        0.0000        0.0000        0.0000        0.0000        0.0000        0.0000        0.0000        2.0446        1.8408        1.9716        2.0722        2.2528        2.9507        2.6783        2.8498        2.9789        3.2367        3.3938        3.0846        2.7692        2.6464        2.6010        2.6695        2.5101        2.3553        2.4787        2.5471        3.4130        4.0685        4.6345        5.1879        5.7578        6.6106        6.9927        7.3330        8.9745        9.3864        4.6861        3.8383        6.0490        6.0107        4.8287        5.6585        5.9728        5.4542        4.7593        2.5652       12.8581       16.8511        4.7012        2.7676        3.6592        3.7015        5.9807        9.2451       12.6354       17.3903       17.7688       25.5681       32.7944       39.5849       72.7936       81.4037       38.3940       33.9071       37.9775       37.9803       44.0302       46.6294       49.0058       52.0411       62.1901       74.2837       79.7090       82.4975       79.8723       90.0237       90.3890       92.3159       95.9489       93.7412       86.7423       87.2176       99.3429      109.8905      109.7041       97.4801       75.9380       72.1236        0.0000        0.0000        0.0000        0.0000        0.0000        0.0000        0.0000        0.0000        0.0000        0.0000        0.0000        0.0000        0.0000        0.0000        0.0000        0.0000
        0.0000        0.0000        0.0000        0.0000        0.0000        0.0000        0.0000        0.0000        0.0000        0.0000        0.0000        0.0000        0.0000        0.0000        0.0000        0.0000        0.0000        0.0000        0.0000        0.0000        0.0000        0.0000        0.0000        0.0000        0.0000        0.0000        0.0000        7.0527        5.1830        4.3369        3.5977        3.2555        3.0180        4.6848        9.4904       14.6568       12.1576       21.3128       27.2567       21.8271       31.7818       24.8153       23.2700       20.3001       16.2684       22.2592       30.9550       33.9239       27.2432       22.1354       18.5242       20.3318       17.1805       14.6427       13.3111       14.2232       18.5694       19.7445       24.7709       24.7241       18.6817       16.4361       14.6634       14.2770       18.3006       23.0967       21.8366       21.3215       19.5540       14.1319        8.5079        7.7306        7.7712        9.2476        9.0837        7.3647        6.2697        3.2306        2.9364        2.7560        2.8173        1.5541        1.1669        1.8717        1.4739        1.5040        1.4366        1.2950        1.2554        1.2371        0.0000        0.0000        0.0000        0.0000        0.0000        0.0000        0.0000        0.0000        0.0000        0.0000        0.0000        0.0000        0.0000        0.0000        0.0000        0.0000        0.0000        0.0000        0.0000        0.0000        0.0000        0.0000        0.0000        0.0000        0.0000        0.0000        0.0000        0.0000        0.0000        0.0000        0.0000        0.0000        0.0000        0.0000        0.0000        0.0000        0.0000        0.0000        0.0000        0.0000        0.0000        0.0000        0.0000        0.0000        0.0000        0.0000        0.0000        0.0000        0.0000        0.0000        0.0000        0.0000        0.0000        0.0000        0.0000        0.0000        0.0000        0.0000        0.0000        0.0000        0.0000        0.0000        1.8644        2.0066        2.2523        2.5845        2.7198        3.1318        3.6210        3.4285        3.5408        3.4464        3.3914        3.3458        3.3289        3.3481        2.8477        2.6289        2.4094        2.1082        2.1175        3.0482        5.1425        4.9829        4.7800        5.0338        5.4060        5.8231        5.7042        4.6367        4.2407        4.5156        5.8597        4.4624        3.9470        4.2979        5.1317        6.0543        4.5594        1.9210        1.7605       10.2333        8.4360        2.8380        3.2626        3.5280        4.4700        7.6411        8.4365       14.0012       15.4002       19.5912       27.9624       33.0599       39.5384       46.5823       58.2382       35.5110       35.9193       38.2315       39.7841       38.8363       40.3802       45.9247       50.2300       60.7178       70.2912       75.6063       79.8606       81.6865       96.4074       95.5683      113.7920       98.9855       88.0632       84.7077       87.7768      104.7545      110.7964      108.2693       95.1027       78.2085       73.8603        0.0000        0.0000        0.0000        0.0000        0.0000        0.0000        0.0000        0.0000        0.0000        0.0000        0.0000        0.0000        0.0000        0.0000        0.0000        0.0000
        0.0000        0.0000        0.0000        0.0000        0.0000        0.0000        0.0000        0.0000        0.0000        0.0000        0.0000        0.0000        0.0000        0.0000        0.0000        0.0000        0.0000        0.0000        0.0000        0.0000        0.0000        0.0000        0.0000        0.0000        0.0000        0.0000        0.0000        0.0000        5.4690        3.8138        4.1903        4.1313        3.7480        3.4573        3.9442        5.9832        6.6130        6.5588        6.5932        5.6892        5.8920        9.1779        9.8137       12.0413        9.1573        8.5639        9.9967       15.6310       18.6493       18.7505       18.3564       33.4968       44.4037       45.3613       29.0687       25.8673       28.0794       33.9333       43.7039       46.2588       62.7179       62.8720       45.3402       29.1328       23.6064       16.7823       16.0087       13.4387       12.3331        9.0584        8.6564        9.7905       13.3418       15.4088       14.1191        7.4486        7.5046        6.2194        4.8912        4.9865        5.9007        3.9512        2.8520        1.5509        1.1096        1.4086        1.6847        2.3471        2.6026        2.0949        0.9015        0.0000        0.0000        0.0000        0.0000        0.0000        0.0000        0.0000        0.0000        0.0000        0.0000        0.0000        0.0000        0.0000        0.0000        0.0000        0.0000        0.0000        0.0000        0.0000        0.0000        0.0000        0.0000        0.0000        0.0000        0.0000        0.0000        0.0000        0.0000        0.0000        0.0000        0.0000        0.0000        0.0000        0.0000        0.0000        0.0000        0.0000        0.0000        0.0000        0.0000        0.0000        0.0000        0.0000        0.0000        0.0000        0.0000        0.0000        0.0000        0.0000        0.0000        0.0000        0.0000        0.0000        0.0000        0.0000        0.0000        0.0000        0.0000        0.0000        0.0000        0.0000        0.0000        2.4220        2.5510        2.8704        2.8662        3.0631        3.5165        3.5362        3.9197        4.7472        4.4196        4.6882        5.0075        5.9181        5.3535        2.8094        1.6454        1.8326        2.0104        2.4269        4.8075        3.4014        3.9892        2.4625        4.1616        2.4787        2.4650        1.5345        1.7890        2.0881        2.5266        2.5559        2.5140        2.8653        2.4301        2.1147        2.4138        1.9847        4.3372        3.0708        1.9268        2.2510        2.9178        2.9436        3.2420        5.1884        6.0313       12.8183       17.8776       18.9580       23.1099       29.5749       37.3938       38.8372       44.0014       36.1155       34.3090       34.1064       39.3418       39.6337       55.4286       58.0500       54.9170       58.8040       66.6046       79.0380       76.6701       78.0379       81.1033       78.2601      137.4853       81.9149       77.9457       87.6686       95.4388      104.0567      107.5090      104.6380      101.0774       95.6346       89.3818        0.0000        0.0000        0.0000        0.0000        0.0000        0.0000        0.0000        0.0000        0.0000        0.0000        0.0000        0.0000        0.0000        0.0000        0.0000        0.0000
        0.0000        0.0000        0.0000        0.0000        0.0000        0.0000        0.0000        0.0000        0.0000        0.0000        0.0000        0.0000        0.0000        0.0000        0.0000        0.0000        0.0000        0.0000        0.0000        0.0000        0.0000        0.0000        0.0000        0.0000        0.0000        0.0000        0.0000        0.0000        5.6653        4.8285        5.7635        4.1101        5.3707        4.7990        3.3942        4.7814        5.5934        6.4530        5.4538        4.3325        3.9239        5.7720        5.7238        6.3845        6.3387        7.8922        8.7546        9.4173       12.1401       14.4820       19.6637       31.6129       32.6892       30.7294       33.9593       48.1522       68.4019       55.5101       29.1279       27.4956       31.1442       32.1015       34.3879       38.2548       29.5849       28.6986       28.9188       29.7759       28.3751       23.7541       17.7781       13.7589        9.0541        9.5099       13.5532        8.8123        6.9900        9.3547        7.5409        7.1042        6.5690        5.7201        3.3649        1.6981        0.9777        0.8495        1.5388        2.1057        1.9518        1.7777        1.0187        0.0000        0.0000        0.0000        0.0000        0.0000        0.0000        0.0000        0.0000        0.0000        0.0000        0.0000        0.0000        0.0000        0.0000        0.0000        0.0000        0.0000        0.0000        0.0000        0.0000        0.0000        0.0000        0.0000        0.0000        0.0000        0.0000        0.0000        0.0000        0.0000        0.0000        0.0000        0.0000        0.0000        0.0000        0.0000        0.0000        0.0000        0.0000        0.0000        0.0000        0.0000        0.0000        0.0000        0.0000        0.0000        0.0000        0.0000        0.0000        0.0000        0.0000        0.0000        0.0000        0.0000        0.0000        0.0000        0.0000        0.0000        0.0000        0.0000        0.0000        1.6879        1.4781        1.8077        2.1464        1.9948        2.2802        1.8134        2.9296        4.2600        4.1485        3.5831        4.2460        4.3936        5.8220        5.5030        5.2251        2.0400        1.9536        1.9873        2.7324        3.2654        2.9285        2.5251        2.9785        1.7211        2.9305        1.4936        1.3953        1.1850        0.6739        0.9471        1.9500        1.6135        1.9960        2.3734        2.8505        1.7987        1.9568        2.0467        2.2488        1.5011        1.9386       33.2329       35.2507        2.1855        2.9723        4.6821        6.6100       13.3484       15.6707       22.2568       22.5388       28.2123       36.0632       42.7417       47.5107       37.7216       46.8307       37.1571       45.5584       51.1865       55.2295       55.4919       68.8002       63.5793       73.2373       78.5756       88.4891       79.2290       74.4326       78.5606       85.0022       85.3015       80.4921       94.0657       97.1790       97.8335       98.9351      100.9600      105.1081      100.3522      101.3859        0.0000        0.0000        0.0000        0.0000        0.0000        0.0000        0.0000        0.0000        0.0000        0.0000        0.0000        0.0000        0.0000        0.0000        0.0000        0.0000
        0.0000        0.0000        0.0000        0.0000        0.0000        0.0000        0.0000        0.0000        0.0000        0.0000        0.0000        0.0000        0.0000        0.0000        0.0000        0.0000        0.0000        0.0000        0.0000        0.0000        0.0000        0.0000        0.0000        0.0000        0.0000        0.0000        0.0000        0.0000       33.3621       36.6023       30.0119       32.5573       38.9172       31.0383       18.3586        8.3072        7.6568        9.9149        8.9962        3.8211        3.1579        2.6811        3.8478        6.4184        5.5476        6.7798        7.2704        8.8724        9.9765        9.7601       11.3303       18.6407       29.0505       32.8004       27.9936       32.0948       35.5382       36.1563       20.0905       15.5936       13.1236       15.9438       19.4345       20.6610       18.9348       27.1387       27.8999       20.6528       14.3534       11.0737        8.0297        5.8291        6.9477        8.1566        6.2793        4.9646        5.4907        6.4695        7.2766        7.1399        4.7620        4.4059        2.7568        1.9668        1.7345        1.0023        0.7316        1.2547        0.8206        0.4182        0.1106        0.0533        0.0000        0.0000        0.0000        0.0000        0.0000        0.0000        0.0000        0.0000        0.0000        0.0000        0.0000        0.0000        0.0000        0.0000        0.0000        0.0000        0.0000        0.0000        0.0000        0.0000        0.0000        0.0000        0.0000        0.0000        0.0000        0.0000        0.0000        0.0000        0.0000        0.0000        0.0000        0.0000        0.0000        0.0000        0.0000        0.0000        0.0000        0.0000        0.0000        0.0000        0.0000        0.0000        0.0000        0.0000        0.0000        0.0000        0.0000        0.0000        0.0000        0.0000        0.0000        0.0000        0.0000        0.0000        0.0000        0.0000        0.0000        0.0000        1.6873        2.0955        1.9634        1.8429        1.9971        2.2597        2.3343        2.3103        2.5292        3.3001        3.6913        3.5487        3.1019       25.5605        4.4416       12.1758       13.6598        1.6205        2.2127        2.6521        2.9641        3.7665        2.7671       13.4631        1.4516        0.6466        1.5779        0.4865        0.8140        0.2595        0.3411        0.5615       21.4576        3.4821        3.8407       22.3388        2.4672        2.2155        2.3694       39.1178       18.6219        1.5328        1.5426        3.7403        3.1573        2.1953        4.8712        5.2664        8.1186       12.3244       17.7606       20.6012       24.0188       31.4374       44.1254       45.6187       57.3935       40.4233       40.4766       44.3340       50.3719       49.3132       52.6834       58.4512       64.8886       72.3422       67.5621       70.1115       77.4274       68.8570       71.3669       76.1897       89.2091       90.7800       89.1762       94.9195       93.2844       97.0151      100.9114      101.2221      105.2114       98.3086       96.4416       99.6163        0.0000        0.0000        0.0000        0.0000        0.0000        0.0000        0.0000        0.0000        0.0000        0.0000        0.0000        0.0000        0.0000        0.0000        0.0000
        0.0000        0.0000        0.0000        0.0000        0.0000        0.0000        0.0000        0.0000        0.0000        0.0000        0.0000        0.0000        0.0000        0.0000        0.0000        0.0000        0.0000        0.0000        0.0000        0.0000        0.0000        0.0000        0.0000        0.0000        0.0000        0.0000        0.0000       20.1012       36.2635       25.6532       10.2513        8.0294        9.4088       13.3560       20.5330       32.4123       28.1432       26.4383       21.6075       12.0894       15.0529       16.1379        9.0135        8.1552        5.7918        5.8408        6.6375        8.5901        8.9557        9.2552        9.4231       11.5888       15.9248       26.8541       32.0737       30.0933       26.4163       28.8738       18.6161       12.2100       10.9430        8.2743        7.7213        6.0621        4.8293        4.6621        4.8296        6.1361        6.9948        6.3704        5.5776        3.4293        2.0473        2.6253        2.7253        2.0560        1.8616        2.2484        2.4401        2.4422        2.3728        2.2385        2.6402        2.3036        2.0443        2.2490        2.0085        0.7843        0.2685        0.4740        0.1144        0.0814        0.1337        0.0000        0.0000        0.0000        0.0000        0.0000        0.0000        0.0000        0.0000        0.0000        0.0000        0.0000        0.0000        0.0000        0.0000        0.0000        0.0000        0.0000        0.0000        0.0000        0.0000        0.0000        0.0000        0.0000        0.0000        0.0000        0.0000        0.0000        0.0000        0.0000        0.0000        0.0000        0.0000        0.0000        0.0000        0.0000        0.0000        0.0000        0.0000        0.0000        0.0000        0.0000        0.0000        0.0000        0.0000        0.0000        0.0000        0.0000        0.0000        0.0000        0.0000        0.0000        0.0000        0.0000        0.0000        0.0000        0.0000        1.8325        2.1255        2.3950        2.8355        2.7333        2.7853        3.5909        3.3577        2.9190        3.1348        4.1415        4.2273        4.1181        4.0119       28.8218        3.5932        3.6108        3.5640        3.5740        2.6299        2.8811        2.6383        1.7989        1.7573       12.5891        1.2791        1.1470        1.5580        1.3961        0.6980        0.4591        0.4107        0.6475       26.2635        4.5642        5.3525        8.5773        2.6543        2.2504        2.2719        2.1232        1.9551        1.7649        1.8049        2.3711        2.7927        2.4385        3.6696        5.1166        8.0409       13.0809       17.4843       21.8042       21.6779       30.1506       44.8647       44.6265       55.3685       39.6661       41.3468       43.7680       52.6968       55.2946       67.3801       68.2069       76.4324       74.8216       72.3740       73.6503       70.7398       75.4926       84.0793       92.2127      103.0067      101.6422       94.8844       92.9363       98.9929      106.9538      108.8548      114.4672      107.2332       98.4689       95.0975        0.0000        0.0000        0.0000        0.0000        0.0000        0.0000        0.0000        0.0000        0.0000        0.0000        0.0000        0.0000        0.0000        0.0000        0.0000        0.0000
        0.0000        0.0000        0.0000        0.0000        0.0000        0.0000        0.0000        0.0000        0.0000        0.0000        0.0000        0.0000        0.0000        0.0000        0.0000        0.0000        0.0000        0.0000        0.0000        0.0000        0.0000        0.0000        0.0000        0.0000        0.0000        0.0000        0.0000       11.1405        8.6143        8.5616        8.6623        9.9407       14.9873       13.9119       15.5356       19.2851       25.0352       16.3288       10.7499        8.9093        8.1035        7.1837        5.7400        3.5079        2.4386        3.6567        4.0566        4.1852        4.5579        4.1563        3.9141        5.0186        6.7656        6.5462        7.2865       10.5459       10.2231       10.1523        7.8247        5.3260        5.1935        4.5899        4.0849        1.6200        1.3055        1.2714        2.7076        3.2503        3.9326        5.4606        3.2146        1.7961        0.9584        0.8957        0.7848        1.1703        0.9472        1.0667        1.1159        1.3099        1.2684        1.1388        1.4208        1.7313        1.8993        2.0680        1.7525        1.6840        1.3560        1.3679        0.9746        0.7209        0.5163        0.6375        1.3555        1.8164        0.6270        0.6018        0.3294        0.3840        0.6895        0.0000        0.0000        0.0000        0.0000        0.0000        0.0000        0.8441        0.9152        0.8800        1.5926        0.0000        0.0000        0.0000        0.0000        0.0000        0.0000        0.0000        0.0000        0.0000        0.0000        0.0000        0.0000        0.0000        0.0000        0.0000        0.0000        0.0000        0.0000        0.0000        0.0000        0.0000        0.0000        0.0000        0.0000        0.0000        0.0000        0.0000        0.0000        0.0000        0.0000        0.0000        0.0000        0.0000        0.0000        0.0000        0.0000        2.9951        2.6397        2.5238        2.8222        3.7202        3.9129        4.1195        4.3661        4.7730        5.1458        5.1093        4.9370        4.6552        4.6320        4.2741        3.9998        3.7501        4.3274        4.2993        3.1348        2.4944        2.0442        2.2597        2.4466        2.0312        1.9185        1.9105        1.4777        1.4089        1.1120        1.2108        0.9450        0.6141        0.6540        0.9278        1.2477        1.2599        1.4146        4.1959        7.4666        2.4653        3.1314        3.1682        2.8020        2.5322        3.0080        3.5774        4.9237        4.6126        4.4017        5.9436        8.3324       19.6884       24.2245       19.8378       24.1312       31.2289       40.3995       46.2734       45.5196       47.7716       51.6403       54.0791       56.5588       54.0835       55.7120       60.0271       69.6214       73.2131       73.7939       74.1047       73.1919       82.9823       85.8230       87.1472       91.5830       86.8571       86.6671       93.2334       95.7146      110.0984       92.0222       98.5357      104.9195       97.6877       93.0685        0.0000        0.0000        0.0000        0.0000        0.0000        0.0000        0.0000        0.0000        0.0000        0.0000        0.0000        0.0000        0.0000        0.0000        0.0000        0.0000
        0.0000        0.0000        0.0000        0.0000        0.0000        0.0000        0.0000        0.0000        0.0000        0.0000        0.0000        0.0000        0.0000        0.0000        0.0000        0.0000        0.0000        0.0000        0.0000        0.0000        0.0000        0.0000        0.0000        0.0000        0.0000        0.0000       22.2945       14.6751       12.1106       10.6227       12.6440       10.6401       12.6340       15.7620       11.6878        4.2454        4.4684        3.8371        3.1933        5.4440        5.6732        7.5914        5.2585        3.2097        2.2681        1.6516        2.3298        3.3710        2.5100        2.9440        2.5667        4.4349        5.1431        5.3495        6.4519        8.4681        7.2956        6.0277        5.7432        5.1966        3.5117        3.7323        2.6133        0.8775        1.5056        1.5059        0.3248        1.3464        3.8913        4.6243        3.4059        2.2850        1.8129        0.7914        0.7995        0.6933        0.6831        0.6746        0.6980        0.4904        1.2211        1.5939        1.2798        1.1831        1.1734        1.5311        1.1325        1.4201        1.6835        2.0441        1.7655        1.5236        1.0652        1.5237        1.6654        1.0998        0.9062        1.1063        0.8765        0.4070        0.3613        0.4987        0.4060        0.4839        0.0857        0.2700        0.6034        0.7575        0.9219        1.2440        1.9210        1.6611        1.6243        1.5507        1.2091        0.0000        0.0000        0.0000        0.0000        0.0000        0.0000        0.0000        0.0000        0.0000        0.0000        0.0000        0.0000        0.0000        0.0000        0.0000        0.0000        0.0000        0.0000        0.0000        0.0000        0.0000        1.1461        1.2670        1.3736        1.1783        1.4686        1.5900        1.6858        1.9654        2.1448        2.6837        2.7722        2.5319        2.3442        2.8243        3.1833        3.5542        3.8294        4.5024        5.0165        5.5334        5.9032        6.8686        6.2512        5.2207        5.2280        4.9355        4.5100        4.1071        3.7816        4.6316        3.9658        2.8272       13.2016        2.2572        2.3582        2.1230        1.9744        1.9106        2.0222        2.1184        2.1827        1.9161        1.1875        0.7674        0.6831        0.8499        1.0416        1.3496        1.6982       12.5651       17.0048        2.4971        2.9560        2.9306        3.8732        3.3610        3.4580        3.6239        4.6967       34.3938       41.1445        6.4415        7.9861       25.1477       34.8893       22.4432       28.5024       40.7806       47.3474       52.0731       57.0156       54.7886       60.0272       59.5685       56.3212       56.8251       58.6735       68.7404       71.2790       70.6081       70.9836       73.6241       78.5862       77.1357       76.8271       79.0773       86.1371       80.5540       89.5418       97.0101       99.8161      114.2241      103.3596      100.3980       95.5549        0.0000        0.0000        0.0000        0.0000        0.0000        0.0000        0.0000        0.0000        0.0000        0.0000        0.0000        0.0000        0.0000        0.0000        0.0000        0.0000        0.0000        0.0000
        0.0000        0.0000        0.0000        0.0000        0.0000        0.0000        0.0000        0.0000        0.0000        0.0000        0.0000        0.0000        0.0000        0.0000        0.0000        0.0000        0.0000        0.0000        0.0000        0.0000        0.0000        0.0000        0.0000        0.0000        0.0000        0.0000       15.2461       12.0372       13.2097       10.8471        8.9944        4.4073        5.4724        6.3939        7.8361        8.2135        3.9846        2.2847        1.8343        2.5988        3.8137        5.5574        3.2386        2.9771        2.4939        2.1345        1.4441        2.7696        2.9578        3.6481        3.0517        3.1645        2.7960        3.1631        5.3942        6.7763        6.2816        4.3026        3.2276        2.2896        1.9682        1.7997        1.2834        0.4371        1.3821        1.6256        0.7595        0.7643        2.2684        2.4965        3.1389        2.7291        2.2437        0.7703        0.3751        0.8285        0.5847        0.5657        0.7228        1.0174        1.2704        1.8603        1.4823        1.2431        1.1966        1.3409        1.3721        1.2168        1.0988        1.0297        1.2050        1.2912        1.1274        1.3175        1.1036        1.2386        1.4462        1.2581        0.9093        0.2656        0.3440        0.4738        0.3477        0.2092        0.0848        0.5543        0.7961        1.6966        1.8453        1.7836        1.8061        1.2935        1.2438        1.3228        0.9773        0.9473        0.9140        0.9793        0.0000        0.0000        0.0000        0.0000        0.0000        0.0000        0.0000        0.0000        0.0000        0.0000        0.0000        0.0000        0.8211        0.9413        0.8481        0.7326        0.9106        1.2562        1.3519        1.2983        1.3673        1.9960        2.2216        2.4035        2.3724        1.5979        1.8717        2.7182        2.8364        2.5642        2.5273        2.5852        3.0528        4.1068        5.8130        6.0329        6.3280        6.4843        6.5672        6.3482        6.0458        6.4341        6.7386        5.5003        4.3834        3.7080        2.8030        2.8850        3.6384        3.4115        4.2190        2.6599        2.4388        2.3122        2.1699        2.0977        1.9274        1.4968        1.2789        1.1257        0.8270        0.6398        0.9796        0.9449        0.9289        1.6450        1.5395        2.4031        4.7358        3.4230        3.6051        3.2290        5.1640        4.4413        4.2223        4.4439        5.7303        6.8237       11.4561        9.0103       12.6304       16.4919       19.7700       22.6740       32.8508       43.0427       48.4453       57.1986       64.0225       62.5180       64.2009       61.5364       61.4382       62.1147       68.6545       73.7265       73.0479       72.7588       73.7506       73.4385       73.0700       71.0717       71.1912       75.8449       86.1114       85.0925       88.1738       95.9756      100.7422        0.0000       97.9864       91.0147       93.9400        0.0000        0.0000        0.0000        0.0000        0.0000        0.0000        0.0000        0.0000        0.0000        0.0000        0.0000        0.0000        0.0000        0.0000        0.0000        0.0000        0.0000        0.0000
        0.0000        0.0000        0.0000        0.0000        0.0000        0.0000        0.0000        0.0000        0.0000        0.0000        0.0000        0.0000        0.0000        0.0000        0.0000        0.0000        0.0000        0.0000        0.0000        0.0000        0.0000        0.0000        0.0000        0.0000        0.0000       14.0714       12.8313       10.0088        8.5201        7.9106        8.3485        4.5264        4.2651        2.9084        2.8265        1.7437        2.8336        2.3165        1.3039        2.2164        2.4147        2.1996        1.7687        1.6908        2.4134        2.9934        3.1269        2.9770        2.7929        3.6246        2.4933        1.3586        1.7507        1.8120        3.3054        6.5111        7.9617        7.2887        6.0388        4.1067        2.5573        2.3717        2.1356        0.8280        1.2685        2.4143        1.8437        1.2795        1.7088        2.3465        1.8353        2.4753        1.9443        1.0719        0.3150        0.5697        0.5557        0.5956        0.5356        0.9137        1.2941        1.3099        1.2289        1.2711        1.0568        1.3009        1.9967        1.9656        1.1326        0.8653        1.2572        1.3111        1.7341        1.1420        1.3335        1.6177        1.6234        1.7138        0.8610        0.2642        0.3090        0.4419        0.5341        0.6694        0.9824        0.9178        1.7804        1.6508        1.8882        1.3353        1.4394        1.1618        0.9740        0.9188        0.6286        0.9266        1.1114        1.1576        1.0093        1.5563        1.3251        0.0000        0.0000        0.0000        0.0000        0.0000        0.0000        0.0000        0.0000        1.1381        1.0320        0.8255        0.8075        0.9763        1.2410        1.9845        1.4656        1.9049        2.2666        2.3807        2.8815        3.6941        3.8014        2.7934        3.3391        2.8855        2.9785        3.0214        2.9102        3.7121        4.7934        6.5624        7.3841        8.7303        8.9428        7.1977        5.3112        5.4729        6.1949        6.0575        5.4245        5.5134        5.4128        4.8140        4.2228        3.6848        3.5653        4.0847        3.5745        3.2557        3.3014        2.7595        2.3088        2.1087        1.7729        1.2621        0.9950        0.8476        0.7967        0.6568        0.6237        0.6523        1.4095        1.2290        1.4676        2.6606        2.4881        3.6753        5.1137        3.6990        3.9161        3.8722        4.1750        5.2485        6.5228        6.1656        8.3577       11.5851       12.4835       19.0757       24.1503       28.1018       40.1991       48.5586       61.1543       63.5746       57.6471       62.0079       62.5293       65.6429       72.3492       77.3288       70.1093       76.3962       83.6340       75.9623       71.0645       70.8244       70.0202       86.2864       71.5882       76.9386       84.3166       83.8359       86.0373        0.0000        0.0000        0.0000        0.0000        0.0000        0.0000        0.0000        0.0000        0.0000        0.0000        0.0000        0.0000        0.0000        0.0000        0.0000        0.0000        0.0000        0.0000        0.0000        0.0000        0.0000        0.0000        0.0000        0.0000
        0.0000        0.0000        0.0000        0.0000        0.0000        0.0000        0.0000        0.0000        0.0000        0.0000        0.0000        0.0000        0.0000        0.0000        0.0000        0.0000        0.0000        0.0000        0.0000        0.0000        0.0000        0.0000        9.2327        8.8811        7.6797        6.9485        6.1903        6.2896        6.8208        5.1730        5.6153        4.8667        3.7538        2.6223        1.5595        1.9860        3.8175        3.5199        3.3783        2.8883        3.2198        3.2781        2.8573        1.3406        1.1548        1.0199        0.4500        0.6932        0.7028        0.7088        0.7949        1.4529        1.4283        1.1151        1.2831        3.2497        4.2717        5.2184        5.4618        5.4547        3.8802        2.0760        1.8854        2.1438        1.5270        1.6800        1.6055        1.4264        1.2656        2.4009        1.8079        4.2309        2.7845        1.5193        0.8407        0.7306        0.7297        0.5524        0.7980        1.1749        0.8586        0.9786        1.2624        1.5459        1.3060        1.3791        1.6445        2.5528        1.6223        1.5077        0.8542        0.9722        0.7467        0.8137        0.9859        1.1264        0.9551        1.0836        0.5973        0.4168        0.4817        0.7517        0.9370        1.8559        1.9395        1.8920        2.2210        2.0205        1.4838        1.1632        1.4209        1.5101        1.3577        0.7975        0.6740        0.8878        0.8880        1.0340        0.7202        0.7186        0.7166        1.0196        0.8817        0.8792        1.5906        2.0541        1.6385        0.6826        0.5959        0.6127        0.5257        0.4979        0.7254        0.4228        1.2840        1.9318        1.7234        2.4288        3.3595        3.8376        4.3929        3.9010        3.3204        2.9253        3.4336        3.0980        3.2037        3.0417        3.4724        4.6750        6.2882        7.5908        8.4695        9.1014        9.8855        6.2113        5.6195        5.4015        6.3585        6.1519        5.2121        4.2841        3.7370        3.3097        2.7166        2.8597        2.7119        3.1110        4.1339        2.6790        2.4443        1.7596        1.3791        1.0335        0.8933        0.6856        0.5748        0.5088        0.3569        0.3249        0.2182        0.3855        0.9978        1.0697        1.0456        1.1297        1.7824        0.8721        0.9700        1.6432        2.3181        4.4131        5.8035        5.1352        6.9337       11.4575       14.1023       14.3569       20.3670       30.2247       33.3400       37.7648       41.3327       44.9113       53.7449       54.4720       55.1972       57.8254       57.4432       57.0936       60.1669       69.9848       69.1460       68.7604       74.3414       72.2088       66.8403       67.9701       70.7461       79.4074       59.5863       63.1533       66.5061       76.1935        0.0000        0.0000        0.0000        0.0000        0.0000        0.0000        0.0000        0.0000        0.0000        0.0000        0.0000        0.0000        0.0000        0.0000        0.0000        0.0000        0.0000        0.0000        0.0000        0.0000        0.0000        0.0000        0.0000        0.0000        0.0000
        0.0000        0.0000        0.0000        0.0000        0.0000        0.0000        0.0000        0.0000        0.0000        0.0000        0.0000        0.0000        0.0000        0.0000        0.0000        0.0000        0.0000        0.0000        7.2856        5.3337        5.3046        5.8062        5.8335        5.2011        4.7790        4.3216        3.7089        2.8211        2.5043        1.9790        2.5128        2.1033        2.4204        2.3018        1.7906        1.7146        2.4930        2.6542        1.8529        3.8217        3.0212        3.9135        3.3894        2.6373        2.3458        1.8539        1.5888        0.6882        0.6823        0.5915        0.4889        0.5815        0.7987        0.8595        0.9376        3.8055        9.4493        8.9063        6.5496        6.3207        5.2846        3.2718        1.8535        2.0039        1.8531        1.1033        1.4343        0.9532        0.8103        1.7716        1.7231        3.9361        3.4695        2.2132        1.0500        0.6938        0.8648        0.9506        1.2035        0.9407        0.8395        0.9053        0.7782        0.9719        1.1368        1.2292        0.9069        1.0067        1.1003        1.5382        1.6624        1.3593        1.1865        1.0637        1.2088        0.6193        0.7236        1.0248        0.9290        1.0353        1.4298        2.0010        1.6792        1.8935        1.6028        1.5333        0.8918        1.5355        1.0350        0.8801        1.0936        1.1377        0.9219        0.7671        1.0033        0.9486        0.5559        0.6225        0.6752        0.6672        0.9780        0.7182        0.4696        1.0648        1.2810        1.2955        1.2425        0.6666        0.4571        0.1478        0.4108        0.7187        1.1803        2.2979        2.4387        2.7046        3.0816        2.8355        3.0633        2.9162        2.3322        2.0873        2.3894        3.1014        3.6162        4.4026        4.7102        5.2067        5.6123        6.7355        7.3060        7.5151        7.2291        6.7478        9.0587        7.4531        4.3882        5.1386        5.8711        4.7905        4.1904        3.5376        3.2257        2.4786        2.1293        1.8288        1.9272        2.5147        2.7585        3.1729        2.7443        2.6562        1.3063        0.8409        0.8250        0.5640        0.4936        0.5281        0.2659        0.1772        0.1593        0.5413        0.8140        0.6742        0.9437        1.3926        1.9434        1.9355        1.8812        1.4210        2.4138        5.2860        4.4588        6.1779        7.4342       12.6839       14.7994       17.9822       25.7318       36.4205       39.8489       49.0914       49.8137       59.2307       60.4312       53.9086       64.7389       61.9602       58.5143       57.2652       61.8166       68.4592       68.4642       70.6567       73.4866       71.7062       68.3883       67.6347       65.2328       58.3105       57.8124        0.0000        0.0000        0.0000        0.0000        0.0000        0.0000        0.0000        0.0000        0.0000        0.0000        0.0000        0.0000        0.0000        0.0000        0.0000        0.0000        0.0000        0.0000        0.0000        0.0000        0.0000        0.0000        0.0000        0.0000        0.0000        0.0000        0.0000        0.0000
        0.0000        0.0000        0.0000        0.0000        0.0000        0.0000        0.0000        0.0000        0.0000        0.0000        0.0000        0.0000        0.0000        0.0000        0.0000        4.1786        4.9547        5.3615        5.0346        3.7850        3.2790        3.2071        2.9419        3.0420        3.1174        2.4413        2.3535        2.3209        2.0329        1.4165        2.3982        1.4834        1.1879        1.5812        1.7353        0.9940        1.1700        1.7715        1.4877        1.7061        0.6511        2.5322        2.1957        1.2306        0.8481        0.9678        0.7500        0.5143        0.3525        0.3107        0.3336        0.3972        0.4277        0.4533        0.6036        1.2914        3.6403        4.4056        5.5557        5.8675        5.0371        3.5762        2.2785        1.4824        1.7167        2.1803        1.1236        0.7466        0.5998        0.7421        0.8187        1.3959        1.5995        1.6950        1.1229        0.8808        1.3160        0.8853        0.9231        0.9305        0.6933        0.8820        0.6945        0.5835        0.5050        0.7547        0.9165        0.8191        1.0819        2.4036        1.4148        1.0728        1.0144        0.8840        1.0454        0.7922        0.8083        1.1775        1.3905        1.4588        1.5427        1.1597        1.0819        1.5054        0.7341        0.5148        1.6885        1.1003        1.2491        0.7680        1.3043        1.2558        0.9940        0.8429        0.6927        0.6675        0.4659        0.6925        0.5040        0.5141        0.6006        1.0419        1.0490        1.1741        0.8492        0.7165        1.1264        1.0560        1.1592        1.0624        1.0601        1.0681        2.3052        3.1092        3.8991        2.8634        1.9173        2.2821        2.4226        2.6369        2.2004        2.4551        2.7607        3.1279        3.4186        3.5184        3.7369        5.0117        6.2983        6.5295        7.1023        7.9001        8.2751        7.9268       10.3279        9.8018        6.9809        6.3507        6.0455        4.0720        2.8398        2.5688        2.5267        2.0015        1.8814        1.9480        1.8205        2.5876        3.3003        3.3557        3.1988        5.6262        1.0618        0.8843        0.6078        0.4240        0.4681        0.4713        0.5204        0.1719        1.3644        1.2004        0.8762        1.5368        1.1577        1.3117        1.4727        1.4146        1.3051        1.6764        3.0928        4.6615        6.2914        7.5813        8.6837       18.4016       21.4893       25.7963       33.4588       41.1609       46.6741       52.6889       54.3051       54.9236       59.4912       61.7272       67.0374       66.0294       66.1908       65.9327       70.5511       77.0632       74.2890       77.8290        0.0000       73.4938       69.2096       63.8761       61.9059       55.1917       54.6888        0.0000        0.0000        0.0000        0.0000        0.0000        0.0000        0.0000        0.0000        0.0000        0.0000        0.0000        0.0000        0.0000        0.0000        0.0000        0.0000        0.0000        0.0000        0.0000        0.0000        0.0000        0.0000        0.0000        0.0000        0.0000        0.0000        0.0000        0.0000
        0.0000        0.0000        0.0000        0.0000        0.0000        0.0000        0.0000        0.0000        0.0000        0.0000        0.0000        0.0000        0.0000        4.5746        4.1537        4.0640        4.4922        4.5522        4.5476        3.4978        3.1661        3.0201        3.0140        3.2313        3.1554        2.3114        1.8981        1.5899        1.4656        0.8026        0.8022        0.7825        0.6422        0.7215        1.1304        1.2520        0.7245        0.7043        0.6692        0.3590        0.2892        0.7441        0.8060        0.2845        0.4704        0.1842        0.1163        0.2443        0.2509        0.2637        0.2813        0.3326        0.3566        0.3703        0.3772        0.3629        0.3683        0.4029        0.5548        1.9469        2.2045        2.0384        2.1559        2.3821        1.6367        1.2370        0.6775        0.5776        0.6837        0.4253        0.4174        1.3885        1.5635        1.3991        1.9955        2.1084        2.0525        1.1383        1.0843        1.3335        0.6565        0.4385        0.5183        0.6821        0.6653        0.4424        0.6634        0.8949        2.1970        2.3650        2.4169        1.3570        0.6013        0.7147        0.8885        0.9222        0.8858        1.2602        1.4967        1.2226        1.3925        1.6111        1.3594        1.4075        0.8205        0.9684        1.4464        1.2388        0.8115        0.7903        1.4697        1.6140        1.6498        1.6472        1.7103        0.9596        0.6046        0.6699        0.6246        0.4171        0.7527        0.9987        1.0106        0.7776        0.6673        0.9864        1.4240        1.6909        2.2020        1.9746        1.3808        1.3412        1.6779        2.8965        2.9223        1.5115        1.3996        1.3800        1.4470        1.7803        2.2149        2.6044        3.0358        3.2366        3.3984        3.3770        4.0579        4.6323        6.6060        6.7805        7.6120        9.5417        9.3333        8.1380        8.8663        6.7431        5.4869        6.6448        5.2859        4.0598        2.5069        2.4950        2.5482        2.2022        1.7971        1.6126        1.6563        2.3963        3.2999        3.0904        2.4616        1.3008        0.8664        0.7417        0.6923        0.4753        0.4218        0.3769        0.3401        0.2231        1.8048        2.0525        1.9535        3.8430        4.6586        2.8495        2.6527        2.5312        2.6808        3.6866        4.4142        8.2488        9.6181       11.8458       12.4054       19.5022       31.0115       37.7482       48.0950       52.0385       56.7458       60.5896       63.3599       61.8503       63.7890       71.4106       78.3437       75.4913       76.4846       78.0641       76.1128       79.4874       84.8525        0.0000        0.0000        0.0000        0.0000        0.0000        0.0000        0.0000        0.0000        0.0000        0.0000        0.0000        0.0000        0.0000        0.0000        0.0000        0.0000        0.0000        0.0000        0.0000        0.0000        0.0000        0.0000        0.0000        0.0000        0.0000        0.0000        0.0000        0.0000        0.0000        0.0000        0.0000        0.0000        0.0000        0.0000        0.0000        0.0000
        0.0000        0.0000        0.0000        0.0000        0.0000        0.0000        0.0000        0.0000        0.0000       12.2026        0.0000        0.0000        5.8567        5.7553        6.0023        5.3315        5.2663        5.6918        6.0895        5.1651        5.4286        4.6094        3.3942        3.4148        3.0711        3.6270        2.7081        2.3817        1.8070        0.6469        0.5885        0.6263        0.3485        0.5382        1.2157        0.9493        0.5128        0.5042        0.4807        0.3448        0.4083        0.5115        0.8445        0.9935        0.4156        0.1579        0.1641        0.1639        0.1702        0.2746        0.1898        0.2619        0.2799        0.3073        0.2840        0.1789        0.5155        0.4142        0.2684        1.0522        1.0084        0.2618        0.1249        0.1180        2.5153        1.1234        0.9545        0.9181        0.6110        0.7107        0.8227        1.2929        2.1136        2.2480        1.8141        1.2368        1.0545        0.6743        0.5168        0.6895        0.6230        0.3606        0.3681        0.3777        0.5172        0.7172        1.5102        2.1395        2.1425        1.7875        1.2378        0.7489        0.4403        0.5397        0.7528        0.6071        0.6006        0.9860        1.1274        1.2015        1.1621        1.1131        0.8528        0.6652        0.6363        0.8300        0.8778        0.8641        0.9201        0.6671        0.9737        1.6975        1.4902        2.1558        1.5528        0.7258        0.7651        0.9822        1.0395        0.5717        0.7123        1.2615        1.2637        1.1518        0.7157        0.6978        0.8433        1.5210        1.7929        1.1483        1.2192        1.6170        1.3120        1.3371        1.4414        1.3030        0.4448        0.6118        0.4651        1.2089        1.7213        2.2458        2.7862        3.5603        4.2252        5.0351        4.6914        3.8753        4.4404        5.4497        5.7104        6.0735        6.5036        5.7678        4.9680        4.7134        4.1329        4.2299        4.0796        9.8068       10.8797        1.5675        1.2165        1.1321        0.7614        0.5390        0.7052        1.3185        1.4346        1.3529        1.2629        1.0312        0.9917        0.7276        0.6946        0.7777        0.7386        0.6855        0.7197        2.3163        2.6730        2.3734        2.8333        6.1608        9.1046        4.3935        5.0216        6.7230       10.0372       14.1026       13.7584       12.5236       14.9535       16.4286       16.4722       18.4336       22.4645       29.4156       48.3616       61.9955       63.8032       64.6741       74.1575       73.3470       76.6697       84.4071       93.4095      107.5968      108.8261      112.3658      108.1483       96.6787        0.0000        0.0000        0.0000        0.0000        0.0000        0.0000        0.0000        0.0000        0.0000        0.0000        0.0000        0.0000        0.0000        0.0000        0.0000        0.0000        0.0000        0.0000        0.0000        0.0000        0.0000        0.0000        0.0000        0.0000        0.0000        0.0000        0.0000        0.0000        0.0000        0.0000        0.0000        0.0000        0.0000        0.0000        0.0000        0.0000        0.0000
        0.0000        0.0000        0.0000        0.0000        0.0000        8.5477        8.8352        8.1907        8.2565        7.3894        7.0716        4.3008        4.3278        4.5678        5.5563        5.3207        6.5290        5.7270        4.8145        4.0057        3.4458        3.2213        3.0672        2.3009        2.1090        1.9699        2.0167        1.6003        1.1453        1.0051        0.8899        0.3823        0.3007        0.4361        0.3572        0.9944        0.6668        0.6044        0.9526        1.7503        0.9336        0.2830        0.6238        0.9414        0.5018        0.5748        0.3051        0.1509        0.1332        0.2644        0.4992        0.2852        0.2964        0.2094        0.1922        0.5150        0.7081        0.2096        0.2302        0.7208        1.0701        0.3697        0.1107        0.1169        0.2991        0.3076        0.1028        0.4475        0.2630        0.6643        0.7220        2.2688        2.6600        2.8374        2.0050        1.1291        1.1849        1.0320        0.6166        0.7674        0.8623        0.9361        0.7031        0.6394        0.7486        1.4125        1.9794        2.5175        1.9171        1.5311        0.8863        0.3906        0.3590        0.6528        0.5929        0.8160        0.9790        1.5146        1.3503        1.2577        1.3291        1.1958        0.8772        0.9414        0.8006        1.2874        0.9347        0.9562        1.0822        1.2306        1.1959        1.5317        1.5894        1.4642        1.1501        0.4539        0.4221        0.5771        0.8058        0.6718        0.9068        1.0305        0.6030        0.9995        1.2130        1.0907        1.3511        2.2820        2.7673        1.9557        1.2668        0.8987        0.4019        0.2919        0.7761        0.8565        0.6426        0.4668        0.3112        1.1687        1.5032        2.0744        2.7965        3.7534        4.3614        4.8789        4.3315        4.6033        4.3324        4.4541        4.3638        4.7372        4.8623        5.0771        4.5760        4.8385        4.3043        3.4911        3.3309        2.0949        1.4153        1.8388        1.9022        1.1604        0.6894        0.5095        0.5944        0.9355        1.0219        1.1948        1.1454        1.1258        0.7464        0.7209        0.7230        0.8519        0.8539        1.0160        1.2262        3.1985        3.5592        6.0630        8.2540        6.6859        5.2047        4.8501        5.8304       10.6999       18.2054       16.6327       12.1664       14.7935        0.0000        0.0000       18.7741       22.7364       26.6378       37.5453       46.3418       57.5950       62.6622       69.0022       72.4103       79.5145       84.8148       88.4821      104.8925      113.5504      119.6330      120.0457      120.9008        0.0000        0.0000        0.0000        0.0000        0.0000        0.0000        0.0000        0.0000        0.0000        0.0000        0.0000        0.0000        0.0000        0.0000        0.0000        0.0000        0.0000        0.0000        0.0000        0.0000        0.0000        0.0000        0.0000        0.0000        0.0000        0.0000        0.0000        0.0000        0.0000        0.0000        0.0000        0.0000        0.0000        0.0000        0.0000        0.0000        0.0000        0.0000
        0.0000        0.0000        0.0000        0.0000        5.6161        5.0896        5.3782        4.6802        4.9829        4.9463        4.1062        4.0299        5.2129        5.7082        5.9568        4.9756        4.7177        4.1359        3.6587        3.1027        2.8909        2.7535        2.9550        2.5707        2.3159        2.2072        2.2621        2.2338        1.2819        0.8834        0.8846        0.5798        0.5791        0.5389        0.4522        0.8096        0.7529        0.7434        0.9659        1.0778        0.9405        0.3857        0.2306        0.6250        0.3182        0.2292        0.4271        0.1486        0.1004        0.1086        0.2743        0.3580        0.5108        0.7156        0.3426        0.3615        1.0211        1.4621        0.8582        0.7958        0.5573        0.1276        0.1305        0.1812        0.1933        0.1376        0.2309        0.6958        0.1945        0.1320        1.0109        2.6550        2.4211        2.6581        1.8191        1.9740        1.5991        1.3040        1.1003        0.8775        0.7830        0.8415        0.8204        1.2698        1.3974        1.3939        2.5945        2.0497        1.6462        1.4662        0.7166        0.6461        0.5780        0.8251        1.3449        1.6290        1.7206        1.7182        1.3125        1.7372        1.2896        1.1938        1.0286        1.4588        1.7574        1.5551        1.5174        1.5267        1.2794        1.3386        1.8376        1.5528        1.9259        1.5429        1.2748        0.7049        0.8519        0.9789        2.1440        2.2714        1.3564        1.2263        1.2932        1.1055        1.0213        1.0316        1.4915        2.3685        1.1964        1.0094        1.6372        1.0137        0.7460        0.5195        0.9099        0.8675        1.0511        0.5026        0.2686        1.4065        2.5195        2.7775        3.3584        3.6442        3.7718        3.7328        4.4846        4.6260        5.8833        4.7194        4.1303        4.4913        4.9733        5.0135        4.7871        4.5212        3.2945        9.3326       12.8937        1.9497        1.7707        1.4859        1.6318        0.7898        0.9030        0.8288        0.8441        1.0044        1.2330       15.4128       20.4136        0.8973        0.8038        0.8206        0.8485        1.0313        1.1629        1.2755        1.8641        3.0082        2.6778        7.2562        7.3504        5.3314        4.4993        6.0558        8.0495       13.1981       15.4762       20.2213       16.4798        0.0000        0.0000        0.0000       17.7279       26.3226       34.2148       43.0856       51.2830       60.3723       65.2402       69.0029       73.6443       85.7070       91.7885       98.2138      106.1114      122.5726        0.0000        0.0000        0.0000        0.0000        0.0000        0.0000        0.0000        0.0000        0.0000        0.0000        0.0000        0.0000        0.0000        0.0000        0.0000        0.0000        0.0000        0.0000        0.0000        0.0000        0.0000        0.0000        0.0000        0.0000        0.0000        0.0000        0.0000        0.0000        0.0000        0.0000        0.0000        0.0000        0.0000        0.0000        0.0000        0.0000        0.0000        0.0000        0.0000        0.0000        0.0000
        0.0000        0.0000       25.5197       15.7484        8.4812        6.5811        6.3341        4.6214        4.6991        6.4623        6.9180        5.2456        4.9702        4.9735        4.4020        4.0973        3.9413        3.8093        3.9557        3.7074        3.5821        3.1636        3.0633        2.6251        2.4393        2.4457        2.0229        1.1907        1.7523        2.6503        3.2256        1.6606        1.0914        1.1130        1.6001        1.0817        0.3519        0.2264        0.2150        0.2872        0.5630        1.6987        1.0946        2.1026        1.8699        1.1888        0.4309        0.1499        0.0718        0.0844        0.1733        0.3589        0.3312        0.7098        0.8431        1.1923        1.1707        0.9978        0.9216        0.2460        0.3630        0.2573        0.2021        0.1828        0.2375        0.1669        0.2931        0.2031        0.3440        0.4205        2.5901        2.9299        2.8595        3.1052        2.6221        2.0886        2.1395        1.8254        3.2125        1.6507        1.5407        1.3841        1.4051        1.4969        1.9493        2.5750        2.3377        1.6767        1.3163        0.8566        1.4167        1.4917        1.6277        1.6819        1.7781        2.2680        1.9753        1.8774        1.8418        2.0834        1.8730        1.5573        1.7841        1.9817        1.7616        1.5518        1.2686        1.3055        1.2612        1.7111        1.1133        1.3741        1.4691        1.1534        0.9753        0.9035        0.6407        1.0067        1.8298        2.6708        1.8482        0.9289        1.3411        1.5397        1.4521        1.1168        1.3724        1.8735        1.5995        1.3912        1.7160        1.2561        1.1690        1.0704        0.7975        0.8250        1.0623        1.2976        0.7495        2.1588        3.0238        3.7153        3.6223        3.5883        4.1217        3.8898        4.1241        4.3351        5.4924        5.4275        4.5846        5.0578        5.6077        4.9977        4.5625        3.8954        3.2350        3.2704        3.0839        1.9360        2.4227        2.8276        2.4652        1.3980        1.0986        1.0224        0.7851        1.3693        1.2188       13.9579        1.1342        0.9198        0.9722        1.0224        1.0706        1.3158        1.4461        1.6400        2.5045        3.2522        4.3815        8.8075        7.9139        7.9238        6.9939        8.8400       10.3302       10.5514        8.4155       14.9901        0.0000        0.0000        0.0000       18.5879       19.6871       31.8291       40.3844       52.7689       64.9078       61.0569       65.4550       70.3868       74.4357       87.5585       95.5928       99.2054      109.1095        0.0000        0.0000        0.0000        0.0000        0.0000        0.0000        0.0000        0.0000        0.0000        0.0000        0.0000        0.0000        0.0000        0.0000        0.0000        0.0000        0.0000        0.0000        0.0000        0.0000        0.0000        0.0000        0.0000        0.0000        0.0000        0.0000        0.0000        0.0000        0.0000        0.0000        0.0000        0.0000        0.0000        0.0000        0.0000        0.0000        0.0000        0.0000        0.0000        0.0000        0.0000        0.0000
        0.0000       13.8703       12.2904       10.3639        8.2006        7.8862        9.2193        6.7740        6.2550        6.2819        5.4189        4.8924        5.4655        4.6614        4.1549        4.2373        3.7912        3.9073        3.6284        4.3056        4.2718        3.9520        3.7168        3.0790        2.7209        2.3955        2.0842        1.3978        1.8105        1.3450        1.7728        1.5802        2.1371        2.2381        0.6873        0.8059        0.6311        0.5113        0.7914        0.6925        1.0688        1.1191        0.4860        0.0000        0.2969        0.2971        0.3822        0.1898        0.1954        0.1619        0.3015        0.3851        0.3220        0.4445        0.6181        0.5851        0.3245        0.3388        0.3781        0.6136        0.4779        0.4295        0.6974        0.9011        0.9851        1.0483        0.7124        0.1608        0.3233        0.6472        2.0703        2.0348        2.3308        2.2194        2.5097        3.0708        2.7537        2.5564        1.7427        1.3417        2.1464        2.3470        2.4240        2.0387        1.8635        2.3906        2.3252        2.3358        2.1576        2.9618        3.7801        6.6321        5.5755        4.5059        6.8352        5.5689        3.7965        2.8134        2.0584        2.5250        2.7664        2.9766        2.0958        1.3668        1.6238        1.9609        1.4615        1.5091        1.6252        0.9553        1.3035        2.2199        1.8624        2.1946        1.0638        0.8429        1.3037        2.2552        1.8636        0.7565        0.4733        0.4329        0.4795        0.8081        0.9481        0.9585        0.9263        1.2009        1.1860        6.2286        6.3134        1.1127        1.5258        3.1970        3.5655        1.5802        3.2547        4.7991        5.2361        4.1806        4.2458        4.1553        4.0434        4.5096        4.3591        5.0215        5.1191        5.0863        4.6303        4.6887        4.4962        4.3547        4.1559        5.5037        5.8943        5.5003        3.8125        3.5287        3.2025        4.6044        4.8996        4.4890        4.0181        2.2096        1.5910        1.2738        1.1665        0.8585        0.6688        0.9464        1.1085        1.2089        1.2207        1.1725        1.5260        1.5956        1.7127        4.3652        4.2284       10.4952       16.3987        7.5506        7.8305       12.7368       11.1814       10.9471       13.0717       20.9633        0.0000        0.0000        0.0000        0.0000       29.4433       30.9850       33.6998       43.6237       55.8673       65.2292       68.7132       61.3516       67.7256       71.2494       75.1742       90.0267       98.6631      105.4104        0.0000        0.0000        0.0000        0.0000        0.0000        0.0000        0.0000        0.0000        0.0000        0.0000        0.0000        0.0000        0.0000        0.0000        0.0000        0.0000        0.0000        0.0000        0.0000        0.0000        0.0000        0.0000        0.0000        0.0000        0.0000        0.0000        0.0000        0.0000        0.0000        0.0000        0.0000        0.0000        0.0000        0.0000        0.0000        0.0000        0.0000        0.0000        0.0000        0.0000        0.0000        0.0000        0.0000
        0.0000        8.2227        7.1277        8.1766        9.2525        9.5173        8.7943        7.7173        7.0576        6.3285        6.2470        5.5305        5.2116        3.5087        3.7573        3.4851        4.0118        3.6804        3.5047        4.1104        4.0531        4.0464        3.9895        3.0178        2.9361        2.6598        2.3225        2.3762        2.2094        2.5680        2.7603        1.6261        1.6402        1.8117        0.5505        0.0896        0.0475        0.6244        1.1059        1.2016        1.2807        1.5497        0.6845        0.0000        0.2974        0.4760        0.6675        0.8385        0.7098        0.6091        0.8946        0.7618        0.5333        0.8391        0.6791        0.6710        0.4052        0.4298        0.4463        0.5471        0.5698        0.5141        0.7408        0.9306        0.7962        0.6591        0.5695        0.2951        1.3536        2.2052        4.1898        2.9031        2.5826        3.1915        2.4167        1.7110        1.4611        1.3029        3.5854        1.6585        1.8174        1.6855        2.1963        2.1936        2.5682        4.6505        6.3569        6.6559        5.8764        6.1741        6.8109        7.4171        5.0102        5.6088        7.9330        6.1294        4.9703        4.2577        4.6810        4.5157        3.7482        3.1144        1.9977        1.4483        1.4680        1.3887        1.0532        1.6560        1.6934        1.2929        1.6664        2.3247        2.3100        2.0215        2.1366        2.7002        2.5491        1.8564        1.2057        0.5228        0.7169        0.8329        0.9144        4.3163        5.6058        9.9508        5.1385        1.6403        1.4878        4.9397        9.1783        1.4456        1.4664        3.5010        3.3174        1.6560        4.5545        7.0917        7.8543        8.0246        7.4192        6.2472        6.8108        6.2086        4.8913        6.0669        5.5751        5.0217        4.0946        3.8285        4.0570        4.8382        4.9630        4.5816        3.9861        3.5843        3.9591        3.3792        2.8959        5.3933        6.1109        5.6235        4.9936        3.0666        1.9530        1.4085        1.6509        1.1314        0.9358        0.8416        0.9731        1.5012        1.7454        2.5714        4.5878        2.7384        2.4703        4.3441        4.8090       18.0506       11.3547        7.2928       10.5586       15.3677       13.1549       15.2456        0.0000        0.0000        0.0000        0.0000        0.0000       24.4003       32.4485       41.0247       43.0903       46.2043       53.7886       52.6539       52.9026       64.5980       69.1717       68.9836       77.8765       94.1504        0.0000        0.0000        0.0000        0.0000        0.0000        0.0000        0.0000        0.0000        0.0000        0.0000        0.0000        0.0000        0.0000        0.0000        0.0000        0.0000        0.0000        0.0000        0.0000        0.0000        0.0000        0.0000        0.0000        0.0000        0.0000        0.0000        0.0000        0.0000        0.0000        0.0000        0.0000        0.0000        0.0000        0.0000        0.0000        0.0000        0.0000        0.0000        0.0000        0.0000        0.0000        0.0000        0.0000        0.0000        0.0000
        7.4184        7.1906        7.1359        8.6918       10.0170       10.7277       12.0909        9.4535        8.0705        7.2081        4.3724        6.1198        4.3385        3.5340        3.4872        3.5809        3.3178        3.5220        3.8086        4.2994        4.1689        3.8385        3.7758        2.9378        2.8026        2.6387        2.6456        3.0969        2.6250        2.7333        2.1564        1.6123        2.1753        0.5021        0.2138        0.3369        0.2781        1.0454        1.4849        1.2598        1.3276        2.0396        1.3136        0.7890        0.9442        0.8167        0.7538        0.7099        1.2254        1.9217        1.8149        1.0845        0.5887        0.4066        0.6190        0.4531        0.4779        0.5172        0.5378        2.5883        3.2823        0.5844        0.5557        0.5309        0.7911        0.6530        0.5224        0.3522        2.3178        4.1805        2.7929        2.3444        3.0859        4.2167        2.6627        2.5953        2.3006        2.3936        6.1637        5.8456        5.6729        4.3610        4.7901        4.3875        3.7466        4.4183        4.1999        5.0414        4.7014        3.0744        2.7459        2.8265        3.5167        4.6631        5.7833        5.5602        4.0548        3.2158        2.6960        3.9720        4.1158        3.9076        2.5315        1.9863        1.1083        1.2334        1.2518        2.8901        3.6717        1.2964        1.4222        1.7172        2.0357        1.7138        3.3564        4.4406        2.2737        2.3430        1.6626        0.5154        0.4715        0.9767        1.5647        1.6599        1.5991        1.1111        1.0976        3.1231        4.7710        1.2887        1.0722        1.3124        1.6935        2.2573        2.9500        1.8558        4.1744        6.5792        6.6388        6.7481       16.7746        4.5579        4.3353        4.2876        4.7581        5.1506        5.3619        5.5128        4.1023        3.6246        3.7790        3.7986        4.3185        4.9750        7.4363        5.2135        3.4134        2.7590        3.2515        5.7355        7.4914        8.2445        6.0378        3.0573        2.4953        2.0768        1.6930        1.3659        1.0322        0.8982        1.0912        2.3213        2.3256        3.9128        4.9366        4.9671        6.0799        6.7732        6.5322        9.4930        9.0794        9.6564       11.9958       17.5723       16.9298        0.0000        0.0000        0.0000        0.0000        0.0000        0.0000       31.1539       31.6691       30.2899       31.5960       38.1491       38.9487       41.1474       50.9537       58.9276       67.5150        0.0000        0.0000        0.0000        0.0000        0.0000        0.0000        0.0000        0.0000        0.0000        0.0000        0.0000        0.0000        0.0000        0.0000        0.0000        0.0000        0.0000        0.0000        0.0000        0.0000        0.0000        0.0000        0.0000        0.0000        0.0000        0.0000        0.0000        0.0000        0.0000        0.0000        0.0000        0.0000        0.0000        0.0000        0.0000        0.0000        0.0000        0.0000        0.0000        0.0000        0.0000        0.0000        0.0000        0.0000        0.0000        0.0000        0.0000        0.0000
        7.0706        6.2998        7.5352        8.5332        8.2880        9.2751       12.6118       13.6544        7.6441        6.3099        5.2475        4.4335        4.0497        4.0857        2.9334        2.9124        2.7219        2.6645        3.4069        4.2619        3.9979        3.3555        3.0873        2.4286        2.3560        2.2260        1.9633        1.6525        1.6780        2.6332        2.7151        1.0553        0.8203        0.1977        0.0610        0.4357        0.5361        1.2597        1.5531        0.9733        0.3768        0.7975        0.8219        1.7961        1.4039        1.6688        1.2607        2.5410        2.1807        2.4171        2.0619        1.0935        0.6118        0.7746        0.6975        0.7028        0.5461        0.6347        0.6445        0.9367        0.9712        1.0849        1.3817        1.1765        1.2228        1.1871        3.5541        5.7790        5.8520        6.6811        4.8177        5.5961        8.4906        6.9192        4.4607        4.1701        4.6930        5.1390        3.9315        2.8906        1.9817        1.8940        2.1710        2.8760        3.6543        2.5598        3.0721        5.7600        4.8458        4.2465        4.1526        5.4780        5.1962        6.1073        6.0583        3.9990        2.2427        2.2259        2.7482        3.4317        3.6370        6.3394        5.3513        3.0180        1.9987        1.9994        2.1420        2.4955        3.9635        2.7659        2.3709        2.0361        2.4498        2.3881        2.1611        2.1510        1.4100        1.2118        1.0739        0.5076        0.5857       15.2823       10.1656        1.0532        0.9755        1.1648        1.0074        6.4385        9.9148        1.7110        2.3634        3.0924        1.6485        1.9465        1.9144        1.6883        2.5673        3.0981        3.2306        4.5129       30.9086        4.4665        4.2259        4.4358        4.9609        5.9872        7.0884        5.3314        5.2631        4.2196        4.4199        4.4837        5.7720        6.3403        6.5359        5.2994        3.3769        2.9386        3.7838        7.7110        7.6817        9.5816        6.0365        3.7657        2.6697        2.3969        2.1604        1.8940        1.8834        1.2931        2.1420        3.8039        5.4664        6.7894        7.2037        7.2321        8.6607        7.9168        7.5158       10.3111       11.0372       11.1440       12.1924       18.4140        0.0000        0.0000        0.0000        0.0000        0.0000        0.0000       28.8600       31.1942       32.4144       37.5956       30.4661       32.6724       36.0681       44.4871       48.3548       58.3059       62.3657        0.0000        0.0000        0.0000        0.0000        0.0000        0.0000        0.0000        0.0000        0.0000        0.0000        0.0000        0.0000        0.0000        0.0000        0.0000        0.0000        0.0000        0.0000        0.0000        0.0000        0.0000        0.0000        0.0000        0.0000        0.0000        0.0000        0.0000        0.0000        0.0000        0.0000        0.0000        0.0000        0.0000        0.0000        0.0000        0.0000        0.0000        0.0000        0.0000        0.0000        0.0000        0.0000        0.0000        0.0000        0.0000        0.0000        0.0000        0.0000
        3.7391        5.8125        5.9801        5.6683        5.2179        6.1805        7.9663        8.1710        6.9538        6.0132        4.4027        3.3199        2.6270        3.1251        2.2770        1.4304        1.2404        1.1801        1.2583        1.8855        2.4094        2.1257        2.0087        1.9526        1.9081        1.7812        1.5746        0.8442        0.7152        0.9123        0.8578        0.0908        0.0750        0.0652        0.1806        0.0000        0.0625        0.1016        0.4558        0.7897        0.0741        0.1210        1.1699        0.7353        0.5378        0.8904        0.7675        0.4181        0.6668        0.6157        0.8927        0.8915        1.2496        0.8562        0.4390        0.6359        0.4443        0.8533        0.8224        0.5245        1.1205        2.2866        4.6158        4.2110        4.0555        3.8579        3.5176        3.5045        3.0871        2.4388        2.3476        2.3218        3.0392        2.7393        1.8582        1.8003        1.8093        2.8185        1.4204        1.3611        1.6571        1.6623        1.8837        3.5126        5.1300        3.6844        4.1932        7.0059        5.7869        4.2953        5.0765        4.8552        3.6924        3.6322        3.3209        3.2813        2.6312        2.8734        2.5320        3.2514        2.7749        3.4437        3.8193        3.0450        2.3847        1.3199        1.4791        2.2810        2.7488        2.5124        1.7989        1.6365        1.9010        2.5786        1.6848        1.4734        1.3444        1.4886        1.2425        0.4589        0.8260        2.9326        2.1674        0.9173        0.9828        1.3644        1.0670        2.4298        3.1267        2.1038        4.2186        1.9923        0.8205        1.5615        1.5904        2.2270        2.0132        2.1693        1.7300        2.4114        2.6394        3.9751        4.6333        4.5695        4.6018        7.8694        7.5961        6.3323        6.2278        5.1433        6.8113        5.5764        5.9157        6.5624        5.4556        2.9063        2.2962        2.3908        3.0176        5.7916        6.7737        7.3478        6.4255        5.5360        4.5073        3.4365        3.0376        2.0917        2.4474        2.8040        3.5639        5.4326        5.8794        6.5350        6.2369        8.3563        9.0220        8.9779        9.5589       12.3972       14.4688       16.0051        0.0000        0.0000        0.0000        0.0000        0.0000        0.0000        0.0000        0.0000       22.9500       35.9209       34.1719       36.3747       35.8888       27.2100        0.0000       43.5300       53.1900       65.3700       72.9000        0.0000        0.0000        0.0000        0.0000        0.0000        0.0000        0.0000        0.0000        0.0000        0.0000        0.0000        0.0000        0.0000        0.0000        0.0000        0.0000        0.0000        0.0000        0.0000        0.0000        0.0000        0.0000        0.0000        0.0000        0.0000        0.0000        0.0000        0.0000        0.0000        0.0000        0.0000        0.0000        0.0000        0.0000        0.0000        0.0000        0.0000        0.0000        0.0000        0.0000        0.0000        0.0000        0.0000        0.0000        0.0000        0.0000        0.0000        0.0000
        3.9181        3.2861        3.7211        3.8280        3.6057        5.0922        4.9229        5.8149        7.6972        7.8414        6.7548        3.4399        3.6570        2.9010        2.5027        1.7276        1.0473        0.7917        0.8651        1.3101        1.4131        1.4672        1.4677        1.4636        1.4667        1.3963        1.2508        0.6836        0.5945        0.6820        0.3697        0.4398        0.1761        0.0054        0.0584        0.0000        0.0000        0.0000        0.6418        1.4131        1.3028        1.1295        0.6701        0.5138        0.4507        0.7436        0.6553        0.7798        0.8929        0.5985        1.0620        2.1363        2.0416        1.1566        0.2735        0.9858        0.5890        1.0440        2.5607        4.0120        5.4294        5.7179        7.2334        3.8494        2.1938        1.9025        1.5798        2.2318        3.1301        3.1947        2.0526        2.1404        1.3757        1.0966        1.3806        1.2053        1.0660        1.7041        1.9832        1.7252        2.6224        3.1577        2.8701        4.2289        5.5579        5.7964        6.6170        6.9831        6.1246        5.5532        5.0873        4.0344        3.0491        3.5670        3.1913        2.8300        2.5103        3.0184        2.5506        2.5496        2.8663        3.7035        4.1834        3.8055        3.1120        2.1627        1.6884        2.7913        3.7061        5.5309        4.5990        3.0687        3.6254        3.1108        2.0022        1.7175        1.3703        1.3778        1.5915        0.6506        0.5931        0.9104        0.9454        0.9648        1.1252        1.6752        1.1102        1.1612        2.2335        2.0398        2.0380        1.2565        1.4830        2.4201        1.3186        3.3512        2.8436        1.6620        2.4769        2.8339        2.7230        3.4622        4.3612        4.6886        5.2151        5.9576        6.2979        6.1227        5.6182        5.5549        5.2507        5.7134        5.9097        6.0077        6.5090        3.7764        2.4880        2.4456        3.2667        5.9913        6.9168        7.9923        7.3678        5.9649        5.3427        4.4402        5.2184        3.0907        3.1685        3.6859        3.6038        4.9138        6.0893        9.2467        9.2025        9.0636        9.6100       10.2804       10.9781        0.0000        0.0000        0.0000        0.0000        0.0000        0.0000        0.0000        0.0000        0.0000        0.0000        0.0000       20.3700       37.8746       38.5217       39.1424        0.0000        0.0000        0.0000        0.0000        0.0000        0.0000        0.0000        0.0000        0.0000        0.0000        0.0000        0.0000        0.0000        0.0000        0.0000        0.0000        0.0000        0.0000        0.0000        0.0000        0.0000        0.0000        0.0000        0.0000        0.0000        0.0000        0.0000        0.0000        0.0000        0.0000        0.0000        0.0000        0.0000        0.0000        0.0000        0.0000        0.0000        0.0000        0.0000        0.0000        0.0000        0.0000        0.0000        0.0000        0.0000        0.0000        0.0000        0.0000        0.0000        0.0000        0.0000        0.0000        0.0000        0.0000        0.0000
        0.0000        0.0000        2.0712        1.7914        0.0000        3.5305        4.0623        4.8517        7.5126        7.0534        5.8593        4.6852        3.6531        2.4657        2.4588        1.7680        0.9457        0.5272        0.5835        0.8935        0.9726        1.0266        1.0522        1.0751        1.1034        1.0869        0.9949        0.5412        0.9409        0.4029        0.6110        0.7414        0.1787        0.0038        0.0027        0.1920        0.1920        0.4203        0.4836        1.1136        1.8295        2.7471        1.7030        0.7301        0.8381        0.9453        0.8294        0.9037        0.8921        0.5246        0.6254        1.3494        1.2900        0.6294        0.6105        1.2191        2.2892        3.7436        6.1076        4.6436        3.6275        2.1408        2.7723        2.0951        2.3207        1.8802        1.9119        2.4577        2.6002        4.9772        9.7378        6.6647        3.1544        3.1078        2.7678        1.9577        1.1049        0.9381        2.7052        3.4515        3.9926        2.4756        2.2673        3.2475        4.2107        4.7459        4.9971        5.7325        5.4425        5.3188        4.1610        4.2982        3.6175        3.0729        2.8200        2.8189        2.5262        2.8469        2.3152        2.3176        2.7420        3.1239        2.1727        2.2152        2.6147        2.6345        2.2207        2.7496        5.9310        5.9447        4.8816        4.6782        4.2757        4.0131        2.8014        1.9661        0.9326        0.8296        0.8887        0.8652        0.5787        0.4720        0.4891        0.9295        1.1484        1.5490        1.3107        0.8932        1.3812        1.3954        1.4010        1.6206        4.8081        1.7163        2.3460        2.8761        3.4771        3.4457        2.8617        2.7405        3.0572        3.7783        4.7223        5.7959        7.0982        7.3108        7.1829        6.1600        5.2729        5.1291        5.1664        5.8119        6.6113        8.0719        6.8698        2.8664        2.9249        2.5632        3.5781        6.3398        8.2807        8.3362        7.4909        8.4861        5.1517        4.8478        5.1729        4.7150        4.5271        4.6978        5.9628        9.1700       10.6425       12.2066       10.3938       11.3346       12.2385       13.4201       13.9095       18.4583        0.0000        0.0000       31.7902        0.0000        0.0000        0.0000        0.0000        0.0000        0.0000       37.2600       26.7600       48.7003        0.0000        0.0000        0.0000        0.0000        0.0000        0.0000        0.0000        0.0000        0.0000        0.0000        0.0000        0.0000        0.0000        0.0000        0.0000        0.0000        0.0000        0.0000        0.0000        0.0000        0.0000        0.0000        0.0000        0.0000        0.0000        0.0000        0.0000        0.0000        0.0000        0.0000        0.0000        0.0000        0.0000        0.0000        0.0000        0.0000        0.0000        0.0000        0.0000        0.0000        0.0000        0.0000        0.0000        0.0000        0.0000        0.0000        0.0000        0.0000        0.0000        0.0000        0.0000        0.0000        0.0000        0.0000        0.0000        0.0000        0.0000
        0.0000        0.0000        0.0000        0.0000        0.0000        2.5228        2.6305        5.1779        5.0780        4.4258        5.0720        2.6277        2.4875        1.9926        1.4368        1.4427        0.9573        0.3783        0.4193        0.6419        0.6973        0.7400        0.7667        0.7910        0.8190        0.8008        0.7660        0.4186        0.3807        0.3217        0.3357        0.1579        0.3957        0.1781        0.2318        0.0000        0.2315        0.7306        0.9953        1.7332        1.8433        2.0829        2.6825        1.5381        1.1259        0.8798        1.0066        0.7557        0.5351        1.0360        0.6114        0.7596        0.7658        1.5652        7.5388        6.2981        6.4068        4.9589        2.7245        2.1930        2.4902        1.0702        1.5670        1.4862        2.2824        2.2621        2.2638        3.4936        4.3735        2.5506        5.0690       10.3282        7.4627        4.6047        2.6491        1.8889        1.6604        1.3355        1.4935        3.1031        3.1022        3.8911        5.0381        4.0832        4.2263        4.6396        4.5582        5.7620        5.5261        5.2309        4.0236        3.8047        3.4251        2.6440        2.9736        3.4558        3.2884        2.6578        2.4350        2.8040        2.9465        3.1942        2.2977        2.1346        2.7713        3.0897        2.8188        2.1480        3.4179        6.7114        6.6347        5.2006        4.6610        4.5525        4.0694        3.6502        1.8548        1.4770        1.3278        0.7486        0.5032        0.5605        0.5265        1.0187        1.2388        1.4166        1.0594        1.2360        2.9462        3.2386        1.8694        1.4311        1.9978        2.7641        2.6774        2.1037        2.2544        2.8020        2.2089        2.9006        4.1535        4.3762        3.9955        5.6833        6.0201        6.5990        6.2265        6.1388        5.1429        6.1037        5.5645        6.0523        6.2846        7.2535        8.4778        3.3562        3.2047        3.2412        4.1364        7.2695        8.0712        7.0009        7.3058        5.8597        7.6668        4.2389        4.7750        5.1070        6.6846        8.3506        6.8740        9.6681       10.0203       11.6641       11.8839       12.5714       14.7704       16.3227       17.8513       29.7673       28.5718       25.2420       27.5755       45.2399        0.0000        0.0000        0.0000        0.0000       42.6000       34.6500       44.6700       49.9175        0.0000        0.0000        0.0000        0.0000        0.0000        0.0000        0.0000        0.0000        0.0000        0.0000        0.0000        0.0000        0.0000        0.0000        0.0000        0.0000        0.0000        0.0000        0.0000        0.0000        0.0000        0.0000        0.0000        0.0000        0.0000        0.0000        0.0000        0.0000        0.0000        0.0000        0.0000        0.0000        0.0000        0.0000        0.0000        0.0000        0.0000        0.0000        0.0000        0.0000        0.0000        0.0000        0.0000        0.0000        0.0000        0.0000        0.0000        0.0000        0.0000        0.0000        0.0000        0.0000        0.0000        0.0000        0.0000        0.0000        0.0000
        0.0000        0.0000        0.0000        0.0000        0.0000        3.8863        3.1039        1.3272        3.2880        5.3807        4.9988        2.4416        1.5712        0.9121        0.6659        0.0399        0.0404        0.0000        0.0000        0.0000        0.0000        0.0000        0.0000        0.1913        0.2017        0.2014        0.1905        0.2338        0.2204        0.1904        0.1439        0.3360        0.5539        0.0420        0.0021        0.2251        0.3283        0.2762        0.6586        1.0707        0.8599        0.7378        1.3795        0.7138        0.3542        1.0751        2.0535        2.9536        1.1824        0.3560        0.1599        1.9680        4.7422        5.6254        4.3916        3.4552        3.3460        4.9081        2.1399        0.6066        0.9716        1.1876        1.1074        1.4695        0.7099        0.3857        0.9978        2.6400        5.9827        3.1867        4.6143        5.8979        5.4344        4.9670        5.5870        4.6312        2.8732        1.3073        1.1515        1.4338        1.5633        3.0206        4.5924        5.9817        4.1005        3.6461        4.4778        4.3540        4.6890        4.3996        3.7763        4.2258        4.3961        3.4935        3.1480        3.2487        3.8046        4.2168        3.5148        3.1657        3.4070        3.3482        2.7818        2.3540        2.1681        2.4491        2.5316        2.1301        2.3571        3.6705        6.8132        6.9795        6.5806        4.2527        3.5928        3.2246        2.5648        1.7355        1.5622        1.6261        1.3987        1.0918        0.9437        1.1363        1.1492        1.2555        1.4560        2.1723        4.2772        6.6107        7.4520        4.1957        5.2482        8.8980        5.8404        4.6463        3.4743        3.4558        3.5024        3.9194        3.9493        4.9474        4.4207        4.1413        5.0457        6.8148        5.8602        5.0291        4.6559        5.7895        5.7345        5.4576        5.5383        6.6372        4.5067        3.8845        4.8327        4.8533        5.6414        6.8784        7.4753        7.0248        8.0489        6.0300        7.8568        6.1657        5.1573        7.1723        9.5813       10.8142       10.3999       10.2924       11.1024       14.1199       18.0892       22.4586       22.1865       21.6223       20.2135       22.8585       20.7879       22.8658       24.9437       28.8423        0.0000        0.0000        0.0000       45.7475       43.4840       42.2591       46.6326       49.0056       49.8876        0.0000        0.0000        0.0000        0.0000        0.0000        0.0000        0.0000        0.0000        0.0000        0.0000        0.0000        0.0000        0.0000        0.0000        0.0000        0.0000        0.0000        0.0000        0.0000        0.0000        0.0000        0.0000        0.0000        0.0000        0.0000        0.0000        0.0000        0.0000        0.0000        0.0000        0.0000        0.0000        0.0000        0.0000        0.0000        0.0000        0.0000        0.0000        0.0000        0.0000        0.0000        0.0000        0.0000        0.0000        0.0000        0.0000        0.0000        0.0000        0.0000        0.0000        0.0000        0.0000        0.0000        0.0000        0.0000        0.0000
        0.0000        0.0000        0.0000        0.0000        0.0000        2.6443        3.0027        1.8311        2.8554        5.4054        6.6745        3.7762        3.4721        1.0463        1.1723        0.0000        0.0580        0.0000        0.0000        0.0000        0.0000        0.0000        0.0000        0.0820        0.0922        0.0988        0.1006        0.1343        0.1379        0.1250        0.0961        0.0920        0.6137        0.1420        0.0074        0.0472        0.3625        0.8010        0.9415        0.7375        0.0906        0.0000        0.8288        0.4941        0.2562        0.9428        0.9874        0.7261        0.4039        0.3236        0.4025        2.8819        4.7986        2.4434        1.3333        4.1658        6.2151        2.2394        1.6934        1.5411        0.9400        1.2516        1.0982        1.0336        0.9128        0.8994        1.4250        2.5134        2.1282        1.2114        0.8810        2.6132        3.3676        5.4066        3.8110        4.6205        4.9399        3.3194        1.5497        1.6647        1.9746        3.3798        2.9964        3.2087        4.4669        3.5906        3.9925        4.5808        3.8490        3.7827        4.1366        4.0768        3.9705        3.4589        2.9152        3.6434        3.7954        4.2192        3.9318        3.5296        3.2670        3.1803        3.5256        2.9940        2.5735        2.9137        3.0452        2.8607        3.3100        4.1624        5.3126        4.9810        6.5402        9.2038        9.9746       11.0997        5.5740        3.5611        2.3077        2.1559        2.0664        1.5189        0.9025        1.1812        1.5151        1.5566        1.7806        1.5567        1.3152        5.4252       10.4047        5.7332        5.3936        3.0443        3.5425        3.8174        3.7459        3.6284        4.3293        6.1324        3.6596        4.6844        4.6630        3.3422        5.7874        7.5044        5.4602        5.5456        8.8465        6.9352        6.9745        5.6138        6.4022        7.1286        5.6794        5.1349        4.2420        4.1282        6.1278        7.8107        7.6261        7.0470        7.8705        9.1903        7.7628        7.1832        6.2443        8.1919        9.5442       11.4114       12.0807       13.5323       13.9254       17.6186       20.7899       23.6922       20.9062       21.4570       20.0674       21.6209       22.5937       26.5959       28.7668       31.6451        0.0000        0.0000       44.3673       43.9787       41.1540       40.5441       42.5186       47.1399       47.9375       51.0746       52.4879       49.5673       53.9715       60.7655        0.0000        0.0000        0.0000        0.0000        0.0000        0.0000        0.0000        0.0000        0.0000        0.0000        0.0000        0.0000        0.0000        0.0000        0.0000        0.0000        0.0000        0.0000        0.0000        0.0000        0.0000        0.0000        0.0000        0.0000        0.0000        0.0000        0.0000        0.0000        0.0000        0.0000        0.0000        0.0000        0.0000        0.0000        0.0000        0.0000        0.0000        0.0000        0.0000        0.0000        0.0000        0.0000        0.0000        0.0000        0.0000        0.0000        0.0000        0.0000        0.0000        0.0000        0.0000
        0.0000        0.0000        0.0000        0.0000        1.2089        1.3324        3.6978        2.6229        3.5619        4.3585        7.0450        5.1424        7.2819        5.1974        3.6140        0.3318        0.2947        0.1886        0.1434        0.1213        0.1042        0.0000        0.0000        0.0261        0.0358        0.0453        0.1357        0.1674        0.0966        0.7697        0.5238        0.1407        0.4737        0.1425        0.0412        0.0508        0.2850        0.4211        0.5841        0.2411        0.0542        0.0000        0.0000        0.0510        0.5453        0.5383        0.6523        1.4941        0.6510        0.4969        1.2593        1.5981        0.5979        0.2121        1.5221        2.7166        1.7993        0.7510        0.4670        2.1938        2.8088        2.0792        2.5605        1.6332        2.4464        5.0862        5.8586        3.3902        1.3422        1.0842        0.7282        1.1829        2.0890        3.0855        2.8957        3.0483        5.9535        8.8190        5.7997        3.5076        3.6685        4.5933        3.4357        3.2954        3.2532        4.7285        3.8927        3.6533        3.0695        3.1545        4.3979        4.7721        4.3379        3.7378        3.7183        3.9456        3.8460        3.7005        3.5754        3.5971        3.1941        2.8387        2.4103        2.8337        2.7303        2.8229        2.8575        2.9892        3.1255        4.8472        7.4647        6.4988        5.4170        6.0257        7.6067        8.3479        6.9526        4.7925        3.6417        3.0810        2.2767        1.0763        1.0803        1.3588        1.6550        5.3208        9.9106       11.0089        6.1073        4.5486        7.1684        7.1448        6.2552        4.4404        4.1260        5.4234        6.5666        7.1947        6.6546        7.1138        6.8163        9.3628        7.2044        6.6179        7.3339        7.5327        5.3731        6.5783        7.0816        7.8504        7.2566        6.9726        6.1074        5.4983        5.5907        5.4813        5.5088        5.8723        8.5420        8.5704       10.8666        7.9614        9.0780        8.1971        8.6773        8.4898        9.0936       11.9974       13.6686       14.6278       16.8045       16.9795       19.6833       26.1971       24.4301       20.9235       22.0933       33.5176       31.5536       29.1897       30.0031       31.5854       32.5831       36.6702        0.0000       40.2518       40.2830       44.4567       49.7101       45.4713       43.3292       48.5595       49.5538       50.3188       51.5676       47.7099       50.7343       54.9140       60.4976        0.0000        0.0000        0.0000        0.0000        0.0000        0.0000        0.0000        0.0000        0.0000        0.0000        0.0000        0.0000        0.0000        0.0000        0.0000        0.0000        0.0000        0.0000        0.0000        0.0000        0.0000        0.0000        0.0000        0.0000        0.0000        0.0000        0.0000        0.0000        0.0000        0.0000        0.0000        0.0000        0.0000        0.0000        0.0000        0.0000        0.0000        0.0000        0.0000        0.0000        0.0000        0.0000        0.0000        0.0000        0.0000        0.0000        0.0000        0.0000        0.0000        0.0000
        0.0000        0.0000        0.0000        0.0000        2.5103        2.7630        5.3959        4.9434        3.9100        5.0077        5.7675        4.7111        6.4360        6.4725        2.6335        1.1814        2.2179        2.3577        2.5588        1.2772        1.1398        1.4707        0.3525        0.0255        0.5681        0.0439        0.0533        0.1209        0.5795        1.5241        0.3909        0.9498        1.3222        0.4003        0.0144        1.3198        1.1834        0.1836        0.8928        1.1287        0.4875        0.2345        0.0769        0.5005        1.8953        1.3631        1.5280        1.2955        1.9496        2.0661        1.2949        2.4140        1.8471        1.2635        1.3428        2.6735        3.0757        3.2139        3.8610        2.9901        2.3944        3.8696        5.0120        3.6647        4.0578        4.1749        5.3463        3.3319        2.5919        1.1295        0.4248        0.7586        2.4647        2.9266        2.0242        2.8550        4.6221        5.9592        5.0137        3.3521        3.1518        2.3682        1.9757        1.8157        1.8676        1.6969        2.3920        3.5117        3.7407        2.8974        3.3507        3.9551        3.3719        2.4671        2.6401        3.8643        4.4121        3.8424        3.3562        3.4484        3.1411        3.3025        2.3965        2.2361        2.4935        2.4725        2.5058        2.5708        3.5319        4.1087        5.5817        6.4339        5.4725        5.8301        5.6458        4.6881        4.8542        5.8809        4.8519        4.7625        3.3218        1.9998        1.5197        1.4947        2.3668        2.3507        1.6961        3.0012        3.7456        5.1587        4.9071        5.7275        6.3550        7.0623        6.3831       10.3190       14.3892       15.0021        9.0966        6.4283        8.2736       10.2328       10.5371       10.3096       11.6131       11.7011        9.6925        7.8144       16.4710        9.3422        8.7413       10.1665        8.9522        8.9846        5.3653        6.9272        7.8995        9.4850       11.4718       10.8048       11.7899       11.9451        7.5361        8.1060        9.4032        9.2978       10.7424       15.8689       18.7810       20.2531       20.2537       17.7664       25.3600       29.8639       24.2378       23.3675       23.8058       29.5410       33.0116       44.2625       45.8272       41.2189       35.9815       35.1064       37.0735       42.9269       47.0234       50.2889       48.2557       46.0977       43.1786       46.5950       48.2744       48.5679       50.5132       46.9672       50.4455       53.3977       59.6453        0.0000        0.0000        0.0000        0.0000        0.0000        0.0000        0.0000        0.0000        0.0000        0.0000        0.0000        0.0000        0.0000        0.0000        0.0000        0.0000        0.0000        0.0000        0.0000        0.0000        0.0000        0.0000        0.0000        0.0000        0.0000        0.0000        0.0000        0.0000        0.0000        0.0000        0.0000        0.0000        0.0000        0.0000        0.0000        0.0000        0.0000        0.0000        0.0000        0.0000        0.0000        0.0000        0.0000        0.0000        0.0000        0.0000        0.0000        0.0000        0.0000        0.0000
        0.0000        0.0000        0.0000        0.0000        3.2908        5.7959        5.9087        3.4655        4.1778        5.1989        5.2919        1.9822        2.6457        4.7289        4.6633        2.2473        5.0024        6.1841        9.4463        6.6732        5.9238        4.9227        1.7239        0.9359        0.2989        0.1291        0.0666        0.8268        1.2303        0.3806        0.1087        0.4236        0.3133        0.0090        1.1050        1.8780        2.1603        2.3465        1.5437        0.8605        0.5714        0.8305        0.7417        2.3616        2.1599        1.6465        1.4047        1.0190        1.3466        0.6375        0.7339        0.8043        0.4620        0.2962        0.4551        0.7930        2.3825        3.6399        2.4962        2.0531        1.7809        2.5086        2.9131        4.1485        3.4418        2.4451        1.8967        3.6207        1.7707        1.0061        1.5274        3.1196        4.2953        5.8509        5.6194        5.5755        6.5707        7.0351        4.1115        4.3203        3.0388        1.2024        1.1457        0.8965        1.2198        1.3183        1.6381        1.7699        1.0046        1.0108        2.0132        3.9287        3.5770        3.2210        5.0026        5.6239        4.5955        3.5424        3.3363        3.4399        2.8085        2.8078        3.2509        3.0379        2.5257        1.9466        1.8546        2.3563        3.3058        4.4420        4.4571        4.9713        5.1090        5.2987        5.0317        4.6172        4.5918        3.9783        3.9972        2.6482        2.1709        1.8111        1.7463        1.9599        2.4664        2.6531        2.5641        4.1773        4.3903        4.3587        3.7289        8.4505       15.7964       20.2341       16.7489       19.1258       22.8003       21.1869       15.5837        9.4060        9.3044        9.3808       13.0693       19.3109       16.7054       16.1047       17.9400       14.2740       13.7371        9.9700       10.4555        9.5164       10.3277        9.1493        7.6938        8.1558        7.4999        9.8997       10.6572       12.1689       10.5102        9.7337        9.5834       13.4764       13.4367       17.3120       18.5368       22.1621       27.5775       24.2187       19.5878       18.5788       21.3399       26.5636       27.8600       29.0865       34.3662       42.9332       50.2336       43.0906       40.5620       40.1456       39.7899       40.2907       41.5281       41.6014       41.3016       44.3517       49.1678       47.6984       48.1356       44.2194       45.7568       45.9002       47.1562       34.3049       43.0386       44.0583       46.2198        0.0000        0.0000        0.0000        0.0000        0.0000        0.0000        0.0000        0.0000        0.0000        0.0000        0.0000        0.0000        0.0000        0.0000        0.0000        0.0000        0.0000        0.0000        0.0000        0.0000        0.0000        0.0000        0.0000        0.0000        0.0000        0.0000        0.0000        0.0000        0.0000        0.0000        0.0000        0.0000        0.0000        0.0000        0.0000        0.0000        0.0000        0.0000        0.0000        0.0000        0.0000        0.0000        0.0000        0.0000        0.0000        0.0000        0.0000        0.0000        0.0000        0.0000
        0.0000        0.0000        0.0000        0.0000        0.0000        0.0000        0.0000        0.0000        5.4268        5.1825        3.8085        3.0948        4.5573        3.1564        4.4227        2.8435        3.4869        4.6277        6.4619        4.5064        5.8751        6.1414        3.3223        1.4979        1.7545        1.7446        2.5135        3.5883        3.6632        2.4798        0.3398        0.9353        0.2870        0.8467        1.8790        1.6201        2.7316        4.0147        3.8721        2.5483        1.9416        2.4658        6.9047        6.4083        3.8425        1.1047        0.9048        0.5004        1.0527        1.2928        0.9119        0.4767        0.9828        0.7648        0.7805        1.3367        2.0477        4.3997        2.6846        1.6607        1.1588        1.8221        2.0593        2.8381        4.5206        3.4764        1.8123        1.8212        1.8283        2.7916        2.9589        4.7018        3.5406        3.9523        5.6240        4.9172        4.4712        3.5642        2.4419        3.0426        4.3326        2.7118        2.2665        1.8043        0.8296        0.5571        0.6527        1.0297        1.7167        1.7702        1.5857        4.3689        4.7696        3.4369        2.3615        3.5750        4.5300        4.1636        4.2840        4.5591        3.6204        3.4060        2.5766        2.2971        2.7947        2.1773        2.4551        2.9888        3.3297        3.8927        4.7145        5.1823        5.1584        5.2149        4.9977        4.1912        4.7952        4.3617        4.3513        3.0774        2.8845        2.6595        2.0650        2.5094        2.8474        3.6066        3.8170        6.9277        5.7814        7.7080        9.8896       16.0028       23.6700       24.0400       18.6402       22.3355       18.1823       17.2286       14.7452       15.7850       14.2142       11.6834       11.1246       19.3503       18.9646       17.5481       17.8723       13.8541       12.2409       12.0178       10.9958       11.8388       12.4911        9.8069        9.6063        8.2946        7.0879        6.6534        4.7961        9.4236        6.5865       10.5545       13.4905       15.3166       17.0804       18.0985       17.0782       19.4603       16.5798       11.9244       13.3680       19.3181       24.5569       26.8577       26.8346       29.6320       31.9182       36.6502       39.9373       36.1460       34.3102       39.0311       35.6118       36.9355       39.8265       37.2756       39.3152       46.3457       50.6919       50.6445       49.3081       44.1743       47.2429       47.6092       53.1749       40.2258       47.0639        0.0000        0.0000        0.0000        0.0000        0.0000        0.0000        0.0000        0.0000        0.0000        0.0000        0.0000        0.0000        0.0000        0.0000        0.0000        0.0000        0.0000        0.0000        0.0000        0.0000        0.0000        0.0000        0.0000        0.0000        0.0000        0.0000        0.0000        0.0000        0.0000        0.0000        0.0000        0.0000        0.0000        0.0000        0.0000        0.0000        0.0000        0.0000        0.0000        0.0000        0.0000        0.0000        0.0000        0.0000        0.0000        0.0000        0.0000        0.0000        0.0000        0.0000        0.0000        0.0000
        0.0000        0.0000        0.0000        0.0000        0.0000        0.0000        0.0000        0.0000        0.0000        0.0000        3.7395        1.3674        2.3587        1.7927        2.9238        1.9431        3.8175        4.5489        3.5393        2.4591        4.3079        4.1982        3.9658        1.6414        0.7787        1.5245        2.7809        4.5009        3.8125        3.5212        1.4864        0.5565        1.6742        2.2055        3.4130        3.6264        3.2425        1.0764        1.6401        3.1934        2.7576        1.4626        2.3684        2.0979        1.9863        2.6572        0.9690        1.0407        1.7782        2.3239        1.7796        1.9298        2.7021        1.5337        0.8609        0.8090        1.4499        2.5256        1.2133        1.6091        1.8942        2.4554        2.1414        3.5646        7.5689        5.7994        3.7588        3.9965        2.7149        1.7786        3.0261        4.2805        4.8371        3.3097        3.2471        2.8276        3.7877        3.1210        2.7093        1.7842        2.3424        2.3922        1.6020        2.9042        1.9776        2.3713        3.3951        4.4820        2.8103        2.8515        2.2774        2.9266        1.9720        1.5386        2.6344        5.1192        6.5338        5.0608        5.3298        5.1188        4.7464        3.9837        3.5521        2.4457        2.6304        2.4756        3.0009        2.5307        2.8648        3.9998        4.6457        5.4977        6.0487        4.8954        4.8272        4.5476        4.4897        4.3298        4.7633        3.3807        3.1945        2.4708        2.6496        3.3999        3.5922        3.7407        4.2811        9.9284       11.7713       15.1605       13.8078       21.2630       22.6773       19.7436       19.0013       17.7578       14.4558       13.6246       12.1812       19.1463       15.6591       13.9653       11.0649       13.6952       15.4626       13.3988       19.1034       15.8467       14.0151       12.5271       13.5583       12.9687       10.7718       10.8713       11.0204        9.2276        6.0114        5.4975        5.0220        8.8501        9.1711       13.1198       17.7056       18.9990       18.2178       19.0480       17.7943       20.7837       14.7650       20.4511       23.3910       29.3237       28.0580       28.9507       28.6652       31.7050       33.5874       40.2364       41.2331       41.7056       40.7385       72.2276       38.6443       37.5760       90.1015       43.5981       45.0254       44.6846       50.1598       52.7239       55.2819       48.5622       53.0593       57.6684        0.0000        0.0000        0.0000        0.0000        0.0000        0.0000        0.0000        0.0000        0.0000        0.0000        0.0000        0.0000        0.0000        0.0000        0.0000        0.0000        0.0000        0.0000        0.0000        0.0000        0.0000        0.0000        0.0000        0.0000        0.0000        0.0000        0.0000        0.0000        0.0000        0.0000        0.0000        0.0000        0.0000        0.0000        0.0000        0.0000        0.0000        0.0000        0.0000        0.0000        0.0000        0.0000        0.0000        0.0000        0.0000        0.0000        0.0000        0.0000        0.0000        0.0000        0.0000        0.0000        0.0000        0.0000        0.0000
        0.0000        0.0000        0.0000        0.0000        0.0000        0.0000        0.0000        0.0000        0.0000        0.0000        4.8476        2.9280        1.2121        1.7757        2.9225        1.5019        2.0795        2.0362        3.1784        1.1335        0.7805        1.6199        1.9251        1.7179        1.7036        2.1449        2.8026        1.9561        2.4392        1.8429        1.2579        2.0857        2.0131        1.8439        2.9920        2.0690        0.9842        1.2150        1.3301        1.6757        0.9053        1.0467        0.6937        1.0408        0.9762        0.8997        0.7585        0.4321        0.4319        0.9043        1.1508        1.3012        2.3861        2.9569        1.7141        1.3851        1.7633        1.6548        1.3480        1.4291        3.3669        3.5270        1.9950        4.6820        6.7563        5.6781        5.2197        4.3984        1.5725        0.5433        1.0658        2.7554        3.8293        1.2523        1.0068        1.7816        1.9715        1.3639        1.0135        1.1168        1.6366        1.2908        1.1025        0.6624        1.7226        1.9381        2.5143        3.9387        5.7873        4.7789        4.2550        3.1196        4.6992        4.5815        4.5238        4.1615        5.0252        5.2472        5.0068        4.6123        4.6827        4.1630        4.3070        3.2561        2.6530        2.4867        1.8525        2.2217        2.3129        2.6110        3.5123        4.2674        3.9693        4.2456        4.1796        4.2860        4.7438        4.0392        4.1442        3.1765        3.6915        3.3218        3.2409        3.8468        4.6944        4.3300        5.3051       12.1920       15.7261       15.9492       14.2495       17.6028       18.2134       16.5478       16.2341       14.9167       14.4973       15.9474       17.1693       15.7840       15.2121       15.1402       12.8600       13.3500       13.7635       16.6244       21.4589       20.0196       19.6419       21.0088       16.7911       15.0931       15.1507       12.6920        9.5774       11.7863        7.5857        8.0843       10.3768       10.5843       19.6634       12.9905       15.4761       21.6492       16.9404       24.6679       28.2919       25.3870       19.1755       27.2911       32.9337       63.4649       41.1337       32.1934       32.3779       33.1137       36.1146       40.4566       47.8347       42.7214       43.0565       41.7508       35.2561       36.9600       35.8474       39.5693       46.5844       47.2402       49.0744       53.8854       57.8936       51.9539       55.3663        0.0000        0.0000        0.0000        0.0000        0.0000        0.0000        0.0000        0.0000        0.0000        0.0000        0.0000        0.0000        0.0000        0.0000        0.0000        0.0000        0.0000        0.0000        0.0000        0.0000        0.0000        0.0000        0.0000        0.0000        0.0000        0.0000        0.0000        0.0000        0.0000        0.0000        0.0000        0.0000        0.0000        0.0000        0.0000        0.0000        0.0000        0.0000        0.0000        0.0000        0.0000        0.0000        0.0000        0.0000        0.0000        0.0000        0.0000        0.0000        0.0000        0.0000        0.0000        0.0000        0.0000        0.0000        0.0000        0.0000
        0.0000        0.0000        0.0000        0.0000        0.0000        0.0000        0.0000        0.0000        0.0000        0.0000        4.2808        3.7092        3.9796        4.4320        4.2551        2.0561        1.6154        1.8041        1.8421        0.1701        0.7068        1.2854        3.0493        2.3149        3.9369        2.0347        2.1786        1.8930        2.1623        1.7602        0.6907        0.7669        0.9325        0.7085        0.5439        0.9128        2.4912        2.2021        1.2104        0.8646        1.0902        0.7265        1.3620        0.8941        0.4411        0.7233        0.9057        0.7292        1.2531        1.0882        1.3931        1.8563        1.3717        1.6393        1.6941        1.7302        2.2555        2.2209        1.5202        1.9296        1.5113        2.1992        2.1992        4.0439        4.3450        2.7609        2.0415        4.3964        2.9264        2.1410        0.9936        1.4649        1.8410        1.3302        1.4816        2.0700        1.6295        1.5006        1.6322        1.6913        1.7806        1.5435        1.3372        1.7128        1.1276        1.3044        1.6090        2.0323        2.8992        2.7166        3.2223        3.5767        4.1831        4.5439        5.1271        5.7555        5.9703        6.3432        5.1182        4.8139        5.0427        3.9707        3.5298        2.9598        2.3937        2.2439        1.9930        2.0418        2.4221        2.5423        3.3192        3.6458        3.4782        3.8459        3.6143        3.1011        3.0600        3.1432        3.5744        3.1257        3.2455        3.4666        3.7619        5.2730        5.6495        6.0341        6.5954       11.1143       13.9821       10.6190       11.6484       14.3828       11.6824        9.2472        9.2492       13.6904       15.1732       16.2478       17.3456       17.1585       15.5021       17.3231       19.1621       24.3299       21.5425       25.3085       34.8174       38.2913       32.5546       29.9079       25.3001       20.5126       17.4081       16.7128       18.9988       12.7967       12.3180       15.0016       14.8139       16.0705       25.3961       24.6131       33.8134       30.2674       24.4699       25.3256       25.5290       26.7624       30.8329       30.5764       33.6398       63.5228       68.7580       34.8068       36.0580       71.0349       33.4672       48.1236       46.8279       49.8453       46.2975       43.3823       41.2606       35.8087       36.4686       39.7596       41.7366       46.6266       53.3303       57.7141        0.0000        0.0000        0.0000        0.0000        0.0000        0.0000        0.0000        0.0000        0.0000        0.0000        0.0000        0.0000        0.0000        0.0000        0.0000        0.0000        0.0000        0.0000        0.0000        0.0000        0.0000        0.0000        0.0000        0.0000        0.0000        0.0000        0.0000        0.0000        0.0000        0.0000        0.0000        0.0000        0.0000        0.0000        0.0000        0.0000        0.0000        0.0000        0.0000        0.0000        0.0000        0.0000        0.0000        0.0000        0.0000        0.0000        0.0000        0.0000        0.0000        0.0000        0.0000        0.0000        0.0000        0.0000        0.0000        0.0000        0.0000        0.0000        0.0000
        0.0000        0.0000        0.0000        0.0000        0.0000        0.0000        0.0000        0.0000        0.0000        0.0000        0.0000        3.5312        5.9691        5.5200        4.6769        1.9506        1.3400        0.7513        0.3777        0.1366        0.1134        0.1243        0.1693        0.0697        1.3152        2.8236        1.4539        0.7860        1.2960        0.6483        0.5117        1.2053        1.1824        0.6369        1.8767        2.4319        2.5674        1.5053        1.4324        1.5529        1.4435        1.1953        1.7393        1.8842        2.1318        1.1535        1.4949        0.5059        0.9121        1.3477        1.7418        2.1341        1.7255        1.7520        1.0891        2.7905        3.2751        3.2523        1.2035        1.0071        1.1244        1.3540        1.4547        2.6633        1.9077        1.5982        0.8283        3.2276        1.7888        0.8336        0.8165        1.4059        1.1967        1.1882        1.2728        2.3270        2.0132        1.8721        2.0187        1.8939        1.7592        1.6334        1.4640        1.8952        1.5593        2.0134        2.1435        2.8903        3.0252        3.3567        4.4248        5.3644        5.0222        5.2130        5.2472        7.3189        7.7767        7.4099        5.8258        5.9038        6.2758        6.1571        5.1605        3.7404        3.1046        2.7969        2.8220        3.7904        4.4522        2.9071        3.3543        3.8364        5.5779        6.4581        3.9819        3.3731        3.2753        3.7702        3.8303        3.5104        3.7324        4.0145        4.3406        6.1246        6.6364        7.0697        7.2419       12.5615       14.5776        9.3606       10.7239       15.2910        8.9028        8.6256        9.9983       14.2150       15.1266       17.7138       16.5624       18.5747       17.9156       20.1556       22.4243       25.1194       24.6034       27.5614       30.7634       43.6029       41.0218       35.8427       34.7754       23.4619       22.7435       22.0078       25.3968       16.8183       15.5950       17.6465       16.6627       17.5592       22.8548       33.3105       40.8481       34.5082       36.1312       27.1335       26.6015       33.4814       36.8018       39.6565       44.3602       37.0808       32.6065       34.1183       31.3952       38.5553       40.7802       49.7896       52.4885       44.4117       44.8428       47.1268       43.2496       38.4861       36.4832       41.3393       47.1793       58.4900       64.7995        0.0000        0.0000        0.0000        0.0000        0.0000        0.0000        0.0000        0.0000        0.0000        0.0000        0.0000        0.0000        0.0000        0.0000        0.0000        0.0000        0.0000        0.0000        0.0000        0.0000        0.0000        0.0000        0.0000        0.0000        0.0000        0.0000        0.0000        0.0000        0.0000        0.0000        0.0000        0.0000        0.0000        0.0000        0.0000        0.0000        0.0000        0.0000        0.0000        0.0000        0.0000        0.0000        0.0000        0.0000        0.0000        0.0000        0.0000        0.0000        0.0000        0.0000        0.0000        0.0000        0.0000        0.0000        0.0000        0.0000        0.0000        0.0000        0.0000        0.0000
        0.0000        0.0000        0.0000        0.0000        0.0000        0.0000        0.0000        0.0000        0.0000        0.0000        0.0000        0.0000        0.0000        0.0000        3.6963        1.6656        0.8714        1.0229        0.4007        0.3211        0.6584        0.1823        0.3491        0.3626        0.9923        3.4726        3.0293        1.6183        1.0449        1.0389        2.0822        2.1728        1.6190        0.7665        0.6359        1.0233        1.0557        0.7149        1.1954        2.4840        2.1206        0.8023        2.2032        2.4266        1.4719        1.5306        0.8944        0.5413        0.7413        1.6008        1.5478        2.5241        2.0319        0.9002        0.6550        1.8496        3.0583        2.6880        1.4284        0.9500        0.5033        0.1395        0.6105        1.6818        1.4875        1.2359        0.5928        2.1642        2.7104        1.2278        1.2317        1.5913        1.3509        1.4486        1.7053        2.1747        1.9411        1.8252        2.0567        1.9577        1.9883        2.0112        1.9341        2.5946        3.1344        3.1603        3.6355        3.6714        3.8848        5.0664        5.6959        5.9715        6.5176        6.9483        7.2782        6.6506        6.6940        7.3053        7.3762        6.3065        6.6525        7.7106        6.5613        4.8484        4.1916        4.0161        4.2133        4.6292        5.0097        4.3390        4.0806        3.5517        5.8731        5.2447        4.0666        4.2599        3.9781        4.2249        4.5434        3.7154        4.0295        4.3145        4.7089        6.4857        6.9999        7.5874        7.4543       12.9771        9.3343        8.5838        8.7452        9.1744        9.8987        9.3373       10.4357       12.6237       14.8624       16.8994       16.4674       19.2226       24.0813       21.8881       23.2023       26.3277       30.1935       42.5243       47.1387       44.6745       88.6936       35.1206       33.1800       29.9474       28.4477       22.9547       23.3149       23.7950       24.0136       21.4013       18.4246       17.5550       23.3277       26.2991       42.3283       40.9534       39.7645       42.9644       44.6940       36.8400       38.3013       37.4150       35.4772       32.2368       33.4934       35.9148       38.6212       43.3123       44.7586       50.8050       47.7384       46.8778       49.1196       47.8756       46.7400       37.8132       37.5712       42.2073        0.0000        0.0000        0.0000        0.0000        0.0000        0.0000        0.0000        0.0000        0.0000        0.0000        0.0000        0.0000        0.0000        0.0000        0.0000        0.0000        0.0000        0.0000        0.0000        0.0000        0.0000        0.0000        0.0000        0.0000        0.0000        0.0000        0.0000        0.0000        0.0000        0.0000        0.0000        0.0000        0.0000        0.0000        0.0000        0.0000        0.0000        0.0000        0.0000        0.0000        0.0000        0.0000        0.0000        0.0000        0.0000        0.0000        0.0000        0.0000        0.0000        0.0000        0.0000        0.0000        0.0000        0.0000        0.0000        0.0000        0.0000        0.0000        0.0000        0.0000        0.0000        0.0000        0.0000
        0.0000        0.0000        0.0000        0.0000        0.0000        0.0000        0.0000        0.0000        0.0000        0.0000        0.0000        0.0000        0.0000        0.0000        0.0000        0.0000        0.0000        0.0000        0.8043        0.0903        0.0806        0.0988        0.1129        0.5001        0.6649        1.2336        1.9860        1.5545        0.4060        0.2674        1.7765        0.5311        0.6668        0.0273        0.0193        0.5955        0.7186        1.0119        1.1987        2.4033        2.1446        0.7565        1.0171        1.9848        1.1655        0.6060        1.0179        0.9177        0.7412        1.4530        1.3178        2.4996        1.5418        0.8310        1.6390        1.7276        2.7067        2.2540        1.1480        1.1641        0.9000        1.0361        0.9781        2.3065        2.4066        1.3742        0.7070        1.3426        1.4628        1.3879        0.8237        1.5164        1.5746        1.5608        1.3256        1.9218        1.4149        1.5237        1.9589        1.6741        1.7437        1.9663        2.9236        3.2654        3.5105        3.2641        3.5500        4.7874        6.4377        6.5833        6.4181        6.5964        7.1829        8.4082        7.9143        7.1773        7.1388        6.3077        6.5604        8.3121        8.3354        7.9201        6.9549        5.1256        4.7261        4.5850        4.6381        4.6140        4.0183        4.4602        4.6338        3.9812        3.7447        4.1348        4.7370        4.9168        4.4778        4.2524        4.9610        3.9090        4.0378        4.3438        4.6780        6.3820        6.7053        7.0413        7.2222        8.1136        9.3318       11.8636       10.5623        8.0545        8.6387        8.0609        9.8610       14.2949       17.8920       22.4208       23.0432       22.7926       25.4561       25.0593       28.9522       39.5357       46.0806       49.5352       52.2715       46.1082       43.7749       42.2150       37.9671       35.5570       34.6055       33.5066       25.4367       25.5904       27.3890       28.4455       26.6308       32.7955       26.2586       29.4290       39.6852       35.7058       40.9196       47.8274       48.8755       32.1539       33.0288       38.2556       37.3893       33.4251       37.0801       39.8268       46.6020       48.5958       38.2642       45.1354       44.7258       45.8653       63.6546       42.9718       42.3662       40.1038       36.6666       43.3529        0.0000        0.0000        0.0000        0.0000        0.0000        0.0000        0.0000        0.0000        0.0000        0.0000        0.0000        0.0000        0.0000        0.0000        0.0000        0.0000        0.0000        0.0000        0.0000        0.0000        0.0000        0.0000        0.0000        0.0000        0.0000        0.0000        0.0000        0.0000        0.0000        0.0000        0.0000        0.0000        0.0000        0.0000        0.0000        0.0000        0.0000        0.0000        0.0000        0.0000        0.0000        0.0000        0.0000        0.0000        0.0000        0.0000        0.0000        0.0000        0.0000        0.0000        0.0000        0.0000        0.0000        0.0000        0.0000        0.0000        0.0000        0.0000        0.0000        0.0000        0.0000        0.0000        0.0000
        0.0000        0.0000        0.0000        0.0000        0.0000        0.0000        0.0000        0.0000        0.0000        0.0000        0.0000        0.0000        0.0000        0.0000        0.0000        0.0000        0.0000        0.0000        0.0000        1.0520        0.7118        0.9613        1.0444        1.4255        1.8345        1.7334        1.7763        2.4287        2.2666        0.7035        0.8755        0.6503        0.3872        0.0687        1.6742        0.8575        1.2719        1.8318        2.6423        2.3004        1.2758        0.6336        1.0688        0.9360        0.1980        0.4260        0.3960        1.7760        1.3140        1.1100        1.5900        1.1760        0.7740        0.4380        0.9720        2.2997        1.9767        1.1714        0.8668        2.3357        1.4009        1.1254        1.1439        2.3192        2.2190        2.0108        1.3427        1.6656        1.3450        2.0749        0.9876        1.8400        2.0418        2.7929        1.4308        1.2645        1.5750        1.7342        1.4696        2.3629        3.1430        3.6159        3.6916        4.7372        4.9979        5.1469        5.2450        7.3916        8.4003        8.3798        9.1061        9.9679        9.8218        9.6927        9.1668        9.4641        8.0724        7.3466        8.7725        9.1536        8.4302        8.0723        7.6436        6.5175        5.9847        5.8270        5.2913        5.1540        3.4684        3.6372        4.4464        3.8411        4.1974        4.7904        6.2017        5.6008        5.7364        5.6109        5.8795        4.5184        4.9997        5.1168        5.2704        5.4185        5.6997        5.8944        6.2635        8.2101        9.9666        9.7222        8.4123        7.1962        9.0449       10.1360       10.7753       11.0861       14.1989       16.7541       19.7869       19.0131       22.1732       29.1081       33.9919       67.6921       59.9977       49.1206       49.8689      107.1582       87.5313       41.9722       42.6901       45.3279       45.8849       39.5640       31.1689       30.8965       31.9214       38.7119       40.9857       34.9222       40.0913       59.9523       61.7428       37.0878       38.6471       38.6657       36.8956       29.8757       33.8846       34.9809       36.2462       34.6560       34.0060       38.5955       41.9253       41.2879       44.1106       39.5870       41.1140       40.1755       87.5518       38.3710       35.1729       30.5907       34.6852       40.0199        0.0000        0.0000        0.0000        0.0000        0.0000        0.0000        0.0000        0.0000        0.0000        0.0000        0.0000        0.0000        0.0000        0.0000        0.0000        0.0000        0.0000        0.0000        0.0000        0.0000        0.0000        0.0000        0.0000        0.0000        0.0000        0.0000        0.0000        0.0000        0.0000        0.0000        0.0000        0.0000        0.0000        0.0000        0.0000        0.0000        0.0000        0.0000        0.0000        0.0000        0.0000        0.0000        0.0000        0.0000        0.0000        0.0000        0.0000        0.0000        0.0000        0.0000        0.0000        0.0000        0.0000        0.0000        0.0000        0.0000        0.0000        0.0000        0.0000        0.0000        0.0000        0.0000        0.0000
        0.0000        0.0000        0.0000        0.0000        0.0000        0.0000        0.0000        0.0000        0.0000        0.0000        0.0000        0.0000        0.0000        0.0000        0.0000        0.0000        0.0000        0.0000        0.0000        0.6379        0.2198        0.0798        0.0000        0.5063        1.9612        1.7535        1.4247        0.5734        0.7486        0.8736        1.0673        0.6652        0.6893        0.1271        0.8497        1.8933        1.7827        2.8881        2.2171        1.5009        0.5238        0.9768        0.3340        0.0840        0.2100        0.4380        0.3120        1.1520        1.4700        1.0020        0.6120        1.0560        0.8220        0.6060        0.7680        1.7118        0.2298        0.6431        0.1159        1.1608        0.5627        0.2113        0.1062        0.1522        1.2065        1.3152        0.9073        1.3184        1.9980        1.4718        0.8334        3.4936        3.3810        3.2525        2.0921        2.0001        1.8565        1.7730        2.3135        2.9750        3.9591        3.8938        3.5633        4.3310        5.3341        5.9576        7.3226        8.4981        9.9426       10.1310        9.2467        8.4665        7.9135        8.5315        7.5000        7.4481        7.6187        7.9114        9.3240        9.5714        8.9487        8.4600        7.2880        7.0091        6.5844        6.2352        5.5541        4.4563        3.0681        2.8326        3.3869        3.9926        4.6318        5.6832        6.4519        6.1729        6.2595        5.3391        5.9450        4.7238        4.9717        4.9242        5.0462        5.3766        5.8420        5.7608        5.6659        7.6476        7.8917        6.9650        6.6183        6.9330        7.5399        8.0764        9.9124       11.9830       13.0965       13.6634       12.1839       17.1225       19.2897       22.8814       29.4814       38.6150       38.9213       43.1008       52.5028       65.1997       77.8220       55.8976       46.4011       39.4627       39.4393       35.5228       31.8841       35.9348       32.3154       44.6170       37.2843       34.0398       36.5809       35.0593       37.0268       40.4783       42.6987       41.9277       35.2572       33.9158       31.6707       32.2856       40.7173       45.3562       35.2320       33.1695       34.8028       47.1461       53.6654       43.6951       42.0468       38.4201       36.1802       35.5416       33.8681       30.3318       28.9229       30.2934       33.2779       30.8715        0.0000        0.0000        0.0000        0.0000        0.0000        0.0000        0.0000        0.0000        0.0000        0.0000        0.0000        0.0000        0.0000        0.0000        0.0000        0.0000        0.0000        0.0000        0.0000        0.0000        0.0000        0.0000        0.0000        0.0000        0.0000        0.0000        0.0000        0.0000        0.0000        0.0000        0.0000        0.0000        0.0000        0.0000        0.0000        0.0000        0.0000        0.0000        0.0000        0.0000        0.0000        0.0000        0.0000        0.0000        0.0000        0.0000        0.0000        0.0000        0.0000        0.0000        0.0000        0.0000        0.0000        0.0000        0.0000        0.0000        0.0000        0.0000        0.0000        0.0000        0.0000
        0.0000        0.0000        0.0000        0.0000        0.0000        0.0000        0.0000        0.0000        0.0000        0.0000        0.0000        0.0000        0.0000        0.0000        0.0000        0.0000        0.0000        0.0000        0.0000        0.0000        0.0000        0.0000        0.5069        0.2697        1.1121        1.4254        0.8411        0.0648        0.2113        0.8401        1.2895        0.0275        0.1535        0.0724        0.3715        0.6543        0.4406        0.9542        0.6313        0.4547        1.1853        2.1464        1.2454        0.5400        0.2700        0.1560        0.6660        1.4160        1.6080        1.2240        0.3240        0.4320        0.6480        0.8040        0.4920        1.0004        0.4832        0.2965        0.0284        0.0914        0.2172        0.3660        0.2729        0.8366        1.0033        2.2357        1.8886        3.0066        2.0769        1.4292        1.4881        1.8737        1.9809        1.9949        2.5300        2.5701        2.7603        3.1181        2.4481        2.0522        2.8102        2.7205        3.2560        4.1936        4.9768        5.9514        6.7463        7.4426        8.6897        9.3016        9.4576        7.1571        6.8035        6.6873        6.8217        6.9697        7.1464        7.0977        7.8899        8.9238        8.2538        8.3089        7.5794        7.0247        6.6784        6.2464        5.5271        3.3866        3.1225        3.8703        4.5227        4.2559        4.3147        5.5240        5.7217        4.9574        5.6029        5.9364        5.5916        5.0772        5.2369        5.4197        5.4450        5.5354        5.4491        5.5247        5.4256        7.0702        6.8257        6.1542        7.1140        7.4315        7.5563        8.0092        8.7511        9.6339       10.9587       10.9070       12.8056       16.7496       17.8551       20.2573       24.9984       33.6130       44.9607       47.3773       55.9869       54.6318       54.7994       55.8736       50.3952       43.8344       41.2652       40.7790       33.9408       36.9400       33.6052       33.4000       28.3278       29.3265       33.7051       36.1144       37.5108       42.5370       40.2528       39.8172       34.3296       35.8850       33.3591       33.2658       38.7581       38.2022       35.6088       32.9159       33.6393       35.5755       48.5741       36.0231       39.9968       40.8849       41.6002       39.1186       35.6732       32.2688       36.9858       32.6746       32.8091       21.9950       24.5965        0.0000        0.0000        0.0000        0.0000        0.0000        0.0000        0.0000        0.0000        0.0000        0.0000        0.0000        0.0000        0.0000        0.0000        0.0000        0.0000        0.0000        0.0000        0.0000        0.0000        0.0000        0.0000        0.0000        0.0000        0.0000        0.0000        0.0000        0.0000        0.0000        0.0000        0.0000        0.0000        0.0000        0.0000        0.0000        0.0000        0.0000        0.0000        0.0000        0.0000        0.0000        0.0000        0.0000        0.0000        0.0000        0.0000        0.0000        0.0000        0.0000        0.0000        0.0000        0.0000        0.0000        0.0000        0.0000        0.0000        0.0000        0.0000        0.0000        0.0000
        0.0000        0.0000        0.0000        0.0000        0.0000        0.0000        0.0000        0.0000        0.0000        0.0000        0.0000        0.0000        0.0000        0.0000        0.0000        0.0000        0.0000        0.0000        0.0000        0.0000        0.0000        0.1129        0.0000        0.1192        0.1358        0.1151        0.0956        0.0550        0.0404        0.0542        0.0292        0.0258        0.1536        0.1528        0.0233        0.2296        0.0165        0.0169        0.4442        0.6449        1.8239        0.1744        0.5927        0.1020        0.3120        0.2700        0.3600        0.9540        0.1260        0.0000        0.0000        0.4680        0.7020        0.0000        0.1200        0.7940        1.0836        0.5731        0.6871        0.8384        1.7414        2.2851        1.9093        3.5059        2.6429        2.1382        1.6437        2.8051        1.9420        1.5296        1.6149        2.0483        1.9975        1.4797        1.4184        1.5461        1.6668        1.9153        2.1816        2.3925        2.1500        2.2117        2.3886        3.6457        4.7585        5.4049        6.1838        6.7643        6.7359        6.7357        7.7121        6.6328        5.9816        5.8875        5.8694        6.0703        6.1713        5.8194        5.2173        6.3078        6.3449        6.1396        5.8828        5.9931        5.8936        5.3579        4.9068        3.6777        3.9284        4.6313        5.1451        5.0995        5.4802        5.3758        6.1989        5.8212        5.7669        5.9583        6.7211        5.6689        5.9723        6.1194        5.9870        5.7634        5.6581        5.6555        5.7337        6.2154        6.2312        6.6436        7.0591        8.0589        9.2420       10.0364        9.8494       11.3420       15.9449       12.8273       14.5652       19.5389       19.8166       22.3404       26.0909       38.6007       42.0555       54.6941       53.6126       55.8969       48.3211       45.3684       48.9056       41.9122       40.4071       35.9674       36.0420       39.2417       31.1903       32.9416       34.4520       38.7901       37.2852       38.5861       36.6829       40.8913       37.6963       39.7195       40.4040       39.2640       40.4659       40.6251       37.2458       40.2526       38.8354       37.2914       33.6049       29.1183       31.0718       35.1396       38.7189      104.1537       73.6182       36.7929       39.3888       30.7930       34.6012       28.0856       27.2822       20.6402       21.4838       20.6202        0.0000        0.0000        0.0000        0.0000        0.0000        0.0000        0.0000        0.0000        0.0000        0.0000        0.0000        0.0000        0.0000        0.0000        0.0000        0.0000        0.0000        0.0000        0.0000        0.0000        0.0000        0.0000        0.0000        0.0000        0.0000        0.0000        0.0000        0.0000        0.0000        0.0000        0.0000        0.0000        0.0000        0.0000        0.0000        0.0000        0.0000        0.0000        0.0000        0.0000        0.0000        0.0000        0.0000        0.0000        0.0000        0.0000        0.0000        0.0000        0.0000        0.0000        0.0000        0.0000        0.0000        0.0000        0.0000        0.0000        0.0000        0.0000        0.0000
        0.0000        0.0000        0.0000        0.0000        0.0000        0.0000        0.0000        0.0000        0.0000        0.0000        0.0000        0.0000        0.0000        0.0000        0.0000        0.0000        0.0000        0.0000        0.0000        0.0000        0.0000        3.1502        5.9365        0.9876        1.0834        1.3473        1.8401        1.0499        0.5710        0.3639        0.4989        0.3723        0.2685        0.1968        0.2387        0.1392        0.0572        0.0577        0.3521        0.7351        3.8444        0.9242        0.9239        1.0020        0.7620        0.7380        0.9600        0.8963        3.4303        1.2150        0.5974        1.9700        2.1293        6.1760        0.5616        2.8749        4.5041        3.3858        1.5866        2.0714        0.9942        1.4946        2.4232        3.4159        2.4919        1.3563        1.0661        2.1468        2.0060        1.8958        2.4434        3.1627        2.4855        1.3822        2.0104        1.7896        1.1824        1.0983        2.9605        4.8163        4.8728        4.7919        4.2107        3.7139        3.5385        4.1126        4.9191        5.7763        6.3242        6.5280        6.1479        6.3832        6.5530        5.6704        5.5934        5.4390        5.0688        5.4110        5.2123        5.2937        5.2839        5.2314        5.7267        5.5427        5.4792        5.1097        4.5552        4.5969        4.8754        5.1198        5.7807        6.1628        6.9741        6.3173        7.7170        7.0667        7.9425        7.8563        9.0740        7.8773        7.8345        7.7659        7.6343        6.8170        8.1539        5.6863        5.8061        5.4905        4.9986        5.5731        6.3194        8.9741        8.9681       10.9994       12.9338       15.3375       29.6110       38.4593       30.4163       24.6802       28.9171       31.3081       35.8912       40.2834       50.7272       58.9159       45.0344       46.7556       46.6179       41.3308       41.2327       39.9462       37.2805       34.8541       32.5604       28.1252       24.2579       26.9853       28.7780       33.8088       34.7515       34.5360       35.2137       39.5036       40.4123       40.7898       44.9880       42.6001       40.0093       37.9197       38.0125       34.6274       32.5549       34.0959       33.1663       34.2717       32.3112       31.9721       28.1766       32.5499       32.3512       29.8041       29.7108       24.2879       25.9065       24.1205       24.3071       20.4413       24.4137       28.2416        0.0000        0.0000        0.0000        0.0000        0.0000        0.0000        0.0000        0.0000        0.0000        0.0000        0.0000        0.0000        0.0000        0.0000        0.0000        0.0000        0.0000        0.0000        0.0000        0.0000        0.0000        0.0000        0.0000        0.0000        0.0000        0.0000        0.0000        0.0000        0.0000        0.0000        0.0000        0.0000        0.0000        0.0000        0.0000        0.0000        0.0000        0.0000        0.0000        0.0000        0.0000        0.0000        0.0000        0.0000        0.0000        0.0000        0.0000        0.0000        0.0000        0.0000        0.0000        0.0000        0.0000        0.0000        0.0000        0.0000        0.0000        0.0000        0.0000
        0.0000        0.0000        0.0000        0.0000        0.0000        0.0000        0.0000        0.0000        0.0000        0.0000        0.0000        0.0000        0.0000        0.0000        0.0000        0.0000        0.0000        0.0000        0.0000        0.0000        0.0000        2.5769        3.4115        1.6796        1.6662        1.8684        1.5851        0.6828        1.1338        0.5480        0.3897        0.6531        0.5459        0.2128        0.4807        1.1344        0.6998        0.1418        0.0127        0.2834        0.0128        0.0657        0.4951        0.5580        0.2160        0.6180        1.1340        1.7446        1.3025        0.7908        0.6209        1.6220        1.9471        2.2850        2.7171        6.2847        6.5348        7.2985        3.3709        1.1868        1.1160        1.6860        1.6669        2.2994        1.3210        0.4485        1.0414        1.9516        1.8596        2.0241        2.2513        2.5729        2.1027        2.1416        2.0254        3.4896        4.3884        3.9065        4.1097        4.5355        5.0563        5.6531        3.2952        3.0322        3.6545        3.6134        3.8060        4.7053        5.2742        5.5356        5.6448        5.6627        4.9106        4.5952        4.3533        3.7120        4.1822        4.3639        4.9180        5.6253        5.7320        5.6939        5.7045        5.4336        4.9720        5.1017        5.7389        5.3576        7.4337        8.3647        7.5486        6.5579        6.2845        6.5578        7.8561        8.9417        8.0435        9.9424       12.4493        9.0689        9.4354        9.1356        8.4856        7.5998        6.0185        6.1906        5.9838        8.8870        8.6522        5.3451        5.7906        7.9278        9.0350        9.9722       10.6678       14.9732       15.3817       16.8702       16.7607       20.8553       28.0301       38.5489       41.9244       33.7243       40.1945       39.9655       50.7199       43.8982       41.8718       35.9832       34.5677       34.3697       31.6804       35.7295       34.8700       26.6351       28.2961       24.6504       27.9348       27.9953       29.5088       27.5509       29.1919       36.0096       38.9187       39.1648       38.3582       37.3349       35.5445       30.6808       29.8043       30.6915       37.0625       36.1976       35.0026       32.0452       36.4786       32.0287       41.4448       30.8736       34.4776       30.1248       36.0884       23.7535       27.1139       28.9538       26.1974       18.7698       20.1578       26.4056        0.0000        0.0000        0.0000        0.0000        0.0000        0.0000        0.0000        0.0000        0.0000        0.0000        0.0000        0.0000        0.0000        0.0000        0.0000        0.0000        0.0000        0.0000        0.0000        0.0000        0.0000        0.0000        0.0000        0.0000        0.0000        0.0000        0.0000        0.0000        0.0000        0.0000        0.0000        0.0000        0.0000        0.0000        0.0000        0.0000        0.0000        0.0000        0.0000        0.0000        0.0000        0.0000        0.0000        0.0000        0.0000        0.0000        0.0000        0.0000        0.0000        0.0000        0.0000        0.0000        0.0000        0.0000        0.0000        0.0000        0.0000        0.0000        0.0000
        0.0000        0.0000        0.0000        0.0000        0.0000        0.0000        0.0000        0.0000        0.0000        0.0000        0.0000        0.0000        0.0000        0.0000        0.0000        0.0000        0.0000        0.0000        0.0000        0.0000        0.0000        0.9499        3.0571        1.2249        0.9510        1.9976        2.1477        2.9742        1.9306        0.1809        0.2208        0.5467        0.7179        0.5438        1.4053        0.0121        0.0130        0.7903        2.2818        1.7702        0.0146        0.0152        0.0158        0.0720        0.5760        0.9120        0.6180        0.5614        0.4785        0.4788        1.2275        1.0692        1.4351        0.7590        2.9239        7.6076        3.8012        1.7799        0.9332        1.0707        1.6464        0.8830        1.7414        2.8684        1.8333        0.6808        0.5749        2.3946        1.6566        1.8369        2.5051        2.1353        1.1731        0.9950        1.4511        2.2890        2.8858        1.9586        1.5816        1.3495        2.0381        2.0507        2.2366        3.1166        3.6296        4.2937        4.3724        4.8690        5.3778        5.1983        4.5802        4.1289        4.4671        3.6882        3.5940        3.2229        3.2400        3.2813        4.2799        5.7104        5.9800        5.6197        5.2840        5.4516        6.1331        5.7552        6.9085        8.7774        9.9032        9.6160        8.8375        6.5619        7.2515        7.7189        7.5983        9.1838        9.6327        9.8734       12.1143        9.6167       11.2240        9.8907        9.1779        6.7618        6.4483        6.3844        6.5629        8.5523        8.5586        6.1701        6.4870        8.7157        9.4421       10.4396       11.2138       15.9575       15.1318       16.1816       17.2912       23.9313       32.1906       38.6404       32.7369       32.9494       40.8094       33.2092       34.6904       39.0110       34.4255       34.8501       32.1694       33.2667       33.9469       31.9397       28.3705       25.5194       22.2678       21.7006       22.1713       24.2255       24.4389       26.4431       27.7299       30.4433       30.9965       31.8602       32.7821       27.0951       26.4027       26.0393       25.6424       26.5529       29.1028       31.8576       31.9073       32.2237       29.1603       31.1151       40.0372       32.1731       39.7598       38.0934       26.0508       22.6154       21.6829       20.7833       23.5868       19.6455       15.2346       15.2884       26.5134        0.0000        0.0000        0.0000        0.0000        0.0000        0.0000        0.0000        0.0000        0.0000        0.0000        0.0000        0.0000        0.0000        0.0000        0.0000        0.0000        0.0000        0.0000        0.0000        0.0000        0.0000        0.0000        0.0000        0.0000        0.0000        0.0000        0.0000        0.0000        0.0000        0.0000        0.0000        0.0000        0.0000        0.0000        0.0000        0.0000        0.0000        0.0000        0.0000        0.0000        0.0000        0.0000        0.0000        0.0000        0.0000        0.0000        0.0000        0.0000        0.0000        0.0000        0.0000        0.0000        0.0000        0.0000        0.0000        0.0000        0.0000        0.0000
        0.0000        0.0000        0.0000        0.0000        0.0000        0.0000        0.0000        0.0000        0.0000        0.0000        0.0000        0.0000        0.0000        0.0000        0.0000        0.0000        0.0000        0.0000        0.0000        0.0000        0.0000        0.0000        5.3782        7.9122        6.8466        8.5782        4.9628        3.2880        0.9949        1.6010        1.2927        5.1648        9.4886       10.4551        5.9120        4.6871        0.7142        2.2763        8.1618        9.5865        3.9222        0.3763        0.0698        0.3360        0.6720        1.0740        1.5480        1.0744        0.7911        0.3789        0.6269        0.7690        0.0688        0.2525        0.6605        2.6607        1.1679        5.8125        5.1663        3.4252        2.3152        1.5096        0.5967        0.8243        1.2990        1.8764        2.1328        2.8609        2.2466        1.8834        1.4055        1.7223        2.7826        2.0961        1.2454        1.1740        1.7288        1.6375        2.2843        2.3644        2.3624        2.4694        2.6775        3.0476        3.7764        4.1470        4.0692        4.4590        4.1656        4.1811        3.9407        3.3722        3.3894        3.1420        3.4418        3.0874        3.1056        3.8196        4.1043        5.0725        5.7099        5.5676        5.9726        5.9644        5.2546        5.0121        5.3342        5.7547        5.7255        5.4615        7.6925        6.4981        8.1272        9.0722        9.9363       10.2112       11.0467       10.4616       12.7942       10.3089       12.7892       11.6626       10.7386        8.5654        7.6741        7.4678        7.7711        6.5378        6.6217        7.0561        7.4460        9.9012       10.8269       12.6346       12.8173       17.3370       17.3689       22.8777       21.0774       32.6613       38.1699       35.4907       32.6171       30.8047       30.0535       33.0533       39.1047       33.9240       35.2229       37.0379       30.0301       30.2552       31.6866       31.6378       28.6865       22.3907       18.7849       19.0484       23.0542       23.4768       23.7918       22.9487       24.7476       30.7337       40.0392       33.6375       30.9699       26.3708       27.6967       27.1479       26.4690       24.3918       25.7049       26.1036       24.6296       24.3824       25.0091       28.8593       84.8691       43.1612       36.5085       36.1370       28.4066       21.4835       20.6686       17.4620       17.0657       15.5140       14.4342       14.3762       16.4110        0.0000        0.0000        0.0000        0.0000        0.0000        0.0000        0.0000        0.0000        0.0000        0.0000        0.0000        0.0000        0.0000        0.0000        0.0000        0.0000        0.0000        0.0000        0.0000        0.0000        0.0000        0.0000        0.0000        0.0000        0.0000        0.0000        0.0000        0.0000        0.0000        0.0000        0.0000        0.0000        0.0000        0.0000        0.0000        0.0000        0.0000        0.0000        0.0000        0.0000        0.0000        0.0000        0.0000        0.0000        0.0000        0.0000        0.0000        0.0000        0.0000        0.0000        0.0000        0.0000        0.0000        0.0000        0.0000        0.0000        0.0000        0.0000
        0.0000        0.0000        0.0000        0.0000        0.0000        0.0000        0.0000        0.0000        0.0000        0.0000        0.0000        0.0000        0.0000        0.0000        0.0000        0.0000        0.0000        0.0000        0.0000        0.0000        0.0000        2.4672        6.7348       10.0053        6.7108        5.7036        4.1313        3.7908        4.9774        5.4623        1.5754        2.9160       11.3520       11.3816        8.5948       12.6028       15.6990       13.9290       16.1824       21.6300       25.2358       12.1363        4.7247        3.5795        3.4141        3.8494        3.1041        2.9550        3.3324        1.4740        0.4053        0.5569        0.1938        1.2091        2.8772        3.2773        2.6649        2.0978        1.8901        3.6266        2.5172        2.9355        2.2768        2.8982        2.5564        2.7333        2.7674        3.6842        3.5629        3.3658        1.9638        1.5582        1.5239        1.6662        1.7654        2.0373        1.8410        2.8208        3.1625        3.2236        3.2564        3.1786        3.7172        3.9565        3.6080        3.6218        3.5718        3.0603        3.0121        4.2498        3.7525        2.9775        2.6908        2.7427        2.7694        3.2679        3.6759        4.2079        4.1266        4.0870        4.1883        4.6396        5.3992        6.6353        5.2848        4.6332        5.1878        5.5615        5.9777        4.9291        5.0431        5.2820        9.5274        7.7175        7.7856       26.0871       36.8588       32.4904       34.5663       22.7044       26.5844       26.3752       28.4994       27.7928       17.3749       14.7357       13.6608        9.9491        9.8435        9.9104       10.5781       13.9173       22.4599       19.9672       24.7437       26.4902       31.0495       32.9692       38.7658       45.6886       37.5975       36.0188       28.8636       30.2940       26.7931       24.7982       28.3029       44.1161       32.6537       27.0450       23.1631       27.6417       27.0370       29.0436       29.8999       20.6436       13.9668       13.5740       17.1847       17.5587       20.0401       27.8460       22.1621       25.0482       28.1631       25.8253       26.2500       33.4266       37.9671       35.3492       32.6354       31.4572       25.4276       25.2014       26.0091       25.9679       25.9528       25.8335       31.1183       31.4484       31.8095       27.5617       26.4916       20.3762       24.7846       18.1934       17.5739       17.0924       16.5755       16.7052       17.2271       20.5005        0.0000        0.0000        0.0000        0.0000        0.0000        0.0000        0.0000        0.0000        0.0000        0.0000        0.0000        0.0000        0.0000        0.0000        0.0000        0.0000        0.0000        0.0000        0.0000        0.0000        0.0000        0.0000        0.0000        0.0000        0.0000        0.0000        0.0000        0.0000        0.0000        0.0000        0.0000        0.0000        0.0000        0.0000        0.0000        0.0000        0.0000        0.0000        0.0000        0.0000        0.0000        0.0000        0.0000        0.0000        0.0000        0.0000        0.0000        0.0000        0.0000        0.0000        0.0000        0.0000        0.0000        0.0000        0.0000        0.0000        0.0000
        0.0000        0.0000        0.0000        0.0000        0.0000        0.0000        0.0000        0.0000        0.0000        0.0000        0.0000        0.0000        0.0000        0.0000        0.0000        0.0000        0.0000        0.0000        0.0000        0.0000        3.6633        3.3051        1.7552        2.0390        1.5382        6.6668       12.8095       12.4734        8.4401        3.5148        1.6622        1.5334        3.3504        5.6885        8.8876       13.9139       12.3349       17.2390       12.3878       13.4221       13.2250       12.1644       10.1724       14.6987       13.5703        8.4654        1.8354        2.9415        2.6075        1.4125        0.3770        1.2873        1.2885        1.9403        2.5292        1.2841        1.5566        1.6688        1.6721        2.3097        3.7031        4.1169        4.2168        3.0053        2.3675        2.2542        2.0405        2.8969        2.2454        2.0746        2.4400        1.4336        1.0631        1.1755        2.1532        2.1657        2.4523        2.4878        3.0316        3.6465        4.1754        4.0728        3.5887        4.0568        4.3267        4.0804        4.5116        3.7456        3.4202        3.3070        4.0693        3.1719        2.7529        2.5037        2.3761        2.4797        2.6410        3.0580        3.9047        3.0008        3.3049        3.8547        3.8264        3.4765        3.7941        3.9334        4.4847        5.7129        6.1097        6.2852        6.2556        6.5155        6.5387        7.1777       10.4112       15.2759       21.5572       47.0498       55.4682       27.9086       31.2393       37.3147       32.2613       25.7609       19.7964       18.1711       15.2446       10.5392       11.1858       11.1241       17.3276       21.1592       23.9347       26.4585       26.2978       31.9816       40.9949       44.7515       42.2214       43.3750       43.8601       33.2760       28.6479       32.1750       28.8226       28.0103       32.1613       31.3670       23.3617       21.8820       23.9798       28.6672       26.1446       24.8644       22.1323       19.8939       14.4753       15.7088       18.0474       16.4630       19.4893       21.9588       23.4440       23.5119       26.0072       29.0667       26.5509       33.7303       37.8559       36.6247       32.4723       25.6343       26.1880       29.8233       26.0185       25.4073       27.5747       25.9163       25.9359       30.6202       28.8557       24.6795       24.3130       22.2708       21.0357       19.0272       18.1376       17.6967       16.8869       16.4197       15.4695       16.3709       16.6216        0.0000        0.0000        0.0000        0.0000        0.0000        0.0000        0.0000        0.0000        0.0000        0.0000        0.0000        0.0000        0.0000        0.0000        0.0000        0.0000        0.0000        0.0000        0.0000        0.0000        0.0000        0.0000        0.0000        0.0000        0.0000        0.0000        0.0000        0.0000        0.0000        0.0000        0.0000        0.0000        0.0000        0.0000        0.0000        0.0000        0.0000        0.0000        0.0000        0.0000        0.0000        0.0000        0.0000        0.0000        0.0000        0.0000        0.0000        0.0000        0.0000        0.0000        0.0000        0.0000        0.0000        0.0000        0.0000        0.0000
        0.0000        0.0000        0.0000        0.0000        0.0000        0.0000        0.0000        0.0000        0.0000        0.0000        0.0000        0.0000        0.0000        0.0000        0.0000        0.0000        0.0000        0.0000        0.0000        0.0000        3.8163        3.9006        5.0362        2.2807        1.5487        4.0632       16.1432       13.2488       10.6967       10.9481        3.7561        8.4335       12.7850        6.2304       10.3007       16.0555       15.7802       15.2419       12.4680        8.0088        8.2572        9.0067       12.4566       22.3660       28.7208       14.6126        7.6733        5.2700        4.9944        7.1147        6.1345        4.8472        5.4838        6.4725        2.9782        1.6720        2.4360        3.0517        3.1401        5.4049        5.1327       10.6995       10.1871        8.1042        6.3307        4.5325        3.4806        2.3482        3.0412        4.4341        4.2614        1.8129        1.7245        1.6028        2.3658        2.0868        2.4738        2.5954        2.8132        3.7558        4.3092        4.8713        4.5841        4.1388        4.1880        4.5215        4.9701        5.0281        4.0900        4.3379        3.5739        3.7845        2.4418        2.0865        4.0971        4.8821        4.4171        4.0654        3.4011        4.1437        4.2391        4.7646        3.8489        3.4100        3.7999        4.0356        4.1442        4.3508        4.7303        5.0425        5.3172        5.4692        7.2129        7.3169        6.9940       22.3035       29.9408       53.0498       60.6695       33.0758       33.5185       38.0830       31.5741       22.2771       22.8334       16.0387       15.2393       11.7411       12.0140       15.0623       20.2042       20.0220       24.2305       28.9287       33.3168       40.0607       43.4240       46.6648       40.7650       45.0027       42.4304       34.7426       36.5145       28.8918       27.8222       29.1045       25.6659       25.5311       21.2521       21.4773       24.8791       25.4903       28.6382       22.6562       20.3209       16.7341       13.5331       17.7217       21.4630       14.3079       16.6740       16.8058       18.0301       21.6449       23.5186       31.2796       31.3520       34.1139       35.0472       35.6874       34.8202       89.1027       52.3085       27.2777       60.3793       25.7025       22.5785       24.0575       27.9702       28.7020       27.0085       24.6754       22.5550       17.6262       15.5022       16.4227       17.7445       16.1355       15.5819       15.7534       15.4293       13.0647       14.0889       13.7711        0.0000        0.0000        0.0000        0.0000        0.0000        0.0000        0.0000        0.0000        0.0000        0.0000        0.0000        0.0000        0.0000        0.0000        0.0000        0.0000        0.0000        0.0000        0.0000        0.0000        0.0000        0.0000        0.0000        0.0000        0.0000        0.0000        0.0000        0.0000        0.0000        0.0000        0.0000        0.0000        0.0000        0.0000        0.0000        0.0000        0.0000        0.0000        0.0000        0.0000        0.0000        0.0000        0.0000        0.0000        0.0000        0.0000        0.0000        0.0000        0.0000        0.0000        0.0000        0.0000        0.0000        0.0000        0.0000
        0.0000        0.0000        0.0000        0.0000        0.0000        0.0000        0.0000        0.0000        0.0000        0.0000        0.0000        0.0000        0.0000        0.0000        0.0000        0.0000        0.0000        0.0000        0.0000        0.0000        4.0601        2.9555        1.8325        2.9077        7.6946        7.4966        2.4972        7.4096        7.7798        3.5920       14.4958       26.4383       12.0489        5.4622        5.2306        8.7348        6.1957        2.6155        1.0788        1.1672        0.2133        0.1728        1.9450        4.1587        9.5917       10.6187       14.9797       12.9173        8.3092        9.0499        9.1152       16.9167       16.8414       21.9979       22.1428       28.1223       21.4219       19.1314       21.9465       13.5715       15.6722       15.1279        9.0001        5.6181        9.1704        8.2783        7.7432        6.1286        3.8972        1.5702        1.8807        3.2986        2.0836        2.0379        2.8862        1.9476        2.4640        3.0867        3.0543        4.0704        4.7716        5.1376        5.5730        5.9438        7.0573        6.2971        5.3746        5.1470        5.7274        5.8871        3.7886        2.8933        2.5958        2.1880        2.4394        3.9330        4.3681        2.6744        2.2003        3.0377        3.2637        3.6011        3.8299        3.9324        3.6188        4.5059        4.3505        4.8379        5.6494        5.4348        5.6730        4.7107        5.0180        5.9875        6.4136       12.2740       20.4135       14.9196       19.4588       27.4230       30.4701       34.1844       33.1399       30.1523       22.9987       16.9930       16.3190       14.0349       28.1124       29.7920       33.4887       32.5777       27.8946       30.7512       35.3800       47.8175       48.8172       42.8932       38.0692       41.5785       36.0430       35.9158       33.6318       33.5769       31.4481       26.9717       24.8004       23.1903       21.8426       21.8306       23.8199       28.0889       24.3952       21.8320       26.3358       19.3066       17.0452       20.6531       23.2574       15.5712       17.3216       17.6333       84.2715       27.3722       28.3565       28.6159       30.5392       35.2079       34.6225       37.3618       36.0215       56.8118       35.7213       24.2240       29.9593       27.4791       24.2913       23.1104       20.7376       23.1011       21.3824       23.8282       17.7729       15.2407       16.2209       17.0408       17.2301       15.0900       16.9236       17.3256       15.0487       14.4480       14.2818       13.8006       15.5375        0.0000        0.0000        0.0000        0.0000        0.0000        0.0000        0.0000        0.0000        0.0000        0.0000        0.0000        0.0000        0.0000        0.0000        0.0000        0.0000        0.0000        0.0000        0.0000        0.0000        0.0000        0.0000        0.0000        0.0000        0.0000        0.0000        0.0000        0.0000        0.0000        0.0000        0.0000        0.0000        0.0000        0.0000        0.0000        0.0000        0.0000        0.0000        0.0000        0.0000        0.0000        0.0000        0.0000        0.0000        0.0000        0.0000        0.0000        0.0000        0.0000        0.0000        0.0000        0.0000        0.0000        0.0000
        0.0000        0.0000        0.0000        0.0000        0.0000        0.0000        0.0000        0.0000        0.0000        0.0000        0.0000        0.0000        0.0000        0.0000        0.0000        0.0000        0.0000        0.0000        0.0000        0.0000        0.0000        8.6227        7.6770       14.5285       19.8953       26.2174       17.1087        9.8650        8.2328        9.2914       17.3218       27.1551       14.4959       15.2888       20.6682       27.6452       17.7974        7.8742       13.5383       23.8026       20.6729       15.7214       23.7712       10.9884       18.7632       24.0309       10.9147       12.5714        9.2835        7.8779        7.5748        7.2672       16.4911       21.4801       23.2282       27.0228        8.8457        4.3478       18.4883        7.7588        5.3610        1.1071        0.7428        1.6336        1.1939        2.0052        3.3205        3.1642        5.0640        7.6551       10.9549        5.8339        5.2015        3.8037        2.4285        1.6422        1.8086        2.6145        3.1212        4.4388        4.8172        5.9490        8.6839        8.8865        9.5503        8.9039        7.8265        7.7152        8.4927        8.2496        6.7754        6.1093        5.4518        3.3002        3.0339        2.5858        1.8422        1.9226        2.6180        2.6586        2.8973        3.4934        4.9211        5.8751        6.1015        6.5912        5.9428        6.9479        8.1900        8.3307        4.9013        3.5098        3.8652        5.3833        4.9580        8.7801       14.9653       19.0704       23.3209       27.9339       33.9441       41.8281       41.7818       20.8598       15.5216       15.4316       14.9980       18.2198       38.6165       47.5194       49.4508       48.7758       54.1327       42.3439       49.6058       47.9488       50.0763       38.4632       33.7927       36.6881       35.8631       39.0088       36.8678       39.5720       39.8842       35.3611       34.5342       30.8009       26.0084       26.6331       29.5664       27.6458       24.4159       25.1663       32.8439       48.8980       24.4387       16.7334       16.6223       20.0867       20.7180       18.6441       26.7550       38.1136       35.9158       34.4931       34.8768       39.9712       44.4921       54.1382       49.1573       38.5598       29.6128       25.2497       19.6918       18.6977       18.2587       15.1660       16.9554       20.4107       18.8532       18.1249       14.3340       13.7905       12.3850       12.3309       12.4627       13.1674       15.0749       12.4500       17.5554       14.5615       15.4636       14.6756       15.0315        9.3300        0.0000        0.0000        0.0000        0.0000        0.0000        0.0000        0.0000        0.0000        0.0000        0.0000        0.0000        0.0000        0.0000        0.0000        0.0000        0.0000        0.0000        0.0000        0.0000        0.0000        0.0000        0.0000        0.0000        0.0000        0.0000        0.0000        0.0000        0.0000        0.0000        0.0000        0.0000        0.0000        0.0000        0.0000        0.0000        0.0000        0.0000        0.0000        0.0000        0.0000        0.0000        0.0000        0.0000        0.0000        0.0000        0.0000        0.0000        0.0000        0.0000        0.0000        0.0000        0.0000        0.0000
        0.0000        0.0000        0.0000        0.0000        0.0000        0.0000        0.0000        0.0000        0.0000        0.0000        0.0000        0.0000        0.0000        0.0000        0.0000        0.0000        0.0000        0.0000        0.0000        0.0000        0.0000        8.5321       12.2204       19.4282       20.5851       21.0751       26.6953       19.3143       16.2449       10.8195        9.2774       14.0322       10.4500        8.6425       12.0606       19.1316       27.3166       29.3855       17.5529        9.3257        6.9727       14.6511       34.9876       26.7753       29.5935       19.9702        6.3236        3.2051        1.7962        2.2935        5.7779        4.4951        3.4370        3.9108        6.5497       11.2263        6.4609        8.9439        2.2927        2.2416        4.7768        0.8605        0.7491        1.2044        1.6920        2.5361        1.9983        1.3770        8.5771       14.0574        6.7435        2.1154        3.3005        3.1908        1.7132        1.6062        2.1251        2.0235        3.2245        5.0675        6.8338        8.2207        8.2758        8.4379        8.7696        9.4012        8.7754        9.0976        7.4282        6.2743        5.6390        4.0298        3.4977        3.1849        2.8592        2.7886        3.8654        3.6540        2.7398        2.2002        2.1169        2.5979        2.9185        4.2994        6.8033        7.3791        8.2462        6.3668        4.2882        3.6646        4.1309        3.7775        3.5332        6.4912        6.7676       16.9751       23.5284       28.8965       14.7507       25.7245       31.4418       37.4638       62.7048       23.3911       14.6193       20.7991       25.9425       18.8009       37.9616       54.0208       45.1195       44.8098       43.7310       37.6585       52.6594       38.6454       42.4686       38.6753       37.6744       38.2538       37.5340       43.9858       44.3246       50.7226       49.8108       47.9091       41.9236       31.9980       31.7865       31.8684       31.5244       33.9151       39.1961       43.3298       32.0256       27.4935       27.4013       19.9992       25.4683       25.7811       25.0915       54.3405       29.5916       34.4018       34.0969       39.1701       51.4678       50.7814       60.8875       58.3496       48.8943       60.8328       28.5128       44.4542       25.7144       16.3517       18.0953       19.3378       16.5314       16.6352       17.5833       13.7603       13.2984       12.3251       11.9470       14.2731       14.3515       14.1146       14.5176       12.8534       15.4966       16.3167       20.4675       17.0354       15.2121        9.1200        0.0000        0.0000        0.0000        0.0000        0.0000        0.0000        0.0000        0.0000        0.0000        0.0000        0.0000        0.0000        0.0000        0.0000        0.0000        0.0000        0.0000        0.0000        0.0000        0.0000        0.0000        0.0000        0.0000        0.0000        0.0000        0.0000        0.0000        0.0000        0.0000        0.0000        0.0000        0.0000        0.0000        0.0000        0.0000        0.0000        0.0000        0.0000        0.0000        0.0000        0.0000        0.0000        0.0000        0.0000        0.0000        0.0000        0.0000        0.0000        0.0000        0.0000        0.0000        0.0000        0.0000
        0.0000        0.0000        0.0000        0.0000        0.0000        0.0000        0.0000        0.0000        0.0000        0.0000        0.0000        0.0000        0.0000        0.0000        0.0000        0.0000        0.0000        0.0000        0.0000        0.0000        0.0000        8.8946        9.6069       19.5229       20.6872       21.8518       24.9830       22.5161       23.1558       21.6104       15.4984        8.7977       10.4333        8.8165        8.1751       13.8294       17.5551       20.0216       20.2483       14.2335        2.0466       16.9545       18.0605       12.6528       16.7883       17.3853       23.7722       35.0606       27.7545       34.4939       28.6063       22.0798       16.7412        3.2017        7.3834       20.9492       17.5270       16.9644       14.1436        4.6977        5.9610        2.4024        1.1576        3.0116        6.2774        4.8370        2.8337        2.2972        4.4753        6.1888        6.3988        2.9891        2.4236        1.6752        2.2401        2.0556        2.2023        3.1178        3.7904        5.0003        6.9703        7.4767        8.5561        7.6014        6.5209        6.2860        6.1340        7.7201        7.4651        6.1327        5.3297        4.5662        3.3579        4.2223        2.8722        3.3407        3.1443        2.6080        1.7573        1.8262        2.7740        2.3811        2.7938        4.1541        5.3200        6.7832        6.4294        4.7594        4.1275        4.1102        4.3438        4.5620        8.2909       13.5013       11.2345       32.5941       38.1862       39.2703       23.5040       30.7835       29.9269       40.0080      110.9753       18.5310       17.0440       17.3536       19.3740       19.9221       43.1322       54.3843       51.4423       41.7084       44.9057       43.0157       40.7897       29.4258       37.5784       50.2964       46.7315       55.0674       58.9103       52.0764       57.4936       57.8935       58.9644       75.6215       67.6578       56.0227       43.2516       34.5343       42.9894       47.4788       47.1535       55.3890       47.4741       40.3070       57.4877       25.2938       22.9014       26.3073       25.4118       25.3934       32.9038       44.4182       48.8546       58.1809       59.3581       57.8512       60.5313       61.9286       52.6362       38.2346       29.0269       34.0853       24.9465       19.2720       17.7538       17.1689       16.8565       15.2863       14.1078       15.5236       24.8002       13.9855       13.6978       12.7106       12.9324       20.2236       18.1453       14.2801       21.7851       17.3779       21.4473       22.5083       19.1805        9.1800        0.0000        0.0000        0.0000        0.0000        0.0000        0.0000        0.0000        0.0000        0.0000        0.0000        0.0000        0.0000        0.0000        0.0000        0.0000        0.0000        0.0000        0.0000        0.0000        0.0000        0.0000        0.0000        0.0000        0.0000        0.0000        0.0000        0.0000        0.0000        0.0000        0.0000        0.0000        0.0000        0.0000        0.0000        0.0000        0.0000        0.0000        0.0000        0.0000        0.0000        0.0000        0.0000        0.0000        0.0000        0.0000        0.0000        0.0000        0.0000        0.0000        0.0000        0.0000        0.0000        0.0000
        0.0000        0.0000        0.0000        0.0000        0.0000        0.0000        0.0000        0.0000        0.0000        0.0000        0.0000        0.0000        0.0000        0.0000        0.0000        0.0000        0.0000        0.0000        0.0000        0.0000        0.0000        8.9703        9.0144       15.4595       16.5644       17.2034       18.2612       15.7614       21.7733       24.1031       24.3561       16.1902        5.6122        3.8314        4.0956        6.7572        7.2984       10.2073       18.8264       19.2642       21.4236       25.0444        9.6929        2.3178       13.5717       25.9163       25.4725       34.5941       34.8396       26.8033       19.3028       26.1752       18.0558        1.1997        2.3402        5.4039       23.8058       35.6913       29.2625       13.1951        3.1544        4.9064        5.7021        5.8724       10.0875        6.8591        3.8669        3.3597        2.3919        2.9590        2.6634        1.8019        1.8013        2.0025        2.8752        2.2841        2.8938        3.4708        3.8915        5.4380        6.5055        6.1692        6.3203        6.7712        6.1913        5.8837        5.8017        7.7179        7.1454        6.5901        6.4252        5.0036        5.3909        4.7684        2.9351        2.9521        2.7140        2.3768        1.7827        1.8461        2.1595        2.4982        3.2131        3.6594        4.4181        4.3275        3.1951        3.5718        3.5445        3.4156        5.6598        7.6532       12.5880       12.6153        9.0104       28.5163       36.8593       53.2526       50.8436       38.1790       28.4452       28.4440       32.6496       20.2068       19.5206       20.0860       21.9830       26.3120       34.0329       38.2066       38.2188       48.6665       49.7195       46.9396       39.3599       39.3980       40.3022       51.2048       55.9315       69.0766       60.8935       53.1748       77.9455       73.5692       81.9114       92.4539       97.4008       73.9770       57.7884       58.0916       71.1434       55.5617       41.5227       39.3884       32.7391       22.9513       29.1741       19.4630       23.7256       28.2619       26.8673       31.2020       31.1940       49.3005       59.8628       54.4444       56.5193       61.5748       65.6954       72.6155       66.5742       49.5390       45.3440       41.1841       34.9743       29.5981       30.3153       20.0644       21.1677       21.6570       21.0280       20.3474       22.9017       22.5363       15.9448       15.0308       15.8644       19.5001       19.5320       15.0093       21.3128       19.6731       18.1478       19.0554       19.4185        0.0000        0.0000        0.0000        0.0000        0.0000        0.0000        0.0000        0.0000        0.0000        0.0000        0.0000        0.0000        0.0000        0.0000        0.0000        0.0000        0.0000        0.0000        0.0000        0.0000        0.0000        0.0000        0.0000        0.0000        0.0000        0.0000        0.0000        0.0000        0.0000        0.0000        0.0000        0.0000        0.0000        0.0000        0.0000        0.0000        0.0000        0.0000        0.0000        0.0000        0.0000        0.0000        0.0000        0.0000        0.0000        0.0000        0.0000        0.0000        0.0000        0.0000        0.0000        0.0000        0.0000        0.0000
        0.0000        0.0000        0.0000        0.0000        0.0000        0.0000        0.0000        0.0000        0.0000        0.0000        0.0000        0.0000        0.0000        0.0000        0.0000        0.0000        0.0000        0.0000        0.0000        0.0000        0.0000        0.0000        9.6669       14.7016       16.9286       16.1428       15.0537       13.6956       19.2855       18.7597       17.5197       11.7940       10.5074       11.4415       10.1399        9.7459        7.8843        6.3971        6.0967        7.3761        6.0762       10.3805       15.2858       36.6712       25.4431       21.8364       23.8894       29.0320        6.5645        2.6653       10.0121       37.2393       12.8852       24.5947       44.3943       19.2134       17.1965       20.1265       28.6076       26.9234       14.4370       10.6173       19.1265       17.5556       12.7623        8.2647        7.9219        5.2930        3.5602        2.9834        3.0098        2.8411        2.3486        1.9794        2.5198        3.8619        4.7135        5.8921        7.4370        7.7951        7.6570        7.9557        8.0501        6.5560        6.4712        5.6494        6.0244        8.0383        7.8638        7.2812        8.8584        9.0463        8.0418        9.8609        4.4769        3.3211        1.4346        1.7440        2.3952        1.7617        1.4862        2.6782        1.8288        2.0678        2.4516        2.3221        2.5360        3.9466        3.9410        3.9948        5.3353        7.9394       15.5796       12.5149        9.3593       24.2016       44.8450       39.3330       38.5207       37.2475       37.9714       40.5452       41.9658       26.1703       25.6811       27.2185       28.3264       41.3641       34.1431       37.3876       36.2487       43.7766       46.2713       49.6144       38.1983       36.9358       46.8779       70.7618       85.1027       91.7914       85.8683       71.4532       66.1874       74.1739       87.5121       90.9339       94.2565       90.5854       76.1897       61.6621       50.0788       37.6707       31.8790       29.0073       24.1086       21.2270       22.6863       21.0337       32.8649       43.9723       45.3605       44.9856       44.1607       48.4549       52.1692       64.7263       52.0989       54.4826       55.1883       62.1098       69.2081       57.7021       47.9960       46.6295       42.8484       39.7924       41.6792       37.1178       36.5579       38.1297       36.4468       33.9169       25.8018       25.7392       24.4676       23.4112       21.8110       19.8637       18.7918       19.1405       21.9355       23.0160       20.2891       19.8927       22.9141       23.1217       29.1204       36.4508       38.7252        0.0000        0.0000        0.0000        0.0000        0.0000        0.0000        0.0000        0.0000        0.0000        0.0000        0.0000        0.0000        0.0000        0.0000        0.0000        0.0000        0.0000        0.0000        0.0000        0.0000        0.0000        0.0000        0.0000        0.0000        0.0000        0.0000        0.0000        0.0000        0.0000        0.0000        0.0000        0.0000        0.0000        0.0000        0.0000        0.0000        0.0000        0.0000        0.0000        0.0000        0.0000        0.0000        0.0000        0.0000        0.0000        0.0000        0.0000        0.0000        0.0000        0.0000
        0.0000        0.0000        0.0000        0.0000        0.0000        0.0000        0.0000        0.0000        0.0000        0.0000        0.0000        0.0000        0.0000        0.0000        0.0000        0.0000        0.0000        0.0000        0.0000        0.0000        0.0000        0.0000        0.0000        0.0000        0.0000        0.0000       13.9035        8.4394        7.5680       10.6904        9.9778        4.1683        2.7172        7.0802       15.6080       12.8690        9.8348        8.5285        7.1358        6.1533        5.5354        9.9762       16.6635       26.0915       32.9620       26.5999       20.8568       35.3646       27.8409       21.8503       25.6198       26.9549       14.1896       50.4369       40.3519       22.8092       20.2382       17.3429       12.5402       19.2158       10.8517       11.8859       23.0255       14.5143        6.8100       13.7393        8.1672        5.8759        3.0881        2.6367        2.0673        1.7258        1.7318        1.7726        2.3155        4.0573        4.8734        5.3689        6.1569        6.6063        6.6774        7.0520        6.8286        5.4023        5.0577        5.1283        6.1936        8.5369       11.1983        8.8950       10.0379        8.3699        8.1279        9.2652        8.2246        3.6106        1.5708        1.0496        1.3531        1.1311        1.5081        2.1107        1.6556        2.6273        2.8159        1.8180        2.1135        3.3034        3.6011        3.6855        3.1008        4.0615        7.5411       10.4310       13.4520       38.3750       37.7897       33.9572       35.4623       37.1009       36.7693       38.0425       42.5893       28.9413       30.7331       35.7821       32.5571       35.1085       38.3219       44.4394       35.3275       37.2366       36.6622       38.0948       40.0056       45.3167       64.4471       52.0888       53.3011       57.8911       76.4608       58.6510       64.4443       60.9866       63.8368       76.2607       71.5750       67.2080       67.2840       67.3561       52.0531       33.8269       29.0899       24.3656       24.6029       27.0277       27.2433       28.4769       37.7008       43.3265       52.1426       45.0056       42.9642       51.0789       54.5048       60.9166       55.9784       46.0545       49.4706       54.3196       55.5477       59.0355       52.4921       53.5462       46.2464       47.3996       41.5993       41.9853       40.2375       35.3328       37.9658       41.3563       30.9449       33.0570       32.2083       26.1461       23.3556       22.2692       22.1245       23.2681       24.5652       24.2972       24.6018       25.9540       25.9975       23.8872       31.1701       36.4647       36.9266        0.0000        0.0000        0.0000        0.0000        0.0000        0.0000        0.0000        0.0000        0.0000        0.0000        0.0000        0.0000        0.0000        0.0000        0.0000        0.0000        0.0000        0.0000        0.0000        0.0000        0.0000        0.0000        0.0000        0.0000        0.0000        0.0000        0.0000        0.0000        0.0000        0.0000        0.0000        0.0000        0.0000        0.0000        0.0000        0.0000        0.0000        0.0000        0.0000        0.0000        0.0000        0.0000        0.0000        0.0000        0.0000        0.0000        0.0000        0.0000        0.0000        0.0000
        0.0000        0.0000        0.0000        0.0000        0.0000        0.0000        0.0000        0.0000        0.0000        0.0000        0.0000        0.0000        0.0000        0.0000        0.0000        0.0000        0.0000        0.0000        0.0000        0.0000        0.0000        0.0000        0.0000        0.0000        0.0000        0.0000        0.0000        6.5620        6.0633        5.1011        5.3648        5.2035        5.5856       10.2238        6.5858        6.9653        8.3667        7.5529       10.8439       10.9394       12.7760        8.9462        4.9638        8.6673       19.0486       14.4737       18.4852       37.4400       35.4134       27.5442       31.8124       32.7635        6.5358       35.3033       43.2942       15.1494        6.9795        7.4552        7.7932       11.6706       11.9570       15.1849       16.8902       15.3965        9.3310       11.3270        7.0602        6.6221        5.7910        3.0677        2.5516        1.3266        1.6158        1.5010        1.8945        3.4420        4.3773        4.8472        5.2223        5.5371        5.8573        6.5292        6.6050        4.9607        5.3965        4.9197        5.5294        6.7723        8.6094        9.2207       11.0875       11.5819        5.5579        5.3683        4.9918        3.8749        2.3766        1.9967        1.3095        1.2981        1.0661        1.4064        1.6310        1.9451        3.0293        3.3342        1.1074        2.5055        2.4326        2.5519        3.1053        4.7373        3.4359        9.2992       11.7864       23.1594       35.1048       36.2615       34.1653       28.3182       29.5561       33.7009       33.7708       28.7762       28.0942       22.8633       23.7792       28.9533       33.1114       39.2928       30.5328       37.3553       34.5915       36.5155       37.7870       39.4138       39.7568       43.0810       47.0427       49.3842       50.2447       43.5004       51.2418       53.5829       53.1007       53.6177       61.6420       69.0444       66.7471       54.2563       50.7292       47.4568       43.8700       54.7893       60.7646       31.2792       86.4256       38.1480       38.7776       43.5365       46.9381       52.2613       53.2897       55.9626       58.7363       57.1190       50.8022       66.2616       59.6513       59.6387       61.8068       60.3710       50.8446       55.2273       53.8703       44.8819       44.2452       45.6383       47.8052       44.9860       44.0931       43.6592       37.9194       37.6498       39.2533       36.8170       28.6447       22.8074       27.7788       31.7478       29.5267       30.7316       29.5475       35.6107       39.6190       29.4235       34.2129       44.2907       49.2084       68.4300        0.0000        0.0000        0.0000        0.0000        0.0000        0.0000        0.0000        0.0000        0.0000        0.0000        0.0000        0.0000        0.0000        0.0000        0.0000        0.0000        0.0000        0.0000        0.0000        0.0000        0.0000        0.0000        0.0000        0.0000        0.0000        0.0000        0.0000        0.0000        0.0000        0.0000        0.0000        0.0000        0.0000        0.0000        0.0000        0.0000        0.0000        0.0000        0.0000        0.0000        0.0000        0.0000        0.0000        0.0000        0.0000        0.0000        0.0000        0.0000        0.0000
        0.0000        0.0000        0.0000        0.0000        0.0000        0.0000        0.0000        0.0000        0.0000        0.0000        0.0000        0.0000        0.0000        0.0000        0.0000        0.0000        0.0000        0.0000        0.0000        0.0000        0.0000        0.0000        0.0000        0.0000        0.0000        0.0000        0.0000        0.0000        0.0000        0.0000        6.2468        5.4056        6.9563        5.6909        5.0971        5.8321        6.2010        6.5239       10.2556        7.5749        6.7728        7.7370       10.7234       11.1838        5.2770        3.5174        1.2244       13.3001       25.3636       24.8937       23.2062       21.5057       33.0436       37.5201       33.6149       16.9326        6.2075        4.8423        4.7898        5.9199        6.4964        4.2463        2.3228        2.1732        2.1289        3.8745        3.8308        4.9325        3.5463        1.6286        1.7094        0.9079        0.8862        1.2197        1.5451        2.6706        3.2362        3.6553        4.1756        4.2313        4.5533        4.8029        4.7675        3.9627        3.8529        4.1890        5.4064        8.0450       10.7606        9.2533        7.8049        7.3348        5.5828        4.7566        3.7996        3.0111        3.2140        6.2447        2.0224        0.9333        0.8508        0.5879        0.8891        0.8870        1.2154        1.8289        1.1337        1.6083        1.7654        1.8291        2.3773        3.0207        4.3029        6.8636        9.7103       21.3063       26.4720       26.8310       24.8142       25.2770       29.2990       29.3031       28.3242       23.3921       21.6531       22.2987       26.1941       29.5862       33.1795       33.1910       36.1170       34.5346       36.1646       40.2499       40.5466       40.7645       37.3554       44.4266       55.3879       52.5641       68.6623       64.7423       65.8321       85.1133       81.7796       71.2665       75.2891       67.5233       71.5266       66.7591       64.9550       62.6355       44.3269       38.2445       41.3208       36.9052       41.6241       51.0866       50.8056       50.2503       52.2556       61.8440       62.6393       68.6089       65.5079       77.4788       56.8002       75.6175       89.0750       56.9204       63.3050       54.7682       61.3629       54.0518       58.9883       51.8006       46.8059       49.6036       56.2508       56.0116       43.5536       39.9124       39.9078       35.3375       36.2540       39.3979       40.1471       29.5956       36.4532       35.7264       34.7501       31.9414       32.7419       34.2792       33.4944       29.8262       36.4203       41.2394       56.1366       95.9400        0.0000        0.0000        0.0000        0.0000        0.0000        0.0000        0.0000        0.0000        0.0000        0.0000        0.0000        0.0000        0.0000        0.0000        0.0000        0.0000        0.0000        0.0000        0.0000        0.0000        0.0000        0.0000        0.0000        0.0000        0.0000        0.0000        0.0000        0.0000        0.0000        0.0000        0.0000        0.0000        0.0000        0.0000        0.0000        0.0000        0.0000        0.0000        0.0000        0.0000        0.0000        0.0000        0.0000        0.0000        0.0000        0.0000        0.0000        0.0000        0.0000
        0.0000        0.0000        0.0000        0.0000        0.0000        0.0000        0.0000        0.0000        0.0000        0.0000        0.0000        0.0000        0.0000        0.0000        0.0000        0.0000        0.0000        0.0000        0.0000        0.0000        0.0000        0.0000        0.0000        0.0000        0.0000        0.0000        0.0000        0.0000        0.0000        0.0000        0.0000        7.0282        7.1716        0.0000        0.0000        9.2886        9.1831        9.0104        8.3657        7.1352        5.6159       10.2371       10.7182       23.4779       18.5920        5.5169        8.9830       12.3682        9.3637        6.5059        8.3164        8.9103       32.3166       27.8547       18.1980        8.5578        5.8533        9.8396       13.7861        7.4831        4.6585        4.2824        2.7520        3.7274        3.3567        1.3089        0.5284        2.7731        3.7052        1.4754        0.9134        1.6396        0.9956        2.2644        2.9150        1.2460        1.2666        1.3488        1.3478        1.4010        2.5089        3.6373        4.4324        4.4879        2.7648        3.0097        5.1845        6.1534        8.3925        6.8983        4.6692        1.6584        1.5403        1.2713        1.0036        1.2428        0.7984        1.9118        3.3928        2.1001        1.3177        1.1245        1.7914        0.2910        0.5851        0.2363        0.2597        0.2653        0.2484        0.3219        0.5286        6.3301       10.7460       14.4780       22.8908       18.5178       20.5961       17.6226       19.1807       23.4138       24.8184       26.3650       25.6014       20.5505       21.0134       25.0906       30.0445       29.3099       30.8546       34.4229       43.0463       40.6342       43.1205       43.3309       43.3790       42.9470       48.1448       49.7542       62.3144       82.9113       82.2490       69.8143       63.7654       58.4460       63.9462       69.3390       65.7831       68.7833       61.9413       71.8745       69.9373       62.1533       60.9925       50.3412       58.2171       54.2903       51.4431       54.1445       57.2229       68.7582      110.8905       96.0413       65.3915       70.4718       93.9658       96.1698      100.5513       92.0833       92.8980       61.2277       62.3341       67.6194       63.8379       60.2443       59.1406       58.1407       60.6127       57.0959       59.2697       56.8160       49.5044       41.7776       40.9563       42.6630       38.6031       34.9985       43.9276       39.3343       36.6456       42.2168       41.7821       46.5334       44.6486       44.2087       43.7948       36.1900       36.9527       51.8753        0.0000        0.0000        0.0000        0.0000        0.0000        0.0000        0.0000        0.0000        0.0000        0.0000        0.0000        0.0000        0.0000        0.0000        0.0000        0.0000        0.0000        0.0000        0.0000        0.0000        0.0000        0.0000        0.0000        0.0000        0.0000        0.0000        0.0000        0.0000        0.0000        0.0000        0.0000        0.0000        0.0000        0.0000        0.0000        0.0000        0.0000        0.0000        0.0000        0.0000        0.0000        0.0000        0.0000        0.0000        0.0000        0.0000        0.0000        0.0000        0.0000        0.0000        0.0000
        0.0000        0.0000        0.0000        0.0000        0.0000        0.0000        0.0000        0.0000        0.0000        0.0000        0.0000        0.0000        0.0000        0.0000        0.0000        0.0000        0.0000        0.0000        0.0000        0.0000        0.0000        0.0000        0.0000        0.0000        0.0000        0.0000        0.0000        0.0000        0.0000        0.0000        0.0000        0.0000        0.0000        0.0000        0.0000        0.0000        0.0000        8.9187        7.2121        4.0377        7.9128       10.2624       11.1941       13.2951       24.5291       26.0326       30.8205       21.1012        8.2196       10.3367       12.0642       17.2425       22.5004       15.6815       18.6568        9.1148        8.8206       14.7813        7.8534       10.7669       16.2306        7.1535        4.7151        3.7078        1.4208        0.9618        0.2577        0.3706        0.1722        0.5287        0.8417        3.3436        4.4367        4.8693        4.4915        0.8821        0.8764        0.4444        0.5485        1.0042        1.7932        3.4419        3.4456        3.5305        4.0706        3.3051        1.8933        3.7573        3.5895        7.1385       10.0815        5.8348        2.5496        1.3251        1.0445        1.9237        2.2577        0.3785        0.3681        0.2335        0.0262        0.3629        0.8910        0.1897        0.3223        0.2206        0.3680        0.1186        0.1268        0.2448        0.4354        2.7264        6.6459       12.0472       29.3435       13.1269       15.3670       14.8789       17.3519       20.9138       22.4901       22.0179       22.8085       18.5002       17.4641       20.3350       25.4433       27.7927       34.0581       33.4473       40.1151       43.1800       41.8854       40.5036       45.5552       47.3583       58.1293       58.1275       47.8208       54.1709       43.3677       41.9597       36.7768       57.0907       70.6524       88.5326       94.0776       79.0474       75.3201       76.6705       71.5891       61.7911       60.2961       61.8248       63.5907       63.5209       65.5999       69.0870       73.4290       71.2403       75.2245       81.9050       76.7521       79.5213       79.7255       96.4268       99.0159       84.3413       76.8170       77.7088       68.2566       66.2846       57.6786       64.2001       61.0818       65.2844       63.6200       60.2737       67.5901       80.3399       75.0809       46.8819       98.4511       86.8088       44.5457       38.5296       43.8276       43.8561       44.3408       44.7604       48.0019       51.7304       51.7669       53.2084       51.4823       49.2743       44.7667        0.0000        0.0000        0.0000        0.0000        0.0000        0.0000        0.0000        0.0000        0.0000        0.0000        0.0000        0.0000        0.0000        0.0000        0.0000        0.0000        0.0000        0.0000        0.0000        0.0000        0.0000        0.0000        0.0000        0.0000        0.0000        0.0000        0.0000        0.0000        0.0000        0.0000        0.0000        0.0000        0.0000        0.0000        0.0000        0.0000        0.0000        0.0000        0.0000        0.0000        0.0000        0.0000        0.0000        0.0000        0.0000        0.0000        0.0000        0.0000        0.0000        0.0000        0.0000        0.0000
        0.0000        0.0000        0.0000        0.0000        0.0000        0.0000        0.0000        0.0000        0.0000        0.0000        0.0000        0.0000        0.0000        0.0000        0.0000        0.0000        0.0000        0.0000        0.0000        0.0000        0.0000        0.0000        0.0000        0.0000        0.0000        0.0000        0.0000        0.0000        0.0000        0.0000        0.0000        0.0000        0.0000        0.0000        0.0000        0.0000        0.0000        0.0000        0.0000        3.8414        3.0923        2.9351        4.4087       13.9992       17.2594       21.4303       18.8224       19.4694       14.7972       14.1839       22.8119       24.5069       18.1471       16.9466       13.0205       11.1204       11.4327        9.9466        7.7680        8.8539        8.1568        3.9193        2.7308        3.7536        4.8087        3.6718        1.7822        1.0407        0.5141        0.2984        0.2950        1.4138        4.6732        3.3407        2.6323        2.1401        1.3131        2.0407        1.3968        0.9252        2.9684        5.5617        7.7258        5.4273        2.1142        2.8206        4.5308        4.5018        4.7618        7.2147       13.7344        6.1389        2.4878        1.7384        1.2092        1.3273        8.4429        4.6725        0.7046        0.9104        0.4081        0.0000        0.0000        0.0000        0.0227        0.0116        0.0454        0.0201        0.0281        0.1093        0.2633        2.8591        5.1803        9.9079       11.4286       11.8334       13.3575       12.9337       14.2392       14.8689       16.8515       17.9239       18.4361       16.8885       17.5781       20.4010       24.3729       31.7099       33.4643       37.9619       40.7244       38.7331       45.2051       60.9247       59.0491       47.6033       49.4415       52.3534       47.8924       40.9900       43.9410       32.7876       30.8144       51.4855       78.1775       75.3807       72.8292       66.5302       62.6952       69.6744       66.7531       65.1868       71.2687       71.3652       68.8858       73.1592       74.3182       77.0663       95.9628       95.4465       83.1343       86.0042       96.7676      102.6409      117.5508       94.5406      101.4866       99.1735      113.4284       94.6577       68.7081       59.2683       57.1683       63.1216       69.9674       68.6423       76.8583       71.0794       76.3707       75.1973       70.0763       60.1846       78.5079       56.0921       51.0867       48.4069       52.5135       49.9536       50.0826       55.1639       64.6160       58.5675       61.8441       62.8207       52.9131       51.5220       64.3215        0.0000        0.0000        0.0000        0.0000        0.0000        0.0000        0.0000        0.0000        0.0000        0.0000        0.0000        0.0000        0.0000        0.0000        0.0000        0.0000        0.0000        0.0000        0.0000        0.0000        0.0000        0.0000        0.0000        0.0000        0.0000        0.0000        0.0000        0.0000        0.0000        0.0000        0.0000        0.0000        0.0000        0.0000        0.0000        0.0000        0.0000        0.0000        0.0000        0.0000        0.0000        0.0000        0.0000        0.0000        0.0000        0.0000        0.0000        0.0000        0.0000        0.0000        0.0000        0.0000
        0.0000        0.0000        0.0000        0.0000        0.0000        0.0000        0.0000        0.0000        0.0000        0.0000        0.0000        0.0000        0.0000        0.0000        0.0000        0.0000        0.0000        0.0000        0.0000        0.0000        0.0000        0.0000        0.0000        0.0000        0.0000        0.0000        0.0000        0.0000        0.0000        0.0000        0.0000        0.0000        0.0000        0.0000        0.0000        0.0000        0.0000        0.0000        0.0000        0.0000        3.2600        3.4979        4.5384        5.3924        4.8422       10.3822       15.1230       11.0048        8.8477        6.4228        7.0992        4.7024        6.7947       11.1506       11.0775        6.5290        3.5073        3.1583        2.1936        4.8230        3.7620        2.3619        2.6435        2.8192        7.8166       14.0042       13.8795        1.7491        0.5303        0.5935        1.7885        5.7288       10.6771        6.2850        4.3383        2.2977        2.1702        3.4609        3.1788        1.8691        1.6852        2.9191        3.1730        2.0200        2.2167        2.3488        3.7661        6.2104        6.1595        5.9320        5.7287        5.1779        4.2185        3.5561        1.4235        1.7045        2.0101        6.1176        1.7273        0.2997        1.4404        0.1203        0.0462        0.0000        0.0154        0.0000        0.0000        0.0143        0.0201        0.0835        0.2042        3.2677        3.9830        7.0644       10.2172        8.9061       10.4995       12.6060       13.4498       12.7217       14.2254       15.7270       18.3298       16.2175       17.4438       24.3378       33.5918       37.3706       36.1320       37.1588       41.9266       49.0586       43.4365       47.9837       50.8538       50.6008       41.5605       39.5059       39.4609       34.8908       27.7937       32.2451       45.8106       61.6740       76.9110       67.8451       55.9540       61.1304       66.5285       70.3022       75.9862       80.1684       83.0473       79.3264       82.0838       78.1332       79.4344       93.1882       94.7262      108.5931      100.1627      105.5292      102.6578      115.4654      120.1049      114.8915       97.5992      112.8307      112.8893       90.3736       89.1385       89.2812       86.0193       77.3484       81.9580       80.8759       81.4720       75.7994       76.9474       75.2035       77.2491       63.7764       60.6965       53.9650       55.0063       55.4062       58.3811       72.0511       71.0066       75.5093       80.7472       64.3920       66.0799       67.7720       52.1532       62.6388        0.0000        0.0000        0.0000        0.0000        0.0000        0.0000        0.0000        0.0000        0.0000        0.0000        0.0000        0.0000        0.0000        0.0000        0.0000        0.0000        0.0000        0.0000        0.0000        0.0000        0.0000        0.0000        0.0000        0.0000        0.0000        0.0000        0.0000        0.0000        0.0000        0.0000        0.0000        0.0000        0.0000        0.0000        0.0000        0.0000        0.0000        0.0000        0.0000        0.0000        0.0000        0.0000        0.0000        0.0000        0.0000        0.0000        0.0000        0.0000        0.0000        0.0000        0.0000        0.0000        0.0000
        0.0000        0.0000        0.0000        0.0000        0.0000        0.0000        0.0000        0.0000        0.0000        0.0000        0.0000        0.0000        0.0000        0.0000        0.0000        0.0000        0.0000        0.0000        0.0000        0.0000        0.0000        0.0000        0.0000        0.0000        0.0000        0.0000        0.0000        0.0000        0.0000        0.0000        0.0000        0.0000        0.0000        0.0000        0.0000        0.0000        0.0000        0.0000        0.0000        0.0000        0.0000        0.0000        0.0000       10.5057       11.5413       11.9989       11.6723        8.0642        7.8983        7.0934        6.6108        3.5908        3.2352        4.3763        6.2965       10.0914        5.5500        5.5969        5.1081        3.4459        3.8474       12.9433       16.0618       30.9634       36.6791       25.9283       26.7252       13.4539        5.2023        3.9315       11.3460       23.8865       27.2236       25.0260       13.7758        3.9225        8.5486       13.1511        5.4525        3.5425        4.2066       10.0621        7.6118       12.3461       16.0888       16.6184       15.5655       12.0984       12.8339       10.7015       11.3412        9.5545       11.3419        6.3101        5.2907        4.2902        3.0984        1.9468        1.7715        2.5758        2.4740        2.0735        1.4865        0.0127        0.0370        0.0170        0.0363        0.1392        0.2767        0.4792        0.2228        0.4345        0.5819        1.7121        6.7015       11.9160       19.6777       15.1986       13.5037       10.8229       12.9573       12.4779       12.9423       18.4207       20.8174       25.7267       34.9921       43.1188       43.5265       49.9613       54.9966       43.9293       41.0403       38.1414       39.5103       37.6652       36.4047       33.7941       31.2223       29.3651       35.6715       35.0633       49.7544       64.9200       64.7735       53.4142       58.2324       71.9956       81.2980       83.6640       93.3531       87.5030       86.7968       82.4214       86.2274       94.0168      120.9272      104.4459      100.3300       92.4802      106.7423      104.9148       93.4028       96.5937      111.8174       90.9109       93.7001       83.6201       80.5260       78.6715       70.9917       87.7618      104.6013       90.8816       88.8303       95.0270       93.7169       94.3824       82.7427       79.2539       73.0957       71.3713       68.8328       68.8748       69.6646       67.0324       69.5308       75.1984       80.6274       85.8508       81.4410       66.3652       71.8996       68.2393       62.7484       77.1900        0.0000        0.0000        0.0000        0.0000        0.0000        0.0000        0.0000        0.0000        0.0000        0.0000        0.0000        0.0000        0.0000        0.0000        0.0000        0.0000        0.0000        0.0000        0.0000        0.0000        0.0000        0.0000        0.0000        0.0000        0.0000        0.0000        0.0000        0.0000        0.0000        0.0000        0.0000        0.0000        0.0000        0.0000        0.0000        0.0000        0.0000        0.0000        0.0000        0.0000        0.0000        0.0000        0.0000        0.0000        0.0000        0.0000        0.0000        0.0000        0.0000        0.0000        0.0000        0.0000        0.0000
        0.0000        0.0000        0.0000        0.0000        0.0000        0.0000        0.0000        0.0000        0.0000        0.0000        0.0000        0.0000        0.0000        0.0000        0.0000        0.0000        0.0000        0.0000        0.0000        0.0000        0.0000        0.0000        0.0000        0.0000        0.0000        0.0000        0.0000        0.0000        0.0000        0.0000        0.0000        0.0000        0.0000        0.0000        0.0000        0.0000        0.0000        0.0000        0.0000        0.0000        0.0000        0.0000        0.0000        0.0000       14.4963       14.0281       13.3839        8.3811        7.1774        6.3418        5.0400        2.6563        2.0483        4.1248        7.0776       11.8971        7.6231        7.8525        6.9705        5.9407        4.9429        1.4621        1.5938       14.6802       16.9281       13.1430       13.3311       11.8610        6.0008       14.3058       25.8641       20.3972       16.8226       21.8681       20.3707       16.4304       25.3001       14.6897        4.8506        3.6599        5.5433        9.6246       10.1679       16.3057       20.5440       21.6274       19.6757       15.1322       15.2257       11.7082       10.4093        5.5836       10.7505        7.1964        4.5592        3.4169        3.1356        2.2410        2.2573        3.2091        3.4702        2.9276        2.0614        0.0922        0.0178        0.0281        0.2517        0.7827        0.6901        0.6770        0.5119        0.2258        0.4584        1.0520        3.6908        7.5403       11.5822       11.1307       13.2402       10.5364       11.7972        9.8591       11.4368       18.0328       21.2321       26.0178       31.0291       39.8094       45.2605       52.4030       55.4472       39.6449       43.3577       37.0578       33.5399       31.7440       31.0418       29.2051       30.2115       31.3351       30.4469       31.5360       45.2680       57.9042       62.4336       67.0634       74.4034       77.7972       92.3361       94.8955       96.9214       91.0083       89.3342       87.8923       87.9702      100.9144      115.1387      117.7891      129.9319      106.4052      107.8943      124.0705      116.0501      113.5504      103.2206       96.2646       95.9702       83.1978       81.7187       80.6918       84.6628       87.7828       96.4797       83.9155       91.0633       95.5435      103.7253       96.3390       82.6371       81.3384       85.2411       81.7835       75.1782       72.2170       74.1077       74.5566       83.4000       87.1110       89.7746       81.0853       77.8151       67.9800       68.5560       72.4925       73.7188      110.5500        0.0000        0.0000        0.0000        0.0000        0.0000        0.0000        0.0000        0.0000        0.0000        0.0000        0.0000        0.0000        0.0000        0.0000        0.0000        0.0000        0.0000        0.0000        0.0000        0.0000        0.0000        0.0000        0.0000        0.0000        0.0000        0.0000        0.0000        0.0000        0.0000        0.0000        0.0000        0.0000        0.0000        0.0000        0.0000        0.0000        0.0000        0.0000        0.0000        0.0000        0.0000        0.0000        0.0000        0.0000        0.0000        0.0000        0.0000        0.0000        0.0000        0.0000        0.0000        0.0000        0.0000
        0.0000        0.0000        0.0000        0.0000        0.0000        0.0000        0.0000        0.0000        0.0000        0.0000        0.0000        0.0000        0.0000        0.0000        0.0000        0.0000        0.0000        0.0000        0.0000        0.0000        0.0000        0.0000        0.0000        0.0000        0.0000        0.0000        0.0000        0.0000        0.0000        0.0000        0.0000        0.0000        0.0000        0.0000        0.0000        0.0000        0.0000        0.0000        0.0000        0.0000        0.0000        0.0000        0.0000        0.0000        0.0000        0.0000       14.3456       11.3700        6.5061        5.2204        4.3401        2.4529        1.7719        1.6978        3.1325        6.2828        6.9076        6.7690        7.3913       16.2207       23.7605       21.4394        9.9244       12.7913       14.3617        6.8741        1.5557        3.7926        5.6242        5.9356       10.9668        7.0826        6.9639        9.5914        9.4120        3.8809        5.5047        5.6518        1.7831        3.3823        3.2365        5.2285        6.8233       17.1260       21.4909       22.1267       19.6551       14.6653       13.2035       11.2801       10.1616        7.1516        8.4060        5.3018        4.4169        2.9285        2.8121        2.5503        2.6413        4.0529        4.3788        4.1287        2.9611        0.0224        0.0210        0.0356        0.0478        0.4056        0.1982        0.0414        0.0000        0.1317        0.1853        0.4643        0.9648        5.4699        8.9397       11.7975       10.9166        9.8646        5.6384        7.1695        9.7681       16.6670       19.4186       23.8805       29.7325       36.5303       42.4612       44.9762       47.0990       43.0862       37.0986       34.1261       32.2796       29.6420       28.7640       30.1274       28.6534       32.8143       32.3011       36.0827       40.4016       54.1747       68.5583       66.7793       80.8786       77.7246       88.2925       87.9331       87.4964       85.4691       84.7176       86.9310       93.0436       81.2506       85.5917      123.8628       92.6294      104.1037      104.9032      101.7999      106.7148      102.7472      109.2605      124.9512      102.2935       99.9409      100.3086       91.9701       87.3601       89.2180      101.9531       91.6237      101.9634       98.2057      106.8018      107.7322       99.0486       97.7750       93.6856       93.3656       84.6977       80.5265       78.8002       81.7641       79.7436       83.1563       80.1860       79.7240       76.8430       69.8226       66.0189       70.0310       77.4551      112.3800        0.0000        0.0000        0.0000        0.0000        0.0000        0.0000        0.0000        0.0000        0.0000        0.0000        0.0000        0.0000        0.0000        0.0000        0.0000        0.0000        0.0000        0.0000        0.0000        0.0000        0.0000        0.0000        0.0000        0.0000        0.0000        0.0000        0.0000        0.0000        0.0000        0.0000        0.0000        0.0000        0.0000        0.0000        0.0000        0.0000        0.0000        0.0000        0.0000        0.0000        0.0000        0.0000        0.0000        0.0000        0.0000        0.0000        0.0000        0.0000        0.0000        0.0000        0.0000        0.0000        0.0000
        0.0000        0.0000        0.0000        0.0000        0.0000        0.0000        0.0000        0.0000        0.0000        0.0000        0.0000        0.0000        0.0000        0.0000        0.0000        0.0000        0.0000        0.0000        0.0000        0.0000        0.0000        0.0000        0.0000        0.0000        0.0000        0.0000        0.0000        0.0000        0.0000        0.0000        0.0000        0.0000        0.0000        0.0000        0.0000        0.0000        0.0000        0.0000        0.0000        0.0000        0.0000        0.0000        0.0000        0.0000        0.0000        0.0000        0.0000        5.7285        5.6377        4.9781        3.7538        2.2685        1.5730        1.7584        2.7038        6.5702        8.1934        8.0157        6.1391        3.4815        4.5166        2.5758        0.9043        2.0101        4.1376        2.5651        0.2164        2.4295        3.3057        4.0305        4.9692        5.2880        3.4673        3.5053        3.2691        0.4175        0.1478        0.0000        0.0205        2.6792        3.3096        4.6099        6.5845       15.7430       18.6245       18.9935       17.1776       12.5344       10.6811        9.1715        8.3038        4.1533        3.4738        2.9039        4.9831        2.6055        2.2165        2.3100        2.9622        4.9710        5.8112        5.5296        4.1350        0.0142        0.0000        0.0000        0.0190        0.0401        0.1495        0.0000        0.0000        0.0932        0.1302        0.3399        0.7701        5.3862        5.2412        8.0354        7.0575        8.2155        4.5461        5.9396        8.8272       13.7326       16.6996       21.3047       27.6224       31.9899       36.9888       39.4642       41.2840       33.4831       31.8940       31.9457       32.0611       29.3831       30.5178       28.1474       30.7824       29.1861       33.4530       33.6928       40.8518       58.5239       63.5319       70.1489       81.7287       86.6054       88.4921       79.7463       74.8498       77.4000       85.2875       87.5152       89.0943       86.4409       90.4731       89.1386       91.1193      101.7013       99.0367      108.1587      110.8844      134.3395      141.0921      140.4590      132.2379      118.5549      109.4177      109.5723      114.4170      110.1665      108.6978      113.2771      114.4834      113.2414      116.1332      115.3422      114.9623      102.5313      102.5164      101.7474       93.3978       88.5445       79.4141       76.0463       78.4422       80.2494       76.6190       77.5374       75.8841       67.8268       75.3209       73.2295       93.1666        0.0000        0.0000        0.0000        0.0000        0.0000        0.0000        0.0000        0.0000        0.0000        0.0000        0.0000        0.0000        0.0000        0.0000        0.0000        0.0000        0.0000        0.0000        0.0000        0.0000        0.0000        0.0000        0.0000        0.0000        0.0000        0.0000        0.0000        0.0000        0.0000        0.0000        0.0000        0.0000        0.0000        0.0000        0.0000        0.0000        0.0000        0.0000        0.0000        0.0000        0.0000        0.0000        0.0000        0.0000        0.0000        0.0000        0.0000        0.0000        0.0000        0.0000        0.0000        0.0000        0.0000        0.0000
        0.0000        0.0000        0.0000        0.0000        0.0000        0.0000        0.0000        0.0000        0.0000        0.0000        0.0000        0.0000        0.0000        0.0000        0.0000        0.0000        0.0000        0.0000        0.0000        0.0000        0.0000        0.0000        0.0000        0.0000        0.0000        0.0000        0.0000        0.0000        0.0000        0.0000        0.0000        0.0000        0.0000        0.0000        0.0000        0.0000        0.0000        0.0000        0.0000        0.0000        0.0000        0.0000        0.0000        0.0000        0.0000        0.0000        0.0000        0.0000        0.0000        0.0000        2.7472        1.5554        1.3711        1.4215        2.4872       11.1573       13.7318       12.6275       10.0104        3.5971        1.7773        0.9110        0.6321        0.6447        0.4681        3.9972        0.0000        0.0000        7.1436       10.0302        6.3513        2.5137        3.2183        3.7801        3.5393        3.1536        5.4009        3.7100        4.0326        5.2664        6.5178        8.2185       10.0574        9.7596       11.2525       11.3700        9.9476        7.6032       10.3907        0.0000        0.0000        0.0000        0.0000        4.0899        2.7329        3.1156        3.2763        2.7170        0.0000        7.7584        8.8763        8.4815        6.1971        2.6730        1.3431        0.5792        0.4141        0.0000        0.0000        0.0000        0.0000        0.0000        0.0000        0.0163        0.0000        1.1207        1.5107        1.9149        2.0894        2.2583        3.2338        3.4256        5.0056        9.9684       12.5088       16.0682       19.4870       23.9534       27.7476       34.2602       33.9417       27.8112       26.2698       28.3895       26.8555       30.0208       31.2421       32.4748       31.9349       36.6071       37.2313       40.2357       45.6062       56.2983       64.5619       74.9574       79.1835       82.0919       85.5914       86.1293       83.0016       78.2782       80.8045       91.9264      100.2768       96.7250       95.4774       96.9675      102.8243       98.5590      104.1858      104.1428      104.6296      111.1720      151.8152      128.8356      119.0656      108.3234      102.5486      111.1147      142.5428      137.0410      132.4422      125.5477      112.0831      126.1123      128.9261      131.8203      123.0613      116.7833      118.4453      117.7532      111.9190       92.9096       71.8844       73.9315       76.1233       60.1958       64.9629       65.6984       61.1649       63.9608       67.6476        0.0000        0.0000        0.0000        0.0000        0.0000        0.0000        0.0000        0.0000        0.0000        0.0000        0.0000        0.0000        0.0000        0.0000        0.0000        0.0000        0.0000        0.0000        0.0000        0.0000        0.0000        0.0000        0.0000        0.0000        0.0000        0.0000        0.0000        0.0000        0.0000        0.0000        0.0000        0.0000        0.0000        0.0000        0.0000        0.0000        0.0000        0.0000        0.0000        0.0000        0.0000        0.0000        0.0000        0.0000        0.0000        0.0000        0.0000        0.0000        0.0000        0.0000        0.0000        0.0000        0.0000        0.0000        0.0000        0.0000
        0.0000        0.0000        0.0000        0.0000        0.0000        0.0000        0.0000        0.0000        0.0000        0.0000        0.0000        0.0000        0.0000        0.0000        0.0000        0.0000        0.0000        0.0000        0.0000        0.0000        0.0000        0.0000        0.0000        0.0000        0.0000        0.0000        0.0000        0.0000        0.0000        0.0000        0.0000        0.0000        0.0000        0.0000        0.0000        0.0000        0.0000        0.0000        0.0000        0.0000        0.0000        0.0000        0.0000        0.0000        0.0000        0.0000        0.0000        0.0000        0.0000        0.0000        0.0000        0.0000        0.0000        0.0000        0.0000       10.9721       14.3403       14.9087        0.0000        0.0000        0.0000        2.3904        2.7208        0.7784        0.4318        0.0000        0.0000        0.0000        0.0000        0.0000        0.0000        0.0000        1.4985        1.7232        3.1897        4.7615        4.3623        3.7156        4.9280        5.9589        7.1098        8.1151       10.2724        9.2286        9.7518        9.6434       13.9224       15.7821        0.0000        0.0000        0.0000        0.0000        0.0000        0.0000       27.4855        3.4048        0.0000        0.0000        0.0000        7.3488        9.0640        9.0664        6.6238        3.2932        1.7310        0.8029        0.5783        0.0000        0.0000        0.0000        0.0000        0.0000        0.0000        0.0000        0.0099        0.6175        0.8553        1.0693        1.2947        1.4587        1.6747        2.4906        3.8836        8.0129       10.0327       12.8066       16.0210       20.2994       23.6336       28.4423       27.8026       22.6552       23.5249       26.0022       26.0434       28.7666       30.3362       31.6043       33.4281       37.4278       38.2559       43.4590       50.2989       61.7702       68.5680       74.0073       75.6003       72.6463       82.4464       85.2467       88.7257       85.2032       96.2152       98.6618      110.9929       98.6399       98.6954      100.8167       99.2585       98.6805      101.6345      104.1318      112.4545      130.0266      161.6863      120.0306      121.2108      135.7058      142.9312      131.2309      131.3669      145.1853      139.3404      133.6414      147.4717      143.1832      155.1666      151.2587      137.2152      134.1734      124.2864      116.2978      109.0442       97.4168       77.8747       71.8700       69.7943       62.8314       59.3758       60.3847       64.7304       92.5483       78.2361        0.0000        0.0000        0.0000        0.0000        0.0000        0.0000        0.0000        0.0000        0.0000        0.0000        0.0000        0.0000        0.0000        0.0000        0.0000        0.0000        0.0000        0.0000        0.0000        0.0000        0.0000        0.0000        0.0000        0.0000        0.0000        0.0000        0.0000        0.0000        0.0000        0.0000        0.0000        0.0000        0.0000        0.0000        0.0000        0.0000        0.0000        0.0000        0.0000        0.0000        0.0000        0.0000        0.0000        0.0000        0.0000        0.0000        0.0000        0.0000        0.0000        0.0000        0.0000        0.0000        0.0000        0.0000        0.0000        0.0000
        0.0000        0.0000        0.0000        0.0000        0.0000        0.0000        0.0000        0.0000        0.0000        0.0000        0.0000        0.0000        0.0000        0.0000        0.0000        0.0000        0.0000        0.0000        0.0000        0.0000        0.0000        0.0000        0.0000        0.0000        0.0000        0.0000        0.0000        0.0000        0.0000        0.0000        0.0000        0.0000        0.0000        0.0000        0.0000        0.0000        0.0000        0.0000        0.0000        0.0000        0.0000        0.0000        0.0000        0.0000        0.0000        0.0000        0.0000        0.0000        0.0000        0.0000        0.0000        0.0000        0.0000        0.0000        0.0000        0.0000        0.0000        0.0000        0.0000        0.0000        0.0000        2.2678        2.1579        2.6758        0.5552        0.0000        0.0000        0.0000        0.0000        0.0000        0.0000        0.0000        0.0000        1.2821        1.6187        2.5083        2.9228        3.6426        4.9785        5.4707        7.1466        7.2685        8.5716        7.6149        8.3481        0.0000        0.0000        0.0000        0.0000        0.0000        0.0000        0.0000        0.0000        0.0000        0.0000        0.0000        0.0000        0.0000        0.0000        0.0000        8.3162        8.3360        6.5348        3.3516        1.8617        0.9713        0.6963        0.3066        0.0000        0.0000        0.0000        0.0077        0.0000        0.0000        0.0000        0.3512        0.5788        0.6764        0.9083        1.0943        2.3413        2.0497        3.2742        6.9137        8.6360       11.0826       13.9057       16.9970       20.3226       23.2716       25.7174       23.2184       23.8853       24.1765       24.9787       29.4486       31.1586       32.9200       34.0187       38.7017       43.1838       48.0578       52.0057       64.6928       69.9139       74.4257       75.8383       81.1205       89.0841       96.5638      102.9299       93.6926       97.3503      101.1402      107.8298       99.5101      108.2093      112.7571      101.1219      108.3661      109.9366      120.2858      133.7856      157.5085      145.3356      154.5353      137.7043      150.0908      154.3609      150.8074      153.2734      160.5719      146.5151      149.7914      162.9194      148.7620      155.7313      149.5723      146.7440      142.2013      142.7595      128.1805      110.1197       95.4007       87.1714       80.9050       68.9655       60.6946       56.7012       53.7959       67.8136       71.1701        0.0000        0.0000        0.0000        0.0000        0.0000        0.0000        0.0000        0.0000        0.0000        0.0000        0.0000        0.0000        0.0000        0.0000        0.0000        0.0000        0.0000        0.0000        0.0000        0.0000        0.0000        0.0000        0.0000        0.0000        0.0000        0.0000        0.0000        0.0000        0.0000        0.0000        0.0000        0.0000        0.0000        0.0000        0.0000        0.0000        0.0000        0.0000        0.0000        0.0000        0.0000        0.0000        0.0000        0.0000        0.0000        0.0000        0.0000        0.0000        0.0000        0.0000        0.0000        0.0000        0.0000        0.0000        0.0000        0.0000        0.0000
        0.0000        0.0000        0.0000        0.0000        0.0000        0.0000        0.0000        0.0000        0.0000        0.0000        0.0000        0.0000        0.0000        0.0000        0.0000        0.0000        0.0000        0.0000        0.0000        0.0000        0.0000        0.0000        0.0000        0.0000        0.0000        0.0000        0.0000        0.0000        0.0000        0.0000        0.0000        0.0000        0.0000        0.0000        0.0000        0.0000        0.0000        0.0000        0.0000        0.0000        0.0000        0.0000        0.0000        0.0000        0.0000        0.0000        0.0000        0.0000        0.0000        0.0000        0.0000        0.0000        0.0000        0.0000        0.0000        0.0000        0.0000        0.0000        0.0000        0.0000        0.0000        0.0000        1.1746        0.3729        0.0000        0.0000        0.0000        0.0000        0.0000        0.0000        0.0000        0.0000        0.0000        0.0000        1.1286        1.7521        2.1710        2.6286        3.3006        4.0159        4.7379        5.5847        6.5417        6.1358        0.0000        0.0000        0.0000        0.0000        0.0000        0.0000        0.0000        0.0000        0.0000        0.0000        0.0000        0.0000        0.0000        0.0000        0.0000        0.0000        0.0000        6.6403        5.3435        2.8283        1.7777        1.0970        0.7861        0.2972        0.0269        0.0000        0.0000        0.0000        0.0000        0.0000        0.0239        0.3264        0.4557        0.6605        0.9392        7.8743        1.4349        2.1140        3.2855        7.8495        9.1581       11.8713       12.6699       17.1694       18.6591       21.1894       22.1893       20.6437       22.4226       22.9914       23.6062       27.9371       29.3536       32.3767       34.2475       41.0535       43.4623       51.2768       56.6217       72.2756       73.8203       76.0707       80.0109       87.8757       93.0870      100.6399      106.3852       96.3380       96.7474      101.0254      107.2333      105.5087      115.5679      105.4338       98.8164       99.2043      116.0771      137.7458      136.6011      163.2222      177.5110      181.9289      156.4079      143.3110      154.5604      152.4110      166.0421      148.0364      137.7616      135.3399      133.4678      129.2845      131.4337      128.9072      137.2809      134.3136      128.2548      123.0864      115.2518      101.6888       84.8931       75.0376       69.7341       61.3323       55.4148       68.1422       69.8650        0.0000        0.0000        0.0000        0.0000        0.0000        0.0000        0.0000        0.0000        0.0000        0.0000        0.0000        0.0000        0.0000        0.0000        0.0000        0.0000        0.0000        0.0000        0.0000        0.0000        0.0000        0.0000        0.0000        0.0000        0.0000        0.0000        0.0000        0.0000        0.0000        0.0000        0.0000        0.0000        0.0000        0.0000        0.0000        0.0000        0.0000        0.0000        0.0000        0.0000        0.0000        0.0000        0.0000        0.0000        0.0000        0.0000        0.0000        0.0000        0.0000        0.0000        0.0000        0.0000        0.0000        0.0000        0.0000        0.0000        0.0000        0.0000
        0.0000        0.0000        0.0000        0.0000        0.0000        0.0000        0.0000        0.0000        0.0000        0.0000        0.0000        0.0000        0.0000        0.0000        0.0000        0.0000        0.0000        0.0000        0.0000        0.0000        0.0000        0.0000        0.0000        0.0000        0.0000        0.0000        0.0000        0.0000        0.0000        0.0000        0.0000        0.0000        0.0000        0.0000        0.0000        0.0000        0.0000        0.0000        0.0000        0.0000        0.0000        0.0000        0.0000        0.0000        0.0000        0.0000        0.0000        0.0000        0.0000        0.0000        0.0000        0.0000        0.0000        0.0000        0.0000        0.0000        0.0000        0.0000        0.0000        0.0000        0.0000        0.0000        0.0000        0.0000        0.0000        0.0000        0.0000        0.0000        0.0000        0.0000        0.0000        0.0000        0.0000        0.0000        0.0000        0.0031        0.0000        0.0000        0.0000        0.4768        0.5724        0.8113        1.2305        0.0000        0.0000        0.0000        0.0000        0.0000        0.0000        0.0000        0.0000        0.0000        0.0000        0.0000        0.0000        0.0000        0.0000        0.0000        0.0000        0.0000        0.0000        3.9256        3.2876        4.6474        3.4148        2.4510        1.7646        0.0000        0.0000        0.0069        0.0000        0.0000        0.0000        0.0000        0.0000        0.2903        0.4164        0.6214        2.0551        3.6410        4.3773        3.2733        4.5242        6.2658        9.3072       11.0691       11.5096       14.6886       19.1052       19.1425       20.9876       23.8545       25.7668       27.6279       29.3455       33.5434       35.2051       37.5903       40.5530       42.2571       48.5154       62.0300       55.5221       74.1508       80.1099      100.9504      114.1007       97.5917      111.5437      124.4905      124.2803      100.0536      104.8129      114.0144      116.4170       98.6366      100.8365      101.3152      104.8089      110.0000      112.2610      129.6213      137.3459      153.9553      156.1795      169.8124      136.5045      135.3683      117.2577      125.0223      128.4612      109.6220      120.5174      123.4176      107.8497      111.3793      114.1695      117.0234      116.5622      122.4119      120.8538      116.7419      113.7704      101.5714       87.9492       86.2453       78.2929       61.8838       64.7282       96.9838      109.2008        0.0000        0.0000        0.0000        0.0000        0.0000        0.0000        0.0000        0.0000        0.0000        0.0000        0.0000        0.0000        0.0000        0.0000        0.0000        0.0000        0.0000        0.0000        0.0000        0.0000        0.0000        0.0000        0.0000        0.0000        0.0000        0.0000        0.0000        0.0000        0.0000        0.0000        0.0000        0.0000        0.0000        0.0000        0.0000        0.0000        0.0000        0.0000        0.0000        0.0000        0.0000        0.0000        0.0000        0.0000        0.0000        0.0000        0.0000        0.0000        0.0000        0.0000        0.0000        0.0000        0.0000        0.0000        0.0000        0.0000        0.0000        0.0000
        0.0000        0.0000        0.0000        0.0000        0.0000        0.0000        0.0000        0.0000        0.0000        0.0000        0.0000        0.0000        0.0000        0.0000        0.0000        0.0000        0.0000        0.0000        0.0000        0.0000        0.0000        0.0000        0.0000        0.0000        0.0000        0.0000        0.0000        0.0000        0.0000        0.0000        0.0000        0.0000        0.0000        0.0000        0.0000        0.0000        0.0000        0.0000        0.0000        0.0000        0.0000        0.0000        0.0000        0.0000        0.0000        0.0000        0.0000        0.0000        0.0000        0.0000        0.0000        0.0000        0.0000        0.0000        0.0000        0.0000        0.0000        0.0000        0.0000        0.0000        0.0000        0.0000        0.0000        0.0000        0.0000        0.0000        0.0000        0.0000        0.0000        0.0000        0.0000        0.0000        0.0000        0.0000        0.0000        0.0000        0.0000        0.0000        0.0000        0.0000        0.0000        0.0000        0.0000        0.0000        0.0000        0.0000        0.0000        0.0000        0.0000        0.0000        0.0000        0.0000        0.0000        0.0000        0.0000        0.0000        0.0000        0.0000        0.0000        0.0000        0.0000        2.5130        2.2922        3.6964        3.2757        2.6985        1.9471        0.0000        0.0000        0.0000        0.0000        0.0000        0.0000        0.0000        0.0000        0.2771        0.3724        0.6063        0.9658        1.9249        2.4416        3.2697        4.4027        5.6938        6.8366        9.2718       11.9100       18.5141       17.9578       17.6994       19.7683       24.2611       26.2060       28.1103       29.9598       33.8995       37.2441       39.8213       45.0879       47.3057       67.8646       66.7400       76.6183       94.2868      106.9262      112.7322      133.1164      129.3241      141.7355      135.3752      133.3146      107.7173      112.0043      110.8364      115.2925      104.2280      104.3945      104.8051      107.6656      111.1259      112.4674      113.8089      132.4968      152.6064      148.9148      156.9585      141.5860      141.1758      111.2102       99.4925      105.7728      102.2167      103.7876      112.4339      103.0289      104.3849      107.9353      114.1763      106.6809      112.8340      112.5252      102.7420      101.0041       85.8871       84.4708       80.3456       79.6628       65.5765       76.7956      107.1988        0.0000        0.0000        0.0000        0.0000        0.0000        0.0000        0.0000        0.0000        0.0000        0.0000        0.0000        0.0000        0.0000        0.0000        0.0000        0.0000        0.0000        0.0000        0.0000        0.0000        0.0000        0.0000        0.0000        0.0000        0.0000        0.0000        0.0000        0.0000        0.0000        0.0000        0.0000        0.0000        0.0000        0.0000        0.0000        0.0000        0.0000        0.0000        0.0000        0.0000        0.0000        0.0000        0.0000        0.0000        0.0000        0.0000        0.0000        0.0000        0.0000        0.0000        0.0000        0.0000        0.0000        0.0000        0.0000        0.0000        0.0000        0.0000        0.0000
        0.0000        0.0000        0.0000        0.0000        0.0000        0.0000        0.0000        0.0000        0.0000        0.0000        0.0000        0.0000        0.0000        0.0000        0.0000        0.0000        0.0000        0.0000        0.0000        0.0000        0.0000        0.0000        0.0000        0.0000        0.0000        0.0000        0.0000        0.0000        0.0000        0.0000        0.0000        0.0000        0.0000        0.0000        0.0000        0.0000        0.0000        0.0000        0.0000        0.0000        0.0000        0.0000        0.0000        0.0000        0.0000        0.0000        0.0000        0.0000        0.0000        0.0000        0.0000        0.0000        0.0000        0.0000        0.0000        0.0000        0.0000        0.0000        0.0000        0.0000        0.0000        0.0000        0.0000        0.0000        0.0000        0.0000        0.0000        0.0000        0.0000        0.0000        0.0000        0.0000        0.0000        0.0000        0.0000        0.0000        0.0000        0.0000        0.0000        0.0000        0.0000        0.0000        0.0000        0.0000        0.0000        0.0000        0.0000        0.0000        0.0000        0.0000        0.0000        0.0000        0.0000        0.0000        0.0000        0.0000        0.0000        0.0000        0.0000        0.0000        0.0000        1.5696        1.5740        2.8259        2.8400        2.5405        1.9246        0.0000        0.0000        0.0000        0.0000        0.0000        0.0000        0.0000        0.0000        0.3914        0.5476        0.8723        1.2602        2.4416        3.0469        3.8395        4.8234        5.9778        6.9688        8.3846       10.2068       13.3184       15.8403       19.6622       19.7771       21.6681       23.6828       27.3831       30.6564       37.7151       43.3864       45.5181       46.1580       61.9127       81.6656       75.9916       99.6137      117.5316      122.2034      127.4538      129.0466      130.2107      144.7907      135.1119      139.7720      111.9498      108.6468      109.2657      112.2011      102.3278      109.7676      113.7457      112.4735      112.0958      115.9914      108.8050      120.4836      133.6772      141.8322      155.5679      135.1824      142.9454      112.9737      110.1480       96.8015       92.6790       93.3335       96.6755       89.6002       99.1151      101.4736      100.6321       90.2702      101.0562       91.9677       87.2428       84.4046       75.8144       73.8455       77.1163       74.6138       84.9237      160.0664      117.4177        0.0000        0.0000        0.0000        0.0000        0.0000        0.0000        0.0000        0.0000        0.0000        0.0000        0.0000        0.0000        0.0000        0.0000        0.0000        0.0000        0.0000        0.0000        0.0000        0.0000        0.0000        0.0000        0.0000        0.0000        0.0000        0.0000        0.0000        0.0000        0.0000        0.0000        0.0000        0.0000        0.0000        0.0000        0.0000        0.0000        0.0000        0.0000        0.0000        0.0000        0.0000        0.0000        0.0000        0.0000        0.0000        0.0000        0.0000        0.0000        0.0000        0.0000        0.0000        0.0000        0.0000        0.0000        0.0000        0.0000        0.0000        0.0000        0.0000
        0.0000        0.0000        0.0000        0.0000        0.0000        0.0000        0.0000        0.0000        0.0000        0.0000        0.0000        0.0000        0.0000        0.0000        0.0000        0.0000        0.0000        0.0000        0.0000        0.0000        0.0000        0.0000        0.0000        0.0000        0.0000        0.0000        0.0000        0.0000        0.0000        0.0000        0.0000        0.0000        0.0000        0.0000        0.0000        0.0000        0.0000        0.0000        0.0000        0.0000        0.0000        0.0000        0.0000        0.0000        0.0000        0.0000        0.0000        0.0000        0.0000        0.0000        0.0000        0.0000        0.0000        0.0000        0.0000        0.0000        0.0000        0.0000        0.0000        0.0000        0.0000        0.0000        0.0000        0.0000        0.0000        0.0000        0.0000        0.0000        0.0000        0.0000        0.0000        0.0000        0.0000        0.0000        0.0000        0.0000        0.0000        0.0000        0.0000        0.0000        0.0000        0.0000        0.0000        0.0000        0.0000        0.0000        0.0000        0.0000        0.0000        0.0000        0.0000        0.0000        0.0000        0.0000        0.0000        0.0000        0.0000        0.0000        0.0000        0.0000        0.9877        1.1351        1.1460        2.0669        2.0887        1.9636        1.6918        0.0000        0.0000        0.0000        0.0000        0.0000        0.0000        0.0000        0.0000        0.6666        0.9299        1.3146        1.8284        3.3592        4.0865        5.0136        5.7824        7.1177        8.1753        9.1177       10.5250       12.8843       17.3641       18.6485       19.6527       21.3351       22.9992       26.5613       33.3168       40.0289       42.9668       44.8795       49.2960       70.6774       91.6964       98.6821      118.4644      125.4861      132.8903      141.7674      145.2635      152.5723      150.8935      152.6104      155.2243      134.8630      127.5700      125.9537      130.5164      115.8785      124.0610      118.7776      123.9301      123.7372      113.9814      105.3391      111.6782      131.9380      142.8197      125.9579      127.0003      115.7000       96.3096       93.2404       89.8681       91.7020       81.4407       75.0865       81.5877       84.4973       82.5517       81.0293       76.8918       78.2346       82.7547       79.3025       77.3275       77.4356       79.5806       82.0245       78.3826      120.8299        0.0000        0.0000        0.0000        0.0000        0.0000        0.0000        0.0000        0.0000        0.0000        0.0000        0.0000        0.0000        0.0000      149.9400        0.0000        0.0000        0.0000      117.5400        0.0000        0.0000        0.0000        0.0000        0.0000        0.0000        0.0000        0.0000        0.0000        0.0000        0.0000        0.0000        0.0000        0.0000        0.0000        0.0000        0.0000        0.0000        0.0000        0.0000        0.0000        0.0000        0.0000        0.0000        0.0000        0.0000        0.0000        0.0000        0.0000        0.0000        0.0000        0.0000        0.0000        0.0000        0.0000        0.0000        0.0000        0.0000        0.0000        0.0000        0.0000        0.0000        0.0000
        0.0000        0.0000        0.0000        0.0000        0.0000        0.0000        0.0000        0.0000        0.0000        0.0000        0.0000        0.0000        0.0000        0.0000        0.0000        0.0000        0.0000        0.0000        0.0000        0.0000        0.0000        0.0000        0.0000        0.0000        0.0000        0.0000        0.0000        0.0000        0.0000        0.0000        0.0000        0.0000        0.0000        0.0000        0.0000        0.0000        0.0000        0.0000        0.0000        0.0000        0.0000        0.0000        0.0000        0.0000        0.0000        0.0000        0.0000        0.0000        0.0000        0.0000        0.0000        0.0000        0.0000        0.0000        0.0000        0.0000        0.0000        0.0000        0.0000        0.0000        0.0000        0.0000        0.0000        0.0000        0.0000        0.0000        0.0000        0.0000        0.0000        0.0000        0.0000        0.0000        0.0000        0.0000        0.0000        0.0000        0.0000        0.0000        0.0000        0.0000        0.0000        0.0000        0.0000        0.0000        0.0000        0.0000        0.0000        0.0000        0.0000        0.0000        0.0000        0.0000        0.0000        0.0000        0.0000        0.0000        0.0000        0.0000        0.0000        0.0000        0.0000        0.0000        0.0000        0.1824        0.1865        0.1943        0.2059       90.9609       21.6441        1.3463        0.9648        0.0000        0.0000        0.0000        0.0000        1.6124        2.2179        3.0220        3.9945        6.1042        7.8471        8.5720        9.6601       10.6226       11.1787       12.3909       13.6686       13.8057       16.8697       16.5923       19.3658       16.6626       18.5658       27.0902       28.4169       35.6591       36.6821       39.6592       48.1313      102.2838      123.2240      121.7267      129.2323      134.0709      151.4590      154.4404      156.4724      166.2804      175.4326      177.0672      181.4217      163.1197      159.5863      150.4504      149.3063      131.6907      136.8824      143.7338      140.6657      117.8855      111.5953      104.1781      114.0456       99.3975       99.0825       88.3013      101.8796       89.0408       67.4089       70.0784       66.3992       75.9746       65.8400       65.2153       58.8259       58.3503       58.7283       59.3464       57.6042       73.4192       78.6909       66.5910       70.1668       69.4204       71.5306       70.3329       76.0360      363.1279        0.0000        0.0000        0.0000        0.0000        0.0000        0.0000        0.0000        0.0000        0.0000        0.0000        0.0000        0.0000      183.1800      176.4000      143.5500        0.0000      134.1000      121.8600        0.0000        0.0000        0.0000        0.0000        0.0000        0.0000        0.0000        0.0000        0.0000        0.0000        0.0000        0.0000        0.0000        0.0000        0.0000        0.0000        0.0000        0.0000        0.0000        0.0000        0.0000        0.0000        0.0000        0.0000        0.0000        0.0000        0.0000        0.0000        0.0000        0.0000        0.0000        0.0000        0.0000        0.0000        0.0000        0.0000        0.0000        0.0000        0.0000        0.0000        0.0000        0.0000        0.0000
        0.0000        0.0000        0.0000        0.0000        0.0000        0.0000        0.0000        0.0000        0.0000        0.0000        0.0000        0.0000        0.0000        0.0000        0.0000        0.0000        0.0000        0.0000        0.0000        0.0000        0.0000        0.0000        0.0000        0.0000        0.0000        0.0000        0.0000        0.0000        0.0000        0.0000        0.0000        0.0000        0.0000        0.0000        0.0000        0.0000        0.0000        0.0000        0.0000        0.0000        0.0000        0.0000        0.0000        0.0000        0.0000        0.0000        0.0000        0.0000        0.0000        0.0000        0.0000        0.0000        0.0000        0.0000        0.0000        0.0000        0.0000        0.0000        0.0000        0.0000        0.0000        0.0000        0.0000        0.0000        0.0000        0.0000        0.0000        0.0000        0.0000        0.0000        0.0000        0.0000        0.0000        0.0000        0.0000        0.0000        0.0000        0.0000        0.0000        0.0000        0.0000        0.0000        0.0000        0.0000        0.0000        0.0000        0.0000        0.0000        0.0000        0.0000        0.0000        0.0000        0.0000        0.0000        0.0000        0.0000        0.0000        0.0000        0.0000        0.0000        0.0000        0.0000        0.0287        0.0707        0.0760        0.1098        0.1885       84.6152       40.2246        1.8778        1.3463        0.0000        0.0000        0.0000        0.0000        2.0483        2.8665        3.8066        4.9108        7.1394        8.4683        9.5698       10.5521       10.7368       11.6363       12.6758       13.8604       12.7809       13.9466       14.8350       15.5784       14.6805       18.3630       23.9633       27.0723       34.5120       37.3783       44.7177       56.0044      108.1968      118.6105      143.4029      152.1404      148.1628      153.5963      157.8224      164.9335      177.8146      184.6537      188.1348      193.1699      153.4963      145.9064      152.0287      151.0064      128.6011      139.4638      128.9405      124.4849      102.5594      101.9966       91.4141       94.0184       79.3214       71.5849       77.7099       78.0878       78.3897       52.6106       58.5932       73.5709       67.3303       53.0900       52.6330       52.2249       55.5383       51.9614       50.8177       51.8560       65.0243       72.0560       69.7214       56.1663       56.8313       63.3476       58.5553       57.9047      312.1026        0.0000        0.0000        0.0000        0.0000        0.0000        0.0000      165.0868      145.7100        0.0000        0.0000        0.0000        0.0000      161.6400      156.2400        0.0000        0.0000        0.0000        0.0000        0.0000        0.0000        0.0000        0.0000        0.0000        0.0000        0.0000        0.0000        0.0000        0.0000        0.0000        0.0000        0.0000        0.0000        0.0000        0.0000        0.0000        0.0000        0.0000        0.0000        0.0000        0.0000        0.0000        0.0000        0.0000        0.0000        0.0000        0.0000        0.0000        0.0000        0.0000        0.0000        0.0000        0.0000        0.0000        0.0000        0.0000        0.0000        0.0000        0.0000        0.0000        0.0000        0.0000
        0.0000        0.0000        0.0000        0.0000        0.0000        0.0000        0.0000        0.0000        0.0000        0.0000        0.0000        0.0000        0.0000        0.0000        0.0000        0.0000        0.0000        0.0000        0.0000        0.0000        0.0000        0.0000        0.0000        0.0000        0.0000        0.0000        0.0000        0.0000        0.0000        0.0000        0.0000        0.0000        0.0000        0.0000        0.0000        0.0000        0.0000        0.0000        0.0000        0.0000        0.0000        0.0000        0.0000        0.0000        0.0000        0.0000        0.0000        0.0000        0.0000        0.0000        0.0000        0.0000        0.0000        0.0000        0.0000        0.0000        0.0000        0.0000        0.0000        0.0000        0.0000        0.0000        0.0000        0.0000        0.0000        0.0000        0.0000        0.0000        0.0000        0.0000        0.0000        0.0000        0.0000        0.0000        0.0000        0.0000        0.0000        0.0000        0.0000        0.0000        0.0000        0.0000        0.0000        0.0000        0.0000        0.0000        0.0000        0.0000        0.0000        0.0000        0.0000        0.0000        0.0000        0.0000        0.0000        0.0000        0.0000        0.0000        0.0910        0.0000        0.0000        0.0000        0.0136        0.0347        0.0485        0.1097        0.2343        2.1364        2.8330        2.9129        2.3843        0.0000        0.0000        0.0000        0.0000        2.9930        3.7836        4.6367        5.6503        7.8510        8.8563        9.7561       10.7183       10.8042       11.6804       12.7037       13.8887       12.8006       14.7623       14.9264       19.7679       17.6395       19.4885       22.1602       25.9374       36.1016       43.7363       53.3266       58.5937      115.3387      136.0776      151.9128      158.5765      158.7097      159.6699      176.1043      182.2206      204.5532      201.1017      193.0696      189.2744      154.8581      156.5607      152.9975      146.6414      127.3163      127.3373      121.0510      105.0974      101.7735       96.2827       76.3523       80.9255       67.4304       58.8701       56.8767       54.4345       53.2135       52.3352       52.3909       50.7391       47.8459       45.1725       45.9125       46.1381       47.7192       54.0625       48.8742       51.1646       64.7732       63.4491       59.2966       53.4972       52.7433       62.8019       67.7688       62.9455        0.0000        0.0000        0.0000        0.0000        0.0000      112.6655      117.6021      121.2632       96.6300        0.0000        0.0000        0.0000        0.0000        0.0000        0.0000        0.0000        0.0000        0.0000        0.0000        0.0000        0.0000        0.0000        0.0000        0.0000        0.0000        0.0000        0.0000        0.0000        0.0000        0.0000        0.0000        0.0000        0.0000        0.0000        0.0000        0.0000        0.0000        0.0000        0.0000        0.0000        0.0000        0.0000        0.0000        0.0000        0.0000        0.0000        0.0000        0.0000        0.0000        0.0000        0.0000        0.0000        0.0000        0.0000        0.0000        0.0000        0.0000        0.0000        0.0000        0.0000        0.0000        0.0000
        0.0000        0.0000        0.0000        0.0000        0.0000        0.0000        0.0000        0.0000        0.0000        0.0000        0.0000        0.0000        0.0000        0.0000        0.0000        0.0000        0.0000        0.0000        0.0000        0.0000        0.0000        0.0000        0.0000        0.0000        0.0000        0.0000        0.0000        0.0000        0.0000        0.0000        0.0000        0.0000        0.0000        0.0000        0.0000        0.0000        0.0000        0.0000        0.0000        0.0000        0.0000        0.0000        0.0000        0.0000        0.0000        0.0000        0.0000        0.0000        0.0000        0.0000        0.0000        0.0000        0.0000        0.0000        0.0000        0.0000        0.0000        0.0000        0.0000        0.0000        0.0000        0.0000        0.0000        0.0000        0.0000        0.0000        0.0000        0.0000        0.0000        0.0000        0.0000        0.0000        0.0000        0.0000        0.0000        0.0000        0.0000        0.0000        0.0000        0.0000        0.0000        0.0000        0.0000        0.0000        0.0000        0.0000        0.0000        0.0000        0.0000        0.0000        0.0000        0.0000        0.0000        0.0000        0.0000        0.0000        0.0000        0.0000        0.2277        0.0254        0.0000        0.0122        0.0626        0.0745        0.1042        0.1942        0.3437        3.2478        4.1812        4.4891        4.0982        0.0000        0.0000        0.0000        0.0000        4.4052        5.0133        5.5225        5.9645        7.5947        8.0595        8.7802        9.7501       10.4776       12.0579       12.6792       13.6798       13.0172       14.3990       16.9273       19.6077       21.0634       25.1305       27.9517       30.7849       45.3890       55.3665       62.3160       65.5864      131.8953      142.3172      155.9614      163.7925      166.9161      175.4701      187.8699      202.7126      218.1888      204.7567      208.7229      209.7455      163.7607      159.4053      159.7405      144.0689      119.3787      124.9107      114.9118      107.9915       99.6929       82.4488       64.7169       68.6098       64.7942       55.7915       47.9526       45.8118       45.5479       44.8511       43.7122       43.2030       44.7829       43.9388       47.0441       45.3042       43.3974       49.9107       58.1538       48.2626       55.5696       49.9778       52.9304       56.8822       57.9180       65.7173       75.9365      118.5286        0.0000        0.0000        0.0000       46.9200       97.3829      110.2399      114.2170      109.9252       47.6400        0.0000        0.0000        0.0000        0.0000        0.0000        0.0000        0.0000        0.0000        0.0000        0.0000        0.0000        0.0000        0.0000        0.0000        0.0000        0.0000        0.0000        0.0000        0.0000        0.0000        0.0000        0.0000        0.0000        0.0000        0.0000        0.0000        0.0000        0.0000        0.0000        0.0000        0.0000        0.0000        0.0000        0.0000        0.0000        0.0000        0.0000        0.0000        0.0000        0.0000        0.0000        0.0000        0.0000        0.0000        0.0000        0.0000        0.0000        0.0000        0.0000        0.0000        0.0000        0.0000        0.0000
        0.0000        0.0000        0.0000        0.0000        0.0000        0.0000        0.0000        0.0000        0.0000        0.0000        0.0000        0.0000        0.0000        0.0000        0.0000        0.0000        0.0000        0.0000        0.0000        0.0000        0.0000        0.0000        0.0000        0.0000        0.0000        0.0000        0.0000        0.0000        0.0000        0.0000        0.0000        0.0000        0.0000        0.0000        0.0000        0.0000        0.0000        0.0000        0.0000        0.0000        0.0000        0.0000        0.0000        0.0000        0.0000        0.0000        0.0000        0.0000        0.0000        0.0000        0.0000        0.0000        0.0000        0.0000        0.0000        0.0000        0.0000        0.0000        0.0000        0.0000        0.0000        0.0000        0.0000        0.0000        0.0000        0.0000        0.0000        0.0000        0.0000        0.0000        0.0000        0.0000        0.0000        0.0000        0.0000        0.0000        0.0000        0.0000        0.0000        0.0000        0.0000        0.0000        0.0000        0.0000        0.0000        0.0000        0.0000        0.0000        0.0000        0.0000        0.0000        0.0000        0.0000        0.0000        0.0000        0.0000        0.0000        0.0000        0.0000        0.0000        0.0000        0.0000        0.0000        0.4986        0.6966        1.2073        2.0230        5.3957        6.9427        7.7868        7.2238        5.7803        5.5136        5.6164        6.0569        6.9638        7.4707      218.9407      148.3979        4.8686        4.7826        5.1498        5.6904        7.2739        7.7480        8.9499       10.6305       13.0932       14.8055       18.7812       24.0083       35.2928       44.7980       45.9770       52.9695       80.6197       86.7214       95.3500      101.7670      146.4478      155.7997      172.1800      198.3750      176.8584      188.0226      196.0263      205.1272      214.8416      220.9097      214.6086      211.7356      171.3111      159.0934      154.6091      143.3472      144.4265      169.3496      122.2668      122.8957       93.6219       58.9522       57.0648       72.0477       58.1309       53.9315       56.5206       56.9041       49.5050       46.1400       42.4919       42.3731       47.1549       51.5167       53.6669       51.2278       54.3571       60.1468       51.7648       54.9622       50.9438       41.3948       48.2906       47.8251       43.1517      122.8347      150.9234        0.0000        0.0000        0.0000        0.0000       46.1577       88.9341      105.8639      112.7742      116.2057      102.5700        0.0000        0.0000        0.0000        0.0000        0.0000        0.0000        0.0000        0.0000        0.0000        0.0000        0.0000        0.0000        0.0000        0.0000        0.0000        0.0000        0.0000        0.0000        0.0000        0.0000        0.0000        0.0000        0.0000        0.0000        0.0000        0.0000        0.0000        0.0000        0.0000        0.0000        0.0000        0.0000        0.0000        0.0000        0.0000        0.0000        0.0000        0.0000        0.0000        0.0000        0.0000        0.0000        0.0000        0.0000        0.0000        0.0000        0.0000        0.0000        0.0000        0.0000        0.0000        0.0000        0.0000
        0.0000        0.0000        0.0000        0.0000        0.0000        0.0000        0.0000        0.0000        0.0000        0.0000        0.0000        0.0000        0.0000        0.0000        0.0000        0.0000        0.0000        0.0000        0.0000        0.0000        0.0000        0.0000        0.0000        0.0000        0.0000        0.0000        0.0000        0.0000        0.0000        0.0000        0.0000        0.0000        0.0000        0.0000        0.0000        0.0000        0.0000        0.0000        0.0000        0.0000        0.0000        0.0000        0.0000        0.0000        0.0000        0.0000        0.0000        0.0000        0.0000        0.0000        0.0000        0.0000        0.0000        0.0000        0.0000        0.0000        0.0000        0.0000        0.0000        0.0000        0.0000        0.0000        0.0000        0.0000        0.0000        0.0000        0.0000        0.0000        0.0000        0.0000        0.0000        0.0000        0.0000        0.0000        0.0000        0.0000        0.0000        0.0000        0.0000        0.0000        0.0000        0.0000        0.0000        0.0000        0.0000        0.0000        0.0000        0.0000        0.0000        0.0000        0.0000        0.0000        0.0000        0.0000        0.0000        0.0000        0.0000        0.0000        0.0000        0.0000        0.0000        0.0000        0.0000        0.6715        0.9434        1.5678        2.5510        6.7162        8.5434        9.6252        9.5009        7.8120        7.5113        7.5762        7.7960        8.5970        8.8997      147.4016      146.8986        4.7839        4.3395        4.5781        5.1901        6.3409        7.0767        8.7811       10.4767       14.3423       15.4137       21.7827       30.6057       41.1022       51.5999       62.4898       70.2393       89.8627       95.1525      101.3607      106.5137      152.3084      166.9223      185.1149      196.2153      183.6230      193.4658      207.1175      208.8300      236.1402      227.0148      200.2427      178.7575      167.0881      148.4527      131.9627      129.8367      110.1627      100.7490      115.0804       99.8797       80.0849       59.0081       56.2438       50.7049       54.0246       50.9856       37.3892       38.5906       41.1221       45.3742       43.5348       49.0079       45.4170       44.1402       44.5853       53.1042       62.0406       62.8131       50.7798       47.8162       40.8719       37.1712       36.7952       42.9325        0.0000        0.0000        0.0000        0.0000        0.0000        0.0000       36.5278       43.7478       78.4926       98.2876      107.7624      111.6728        0.0000        0.0000        0.0000        0.0000        0.0000        0.0000        0.0000        0.0000        0.0000        0.0000        0.0000        0.0000        0.0000        0.0000        0.0000        0.0000        0.0000        0.0000        0.0000        0.0000        0.0000        0.0000        0.0000        0.0000        0.0000        0.0000        0.0000        0.0000        0.0000        0.0000        0.0000        0.0000        0.0000        0.0000        0.0000        0.0000        0.0000        0.0000        0.0000        0.0000        0.0000        0.0000        0.0000        0.0000        0.0000        0.0000        0.0000        0.0000        0.0000        0.0000        0.0000        0.0000        0.0000        0.0000
        0.0000        0.0000        0.0000        0.0000        0.0000        0.0000        0.0000        0.0000        0.0000        0.0000        0.0000        0.0000        0.0000        0.0000        0.0000        0.0000        0.0000        0.0000        0.0000        0.0000        0.0000        0.0000        0.0000        0.0000        0.0000        0.0000        0.0000        0.0000        0.0000        0.0000        0.0000        0.0000        0.0000        0.0000        0.0000        0.0000        0.0000        0.0000        0.0000        0.0000        0.0000        0.0000        0.0000        0.0000        0.0000        0.0000        0.0000        0.0000        0.0000        0.0000        0.0000        0.0000        0.0000        0.0000        0.0000        0.0000        0.0000        0.0000        0.0000        0.0000        0.0000        0.0000        0.0000        0.0000        0.0000        0.0000        0.0000        0.0000        0.0000        0.0000        0.0000        0.0000        0.0000        0.0000        0.0000        0.0000        0.0000        0.0000        0.0000        0.0000        0.0000        0.0000        0.0000        0.0000        0.0000        0.0000        0.0000        0.0000        0.0000        0.0000        0.0000        0.0000        0.0000        0.0000        0.0000        0.0000        0.0000        0.0078        0.0000        0.0000        0.0000        0.0000        0.2496        1.1686        1.4613        2.0317        2.9264        7.3155        9.0307       10.4216       13.7307        9.1574       11.2126        9.3739        9.1635        9.6601        9.7804        9.3362       97.1391        5.0756        4.3628        4.4230        5.1751        6.4961        7.5628        8.7752       11.1135       15.2401       16.3055       22.7052       38.1221       49.9628       58.1663       65.4848       73.2909       95.6668      100.8466      104.7091      112.0947      165.1393      178.5223      190.2759      190.7041      187.7633      193.0314      207.9001      216.1980      222.4482      205.9168      181.6186      161.3454      145.8088      148.7528      136.4521      121.9705      107.7096      116.8455       99.2884       80.9258       68.3254       53.5887       44.9357       48.3171       36.8983       31.7736       37.2265       31.4395       37.7629       43.3484       35.0371       39.9670       41.0394       45.0499       49.1195       51.3636       55.1781       64.3949       53.7806       57.3824       45.0941       42.9109       43.5133        0.0000        0.0000        0.0000        0.0000        0.0000        0.0000       25.2079       27.8240       42.5710       81.5381       93.7620      104.8395      124.0705        0.0000        0.0000        0.0000        0.0000        0.0000        0.0000        0.0000        0.0000        0.0000        0.0000        0.0000        0.0000        0.0000        0.0000        0.0000        0.0000        0.0000        0.0000        0.0000        0.0000        0.0000        0.0000        0.0000        0.0000        0.0000        0.0000        0.0000        0.0000        0.0000        0.0000        0.0000        0.0000        0.0000        0.0000        0.0000        0.0000        0.0000        0.0000        0.0000        0.0000        0.0000        0.0000        0.0000        0.0000        0.0000        0.0000        0.0000        0.0000        0.0000        0.0000        0.0000        0.0000        0.0000        0.0000
        0.0000        0.0000        0.0000        0.0000        0.0000        0.0000        0.0000        0.0000        0.0000        0.0000        0.0000        0.0000        0.0000        0.0000        0.0000        0.0000        0.0000        0.0000        0.0000        0.0000        0.0000        0.0000        0.0000        0.0000        0.0000        0.0000        0.0000        0.0000        0.0000        0.0000        0.0000        0.0000        0.0000        0.0000        0.0000        0.0000        0.0000        0.0000        0.0000        0.0000        0.0000        0.0000        0.0000        0.0000        0.0000        0.0000        0.0000        0.0000        0.0000        0.0000        0.0000        0.0000        0.0000        0.0000        0.0000        0.0000        0.0000        0.0000        0.0000        0.0000        0.0000        0.0000        0.0000        0.0000        0.0000        0.0000        0.0000        0.0000        0.0000        0.0000        0.0000        0.0000        0.0000        0.0000        0.0000        0.0000        0.0000        0.0000        0.0000        0.0000        0.0000        0.0000        0.0000        0.0000        0.0000        0.0000        0.0000        0.0000        0.0000        0.0000        0.0000        0.0000        0.0000        0.0000        0.0000        0.0000        0.0000        0.1406        0.0000        0.0066        0.0000        0.0000        0.0000        1.7825        2.0572        7.6856        3.1506        8.0110        8.7596        9.5404       14.5527       16.3898       23.8525       18.3101       10.1531       11.2442       10.5133        9.8081       10.8184        6.3692        5.4811        5.3494        6.5315        8.4069        8.9726       10.4012       12.8536       15.4885       20.0874       27.9431       39.6758       51.3810       58.6867       73.2770       80.8512      105.6012      114.2981      119.6817      126.8330      187.7367      192.7973      199.4796      180.7216      170.4366      186.5571      188.8180      191.1128      206.4588      198.2456      188.5578      163.4057      145.5504      132.8072      128.9792      123.4001      113.9635      107.5608       87.2279       71.3119       58.7364       51.4182       42.1345       38.4566       32.9903       29.1331       28.3959       28.7946       30.7638       32.3524       33.8913       37.0712       40.3797       49.7709       54.5534       59.0657       59.2384       60.4148       51.9324       45.4362       56.0324       70.2914        0.0000        0.0000        0.0000        0.0000        0.0000        0.0000        0.0000       23.9749       28.1194       43.5995       80.5436       97.6449      107.0529      120.4223        0.0000        0.0000        0.0000        0.0000        0.0000        0.0000        0.0000        0.0000        0.0000        0.0000        0.0000        0.0000        0.0000        0.0000        0.0000        0.0000        0.0000        0.0000        0.0000        0.0000        0.0000        0.0000        0.0000        0.0000        0.0000        0.0000        0.0000        0.0000        0.0000        0.0000        0.0000        0.0000        0.0000        0.0000        0.0000        0.0000        0.0000        0.0000        0.0000        0.0000        0.0000        0.0000        0.0000        0.0000        0.0000        0.0000        0.0000        0.0000        0.0000        0.0000        0.0000        0.0000        0.0000        0.0000
        0.0000        0.0000        0.0000        0.0000        0.0000        0.0000        0.0000        0.0000        0.0000        0.0000        0.0000        0.0000        0.0000        0.0000        0.0000        0.0000        0.0000        0.0000        0.0000        0.0000        0.0000        0.0000        0.0000        0.0000        0.0000        0.0000        0.0000        0.0000        0.0000        0.0000        0.0000        0.0000        0.0000        0.0000        0.0000        0.0000        0.0000        0.0000        0.0000        0.0000        0.0000        0.0000        0.0000        0.0000        0.0000        0.0000        0.0000        0.0000        0.0000        0.0000        0.0000        0.0000        0.0000        0.0000        0.0000        0.0000        0.0000        0.0000        0.0000        0.0000        0.0000        0.0000        0.0000        0.0000        0.0000        0.0000        0.0000        0.0000        0.0000        0.0000        0.0000        0.0000        0.0000        0.0000        0.0000        0.0000        0.0000        0.0000        0.0000        0.0000        0.0000        0.0000        0.0000        0.0000        0.0000        0.0000        0.0000        0.0000        0.0000        0.0000        0.0000        0.0000        0.0000        0.0000        0.0000        0.0000        0.1445        0.2978        0.6311        2.2615        0.0000        3.6483        4.1345        5.2116        4.3283        5.7825        5.1285        5.1417        6.0401        8.4909        8.3352       14.2710       16.9720       16.9803       10.5689        9.9180       10.1518        8.0738        7.6425        6.3958        5.7761        4.8784        5.7984        8.5152        9.4812       11.2182       13.6391       16.9626       21.7192       34.0538       41.7703       50.6824       64.2738       76.8316       87.0195      123.1263      129.4295      138.1457      150.8440      186.0172      205.8338      200.9754      202.4447      171.5563      175.7633      173.5484      179.6044      182.1189      188.9977      191.1064      180.7097      140.0468      120.2206      123.2771      115.8974      106.4374       95.2538       84.2858       75.0600       58.2000       47.8580       41.3893       38.3263       34.0974       44.0343       50.2999       31.8711       37.7036       37.5681       39.9474       43.4239       48.4136       57.4253       58.7557       55.2279       42.2975       40.4185       37.1620       50.5899        0.0000        0.0000        0.0000        0.0000        0.0000       44.1300       34.4400        0.0000       30.6411       28.3460       40.0475       52.5315       86.8453      105.0038      116.6315        0.0000        0.0000        0.0000        0.0000        0.0000        0.0000        0.0000        0.0000        0.0000        0.0000        0.0000        0.0000        0.0000        0.0000        0.0000        0.0000        0.0000        0.0000        0.0000        0.0000        0.0000        0.0000        0.0000        0.0000        0.0000        0.0000        0.0000        0.0000        0.0000        0.0000        0.0000        0.0000        0.0000        0.0000        0.0000        0.0000        0.0000        0.0000        0.0000        0.0000        0.0000        0.0000        0.0000        0.0000        0.0000        0.0000        0.0000        0.0000        0.0000        0.0000        0.0000        0.0000        0.0000        0.0000        0.0000
        0.0000        0.0000        0.0000        0.0000        0.0000        0.0000        0.0000        0.0000        0.0000        0.0000        0.0000        0.0000        0.0000        0.0000        0.0000        0.0000        0.0000        0.0000        0.0000        0.0000        0.0000        0.0000        0.0000        0.0000        0.0000        0.0000        0.0000        0.0000        0.0000        0.0000        0.0000        0.0000        0.0000        0.0000        0.0000        0.0000        0.0000        0.0000        0.0000        0.0000        0.0000        0.0000        0.0000        0.0000        0.0000        0.0000        0.0000        0.0000        0.0000        0.0000        0.0000        0.0000        0.0000        0.0000        0.0000        0.0000        0.0000        0.0000        0.0000        0.0000        0.0000        0.0000        0.0000        0.0000        0.0000        0.0000        0.0000        0.0000        0.0000        0.0000        0.0000        0.0000        0.0000        0.0000        0.0000        0.0000        0.0000        0.0000        0.0000        0.0000        0.0000        0.0000        0.0000        0.0000        0.0000        0.0000        0.0000        0.0000        0.0000        0.0000        0.0000        0.0000        0.0000        0.0000        0.0000        0.0000        0.0000        0.4159        0.0000        0.0000        0.0000        8.3046        9.9146        8.3992        5.1316        6.6787        5.9506        4.5542        4.5955        5.5420        9.4610       10.2586        9.3937       10.1583        9.1972        9.1237        9.1581        8.3857        7.2325        4.9182        3.6562        5.6383        4.8048        8.6213        9.1635       11.2607       14.1471       18.8758       22.9645       36.0880       43.9776       54.4888       67.9301       77.7058       86.6434      122.7274      140.8570      152.4351      163.6763      197.9353      218.2667      228.6487      223.8504      196.5875      197.2788      187.1570      183.6312      182.2543      202.7965      200.6201      184.5934      137.4252      120.7915      129.4829      105.4797      104.2387       96.3640       86.1297       73.4947       56.9041       45.5022       38.4188       34.9124       31.4650       34.0289       40.1182       30.6522       35.9822       38.5395       40.9568       45.1175       48.7131       51.0714       51.3497       47.8866       43.3976       39.9919       52.2514       55.0360        0.0000        0.0000        0.0000        0.0000        0.0000       33.5700       23.1600       10.4400       29.6979       31.6570       40.4092       73.4176       91.2145      110.5450      145.7941        0.0000        0.0000        0.0000        0.0000        0.0000        0.0000        0.0000        0.0000        0.0000        0.0000        0.0000        0.0000        0.0000        0.0000        0.0000        0.0000        0.0000        0.0000        0.0000        0.0000        0.0000        0.0000        0.0000        0.0000        0.0000        0.0000        0.0000        0.0000        0.0000        0.0000        0.0000        0.0000        0.0000        0.0000        0.0000        0.0000        0.0000        0.0000        0.0000        0.0000        0.0000        0.0000        0.0000        0.0000        0.0000        0.0000        0.0000        0.0000        0.0000        0.0000        0.0000        0.0000        0.0000        0.0000        0.0000
        0.0000        0.0000        0.0000        0.0000        0.0000        0.0000        0.0000        0.0000        0.0000        0.0000        0.0000        0.0000        0.0000        0.0000        0.0000        0.0000        0.0000        0.0000        0.0000        0.0000        0.0000        0.0000        0.0000        0.0000        0.0000        0.0000        0.0000        0.0000        0.0000        0.0000        0.0000        0.0000        0.0000        0.0000        0.0000        0.0000        0.0000        0.0000        0.0000        0.0000        0.0000        0.0000        0.0000        0.0000        0.0000        0.0000        0.0000        0.0000        0.0000        0.0000        0.0000        0.0000        0.0000        0.0000        0.0000        0.0000        0.0000        0.0000        0.0000        0.0000        0.0000        0.0000        0.0000        0.0000        0.0000        0.0000        0.0000        0.0000        0.0000        0.0000        0.0000        0.0000        0.0000        0.0000        0.0000        0.0000        0.0000        0.0000        0.0000        0.0000        0.0000        0.0000        0.0000        0.0000        0.0000        0.0000        0.0000        0.0000        0.0000        0.0000        0.0000        0.0000        0.0000        0.0000        0.0000        0.0000        0.0000        0.0000        0.0000        0.0000        0.0000        9.2744       10.0166        7.0173        6.5068        6.1303        6.6223        6.0236        5.4351        5.6366        7.5085        8.7321       10.9903       10.8802       10.2750       10.2249       10.2485        9.4040        8.3796        4.6092        3.9807        4.4376        5.2343        9.2376       11.0860       12.9879       15.7560       23.7338       26.5022       40.3971       48.4906       60.3351       67.5100       76.7055       89.4090      131.1818      146.6800      155.9982      168.5178      212.5968      225.4936      240.3624      249.5195      211.7216      209.3753      217.4993      216.0104      208.8268      186.5153      176.3196      162.8065      127.2854      121.5983      111.3924      103.2172      103.5728       97.1248       85.3723       72.3856       56.4984       44.9145       37.5997       33.9877       30.7383       27.3455       27.9369       30.1397       35.3250       38.1190       41.5048       45.2651       45.5849       46.1952       47.8544       55.3298       76.2396       78.4476        0.0000        0.0000        0.0000        0.0000        0.0000        0.0000       63.2400       42.6000       25.3200       10.0200       37.8398       36.8524       54.4585       86.9785       92.8932      112.6906      166.9929        0.0000        0.0000        0.0000        0.0000        0.0000        0.0000        0.0000        0.0000        0.0000        0.0000        0.0000        0.0000        0.0000        0.0000        0.0000        0.0000        0.0000        0.0000        0.0000        0.0000        0.0000        0.0000        0.0000        0.0000        0.0000        0.0000        0.0000        0.0000        0.0000        0.0000        0.0000        0.0000        0.0000        0.0000        0.0000        0.0000        0.0000        0.0000        0.0000        0.0000        0.0000        0.0000        0.0000        0.0000        0.0000        0.0000        0.0000        0.0000        0.0000        0.0000        0.0000        0.0000        0.0000        0.0000        0.0000
        0.0000        0.0000        0.0000        0.0000        0.0000        0.0000        0.0000        0.0000        0.0000        0.0000        0.0000        0.0000        0.0000        0.0000        0.0000        0.0000        0.0000        0.0000        0.0000        0.0000        0.0000        0.0000        0.0000        0.0000        0.0000        0.0000        0.0000        0.0000        0.0000        0.0000        0.0000        0.0000        0.0000        0.0000        0.0000        0.0000        0.0000        0.0000        0.0000        0.0000        0.0000        0.0000        0.0000        0.0000        0.0000        0.0000        0.0000        0.0000        0.0000        0.0000        0.0000        0.0000        0.0000        0.0000        0.0000        0.0000        0.0000        0.0000        0.0000        0.0000        0.0000        0.0000        0.0000        0.0000        0.0000        0.0000        0.0000        0.0000        0.0000        0.0000        0.0000        0.0000        0.0000        0.0000        0.0000        0.0000        0.0000        0.0000        0.0000        0.0000        0.0000        0.0000        0.0000        0.0000        0.0000        0.0000        0.0000        0.0000        0.0000        0.0000        0.0000        0.0000        0.0000        0.0000        0.0000        0.0000        0.0000        0.0000        0.0000        0.0000        0.0000        0.0000        5.8727        5.6761        7.1591        8.4370        7.5600        8.4271        7.8961        7.9887        9.9534       11.1193       11.7037       12.1522       13.0813       12.0217       11.9998       11.5303       11.3241        7.6469        5.3090        5.6802        6.9841       12.1529       14.0544       16.2342       18.6096       24.5210       32.9794       48.1874       55.4977       61.6837       67.8166       81.0897       95.9867      135.3738      145.1079      167.6131      181.4085      217.0603      232.5215      243.9293      253.1384      226.6383      224.0928      228.9265      221.7810      203.0506      177.2089      155.1916      147.8995      119.7370      109.0373      100.0776       96.6431       98.7807       93.7662       84.6373       72.7390       56.6181       46.2009       39.4987       34.8610       31.1908       27.4717       27.7841       29.8703       34.6290       36.5199       40.7139       44.4979       43.9797       47.7876       52.7771       77.2323       79.1179       84.4929        0.0000        0.0000        0.0000        0.0000        0.0000        0.0000        0.0000       27.3900       16.2000       16.9200       40.9561       44.4258       55.9006       74.6007       96.9119      111.7395      178.1786        0.0000        0.0000        0.0000        0.0000        0.0000        0.0000        0.0000        0.0000        0.0000        0.0000        0.0000        0.0000        0.0000        0.0000        0.0000        0.0000        0.0000        0.0000        0.0000        0.0000        0.0000        0.0000        0.0000        0.0000        0.0000        0.0000        0.0000        0.0000        0.0000        0.0000        0.0000        0.0000        0.0000        0.0000        0.0000        0.0000        0.0000        0.0000        0.0000        0.0000        0.0000        0.0000        0.0000        0.0000        0.0000        0.0000        0.0000        0.0000        0.0000        0.0000        0.0000        0.0000        0.0000        0.0000        0.0000
        0.0000        0.0000        0.0000        0.0000        0.0000        0.0000        0.0000        0.0000        0.0000        0.0000        0.0000        0.0000        0.0000        0.0000        0.0000        0.0000        0.0000        0.0000        0.0000        0.0000        0.0000        0.0000        0.0000        0.0000        0.0000        0.0000        0.0000        0.0000        0.0000        0.0000        0.0000        0.0000        0.0000        0.0000        0.0000        0.0000        0.0000        0.0000        0.0000        0.0000        0.0000        0.0000        0.0000        0.0000        0.0000        0.0000        0.0000        0.0000        0.0000        0.0000        0.0000        0.0000        0.0000        0.0000        0.0000        0.0000        0.0000        0.0000        0.0000        0.0000        0.0000        0.0000        0.0000        0.0000        0.0000        0.0000        0.0000        0.0000        0.0000        0.0000        0.0000        0.0000        0.0000        0.0000        0.0000        0.0000        0.0000        0.0000        0.0000        0.0000        0.0000        0.0000        0.0000        0.0000        0.0000        0.0000        0.0000        0.0000        0.0000        0.0000        0.0000        0.0000        0.0000        0.0000        0.0000        0.0000        0.0000        0.0000        0.0000        0.0000        0.0000        0.0000        0.0000        5.9020        6.9352       12.4357       15.9705        9.9249        8.8595       10.7154        7.9672       13.1784       13.0699       14.1791       15.4847       17.6846       17.8951       17.3905       17.1959       11.6132       10.6913       11.4659       13.8950       21.3747       24.5440       27.5994       31.5111        0.0000        0.0000       48.3925       56.4153       60.2190       72.5394       83.8845       93.7430      138.0700      153.4247      173.2919      197.8831      215.3016      225.0198      233.5738      234.9232      240.8775      239.4629      242.8289      231.5888      192.2738      161.1017      136.0343      126.4869      102.0472       94.2482       91.9211       88.7105       97.0495       93.3352       85.8337       74.6833       62.7440       51.1553       43.5328       37.5978       29.9483       27.7322       27.3853       27.8036       30.9550       36.2568       42.7576       40.9625       41.6226       48.7393       45.7999        0.0000        0.0000        0.0000        0.0000        0.0000        0.0000        0.0000        0.0000        0.0000        0.0000        0.0000        0.0000        0.0000       48.0917       46.5275       61.8795       82.6240       89.8980      119.8372        0.0000        0.0000        0.0000        0.0000        0.0000        0.0000        0.0000        0.0000        0.0000        0.0000        0.0000        0.0000        0.0000        0.0000        0.0000        0.0000        0.0000        0.0000        0.0000        0.0000        0.0000        0.0000        0.0000        0.0000        0.0000        0.0000        0.0000        0.0000        0.0000        0.0000        0.0000        0.0000        0.0000        0.0000        0.0000        0.0000        0.0000        0.0000        0.0000        0.0000        0.0000        0.0000        0.0000        0.0000        0.0000        0.0000        0.0000        0.0000        0.0000        0.0000        0.0000        0.0000        0.0000        0.0000        0.0000        0.0000
        0.0000        0.0000        0.0000        0.0000        0.0000        0.0000        0.0000        0.0000        0.0000        0.0000        0.0000        0.0000        0.0000        0.0000        0.0000        0.0000        0.0000        0.0000        0.0000        0.0000        0.0000        0.0000        0.0000        0.0000        0.0000        0.0000        0.0000        0.0000        0.0000        0.0000        0.0000        0.0000        0.0000        0.0000        0.0000        0.0000        0.0000        0.0000        0.0000        0.0000        0.0000        0.0000        0.0000        0.0000        0.0000        0.0000        0.0000        0.0000        0.0000        0.0000        0.0000        0.0000        0.0000        0.0000        0.0000        0.0000        0.0000        0.0000        0.0000        0.0000        0.0000        0.0000        0.0000        0.0000        0.0000        0.0000        0.0000        0.0000        0.0000        0.0000        0.0000        0.0000        0.0000        0.0000        0.0000        0.0000        0.0000        0.0000        0.0000        0.0000        0.0000        0.0000        0.0000        0.0000        0.0000        0.0000        0.0000        0.0000        0.0000        0.0000        0.0000        0.0000        0.0000        0.0000        0.0000        0.0000        0.0000        0.0000        0.0000        0.0000        0.0000        0.0000        0.0000        8.0307        7.8697        9.1165       12.9792       11.7860       12.2617        9.7837        9.9941       14.1649       15.0267       16.9947       16.6677       21.1969       20.3477       27.0277       20.3560       13.7132       12.8356       13.8042       16.5843       25.4100       29.0670       32.0944        0.0000        0.0000        0.0000        0.0000        0.0000        0.0000       70.8151       83.2797       97.9269      141.7145      161.2261      184.1972      206.1487      219.9478      234.0222      242.2078      239.7321      244.8166      246.3425      255.9637      236.4647      181.8113      167.3140      146.0766      117.5329       95.2968       90.6525       86.1986       83.0476       93.9806       91.9746       85.6228       74.1044       67.6258       57.1065       48.7743       39.7390       34.5959       32.3568       29.2819       28.6013       34.0671       42.3285       46.0179       48.2264       43.9724        0.0000        0.0000        0.0000        0.0000        0.0000        0.0000        0.0000        0.0000        0.0000        0.0000        0.0000        0.0000        0.0000        0.0000        0.0000       48.2027       46.2827       62.2263       92.2541      102.6415      132.8241      192.1217        0.0000        0.0000        0.0000        0.0000        0.0000        0.0000        0.0000        0.0000        0.0000        0.0000        0.0000        0.0000        0.0000        0.0000        0.0000        0.0000        0.0000        0.0000        0.0000        0.0000        0.0000        0.0000        0.0000        0.0000        0.0000        0.0000        0.0000        0.0000        0.0000        0.0000        0.0000        0.0000        0.0000        0.0000        0.0000        0.0000        0.0000        0.0000        0.0000        0.0000        0.0000        0.0000        0.0000        0.0000        0.0000        0.0000        0.0000        0.0000        0.0000        0.0000        0.0000        0.0000        0.0000        0.0000        0.0000
        0.0000        0.0000        0.0000        0.0000        0.0000        0.0000        0.0000        0.0000        0.0000        0.0000        0.0000        0.0000        0.0000        0.0000        0.0000        0.0000        0.0000        0.0000        0.0000        0.0000        0.0000        0.0000        0.0000        0.0000        0.0000        0.0000        0.0000        0.0000        0.0000        0.0000        0.0000        0.0000        0.0000        0.0000        0.0000        0.0000        0.0000        0.0000        0.0000        0.0000        0.0000        0.0000        0.0000        0.0000        0.0000        0.0000        0.0000        0.0000        0.0000        0.0000        0.0000        0.0000        0.0000        0.0000        0.0000        0.0000        0.0000        0.0000        0.0000        0.0000        0.0000        0.0000        0.0000        0.0000        0.0000        0.0000        0.0000        0.0000        0.0000        0.0000        0.0000        0.0000        0.0000        0.0000        0.0000        0.0000        0.0000        0.0000        0.0000        0.0000        0.0000        0.0000        0.0000        0.0000        0.0000        0.0000        0.0000        0.0000        0.0000        0.0000        0.0000        0.0000        0.0000        0.0000        0.0000        0.0000        0.0000        0.0000        0.0000        0.0000        0.0000        0.0000        0.0000        6.6901        7.7754        8.8222        8.8519        8.7588        9.4410       10.4993       10.3167       21.3165       23.7627       19.6358       25.2435       23.4570       21.8148        0.0000       27.4895       15.4270        0.0000        0.0000       16.3430       25.1444        0.0000        0.0000        0.0000        0.0000        0.0000        0.0000        0.0000        0.0000       72.5673       82.4780       97.6842      143.0061      171.0688      192.1524      209.8991      226.2303      244.7620      251.9073      250.7092      247.7121      252.6171      256.9188      237.9070      183.6249      164.8160      149.5190      139.6151      107.4967      106.3706       93.2218       91.7239       92.9641       92.5168       85.1850       74.6264       66.5450       55.1672       52.8196       48.8162       38.0294       34.9665       37.7704       43.4485        0.0000        0.0000        0.0000        0.0000        0.0000        0.0000        0.0000        0.0000        0.0000        0.0000        0.0000        0.0000        0.0000        0.0000        0.0000        0.0000        0.0000        0.0000        0.0000        0.0000       48.3629       48.3286       56.9417       90.3025      105.8333        0.0000        0.0000        0.0000        0.0000        0.0000        0.0000        0.0000        0.0000        0.0000        0.0000        0.0000        0.0000        0.0000        0.0000        0.0000        0.0000        0.0000        0.0000        0.0000        0.0000        0.0000        0.0000        0.0000        0.0000        0.0000        0.0000        0.0000        0.0000        0.0000        0.0000        0.0000        0.0000        0.0000        0.0000        0.0000        0.0000        0.0000        0.0000        0.0000        0.0000        0.0000        0.0000        0.0000        0.0000        0.0000        0.0000        0.0000        0.0000        0.0000        0.0000        0.0000        0.0000        0.0000        0.0000        0.0000        0.0000        0.0000
        0.0000        0.0000        0.0000        0.0000        0.0000        0.0000        0.0000        0.0000        0.0000        0.0000        0.0000        0.0000        0.0000        0.0000        0.0000        0.0000        0.0000        0.0000        0.0000        0.0000        0.0000        0.0000        0.0000        0.0000        0.0000        0.0000        0.0000        0.0000        0.0000        0.0000        0.0000        0.0000        0.0000        0.0000        0.0000        0.0000        0.0000        0.0000        0.0000        0.0000        0.0000        0.0000        0.0000        0.0000        0.0000        0.0000        0.0000        0.0000        0.0000        0.0000        0.0000        0.0000        0.0000        0.0000        0.0000        0.0000        0.0000        0.0000        0.0000        0.0000        0.0000        0.0000        0.0000        0.0000        0.0000        0.0000        0.0000        0.0000        0.0000        0.0000        0.0000        0.0000        0.0000        0.0000        0.0000        0.0000        0.0000        0.0000        0.0000        0.0000        0.0000        0.0000        0.0000        0.0000        0.0000        0.0000        0.0000        0.0000        0.0000        0.0000        0.0000        0.0000        0.0000        0.0000        0.0000        0.0000        0.0000        0.0000        0.0000        0.0000        0.0000        0.0000        0.0000        6.1295        7.5165        8.6563       12.4068        8.9295       10.9711       13.8027       18.4408       25.1503       24.7679       24.8128        0.0000        0.0000        0.0000        0.0000        0.0000        0.0000        0.0000        0.0000        0.0000        0.0000        0.0000        0.0000        0.0000        0.0000        0.0000        0.0000        0.0000        0.0000        0.0000       84.3323      101.5328      156.0616      175.8350      194.1616      215.5745      225.2872      239.7113      251.4803      240.1409      242.8159      247.8520      251.0408      232.9902      185.3004      151.7595      138.0819      133.6228      120.8822      113.3389      100.4181       96.4878      110.4208       90.2300       88.5052       75.6696       62.4036       54.9184       54.4786       51.4535       44.9178       39.4801       38.4063        0.0000        0.0000        0.0000        0.0000        0.0000        0.0000        0.0000        0.0000        0.0000        0.0000        0.0000        0.0000        0.0000        0.0000        0.0000        0.0000        0.0000        0.0000        0.0000        0.0000        0.0000        0.0000       45.2881       58.5781       70.0519        0.0000      151.1648      150.1788        0.0000        0.0000        0.0000        0.0000        0.0000        0.0000        0.0000        0.0000        0.0000        0.0000        0.0000        0.0000        0.0000        0.0000        0.0000        0.0000        0.0000        0.0000        0.0000        0.0000        0.0000        0.0000        0.0000        0.0000        0.0000        0.0000        0.0000        0.0000        0.0000        0.0000        0.0000        0.0000        0.0000        0.0000        0.0000        0.0000        0.0000        0.0000        0.0000        0.0000        0.0000        0.0000        0.0000        0.0000        0.0000        0.0000        0.0000        0.0000        0.0000        0.0000        0.0000        0.0000        0.0000        0.0000        0.0000
        0.0000        0.0000        0.0000        0.0000        0.0000        0.0000        0.0000        0.0000        0.0000        0.0000        0.0000        0.0000        0.0000        0.0000        0.0000        0.0000        0.0000        0.0000        0.0000        0.0000        0.0000        0.0000        0.0000        0.0000        0.0000        0.0000        0.0000        0.0000        0.0000        0.0000        0.0000        0.0000        0.0000        0.0000        0.0000        0.0000        0.0000        0.0000        0.0000        0.0000        0.0000        0.0000        0.0000        0.0000        0.0000        0.0000        0.0000        0.0000        0.0000        0.0000        0.0000        0.0000        0.0000        0.0000        0.0000        0.0000        0.0000        0.0000        0.0000        0.0000        0.0000        0.0000        0.0000        0.0000        0.0000        0.0000        0.0000        0.0000        0.0000        0.0000        0.0000        0.0000        0.0000        0.0000        0.0000        0.0000        0.0000        0.0000        0.0000        0.0000        0.0000        0.0000        0.0000        0.0000        0.0000        0.0000        0.0000        0.0000        0.0000        0.0000        0.0000        0.0000        0.0000        0.0000        0.0000        0.0000        0.0000        0.0000        0.0000        0.0000        0.0000        0.0000        0.0000        0.0000        0.0000        4.5431        8.2128       14.6631       15.8130       22.9414       22.1066       32.7142       30.8000       25.8611       25.6654        0.0000        0.0000        0.0000        0.0000        0.0000        0.0000        0.0000        0.0000        0.0000        0.0000        0.0000        0.0000        0.0000        0.0000        0.0000        0.0000        0.0000        0.0000       97.3408      116.2736      134.2843      151.5595      171.5008      186.2357      219.6413      247.4138      258.2704      241.1654      238.3509      241.9809      235.6198      214.8593      144.3615      113.9941       93.4747       96.9305       96.6968       81.9479       71.9484       69.3528       68.5810       70.0530       68.7887       63.5105       66.2206       64.9341       63.7781       57.0462       48.3000       72.3300        0.0000        0.0000        0.0000        0.0000        0.0000        0.0000        0.0000        0.0000        0.0000        0.0000        0.0000        0.0000        0.0000        0.0000        0.0000        0.0000        0.0000        0.0000        0.0000        0.0000        0.0000        0.0000        0.0000        0.0000       47.2671       63.9386        0.0000      149.5500      114.5100        0.0000        0.0000        0.0000        0.0000        0.0000        0.0000        0.0000        0.0000        0.0000        0.0000        0.0000        0.0000        0.0000        0.0000        0.0000        0.0000        0.0000        0.0000        0.0000        0.0000        0.0000        0.0000        0.0000        0.0000        0.0000        0.0000        0.0000        0.0000        0.0000        0.0000        0.0000        0.0000        0.0000        0.0000        0.0000        0.0000        0.0000        0.0000        0.0000        0.0000        0.0000        0.0000        0.0000        0.0000        0.0000        0.0000        0.0000        0.0000        0.0000        0.0000        0.0000        0.0000        0.0000        0.0000        0.0000
        0.0000        0.0000        0.0000        0.0000        0.0000        0.0000        0.0000        0.0000        0.0000        0.0000        0.0000        0.0000        0.0000        0.0000        0.0000        0.0000        0.0000        0.0000        0.0000        0.0000        0.0000        0.0000        0.0000        0.0000        0.0000        0.0000        0.0000        0.0000        0.0000        0.0000        0.0000        0.0000        0.0000        0.0000        0.0000        0.0000        0.0000        0.0000        0.0000        0.0000        0.0000        0.0000        0.0000        0.0000        0.0000        0.0000        0.0000        0.0000        0.0000        0.0000        0.0000        0.0000        0.0000        0.0000        0.0000        0.0000        0.0000        0.0000        0.0000        0.0000        0.0000        0.0000        0.0000        0.0000        0.0000        0.0000        0.0000        0.0000        0.0000        0.0000        0.0000        0.0000        0.0000        0.0000        0.0000        0.0000        0.0000        0.0000        0.0000        0.0000        0.0000        0.0000        0.0000        0.0000        0.0000        0.0000        0.0000        0.0000        0.0000        0.0000        0.0000        0.0000        0.0000        0.0000        0.0000        0.0000        0.0000        0.0000        0.0000        0.0000        0.0000        0.0000        0.0000        0.0000        0.0000        0.0000        8.5941       16.7660       20.7598       25.3644       30.1413       45.7995       41.9427       40.4604       37.1388        0.0000        0.0000        0.0000        0.0000        0.0000        0.0000        0.0000        0.0000        0.0000        0.0000        0.0000        0.0000        0.0000        0.0000        0.0000        0.0000        0.0000        0.0000        0.0000        0.0000      134.8963      157.7409      178.2019      189.6349      233.7246      258.4442      284.6884      259.2360      251.5125      248.8479      234.6512      214.4130      139.9618      109.5808      115.1481       98.5464       84.4797       80.7336       64.3805       65.9416       73.8515       76.0419       65.9246       65.3314       72.0065        0.0000        0.0000       68.8505        0.0000        0.0000        0.0000        0.0000        0.0000        0.0000        0.0000        0.0000        0.0000        0.0000        0.0000        0.0000        0.0000        0.0000        0.0000        0.0000        0.0000        0.0000        0.0000        0.0000        0.0000        0.0000        0.0000        0.0000        0.0000        0.0000       47.0904       60.6046        0.0000        0.0000        0.0000        0.0000        0.0000        0.0000        0.0000        0.0000        0.0000        0.0000        0.0000        0.0000        0.0000        0.0000        0.0000        0.0000        0.0000        0.0000        0.0000        0.0000        0.0000        0.0000        0.0000        0.0000        0.0000        0.0000        0.0000        0.0000        0.0000        0.0000        0.0000        0.0000        0.0000        0.0000        0.0000        0.0000        0.0000        0.0000        0.0000        0.0000        0.0000        0.0000        0.0000        0.0000        0.0000        0.0000        0.0000        0.0000        0.0000        0.0000        0.0000        0.0000        0.0000        0.0000        0.0000        0.0000        0.0000        0.0000
[truncated: 212,709 more chars]
