# Supplementary material for: Multidimensional evaluation of the TRMM 3B43V7 satellite-based precipitation product in mainland China from 1998–2016
Source: PeerJ. 2020 Feb 20;8:e8615. doi: 10.7717/peerj.8615 (PMC7036276; doi:10.7717/peerj.8615)
Supplement: Supplemental Information 2 [file peerj-08-8615-s002.zip › TRMM_3B43 data/TRMM 3B43 data-Year-Month/2013-12.txt]

ncols         249
nrows         175
xllcorner     73.250
yllcorner     6.500
cellsize      0.25000
        0.0000        0.0000        0.0000        0.0000        0.0000        0.0000        0.0000        0.0000        0.0000        0.0000        0.0000        0.0000        0.0000        0.0000        0.0000        0.0000        0.0000        0.0000        0.0000        0.0000        0.0000        0.0000        0.0000        0.0000        0.0000        0.0000        0.0000        0.0000        0.0000        0.0000        0.0000        0.0000        0.0000        0.0000        0.0000        0.0000        0.0000        0.0000        0.0000        0.0000        0.0000        0.0000        0.0000        0.0000        0.0000        0.0000        0.0000        0.0000        0.0000        0.0000        0.0000        0.0000        0.0000        0.0000        0.0000        0.0000        0.0000        0.0000        0.0000        0.0000        0.0000        0.0000        0.0000        0.0000        0.0000        0.0000        0.0000        0.0000        0.0000        0.0000        0.0000        0.0000        0.0000        0.0000        0.0000        0.0000        0.0000        0.0000        0.0000        0.0000        0.0000        0.0000        0.0000        0.0000        0.0000        0.0000        0.0000        0.0000        0.0000        0.0000        0.0000        0.0000        0.0000        0.0000        0.0000        0.0000        0.0000        0.0000        0.0000        0.0000        0.0000        0.0000        0.0000        0.0000        0.0000        0.0000        0.0000        0.0000        0.0000        0.0000        0.0000        0.0000        0.0000        0.0000        0.0000        0.0000        0.0000        0.0000        0.0000        0.0000        0.0000        0.0000        0.0000        0.0000        0.0000        0.0000        0.0000        0.0000        0.0000        0.0000        0.0000        0.0000        0.0000        0.0000        0.0000        0.0000        0.0000        0.0000        0.0000        0.0000        0.0000        0.0000        0.0000        0.0000        0.0000        0.0000        0.0000        0.0000        0.0000        0.0000        0.0000        0.0000        0.0000        0.0000        0.0000        0.0000        0.0000        0.0000        0.0000        0.0000        0.0000        0.0000        0.0000        0.0000        0.0000        0.0000        0.0000        0.0000        0.0000        0.0000        0.0000        0.0000        0.0000        3.3482        3.1617        2.4337        0.0000        0.0000        0.0000        3.6152        3.8696        4.4268        4.8632        6.0851        6.6295        6.8168        6.6724        6.9435        7.1544        7.2975        7.0029        5.8027        5.6736        5.7362        5.9946        6.8730        7.0246        6.5168        5.7645        4.4322        4.6494        4.5300        4.3148        5.7057        6.2031        6.5972        7.0628        7.7143        8.2506        9.0764        9.0293       10.2534       10.1365        9.9303        9.9520       10.1506       10.5440       10.7686       11.2579        0.0000        0.0000        0.0000        0.0000        0.0000        0.0000        0.0000        0.0000        0.0000        0.0000        0.0000        0.0000        0.0000        0.0000        0.0000        0.0000        0.0000        0.0000        0.0000        0.0000        0.0000        0.0000        0.0000        0.0000        0.0000        0.0000        0.0000        0.0000        0.0000        0.0000
        0.0000        0.0000        0.0000        0.0000        0.0000        0.0000        0.0000        0.0000        0.0000        0.0000        0.0000        0.0000        0.0000        0.0000        0.0000        0.0000        0.0000        0.0000        0.0000        0.0000        0.0000        0.0000        0.0000        0.0000        0.0000        0.0000        0.0000        0.0000        0.0000        0.0000        0.0000        0.0000        0.0000        0.0000        0.0000        0.0000        0.0000        0.0000        0.0000        0.0000        0.0000        0.0000        0.0000        0.0000        0.0000        0.0000        0.0000        0.0000        0.0000        0.0000        0.0000        0.0000        0.0000        0.0000        0.0000        0.0000        0.0000        0.0000        0.0000        0.0000        0.0000        0.0000        0.0000        0.0000        0.0000        0.0000        0.0000        0.0000        0.0000        0.0000        0.0000        0.0000        0.0000        0.0000        0.0000        0.0000        0.0000        0.0000        0.0000        0.0000        0.0000        0.0000        0.0000        0.0000        0.0000        0.0000        0.0000        0.0000        0.0000        0.0000        0.0000        0.0000        0.0000        0.0000        0.0000        0.0000        0.0000        0.0000        0.0000        0.0000        0.0000        0.0000        0.0000        0.0000        0.0000        0.0000        0.0000        0.0000        0.0000        0.0000        0.0000        0.0000        0.0000        0.0000        0.0000        0.0000        0.0000        0.0000        0.0000        0.0000        0.0000        0.0000        0.0000        0.0000        0.0000        0.0000        0.0000        0.0000        0.0000        0.0000        0.0000        0.0000        0.0000        0.0000        0.0000        0.0000        0.0000        0.0000        0.0000        0.0000        0.0000        0.0000        0.0000        0.0000        0.0000        0.0000        0.0000        0.0000        0.0000        0.0000        0.0000        0.0000        0.0000        0.0000        0.0000        0.0000        0.0000        0.0000        0.0000        0.0000        0.0000        0.0000        0.0000        0.0000        0.0000        0.0000        0.0000        0.0000        0.0000        0.0000        0.0000        0.0000        3.8479        3.5175        2.9020        1.9079        1.6567        1.6494        2.0366        3.1913        3.5790        4.1455        4.8847        6.4706        6.9160        7.1191        7.0070        7.3338        7.4732        7.2521        6.9806        6.0696        5.8895        5.8168        6.4598        6.2467        5.1957        5.4040        5.0340        4.1842        4.0441        3.8104        3.7437        5.6476        5.8251        6.5051        7.1234        7.5064        8.0077        9.5022       10.3978       10.4635        9.5780        9.6858        9.6338       10.0246       10.5068       10.5961       11.0406       12.1381       12.7872       13.5004       14.4449       15.1852       15.0316       15.1239        0.0000        0.0000        0.0000        0.0000        0.0000        0.0000        0.0000        0.0000        0.0000        0.0000        0.0000        0.0000        0.0000        0.0000        0.0000        0.0000        0.0000        0.0000        0.0000        0.0000        0.0000        0.0000        0.0000
        0.0000        0.0000        0.0000        0.0000        0.0000        0.0000        0.0000        0.0000        0.0000        0.0000        0.0000        0.0000        0.0000        0.0000        0.0000        0.0000        0.0000        0.0000        0.0000        0.0000        0.0000        0.0000        0.0000        0.0000        0.0000        0.0000        0.0000        0.0000        0.0000        0.0000        0.0000        0.0000        0.0000        0.0000        0.0000        0.0000        0.0000        0.0000        0.0000        0.0000        0.0000        0.0000        0.0000        0.0000        0.0000        0.0000        0.0000        0.0000        0.0000        0.0000        0.0000        0.0000        0.0000        0.0000        0.0000       32.3515        0.0000       20.0707       15.1805        0.0000        0.0000        0.0000        0.0000        0.0000        0.0000        0.0000        0.0000        0.0000        0.0000        0.0000        0.0000        0.0000        0.0000        0.0000        0.0000        0.0000        0.0000        0.0000        0.0000        0.0000        0.0000        0.0000        0.0000        0.0000        0.0000        0.0000        0.0000        0.0000        0.0000        0.0000        0.0000        0.0000        0.0000        0.0000        0.0000        0.0000        0.0000        0.0000        0.0000        0.0000        0.0000        0.0000        0.0000        0.0000        0.0000        0.0000        0.0000        0.0000        0.0000        0.0000        0.0000        0.0000        0.0000        0.0000        0.0000        0.0000        0.0000        0.0000        0.0000        0.0000        0.0000        0.0000        0.0000        0.0000        0.0000        0.0000        0.0000        0.0000        0.0000        0.0000        0.0000        0.0000        0.0000        0.0000        0.0000        0.0000        0.0000        0.0000        0.0000        0.0000        0.0000        0.0000        0.0000        0.0000        0.0000        0.0000        0.0000        0.0000        0.0000        0.0000        0.0000        0.0000        0.0000        0.0000        0.0000        0.0000        0.0000        0.0000        0.0000        0.0000        0.0000        0.0000        0.0000        0.0000        0.0000        0.0000        0.0000        0.0000        0.0000        0.0000        0.0000        3.4465        2.8838        2.6252        2.2979        1.5589        1.3390        1.4817        1.9725        3.2862        3.8077        4.4899        4.8840        6.4308        7.0626        7.4012        7.4009        7.7616        7.4124        7.1196        6.7486        6.2382        6.7914        5.4587        5.3530        5.6477        6.3558        5.6369        5.6695        5.3187        4.4603        4.1503        3.8264        5.4397        6.1015        6.6175        6.8784        8.1120        9.1670        9.9971       10.9353       10.2944        9.3980        9.2396        9.2939        9.7905       10.0431       10.3305       10.3120       11.8198       12.2754       12.8497       13.4660       14.4305       14.4466       14.2158       14.6452        0.0000        0.0000        0.0000        0.0000        0.0000        0.0000        0.0000        0.0000        0.0000        0.0000        0.0000        0.0000        0.0000        0.0000        0.0000        0.0000        0.0000        0.0000        0.0000        0.0000        0.0000        0.0000
        0.0000        0.0000        0.0000        0.0000        0.0000        0.0000        0.0000        0.0000        0.0000        0.0000        0.0000        0.0000        0.0000        0.0000        0.0000        0.0000        0.0000        0.0000        0.0000        0.0000        0.0000        0.0000        0.0000        0.0000        0.0000        0.0000        0.0000        0.0000        0.0000        0.0000        0.0000        0.0000        0.0000        0.0000        0.0000        0.0000        0.0000        0.0000        0.0000        0.0000        0.0000        0.0000        0.0000        0.0000        0.0000        0.0000        0.0000        0.0000        0.0000        0.0000        0.0000        0.0000        0.0000       28.6055       27.6908       31.4861       27.6069       20.5647       15.6490        5.1084        0.0000        0.0000        0.0000        0.0000        0.0000        0.0000        0.0000        0.0000        0.0000        0.0000        0.0000        0.0000        0.0000        0.0000        0.0000        0.0000        0.0000        0.0000        0.0000        0.0000        0.0000        0.0000        0.0000        0.0000        0.0000        0.0000        0.0000        0.0000        0.0000        0.0000        0.0000        0.0000        0.0000        0.0000        0.0000        0.0000        0.0000        0.0000        0.0000        0.0000        0.0000        0.0000        0.0000        0.0000        0.0000        0.0000        0.0000        0.0000        0.0000        0.0000        0.0000        0.0000        0.0000        0.0000        0.0000        0.0000        0.0000        0.0000        0.0000        0.0000        0.0000        0.0000        0.0000        0.0000        0.0000        0.0000        0.0000        0.0000        0.0000        0.0000        0.0000        0.0000        0.0000        0.0000        0.0000        0.0000        0.0000        0.0000        0.0000        0.0000        0.0000        0.0000        0.0000        0.0000        0.0000        0.0000        0.0000        0.0000        0.0000        0.0000        0.0000        0.0000        0.0000        0.0000        0.0000        0.0000        0.0000        0.0000        0.0000        0.0000        0.0000        0.0000        0.0000        0.0000        0.0000        0.0000        0.0000        0.0000        0.0000        0.0000        2.9148        2.7328        2.3510        2.4649        2.3970        1.9449        2.1966        2.2010        2.8687        4.2675        4.7554        5.1563        5.3232        6.8174        7.5979        7.7934        7.5425        8.0951        7.5598        7.1766        6.6637        5.6010        5.1315        4.8037        4.7274        5.2098        6.5509        4.7721        4.3654        4.2989        4.4116        4.0423        4.1384        5.3914        5.8812        6.2325        6.7095        7.6910        8.2998        9.2429        9.3119        9.4251        9.1295        9.1855        9.0047        9.3928       10.1778       10.1138       10.1767       11.3528       11.8200       12.0953       12.1923       12.7388       13.2564       13.8588       13.4623       15.2140       12.8750        0.0000        0.0000        0.0000        0.0000        0.0000        0.0000        0.0000        0.0000        0.0000        0.0000        0.0000        0.0000        0.0000        0.0000        0.0000        0.0000        0.0000        0.0000        0.0000        0.0000
        0.0000        0.0000        0.0000        0.0000        0.0000        0.0000        0.0000        0.0000        0.0000        0.0000        0.0000        0.0000        0.0000        0.0000        0.0000        0.0000        0.0000        0.0000        0.0000        0.0000        0.0000        0.0000        0.0000        0.0000        0.0000        0.0000        0.0000        0.0000        0.0000        0.0000        0.0000        0.0000        0.0000        0.0000        0.0000        0.0000        0.0000        0.0000        0.0000        0.0000        0.0000        0.0000        0.0000        0.0000        0.0000        0.0000        0.0000        0.0000        0.0000        0.0000        0.0000        0.0000        0.0000       25.2291       22.4153       35.9657       30.6440       20.4053       13.9222        7.3288        0.0000        0.0000        0.0000        0.0000        0.0000        0.0000        0.0000        0.0000        0.0000        0.0000        0.0000        0.0000        0.0000        0.0000        0.0000        0.0000        0.0000        0.0000        0.0000        0.0000        0.0000        0.0000        0.0000        0.0000        0.0000        0.0000        0.0000        0.0000        0.0000        0.0000        0.0000        0.0000        0.0000        0.0000        0.0000        0.0000        0.0000        0.0000        0.0000        0.0000        0.0000        0.0000        0.0000        0.0000        0.0000        0.0000        0.0000        0.0000        0.0000        0.0000        0.0000        0.0000        0.0000        0.0000        0.0000        0.0000        0.0000        0.0000        0.0000        0.0000        0.0000        0.0000        0.0000        0.0000        0.0000        0.0000        0.0000        0.0000        0.0000        0.0000        0.0000        0.0000        0.0000        0.0000        0.0000        0.0000        0.0000        0.0000        0.0000        0.0000        0.0000        0.0000        0.0000        0.0000        0.0000        0.0000        0.0000        0.0000        0.0000        0.0000        0.0000        0.0000        0.0000        0.0000        0.0000        0.0000        0.0000        0.0000        0.0000        0.0000        0.0000        0.0000        0.0000        0.0000        0.0000        0.0000        0.0000        0.0000        0.0000        0.0000        2.6136        3.3146        3.4474        4.0887        3.6306        3.3533        3.3431        3.9057        4.6171        5.7931        6.3125        6.6565        6.8174        7.2913        7.8515        7.7420        7.3713        7.2857        7.0129        6.3781        6.1403        5.4953        4.7375        3.9489        3.9639        4.5751        4.3211        3.7901        3.7724        3.7993        4.6846        4.4999        4.4486        5.6605        6.1455        6.4629        6.9937        7.7644        7.5125        7.5983        7.6265        7.4940        7.4346        7.3557        7.7192        9.1064        9.4402        9.8610       10.0805       12.0930       11.9091       11.1605       10.7053       10.5442       10.7542       11.7086       11.1777       12.1666       11.6257        9.5597        8.3451        0.0000        0.0000        0.0000        0.0000        0.0000        0.0000        0.0000        0.0000        0.0000        0.0000        0.0000        0.0000        0.0000        0.0000        0.0000        0.0000        0.0000        0.0000
        0.0000        0.0000        0.0000        0.0000        0.0000        0.0000        0.0000        0.0000        0.0000        0.0000        0.0000        0.0000        0.0000        0.0000        0.0000        0.0000        0.0000        0.0000        0.0000        0.0000        0.0000        0.0000        0.0000        0.0000        0.0000        0.0000        0.0000        0.0000        0.0000        0.0000        0.0000        0.0000        0.0000        0.0000        0.0000        0.0000        0.0000        0.0000        0.0000        0.0000        0.0000        0.0000        0.0000        0.0000        0.0000        0.0000        0.0000        0.0000        0.0000        0.0000       33.0248       26.3307       24.9206       26.9112       28.4640       38.3679       32.7859       18.8157       14.4424        7.6718        5.1423        3.4224        0.0000        0.0000        0.0000        0.0000        0.0000        0.0000        0.0000        0.0000        0.0000        0.0000        0.0000        0.0000        0.0000        0.0000        0.0000        0.0000        0.0000        0.0000        0.0000        0.0000        0.0000        0.0000        0.0000        0.0000        0.0000        0.0000        0.0000        0.0000        0.0000        0.0000        0.0000        0.0000        0.0000        0.0000        0.0000        0.0000        0.0000        0.0000        0.0000        0.0000        0.0000        0.0000        0.0000        0.0000        0.0000        0.0000        0.0000        0.0000        0.0000        0.0000        0.0000        0.0000        0.0000        0.0000        0.0000        0.0000        0.0000        0.0000        0.0000        0.0000        0.0000        0.0000        0.0000        0.0000        0.0000        0.0000        0.0000        0.0000        0.0000        0.0000        0.0000        0.0000        0.0000        0.0000        0.0000        0.0000        0.0000        0.0000        0.0000        0.0000        0.0000        0.0000        0.0000        0.0000        0.0000        0.0000        0.0000        0.0000        0.0000        0.0000        0.0000        0.0000        0.0000        0.0000        0.0000        0.0000        0.0000        0.0000        0.0000        0.0000        0.0000        0.0000        0.0000        0.0000        0.0000        0.0000        0.0000        3.0996        2.6959        2.9848        4.3410        4.1165        3.9279        3.6768        3.4968        4.3132        5.0593        6.2655        7.1004        7.5285        7.2555        7.7873        7.7253        7.4131        7.0889        6.7287        6.6404        6.4166        5.9069        4.6748        4.2072        3.7789        4.1924        4.8231        4.7091        3.7044        3.3514        3.0969        3.6743        4.0748        4.8990        5.8323        5.9652        5.9607        6.4177        6.5952        6.7795        7.0978        7.1633        7.4833        6.8952        6.9503        7.4457        8.3717        8.4886        8.9763        9.1202       10.7981       11.1188       10.6426        9.5350        9.0413        9.1268        9.1037        9.0127        8.6418        8.8080        8.2834        7.6667        0.0000        0.0000        0.0000        0.0000        0.0000        0.0000        0.0000        0.0000        0.0000        0.0000        0.0000        0.0000        0.0000        0.0000       20.5866       21.3917       22.2387        0.0000
        0.0000        0.0000        0.0000        0.0000        0.0000        0.0000        0.0000        0.0000        0.0000        0.0000        0.0000        0.0000        0.0000        0.0000        0.0000        0.0000        0.0000        0.0000        0.0000        0.0000        0.0000        0.0000        0.0000        0.0000        0.0000        0.0000        0.0000        0.0000        0.0000        0.0000        0.0000        0.0000        0.0000        0.0000        0.0000        0.0000        0.0000        0.0000        0.0000        0.0000        0.0000        0.0000        0.0000        0.0000        0.0000        0.0000        0.0000        0.0000       29.5712       30.8282       33.1966       33.0114       30.0047       26.7857       34.9323       35.9141       24.3385       17.0258       13.8354        7.9878        6.3663        4.2842        2.9793        0.0000        0.0000        0.0000        0.0000        0.0000        0.0000        0.0000        0.0000        0.0000        0.0000        0.0000        0.0000        0.0000        0.0000        0.0000        0.0000        0.0000        0.0000        0.0000        0.0000        0.0000        0.0000        0.0000        0.0000        0.0000        0.0000        0.0000        0.0000        0.0000        0.0000        0.0000        0.0000        0.0000        0.0000        0.0000        0.0000        0.0000        0.0000        0.0000        0.0000        0.0000        0.0000        0.0000        0.0000        0.0000        0.0000        0.0000        0.0000        0.0000        0.0000        0.0000        0.0000        0.0000        0.0000        0.0000        0.0000        0.0000        0.0000        0.0000        0.0000        0.0000        0.0000        0.0000        0.0000        0.0000        0.0000        0.0000        0.0000        0.0000        0.0000        0.0000        0.0000        0.0000        0.0000        0.0000        0.0000        0.0000        0.0000        0.0000        0.0000        0.0000        0.0000        0.0000        0.0000        0.0000        0.0000        0.0000        0.0000        0.0000        0.0000        0.0000        0.0000        0.0000        0.0000        0.0000        0.0000        0.0000        0.0000        0.0000        0.0000        0.0000        0.0000        0.0000        0.0000        0.0000        3.5450        3.2913        3.0585        3.4483        4.2246        5.1585        4.4661        3.9536        4.0756        4.5013        5.7598        6.2655        6.5527        7.1023        7.6207        8.4859        8.0733        7.8253        7.3662        7.4761        6.5818        6.6692        6.1434        4.6118        4.7071        5.0357        5.6009        4.9897        4.4433        3.8334        3.2721        3.0854        3.7736        4.1543        4.8566        5.5254        5.6133        5.7413        6.0299        6.1430        6.2572        6.8450        7.3821        6.9624        6.9388        6.9512        7.2743        7.9286        7.7666        8.1484        8.2480        8.8813        8.7107        9.0812        8.8964        8.1488        8.7149        8.5990        8.6494        7.9678        8.5492        7.1449        7.1022        7.2621        0.0000        0.0000        0.0000        0.0000        0.0000        0.0000        0.0000        0.0000        0.0000       20.8891       23.0529       21.0671       18.0122       18.8217       21.0705       22.7158       26.0322
        0.0000        0.0000        0.0000        0.0000        0.0000        0.0000        0.0000        0.0000        0.0000        0.0000        0.0000        0.0000        0.0000        0.0000        0.0000        0.0000        0.0000        0.0000        0.0000        0.0000        0.0000        0.0000        0.0000        0.0000        0.0000        0.0000        0.0000        0.0000        0.0000        0.0000        0.0000        0.0000        0.0000        0.0000        0.0000        0.0000        0.0000        0.0000        0.0000        0.0000        0.0000        0.0000        0.0000        0.0000        0.0000        0.0000        0.0000        0.0000       31.0136       35.4834       32.1410       27.1964       26.5719       21.3633       31.1007       24.9193       17.4870       14.4902       12.1135        7.0067        5.5715        5.0901        3.1627        0.6433        0.5861        0.4935        4.8444        0.0000        0.0000        0.0000        0.0000        0.0000        0.0000        0.0000        0.0000        0.0000        0.0000        0.0000        0.0000        0.0000        0.0000        0.0000        0.0000        0.0000        0.0000        0.0000        0.0000        0.0000        0.0000        0.0000        0.0000        0.0000        0.0000        0.0000        0.0000        0.0000        0.0000        0.0000        0.0000        0.0000        0.0000        0.0000        0.0000        0.0000        0.0000        0.0000        0.0000        0.0000        0.0000        0.0000        0.0000        0.0000        0.0000        0.0000        0.0000        0.0000        0.0000        0.0000        0.0000        0.0000        0.0000        0.0000        0.0000        0.0000        0.0000        0.0000        0.0000        0.0000        0.0000        0.0000        0.0000        0.0000        0.0000        0.0000        0.0000        0.0000        0.0000        0.0000        0.0000        0.0000        0.0000        0.0000        0.0000        0.0000        0.0000        0.0000        0.0000        0.0000        0.0000        0.0000        0.0000        0.0000        0.0000        0.0000        0.0000        0.0000        0.0000        0.0000        0.0000        0.0000        0.0000        0.0000        0.0000        0.0000        0.0000        0.0000        0.0000        0.0000        3.8260        3.8050        3.6782        3.8586        3.8519        4.3616        4.4937        4.6374        4.7873        5.0224        5.2821        6.3626        6.7163        7.3277        7.6469        8.5362        8.2587        8.1031        7.8407        7.9676        7.3183        6.8918        6.2874        5.3561        5.1329        5.9447        6.1692        5.2903        4.4105        4.2273        3.7533        4.2201        4.0657        4.5200        4.6485        5.6133        5.7497        5.7712        5.7899        5.7633        5.6320        6.3218        7.0450        6.6166        6.6271        6.8445        7.1133        8.2817        7.8944        7.9781        8.6543        8.9685        7.8975        7.9513        7.7991        7.5743        7.1774        7.3979        7.4052        7.2525        7.8181        7.2829        6.8175        0.0000        0.0000        0.0000        0.0000        0.0000        0.0000       12.5107       14.0034       18.5189       20.3581       19.4272       20.1675       19.2713       18.1167       19.2246       22.5360        0.0000        0.0000
        0.0000        0.0000        0.0000        0.0000        0.0000        0.0000        0.0000        0.0000        0.0000        0.0000        0.0000        0.0000        0.0000        0.0000        0.0000        0.0000        0.0000        0.0000        0.0000        0.0000        0.0000        0.0000        0.0000        0.0000        0.0000        0.0000        0.0000        0.0000        0.0000        0.0000        0.0000        0.0000        0.0000        0.0000        0.0000        0.0000        0.0000        0.0000        0.0000        0.0000        0.0000        0.0000        0.0000        0.0000        0.0000        0.0000        0.0000        0.0000       31.8597       31.3937       29.1618       26.8291       23.7000       17.4681       20.6352       16.3975       13.3070        9.5770        8.1871        9.8175       12.0098        8.2907        4.8770        4.0122        2.8551        2.0799        4.6606        2.7767        1.6726        0.0000        0.0000        0.0000        0.0000        0.0000        0.0000        0.0000        0.0000        0.0000        0.0000        0.0000        0.0000        0.0000        0.0000        0.0000        0.0000        0.0000        0.0000        0.0000        0.0000        0.0000        0.0000        0.0000        0.0000        0.0000        0.0000        0.0000        0.0000        0.0000        0.0000        0.0000        0.0000        0.0000        0.0000        0.0000        0.0000        0.0000        0.0000        0.0000        0.0000        0.0000        0.0000        0.0000        0.0000        0.0000        0.0000        0.0000        0.0000        0.0000        0.0000        0.0000        0.0000        0.0000        0.0000        0.0000        0.0000        0.0000        0.0000        0.0000        0.0000        0.0000        0.0000        0.0000        0.0000        0.0000        0.0000        0.0000        0.0000        0.0000        0.0000        0.0000        0.0000        0.0000        0.0000        0.0000        0.0000        0.0000        0.0000        0.0000        0.0000        0.0000        0.0000        0.0000        0.0000        0.0000        0.0000        0.0000        0.0000        0.0000        0.0000        0.0000        0.0000        0.0000        0.0000        0.0000        0.0000        0.0000        0.0000        0.0000        5.9997        6.2968        6.8426        6.6111        6.3928        6.6661        7.3099        5.8340        5.8554        5.7137        6.4208        6.3891        6.5149        6.4263        6.5610        7.2298        7.5460        8.1934        7.6299        8.4595        7.9212        7.3622        6.8196        4.9347        4.4107        4.5138        4.3670        4.2279        4.1000        4.9297        5.4701        6.0550        5.9755        5.5584        5.3571        5.5699        5.7330        5.5255        5.2476        6.2198        5.6929        5.6175        6.0324        6.7056        6.6574        7.0547        7.0559        9.7517        9.2354        8.9618        7.4910        8.2341        7.0518        6.5302        5.9566        5.9698        5.9005        6.0738        5.8986        6.4211        6.1397        6.0992        5.5649        6.6690        7.8021        7.7485        7.9430        9.9574        9.0074        8.8620       10.3978       14.6381       14.4448       15.7976       16.9919       21.2547       19.7349       20.4987       26.8717        0.0000        0.0000
        0.0000        0.0000        0.0000        0.0000        0.0000        0.0000        0.0000        0.0000        0.0000        0.0000        0.0000        0.0000        0.0000        0.0000        0.0000        0.0000        0.0000        0.0000        0.0000        0.0000        0.0000        0.0000        0.0000        0.0000        0.0000        0.0000        0.0000        0.0000        0.0000        0.0000        0.0000        0.0000        0.0000        0.0000        0.0000        0.0000        0.0000        0.0000        0.0000        0.0000        0.0000        0.0000        0.0000        0.0000        0.0000        0.0000        0.0000        0.0000       47.2598       44.0839       31.3980       18.5980       14.2320       12.2358       12.0483       10.6962        8.1363        7.2534        7.1172        8.1584        7.3225        6.4069        6.3383        4.8865        3.3854        2.3721        2.3357        2.2433        2.0063        1.7902        0.0000        0.0000        0.0000        0.0000        0.0000        0.0000        0.0000        0.0000        0.0000        0.0000        0.0000        0.0000        0.0000        0.0000        0.0000        0.0000        0.0000        0.0000        0.0000        0.0000        0.0000        0.0000        0.0000        0.0000        0.0000        0.0000        0.0000        0.0000        0.0000        0.0000        0.0000        0.0000        0.0000        0.0000        0.0000        0.0000        0.0000        0.0000        0.0000        0.0000        0.0000        0.0000        0.0000        0.0000        0.0000        0.0000        0.0000        0.0000        0.0000        0.0000        0.0000        0.0000        0.0000        0.0000        0.0000        0.0000        0.0000        0.0000        0.0000        0.0000        0.0000        0.0000        0.0000        0.0000        0.0000        0.0000        0.0000        0.0000        0.0000        0.0000        0.0000        0.0000        0.0000        0.0000        0.0000        0.0000        0.0000        0.0000        0.0000        0.0000        0.0000        0.0000        0.0000        0.0000        0.0000        0.0000        0.0000        0.0000        0.0000        0.0000        0.0000        0.0000        0.0000        0.0000        0.0000        0.0000        0.0000        0.0000        0.0000        6.0106        6.1262        6.2026        5.7940        6.0716        0.0000        6.0701        6.2344        6.1817        0.0000        0.0000        0.0000        6.5161        6.9357        7.7632        8.3531        8.2931        7.9718        8.5201        8.7704        7.8604        7.0177        6.4312        5.6080        6.8897        5.5469        4.4294        4.6670        4.6672        5.1490        6.3867        5.7792        5.2195        4.8384        5.0993        5.0151        4.7137        4.9700        5.8169        5.7452        5.6490        6.6595        6.5186        6.3954        7.5129        7.4939        9.1542        9.8582        7.7683        7.2106        6.4695        6.6494        6.3634        5.7847        5.5470        5.7578        5.7313        5.6826        5.2812        5.2744        5.6331        7.7754        9.0111        8.9581        8.0697        7.2693        7.9796        7.5968        7.0701        8.3700       12.1715       15.3915       14.7311       14.2828       17.2835       18.3772       18.7163       22.0716        0.0000        0.0000
        0.0000        0.0000        0.0000        0.0000        0.0000        0.0000        0.0000        0.0000        0.0000        0.0000        0.0000        0.0000        0.0000        0.0000        0.0000        0.0000        0.0000        0.0000        0.0000        0.0000        0.0000        0.0000        0.0000        0.0000        0.0000        0.0000        0.0000        0.0000        0.0000        0.0000        0.0000        0.0000        0.0000        0.0000        0.0000        0.0000        0.0000        0.0000       22.8716       25.6206       28.4596        0.0000        0.0000        0.0000        0.0000        0.0000        0.0000        0.0000       47.8043       36.2921       23.0305       16.0072       10.4420        8.9915        8.1781        7.1323        6.3395        6.7208        7.0517        7.0735        6.7866        6.8877        6.8028        4.7360        3.4202        2.8530        2.6759        2.7068        2.5309        2.2749        0.0000        0.0000        0.0000        0.0000        0.0000        0.0000        0.0000        0.0000        0.0000        0.0000        0.0000        0.0000        0.0000        0.0000        0.0000        0.0000        0.0000        0.0000        0.0000        0.0000        0.0000        0.0000        0.0000        0.0000        0.0000        0.0000        0.0000        0.0000        0.0000        0.0000        0.0000        0.0000        0.0000        0.0000        0.0000        0.0000        0.0000        0.0000        0.0000        0.0000        0.0000        0.0000        0.0000        0.0000        0.0000        0.0000        0.0000        0.0000        0.0000        0.0000        0.0000        0.0000        0.0000        0.0000        0.0000        0.0000        0.0000        0.0000        0.0000        0.0000        0.0000        0.0000        0.0000        0.0000        0.0000        0.0000        0.0000        0.0000        0.0000        0.0000        0.0000        0.0000        0.0000        0.0000        0.0000        0.0000        0.0000        0.0000        0.0000        0.0000        0.0000        0.0000        0.0000        0.0000        0.0000        0.0000        0.0000        0.0000        0.0000        0.0000        0.0000        0.0000        0.0000        0.0000        0.0000        0.0000        0.0000        0.0000        0.0000        0.0000        0.0000        0.0000        0.0000        0.0000        0.0000        0.0000        0.0000        0.0000        0.0000        0.0000        0.0000        0.0000        0.0000        7.8867        8.1146        8.1056        7.8079        8.6915        8.6820        8.2635        7.1293        6.8902        7.0682        6.4773        5.5721        4.8074        4.4263        3.8343        5.0353        6.6389        5.7756        4.9145        4.3543        4.3384        4.3786        4.4443        4.6388        5.3008        5.3376        5.2129        5.3605        6.2548        6.7426        7.0238        6.9103        8.4554        8.5431        8.0605        7.8360        7.6602        6.7096        6.7492        5.7001        5.6746        5.9581        6.4637        6.3916        7.1490        7.0876        7.2071        8.6115        7.9525        8.1938        8.2484        6.5543        7.1806        7.6586        6.8353        8.5657       13.0288       12.8921       11.6112       13.9074       17.5396       15.9467       17.3543        0.0000        0.0000        0.0000
        0.0000        0.0000        0.0000        0.0000        0.0000        0.0000        0.0000        0.0000        0.0000        0.0000        0.0000        0.0000        0.0000        0.0000        0.0000        0.0000        0.0000        0.0000        0.0000        0.0000        0.0000        0.0000        0.0000        0.0000        0.0000        0.0000        0.0000        0.0000        0.0000        0.0000        0.0000        0.0000        0.0000        0.0000        0.0000        0.0000        0.0000        0.0000       15.2436       21.8572       14.6633       16.0187       20.0927       50.9058       53.6542       30.3294       19.0048       14.5326       17.0935       18.1757       14.9592       12.7834       10.0796        9.4809        7.1476        6.1983        5.4811        6.6328        9.1868        6.7731        6.4225        7.0162        6.5757        4.0444        3.5695        3.3134        3.1866        3.3615        3.2934        2.9655        2.3971        1.5346        0.0000        0.0000        0.0000        0.0000        0.0000        0.0000        0.0000        0.0000        0.0000        0.0000        0.0000        0.0000        0.0000        0.0000        0.0000        0.0000        0.0000        0.0000        0.0000        0.0000        0.0000        0.0000        0.0000        0.0000        0.0000        0.0000        0.0000        0.0000        0.0000        0.0000        0.0000        0.0000        0.0000        0.0000        0.0000        0.0000        0.0000        0.0000        0.0000        0.0000        0.0000        0.0000        0.0000        0.0000        0.0000        0.0000        0.0000        0.0000        0.0000        0.0000        0.0000        0.0000        0.0000        0.0000        0.0000        0.0000        0.0000        0.0000        0.0000        0.0000        0.0000        0.0000        0.0000        0.0000        0.0000        0.0000        0.0000        0.0000        0.0000        0.0000        0.0000        0.0000        0.0000        0.0000        0.0000        0.0000        0.0000        0.0000        0.0000        0.0000        0.0000        0.0000        0.0000        0.0000        0.0000        0.0000        0.0000        0.0000        0.0000        0.0000        0.0000        0.0000        0.0000        0.0000        0.0000        0.0000        0.0000        0.0000        0.0000        0.0000        0.0000        0.0000        0.0000        0.0000        0.0000        0.0000        0.0000        0.0000        0.0000        0.0000        0.0000        0.0000        7.4767        7.5933        7.5049        8.7025        7.7162        7.3587        8.2595        7.8478        6.8450        6.0884        5.1522        4.5332        4.4382        3.9967        4.5106        6.2278        5.8755        5.3044        4.1062        4.2855        4.3496        4.3398        4.2401        4.8553        5.3198        5.5975        5.9395        6.5672        6.7601        7.0932        6.6891        7.5609        8.6736        9.8442        9.2445        9.6617        8.4475        6.6625        5.9300        6.1930        6.0942        6.5114        6.7196        6.8844        6.4883        7.4948        6.4416        5.5946        6.9404        7.3618        7.2765        7.6238        8.6388        7.4177        8.0145        9.7388       10.7455       12.6600       13.6628       15.4826       15.2674        0.0000        0.0000        0.0000        0.0000
        0.0000        0.0000        0.0000        0.0000        0.0000        0.0000        0.0000        0.0000        0.0000        0.0000        0.0000        0.0000        0.0000        0.0000        0.0000        0.0000        0.0000        0.0000        0.0000        0.0000        0.0000        0.0000        0.0000        0.0000        0.0000        0.0000        0.0000        0.0000        0.0000        0.0000        0.0000        0.0000        0.0000        0.0000        0.0000        0.0000        0.0000       19.0492       19.6689       15.6137       13.0771       11.9706       11.8908       11.8455       11.5728       10.5740       13.3729       13.8949       14.0687       14.7576       12.4533       15.7363       13.6016       17.0909        9.7753        5.0836        4.8217        4.7419       10.6180       10.8051        6.9613       14.4849       11.8152        5.9886        4.5450        4.4589        4.2884        5.2820        6.3105        5.0869        3.6964        3.6679        0.0000        0.0000        0.0000        0.0000        0.0000        0.0000        0.0000        0.0000        0.0000        0.0000        0.0000        0.0000        0.0000        0.0000        0.0000        0.0000        0.0000        0.0000        0.0000        0.0000        0.0000        0.0000        0.0000        0.0000        0.0000        0.0000        0.0000        0.0000        0.0000        0.0000        0.0000        0.0000        0.0000        0.0000        0.0000        0.0000        0.0000        0.0000        0.0000        0.0000        0.0000        0.0000        0.0000        0.0000        0.0000        0.0000        0.0000        0.0000        0.0000        0.0000        0.0000        0.0000        0.0000        0.0000        0.0000        0.0000        0.0000        0.0000        0.0000        0.0000        0.0000        0.0000        0.0000        0.0000        0.0000        0.0000        0.0000        0.0000        0.0000        0.0000        0.0000        0.0000        0.0000        0.0000        0.0000        0.0000        0.0000        0.0000        0.0000        0.0000        0.0000        0.0000        0.0000        0.0000        0.0000        0.0000        0.0000        0.0000        0.0000        0.0000        0.0000        0.0000        0.0000        0.0000        0.0000        0.0000        0.0000        0.0000        0.0000        0.0000        0.0000        0.0000        0.0000        0.0000        0.0000        0.0000        0.0000        8.4953        7.5507        8.1178        7.7341        8.0543        0.0000        9.3906        8.6851        6.2091        5.7774        7.5496        8.3916        8.6574        7.6876        6.9631        5.3225        3.7369        3.6894        3.9891        5.1469        6.2149        6.1273        4.5824        4.2547        3.9390        4.0443        4.0225        3.9090        4.9681        4.8078        4.8593        5.4225        6.6860        7.0285        6.6189        7.0784        8.1727        8.7289        9.2639        9.7711       10.9975        9.6372        8.1998        7.4763        6.4692        6.4396        6.4190        6.2073        6.5435        6.4061        5.8872        5.2966        5.0235        5.6573        6.0990        7.3043        7.1958        7.4149        6.2625        6.4450       10.8885       12.1062       13.3599       14.5926       15.3285       16.8964        0.0000        0.0000        0.0000        0.0000
        0.0000        0.0000        0.0000        0.0000        0.0000        0.0000        0.0000        0.0000        0.0000        0.0000        0.0000        0.0000        0.0000        0.0000        0.0000        0.0000        0.0000        0.0000        0.0000        0.0000        0.0000        0.0000        0.0000        0.0000        0.0000        0.0000        0.0000        0.0000        0.0000        0.0000        0.0000        0.0000        0.0000        0.0000        0.0000        0.0000        0.0000       20.8454       21.1190       15.3323       14.8819       13.1813       11.7060       11.3170        9.7503       10.0325        8.7405        8.1828        6.9757        7.8511        8.3301       10.2836        8.2610        9.0388        5.6801        6.4896       10.0461        6.3795        4.8473        6.7381        5.7573       12.6823        7.7309        5.1598        4.7521        4.8721        6.2620        7.4213        6.4003        5.2249        4.4141        2.4688        1.5517        0.0000        0.0000        0.0000        0.0000        0.0000        0.0000        0.0000        0.0000        0.0000        0.0000        0.0000        0.0000        0.0000        0.0000        0.0000        0.0000        0.0000        0.0000        0.0000        0.0000        0.0000        0.0000        0.0000        0.0000        0.0000        0.0000        0.0000        0.0000        0.0000        0.0000        0.0000        0.0000        0.0000        0.0000        0.0000        0.0000        0.0000        0.0000        0.0000        0.0000        0.0000        0.0000        0.0000        0.0000        0.0000        0.0000        0.0000        0.0000        0.0000        0.0000        0.0000        0.0000        0.0000        0.0000        0.0000        0.0000        0.0000        0.0000        0.0000        0.0000        0.0000        0.0000        0.0000        0.0000        0.0000        0.0000        0.0000        0.0000        0.0000        0.0000        0.0000        0.0000        0.0000        0.0000        0.0000        0.0000        0.0000        0.0000        0.0000        0.0000        0.0000        0.0000        0.0000        0.0000        0.0000        0.0000        0.0000        0.0000        0.0000        0.0000        0.0000        0.0000        0.0000        0.0000        0.0000        0.0000        0.0000        0.0000        0.0000        0.0000        0.0000        0.0000       10.1834        8.4856        7.4714        7.2782        7.1589        7.7429        8.5360        8.3245        8.9298        9.3801        9.0638        8.2190        5.9682        6.7231        8.0596        7.7846        9.1036        7.9878        7.3699        6.6769        3.8728        4.0961        5.7362        5.9178        6.0019        5.4344        4.7001        4.1029        4.1872        4.1642        3.9456        4.0204        5.4350        4.5342        4.6266        4.7730        6.1077        7.1630        7.0330        7.4525        8.3182        9.5208        9.5238        9.2007       10.2374        9.2537        8.7471        8.5294        7.2671        6.8332        6.4616        6.8685        6.9590        6.6217        5.8451        5.5247        5.5070        5.8483        5.9186        6.3514        7.7273        5.7049        5.9562        6.3949       10.0581       11.3844       13.1057       13.9386       14.4668        0.0000        0.0000        0.0000        0.0000        0.0000
        0.0000        0.0000        0.0000        0.0000        0.0000        0.0000        0.0000        0.0000        0.0000        0.0000        0.0000        0.0000        0.0000        0.0000        0.0000        0.0000        0.0000        0.0000        0.0000        0.0000        0.0000        0.0000        0.0000        0.0000        0.0000        0.0000        0.0000        0.0000        0.0000        0.0000        0.0000        0.0000        0.0000        0.0000        0.0000        0.0000       21.5218       24.5377       22.6085       14.6066       13.5381       13.1188       13.0675       11.1671       10.6074       10.0315        7.9819        6.8613        6.3599        5.9768        6.4733        6.5255        5.8058        5.4723        4.9726        6.6042        7.1872        9.0747       11.3231       11.3686        5.8190        7.3757        3.2613        4.4544        4.8396        5.0101        5.4867        7.6185        6.1732        6.0001        4.3900        2.3461        0.0000        0.0000        0.0000        0.0000        0.0000        0.0000        0.0000        0.0000        0.0000        0.0000        0.0000        0.0000        0.0000        0.0000        0.0000        0.0000        0.0000        0.0000        0.0000        0.0000        0.0000        0.0000        0.0000        0.0000        0.0000        0.0000        0.0000        0.0000        0.0000        0.0000        0.0000        0.0000        0.0000        0.0000        0.0000        0.0000        0.0000        0.0000        0.0000        0.0000        0.0000        0.0000        0.0000        0.0000        0.0000        0.0000        0.0000        0.0000        0.0000        0.0000        0.0000        0.0000        0.0000        0.0000        0.0000        0.0000        0.0000        0.0000        0.0000        0.0000        0.0000        0.0000        0.0000        0.0000        0.0000        0.0000        0.0000        0.0000        0.0000        0.0000        0.0000        0.0000        0.0000        0.0000        0.0000        0.0000        0.0000        0.0000        0.0000        0.0000        0.0000        0.0000        0.0000        0.0000        0.0000        0.0000        0.0000        0.0000        0.0000        0.0000        0.0000        0.0000        0.0000        0.0000        0.0000        0.0000        0.0000        0.0000        0.0000        0.0000       10.5320       11.0423       11.0585        9.0354        7.7173        7.0863        6.9656        7.9599        7.7703        7.5064        7.8073        9.0570        8.9708        8.5940        7.9366        6.1190        5.7471        6.1158        6.7776        8.5124        8.0430        7.0552        6.2823        3.8927        4.5289        5.4578        5.0359        5.4838        5.3161        5.4626        4.5278        4.2949        4.5718        4.8708        5.2003        5.9123        4.9962        4.8870        5.1193        6.0602        6.3953        6.7444        7.4643        8.9730        9.7819       10.0754        9.8784       10.7080        9.7130        9.4729        8.8120        7.5488        7.0820        7.2100        7.7766        7.5674        6.5932        6.5993        6.2051        5.2116        5.7867        5.6453        5.9678        7.0862        6.0075        5.5786        6.2932        9.5525       11.0973       12.4354       13.8380       14.6113        0.0000        0.0000        0.0000        0.0000        0.0000
        0.0000        0.0000        0.0000        0.0000        0.0000        0.0000        0.0000        0.0000        0.0000        0.0000        0.0000        0.0000        0.0000        0.0000        0.0000        0.0000        0.0000        0.0000        0.0000        0.0000        0.0000        0.0000        0.0000        0.0000        0.0000        0.0000        0.0000        0.0000        0.0000        0.0000        0.0000        0.0000        0.0000        0.0000        0.0000       16.7442       21.0624       43.4189       52.7107       25.6246       11.6369       12.2352       12.6227       10.0607       10.0091        9.6523        7.7510        6.5967        6.2091        5.9099        5.7774        6.3826        5.9638        5.7003        5.5431        7.5874        5.1435        4.2829        4.0294        3.5761        4.2675        3.4436        3.5119        5.3324        4.7810        4.8457        4.8471        6.8698        5.6584        5.3079        4.3442        2.4023        0.0000        0.0000        0.0000        0.0000        0.0000        0.0000        0.0000        0.0000        0.0000        0.0000        0.0000        0.0000        0.0000        0.0000        0.0000        0.0000        0.0000        0.0000        0.0000        0.0000        0.0000        0.0000        0.0000        0.0000        0.0000        0.0000        0.0000        0.0000        0.0000        0.0000        0.0000        0.0000        0.0000        0.0000        0.0000        0.0000        0.0000        0.0000        0.0000        0.0000        0.0000        0.0000        0.0000        0.0000        0.0000        0.0000        0.0000        0.0000        0.0000        0.0000        0.0000        0.0000        0.0000        0.0000        0.0000        0.0000        0.0000        0.0000        0.0000        0.0000        0.0000        0.0000        0.0000        0.0000        0.0000        0.0000        0.0000        0.0000        0.0000        0.0000        0.0000        0.0000        0.0000        0.0000        0.0000        0.0000        0.0000        0.0000        0.0000        0.0000        0.0000        0.0000        0.0000        0.0000        0.0000        0.0000        0.0000        0.0000        0.0000        0.0000        0.0000        0.0000        0.0000        0.0000        0.0000        0.0000        0.0000        0.0000        0.0000       10.3682       10.5369        9.8778        9.0879        7.0117        6.5407        6.8437        7.1757        7.5613        6.8467        6.2933        6.8942        7.6168        7.3908        7.5617        6.8321        5.0584        4.5022        4.4642        4.1702        4.4020        6.4703        6.0230        5.6977        4.1289        4.6999        5.1884        5.6799        6.4429        6.1184        6.0472        5.7735        5.9135        5.5341        5.7359        5.9490        6.3314        5.1407        4.9475        5.2670        6.8245        7.1268        7.4540        7.2349        8.4226        9.9731        9.9254       10.8928       10.2004        8.8253        8.9648        8.5145        7.1731        7.4990        8.3834        8.0955        8.0986        7.0697        6.8393        6.5223        5.6720        5.1302        4.9644        6.2409        6.0751        5.9175        5.5563        6.2546        9.8518       11.0334       12.2110       12.8313       14.1322        0.0000        0.0000        0.0000        0.0000        0.0000
        0.0000        0.0000        0.0000        0.0000        0.0000        0.0000        0.0000        0.0000        0.0000        0.0000        0.0000        0.0000        0.0000        0.0000        0.0000        0.0000        0.0000        0.0000        0.0000        0.0000        0.0000        0.0000        0.0000        0.0000        0.0000        0.0000        0.0000        0.0000        0.0000        0.0000        0.0000        0.0000        0.0000        0.0000        0.0000       19.2018       13.9896       21.5189       26.1190       15.9316       10.9920       11.2811       11.9923        9.9328        8.4207        8.1166        7.8882        7.4255        7.1059        6.8860        7.7693       10.9811       10.2154        9.2401        9.2302       10.0066        4.9122        4.2149        3.8361        4.4531        4.1245        3.9563        3.8622        4.2391        5.2861        4.3173        4.0953        5.4393        5.1466        4.4865        3.8295        3.8908        0.0000        0.0000        0.0000        0.0000        0.0000        0.0000        0.0000        0.0000        0.0000        0.0000        0.0000        0.0000        0.0000        0.0000        0.0000        0.0000        0.0000        0.0000        0.0000        0.0000        0.0000        0.0000        0.0000        0.0000        0.0000        0.0000        0.0000        0.0000        0.0000        0.0000        0.0000        0.0000        0.0000        0.0000        0.0000        0.0000        0.0000        0.0000        0.0000        0.0000        0.0000        0.0000        0.0000        0.0000        0.0000        0.0000        0.0000        0.0000        0.0000        0.0000        0.0000        0.0000        0.0000        0.0000        0.0000        0.0000        0.0000        0.0000        0.0000        0.0000        0.0000        0.0000        0.0000        0.0000        0.0000        0.0000        0.0000        0.0000        0.0000        0.0000        0.0000        0.0000        0.0000        0.0000        0.0000        0.0000        0.0000        0.0000        0.0000        0.0000        0.0000        0.0000        0.0000        0.0000        0.0000        0.0000        0.0000        0.0000        0.0000        0.0000        0.0000        0.0000        0.0000        0.0000        0.0000        0.0000        0.0000        0.0000       11.1855       10.1562        9.7627        9.0145        7.8313        6.5703        6.3270        6.5861        7.3014        7.1056        5.7773        5.8525        7.1162        6.2247        5.4266        4.5563        3.9681        2.7491        3.0460        3.1949        2.8566        3.1017        3.9198        4.1616        4.7347        5.2772        5.4407        5.2436        5.3086        5.4986        5.4199        5.8794        6.6130        6.8664        6.2729        6.4545        6.5176        7.3142        6.9768        6.1367        6.7142        7.4730        7.9357        7.8040        7.7347        8.4998        9.7036       10.7841       11.2045       10.1889        8.6379        8.7384        8.4349        6.8736        7.2132        7.3642        7.5383        7.1104        6.9682        6.4207        5.9675        4.4115        3.8339        3.7891        4.2143        4.8156        4.7869        5.6375        6.0179        9.1230       10.0492       10.9907       11.8308        0.0000        0.0000        0.0000        0.0000        0.0000        0.0000
        0.0000        0.0000        0.0000        0.0000        0.0000        0.0000        0.0000        0.0000        0.0000        0.0000        0.0000        0.0000        0.0000        0.0000        0.0000        0.0000        0.0000        0.0000        0.0000        0.0000        0.0000        0.0000        0.0000        0.0000        0.0000        0.0000        0.0000        0.0000        0.0000        0.0000        0.0000        0.0000        0.0000        0.0000        0.0000        8.7382        7.6765       10.5386       14.1464        6.6556        7.8574        6.6388        6.7880        7.3542        7.5396        7.5994        7.5185        7.0376        6.8660        6.7612        7.2061       11.4096       10.2090       10.8362       11.2303       11.5686        5.8874        3.5981        3.4942        4.6966        4.2978        4.0480        7.7561        6.6463        4.4348        4.2030        3.8503        4.6346        4.7832        5.2726        3.7698        0.0000        0.0000        0.0000        0.0000        0.0000        0.0000        0.0000        0.0000        0.0000        0.0000        0.0000        0.0000        0.0000        0.0000        0.0000        0.0000        0.0000        0.0000        0.0000        0.0000        0.0000        0.0000        0.0000        0.0000        0.0000        0.0000        0.0000        0.0000        0.0000        0.0000        0.0000        0.0000        0.0000        0.0000        0.0000        0.0000        0.0000        0.0000        0.0000        0.0000        0.0000        0.0000        0.0000        0.0000        0.0000        0.0000        0.0000        0.0000        0.0000        0.0000        0.0000        0.0000        0.0000        0.0000        0.0000        0.0000        0.0000        0.0000        0.0000        0.0000        0.0000        0.0000        0.0000        0.0000        0.0000        0.0000        0.0000        0.0000        0.0000        0.0000        0.0000        0.0000        0.0000        0.0000        0.0000        0.0000        0.0000        0.0000        0.0000        0.0000        0.0000        0.0000        0.0000        0.0000        0.0000        0.0000        0.0000        0.0000        0.0000        0.0000        0.0000        0.0000        0.0000        0.0000        7.0262        8.1161        0.0000        9.9611       10.8117       10.8204       10.1545       10.3906        8.7012        7.3748        6.1818        5.7413        5.6129        6.0886        5.2416        4.1198        4.4118        4.8009        4.0970        3.5365        2.9576        2.6025        1.9060        2.1616        3.4655        3.8700        4.5469        4.9132        5.0019        5.0571        5.0673        4.7026        4.1731        4.0333        5.1458        4.9539        5.1314        6.2235        6.4838        6.5414        6.9573        7.0772        8.0683        7.5546        7.6466        7.7647        8.4481        8.1284        7.5433        8.2637        9.0460        9.3601        9.8253        9.6864        9.2018        8.6134        8.5703        8.4990        6.8438        6.8925        7.2561        7.4982        8.0212        7.5707        7.0126        6.2172        4.8078        4.2157        4.2305        4.3059        4.8195        4.8439        5.7254        6.0974        9.5534       10.2376       10.6784        0.0000        0.0000        0.0000        0.0000        0.0000        0.0000        0.0000
        0.0000        0.0000        0.0000        0.0000        0.0000        0.0000        0.0000        0.0000        0.0000        0.0000        0.0000        0.0000        0.0000        0.0000        0.0000        0.0000        0.0000        0.0000        0.0000        0.0000        0.0000        0.0000        0.0000        0.0000        0.0000        0.0000        0.0000        0.0000        0.0000       42.3034       43.0211       39.2169       22.9479       16.6341       16.5411        7.0473        5.2523        8.9071       18.6870        7.0807        5.3748        5.5328        5.8150        6.7074        7.0471        7.2328        7.2688        7.0967        9.5889       13.2169       14.8315       16.1090       12.8652       11.2263       10.5024        8.5296        6.7129        5.1349        6.7356        7.0243        5.0317        4.3802        7.4531        8.9442        4.1898        4.0088        3.9222        4.6646        4.5366        6.6291        3.7713        2.9811        2.5447        0.0000        0.0000        0.0000        0.0000        0.0000        0.0000        0.0000        0.0000        0.0000        0.0000        0.0000        0.0000        0.0000        0.0000        0.0000        0.0000        0.0000        0.0000        0.0000        0.0000        0.0000        0.0000        0.0000        0.0000        0.0000        0.0000        0.0000        0.0000        0.0000        0.0000        0.0000        0.0000        0.0000        0.0000        0.0000        0.0000        0.0000        0.0000        0.0000        0.0000        0.0000        0.0000        0.0000        0.0000        0.0000        0.0000        0.0000        0.0000        0.0000        0.0000        0.0000        0.0000        0.0000        0.0000        0.0000        0.0000        0.0000        0.0000        0.0000        0.0000        0.0000        0.0000        0.0000        0.0000        0.0000        0.0000        0.0000        0.0000        0.0000        0.0000        0.0000        0.0000        0.0000        0.0000        0.0000        0.0000        0.0000        0.0000        0.0000        0.0000        0.0000        0.0000        0.0000        0.0000        0.0000        0.0000        0.0000        0.0000        0.0000        0.0000        0.0000        5.5573        6.5251        7.6621        8.8290        9.5190       10.3246       10.3352        9.6838        9.2271        8.3495        8.2137        7.1154        6.6995        5.8675        5.1699        4.1650        3.6731        3.5415        4.0558        2.9808        2.5032        2.5435        3.1295        2.2607        3.4467        4.0556        4.9404        5.3442        5.7160        6.0182        9.0113        5.5767        4.5120        4.4152        4.4811        5.4039        4.9449        4.8131        5.2203        5.7869        6.0955        6.3501        6.3974        7.2110        6.9693        7.5823        8.3518        9.2289        9.0427        9.8060        9.4394        9.4148        9.6561        8.9491        8.4291        8.4943        9.0312        9.0803        9.4847        7.2630        7.4999        7.9827        9.6864        9.5081        9.3727        8.5250        7.6924        5.7243        4.8795        4.6709        5.1965        6.3487        6.6147        6.6263        6.8658       10.1046       10.8771        0.0000        0.0000        0.0000        0.0000        0.0000        0.0000        0.0000        0.0000
        0.0000        0.0000        0.0000        0.0000        0.0000        0.0000        0.0000        0.0000        0.0000        0.0000        0.0000        0.0000        0.0000        0.0000        0.0000        0.0000        0.0000        0.0000        0.0000        0.0000        0.0000        0.0000        0.0000        0.0000        0.0000        0.0000       36.2008       36.2811       29.7451       26.7110       26.6249       20.3059       15.6332       15.7379       12.2012       10.1127        8.9539        9.4374        5.7898        5.2705        4.9625        5.3001        5.5968        7.7150        6.8219        6.9764        7.0976        6.8882        8.9000       12.3926       12.9896       12.6598       14.7704        8.4590        7.3435        4.3828        4.4539        5.5526        3.6045        6.9281        5.4633        4.8071        4.6238        4.7894        4.5700        4.3565        4.2160        4.9824        4.7885        4.4816        3.9680        3.2605        3.5852        2.3327        2.1759        0.0752        0.2168        0.0635        0.0931        0.2489        0.3457        0.2880        0.0000        0.0000        0.0000        0.0000        0.0000        0.0000        0.0000        0.0000        0.0000        0.0000        0.0000        0.0000        0.0000        0.0000        0.0000        0.0000        0.0000        0.0000        0.0000        0.0000        0.0000        0.0000        0.0000        0.0000        0.0000        0.0000        0.0000        0.0000        0.0000        0.0000        0.0000        0.0000        0.0000        0.0000        0.0000        0.0000        0.0000        0.0000        0.0000        0.0000        0.0000        0.0000        0.0000        0.0000        0.0000        0.0000        0.0000        0.0000        0.0000        0.0000        0.0000        0.0000        0.0000        0.0000        0.0000        0.0000        0.0000        0.0000        0.0000        0.0000        0.0000        0.0000        0.0000        0.0000        0.0000        0.0000        0.0000        0.0000        0.0000        0.0000        0.0000        1.3661        1.6693        3.3277        4.8152        3.1033        0.0000        0.0000        0.0000        0.0000        3.0141        4.0630        4.5294        5.3688        6.6335        8.0324        8.9660        9.6194        9.4833        9.2406        8.7562        8.2391        7.7713        6.3203        6.1784        5.4170        5.1590        4.6094        3.6913        3.2475        3.6668        2.9913        3.1481        3.3361        3.6006        3.6575        5.1294        5.3021        5.6391        6.6694        7.3467        7.9417        8.5875        6.0325        5.8759        6.1840        5.8959        6.3290        4.8060        4.7527        4.9805        5.4841        5.5982        6.0626        6.4956        7.2105        7.4920        8.8691        9.9800       10.9435       10.9146       11.6672       10.9831       10.5034       10.4972        9.3881        8.9788        9.1069        8.9937        9.6070        9.8960        8.3625        8.9381       10.7738       10.9836       10.4580       10.8043       10.3367        9.6546        6.7422        6.0852        6.3805        7.3157        8.3126        8.7530        8.7172        8.9337       12.6090       12.9894        0.0000        0.0000        0.0000        0.0000        0.0000        0.0000        0.0000        0.0000
        0.0000        0.0000        0.0000        0.0000        0.0000        0.0000        0.0000        0.0000        0.0000        0.0000        0.0000        0.0000        0.0000        0.0000        0.0000        0.0000        0.0000        0.0000        0.0000        0.0000        0.0000        0.0000        0.0000        0.0000        0.0000       36.3438       31.2146       20.3254       17.4656       14.1628       11.8480       12.5481       10.3409       13.5757       10.1761       10.0437        4.1947        3.7711        4.9098        5.4927        6.3926        6.2923        8.8557       11.0224        8.0304        6.9227        7.3103       11.9176       14.3952       15.2855       15.5518       21.6735       20.3648       11.8305        6.6215        6.3044        6.6157        8.8707        8.0478        7.5303        6.6132        5.9272        5.6588        7.3574        8.0278        5.4714        4.6120        4.9568        4.6755        4.7668        6.7776        7.3494        2.6563        2.2403        2.1034        1.6021        1.3529        1.1410        1.1963        0.7129        0.5211        0.4826        0.4963        0.6470        0.0000        0.0000        0.0000        0.0000        0.0000        0.0000        0.0000        0.0000        0.0000        0.0000        0.0000        0.0000        0.0000        0.0000        0.0000        0.0000        0.0000        0.0000        0.0000        0.0000        0.0000        0.0000        0.0000        0.0000        0.0000        0.0000        0.0000        0.0000        0.0000        0.0000        0.0000        0.0000        0.0000        0.0000        0.0000        0.0000        0.0000        0.0000        0.0000        0.0000        0.0000        0.0000        0.0000        0.0000        0.0000        0.0000        0.0000        0.0000        0.0000        0.0000        0.0000        0.0000        0.0000        0.0000        0.0000        0.0000        0.0000        0.0000        0.0000        0.0000        0.0000        0.0000        0.0000        0.0000        0.0000        0.0000        0.0000        0.0000        1.2616        1.2097        1.7991        2.4845        2.9547        1.9537        1.9465        2.0891        2.2003        2.8060        2.6333        2.3632        2.3121        2.4294        3.0462        4.9163        5.8605        6.4094        6.2854        8.3471        7.8462        7.0532        6.2038        6.0117        5.5127        5.0141        5.1559        4.0124        3.7881        4.0005        4.4022        3.2225        3.2621        2.3886        2.0957        2.5350        3.7713        4.7719        5.6710        7.0106        8.1747        8.1214        7.6749        8.6899        9.3463        8.3826        8.6108        5.2045        4.6235        4.3240        4.6082        5.2181        5.3541        5.6578        6.7336        8.8955        9.7667        9.7155       10.5449       11.5789       10.6731       10.6079       10.4450       11.5977       11.4049       10.9652       10.1652        9.3673        9.4047       10.2977       10.3256       10.4911       11.7167       13.2740       12.8252       12.9654       13.9950       14.0252       13.2726       10.9754       10.3731       10.8720        0.0000        0.0000       16.3181       16.6835       17.0324       15.8264        0.0000        0.0000        0.0000        0.0000        0.0000        0.0000        0.0000        0.0000        0.0000
        0.0000        0.0000        0.0000        0.0000        0.0000        0.0000        0.0000        0.0000        0.0000        0.0000        0.0000        0.0000        0.0000        0.0000        0.0000        0.0000        0.0000        0.0000        0.0000        0.0000        0.0000        0.0000        0.0000        0.0000        0.0000        0.0000       27.7222       15.1447       11.1265        9.9533        8.3409        8.5300        7.1232        6.2026        5.3660        5.0043        4.1487        3.8765        5.8273        6.9697        6.1095        6.7680        8.8241       10.4905        8.7720       11.7619       14.3181       13.7499       20.5813       18.2965       14.7419       18.9052       13.4329        9.6183        6.1747        5.6572        5.5129        6.7834        7.4614        8.5965        7.0886        6.4395        6.2645       11.8557       10.3736        6.4862        4.8870        5.4153        6.8582        5.7944        6.0272        3.1061        2.5790        2.3420        2.2120        2.4867        1.7643        1.5367        1.5919        1.7927        0.7402        0.6172        0.5230        0.8604        0.7413        0.5260        0.0000        0.0000        0.0000        0.0000        0.0000        0.0000        0.0000        0.0000        0.0000        0.0000        0.0000        0.0000        0.0000        0.0000        0.0000        0.0000        0.0000        0.0000        0.0000        0.0000        0.0000        0.0000        0.0000        0.0000        0.0000        0.0000        0.0000        0.0000        0.0000        0.0000        0.0000        0.0000        0.0000        0.0000        0.0000        0.0000        0.0000        0.0000        0.0000        0.0000        0.0000        0.0000        0.0000        0.0000        0.0000        0.0000        0.0000        0.0000        0.0000        0.0000        0.0000        0.0000        0.0000        0.0000        0.0000        0.0000        0.0000        0.0000        0.0000        0.0000        0.0000        0.0000        0.0000        0.0000        0.0000        0.0000        1.2701        1.2596        1.5258        1.9075        2.1332        1.9472        1.9912        2.0224        1.8333        2.1799        2.0742        2.3444        1.6758        1.4691        1.7124        3.0697        4.0593        4.5898        5.2764        6.2998        6.3922        5.8577        5.3024        5.1903        5.1420        5.0625        5.2241        4.9107        4.1788        4.5148        3.9613        4.0656        2.3750        2.1335        1.7798        2.2720        3.0317        4.7154        5.3167        6.0012        7.3243        8.7784        6.8328        8.3577        8.1165        7.5866        6.4822        5.0681        4.3493        4.3188        4.7156        5.5698        5.4122        6.3459        7.4143        9.3186        9.8308        9.9745       10.7530       12.1283       10.7026        9.9403        9.6451       12.0250       11.8128       11.0439       10.2722        9.5619        9.8350       10.1723       10.8594       11.8482       12.6124       13.4754       13.1962       14.4330       15.9912       16.2185       15.5853       13.7397       13.5331        0.0000        0.0000        0.0000        0.0000        0.0000        0.0000        0.0000        0.0000        0.0000        0.0000        0.0000        0.0000        0.0000        0.0000        0.0000        0.0000
        0.0000        0.0000        0.0000        0.0000        0.0000        0.0000        0.0000        0.0000        0.0000        0.0000        0.0000        0.0000        0.0000        0.0000        0.0000        0.0000        0.0000        0.0000        0.0000        0.0000        0.0000        0.0000        0.0000        0.0000        0.0000        0.0000        0.0000       13.1752        8.8491        7.2891        6.6724        7.0194        6.3736        5.5492        5.0970        4.6530        4.6607        4.4359        6.3394        7.9323        7.4373        6.5619        8.1181       12.5146       11.1203       14.8813       11.6054       12.7929       14.8630       14.5839       13.9045       18.2706       12.1234        7.2879        6.4658        5.8186        5.6212        5.6102        6.4243        8.5516        7.3784        6.2785        6.6662        8.4463        7.1745        6.2782        4.6744        6.0360        5.6290        8.2623        8.6702        6.6767        4.7998        4.0357        2.8054        4.4768        2.8305        1.6892        1.8764        2.6236        1.7235        1.5660        0.7265        1.2687        0.7750        0.6411        0.7339        0.1496        0.0880        0.0848        0.0000        0.0000        0.0000        0.0000        0.0000        0.0000        0.0000        0.0000        0.0000        0.0000        0.0000        0.0000        0.0000        0.0000        0.0000        0.0000        0.0000        0.0000        0.0000        0.0000        0.0000        0.0000        0.0000        0.0000        0.0000        0.0000        0.0000        0.0000        0.0000        0.0000        0.0000        0.0000        0.0000        0.0000        0.0000        0.0000        0.0000        0.0000        0.0000        0.0000        0.0000        0.0000        0.0000        0.0000        0.0000        0.0000        0.0000        0.0000        0.0000        0.0000        0.0000        0.0000        0.0000        0.0000        0.0000        0.0000        0.0000        0.0000        0.0000        0.0000        0.0000        0.8084        1.0810        1.8962        2.3274        2.4676        2.4309        1.8608        1.6308        1.6102        2.1846        2.7425        2.7098        2.7398        1.9091        1.2479        1.3351        2.3062        2.9939        2.9619        3.5803        4.7080        4.9187        5.1288        5.3118        5.6346        5.2714        4.9386        4.3000        3.1186        2.6144        3.2686        3.7652        5.2806        3.1709        2.7913        1.9132        1.8503        2.9664        4.4089        4.2311        6.4091        7.4844        6.5400        6.8311        7.9889        8.6495        7.9589        6.5534        5.4394        4.8878        4.8728        5.0584        6.4875        7.1202        7.0410        7.9590        9.8025        9.9839       10.6485       10.9273       13.0430       12.2343       10.7084       10.5622       11.9151       11.5756       11.0353       10.9335        9.9781       10.0159       10.4212       10.8747       12.2326       13.6109       13.0517       13.2347       15.4955       16.8533       17.6866       16.9705       15.4218       14.5673        0.0000        0.0000        0.0000        0.0000        0.0000        0.0000        0.0000        0.0000        0.0000        0.0000        0.0000        0.0000        0.0000        0.0000        0.0000        0.0000
        0.0000        0.0000        0.0000        0.0000        0.0000        0.0000        0.0000        0.0000        0.0000        0.0000        0.0000        0.0000        0.0000        0.0000        0.0000        0.0000        0.0000        0.0000        0.0000        0.0000        0.0000        0.0000        0.0000        0.0000        0.0000        0.0000        0.0000       13.9871        9.2083        7.4334        6.9673        7.6585        6.3165        5.7760        5.3900        4.9735        5.7185        5.4068        4.2093        5.3316        5.1253        5.7407        5.7848       10.3591       13.4479        9.7392        8.5209       12.4320       14.6929       14.8655       15.3254       16.1042        7.7320        6.8165        6.4131        6.0692        5.7598        5.7246        5.1095        6.6675        6.0358        5.7953        5.2805        7.2421        7.7839        4.4822        4.0416        4.5092        8.5190        8.0235        4.9121        4.7752        2.2603        1.9959        2.7434        3.8320        3.3132        1.8886        3.6281        3.4933        3.2524        2.9378        1.1633        1.0126        0.7072        0.7900        1.2522        0.1221        0.0987        0.0876        0.0000        0.0000        0.0000        0.0000        0.0000        0.0000        0.0000        0.0000        0.0000        0.0000        0.0000        0.0000        0.0000        0.0000        0.0000        0.0000        0.0000        0.0000        0.0000        0.0000        0.0000        0.0000        0.0000        0.0000        0.0000        0.0000        0.0000        0.0000        0.0000        0.0000        0.0000        0.0000        0.0000        0.0000        0.0000        0.0000        0.0000        0.0000        0.0000        0.0000        0.0000        0.0000        0.0000        0.0000        0.0000        0.0000        0.0000        0.0000        0.0000        0.0000        0.0000        0.0000        0.0000        0.0000        0.0000        0.0000        0.0000        0.0000        0.0000        0.0000        0.0000        0.0000        1.1306        1.2448        1.3012        1.8937        1.9541        1.6573        1.5584        1.6370        1.6428        1.9801        2.0830        2.8388        2.0492        1.3991        0.9619        2.1173        2.4713        2.9487        3.5990        4.5041        4.9097        5.5620        5.6300        5.2642        4.7838        4.1216        3.6247        3.3804        3.9072        4.2111        4.7842        4.0146        2.0950        0.6401        1.4557        2.9127        3.1022        2.8006        3.1831        5.1478        5.1699        5.5973        6.8272        8.5136        8.9095        8.4531        7.4334        6.1929        5.6125        5.4810        6.2745        6.5966        6.6276        7.1457        7.2375        9.0840        9.6387       10.2961       11.0826       12.4328       12.9970       12.9172       12.7354       13.1076       12.2357       11.7190       10.9764        9.9696        9.3338       10.2058       11.2762       12.7973       14.3796       13.5786       13.7601       15.2389       16.1737       17.1351       17.0403       15.1429       14.4262        0.0000        0.0000        0.0000        0.0000        0.0000        0.0000        0.0000        0.0000        0.0000        0.0000        0.0000        0.0000        0.0000        0.0000        0.0000        0.0000
        0.0000        0.0000        0.0000        0.0000        0.0000        0.0000        0.0000        0.0000        0.0000        0.0000        0.0000        0.0000        0.0000        0.0000        0.0000        0.0000        0.0000        0.0000        0.0000        0.0000        0.0000        0.0000        0.0000        0.0000        0.0000        0.0000        0.0000        0.0000       11.0403       10.6482       10.3470       11.0345       10.7988        8.6172        7.9117        8.6585       10.6462        8.7112        6.8805        6.3676        4.9392        5.5089        5.7385        8.8790       15.0174       10.5054        8.5815       15.2378       16.2847       16.9136        9.4354        9.2061        9.1929        8.3054        8.2871        9.8073        9.8343       10.2526        8.4387        6.8140       11.6339       10.2173        7.0427        8.8123        4.4028        3.5831        3.4640        5.2522        4.4592        3.7259        3.5015        2.8003        1.8544        1.1004        3.8506        4.5536        3.0567        2.8170        3.9110        4.8341        3.9395        3.1227        1.6023        0.9270        0.6487        0.4676        0.3979        0.3728        0.9118        1.1776        1.4689        0.0000        0.0000        0.0000        0.0000        0.0000        0.0000        0.0000        0.0000        0.0000        0.0000        0.0000        0.0000        0.0000        0.0000        0.0000        0.0000        0.0000        0.0000        0.0000        0.0000        0.0000        0.0000        0.0000        0.0000        0.0000        0.0000        0.0000        0.0000        0.0000        0.0000        0.0000        0.0000        0.0000        0.0000        0.0000        0.0000        0.0000        0.0000        0.0000        0.0000        0.0000        0.0000        0.0000        0.0000        0.0000        0.0000        0.0000        0.0000        0.0000        0.0000        0.0000        0.0000        0.0000        0.0000        0.0000        0.0000        0.0000        0.0000        0.0000        0.0000        0.0000        0.0000        1.1314        1.1530        1.3913        1.6830        2.3606        2.2473        2.4536        2.3652        2.3053        2.0368        1.8735        2.0035        1.8063        1.4217        2.0423        3.1342        3.8361        4.4000        4.9942        5.5365        5.7118        5.8051        3.9241        3.1897        2.6754        2.6202        3.1172        2.5651        2.0353        2.9221        1.6387        0.4920        0.5935        0.8981        2.8552        3.5404        3.9505        4.5028        7.2769        9.0778       10.0018       10.9634       12.0272       11.6458       11.1548       10.1453        9.1644        8.1623        8.1469        9.2747        9.2935        8.4339        8.8787        9.4925       10.4691       10.5950       11.4053       12.7931       16.1682       16.4565       16.1644       15.0148       12.9900       12.1540       10.9563        9.8513        7.9553        6.6648        7.3209        8.6238       11.4537       12.7268       12.1515       12.2955       12.9737       14.5769       15.0641       14.9203       13.9324       13.4119        0.0000        0.0000        0.0000        0.0000        0.0000        0.0000        0.0000        0.0000        0.0000        0.0000        0.0000        0.0000        0.0000        0.0000        0.0000        0.0000
        0.0000        0.0000        0.0000        0.0000        0.0000        0.0000        0.0000        0.0000        0.0000        0.0000        0.0000        0.0000        0.0000        0.0000        0.0000        0.0000        0.0000        0.0000        0.0000        0.0000        0.0000        0.0000        0.0000        0.0000        0.0000        0.0000        0.0000        0.0000        8.4443        8.4711       12.4687       13.9755       10.6525       11.3651       10.2242       13.4577       11.5857       10.6702        7.3167        4.6752        6.1567       11.5677        7.5652        4.1994        8.4706        4.0136        4.0399       10.9695       13.0183        7.7876       10.4897       16.1626        9.6462        8.4644        8.6317        9.8670       10.2227       11.0200       10.9316        9.2702        8.1265        8.2615        7.0389        3.4369        3.1395        3.5232        3.2525        3.5230        3.1712        4.5879        4.1682        2.0027        0.9528        3.2743        4.2270        3.0363        2.7660        3.0082        3.7432        4.1744        2.6213        2.0324        1.3441        0.8727        0.6213        0.5997        0.8085        0.1812        0.2762        0.7563        1.5215        0.0000        0.0000        0.0000        0.0000        0.0000        0.0000        0.0000        0.0000        0.0000        0.0000        0.0000        0.0000        0.0000        0.0000        0.0000        0.0000        0.0000        0.0000        0.0000        0.0000        0.0000        0.0000        0.0000        0.0000        0.0000        0.0000        0.0000        0.0000        0.0000        0.0000        0.0000        0.0000        0.0000        0.0000        0.0000        0.0000        0.0000        0.0000        0.0000        0.0000        0.0000        0.0000        0.0000        0.0000        0.0000        0.0000        0.0000        0.0000        0.0000        0.0000        0.0000        0.0000        0.0000        0.0000        0.0000        0.0000        0.0000        0.0000        0.0000        0.0000        1.5372        1.5568        1.4625        1.2613        1.3115        1.2931        1.2986        1.4358        2.0047        2.1282        2.1503        2.0091        1.4946        1.9713        1.7722        1.4652        2.2047        2.6627        3.3345        3.4184        4.6443        5.0145        4.5398        3.6461        2.4381        2.2433        1.9480        1.5446        1.6184        1.2950        0.8769        1.0904        0.5189        0.4628        0.7069        0.8749        2.6543        3.2753        4.1055        5.4975        8.0333        9.5631       11.9336       13.1277       12.0095       12.3629       12.2547       11.8134       10.4423        9.7430        9.1119        8.8737        8.9002        8.5807        9.2700       10.0383       12.0935       12.6543       13.3106       13.5418       16.0646       16.2632       16.2360       16.0576       14.5070       14.6946       12.2826       11.6103        8.5080        7.2195        7.1269        8.4441       10.7945       11.5804       11.6313       12.1224       13.1178       14.5412       14.6694       14.8773       13.9422       14.1641        0.0000        0.0000        0.0000        0.0000        0.0000        0.0000        0.0000        0.0000        0.0000        0.0000        0.0000        0.0000        0.0000        0.0000        0.0000        0.0000
        0.0000        0.0000        0.0000        0.0000        0.0000        0.0000        0.0000        0.0000        0.0000        0.0000        0.0000        0.0000        0.0000        0.0000        0.0000        0.0000        0.0000        0.0000        0.0000        0.0000        0.0000        0.0000        0.0000        0.0000        0.0000        0.0000        0.0000        0.0000       16.9863       19.8608       14.5879       16.4259       18.6973       12.6605       12.8472       16.6718       18.5105       14.2140        6.3529        7.9473        9.8157       12.5915        5.1167        2.9955        3.1841        3.5326        3.5354        9.4527       10.1404        8.0419        5.7776       10.3761        8.1625        6.9130        7.4658        8.4551       10.1569        8.7789        6.8375        6.7628        9.7765        4.4431        2.9202        2.6966        2.6304        2.8141        2.3393        2.7543        2.5320        3.0838        2.5985        0.5846        1.2671        4.3579        5.3419        3.0288        2.7086        3.9990        2.9320        1.8154        1.7524        1.6745        1.3653        0.8679        0.6466        0.5129        0.5959        0.4615        0.3790        0.9250        0.7994        0.1351        0.0000        0.0000        0.0000        0.0000        0.0000        0.0000        0.0000        0.0000        0.0000        0.0000        0.0000        0.0000        0.0000        0.0000        0.0000        0.0000        0.0000        0.0000        0.0000        0.0000        0.0000        0.0000        0.0000        0.0000        0.0000        0.0000        0.0000        0.0000        0.0000        0.0000        0.0000        0.0000        0.0000        0.0000        0.0000        0.0000        0.0000        0.0000        0.0000        0.0000        0.0000        0.0000        0.0000        0.0000        0.0000        0.0000        0.0000        0.0000        0.0000        0.0000        0.0000        0.0000        0.0000        0.0000        0.0000        0.0000        0.0000        0.0000        1.6777        1.3541        1.3799        1.5469        1.3200        1.2403        1.3530        1.6084        1.5580        2.2424        2.6016        2.7559        2.5623        2.0638        1.4727        1.6091        1.8910        2.4277        2.3757        2.4810        2.7669        4.4528        4.0183        3.9342        3.2918        2.3470        1.8695        1.3127        1.0789        0.6327        0.9712        1.1477        2.4202        0.5688        0.5779        2.3780        0.7834        2.1524        2.8708        5.8004        6.2565        8.6512        9.3859       11.2060       11.5272       11.7805       12.2070       12.3067       11.5299       10.4872        9.8250        8.7406        9.4855       10.2768       10.1204       10.5583       11.4418       13.5849       13.8293       13.6344       14.2833       15.4431       16.6232       16.5026       16.3526       15.9258       15.0610       11.3298       12.2162       10.4995        9.8286        9.3800        9.8241       10.6033       11.3889       12.2781       12.8773       13.8620       15.4739       15.1236       14.9814       14.1878       14.5874       13.6072        0.0000        0.0000        0.0000        0.0000        0.0000        0.0000        0.0000        0.0000        0.0000        0.0000        0.0000        0.0000        0.0000        0.0000        0.0000
        0.0000        0.0000        0.0000        0.0000        0.0000        0.0000        0.0000        0.0000        0.0000        0.0000        0.0000        0.0000        0.0000        0.0000        0.0000        0.0000        0.0000        0.0000        0.0000        0.0000        0.0000        0.0000        0.0000        0.0000        0.0000        0.0000        0.0000       20.9027       16.2156       14.7126       11.1867       10.9225       13.8841       10.6962        8.3684       12.7746        7.9271        7.9549        7.1913        3.6900        5.2298        4.5267        2.4833        2.5643        2.7185        2.8162        5.1666        4.8760        4.3679        4.4757        4.8878       12.6686        8.2048        5.8769        5.8395        6.7376        7.6606        8.8671        5.4857        6.7763        6.4158        2.3230        2.1718        2.5435        4.3187        3.7215        1.7307        1.9090        2.2960        2.8388        1.3076        0.4040        0.3599        0.9346        2.6321        2.5474        2.6030        2.3470        1.9818        1.5191        1.5539        1.4325        1.1819        0.8522        0.6259        0.5013        0.5704        0.7978        0.6862        0.8236        0.9465        0.2698        0.1739        0.0000        0.0000        0.0000        0.0000        0.0000        0.0000        0.0000        0.0000        0.0000        0.0000        0.0000        0.0000        0.0000        0.0000        0.0000        0.0000        0.0000        0.0000        0.0000        0.0000        0.0000        0.0000        0.0000        0.0000        0.0000        0.0000        0.0000        0.0000        0.0000        0.0000        0.0000        0.0000        0.0000        0.0000        0.0000        0.0000        0.0000        0.0000        0.0000        0.0000        0.0000        0.0000        0.0000        0.0000        0.0000        0.0000        0.0000        0.0000        0.0000        0.0000        0.0000        0.0000        0.0000        0.0000        0.0000        0.0000        1.3012        1.3540        1.2473        1.3029        1.3785        1.5046        1.4997        1.7312        2.1089        2.7059        3.2996        3.3098        2.8197        2.3466        1.9521        1.6320        1.7323        1.8355        2.1543        2.2302        2.5362        2.7332        3.0027        3.2439        3.8535        3.9855        2.3227        1.5014        1.1268        0.7615        0.8979        1.0573        0.6699        3.0598        0.4363        0.4150        0.5447        0.8065        1.8620        2.6552        3.2241        4.0844        6.6392        8.2228        9.3459        9.6751        9.8512       10.5184       10.8479       11.1350        9.5447        8.5717        8.4204        9.3049        9.2991        8.3429        8.9774       10.4950       11.1411       11.8528       12.9594       12.8789       14.4057       14.3984       15.8638       16.9470       15.9802       13.7078       12.7473       11.9549        9.4291       10.0383        9.8557       12.0185       11.1572       11.4745       12.3891       13.4452       14.0525       15.1285       15.3296       15.3186       14.5883       14.7131        0.0000        0.0000        0.0000        0.0000        0.0000        0.0000        0.0000        0.0000        0.0000        0.0000        0.0000        0.0000        0.0000        0.0000        0.0000        0.0000
        0.0000        0.0000        0.0000        0.0000        0.0000        0.0000        0.0000        0.0000        0.0000        0.0000        0.0000        0.0000        0.0000        0.0000        0.0000        0.0000        0.0000        0.0000        0.0000        0.0000        0.0000        0.0000        0.0000        0.0000        0.0000        0.0000        0.0000       15.0983       16.4888       13.8712        9.4103        8.1600        4.9427        3.7988        5.1646        7.4219        5.1118        9.0984        6.5371        4.7865        3.1535        2.1432        2.1374        1.9957        4.0455        9.2776        4.1116        3.2639        3.0174        3.1694        5.0229       11.1307        9.0069        4.4607        4.1971        3.9407        4.1263        6.6357        3.6787        2.1984        4.9869        1.9249        2.5801        3.4160        4.4908        2.0354        0.1635        1.9974        1.9520        1.3730        0.3626        0.8641        1.9106        0.3505        0.4080        0.9869        1.4069        1.6967        1.4674        2.2354        2.3051        1.8487        1.5848        1.0207        0.7770        0.7226        0.6222        1.6902        1.1975        0.9821        1.0810        0.6026        0.4110        1.2347        1.0273        0.4702        0.2667        0.2517        0.2151        0.2069        0.2194        0.0000        0.0000        0.0000        0.0000        0.0000        0.0000        0.4820        0.2764        0.2888        0.4978        0.0000        0.0000        0.0000        0.0000        0.0000        0.0000        0.0000        0.0000        0.0000        0.0000        0.0000        0.0000        0.0000        0.0000        0.0000        0.0000        0.0000        0.0000        0.0000        0.0000        0.0000        0.0000        0.0000        0.0000        0.0000        0.0000        0.0000        0.0000        0.0000        0.0000        0.0000        0.0000        0.0000        0.0000        0.0000        0.0000        1.4005        1.3706        1.2929        1.3414        1.5973        1.7358        2.2663        2.4842        2.9696        3.6058        3.8671        3.8414        3.5038        3.0066        2.6626        2.3039        1.2488        1.8906        2.0595        1.4004        2.2400        2.3449        2.5795        2.5128        2.5083        2.2919        2.1932        2.0280        1.5813        1.6567        1.3634        0.9499        1.0667        1.0578        1.5063        1.9923        1.0211        1.0685        1.1741        1.6409        2.1417        2.5729        3.1968        4.1043        5.6626        6.6246        7.2410        7.5577        7.3733        7.5770        7.4768        6.6424        7.8186        7.2040        7.7541        8.0863        8.0943        8.5649        9.4954       10.3222       11.0567       11.8227       12.7463       13.5110       13.6832       14.3169       15.2061       16.0153       15.3110       15.3313       14.1690       13.3303       11.0966       11.3074       11.5419       13.5740        9.1712        9.2924       10.4842       11.8271       14.1063       15.4832       15.4587       15.1018       14.7726       13.9765        0.0000        0.0000        0.0000        0.0000        0.0000        0.0000        0.0000        0.0000        0.0000        0.0000        0.0000        0.0000        0.0000        0.0000        0.0000        0.0000
        0.0000        0.0000        0.0000        0.0000        0.0000        0.0000        0.0000        0.0000        0.0000        0.0000        0.0000        0.0000        0.0000        0.0000        0.0000        0.0000        0.0000        0.0000        0.0000        0.0000        0.0000        0.0000        0.0000        0.0000        0.0000        0.0000       14.8244       12.6108       11.8045       10.1576        8.7910        4.0980        3.3217        2.7675        2.5172        8.1922        9.5404        8.2701        3.6226        4.0076        1.5471        1.7407        2.4355        6.9068       10.6473        7.2250        2.0017        2.4369        2.5460        2.2900        2.4438        5.6999        3.4809        3.0347        3.1641        3.2311        2.7503        3.3936        2.1038        1.0282        0.9521        3.4110        2.1432        0.8436        0.5526        0.1727        0.0660        1.6566        1.6223        1.1814        1.3972        1.1643        1.1243        0.2911        0.3770        0.9695        1.1201        1.5767        1.2061        2.1346        3.0184        2.7027        1.9243        0.9714        0.7902        0.7213        0.8812        1.7113        1.3607        1.4959        1.1678        0.5767        0.4925        0.7594        0.7820        0.3477        0.2906        0.3034        0.2677        0.2393        0.4431        0.3214        0.1582        0.0902        0.0623        0.0733        0.0367        0.5116        0.2649        0.2668        0.4673        0.3360        0.2971        0.3068        0.3726        0.0000        0.0000        0.0000        0.0000        0.0000        0.0000        0.0000        0.0000        0.0000        0.0000        0.0000        0.0000        0.0000        0.0000        0.0000        0.0000        0.0000        0.0000        0.0000        0.0000        0.0000        0.2657        0.4164        0.4917        0.6036        0.4880        0.7197        0.9008        1.1166        1.0918        1.1183        1.0843        1.0540        1.1535        1.3162        1.3994        1.7624        2.3259        2.7578        3.0416        3.5470        3.5673        3.0842        2.9992        2.7731        2.5148        2.2679        1.9859        0.9261        0.7491        1.1526        1.4552        1.4624        1.8592        1.3420        1.0668        1.2816        1.5754        1.3492        1.1826        1.0953        1.1058        1.1687        0.8758        1.0932        1.5729        1.2898        1.6779        1.3849        1.2100        1.8497        3.2576        3.4320        2.8860        3.2271        3.4769        4.2876        4.5587        4.8379        5.1529        8.1123        7.9795        5.8392        4.6217        6.4798        7.5102        6.5561        6.9459        7.6115        8.4311        9.2966       10.5678       11.2482       11.4713       12.2007       13.2329       13.5497       14.4510       15.0734       16.5955       17.2572       17.0769       14.8345       13.5141       12.6901       13.1763       14.4841       15.0926       10.1282        9.5721       11.3209       12.9723       15.6503       16.8277       15.8322       14.8365        0.0000        0.0000        0.0000        0.0000        0.0000        0.0000        0.0000        0.0000        0.0000        0.0000        0.0000        0.0000        0.0000        0.0000        0.0000        0.0000        0.0000        0.0000
        0.0000        0.0000        0.0000        0.0000        0.0000        0.0000        0.0000        0.0000        0.0000        0.0000        0.0000        0.0000        0.0000        0.0000        0.0000        0.0000        0.0000        0.0000        0.0000        0.0000        0.0000        0.0000        0.0000        0.0000        0.0000        0.0000       13.0212        9.8661        8.9595       12.2309        8.7096        3.3757        4.1470        5.3197        6.0821        5.9277       13.1425        5.8498        1.6419        8.1318        8.1421        9.1370        4.4235        3.5858        4.1405        3.8781        6.9923        6.8954        3.3978        1.7709        1.7941        2.0757        2.7678        2.7853        2.1730        2.0143        1.7690        1.5819        1.2963        0.6757        0.5765        2.4619        3.0655        1.0666        0.7574        0.1168        0.8031        2.1749        3.6636        5.6018        2.8575        1.4352        0.5939        0.2569        0.2865        0.6152        0.7741        1.8594        2.2715        3.3397        2.4357        1.0735        1.0172        1.1288        0.8434        0.7912        0.7846        1.0677        1.2835        2.0924        1.7864        0.7052        0.7459        0.9496        1.0285        0.6947        0.8969        0.3167        0.2927        0.2745        0.3518        0.1821        0.1581        0.1738        0.4788        0.2965        0.1734        0.2721        0.3078        0.3028        0.3099        0.3379        0.3398        0.4639        0.6740        0.3238        0.2337        0.2711        0.0000        0.0000        0.0000        0.0000        0.0000        0.0000        0.0000        0.0000        0.0000        0.0000        0.0000        0.0000        0.9410        0.6435        0.5051        0.5362        0.5055        0.5896        0.5802        0.5086        0.6865        0.9285        0.8292        0.8237        0.6793        0.7505        0.8429        0.9563        1.0375        1.0288        1.0442        1.1696        1.5074        2.1486        2.4434        2.4955        2.4813        2.8207        3.0652        3.0784        2.8844        2.6866        2.9172        2.5806        1.7792        0.8571        0.6806        0.8394        1.0927        0.8175        1.1336        0.8787        0.8765        0.9631        0.9258        0.9202        1.0066        0.8690        0.8006        0.8964        1.1641        1.1925        1.7712        0.9268        1.3710        1.2216        0.9533        1.0252        2.0007        2.4270        2.6263        2.2830        2.4454        2.6619        2.8952        3.0998        3.1785        2.8795        2.8866        3.1844        3.4460        4.5797        5.8825        6.2074        7.0836        8.1868        8.8766        9.5856       10.0553       10.9150       11.7613       12.5173       13.3082       13.8946       14.9848       15.6299       17.4200       17.2175       17.5358       16.1435       15.1252       13.0021       14.5735       16.5148       16.6674       11.3577       11.8061       13.7223       14.1800        0.0000       16.9198       16.5316       16.2168        0.0000        0.0000        0.0000        0.0000        0.0000        0.0000        0.0000        0.0000        0.0000        0.0000        0.0000        0.0000        0.0000        0.0000        0.0000        0.0000        0.0000        0.0000
        0.0000        0.0000        0.0000        0.0000        0.0000        0.0000        0.0000        0.0000        0.0000        0.0000        0.0000        0.0000        0.0000        0.0000        0.0000        0.0000        0.0000        0.0000        0.0000        0.0000        0.0000        0.0000        0.0000        0.0000        0.0000       11.8196        8.5467       10.2762        8.5344        8.0141        7.7916        4.9397       11.0160       11.0427       11.3258       10.5127        6.9078       13.0280       12.2262       10.6177       14.8058       12.9241       11.5373        7.1029        3.0050        6.9955        8.3103       10.1570        7.0782        4.5642        3.5286        2.6356        1.9158        1.9749        1.8787        1.7386        1.5131        1.3543        1.1797        0.7466        0.4194        0.3820        0.2356        0.3682        0.0260        0.0182        0.1599        3.0565        6.9280        0.7629        0.3457        2.1593        0.3984        0.2191        0.3041        0.6826        0.8034        0.8083        2.1769        2.1413        0.6031        0.6214        0.9151        0.8791        0.8592        0.8495        0.8843        1.0935        0.7485        0.6432        0.6082        1.0051        1.0150        0.8299        0.5867        0.3477        0.3742        0.3478        0.3301        0.4195        0.2938        0.2945        0.1711        0.0546        0.1454        0.4481        0.4623        0.6096        0.7550        1.0054        0.8824        0.4515        0.4191        0.4300        0.3902        0.2533        0.2388        0.2709        0.5863        0.7026        0.5582        0.0000        0.0000        0.0000        0.0000        0.0000        0.0000        0.0000        0.0000        1.1369        1.0586        0.5149        0.5017        0.4573        0.3866        0.3926        0.4561        0.5696        0.5308        0.4638        0.5362        0.4832        0.5061        0.7008        0.7653        0.8258        0.8651        0.8847        1.0700        1.4157        2.2561        2.3785        2.4892        2.3278        2.2304        2.6864        2.7201        2.7437        2.8810        2.5423        2.5850        1.8387        1.7614        1.4979        1.3841        1.2466        1.0979        0.9131        1.6035        0.9719        0.8949        0.9497        1.1376        1.1696        0.9835        0.7750        0.8274        0.8366        0.8541        0.7853        0.9941        0.7908        0.8058        0.8025        0.8067        0.8381        1.7363        1.7432        1.7422        1.5994        1.5978        1.7748        2.1866        2.3387        2.4994        2.3160        2.5214        2.8619        3.9522        4.9527        5.6431        6.0846        6.4364        7.5669        8.3417        9.0308        9.7228       10.7586       11.5293       12.2301       13.3367       15.5123       15.8669       17.0331       19.1946       17.0883       17.8261       18.0562       18.6385       13.1481       14.5391       16.6618       19.0103       13.6481       14.4990        0.0000        0.0000        0.0000        0.0000        0.0000        0.0000        0.0000        0.0000        0.0000        0.0000        0.0000        0.0000        0.0000        0.0000        0.0000        0.0000        0.0000        0.0000        0.0000        0.0000        0.0000        0.0000        0.0000        0.0000
        0.0000        0.0000        0.0000        0.0000        0.0000        0.0000        0.0000        0.0000        0.0000        0.0000        0.0000        0.0000        0.0000        0.0000        0.0000        0.0000        0.0000        0.0000        0.0000        0.0000        0.0000        0.0000       14.1420       13.6055       11.5341       12.9142       12.3458       15.9019       23.1265       10.5390        4.8597        2.6947       19.6885       18.4629       10.2436        8.3744       14.3972       13.7710        4.7997        9.7401       10.0775       13.3332       17.1375       10.0824        1.4026        2.6089        8.8468        5.4882       10.4854        8.3228        4.7657        1.8603        1.9406        1.9117        2.6707        2.2799        1.5320        2.6293        1.7240        0.9457        0.4560        2.1881        2.8491        0.1478        0.0978        0.1553        2.8204        3.6349        1.2049        0.3453        0.5486        1.0931        0.4167        0.1175        0.1365        0.4564        0.5531        1.3431        1.8582        1.1390        1.0384        1.0508        1.0995        1.1115        1.1205        1.3212        1.6552        1.4425        0.7574        0.7310        0.6264        0.6483        0.5804        0.6759        0.5007        0.4570        0.5227        1.0763        1.0200        0.5636        0.4192        0.4572        0.3852        0.1270        0.1880        0.4028        0.4852        0.9739        1.8616        2.2884        1.9855        0.6595        0.5338        0.6671        0.8726        1.0381        1.0717        0.7678        0.6166        0.7853        0.5777        0.4714        0.6813        0.9837        0.6856        0.5305        0.5496        0.7515        0.7881        0.8178        1.0227        1.1905        0.7331        0.5744        0.5111        0.7775        0.6284        0.4518        0.5192        0.5163        0.5169        0.5289        0.5801        0.5662        0.6818        0.8389        0.9381        1.0106        1.0887        1.3276        1.6478        1.8476        1.7995        1.9801        2.1209        2.1905        2.2689        2.1284        2.0711        1.3358        1.2939        1.1429        1.1342        1.3677        1.1120        0.8388        0.9634        1.6835        1.8069        1.7596        1.6106        0.7419        0.7027        0.8399        0.8838        0.7529        0.7826        0.6166        0.4070        0.4219        0.4412        0.4863        0.6310        0.9396        0.7568        0.7274        2.0726        1.6715        1.6894        1.5235        0.6295        0.5796        0.6736        0.7928        0.9373        1.9572        2.1672        3.1044        3.4714        5.4785        7.6114        8.3019        8.0003        7.9993        8.7108        9.5031       10.2146       11.2141       12.3258       13.8519       14.1892       14.3050       14.2959       15.2087       15.0976       12.7197       12.9587       14.0926       14.7917       13.9105       13.6974       16.2537       20.4625       20.3139        0.0000        0.0000        0.0000        0.0000        0.0000        0.0000        0.0000        0.0000        0.0000        0.0000        0.0000        0.0000        0.0000        0.0000        0.0000        0.0000        0.0000        0.0000        0.0000        0.0000        0.0000        0.0000        0.0000        0.0000        0.0000
        0.0000        0.0000        0.0000        0.0000        0.0000        0.0000        0.0000        0.0000        0.0000        0.0000        0.0000        0.0000        0.0000        0.0000        0.0000        0.0000        0.0000        0.0000        6.9882       10.0231        9.0210        5.1425        4.4270        4.7772        4.0567       10.7801        6.0654       12.8727       10.0928        2.3235        2.1206        5.3883        5.2191        2.6985        2.6759        3.9286        2.7621        5.0013        4.6476        0.8720        0.6755        0.6799        9.4294       19.1758        3.5800        0.5312        3.4311        2.5945        1.8359        4.1090       10.2269        4.0281        2.0683        2.2966        3.4683        2.3873        2.4103        1.3310        0.9976        0.8921        0.4692        0.3715        0.9689        1.3050        3.9138        2.6319        1.1465        0.2311        0.1849        0.2248        0.1200        0.0416        0.1046        0.0619        0.1306        0.4687        0.5957        0.6334        0.7482        1.2325        1.1030        1.1605        1.0235        1.0654        1.2181        1.3009        1.5252        0.9706        0.8406        0.7446        0.6657        0.6881        0.7016        0.8275        0.9253        0.6437        0.8358        1.0248        0.8561        0.6295        0.4959        0.5260        0.4801        0.2051        0.1841        0.1754        0.1990        0.5486        0.9620        1.0387        1.4530        0.6500        0.5833        0.5856        0.9078        0.8837        0.6806        0.4591        0.7575        1.4260        1.0970        1.2634        1.3523        0.7909        0.7319        0.5260        0.5268        0.7559        0.8015        1.0780        1.2019        1.5582        1.1537        0.7432        0.7164        0.7268        0.6611        0.5350        0.5906        0.5006        0.4667        0.6639        0.6814        0.5198        0.5805        0.6959        0.9863        0.8777        0.9118        0.7968        0.7828        1.4140        1.6520        2.0280        2.0146        1.8438        1.8733        1.8104        1.5644        1.0326        0.8622        0.9925        0.7432        0.7949        0.7664        1.0697        1.4627        2.4322        2.5015        2.2727        1.8175        1.5849        1.0555        0.7370        0.4050        0.5206        0.5563        0.5392        0.2908        0.3266        0.3442        0.3661        0.4497        1.3875        1.0379        1.1400        1.6546        1.6479        1.4036        1.1375        0.5227        0.3223        0.3800        0.4998        0.6822        1.5022        2.1755        2.8104        3.6630        5.3113        6.7160        7.8478        8.1403        8.1626        9.3215       10.2059       10.7046       12.0160       14.1304       14.7386       15.9505       15.0162       14.5832       13.1728       12.3047       11.7293       11.9343       12.1071       13.1455       14.4174       14.1073        0.0000        0.0000        0.0000        0.0000        0.0000        0.0000        0.0000        0.0000        0.0000        0.0000        0.0000        0.0000        0.0000        0.0000        0.0000        0.0000        0.0000        0.0000        0.0000        0.0000        0.0000        0.0000        0.0000        0.0000        0.0000        0.0000        0.0000        0.0000
        0.0000        0.0000        0.0000        0.0000        0.0000        0.0000        0.0000        0.0000        0.0000        0.0000        0.0000        0.0000        0.0000        0.0000        0.0000        6.5346        7.1100        6.3445        3.8393        5.5158        3.9517        2.9533        3.2060        3.2153        3.0837        2.9007        4.3701        7.1168       16.3265        9.1727        2.8100        2.0725        0.9159        0.8279        0.8106        0.9505        0.9371        2.4121        0.8823        0.7465        0.5592        0.7024        1.3409        0.4230        0.1643        0.1688        0.1764        0.8965        0.9434        0.9959        3.0592        8.8871       11.5466        2.0699        1.3425        1.1270        1.4102        0.8684        0.7590        0.4073        0.5943        0.7247        0.2518        0.1242        0.4333        1.1334        1.3711        0.0879        0.0856        0.0952        0.1162        0.0399        0.1458        0.1384        0.0757        0.4001        0.6579        0.9982        0.8466        1.0559        1.2781        0.9609        1.1583        1.5973        1.3846        1.2212        1.1403        0.8134        0.7981        0.7359        0.7501        1.1304        1.0675        1.0518        1.0800        1.3820        0.7203        0.4686        0.5915        1.3068        1.3386        1.5386        1.0481        0.9642        0.5671        0.2819        0.5394        0.7266        0.8139        1.0242        1.4175        0.9418        0.6737        0.4016        0.3851        0.7868        0.7309        0.4224        0.5947        0.9531        1.4749        1.5798        1.0381        0.8275        0.8907        0.8322        0.5931        0.7772        0.8452        0.8603        0.8470        1.1213        1.3387        1.2861        1.3266        0.8270        0.5752        0.4970        0.5280        0.5867        0.6721        0.6640        0.6732        0.5575        0.6144        0.6947        0.7183        0.7963        0.9539        0.5485        0.6900        1.2310        1.6263        1.9505        2.7762        2.5252        1.5985        1.4825        1.4487        1.0650        0.6808        0.5946        0.5700        0.6926        0.9524        1.3410        1.3836        2.0718        2.0042        1.8417        1.5013        0.8683        1.1090        0.7429        0.5029        0.6743        0.7736        0.7041        0.2969        0.3134        0.3454        0.3630        0.3932        0.4832        0.6916        1.9272        2.0617        1.4959        1.1505        0.5468        0.1516        0.2324        0.2833        0.4142        0.6245        1.4558        2.1494        3.3807        4.0088        6.1000        6.9240        7.3969        8.2604        8.7183        9.8979       10.9642       11.8718       13.6171       14.1058       15.0012       16.7747       14.9289       12.8611       13.5636        0.0000       12.2663       12.5694       13.1269       13.7766       14.9536       15.0342        0.0000        0.0000        0.0000        0.0000        0.0000        0.0000        0.0000        0.0000        0.0000        0.0000        0.0000        0.0000        0.0000        0.0000        0.0000        0.0000        0.0000        0.0000        0.0000        0.0000        0.0000        0.0000        0.0000        0.0000        0.0000        0.0000        0.0000        0.0000
        0.0000        0.0000        0.0000        0.0000        0.0000        0.0000        0.0000        0.0000        0.0000        0.0000        0.0000        0.0000        0.0000        5.6527        9.8357        8.1714        3.3511        3.8438        3.3466        2.8661        4.1288        2.5561        2.0949        2.1084        1.9935        2.2637        2.6502        2.7799        3.7396        2.5786        0.6645        4.1165        0.6530        0.5949        0.6088        0.7305        0.7202        0.6984        0.6892        0.4464        0.4416        0.6043        2.1864        0.6029        0.1509        0.1556        0.1611        0.8277        0.8510        0.8625        0.8699        5.7973        3.8178        1.0867        1.1241        0.9542        1.4123        1.7023        1.4106        2.3234        1.8151        1.2679        0.8780        2.7585        4.1114        2.5126        0.4579        0.5363        1.7243        2.7342        0.9041        1.2496        0.2991        0.1192        0.1016        0.6276        0.8767        1.2297        3.1804        3.6661        2.1069        1.4328        1.4240        1.4958        1.4563        1.2940        1.4104        0.7845        0.7213        0.6865        0.5990        0.9341        0.8075        0.6408        1.0947        0.8963        0.4471        0.3896        0.9259        1.2730        1.2901        1.2897        1.1358        1.4862        0.8134        0.7136        0.6947        1.5271        1.0332        1.0087        1.5855        0.8837        0.4563        0.3930        0.3511        0.2603        0.2457        0.3410        0.3358        0.5277        1.0213        0.8065        0.5393        0.9000        1.4294        1.1007        0.6008        0.8544        0.9057        0.8827        0.7745        1.3243        1.3298        1.0017        0.9813        0.4652        0.5316        0.6593        0.6179        0.6735        0.7696        0.7916        0.5993        0.4268        0.4893        0.5142        0.5154        0.3776        0.3441        0.6262        0.6710        0.8620        1.0714        1.2317        1.4757        1.1517        1.1285        1.0946        1.0753        0.7739        0.8882        0.7517        0.5102        0.9252        0.7646        0.7702        0.8879        1.6101        1.6622        1.5620        1.2813        0.7279        0.7722        0.5701        0.6358        0.7657        0.8093        0.6383        0.3714        0.3791        0.3635        0.3664        0.3877        0.5043        1.1970        2.3410        2.0687        0.8244        0.4464        0.1317        0.1955        0.3150        0.3918        0.5448        0.9935        2.1569        3.1144        3.5319        5.1088        6.6935        6.6585        7.8935        8.2526        9.9862        9.6969       10.6999       13.4061       14.5115       14.7087       15.4151       18.1712       16.0787       16.3894        0.0000        0.0000        0.0000        0.0000        0.0000        0.0000        0.0000        0.0000        0.0000        0.0000        0.0000        0.0000        0.0000        0.0000        0.0000        0.0000        0.0000        0.0000        0.0000        0.0000        0.0000        0.0000        0.0000        0.0000        0.0000        0.0000        0.0000        0.0000        0.0000        0.0000        0.0000        0.0000        0.0000        0.0000        0.0000        0.0000
        0.0000        0.0000        0.0000        0.0000        0.0000        0.0000        0.0000        0.0000        0.0000        8.8465        0.0000        0.0000       13.4290        8.9572       12.9837        5.5431        3.3857        3.4928        3.6691        2.7457        0.9506        0.5610        1.6188        3.8237        0.9289        0.8595        0.7712        1.0389        2.1403        0.3265        0.2802        0.1842        0.1519        1.4604        5.3384        6.1343        4.0517        0.6212        0.5349        0.4227        0.4307        4.7494        1.2421        0.1374        0.1436        0.2859        0.2869        1.0271        1.1440        1.0191        1.0041        0.9965        2.8861        2.0715        1.4353        0.4486        0.6085        0.8272        1.1836        0.4932        1.6251        1.2963        0.8039        0.9471        0.6722        1.4891        1.0282        0.8232        1.2894        1.4335        1.8863        1.8554        0.3109        0.0299        0.0930        0.2387        0.3271        1.8867        2.2398        1.0687        0.6096        0.7341        0.5086        0.7229        0.6908        1.2292        1.2218        0.7814        0.6065        0.5688        0.4927        0.5130        0.4566        0.4094        0.4092        0.4294        0.4177        0.4237        0.5169        0.8580        1.1807        1.4008        1.3054        0.8299        0.8000        0.8945        0.9405        1.1141        0.9208        1.0637        1.3744        0.8824        0.4653        0.3446        0.4019        0.6061        0.4246        0.5150        0.7471        0.6206        1.1125        1.1791        0.9600        1.4672        1.7646        2.0654        1.7631        1.6814        1.4522        1.2285        1.3261        1.1680        0.5418        0.3861        0.4674        0.4712        0.4513        0.4033        0.3402        0.4207        0.4016        0.4032        0.3855        0.3338        0.5823        0.4413        0.2513        0.1969        0.1985        0.1863        0.0650        0.0000        0.0061        0.0290        0.0236        0.3069        0.3535        0.3490        0.4050        0.7513        1.4073        0.8276        0.3179        0.2960        0.2976        0.5838        0.8333        1.0173        1.0538        1.0383        0.8696        0.4575        0.6980        0.7236        0.6153        1.1745        1.3787        0.8108        0.7501        0.5077        0.4657        0.4533        0.5759        0.6430        0.5784        1.0534        0.7249        0.1603        0.1735        0.1600        0.2491        0.6354        0.8096        1.0939        1.4882        3.5251        4.6937        5.4307        5.4196        4.9375        5.2623        6.2551        7.3411        8.7797       11.7783       12.6219       14.2208       14.9810       16.1548       17.7653       19.4719       21.8500        0.0000        0.0000        0.0000        0.0000        0.0000        0.0000        0.0000        0.0000        0.0000        0.0000        0.0000        0.0000        0.0000        0.0000        0.0000        0.0000        0.0000        0.0000        0.0000        0.0000        0.0000        0.0000        0.0000        0.0000        0.0000        0.0000        0.0000        0.0000        0.0000        0.0000        0.0000        0.0000        0.0000        0.0000        0.0000        0.0000        0.0000
        0.0000        0.0000        0.0000        0.0000        0.0000       13.9200        9.1977       10.4873       11.5285       15.0114       19.3009       13.5555        9.7311        6.6846        3.0528        2.4495        2.9132        2.6777        1.3985        1.0980        0.9977        0.2452        0.5928        5.2726        4.8479        1.3102        1.2912        7.3141        6.8369        0.1611        0.7163        1.3339        2.1883        2.1111        2.0957        2.2572        0.4644        0.4141        0.4433        0.3641        1.8203        0.7005        0.4317        0.1282        0.1345        0.1397        0.1436        0.5591        0.5722        0.5540        0.5097        0.5162        0.6946        0.6397        0.3764        0.4471        0.4087        0.2311        0.4705        0.7918        0.2454        0.3112        0.1655        0.4855        1.5247        1.7864        1.7421        3.9781        4.3862        3.5595        1.4296        1.5922        0.1177        0.0237        0.0301        0.0945        0.2730        0.5223        0.1987        0.4238        0.4295        0.3592        0.4756        0.4800        0.4244        0.5797        1.0014        0.8538        0.5601        0.5274        0.4522        0.4937        0.7787        0.7650        0.6218        0.4529        0.4717        0.4185        0.4296        0.7270        1.3921        1.1110        1.0173        0.4342        0.4558        0.4829        1.0263        1.5589        1.4955        1.0421        1.4729        1.1168        0.6826        0.3905        0.3492        0.3180        0.5224        0.6652        0.8660        0.9960        0.8163        0.9588        1.2496        2.2542        2.1410        1.6585        1.3685        1.0798        1.2789        1.0823        1.0168        1.1670        0.6858        0.3968        0.3670        0.2890        0.2389        0.2350        0.2355        0.3157        0.3375        0.3457        0.3078        0.2206        0.2052        0.1963        0.1429        0.1611        0.1743        0.0000        0.0000        0.0155        0.1690        0.3602        0.4086        0.2084        0.1516        0.1488        0.2797        0.2310        0.6966        0.4980        0.2730        0.3555        0.2157        0.3030        0.3525        0.6726        0.7903        0.8152        0.8709        0.4391        0.3054        0.3780        0.5258        0.7979        0.9453        0.9558        0.8683        0.5817        0.6152        0.4893        0.6825        0.5994        0.5896        0.5601        0.4882        0.1682        0.1390        0.1836        0.4111        0.7730        0.0000        0.0000        1.7361        4.1524        4.1037        4.3623        4.6252        4.3989        6.0525        9.5055       10.6312        9.4879       10.1608       11.0293       12.1561       15.1382       17.2553       18.8802       20.4863        0.0000        0.0000        0.0000        0.0000        0.0000        0.0000        0.0000        0.0000        0.0000        0.0000        0.0000        0.0000        0.0000        0.0000        0.0000        0.0000        0.0000        0.0000        0.0000        0.0000        0.0000        0.0000        0.0000        0.0000        0.0000        0.0000        0.0000        0.0000        0.0000        0.0000        0.0000        0.0000        0.0000        0.0000        0.0000        0.0000        0.0000        0.0000
        0.0000        0.0000        0.0000        0.0000       16.2786       10.7296        9.6151       10.9139       11.0800       21.5237       16.6305       13.8448       11.5929        9.0819        3.0155        3.5656        1.3807        1.1295        0.8719        0.8973        0.1248        0.4223        0.8321        0.4608        1.2856        4.2937        3.4047        3.8673        0.6326        0.0775        0.0639        0.0397        0.0290        0.4187        0.0578        0.2208        0.2829        0.3325        0.3696        0.3126        0.9376        0.3652        0.3854        0.1149        0.1204        0.1236        0.1263        0.4912        0.4998        1.2150        0.6692        0.4267        0.4075        0.3285        0.2917        0.2317        0.1982        0.2503        0.2556        0.1847        0.2033        0.1794        0.1808        0.2169        0.4915        1.5856        0.5758        1.0949        1.6265        0.4674        0.0430        0.3492        0.4182        0.7401        2.1709        2.1398        1.3911        1.2243        0.7754        0.3465        0.4130        0.3545        0.3128        0.3654        0.4708        1.4700        1.5320        0.8693        0.7500        0.8582        0.7909        0.9792        1.1975        2.1240        2.5255        1.8974        1.3767        1.6376        1.2443        1.0035        0.6774        0.6985        1.0070        1.1607        0.8674        1.1267        1.1211        1.0067        0.6684        0.8742        0.7488        0.5021        0.5467        0.3796        0.3462        0.3283        0.3341        0.5065        0.8070        0.6238        0.7512        0.6743        1.4376        2.3962        1.5268        1.5099        0.9192        0.6548        1.0860        1.4134        1.1494        0.5565        0.3493        0.2776        0.2689        0.4517        0.4478        0.2462        0.2170        0.3570        0.5192        0.6615        0.2750        0.1726        0.1605        0.2450        0.0973        0.0573        0.2766        0.3808        0.0286        0.2946        0.2025        0.2103        0.1453        0.0989        0.0525        0.2622        0.5387        0.4699        0.7869        0.1853        0.1805        0.3832        0.3660        0.2165        0.2715        0.5045        0.7035        2.1116        2.3474        1.2070        0.5909        0.3705        0.4652        0.9632        1.1463        1.2308        1.1283        0.7130        0.6316        0.6439        0.5633        0.6539        0.6766        0.5712        0.5058        0.2572        0.1527        0.2828        0.5861        0.0000        0.0000        0.0000        2.2725        4.3394        5.2006        6.9834        7.2717        4.9788        7.1145        6.0654        6.3263        7.3743        7.9744        9.5457       11.3474       14.1615        0.0000        0.0000        0.0000        0.0000        0.0000        0.0000        0.0000        0.0000        0.0000        0.0000        0.0000        0.0000        0.0000        0.0000        0.0000        0.0000        0.0000        0.0000        0.0000        0.0000        0.0000        0.0000        0.0000        0.0000        0.0000        0.0000        0.0000        0.0000        0.0000        0.0000        0.0000        0.0000        0.0000        0.0000        0.0000        0.0000        0.0000        0.0000        0.0000        0.0000        0.0000
        0.0000        0.0000       22.5124       18.1078       12.1421       10.6204        8.8369        9.0584       19.2583       14.3759       13.7328       11.6890        9.1479        2.2669        2.0481        1.2773        1.0566        1.1051        0.6682        0.1656        0.7506        0.7308        2.1224        3.4312        4.2080        0.1689        0.1512        0.0833        0.0721        0.0616        0.0514        0.0322        0.3929        2.8250        3.3399        2.0557        1.3605        0.2760        0.3097        0.2641        0.2900        0.3100        0.3267        0.0968        0.1009        0.1034        0.1051        0.4045        0.4086        0.5968        0.3647        0.3669        0.3315        0.3039        0.2833        0.2395        0.2564        0.7891        0.5904        0.2436        0.2109        0.2108        0.2120        0.1983        0.2901        0.2880        1.0265        0.1348        0.0309        0.0449        0.1110        0.0191        0.2982        0.9002        2.0461        2.4308        2.6639        2.2648        1.1728        0.7578        0.3357        0.4385        0.5718        0.9726        0.9794        1.5704        1.0594        0.5026        0.4774        0.4934        0.9090        1.0681        0.9782        0.8819        1.4039        1.3279        1.2885        1.7008        1.6316        1.2351        1.5052        2.3518        3.2117        2.6630        2.4204        1.9894        1.2661        1.1805        0.8180        0.5987        0.5635        0.5624        0.6803        0.6518        0.6068        0.9742        0.8929        0.9909        1.1922        1.2129        1.1453        1.0220        1.5301        2.0910        2.6750        2.8143        1.9132        1.4811        1.5159        1.0977        0.6715        0.3802        0.2756        0.3264        0.3216        0.4592        0.4043        0.5110        0.6115        0.6654        0.8047        0.6529        0.4776        0.3253        0.2207        0.2239        0.0801        0.0451        0.2317        0.2135        0.0529        0.0471        0.0216        0.0000        0.0000        0.0460        0.1812        0.2076        0.2840        0.5031        0.7387        0.3084        0.2499        0.3352        0.3981        0.2560        0.2010        0.4422        1.1188        2.5241        1.5471        1.8926        0.6066        0.5064        0.7068        1.4073        1.6198        1.5068        1.5254        1.0154        0.8423        1.1153        1.2075        0.7405        0.7067        0.5887        0.5377        0.7347        0.4045        0.4615        0.0000        0.0000        0.0000        3.7530        5.0573        6.7692        6.7279        6.1082        5.5739        3.9247        3.7496        3.7721        4.6494        6.1850        7.2878        8.8044       10.6487        0.0000        0.0000        0.0000        0.0000        0.0000        0.0000        0.0000        0.0000        0.0000        0.0000        0.0000        0.0000        0.0000        0.0000        0.0000        0.0000        0.0000        0.0000        0.0000        0.0000        0.0000        0.0000        0.0000        0.0000        0.0000        0.0000        0.0000        0.0000        0.0000        0.0000        0.0000        0.0000        0.0000        0.0000        0.0000        0.0000        0.0000        0.0000        0.0000        0.0000        0.0000        0.0000
        0.0000       19.5521       14.6222       10.7136        9.7255        8.1322        5.0364        5.3737       11.2420        4.0902        8.8585        4.8168        2.9684        1.6020        1.4407        1.3037        0.4820        1.8163        2.0732        4.2765        2.5881        1.9896        2.0275        1.8799        0.4782        0.4799        0.1489        0.0553        0.0467        0.0394        0.0332        0.3773        0.3602        0.5126        0.0312        1.0754        0.5626        0.1795        0.2046        0.1867        0.2069        0.2213        0.2315        0.2340        0.2422        0.2475        0.3134        0.0425        0.0426        0.0414        0.0395        0.2239        0.2109        0.2035        0.2004        0.3263        0.3227        0.3424        0.3454        0.3494        0.3553        0.3535        0.3457        0.3436        0.5844        0.8063        0.3919        0.2414        0.2060        0.5619        0.7036        0.3338        1.3729        1.7312        1.2503        1.2205        1.3241        1.5498        0.8341        0.7300        1.1140        1.2433        0.8108        1.3463        2.0602        1.7948        1.1516        1.7043        1.8102        1.0642        0.9927        1.6414        1.7848        1.3775        1.5427        1.3351        0.6725        0.9935        0.9497        1.1854        1.5335        2.1286        3.5214        3.7167        4.1341        4.3566        3.2805        3.8234        3.4740        1.6038        0.7803        0.5936        0.9438        0.9632        0.7987        0.7437        1.0891        0.9901        0.8167        0.9919        1.0488        1.9845        1.8884        2.0832        2.5265        2.2013        2.2704        1.8769        0.9747        0.7938        1.0759        1.1898        1.1341        0.7200        0.4709        0.2282        0.1947        0.3426        0.3204        0.2516        0.2602        0.3679        0.2007        0.1201        0.2655        0.3321        0.0794        0.0591        0.1699        0.7608        1.3217        0.4632        0.1221        0.1220        0.1123        0.0782        0.0785        0.3982        0.0912        1.0948        1.3954        1.8670        1.0266        0.1755        0.4347        0.3819        0.1458        0.1499        0.5939        0.6801        1.0276        1.3547        0.6747        1.2024        1.2433        1.8135        2.0872        2.0520        2.0477        1.9305        2.1921        2.7154        2.8392        0.8950        0.4988        0.4411        0.4070        0.0000        0.0000        0.0000        0.0000        0.0000        4.8179        2.6617        4.2234        4.0668        4.2455        4.5720        4.9638        2.0051        1.9868        2.1110        2.8011        4.5652        5.3886        6.5163        0.0000        0.0000        0.0000        0.0000        0.0000        0.0000        0.0000        0.0000        0.0000        0.0000        0.0000        0.0000        0.0000        0.0000        0.0000        0.0000        0.0000        0.0000        0.0000        0.0000        0.0000        0.0000        0.0000        0.0000        0.0000        0.0000        0.0000        0.0000        0.0000        0.0000        0.0000        0.0000        0.0000        0.0000        0.0000        0.0000        0.0000        0.0000        0.0000        0.0000        0.0000        0.0000        0.0000
        0.0000       14.8497       15.5338       13.3697        7.8845        3.3773        1.6903        1.7939       12.7894        8.1823        7.5693        7.7401        2.4923        0.6707        2.4093        1.0980        1.9847        3.4085        4.3143        4.2412        4.0162        3.2124        1.1983        1.2159        1.6943        0.3977        0.1118        0.0401        0.0321        0.0263        0.0227        0.0144        0.0117        0.3033        0.0232        0.0870        0.1105        0.1333        0.1558        0.1449        0.1627        0.1740        0.1795        0.1793        0.1843        0.1859        0.1818        0.0307        0.0300        0.0297        0.0298        0.1792        0.1795        0.1853        0.1948        0.3366        0.3526        0.3661        0.3798        0.5369        0.4465        0.6418        0.8485        1.2351        0.7158        0.4180        0.3449        0.3539        0.7567        1.1930        0.8801        1.2676        2.4828        2.5865        1.0964        0.6267        0.2686        1.0708        1.6210        1.3985        1.5085        1.3190        0.5467        0.4464        0.3663        0.3129        0.7970        1.1926        0.9063        1.1320        2.0181        0.9408        1.0652        1.7813        1.7773        0.6083        0.3866        0.3931        0.7414        0.8824        1.1058        1.3523        1.3441        1.6840        3.0611        4.8354        4.2083        4.2551        4.6905        4.9001        3.1306        2.1308        1.1168        1.1957        1.2099        1.5579        2.3307        1.6357        1.3049        0.9325        0.9049        0.9008        1.2366        1.7726        1.7173        1.8096        2.2372        2.5575        1.6680        0.9017        1.2736        0.9012        0.9244        0.5807        0.5146        0.2356        0.2384        0.5164        0.4505        0.4143        0.3561        0.2254        0.1812        0.1700        0.0586        0.0584        0.1339        0.2804        0.1443        0.6012        1.4959        0.8297        0.2486        0.5327        0.3112        0.1589        0.0072        0.2402        0.1845        1.4338        1.8483        1.7507        1.3292        0.1825        0.1006        0.0429        0.0548        0.1037        0.1221        0.1743        0.2613        0.6465        0.8147        1.4215        1.5432        2.5534        3.6798        4.1681        3.6704        1.8454        1.8832        2.1491        1.9959        1.4655        0.5663        0.4500        0.0000        0.0000        0.0000        0.0000        0.0000        4.7628        3.4592        5.7309        7.8143       10.0483       12.5546       10.2832        3.0110        1.7892        1.9170        2.6429        3.0026        4.3801        0.0000        0.0000        0.0000        0.0000        0.0000        0.0000        0.0000        0.0000        0.0000        0.0000        0.0000        0.0000        0.0000        0.0000        0.0000        0.0000        0.0000        0.0000        0.0000        0.0000        0.0000        0.0000        0.0000        0.0000        0.0000        0.0000        0.0000        0.0000        0.0000        0.0000        0.0000        0.0000        0.0000        0.0000        0.0000        0.0000        0.0000        0.0000        0.0000        0.0000        0.0000        0.0000        0.0000        0.0000        0.0000
       14.6249       15.1500        7.7008       11.2795        3.5071        2.5130        2.8094       15.1039       18.4869        9.6669        2.7027        3.8046        1.5829        0.4619        0.3703        0.7426        0.4631        0.7336        1.9384        2.8535        1.6685        0.8132        0.5627        1.1084        1.4279        0.1228        0.1103        0.0420        0.0366        1.7265        0.9740        0.2827        0.0169        0.1467        0.0240        0.0812        0.0966        0.1134        0.1320        0.3270        0.1374        0.1464        0.1492        0.1479        0.1510        0.1509        0.1461        0.0244        0.0236        0.0239        0.0252        0.1590        0.1672        0.1790        0.1954        0.3512        0.3848        0.8939        0.5145        0.4757        0.4918        0.5153        1.2084        1.6566        1.3086        0.9439        0.6526        0.6220        0.9341        1.2218        1.0598        1.1848        1.0706        1.4250        0.4346        0.5110        0.5568        0.9015        1.7625        0.9012        1.5532        0.5878        0.3764        0.5903        0.7927        0.8412        0.7761        1.3653        0.7806        0.3250        0.3665        0.7954        1.2496        1.0660        1.0450        0.5684        0.5609        0.4274        0.3135        0.3827        0.4807        0.8929        1.1186        1.1205        1.4482        2.8515        3.0934        3.4505        3.2777        3.8538        3.9538        3.6533        4.7110        4.6481        4.2451        3.4149        4.0565        6.2244        3.9400        1.0919        0.9975        0.8053        0.9265        1.3610        1.5985        1.3381        1.1135        0.9316        0.6692        0.7283        0.6945        0.8239        1.0506        0.6798        0.4388        0.3803        0.2749        0.4582        0.4217        0.3391        0.2503        0.1962        0.1780        0.5301        0.5851        0.3840        0.4083        0.5491        0.4148        0.7638        0.2752        0.4960        0.3666        0.7439        0.3415        0.0000        0.0000        0.0000        0.0290        1.2585        1.6415        1.6341        1.2676        0.1780        0.0863        0.0486        0.0588        0.1074        0.1230        0.1845        0.2926        0.7251        0.9345        1.4645        2.3195        3.0048        3.8253        4.0421        3.5865        2.8429        2.1941        2.1101        1.9357        1.1749        0.8338        0.0000        0.0000        0.0000        0.0000        0.0000        0.0000        3.3622        3.2180        5.6978        4.5342        3.1679        2.8146        2.6105        2.3689        1.6921        1.5148        0.0000        0.0000        0.0000        0.0000        0.0000        0.0000        0.0000        0.0000        0.0000        0.0000        0.0000        0.0000        0.0000        0.0000        0.0000        0.0000        0.0000        0.0000        0.0000        0.0000        0.0000        0.0000        0.0000        0.0000        0.0000        0.0000        0.0000        0.0000        0.0000        0.0000        0.0000        0.0000        0.0000        0.0000        0.0000        0.0000        0.0000        0.0000        0.0000        0.0000        0.0000        0.0000        0.0000        0.0000        0.0000        0.0000        0.0000        0.0000
       16.3745       10.9367        4.7006        6.5285        1.2746        0.9009        1.5827        8.5050        9.9390        7.8401        3.0447        2.3129        0.8887        0.3738        0.7455        0.8047        1.0365        2.2519        2.5545        1.8078        1.0715        1.4761        0.8121        1.4638        1.5245        0.1454        0.1439        0.0608        0.5457        0.0570        0.3928        0.0353        0.0312        0.1576        0.0337        0.1005        0.1088        0.2721        0.3142        0.2297        0.1318        0.1379        0.1407        0.1393        0.1424        0.1427        0.1399        0.0236        0.0231        0.0237        0.0253        0.1614        0.1716        0.4555        0.3449        0.3739        1.3843        0.4773        0.4918        0.5176        0.9771        0.6521        0.8835        1.3711        0.6602        0.6501        0.8012        1.3706        1.3683        1.8406        2.5809        1.6915        1.7135        0.7251        0.9893        0.7710        0.8593        0.8119        1.1140        0.2586        0.3091        0.1954        0.1600        0.4194        0.5417        0.4998        0.3652        0.4776        0.3028        0.2057        0.1811        0.3511        0.3299        0.5217        0.6198        0.1887        0.1961        0.2444        0.3836        0.3508        0.5850        0.7522        0.7667        0.7489        0.8933        1.0476        1.7787        1.3763        1.2443        2.3631        2.8956        2.3239        3.4146        3.4422        5.7647        5.1356        3.3487        4.3003        3.0428        0.7872        1.1702        1.0131        1.2553        1.4751        1.8486        1.2740        1.1441        0.9701        0.9725        0.7096        0.6100        1.2586        0.7218        1.2034        0.5998        0.3679        0.3046        0.3902        0.2942        0.2268        2.6492        0.3459        0.3276        0.3761        0.4574        0.3437        0.3673        0.4289        0.8796        1.5304        0.7466        0.6407        0.8462        0.6409        0.6841        0.0000        0.0000        0.0305        0.2986        1.3508        1.4312        1.8998        1.5797        0.1677        0.1001        0.0867        0.0896        0.1604        0.1815        0.2498        0.3655        0.8683        1.1049        1.6262        1.5613        2.1788        2.5264        2.5618        2.5126        1.9765        1.9529        1.8170        1.5924        1.4122        0.0000        0.0000        0.0000        0.0000        0.0000        0.0000        0.0000        3.4912        3.4736        3.5638        3.4145        3.1211        2.9728        2.4885        2.5145        1.7619        1.7541        0.0000        0.0000        0.0000        0.0000        0.0000        0.0000        0.0000        0.0000        0.0000        0.0000        0.0000        0.0000        0.0000        0.0000        0.0000        0.0000        0.0000        0.0000        0.0000        0.0000        0.0000        0.0000        0.0000        0.0000        0.0000        0.0000        0.0000        0.0000        0.0000        0.0000        0.0000        0.0000        0.0000        0.0000        0.0000        0.0000        0.0000        0.0000        0.0000        0.0000        0.0000        0.0000        0.0000        0.0000        0.0000        0.0000        0.0000        0.0000
       15.0255        6.3511        1.9874        2.8773        2.0044        0.0000        0.0000       10.4071       24.6188       11.6217        3.6773        2.6061        0.8441        1.9652        0.1825        0.2642        2.3439        3.4684        2.7966        1.2202        0.6016        0.4517        0.6220        0.3344        0.2088        0.2893        0.3009        0.5310        0.1859        0.1819        0.3473        0.0317        0.0282        0.0267        0.0269        0.0965        0.0974        0.1018        0.1092        0.1230        0.1313        0.1359        0.1382        0.1449        0.1477        0.1485        0.1480        0.0240        0.1963        0.1920        0.0281        0.0256        0.1062        0.0295        1.1874        0.4430        0.6330        0.3544        0.3687        0.5598        0.5161        1.1223        1.5263        1.8541        1.7112        1.2578        1.5884        1.3515        0.2043        0.2165        0.3420        0.2855        0.4424        0.9121        0.6481        0.2551        0.2601        0.3740        0.0908        0.0585        0.0543        0.0472        0.0616        0.1088        0.1324        0.1316        0.1377        0.1430        0.1363        0.1230        0.1076        0.0039        0.0000        0.0078        0.0117        0.0215        0.0255        0.0137        0.4404        1.0605        0.7063        0.2804        0.0991        0.2024        0.3366        0.4413        0.4698        0.8152        1.0673        0.8750        0.8859        1.8783        1.6960        2.4554        2.8362        3.6122        2.8062        3.2464        2.9972        2.4296        1.7231        1.3980        1.2594        1.3184        1.1191        1.0703        1.0484        1.4015        1.2269        1.0932        1.1381        0.5947        0.3888        0.3322        0.2522        0.2337        0.2202        0.3830        0.0990        0.0763        0.1052        0.6702        0.6085        2.0230        1.5641        0.4444        0.6427        1.2691        2.0525        2.4322        2.0274        1.6904        2.0254        1.6460        1.2183        0.0000        0.0157        0.0196        0.1481        0.5197        0.7180        0.7434        0.6148        0.4583        0.3420        0.3218        0.3611        0.3970        0.4549        0.5844        0.8134        1.2786        1.5637        1.8063        2.0141        2.0345        2.2269        2.3401        2.3981        2.5361        2.5776        2.5147        0.0000        0.0000        0.0000        0.0000        0.0000        0.0000        0.0000        0.0000        0.0000        4.5071        4.5569        4.6400        4.3988        0.0000        0.0000        0.0000        0.3900        0.0000        0.1500        0.0000        0.0000        0.0000        0.0000        0.0000        0.0000        0.0000        0.0000        0.0000        0.0000        0.0000        0.0000        0.0000        0.0000        0.0000        0.0000        0.0000        0.0000        0.0000        0.0000        0.0000        0.0000        0.0000        0.0000        0.0000        0.0000        0.0000        0.0000        0.0000        0.0000        0.0000        0.0000        0.0000        0.0000        0.0000        0.0000        0.0000        0.0000        0.0000        0.0000        0.0000        0.0000        0.0000        0.0000        0.0000        0.0000        0.0000        0.0000
        9.8010        4.5447        6.2084        7.4366        1.2087        0.0000        0.0000        5.4985       13.9001        7.0933        5.4504        0.7260        1.7015        2.7194        0.6047        0.8063        2.4058        1.1246        1.3259        1.4169        1.1139        0.5026        0.5280        0.1907        0.2254        0.2557        0.2821        0.5716        0.2375        0.2363        0.2158        0.0412        0.0370        0.0341        0.0329        0.3126        0.1072        0.1065        0.1104        0.1206        0.1249        0.1279        0.1600        0.1870        0.1889        0.1755        0.1457        0.0242        0.0248        0.0263        0.0686        0.0787        0.6416        0.1566        0.3276        0.7105        0.3581        0.4564        0.6599        0.8450        1.7787        2.7407        4.2757        3.1273        0.9377        0.3470        0.2998        0.1725        0.2961        0.2618        0.2088        0.5698        0.8477        0.5653        0.1154        0.0625        0.0568        0.0508        0.0541        0.0287        0.0993        0.1278        0.0462        0.0834        0.3701        0.3195        0.1484        0.1222        0.0834        0.1126        0.1077        0.0078        0.0000        0.0039        0.0626        0.0372        0.0332        0.0176        0.0352        0.0646        0.0373        0.2558        0.1672        0.3996        0.3329        0.1462        0.3199        0.2855        0.3472        0.6065        0.5446        1.1500        1.5021        1.2644        2.0107        2.7505        3.4782        3.1917        2.0942        1.0764        0.9107        1.1702        1.0317        1.2056        1.1733        1.0525        0.9497        1.0891        1.3153        1.8912        1.4175        0.7260        0.4624        0.3721        0.3204        0.3081        0.5351        0.3962        0.3149        0.4835        0.4236        0.4191        0.5319        0.7570        1.2359        0.8404        0.2269        1.0439        1.9641        2.0240        1.8658        2.3400        2.3020        2.0779        2.2261        0.2010        0.0635        0.0189        0.1873        0.3995        0.8026        0.5611        0.5034        0.4368        0.3805        0.3891        0.4502        0.4933        0.5519        0.7023        0.9448        1.4657        1.7566        1.9723        2.1110        2.1212        2.2031        2.3766        2.4770        0.0000        0.0000        0.0000        0.0000        0.0000        0.0000        0.0000        0.0000        0.0000        0.0000        0.0000        1.5600        5.1137        5.1965        5.0830        0.0000        0.0000        0.0000        0.0000        0.0000        0.0000        0.0000        0.0000        0.0000        0.0000        0.0000        0.0000        0.0000        0.0000        0.0000        0.0000        0.0000        0.0000        0.0000        0.0000        0.0000        0.0000        0.0000        0.0000        0.0000        0.0000        0.0000        0.0000        0.0000        0.0000        0.0000        0.0000        0.0000        0.0000        0.0000        0.0000        0.0000        0.0000        0.0000        0.0000        0.0000        0.0000        0.0000        0.0000        0.0000        0.0000        0.0000        0.0000        0.0000        0.0000        0.0000        0.0000        0.0000        0.0000        0.0000
        0.0000        0.0000        1.6636        3.2537        0.0000        0.0000        1.6001        7.4302       11.6816        7.2879       11.8030        1.9701        2.2829        1.6501        1.3828        1.5005        1.6765        1.6307        2.3617        0.7527        0.8798        0.5416        0.3668        0.2088        0.2556        0.5712        0.3295        0.2573        0.2791        0.2766        0.2540        0.0486        0.1428        0.0403        1.0364        0.2595        0.1206        0.1165        0.2043        0.6667        0.6705        0.6950        0.4578        0.3062        0.4207        0.2855        0.1439        0.1084        0.0662        0.0278        0.3360        0.0297        0.0333        0.2235        0.0687        0.3504        0.6714        1.9371        2.5105        2.3583        2.2743        2.1624        0.9792        0.9362        0.4429        0.3333        0.2955        0.1955        0.2532        0.8153        3.3074        2.1535        1.1805        0.2433        0.1364        0.1113        0.0584        0.0508        0.0421        0.0167        0.0304        0.0302        0.0345        0.0796        0.0738        0.1737        0.1689        0.1275        0.0999        0.0730        0.0522        0.0039        0.0155        0.0272        0.0136        0.0254        0.0431        0.2556        0.0822        0.0645        0.0371        0.0375        0.0514        0.0544        0.0634        0.1129        0.2780        0.4305        0.4261        0.6039        0.6555        0.9902        1.2189        1.8928        2.2246        2.8164        4.2555        2.7259        1.1967        0.8822        0.9176        0.9069        0.8464        0.8271        0.9346        0.8489        0.7530        0.8371        0.9635        1.0274        0.8348        0.6288        0.5751        0.4092        0.3646        0.2927        0.3630        0.0774        0.0812        0.3497        0.6060        0.4574        0.6586        0.9689        0.6769        0.7740        0.8543        1.5241        1.8351        1.9757        2.0491        2.7285        2.8089        2.7340        1.7849        0.0000        0.0409        0.0242        0.0484        0.3083        0.3794        0.4032        0.4189        0.3739        0.3816        0.3976        0.4779        0.5431        0.6249        0.7665        0.9694        1.4335        1.6810        1.8706        2.1605        1.9229        2.0249        2.1534        2.3235        2.5553        0.0000        0.0000        2.3877        0.0000        0.0000        0.0000        0.0000        0.0000        0.0000        1.2300        1.5600        5.6048        0.0000        0.0000        0.0000        0.0000        0.0000        0.0000        0.0000        0.0000        0.0000        0.0000        0.0000        0.0000        0.0000        0.0000        0.0000        0.0000        0.0000        0.0000        0.0000        0.0000        0.0000        0.0000        0.0000        0.0000        0.0000        0.0000        0.0000        0.0000        0.0000        0.0000        0.0000        0.0000        0.0000        0.0000        0.0000        0.0000        0.0000        0.0000        0.0000        0.0000        0.0000        0.0000        0.0000        0.0000        0.0000        0.0000        0.0000        0.0000        0.0000        0.0000        0.0000        0.0000        0.0000        0.0000        0.0000        0.0000        0.0000
        0.0000        0.0000        0.0000        0.0000        0.0000        0.0000        0.9938        4.8284        7.6019        8.4218        9.8329        2.4149        1.2881        2.6236        1.4922        1.3909        1.7569        2.0203        1.7531        0.7759        0.4180        0.3409        0.1572        0.2418        0.3012        0.3458        0.4802        0.7109        1.0304        0.3553        0.2802        0.0539        0.0490        0.2511        0.9517        0.1467        0.1384        0.1325        0.2022        1.1924        1.0275        0.9846        2.2289        0.8374        0.3900        0.3200        0.4766        0.8362        1.2337        1.1261        2.1283        0.3221        1.0506        3.4625        2.2234        0.8967        1.7327        2.1130        1.3073        0.6787        0.5131        0.6103        0.4949        0.4260        0.4071        0.3784        0.3485        0.3092        0.3064        1.0644        3.0143        4.7808        3.2598        0.9063        0.1239        0.1528        0.0851        0.0587        0.0482        0.0284        0.0854        0.0970        0.1475        0.1105        0.0705        0.0991        0.1264        0.0783        0.0537        0.0597        0.0411        0.0155        0.0312        0.0155        0.0390        0.0272        0.0253        0.0817        0.0485        0.0116        0.0232        0.0136        0.0177        0.3444        0.1494        0.3856        0.1460        0.3378        0.3780        0.6235        1.0179        1.3785        1.1109        1.1040        1.0974        2.2650        3.0537        2.3547        1.3964        0.7675        0.6282        0.6247        0.8348        0.7738        0.5907        0.6972        0.5447        0.6080        0.7827        0.9353        0.6794        0.4858        0.4240        0.3474        0.1713        0.3704        0.3690        0.2489        0.2652        0.2911        0.6284        0.4103        0.6340        0.5326        0.3026        0.2515        0.5488        1.9667        2.1504        2.3685        2.3926        2.9440        3.1344        3.0418        2.3613        0.0000        0.0042        0.0000        0.0000        0.2692        0.2858        0.2940        0.2898        0.2673        0.2634        0.3219        0.4441        0.5504        0.6745        0.8255        0.8930        1.2335        1.3733        1.5021        1.6223        1.6100        1.7055        1.8222        1.9557        2.1508        2.2840        2.1774        1.9156        0.0000        0.0000        0.0000        0.0000        0.0000        0.0000        0.0000        0.0000        4.6664        0.0000        0.0000        0.0000        0.0000        0.0000        0.0000        0.0000        0.0000        0.0000        0.0000        0.0000        0.0000        0.0000        0.0000        0.0000        0.0000        0.0000        0.0000        0.0000        0.0000        0.0000        0.0000        0.0000        0.0000        0.0000        0.0000        0.0000        0.0000        0.0000        0.0000        0.0000        0.0000        0.0000        0.0000        0.0000        0.0000        0.0000        0.0000        0.0000        0.0000        0.0000        0.0000        0.0000        0.0000        0.0000        0.0000        0.0000        0.0000        0.0000        0.0000        0.0000        0.0000        0.0000        0.0000        0.0000        0.0000        0.0000
        0.0000        0.0000        0.0000        0.0000        0.0000        4.7494        1.0588        3.6511       15.6002        7.8925        6.4906        1.0418        1.5337        0.8490        0.7605        2.1135        1.2883        1.8258        1.7301        1.3268        1.1039        0.2246        0.1456        0.2600        0.3253        0.4191        1.4125        1.5349        1.5250        1.0328        0.5248        0.3730        0.2229        0.5725        1.5768        0.1837        0.5107        0.9775        1.1763        2.0897        2.1195        1.1254        1.8954        0.3570        0.1750        0.8661        1.3951        1.6272        1.0698        1.0083        0.5201        0.5487        2.0560        2.1029        2.3286        1.6288        1.1058        1.8639        2.0662        0.4650        0.0718        0.0472        0.0426        0.2776        0.2451        0.2398        0.2292        0.2405        1.0452        1.6840        2.0167        2.3338        1.5182        1.1238        1.0517        0.8050        0.3270        0.0782        0.0566        0.0356        0.0957        0.2128        0.5249        0.6432        0.8250        0.6120        0.3309        0.0771        0.0451        0.0372        0.0266        0.0000        0.0000        0.0077        0.0077        0.0000        0.0000        0.0000        0.0000        0.0230        0.0230        0.0000        0.0000        0.0000        0.0000        0.0139        0.0101        0.1251        0.1648        0.1988        0.3510        0.7406        0.8853        0.9620        0.9371        0.9665        0.9044        1.2281        1.1056        1.3294        0.8842        0.7718        0.7377        0.5995        0.7195        0.8274        0.6736        0.2824        0.8279        1.0875        0.8713        0.7270        0.6048        0.5328        0.4684        0.1989        0.0827        0.1325        0.3883        0.5768        0.6942        0.3907        0.2909        0.6433        0.6039        0.7981        1.0476        2.3041        3.3216        3.3876        3.2826        3.2160        3.1929        2.8587        2.3782        1.2938        0.9787        0.3594        0.3539        0.1991        0.0247        0.0194        0.0269        0.0529        0.4514        0.0521        0.1072        1.1090        1.2598        1.3355        1.1903        0.6206        0.7665        0.7710        0.7545        1.0516        1.1492        1.2356        1.3195        1.3881        1.4591        1.4000        1.2291        0.8103        0.0000        0.0000        0.0000        0.3836        0.4112        1.4512        1.9991        5.1856        6.2590        0.0000        0.0000        0.0000        0.0000        0.0000        0.0000        0.0000        0.0000        0.0000        0.0000        0.0000        0.0000        0.0000        0.0000        0.0000        0.0000        0.0000        0.0000        0.0000        0.0000        0.0000        0.0000        0.0000        0.0000        0.0000        0.0000        0.0000        0.0000        0.0000        0.0000        0.0000        0.0000        0.0000        0.0000        0.0000        0.0000        0.0000        0.0000        0.0000        0.0000        0.0000        0.0000        0.0000        0.0000        0.0000        0.0000        0.0000        0.0000        0.0000        0.0000        0.0000        0.0000        0.0000        0.0000        0.0000        0.0000
        0.0000        0.0000        0.0000        0.0000        0.0000        3.4200        6.7328        5.0488        6.3677        5.7332        6.2828        2.5898        1.5440        0.2915        2.6092        1.7106        0.2404        0.0000        0.5704        0.4514        0.2095        0.1116        0.2914        0.3044        0.6194        0.5214        1.1729        1.3561        0.6726        0.8504        0.7803        0.2544        0.1249        0.4971        1.2653        0.2057        0.3349        1.0156        0.9735        1.8399        0.5824        0.6650        1.0830        0.6594        1.4924        2.1426        3.7170        5.4018        2.3394        1.8027        1.8138        2.2636        1.6368        0.2617        0.0794        1.0094        1.9492        0.7555        0.4685        0.1258        0.0471        0.0449        0.0402        0.2610        0.2587        0.2553        0.3438        0.2688        0.2564        0.5925        1.0263        0.4590        0.7953        1.9083        1.3963        1.4735        1.0064        0.2630        0.1996        0.1306        0.4494        0.9516        0.5209        0.3839        1.6158        0.2836        0.1397        0.4181        0.0378        0.0296        0.0211        0.0000        0.0444        0.0638        0.0116        0.0115        0.0115        0.0038        0.0077        0.0000        0.0346        0.1868        0.0782        0.0000        0.0138        0.0219        0.0405        0.1430        0.1066        0.1966        0.2508        0.6717        0.8576        0.9463        0.9461        0.8805        0.8502        0.8154        0.7331        1.1374        1.4185        0.9432        0.9246        0.8432        0.7892        0.7043        1.0418        0.5028        0.7165        0.8996        0.5372        0.3681        0.4656        0.2428        0.2717        0.3433        0.1752        0.2369        0.0326        0.4048        0.8323        1.3787        1.0830        1.0433        0.7249        0.9202        1.5707        2.7728        3.3330        3.7967        3.6964        3.3733        3.2867        2.8792        2.1644        1.2304        0.8122        0.3906        0.5281        0.1244        0.0326        0.0123        0.0295        0.2811        0.5876        0.3370        0.1269        0.9129        1.2973        1.3492        1.2769        0.8093        0.9165        0.8707        0.6921        0.7814        0.9135        1.0481        1.0004        1.0405        1.1187        1.0538        0.9207        0.6059        0.0000        0.0000        0.4531        0.3893        0.4275        1.1208        1.7447        4.9579        6.3097        7.4574        8.3963        7.3497        8.1529        8.8136        0.0000        0.0000        0.0000        0.0000        0.0000        0.0000        0.0000        0.0000        0.0000        0.0000        0.0000        0.0000        0.0000        0.0000        0.0000        0.0000        0.0000        0.0000        0.0000        0.0000        0.0000        0.0000        0.0000        0.0000        0.0000        0.0000        0.0000        0.0000        0.0000        0.0000        0.0000        0.0000        0.0000        0.0000        0.0000        0.0000        0.0000        0.0000        0.0000        0.0000        0.0000        0.0000        0.0000        0.0000        0.0000        0.0000        0.0000        0.0000        0.0000        0.0000        0.0000
        0.0000        0.0000        0.0000        0.0000        4.6437        5.3517        7.8446       12.1984       12.2134       14.9318        9.1102        2.6827        1.7281        1.5923        0.4029        0.3775        0.5450        2.4674        1.8007        0.5062        0.6325        0.4015        0.5511        1.3865        1.0597        0.8088        0.6302        0.8063        0.4438        0.5568        0.8270        0.3372        0.7259        1.8859        0.5935        0.3624        1.5356        0.5529        0.8499        0.5821        0.3593        0.8641        2.1120        2.6836        3.5735        3.5967        4.1790        1.6674        0.9311        2.5703        1.5401        2.4235        1.6949        0.2665        0.0339        1.4068        1.7315        1.4568        0.4886        0.1119        0.0445        0.1094        1.2805        0.8606        1.4125        1.5783        1.2971        0.3905        0.6024        0.9967        0.9888        0.2669        0.1260        0.8916        0.9466        1.3559        3.7819        1.9203        0.9251        0.8902        0.5072        0.6071        0.5625        0.7973        1.7369        0.6227        0.7665        0.5674        0.1061        0.0859        0.2094        0.0506        0.0980        0.1756        0.1261        0.0252        0.1219        0.2574        0.0618        0.0366        0.0154        0.0155        0.0157        0.0319        0.0779        0.2290        0.1054        0.1081        0.1444        0.1928        0.2634        0.7617        0.9462        1.0252        1.0433        1.1200        0.9483        0.9448        0.9151        0.7697        1.2431        2.1130        1.2812        1.1098        0.7740        0.5540        0.9791        0.8994        1.0560        0.6811        0.4301        0.6482        0.2052        0.0877        0.0378        0.0276        0.1120        0.3273        0.1039        0.1253        0.3882        0.8222        0.6341        0.6564        0.6721        0.9857        1.3719        2.7965        3.5059        3.8666        3.6076        3.5082        3.0506        2.6083        2.0503        1.0952        0.7312        0.5223        0.3528        0.0253        0.0140        0.0081        0.0077        0.1747        0.3204        0.2618        0.1160        0.7179        1.1937        1.0435        0.9596        0.5761        0.3322        0.3812        0.6091        0.6299        0.7771        0.9020        1.0644        1.7082        2.3618        0.8710        0.7485        0.5055        0.0000        0.4150        0.4510        0.9678        2.1527        2.6555        3.9823        5.3747        5.9137        7.3394        8.4410        7.4664        8.2593        8.5163        8.5902        0.0000        0.0000        0.0000        0.0000        0.0000        0.0000        0.0000        0.0000        0.0000        0.0000        0.0000        0.0000        0.0000        0.0000        0.0000        0.0000        0.0000        0.0000        0.0000        0.0000        0.0000        0.0000        0.0000        0.0000        0.0000        0.0000        0.0000        0.0000        0.0000        0.0000        0.0000        0.0000        0.0000        0.0000        0.0000        0.0000        0.0000        0.0000        0.0000        0.0000        0.0000        0.0000        0.0000        0.0000        0.0000        0.0000        0.0000        0.0000        0.0000        0.0000
        0.0000        0.0000        0.0000        0.0000        4.6858       10.7734        6.6789       20.4491       17.3511       14.9965        9.6681        2.9330        2.1183        0.9750        1.7462        0.7403        3.7934        4.4794        4.7020        3.6248        2.1007        1.0853        1.2922        0.5548        0.6206        0.6551        1.2151        0.3932        0.4049        0.3934        0.3642        0.0624        0.6112        2.1581        1.6424        0.7916        0.4558        0.7218        1.8759        2.2204        1.4831        2.1090        2.6489        1.8825        1.5925        0.4632        1.2001        2.4622        1.7798        0.7315        0.6096        0.0718        0.0562        0.0303        0.4481        2.1877        0.9178        0.6831        0.1106        0.2390        1.2610        1.2928        2.8129        1.7139        1.7541        2.0017        1.1078        0.3306        1.1423        1.1673        1.0404        0.4036        0.1914        0.2439        1.5674        2.3513        3.6716        3.7440        3.8813        1.7843        0.5815        0.3372        1.3127        2.4020        1.6324        1.3226        0.5614        1.0082        0.5668        0.7466        0.7981        0.6014        0.2814        0.1514        0.1376        0.0648        0.4011        0.3602        0.2503        0.0736        0.0600        0.0610        0.2358        0.3633        0.3663        0.3618        0.0687        0.1977        0.2549        0.3829        0.3629        0.9429        1.1446        1.1782        1.2005        1.2202        1.0487        0.9557        0.8588        1.0194        1.2019        1.9610        2.6751        2.0116        2.0957        2.0562        1.1741        0.6102        0.2446        0.6693        0.4834        0.5280        0.1784        0.3195        0.0442        0.0852        0.0551        0.0600        0.3371        0.4266        0.4504        0.5509        0.7837        0.6717        0.6996        0.9055        1.2027        2.7191        5.7700        3.1884        3.1225        2.7822        2.4594        2.1023        1.6390        1.0070        0.5601        0.3223        0.5477        0.2011        0.0717        0.0199        0.0177        0.1414        0.1629        0.0309        0.0904        0.5676        0.7362        0.7681        0.7486        0.5514        0.6582        0.8328        1.0049        1.1429        1.1492        0.9995        1.0543        2.0566        2.9062        1.1314        0.7260        0.5140        0.4751        0.4517        0.5188        1.2275        0.9728        1.7688        1.5802        3.7489        4.8197        6.1978        7.3321        6.9243        7.9510        8.1101        8.4642        0.0000        0.0000        0.0000        0.0000        0.0000        0.0000        0.0000        0.0000        0.0000        0.0000        0.0000        0.0000        0.0000        0.0000        0.0000        0.0000        0.0000        0.0000        0.0000        0.0000        0.0000        0.0000        0.0000        0.0000        0.0000        0.0000        0.0000        0.0000        0.0000        0.0000        0.0000        0.0000        0.0000        0.0000        0.0000        0.0000        0.0000        0.0000        0.0000        0.0000        0.0000        0.0000        0.0000        0.0000        0.0000        0.0000        0.0000        0.0000        0.0000        0.0000
        0.0000        0.0000        0.0000        0.0000        5.9695       15.4322       20.6196       24.9151       21.3671       15.5097       12.1623        5.8070        4.4721        3.4944        0.8798        3.0575        6.3824        6.0837        7.1795        2.3277        1.1655        1.5207        1.9231        2.8125        1.1964        0.5829        0.6790        1.5189        1.3586        1.1335        1.0521        0.0433        0.5164        0.5685        0.2776        1.8822        1.5627        1.4102        1.9128        2.4392        4.6204        2.5393        0.8573        1.0084        0.2342        0.2628        0.2649        0.5589        0.3063        0.2461        0.0973        0.1727        0.0988        0.5413        1.4100        1.4307        1.3117        1.1229        0.3595        0.7946        1.2309        1.7812        2.2333        1.8485        1.6593        1.3706        0.8304        0.4866        1.4134        1.9241        1.1794        0.2331        0.2365        0.4908        2.3643        2.7151        1.9870        4.6876        4.8174        2.9594        1.0723        0.5390        1.0677        1.5570        1.9152        2.8759        2.0821        0.7875        0.3811        0.6376        0.1150        0.1069        0.5633        0.4456        0.9301        2.3536        1.9256        1.5285        1.0275        0.9476        0.9089        1.2122        1.2449        0.6899        0.4627        0.3295        0.3409        0.6685        0.6297        1.0883        1.3489        1.4158        1.6399        1.6990        1.5744        1.2077        1.1381        1.0404        1.0201        0.6816        0.5157        0.8638        1.3864        1.0335        1.2207        1.0686        1.2037        1.0670        0.8813        0.7458        0.7691        0.2287        0.0626        0.1126        0.0039        0.0000        0.0000        0.0000        0.0000        0.0782        0.1105        0.4006        0.4320        1.0179        0.7190        0.8461        1.2796        2.1671        2.7004        2.5179        2.2640        1.6964        1.5052        1.2984        1.0319        0.4863        0.2903        0.3180        0.3491        0.4264        0.4152        0.3876        0.3395        0.1902        0.1585        0.1852        0.2192        0.2909        0.6880        0.3585        0.2156        0.4741        0.4850        0.5095        0.4522        0.8262        1.3396        1.1678        0.8279        0.9135        1.2182        1.3471        1.4734        2.1131        1.4059        1.9433        2.2322        0.8493        0.2727        0.4268        0.6698        1.5910        2.1062        2.7782        3.5866        7.3786        6.5692        6.5076        8.5281        0.0000        0.0000        0.0000        0.0000        0.0000        0.0000        0.0000        0.0000        0.0000        0.0000        0.0000        0.0000        0.0000        0.0000        0.0000        0.0000        0.0000        0.0000        0.0000        0.0000        0.0000        0.0000        0.0000        0.0000        0.0000        0.0000        0.0000        0.0000        0.0000        0.0000        0.0000        0.0000        0.0000        0.0000        0.0000        0.0000        0.0000        0.0000        0.0000        0.0000        0.0000        0.0000        0.0000        0.0000        0.0000        0.0000        0.0000        0.0000        0.0000        0.0000
        0.0000        0.0000        0.0000        0.0000        0.0000        0.0000        0.0000        0.0000       19.8335       13.8269        6.2966        0.9884        3.1814        4.0587        4.5531        8.3224        8.0456        5.7510        2.8218        0.5404        0.1904        0.1590        1.5645        2.4789        2.6138        2.0956        2.6841        5.6187        5.8328        5.1396        3.7646        3.1084        1.1710        0.1952        0.1914        3.1565        0.9967        2.2778        1.4302        4.6585        4.6821        4.5172        2.0135        3.6246        1.3926        0.0640        0.1355        0.4744        0.5140        0.8716        0.0399        0.0635        0.1957        1.4306        1.1333        1.6476        1.5513        0.2320        0.7364        0.4373        0.5632        1.7683        1.8407        0.9351        1.1683        1.0657        0.2018        0.6653        1.4596        1.7049        1.4653        0.1837        0.1678        1.2782        1.9212        1.6665        1.7061        1.6029        1.3601        1.5378        2.4654        0.9993        0.9387        1.7001        1.9041        1.0310        2.1808        1.8353        1.7765        1.6430        1.6285        3.2064        1.9557        1.7712        0.7630        1.0983        2.8060        2.0550        1.6505        1.2623        1.3681        1.5519        1.4770        0.8577        0.9091        1.1519        1.0738        1.5864        1.4442        1.3067        1.5163        1.6756        1.9485        1.8430        1.7831        1.3519        1.2470        1.1401        1.0389        0.8293        0.6158        0.9462        1.1848        0.7668        2.0672        1.3168        0.8572        0.9110        0.8091        0.8364        0.6158        0.1281        0.2184        0.3273        0.0432        0.0116        0.0058        0.0000        0.0000        0.0738        0.1020        0.1862        0.3271        0.9981        0.6895        0.8387        0.9872        2.0288        2.2209        2.1319        1.8324        1.2210        0.9404        0.7450        0.6988        0.4673        0.4562        0.4639        0.4081        0.6761        0.5351        0.5299        0.4605        0.2554        0.2096        0.1953        0.1800        0.0611        0.5728        0.5956        0.7195        0.6960        1.1560        0.6236        0.4297        0.5294        0.8538        1.2317        0.8160        1.4411        1.6476        2.2771        2.3974        2.6036        1.1256        1.5587        0.8485        0.1981        0.1484        0.2383        0.4657        1.1120        1.4761        2.1137        3.2052        4.6859        6.7181        0.0000        0.0000        0.0000        0.0000        0.0000        0.0000        0.0000        0.0000        0.0000        0.0000        0.0000        0.0000        0.0000        0.0000        0.0000        0.0000        0.0000        0.0000        0.0000        0.0000        0.0000        0.0000        0.0000        0.0000        0.0000        0.0000        0.0000        0.0000        0.0000        0.0000        0.0000        0.0000        0.0000        0.0000        0.0000        0.0000        0.0000        0.0000        0.0000        0.0000        0.0000        0.0000        0.0000        0.0000        0.0000        0.0000        0.0000        0.0000        0.0000        0.0000        0.0000        0.0000
        0.0000        0.0000        0.0000        0.0000        0.0000        0.0000        0.0000        0.0000        0.0000        0.0000        0.0000        0.9410        1.2799        1.3429       16.9549       21.5514       14.0377        2.3109        1.5056        0.4216        0.6723        0.3367        1.8147        3.2866        3.1472        4.5786        5.0041       11.0210       10.1385        5.8565        3.2119        1.3578        1.3176        0.6821        1.8727        3.9907        2.3441        0.8732        2.3745        2.5766        0.5348        0.8446        0.7190        0.5513        0.4978        0.7495        1.0406        0.9642        0.6713        0.5217        0.0631        0.0406        0.1096        1.2175        2.1274        2.8096        1.7634        0.1791        0.1047        0.1041        0.3791        0.9922        1.0534        0.6663        1.1193        0.3495        0.2497        0.8981        1.6885        1.6915        0.1966        0.1541        0.3223        1.5356        0.8781        0.8876        1.1563        1.2580        2.0193        0.8645        0.8498        1.4824        1.7325        1.5792        1.6918        0.9565        2.7500        2.3695        2.1330        0.9150        2.5893        1.6234        0.5467        0.7493        2.4700        4.2246        3.7629        3.0154        2.7571        2.1139        2.7354        2.0577        2.0664        1.5051        1.4044        1.0221        1.2390        1.6210        1.5384        3.6397        1.9105        1.7227        1.8244        1.8831        2.2407        1.7455        1.4009        1.2637        1.1802        0.8884        1.0570        0.6565        0.8904        0.8956        0.8342        0.9017        0.9702        0.9440        0.9248        1.0181        1.0454        0.1260        0.2386        0.2796        0.0071        0.0000        0.0000        0.0356        0.0000        0.0813        0.1100        0.2462        0.3065        0.4954        0.7959        0.8638        0.9364        1.6545        1.7514        1.6978        1.4174        0.8731        0.6544        0.4958        0.4086        0.2399        0.3885        0.3530        0.2244        0.5473        0.6412        0.5295        0.4821        0.2660        0.2262        0.1988        0.1824        0.2500        0.3571        0.8283        0.6909        0.7720        1.4742        1.0710        0.6590        0.8138        1.3680        1.1606        1.0277        1.9079        1.8077        3.5023        3.1549        1.7496        2.5091        1.2173        0.7952        0.1633        0.1348        0.1655        0.3315        0.8016        1.0655        2.1013        0.0000        0.0000        0.0000        0.0000        0.0000        0.0000        0.0000        0.0000        0.0000        0.0000        0.0000        0.0000        0.0000        0.0000        0.0000        0.0000        0.0000        0.0000        0.0000        0.0000        0.0000        0.0000        0.0000        0.0000        0.0000        0.0000        0.0000        0.0000        0.0000        0.0000        0.0000        0.0000        0.0000        0.0000        0.0000        0.0000        0.0000        0.0000        0.0000        0.0000        0.0000        0.0000        0.0000        0.0000        0.0000        0.0000        0.0000        0.0000        0.0000        0.0000        0.0000        0.0000        0.0000        0.0000        0.0000
        0.0000        0.0000        0.0000        0.0000        0.0000        0.0000        0.0000        0.0000        0.0000        0.0000        0.4734        4.9905        1.2634        3.5452       31.9537       12.0015        2.7181        3.5784        2.7236        0.6117        0.6513        1.8065        4.3151        5.2924        4.2349        5.5641        5.7640        8.3899        9.6924        3.5843        3.5015        0.9962        1.7985        1.9748        0.9181        0.5028        0.2998        0.0833        0.0265        0.0139        0.4975        0.5078        0.1905        0.5386        0.1700        0.0106        0.0101        0.0183        0.0404        0.0170        0.0169        0.0629        0.6323        2.5012        2.7679        2.6607        1.7379        0.3094        0.1028        0.1026        0.1777        0.1315        1.2938        1.4118        0.2254        0.0231        0.0525        0.1328        0.2272        0.1597        0.7644        0.2024        1.5177        0.8576        0.6708        1.1334        0.6504        0.5758        0.5151        0.4706        0.3982        0.4512        0.4717        0.6153        1.1063        0.8583        0.9322        1.0991        1.0933        0.7534        0.7176        0.4966        1.3129        1.0654        1.5970        2.7542        2.7315        2.8003        2.6057        3.2913        3.3491        2.5990        1.9028        1.0575        1.5744        2.8909        0.7868        2.7049        1.9941        2.0799        1.8729        1.6331        1.7270        1.8404        2.4010        2.3213        1.9240        1.3460        1.2732        1.5767        1.2604        1.1364        1.6165        1.3520        1.1380        0.9260        1.1681        1.5562        1.5584        1.4586        1.0662        0.0027        0.0487        0.0230        0.0379        0.1962        0.0000        0.0000        0.0000        0.1632        0.1303        0.1868        0.2679        0.4340        0.5535        0.5746        0.6338        1.2324        1.2643        1.2216        1.0153        0.6214        0.5289        0.3619        0.2961        0.1607        0.1765        0.2117        0.3883        0.6906        0.6838        0.4037        0.3665        0.2243        0.2096        0.2148        0.2651        0.3361        0.2927        0.1866        0.8124        1.1250        1.1644        1.2556        1.1666        1.0564        1.0955        0.7575        0.7838        1.3035        2.1877        1.7750        2.4778        0.6738        0.7021        0.6658        0.5381        0.1176        0.0787        0.1292        0.2696        0.6598        1.0354        0.0000        0.0000        0.0000        0.0000        0.0000        0.0000        0.0000        0.0000        0.0000        0.0000        0.0000        0.0000        0.0000        0.0000        0.0000        0.0000        0.0000        0.0000        0.0000        0.0000        0.0000        0.0000        0.0000        0.0000        0.0000        0.0000        0.0000        0.0000        0.0000        0.0000        0.0000        0.0000        0.0000        0.0000        0.0000        0.0000        0.0000        0.0000        0.0000        0.0000        0.0000        0.0000        0.0000        0.0000        0.0000        0.0000        0.0000        0.0000        0.0000        0.0000        0.0000        0.0000        0.0000        0.0000        0.0000        0.0000
        0.0000        0.0000        0.0000        0.0000        0.0000        0.0000        0.0000        0.0000        0.0000        0.0000        4.9195        0.0552        1.6765       13.9870       30.8119        8.0819       18.8879        9.9833        4.5202        7.1736        8.5969       10.0889        9.6656       13.0306       11.6709       11.2644        5.0446        2.0952        3.0766        1.9668        1.5612        2.8911        1.8595        1.6511        1.5505        0.3226        0.0913        0.0366        0.4017        0.9472        0.1747        0.3472        0.6289        0.5825        0.0940        0.0114        0.0109        0.0103        0.2448        0.2445        0.5676        1.6435        1.8436        1.5318        1.5320        0.8969        0.8267        0.5036        0.2101        0.3696        0.1467        0.5407        0.7877        0.8831        0.1401        0.1124        0.1139        0.0581        0.0883        0.4122        0.1162        0.9244        0.8746        0.7174        0.5853        0.6817        0.6804        0.6726        0.6740        0.6867        0.6447        0.6401        0.5568        0.3756        0.2989        0.2553        0.2046        0.1233        0.1704        0.1557        0.1464        0.0817        0.7711        1.3458        0.4707        1.3445        1.6428        2.4454        2.3117        2.4930        3.3690        2.5426        1.9814        1.2452        1.1142        1.4739        1.1085        1.3322        2.1685        4.3123        3.8356        1.9659        1.3312        1.3916        1.7386        1.8732        2.5975        1.8280        1.6389        1.9746        2.7315        3.0570        2.3199        1.9824        1.8995        1.9894        1.7684        1.5496        1.6394        1.4486        1.1068        0.3868        0.0439        0.0085        0.0132        0.1192        0.0483        0.1792        0.1168        0.2449        0.3056        0.3754        0.4580        0.2975        0.3433        0.4581        0.3964        0.0000        0.0000        0.0000        0.0000        0.0000        0.0000        0.0000        0.0000        0.0000        0.0000        0.0242        0.0637        0.4273        0.4027        0.0246        0.0246        0.3100        0.5564        0.6440        0.2938        0.4659        0.6348        0.9488        0.7147        1.1119        1.0024        1.4551        1.9520        2.3877        0.4705        0.0000        0.0082        0.0254        0.8603        0.3556        0.0000        0.4203        0.0000        0.0000        0.0000        0.0000        0.0000        0.0000        0.0000        0.0000        0.0000        0.0000        0.0000        0.0000        0.0000        0.0000        0.0000        0.0000        0.0000        0.0000        0.0000        0.0000        0.0000        0.0000        0.0000        0.0000        0.0000        0.0000        0.0000        0.0000        0.0000        0.0000        0.0000        0.0000        0.0000        0.0000        0.0000        0.0000        0.0000        0.0000        0.0000        0.0000        0.0000        0.0000        0.0000        0.0000        0.0000        0.0000        0.0000        0.0000        0.0000        0.0000        0.0000        0.0000        0.0000        0.0000        0.0000        0.0000        0.0000        0.0000        0.0000        0.0000        0.0000        0.0000        0.0000        0.0000        0.0000
        0.0000        0.0000        0.0000        0.0000        0.0000        0.0000        0.0000        0.0000        0.0000        0.0000        0.0000        0.1280        2.4981        2.4322        6.7819       15.0457        1.8060        6.1788        1.8255        1.5694        3.5836        2.7360        5.6309        7.5301        2.3974        5.1863        0.8185        1.8433        1.0352        0.9508        3.3996        2.0464        1.8238        0.9780        0.8441        0.6081        0.9013        0.7493        0.7482        0.4341        0.3246        0.6301        0.3469        0.1124        0.0357        0.0118        0.1701        0.1870        0.0513        0.2449        0.5680        1.1263        1.0730        1.0730        0.4614        0.3557        0.1560        0.0389        0.0099        0.0109        0.0115        0.0121        0.1949        0.1828        0.0287        0.0304        0.0322        0.0677        0.0989        0.0745        0.0768        0.6737        0.5369        0.5427        0.5612        0.7041        0.7204        0.7006        0.6785        0.8954        0.8639        0.7406        0.6494        0.4467        0.3421        0.2636        0.2143        0.0904        0.0996        0.1920        0.1057        0.0707        0.1024        0.1229        0.2370        0.8478        1.1730        1.3463        1.5119        2.2263        2.6995        2.3817        1.3582        1.1344        1.0294        1.4924        1.1617        2.4672        2.7644        6.4299        6.7308        1.8855        1.2972        1.3120        1.3763        1.5306        1.8431        2.1003        1.3621        1.5094        2.2112        2.5109        1.9307        1.7488        2.2186        2.2019        1.7388        1.9546        1.9316        1.7032        1.1836        0.4216        0.2668        0.0119        0.0537        0.0592        0.0672        0.0945        0.1401        0.2790        0.3464        0.3818        0.3807        0.2109        0.2343        0.2184        0.2024        0.0000        0.0000        0.0000        0.0000        0.0000        0.0000        0.0000        0.0000        0.0317        0.0301        0.0620        0.0948        0.1620        0.0000        0.0000        0.0247        0.2638        0.9048        0.9533        0.7924        0.6112        0.9900        0.9840        1.3442        1.6181        1.7428        1.4238        1.9495        0.9073        0.0000        0.0176        0.2198        0.0121        0.0278        0.0148        0.0151        0.0239        0.0000        0.0000        0.0000        0.1617        0.9208        0.0000        0.0000        0.0000        0.0000        0.0000        0.0000        0.0000        0.0000        0.0000        0.0000        0.0000        0.0000        0.0000        0.0000        0.0000        0.0000        0.0000        0.0000        0.0000        0.0000        0.0000        0.0000        0.0000        0.0000        0.0000        0.0000        0.0000        0.0000        0.0000        0.0000        0.0000        0.0000        0.0000        0.0000        0.0000        0.0000        0.0000        0.0000        0.0000        0.0000        0.0000        0.0000        0.0000        0.0000        0.0000        0.0000        0.0000        0.0000        0.0000        0.0000        0.0000        0.0000        0.0000        0.0000        0.0000        0.0000        0.0000        0.0000        0.0000        0.0000
        0.0000        0.0000        0.0000        0.0000        0.0000        0.0000        0.0000        0.0000        0.0000        0.0000        0.0000        0.0000        0.0000        0.0000        2.0093        2.5212        3.7298        0.1597        1.8947        3.7412        3.6677        8.2485        7.2072        7.1977        5.4210        5.0281        1.9519        1.1387        0.0848        1.5126        1.3707        1.1623        0.5404        1.0241        2.0218        3.0669        1.4537        1.0665        0.0761        0.0255        0.0543        0.1464        0.0536        0.0130        0.0127        0.0237        0.0116        0.0344        0.0223        0.1980        0.5388        1.3740        1.1499        0.5612        0.7378        0.4790        0.0616        0.0091        0.0098        0.0696        0.0409        0.0123        0.1485        0.0292        0.0599        0.0617        0.0348        0.0731        0.0769        0.0852        0.0814        0.5535        0.5499        0.5566        0.5658        0.7436        0.7434        0.7232        0.7171        0.8488        0.9918        1.0031        0.8413        0.5302        0.3565        0.3104        0.2290        0.0750        0.0905        0.0928        0.1769        0.1300        0.1525        0.3565        0.4124        0.9469        1.2122        1.3483        1.5083        2.3547        2.7896        1.9376        1.3978        1.2959        1.2540        1.2106        1.6661        2.8726        2.4411        2.5177        2.4749        1.7536        1.6323        1.2880        1.2268        1.3548        1.6626        1.9329        2.3754        1.3630        1.6937        1.9087        1.6463        1.8081        1.8772        3.0241        2.0598        1.9731        2.0459        2.1356        1.6834        0.9985        0.3859        0.1229        0.2539        0.0885        0.0875        0.1081        0.1501        0.2837        0.3507        0.3619        0.3226        0.1629        0.1315        0.1070        0.0797        0.0000        8.6797        0.0000        0.0000        0.0000        0.0078        0.0643        0.0326        0.2371        0.0946        0.0342        0.0232        0.0019        0.0000        0.0000        0.1915        0.3996        1.1337        1.1221        1.3936        0.6523        1.0113        1.4555        2.3142        1.6684        2.0295        1.1959        1.6151        0.7974        0.0148        0.0438        0.4017        1.2034        0.1554        0.3787        0.0202        0.0248        0.0142        0.0000        0.0000        0.0000        0.0000        0.0000        0.0000        0.0000        0.0000        0.0000        0.0000        0.0000        0.0000        0.0000        0.0000        0.0000        0.0000        0.0000        0.0000        0.0000        0.0000        0.0000        0.0000        0.0000        0.0000        0.0000        0.0000        0.0000        0.0000        0.0000        0.0000        0.0000        0.0000        0.0000        0.0000        0.0000        0.0000        0.0000        0.0000        0.0000        0.0000        0.0000        0.0000        0.0000        0.0000        0.0000        0.0000        0.0000        0.0000        0.0000        0.0000        0.0000        0.0000        0.0000        0.0000        0.0000        0.0000        0.0000        0.0000        0.0000        0.0000        0.0000        0.0000        0.0000        0.0000
        0.0000        0.0000        0.0000        0.0000        0.0000        0.0000        0.0000        0.0000        0.0000        0.0000        0.0000        0.0000        0.0000        0.0000        0.0000        0.0000        0.0000        0.0000        1.9322        3.2280        1.6587        3.5802        5.8189        3.5970        3.3898        2.1731        0.2173        0.1500        0.3572        0.0788        1.3613        1.9857        1.0176        0.9160        3.0371        1.0801        0.9007        0.0792        0.1965        0.1132        0.3036        0.0554        0.0258        0.0132        0.0129        0.0352        0.0584        0.1226        0.0752        0.2213        0.2682        0.6559        1.0735        0.4612        0.2083        0.0672        0.1025        0.0618        0.0625        0.0988        0.0702        0.3122        0.0957        0.1854        0.0896        0.1897        0.1914        0.1298        0.1053        0.2574        0.2588        1.1592        1.3050        0.9931        0.8414        0.7914        0.8056        0.8438        0.7535        0.7972        0.7730        0.7188        0.6277        0.4338        0.3731        0.5889        0.2927        0.1119        0.0791        0.1228        0.1675        0.1115        0.1830        0.7073        0.8182        1.0860        1.3588        1.4514        1.5950        2.2204        1.5689        1.5907        1.5750        1.4623        1.4803        2.4947        3.0558        2.6097        2.3197        2.6298        3.2656        1.5738        1.5010        1.3794        1.4389        1.4881        1.5096        1.4866        1.6980        1.9582        2.1869        1.8832        1.9125        2.5421        2.1335        2.2312        1.9545        1.8439        1.7610        1.6911        1.3491        1.1565        0.7421        0.5698        0.0418        0.1303        0.1089        0.1145        0.1472        0.2662        0.3144        0.3214        0.2708        0.1236        0.0987        0.0795        0.0778        0.0441        0.0502        0.0628        0.0278        0.0115        0.0081        0.0660        0.0143        0.0288        0.0249        0.0399        0.0000        0.0019        0.0440        0.0000        0.0000        0.8381        1.4981        1.9335        1.5027        0.7244        0.6947        1.3345        0.9453        0.7497        0.7267        0.6620        0.5147        0.0220        0.0102        0.0529        0.8609        0.0344        1.3365        1.2038        0.3072        0.0000        0.0000        0.0154        0.0000        0.0000        0.0000        0.0000        0.0000        0.0000        0.0000        0.0000        0.0000        0.0000        0.0000        0.0000        0.0000        0.0000        0.0000        0.0000        0.0000        0.0000        0.0000        0.0000        0.0000        0.0000        0.0000        0.0000        0.0000        0.0000        0.0000        0.0000        0.0000        0.0000        0.0000        0.0000        0.0000        0.0000        0.0000        0.0000        0.0000        0.0000        0.0000        0.0000        0.0000        0.0000        0.0000        0.0000        0.0000        0.0000        0.0000        0.0000        0.0000        0.0000        0.0000        0.0000        0.0000        0.0000        0.0000        0.0000        0.0000        0.0000        0.0000        0.0000        0.0000        0.0000        0.0000
        0.0000        0.0000        0.0000        0.0000        0.0000        0.0000        0.0000        0.0000        0.0000        0.0000        0.0000        0.0000        0.0000        0.0000        0.0000        0.0000        0.0000        0.0000        0.0000        4.8729        7.8686        9.1424        6.0595        0.8518        0.3082        0.2876        0.2404        0.1470        0.1254        1.4426        3.5832        1.4116        0.4020        0.3539        1.1540        0.3187        0.1833        0.0621        0.0268        0.0734        0.0382        0.0146        0.0141        0.0000        0.0000        0.0540        0.1320        0.1020        0.3600        0.1440        0.2220        0.4800        0.4860        0.1860        0.7920        0.6548        1.0315        0.0610        0.0677        0.2757        1.3595        0.1189        0.5554        1.5217        0.7081        0.2354        0.9007        0.2103        0.1379        0.1403        0.1958        0.6676        0.5349        0.5131        0.5245        0.7333        0.8547        0.9377        0.7854        0.6005        0.5583        0.5124        0.5878        0.4580        0.3673        0.3060        0.2952        0.0985        0.1475        0.3756        0.2333        0.3087        0.3945        0.7579        1.2378        1.3183        1.7721        1.4267        1.3510        1.4094        1.4350        1.4586        1.5220        2.0337        2.2099        2.3616        2.2472        1.9476        1.9067        4.0330        1.7891        1.2002        0.9585        0.9763        1.2734        1.7070        2.0705        1.9365        2.2571        2.5459        2.7992        2.9219        2.1236        1.7575        1.6364        1.4692        1.4275        2.0338        2.3275        2.1805        2.4169        1.7819        1.6016        1.4259        0.9111        0.1363        0.1032        0.0960        0.1146        0.1593        0.1818        0.1825        0.1489        0.0000        0.0073        0.0000        0.0000        0.6699        0.8681        0.8463        0.7001        0.1718        0.1753        0.1928        0.2223        0.7220        0.9354        1.5270        1.1589        0.5095        0.6766        0.4548        0.5401        0.4649        0.8660        1.5574        0.9364        0.8659        0.9489        1.0245        1.1132        2.1200        1.6080        0.8047        0.8672        0.2451        1.7517        0.9898        1.3793        2.2225        3.2908        0.5452        0.4875        0.0000        0.0088        0.0183        0.0000        0.0000        0.0000        0.0000        0.0000        0.0000        0.0000        0.0000        0.0000        0.0000        0.0000        0.0000        0.0000        0.0000        0.0000        0.0000        0.0000        0.0000        0.0000        0.0000        0.0000        0.0000        0.0000        0.0000        0.0000        0.0000        0.0000        0.0000        0.0000        0.0000        0.0000        0.0000        0.0000        0.0000        0.0000        0.0000        0.0000        0.0000        0.0000        0.0000        0.0000        0.0000        0.0000        0.0000        0.0000        0.0000        0.0000        0.0000        0.0000        0.0000        0.0000        0.0000        0.0000        0.0000        0.0000        0.0000        0.0000        0.0000        0.0000        0.0000        0.0000        0.0000        0.0000
        0.0000        0.0000        0.0000        0.0000        0.0000        0.0000        0.0000        0.0000        0.0000        0.0000        0.0000        0.0000        0.0000        0.0000        0.0000        0.0000        0.0000        0.0000        0.0000        3.6220        4.5853        0.2102        0.2252        0.3281        0.3455        0.3280        0.7474        2.0007        0.3040        0.2602        0.0788        0.0632        0.1578        0.6746        0.1220        0.5864        0.0997        0.0277        0.0280        0.0212        0.0154        0.0151        0.0146        0.0000        0.0000        0.0000        0.0240        0.0000        0.0000        0.2640        0.0660        0.0000        0.0060        0.0000        0.0780        0.0369        0.3839        0.0078        0.0086        0.0109        0.1295        0.4954        1.0797        1.8535        1.5844        1.3772        0.2333        0.1417        0.2538        0.1631        0.3215        0.5910        0.5535        0.5577        0.5074        0.7250        0.7102        0.8965        0.6587        0.5647        0.5313        0.5099        0.5062        0.3914        0.3695        0.2908        0.3234        0.0282        0.0268        0.0176        0.0260        0.3592        0.4958        0.6675        0.8654        1.1133        1.3237        1.5312        1.4347        1.4519        1.4305        1.5003        1.6252        2.2733        2.4103        2.4236        2.3644        2.0298        1.9716        1.8008        1.8675        1.2519        1.4269        1.4048        1.7608        2.3483        2.6991        2.7067        2.3002        2.6567        3.3723        2.6743        2.6105        1.7893        1.7011        1.4404        1.3112        2.1133        2.4636        0.9884        0.8307        0.7272        0.5774        0.4418        0.3604        0.1696        0.1201        0.1013        0.1127        0.1482        0.1619        0.1503        0.1131        0.0000        0.0000        0.0000        0.0384        1.9903        1.9659        2.3688        1.0909        0.1520        0.1624        0.2024        0.3206        1.4072        1.6908        2.0563        1.2967        1.3199        0.7976        0.4908        0.7065        1.0866        1.1975        0.7760        0.2613        0.5256        1.1939        1.3382        1.8830        1.8502        2.7922        4.0231        3.3027        0.4105        0.1979        2.3859        3.1510        1.9460        2.4526        3.7173        0.5349        0.0000        0.0000        0.0197        0.0000        0.7942        0.0000        0.0000        0.0000        0.0000        0.0000        0.0000        0.0000        0.0000        0.0000        0.0000        0.0000        0.0000        0.0000        0.0000        0.0000        0.0000        0.0000        0.0000        0.0000        0.0000        0.0000        0.0000        0.0000        0.0000        0.0000        0.0000        0.0000        0.0000        0.0000        0.0000        0.0000        0.0000        0.0000        0.0000        0.0000        0.0000        0.0000        0.0000        0.0000        0.0000        0.0000        0.0000        0.0000        0.0000        0.0000        0.0000        0.0000        0.0000        0.0000        0.0000        0.0000        0.0000        0.0000        0.0000        0.0000        0.0000        0.0000        0.0000        0.0000        0.0000        0.0000
        0.0000        0.0000        0.0000        0.0000        0.0000        0.0000        0.0000        0.0000        0.0000        0.0000        0.0000        0.0000        0.0000        0.0000        0.0000        0.0000        0.0000        0.0000        0.0000        0.0000        0.2140        0.2382        0.2436        0.3437        0.3459        2.1661        1.1783        0.3886        0.3063        0.2616        0.0811        0.0657        0.0538        0.1161        0.0450        0.0309        0.0296        0.0291        0.0291        0.0158        0.0158        0.0157        0.0156        0.0000        0.0000        0.0000        0.0900        0.0420        0.3540        0.1620        0.1440        0.0000        0.0000        0.0540        0.0000        0.0904        0.3312        0.2018        0.1495        0.2104        0.0405        0.1592        0.2488        0.1359        0.6442        0.0524        0.0773        0.0938        0.1353        0.0942        0.3891        0.7627        0.8831        0.7064        0.6011        0.7030        0.7440        0.7206        0.6404        0.5352        0.4891        0.4754        0.5630        0.4154        0.4836        0.3754        0.2588        0.0000        0.0000        0.0111        0.0233        0.4373        0.6028        0.7644        0.9509        1.2262        1.4390        1.5266        1.5436        1.5618        1.5420        1.6012        1.6968        2.3709        2.5357        2.5528        2.4529        2.1399        2.0303        2.0999        3.7955        2.9420        2.2492        2.1610        1.9708        2.6025        3.0310        3.8907        2.4067        2.8282        3.6598        3.1311        2.5543        1.8683        2.0509        1.6527        2.1690        1.2168        1.0942        0.9637        0.8427        0.7747        0.6449        0.5361        0.4543        0.2185        0.1714        0.1428        0.1543        0.1980        0.2120        0.1981        0.1561        0.0000        0.0000        0.0000        0.2241        0.6414        1.2898        2.6042        0.8228        0.3955        0.5749        0.4784        0.3794        1.5778        1.6083        1.6265        1.5792        1.4046        0.8342        1.0645        1.1861        0.6833        0.3469        0.6401        0.5904        1.3457        1.6514        1.3101        2.5613        3.4543        3.7552        5.2672        3.6998        0.3041        0.2568        0.2527        0.1599        0.0000        0.5343        0.2569        0.2677        2.2172        0.0000        0.0189        0.0599        0.6343        1.1520        0.0000        0.0000        0.0000        0.0000        0.0000        0.0000        0.0000        0.0000        0.0000        0.0000        0.0000        0.0000        0.0000        0.0000        0.0000        0.0000        0.0000        0.0000        0.0000        0.0000        0.0000        0.0000        0.0000        0.0000        0.0000        0.0000        0.0000        0.0000        0.0000        0.0000        0.0000        0.0000        0.0000        0.0000        0.0000        0.0000        0.0000        0.0000        0.0000        0.0000        0.0000        0.0000        0.0000        0.0000        0.0000        0.0000        0.0000        0.0000        0.0000        0.0000        0.0000        0.0000        0.0000        0.0000        0.0000        0.0000        0.0000        0.0000        0.0000        0.0000
        0.0000        0.0000        0.0000        0.0000        0.0000        0.0000        0.0000        0.0000        0.0000        0.0000        0.0000        0.0000        0.0000        0.0000        0.0000        0.0000        0.0000        0.0000        0.0000        0.0000        0.0000        0.2982        0.2772        0.3491        0.8457        2.1782        2.0193        1.8488        0.3201        0.0841        0.0755        0.0637        0.0685        0.0499        0.0577        0.0329        0.0462        0.0305        0.0301        0.0160        0.0158        0.0157        0.0157        0.0000        0.0000        0.0000        0.0420        0.1320        0.1620        0.0840        0.0000        0.0000        0.0000        0.0300        0.0480        0.0613        0.4904        0.3314        0.3317        0.0389        0.0098        0.8168        2.4972        1.5651        0.7442        0.0444        0.0758        0.2304        0.3554        0.2985        0.8640        0.9749        0.8569        0.9535        0.7209        0.7085        0.7386        0.8040        0.5993        0.4759        0.4424        0.4227        0.4636        0.4523        0.4594        0.3966        0.3271        0.0107        0.0000        0.0000        0.0409        0.4974        0.6673        0.8416        1.0466        1.3332        1.5439        1.6591        1.6633        1.7722        1.7354        1.7682        1.8393        2.4946        2.5752        2.5900        2.5374        2.3576        3.0492        2.3524        3.1852        4.3012        4.6959        2.2250        2.0440        3.1297        4.3429        4.4990        2.9560        4.0976        3.7610        3.9594        2.7602        2.1040        2.1419        2.5224        2.2521        1.2452        1.1418        1.0218        0.9038        0.8439        0.7208        0.6196        0.5416        0.2827        0.2347        0.2373        0.2478        0.3086        0.3313        0.3191        0.2718        0.0000        0.0000        0.0519        0.4802        0.6785        0.8531        2.1356        2.1158        1.0460        0.9826        0.7820        0.4063        1.2655        1.9354        2.2953        1.3849        1.1938        0.6359        0.9427        0.9087        0.7647        0.0256        0.9605        1.2244        1.1933        3.4111        3.1545        2.0236        2.4460        1.8858        2.2611        1.7513        0.4151        0.4539        0.4360        0.3150        0.5899        1.2409        0.0000        0.5410        1.7685        0.7034        1.9571        1.9193        0.5600        0.7476        0.8287        0.0000        0.0000        0.0000        0.0000        0.0000        0.0000        0.0000        0.0000        0.0000        0.0000        0.0000        0.0000        0.0000        0.0000        0.0000        0.0000        0.0000        0.0000        0.0000        0.0000        0.0000        0.0000        0.0000        0.0000        0.0000        0.0000        0.0000        0.0000        0.0000        0.0000        0.0000        0.0000        0.0000        0.0000        0.0000        0.0000        0.0000        0.0000        0.0000        0.0000        0.0000        0.0000        0.0000        0.0000        0.0000        0.0000        0.0000        0.0000        0.0000        0.0000        0.0000        0.0000        0.0000        0.0000        0.0000        0.0000        0.0000        0.0000        0.0000
        0.0000        0.0000        0.0000        0.0000        0.0000        0.0000        0.0000        0.0000        0.0000        0.0000        0.0000        0.0000        0.0000        0.0000        0.0000        0.0000        0.0000        0.0000        0.0000        0.0000        0.0000        0.3623        0.4416        2.7623        5.1912        4.7933        5.1516        3.1417        2.3037        1.7206        0.5382        0.6130        0.5193        0.6061        0.5800        0.4656        0.0188        0.0248        0.0178        0.1241        0.0586        0.1938        0.3351        0.1980        0.0360        0.0360        0.0780        0.0997        0.0174        0.0161        0.3213        0.0425        0.1184        0.2398        0.0392        0.1569        0.1327        0.0165        0.0277        0.0132        0.0129        0.2154        1.3896        0.5213        0.0951        0.0371        1.0660        0.5388        0.6322        0.2772        0.0980        0.5967        0.8749        0.8470        0.7051        0.7184        1.1911        0.6490        0.4588        0.9068        1.2213        2.1974        2.5184        0.5780        0.6553        0.6344        0.5664        0.2359        0.1886        0.2540        0.4364        0.9331        1.1638        1.4197        1.7167        1.9843        2.4292        3.6631        2.7250        2.4617        2.3787        2.3742        2.4137        2.4725        2.5330        2.5271        2.4212        2.6951        2.6168        3.1294        2.4822        3.7603        3.3214        2.6778        3.0231        3.5067        3.6098        4.2791        4.4652        3.7802        3.8506        4.2103        4.0839        3.5619        2.2495        1.3946        1.3510        1.2167        1.0983        1.0259        0.9026        0.8527        0.7439        0.6565        0.6078        0.4222        1.5541        2.7717        0.6107        0.6059        0.6517        0.6367        0.5683        0.5529        0.3957        0.5336        0.5519        0.5905        0.6194        1.5666        1.3700        1.1261        1.1479        0.9730        0.9650        0.4148        0.2546        0.3616        0.2014        0.3486        0.1298        0.5038        0.4680        0.3027        0.3370        0.1740        0.7178        1.2388        1.2530        1.1520        1.0379        3.8995        3.4459        1.9843        1.5788        3.5057        2.5267        0.9422        2.1282        0.2917        0.1770        0.1435        0.2224        0.0501        0.0265        0.5225        0.0841        0.0802        0.0856        0.0992        0.0000        0.0000        0.0000        0.0000        0.0000        0.0000        0.0000        0.0000        0.0000        0.0000        0.0000        0.0000        0.0000        0.0000        0.0000        0.0000        0.0000        0.0000        0.0000        0.0000        0.0000        0.0000        0.0000        0.0000        0.0000        0.0000        0.0000        0.0000        0.0000        0.0000        0.0000        0.0000        0.0000        0.0000        0.0000        0.0000        0.0000        0.0000        0.0000        0.0000        0.0000        0.0000        0.0000        0.0000        0.0000        0.0000        0.0000        0.0000        0.0000        0.0000        0.0000        0.0000        0.0000        0.0000        0.0000        0.0000        0.0000        0.0000        0.0000
        0.0000        0.0000        0.0000        0.0000        0.0000        0.0000        0.0000        0.0000        0.0000        0.0000        0.0000        0.0000        0.0000        0.0000        0.0000        0.0000        0.0000        0.0000        0.0000        0.0000        0.0000        0.5291        0.5193        1.7263        1.4179        1.0794        2.7227        0.6825        0.5296        0.4252        0.4132        0.6108        0.5274        0.5074        0.4898        0.0841        0.1808        0.4652        0.2892        0.0600        0.0590        0.0233        0.0175        0.0000        0.0000        0.0000        0.0000        0.0176        0.4705        0.0169        0.0747        0.0132        0.0418        0.1169        0.0692        0.3830        0.0530        0.0518        0.0160        0.0122        0.0112        0.1032        0.7156        0.3471        0.0653        0.0518        1.0965        0.5221        0.4025        0.1790        0.1510        0.4900        0.5965        0.6966        1.0456        1.4847        1.8383        1.3113        1.4051        2.3614        3.8172        3.3738        2.0271        1.0573        0.7536        1.0670        0.7242        0.4459        0.2701        0.6990        0.6281        1.0578        1.3035        1.5994        1.8687        2.1289        2.5222        2.8748        2.6949        2.5155        2.5622        2.5421        2.6094        2.7876        2.6816        2.5731        2.5515        3.0086        4.7841        7.1046        3.6819        3.0630        2.7601        2.9044        3.1876        3.8985        4.1432        4.3405        4.8245        5.4188        4.6695        4.2832        3.7262        2.8605        1.8462        2.2565        4.9344        1.2464        1.1391        1.0596        0.9598        0.9190        0.8157        0.7347        0.6813        0.5005        0.4568        0.4554        0.4975        0.7646        0.8237        0.8107        0.7268        0.8390        0.8457        0.8654        0.7467        0.8844        1.6380        2.0654        2.0817        2.1609        2.2726        1.6067        1.4036        0.9395        1.0413        0.8846        0.3770        0.3268        0.1493        0.2911        0.1527        0.4141        0.3755        0.2570        0.8047        1.3443        2.0026        0.9079        0.7854        0.3868        2.3024        3.6152        2.1866        3.4652        3.9907        2.3447        2.5510        1.4567        0.6303        0.1990        0.1203        0.0984        0.1877        0.1517        0.0910        0.1212        0.0757        0.0800        0.0000        0.0000        0.0000        0.0000        0.0000        0.0000        0.0000        0.0000        0.0000        0.0000        0.0000        0.0000        0.0000        0.0000        0.0000        0.0000        0.0000        0.0000        0.0000        0.0000        0.0000        0.0000        0.0000        0.0000        0.0000        0.0000        0.0000        0.0000        0.0000        0.0000        0.0000        0.0000        0.0000        0.0000        0.0000        0.0000        0.0000        0.0000        0.0000        0.0000        0.0000        0.0000        0.0000        0.0000        0.0000        0.0000        0.0000        0.0000        0.0000        0.0000        0.0000        0.0000        0.0000        0.0000        0.0000        0.0000        0.0000        0.0000        0.0000
        0.0000        0.0000        0.0000        0.0000        0.0000        0.0000        0.0000        0.0000        0.0000        0.0000        0.0000        0.0000        0.0000        0.0000        0.0000        0.0000        0.0000        0.0000        0.0000        0.0000        0.0000        0.5893        0.4753        2.1847        6.3732        4.6433        1.4287        0.6475        0.5076        0.4213        0.4117        0.5490        0.5345        0.5159        0.4944        0.0833        0.1807        0.3349        0.0178        0.0174        0.0159        0.0140        0.0116        0.0000        0.0000        0.0000        0.0780        0.0440        0.0165        0.0758        0.0278        0.0664        0.1183        0.2057        0.1168        0.2513        0.6139        0.3467        0.0680        0.0926        0.0854        0.2058        0.2058        0.3418        0.1863        0.0610        0.9720        0.9961        0.5005        0.1807        0.0997        0.4645        1.1626        0.4696        1.0116        0.8886        0.8625        0.4426        0.4240        0.3511        1.0813        0.3067        0.6618        0.6895        0.8042        0.7287        0.7218        0.4331        0.3573        0.4131        0.5305        1.0510        1.2978        1.5574        1.8653        2.1125        2.5038        2.9321        2.6016        2.5418        2.6052        2.8132        3.1222        3.0175        2.6006        2.7289        2.5637        2.7145        2.4367        3.4316        3.0895        4.9844        4.0810        3.1907        4.0866        4.2762        4.4019        4.6558        4.7027        4.3012        4.0940        3.7456        3.1355        5.9487        2.6422        1.1980        1.0455        1.0845        1.0273        0.9547        0.8728        0.8469        0.7627        0.7297        0.7524        0.6183        0.6361        0.6565        0.6801        0.9989        1.0324        0.9902        0.8737        1.3216        1.3050        0.8655        0.7330        0.7069        2.1895        2.1272        2.0043        1.7736        1.9248        1.5126        1.2924        1.1555        0.9773        0.7599        0.4668        0.2823        0.2013        0.1905        0.1685        0.5588        0.5831        0.4213        0.5760        1.1920        0.5817        0.9067        1.2410        0.6214        0.3509        3.6687        3.2036        2.8900        2.9014        2.7480        3.1078        1.0011        0.5687        0.5231        0.5193        0.1412        0.0426        0.0782        0.1550        0.4773        0.4822        0.4227        0.7758        0.0000        0.0000        0.0000        0.0000        0.0000        0.0000        0.0000        0.0000        0.0000        0.0000        0.0000        0.0000        0.0000        0.0000        0.0000        0.0000        0.0000        0.0000        0.0000        0.0000        0.0000        0.0000        0.0000        0.0000        0.0000        0.0000        0.0000        0.0000        0.0000        0.0000        0.0000        0.0000        0.0000        0.0000        0.0000        0.0000        0.0000        0.0000        0.0000        0.0000        0.0000        0.0000        0.0000        0.0000        0.0000        0.0000        0.0000        0.0000        0.0000        0.0000        0.0000        0.0000        0.0000        0.0000        0.0000        0.0000        0.0000        0.0000
        0.0000        0.0000        0.0000        0.0000        0.0000        0.0000        0.0000        0.0000        0.0000        0.0000        0.0000        0.0000        0.0000        0.0000        0.0000        0.0000        0.0000        0.0000        0.0000        0.0000        0.0000        0.0000        6.6267        3.7138        3.8743        1.7811        1.4989        0.7251        0.5766        0.4635        0.4402        0.5679        0.5347        0.6148        0.4790        0.0203        0.0723        0.0174        0.0214        1.1916        1.6316        0.8460        0.0082        0.0120        0.0000        0.0000        0.0000        0.0133        0.0158        0.0167        0.0453        0.0959        0.1481        0.0945        0.0645        0.0912        0.0554        0.0193        0.0175        0.0705        0.0111        0.0099        0.0090        0.0169        0.0373        0.0161        0.0196        0.0421        0.0697        0.1281        0.1158        0.3084        0.3183        1.0242        1.1848        0.5054        0.3481        0.5845        0.4788        0.6711        0.3177        0.4838        1.0884        0.6569        0.7228        0.7526        0.7106        0.3994        0.3770        0.4132        0.5433        1.0293        1.2011        1.4376        1.7148        2.0994        2.1791        3.0433        3.3604        2.3349        3.1167        2.5893        2.5131        2.7240        2.6393        2.5184        2.6941        2.5476        2.5335        2.8276        3.0233        5.1019        4.6230        2.9969        3.2064        3.7605        4.8510        4.7921        4.2122        4.0359        3.9357        3.4189        2.8137        4.2840        2.7594        1.0624        0.8283        0.8313        0.7518        0.6895        0.6402        0.6335        0.6257        0.6604        0.8263        0.7771        0.9094        0.9643        0.9430        1.3079        1.2777        1.2730        1.2570        1.2006        0.7879        0.5554        0.5777        2.1808        1.1254        1.5334        1.8110        1.7965        1.5172        1.3435        1.1794        1.1383        0.7855        0.7638        0.5178        0.7718        0.6459        0.0649        0.0542        0.1530        0.4330        0.4524        0.8635        0.4020        0.5843        0.0141        1.3307        2.9968        0.8791        0.6202        1.0312        1.7094        2.1902        2.5400        2.7051        1.1593        1.1475        1.1557        1.1569        0.0000        0.0000        0.1054        0.3446        1.2029        1.8140        1.1959        1.1132        0.0000        0.0000        0.0000        0.0000        0.0000        0.0000        0.0000        0.0000        0.0000        0.0000        0.0000        0.0000        0.0000        0.0000        0.0000        0.0000        0.0000        0.0000        0.0000        0.0000        0.0000        0.0000        0.0000        0.0000        0.0000        0.0000        0.0000        0.0000        0.0000        0.0000        0.0000        0.0000        0.0000        0.0000        0.0000        0.0000        0.0000        0.0000        0.0000        0.0000        0.0000        0.0000        0.0000        0.0000        0.0000        0.0000        0.0000        0.0000        0.0000        0.0000        0.0000        0.0000        0.0000        0.0000        0.0000        0.0000        0.0000        0.0000
        0.0000        0.0000        0.0000        0.0000        0.0000        0.0000        0.0000        0.0000        0.0000        0.0000        0.0000        0.0000        0.0000        0.0000        0.0000        0.0000        0.0000        0.0000        0.0000        0.0000        0.0000        5.4540        4.8594        3.0442        3.9823       11.3154        5.4394        2.9096        0.3446        1.2445        0.7566        0.4118        2.0818        3.7170        1.6996        2.9058        1.2903        1.7817        0.3442        3.3517        5.0713        0.4007        0.4398        0.5534        0.0412        0.0000        0.2766        0.0426        0.0531        0.0916        0.2881        0.0296        0.1726        0.0615        0.6437        0.1719        0.0344        0.0319        0.0851        0.2189        0.1426        0.0500        0.0685        0.1975        0.0468        0.0186        0.1622        0.0365        0.0428        0.0457        0.0364        0.0719        0.0827        0.1434        0.3177        0.2298        0.2661        0.2904        0.3054        0.4863        0.6827        0.5632        0.6025        0.7220        0.7645        0.7745        0.7724        0.8612        0.7703        0.8696        0.9304        0.9742        1.1254        1.2742        1.4940        1.8454        2.1597        2.1738        2.1410        2.1876        2.7383        2.6762        3.0373        3.3297        3.1302        2.7995        2.7412        2.8007        3.1234        2.9364        2.7421        2.5749        3.1594        3.2403        3.0425        5.2293        6.2627        5.6410        5.2543        4.9855        3.1794        2.4762        2.9315        2.3078        1.1611        0.4651        0.3861        0.1788        0.1787        0.1777        0.0000        0.0685        0.0658        0.0903        0.1423        1.0282        1.3136        1.4094        1.3837        1.2559        1.3284        1.1664        0.9009        0.3076        0.2275        0.1887        0.1993        2.7240        2.3024        2.3843        1.7774        2.6404        2.4528        2.3086        2.0597        1.8053        1.4621        1.2401        1.0619        1.1184        1.4443        1.0351        0.6507        0.7295        0.9971        1.0463        1.0255        0.4796        0.6996        0.4202        1.7901        2.7666        2.4205        2.1429        0.6740        2.3109        3.2112        3.4777        3.8339        4.1204        4.2644        4.3676        4.4111        4.6187        5.2010        4.8504        5.0356        5.0477        7.5971        6.9814        7.1494        7.7874        0.0000        0.0000        0.0000        0.0000        0.0000        0.0000        0.0000        0.0000        0.0000        0.0000        0.0000        0.0000        0.0000        0.0000        0.0000        0.0000        0.0000        0.0000        0.0000        0.0000        0.0000        0.0000        0.0000        0.0000        0.0000        0.0000        0.0000        0.0000        0.0000        0.0000        0.0000        0.0000        0.0000        0.0000        0.0000        0.0000        0.0000        0.0000        0.0000        0.0000        0.0000        0.0000        0.0000        0.0000        0.0000        0.0000        0.0000        0.0000        0.0000        0.0000        0.0000        0.0000        0.0000        0.0000        0.0000        0.0000        0.0000
        0.0000        0.0000        0.0000        0.0000        0.0000        0.0000        0.0000        0.0000        0.0000        0.0000        0.0000        0.0000        0.0000        0.0000        0.0000        0.0000        0.0000        0.0000        0.0000        0.0000        4.1903        3.9161        7.7476        3.6417        1.6226        6.6418       12.8253        8.3315       12.4532        0.3013        0.2740        0.4183        1.7602        4.1013        1.7960        3.3536        3.5775        4.8461        4.6591        2.5487        3.6035        1.0326        0.5188        1.3956        4.5456        3.0705        0.3591        0.0729        0.0584        0.0586        0.0568        0.0305        0.0988        0.0634        0.0278        0.0667        0.0365        0.0677        0.0812        0.1037        0.0990        0.0940        0.0943        0.0094        0.0563        0.1100        0.2107        0.5093        0.0818        0.0000        0.0000        0.0233        0.0501        0.0779        0.0834        0.1612        0.2107        0.2318        0.2741        0.4880        0.6093        0.6315        0.6631        0.9039        0.9120        0.8942        0.8574        0.8739        0.9085        1.2015        1.0129        1.4554        1.6550        1.1908        1.4391        1.6671        2.1409        2.0954        1.9508        1.9449        3.2469        2.4021        2.1007        2.5356        3.1039        2.7260        2.7207        2.8001        2.8864        2.8684        3.0470        2.7482        2.7545        4.9240        4.2059        3.5752        3.8504        3.7529        2.6632        2.8656        2.8223        2.1804        1.7356        1.3953        1.9287        0.8818        0.2493        0.0608        0.0000        0.0000        0.0000        0.0328        0.0359        0.1180        0.1513        1.2004        1.5904        1.7564        1.6670        1.5187        1.3668        1.2363        0.9870        0.3319        0.2497        0.1815        0.4586        1.5492        1.3815        1.0946        1.0342        1.5259        1.4212        1.6113        1.2817        1.2752        1.2843        1.4352        0.9234        1.3391        1.1777        0.8795        1.2192        1.0110        1.1694        1.2805        1.1450        0.9337        0.6277        2.5455        0.8436        2.6559        1.5535        1.0563        1.1498        2.7752        3.5881        4.2101        4.6964        5.1028        5.7557        5.7246        6.0144        7.1228        7.3061        6.6509        6.7832        6.8444        8.8813        9.0819        9.4413       10.4989       10.6785        0.0000        0.0000        0.0000        0.0000        0.0000        0.0000        0.0000        0.0000        0.0000        0.0000        0.0000        0.0000        0.0000        0.0000        0.0000        0.0000        0.0000        0.0000        0.0000        0.0000        0.0000        0.0000        0.0000        0.0000        0.0000        0.0000        0.0000        0.0000        0.0000        0.0000        0.0000        0.0000        0.0000        0.0000        0.0000        0.0000        0.0000        0.0000        0.0000        0.0000        0.0000        0.0000        0.0000        0.0000        0.0000        0.0000        0.0000        0.0000        0.0000        0.0000        0.0000        0.0000        0.0000        0.0000        0.0000        0.0000
        0.0000        0.0000        0.0000        0.0000        0.0000        0.0000        0.0000        0.0000        0.0000        0.0000        0.0000        0.0000        0.0000        0.0000        0.0000        0.0000        0.0000        0.0000        0.0000        0.0000        4.4871        3.9134        3.1643        3.9555        3.4935        2.6062       18.8105       11.8417       14.6279        5.6097       10.4218       14.9864       26.9078       14.7051       10.7722       14.3293       11.0150        8.6024        5.4978        3.3219        2.6003        1.8042        1.8289        4.1629        9.5649        9.6477        2.1090        1.3038        0.9131        0.8120        0.1776        0.1507        0.1857        0.2200        0.0285        0.0401        0.0945        0.0530        0.0322        0.0789        0.4749        1.1775        0.1342        0.8990        1.0351        0.0572        1.2177        2.1497        2.0605        2.9832        1.6354        0.0167        0.0873        0.3331        0.1674        0.1582        0.1911        0.2409        0.3002        0.5622        0.6624        0.7197        0.7351        0.8727        0.8592        0.9337        0.9152        0.9283        0.9831        0.9589        0.9839        1.2024        1.0732        1.5538        1.4451        1.9270        2.6564        2.1809        1.8896        1.8322        1.8298        1.7288        1.7739        2.2547        2.3458        2.3857        2.4562        2.6001        2.9377        3.0502        3.5840        3.9070        2.6646        2.3884        2.3524        3.1591        6.0219        2.5686        2.5779        2.6019        2.6715        2.4528        2.5593        1.2188        1.0246        0.4788        0.4075        0.0827        0.0474        0.0154        0.0226        0.0581        0.1430        0.1345        0.2346        1.7602        2.2668        2.4875        2.5119        2.1489        1.8983        1.6984        1.4931        0.6299        0.6409        0.5053        0.5374        0.5360        0.6690        0.4405        0.4042        0.5916        0.4727        0.9911        0.8907        1.1456        1.2351        1.3772        1.1978        1.0775        1.1683        1.1777        1.2859        0.9747        1.0641        1.1375        1.1929        0.7550        0.7716        1.8227        1.3476        1.5512        1.0302        1.5319        2.6584        3.6668        5.7735        6.1899        6.0370        7.3296        8.0244        8.4669        8.8008       10.0110       11.2790        9.0674        9.7342        9.9806       12.4492       12.6610       13.0567       17.0459       16.4440       20.0968        0.0000        0.0000        0.0000        0.0000        0.0000        0.0000        0.0000        0.0000        0.0000        0.0000        0.0000        0.0000        0.0000        0.0000        0.0000        0.0000        0.0000        0.0000        0.0000        0.0000        0.0000        0.0000        0.0000        0.0000        0.0000        0.0000        0.0000        0.0000        0.0000        0.0000        0.0000        0.0000        0.0000        0.0000        0.0000        0.0000        0.0000        0.0000        0.0000        0.0000        0.0000        0.0000        0.0000        0.0000        0.0000        0.0000        0.0000        0.0000        0.0000        0.0000        0.0000        0.0000        0.0000        0.0000        0.0000
        0.0000        0.0000        0.0000        0.0000        0.0000        0.0000        0.0000        0.0000        0.0000        0.0000        0.0000        0.0000        0.0000        0.0000        0.0000        0.0000        0.0000        0.0000        0.0000        0.0000        4.2021        3.8404        5.0183       14.2375        9.5560        8.6039       20.2309        9.4913        3.6128        7.0411       17.6505       32.2717       18.2260       17.0985       10.1004       11.8020        1.5933        1.8879        1.0637        0.4413        2.3661        1.8086        1.7464        0.9130        4.3641        2.8226       10.1928        2.1776        2.4142        0.5837        2.2718        4.5225        4.3233        4.3251        4.2542        7.6217        9.0367        4.7408        5.2925        1.8685        0.6194        1.1311        1.8222        1.2598        2.6533        2.3783        1.2370        2.0547        1.9198        0.8527        1.0225        0.7825        0.1837        0.1688        0.1010        0.2452        0.2804        0.3295        0.3897        0.6908        0.8633        0.8768        0.8152        0.9090        0.8953        0.8864        0.8861        0.9495        1.0029        0.9285        1.1153        1.4781        0.9711        1.2043        2.5700        3.5160        4.1469        3.8158        3.7361        1.9738        1.5696        1.5273        1.5978        1.8921        1.9519        2.0165        2.7145        4.0299        3.6505        4.3784        3.6596        1.8737        3.1464        1.6968        2.0188        2.0827        2.2161        2.4410        2.7100        3.5932        3.5465        3.7840        3.1451        1.3413        1.1367        0.7014        0.5435        0.1571        0.1082        0.0672        0.0109        0.1461        0.1839        0.2885        0.3916        2.6856        3.3217        3.5258        3.3468        3.0481        2.8164        2.6289        2.4869        1.1621        1.5055        1.2051        1.0657        1.2630        1.0298        0.8352        0.7943        0.7414        0.7031        1.1801        1.1266        1.0424        1.0057        1.4649        1.2176        1.2340        0.7601        0.7776        7.4571        0.6977        0.7622        0.9542        1.2722        0.9258        1.1238        1.8900        2.0172        1.5553        1.3617        1.3105        1.6461        4.9764        5.8908        6.8638        7.8997       10.2906       11.7634       11.6741       13.9404       13.0974       11.7008       12.1707       13.1142       13.4458       14.7739       15.7613       20.4947       22.0613       22.2597       22.4629       26.2760        0.0000        0.0000        0.0000        0.0000        0.0000        0.0000        0.0000        0.0000        0.0000        0.0000        0.0000        0.0000        0.0000        0.0000        0.0000        0.0000        0.0000        0.0000        0.0000        0.0000        0.0000        0.0000        0.0000        0.0000        0.0000        0.0000        0.0000        0.0000        0.0000        0.0000        0.0000        0.0000        0.0000        0.0000        0.0000        0.0000        0.0000        0.0000        0.0000        0.0000        0.0000        0.0000        0.0000        0.0000        0.0000        0.0000        0.0000        0.0000        0.0000        0.0000        0.0000        0.0000        0.0000        0.0000
        0.0000        0.0000        0.0000        0.0000        0.0000        0.0000        0.0000        0.0000        0.0000        0.0000        0.0000        0.0000        0.0000        0.0000        0.0000        0.0000        0.0000        0.0000        0.0000        0.0000        0.0000       15.5936       14.4760       20.9003       29.7423       46.2961       21.3825       14.2765       18.3868       22.4141       24.8436       34.4837       21.8937       17.2611       22.0251       29.4616       17.1220        6.8804        5.6485        5.8659        9.7097        7.3423        7.3627        6.0393        9.3507       11.6956        1.8295        5.3518        3.5782        0.9002        0.3766        3.2206        3.5074        3.8225       10.7585        7.2551        3.0062        3.8226        5.5335        4.9360        1.5646        2.1931        0.2474        0.0269        1.1534        0.4533        0.6213        0.5105        0.8204        1.7616        2.4870        6.2767        6.0340        2.1181        0.4497        0.6765        1.0275        0.5911        1.2341        1.7758        1.8760        1.2364        1.7282        0.8576        0.8120        0.7725        0.8543        0.7969        0.7914        0.9812        2.4084        1.5129        0.8866        2.4813        4.3665        3.1500        2.1107        3.7069        4.1385        1.9827        2.7169        1.3525        1.5984        2.0231        1.4923        3.3482        2.8726        1.8393        3.2027        2.3483        3.5226        1.2435        0.9276        1.4530        1.7130        1.6145        1.7292        1.6766        2.0148        4.6212        5.5106        8.1017        4.3600        2.0532        1.3950        0.9677        0.7446        0.4597        0.3220        0.3208        0.5232        1.2131        1.5349        2.1197        2.8437        4.5671        5.5034        6.3488        5.8417        7.0824        5.9065        5.2607        4.8355        7.9198        6.1842        4.4644        4.4147        3.8715        2.8828        3.1687        2.7914        3.5699        3.6728        2.3591        2.6231       12.9377        4.3336        1.4536        1.4034        0.7201        0.3993        0.5766        1.3459        0.1125        0.1407        0.0770        0.0000        0.9347        1.2753        2.6803        3.5446        4.4651        3.8207        4.0440        5.0710        6.1130        6.3117       10.4296       12.2309       11.6574       13.5634       15.7932       20.8227       26.6709       17.9504       17.8979       19.0921       21.4425       32.4046       30.8547       34.4187       33.6512       32.4219       35.9336       36.0510       51.3600        0.0000        0.0000        0.0000        0.0000        0.0000        0.0000        0.0000        0.0000        0.0000        0.0000        0.0000        0.0000        0.0000        0.0000        0.0000        0.0000        0.0000        0.0000        0.0000        0.0000        0.0000        0.0000        0.0000        0.0000        0.0000        0.0000        0.0000        0.0000        0.0000        0.0000        0.0000        0.0000        0.0000        0.0000        0.0000        0.0000        0.0000        0.0000        0.0000        0.0000        0.0000        0.0000        0.0000        0.0000        0.0000        0.0000        0.0000        0.0000        0.0000        0.0000        0.0000        0.0000        0.0000
        0.0000        0.0000        0.0000        0.0000        0.0000        0.0000        0.0000        0.0000        0.0000        0.0000        0.0000        0.0000        0.0000        0.0000        0.0000        0.0000        0.0000        0.0000        0.0000        0.0000        0.0000       14.1506       13.8665       23.4078       25.1079       32.9553       42.3728       33.5538       21.8297       28.4328       24.7034       24.0113       20.2685       12.5973       11.5888       15.6344       23.7185       22.3979       19.8310        6.7455        1.5309        3.9792       11.2127       11.7919        9.0987        8.3035        1.7272        0.1832        1.5628        0.1832        0.0430        0.8440        0.1104        0.3294        2.1927        3.6023        3.5097        1.7853        1.2191        1.1044        4.4372        1.7479        1.5545        0.8196        1.8711        0.5855        0.6607        0.8631        1.0907        4.2116        3.8433        3.2048        3.3363        3.0481        1.4761        1.0833        1.0846        1.0312        1.8010        1.7528        1.8011        1.8538        1.6772        1.0524        0.8836        0.8107        0.8133        0.7306        1.0349        2.3896        2.2430        0.8476        0.8133        1.7968        1.5156        2.8802        1.9013        2.9393        1.6175        1.4295        1.1927        1.1539        4.7087        2.8734        3.1235        2.9970        1.4570        1.3477        1.4288        1.8112        3.1034        1.1958        1.9896        2.7892        2.2181        1.8090        1.3666        1.4370        2.0785        5.2364        6.4724        6.3891        6.7762        3.2404        1.5980       19.1494       20.8114        0.4609        0.3234        0.4183        0.6262        1.6579        2.0911        2.7534        3.6285        6.0475        7.3428        9.6746        8.1437        9.9919       10.4049       11.1038       15.8974       11.1967        6.3636        6.1440        5.5240        4.5083        5.2772        4.2534        3.1286        3.0501        2.6881        2.2548        3.0945        2.3709        7.5362        0.7316        0.5550        0.8674        0.6314       17.1681        0.0046        0.2551        0.2555        0.1602        0.4055        1.8201        1.9233        2.0973        3.9207       24.4836        4.3603        8.2457        5.5249        6.2432        6.9754        9.7651       10.3532       13.7134       16.5765       18.9762       21.5556       26.9051       21.4110       22.4663       27.4004       30.2715       34.0041       31.7943       36.5499       36.9871       38.5926       38.3865       37.7283       57.6600        0.0000        0.0000        0.0000        0.0000        0.0000        0.0000        0.0000        0.0000        0.0000        0.0000        0.0000        0.0000        0.0000        0.0000        0.0000        0.0000        0.0000        0.0000        0.0000        0.0000        0.0000        0.0000        0.0000        0.0000        0.0000        0.0000        0.0000        0.0000        0.0000        0.0000        0.0000        0.0000        0.0000        0.0000        0.0000        0.0000        0.0000        0.0000        0.0000        0.0000        0.0000        0.0000        0.0000        0.0000        0.0000        0.0000        0.0000        0.0000        0.0000        0.0000        0.0000        0.0000        0.0000
        0.0000        0.0000        0.0000        0.0000        0.0000        0.0000        0.0000        0.0000        0.0000        0.0000        0.0000        0.0000        0.0000        0.0000        0.0000        0.0000        0.0000        0.0000        0.0000        0.0000        0.0000       12.3926       12.9642       22.6186       25.8985       26.8189       38.8681       42.5702       49.6377       41.0752       30.0231       23.9272       19.4221       14.5719       11.0871       14.5592       20.1765       11.4988       11.8750        3.0745        4.2137        8.9909        8.3746        7.9722        2.6510        4.8108       12.0113       16.6799       21.3121       16.9490       18.1813        4.2688       11.1119        4.4341       10.7161       15.8877       12.3734       11.3507        8.0451        0.9380        3.2043        1.4560        1.1547        2.7950        4.4935        2.7951        0.6047        0.7095        1.7246        1.8728        1.5522        3.6931        3.0949        1.1580        1.9350        0.8098        1.0260        1.4481        1.5195        1.2680        1.8798        1.9727        1.6214        1.1210        0.9403        0.8849        0.8810        0.9333        2.2037        2.8053        1.5279        1.0035        1.2308        1.0845        0.9705        1.3976        2.5168        2.4432        1.5582        1.8540        1.0686        1.3058        1.6853        1.9351        1.8161        1.4891        1.0009        1.5398        1.3356        1.5444        2.6615        4.1845        3.4935        4.5614        3.1498        1.6603        1.3998        1.8143        2.5372        6.2074        7.5610        8.1839       13.8251        3.4579        1.9324        1.3861        4.2954        0.6875        0.5837        0.6761        0.9615        2.3267        2.8201        3.5482        4.4961        6.8784        8.0434       12.8482       12.3385       10.1557       11.4251       12.4229       11.9757       11.4428        9.2474        7.4982        6.8852        6.9847       10.7044        6.4433        4.2051        3.8329        1.7687        4.1725        3.1383        2.1361       12.7539        0.9564        0.9248        0.7496        0.5342        1.4320        0.3260        0.0787        0.0000        0.0522        0.2340        3.1057        3.1438        4.9046        7.5503       14.2261        8.4598       14.4223       16.7172       11.3906       10.8573       15.4808       16.7170       19.9765       26.2023       25.3943       30.8064       32.0326       26.6783       29.2213       36.3202       44.7961       38.0572       38.6254       39.4439       43.1695       44.2349       49.2626       61.4376       57.9000        0.0000        0.0000        0.0000        0.0000        0.0000        0.0000        0.0000        0.0000        0.0000        0.0000        0.0000        0.0000        0.0000        0.0000        0.0000        0.0000        0.0000        0.0000        0.0000        0.0000        0.0000        0.0000        0.0000        0.0000        0.0000        0.0000        0.0000        0.0000        0.0000        0.0000        0.0000        0.0000        0.0000        0.0000        0.0000        0.0000        0.0000        0.0000        0.0000        0.0000        0.0000        0.0000        0.0000        0.0000        0.0000        0.0000        0.0000        0.0000        0.0000        0.0000        0.0000        0.0000        0.0000
        0.0000        0.0000        0.0000        0.0000        0.0000        0.0000        0.0000        0.0000        0.0000        0.0000        0.0000        0.0000        0.0000        0.0000        0.0000        0.0000        0.0000        0.0000        0.0000        0.0000        0.0000       10.2584       11.0617       22.0167       22.9730       21.1191       22.1292       32.0241       41.7564       46.6484       42.0107       28.9320       20.3214       13.1878       10.1681       10.0338        4.3022        4.6210        6.1076        1.7924        2.1617        7.0683        3.0248        1.9965        5.9965        6.6383       10.0820       14.2848       23.5829       15.5599        8.4986        9.7333       16.6022        2.9816       14.9664       25.6856       11.0754       10.4094       19.0533        5.3329        1.8098        4.8138        7.6797        2.7160        5.6329        2.9875        1.6631        1.5482        1.2009        1.0113        0.8300        0.5346        0.6537        1.0113        1.1760        1.2097        1.2124        1.2938        1.3918        1.5981        1.6644        1.5892        2.2226        1.3524        1.1835        1.2215        1.3961        1.9971        2.3541        1.8307        1.2079        1.4526        1.6426        1.3463        1.1139        1.4131        3.4162        2.6218        1.3958        1.2150        1.2478        1.4623        1.5798        2.4455        2.5531        2.0367        1.1093        1.1673        2.0651        1.3929        1.1593        0.8719        0.8347        1.1442        1.6674        1.7865        2.1928        2.7072        3.4918        7.5263        8.7586        8.7031        7.0530        3.3485        2.4144        1.8814        6.0876        1.0813        1.0383        1.1223        1.4510        3.2719        3.7128        4.4674        6.7413        8.1243       10.2806       11.7617       12.9418       11.3485       10.4350       10.4702       11.9219       13.0300       12.1657        8.7177        8.6129        8.7542        8.2989        7.2626        5.0812        3.8555        4.0388        3.6819        3.0497        1.5321        3.9596        1.4358        2.0306        0.6298        0.3499        0.5024        0.8250        0.2267        0.1832        0.2729        0.7178        4.7055        5.1570       11.9711       12.2264       16.5551       18.1946       29.4058       21.0628       17.4748       18.6003       18.4110       20.1521       28.4427       32.9664       33.8456       36.5692       35.5621       32.7817       34.0990       40.8461       44.0772       45.8629       49.5786       49.6483       52.9873       54.7808       56.3392       57.7803        0.0000        0.0000        0.0000        0.0000        0.0000        0.0000        0.0000        0.0000        0.0000        0.0000        0.0000        0.0000        0.0000        0.0000        0.0000        0.0000        0.0000        0.0000        0.0000        0.0000        0.0000        0.0000        0.0000        0.0000        0.0000        0.0000        0.0000        0.0000        0.0000        0.0000        0.0000        0.0000        0.0000        0.0000        0.0000        0.0000        0.0000        0.0000        0.0000        0.0000        0.0000        0.0000        0.0000        0.0000        0.0000        0.0000        0.0000        0.0000        0.0000        0.0000        0.0000        0.0000        0.0000        0.0000
        0.0000        0.0000        0.0000        0.0000        0.0000        0.0000        0.0000        0.0000        0.0000        0.0000        0.0000        0.0000        0.0000        0.0000        0.0000        0.0000        0.0000        0.0000        0.0000        0.0000        0.0000        0.0000       11.3444       22.8322       28.1675       28.4507       21.9139       18.7679       29.7227       29.4012       32.4324       16.9700       11.0670        3.4549        2.8168        6.5761        6.6642        7.1086        6.3538        8.3963        6.5949        8.6730        6.3157       15.3601       10.7650        5.5101       11.5958       19.6321        4.3514        3.9350        8.3322       17.9048       12.3611       10.2277       17.6807       10.4383       10.5457        8.0728       11.4379        9.3199        9.7052        9.3025       11.4989        7.7768        7.6116        8.5872        4.3367        2.9604        0.8768        0.6736        0.7857        0.8613        0.9875        1.1661        1.4905        1.9595        2.2158        2.4222        2.5800        2.7072        2.8248        2.7321        2.6339        1.8021        1.6516        1.5678        2.2614        2.1147        2.1107        2.0539        1.9032        1.5611        2.3558        2.2695        1.4353        1.3617        2.8567        6.0689        2.3540        2.1079        2.9668        1.7089        1.7430        2.5410        2.7990        2.7303        2.5617        4.6273        4.5496        2.4768        1.3967        3.5170        2.4554        2.6837        3.6641        5.0541       11.0905        7.9076        8.0930       13.8347        9.9625        9.6240        8.1389        5.0163        3.8271        3.2908        3.1575        2.8860        2.8921        3.0954        5.8504        6.0367       11.6007        8.9217        7.4658       10.0953       11.0764       11.8818       14.8634       14.2181       37.0310       27.4150       13.3435       10.4417       12.6921       10.2554        9.7543       12.6711       12.4160       10.3217        7.2561        3.9125        2.8241        2.3997        2.2642        2.8534        2.6422        1.7870        2.2130        1.9802        3.6754        2.3874        2.7010        2.1965        2.8255        5.2144        8.6249       13.7852       17.9634       21.1370       22.7733       19.7043       31.9457       31.6913       26.8598       31.1890       35.6673       38.2994       43.3816       54.2723       58.8085       58.6513       63.8844       64.1101       63.2401       62.5735       63.6120       96.5328      119.8017      110.8465      112.0891       75.0831       73.4274       73.8198       78.3940       77.9208       83.7335       94.8029       97.8847        0.0000        0.0000        0.0000        0.0000        0.0000        0.0000        0.0000        0.0000        0.0000        0.0000        0.0000        0.0000        0.0000        0.0000        0.0000        0.0000        0.0000        0.0000        0.0000        0.0000        0.0000        0.0000        0.0000        0.0000        0.0000        0.0000        0.0000        0.0000        0.0000        0.0000        0.0000        0.0000        0.0000        0.0000        0.0000        0.0000        0.0000        0.0000        0.0000        0.0000        0.0000        0.0000        0.0000        0.0000        0.0000        0.0000        0.0000        0.0000        0.0000        0.0000
        0.0000        0.0000        0.0000        0.0000        0.0000        0.0000        0.0000        0.0000        0.0000        0.0000        0.0000        0.0000        0.0000        0.0000        0.0000        0.0000        0.0000        0.0000        0.0000        0.0000        0.0000        0.0000        0.0000        0.0000        0.0000        0.0000       17.8778       19.1071       14.2766       13.4500       18.7895        1.2260        0.0652        5.7376        9.7262       10.9285        9.5136        8.6634        8.1253        7.6688        7.1431        8.4271        8.2291        7.4603       19.9283       12.6284       18.1707       23.6552       23.8635       14.3853       22.0697       14.3538        7.8893       20.5608       17.2713        7.1908        4.2775        7.9211       10.2110        9.7575        7.3069        8.3162        9.5994        8.9588        6.9368        7.9259        6.4744        4.9246        0.7822        1.0641        1.4050        1.1366        1.2325        1.5620        1.9963        2.3854        2.6578        2.9075        3.0539        3.1918        3.4800        3.5386        3.3464        2.2174        1.9313        2.1467        2.8054        3.0686        2.6529        2.2365        2.1558        1.9201        2.0107        1.6088        1.2675        1.0559        1.0924        3.8175        4.0645        5.9815        4.8831        3.0407        1.0648        1.1544        0.4953        1.4552        0.9304        1.4403        0.8432        1.4744        1.5451        6.7370        6.2626        3.1147        4.5819        7.0975       10.1001       10.1536       15.4611       19.7330       11.2320       10.5138        8.9224        5.6419        4.8326        4.1452        4.1429        3.6583        3.7027        5.3634        5.1502        5.9984        6.6207        7.3405        8.5683       11.0606       14.3351       13.2037       12.3618       14.4873       32.3928       11.8182       11.9488       11.2563       12.2865       10.7900        9.7072       13.0595       13.1621       11.2607        8.8200        5.8734        4.0442        2.7683        2.5819        2.3478        2.4382        3.0241        2.5567        2.5236        2.4662        2.3977        3.1962        3.1611        4.1120        7.1954        8.9145       19.4267       28.1307       38.2394       36.0450       30.1765       30.0003       32.9076       32.8381       43.1473       54.3927       59.2635       70.4277       76.1940       65.4797       62.8320       70.6351       76.0922       77.7882       82.8835       78.3739      128.8362      133.0338      121.9871      136.7030       79.1389       85.6464       80.0091       91.6345       84.5808       91.3393       97.6476       99.5449        0.0000        0.0000        0.0000        0.0000        0.0000        0.0000        0.0000        0.0000        0.0000        0.0000        0.0000        0.0000        0.0000        0.0000        0.0000        0.0000        0.0000        0.0000        0.0000        0.0000        0.0000        0.0000        0.0000        0.0000        0.0000        0.0000        0.0000        0.0000        0.0000        0.0000        0.0000        0.0000        0.0000        0.0000        0.0000        0.0000        0.0000        0.0000        0.0000        0.0000        0.0000        0.0000        0.0000        0.0000        0.0000        0.0000        0.0000        0.0000        0.0000        0.0000
        0.0000        0.0000        0.0000        0.0000        0.0000        0.0000        0.0000        0.0000        0.0000        0.0000        0.0000        0.0000        0.0000        0.0000        0.0000        0.0000        0.0000        0.0000        0.0000        0.0000        0.0000        0.0000        0.0000        0.0000        0.0000        0.0000        0.0000       24.8890       19.3036       12.5200        7.5679        0.2637        2.8386        7.8989        2.3823        6.6155        8.9014       11.5416       12.8747        9.4635       10.2072        9.8527        6.1263        8.8676       19.4581       12.8980       17.0365       26.7384       23.6535       22.0867       21.6988       16.1624        4.3347       14.0004       30.6938        9.0633        8.2283        9.4290       10.5745       11.7906       10.5090       15.2375        8.8391       10.0254        7.1527        3.2824        5.1711        2.2452        2.3977        2.4883        2.5397        1.3740        1.1666        1.3778        1.7094        2.3460        2.7000        2.9452        3.0846        3.2780        3.4699        4.0112        3.7208        2.3607        3.2082        3.1209        3.1434        3.2044        2.8109        2.4557        2.3891        2.3577        2.2842        1.9772        1.4855        1.4685        1.7822        3.7213        6.1902        3.1605        2.6641        0.6037        2.3161        0.6032        0.4541        0.2398        0.7946        1.3269        3.0922        1.3566        2.1272        9.5314       12.4023        4.3940        4.6970        6.8584       12.0313       12.1579       12.8364       10.7966       11.9312       11.4075        9.8403        6.4866        5.5131        5.0915        6.8376        4.8478        5.1937        5.1915        5.5816        7.2462        7.8173        8.3765        9.4418       11.8295       13.5984       18.7496       19.8627       26.7091       17.3692       13.7455       12.1836       11.2863       11.1246        9.6774        8.8907       11.7521       14.2268       12.3046       10.5461        6.8255        3.5125       34.5044       13.8715        2.7008        3.7529        4.0093        4.3977        6.1456        3.9230        3.6473        4.4973        4.4396        5.9201        9.0522       10.4809       23.3486       31.8068       40.9296       36.8360       31.6989       38.8588       47.0666       45.6957       54.7049       66.1537       74.3379       79.7004       80.2881       75.6194       74.0978       76.8151       80.3168       79.8055       90.1517       87.4791      136.5971      146.6067      139.5674      130.2826       94.7631       97.2247       90.7557       94.3013       84.2989       92.2383       97.1828      104.1554       92.2500        0.0000        0.0000        0.0000        0.0000        0.0000        0.0000        0.0000        0.0000        0.0000        0.0000        0.0000        0.0000        0.0000        0.0000        0.0000        0.0000        0.0000        0.0000        0.0000        0.0000        0.0000        0.0000        0.0000        0.0000        0.0000        0.0000        0.0000        0.0000        0.0000        0.0000        0.0000        0.0000        0.0000        0.0000        0.0000        0.0000        0.0000        0.0000        0.0000        0.0000        0.0000        0.0000        0.0000        0.0000        0.0000        0.0000        0.0000        0.0000        0.0000
        0.0000        0.0000        0.0000        0.0000        0.0000        0.0000        0.0000        0.0000        0.0000        0.0000        0.0000        0.0000        0.0000        0.0000        0.0000        0.0000        0.0000        0.0000        0.0000        0.0000        0.0000        0.0000        0.0000        0.0000        0.0000        0.0000        0.0000        0.0000        0.0000        0.0000        9.1804        2.0550        1.2637        2.5930        0.1912        7.1346        8.7288        9.1216       11.4558        8.0193        6.3851        6.3983        7.2151       17.9965       19.4285        7.9049        6.1821       16.1194       27.8263       31.8635       33.6097       16.6350       21.2469       26.7655       33.4118       16.8901       10.9965        9.2183        5.5861        7.8203        7.9525        5.2191        4.5409        2.2908        1.4118        0.5722        1.3403        1.7149        2.5618        1.2642        1.2630        1.0892        1.0256        1.2036        1.4915        2.0551        2.4418        2.5686        2.8162        2.8655        3.4187        3.6193        3.9177        3.6038        3.2144        2.2881        2.1853        4.1615        4.4495        3.1614        2.9992        2.7163        2.5201        2.3310        1.8158        1.9448        3.8130        5.6243        5.8947        0.9647        0.1420        0.1042        0.2305        0.5089        0.0010        0.1122        1.2941        3.5954        3.1728        1.1482        1.6785        5.5991       13.2766       16.0937        5.4676        7.9042       13.4597       12.1403       10.4061       10.8690       12.0893       11.9724       10.7894        7.4367        8.1487        6.3165        7.7774        9.7656        7.6936        6.6998        6.9409        8.4883        8.9564        9.4841       10.1249       13.4757       16.0415       21.5271       30.2474       19.4157       15.6952       14.6833       11.8955       11.3635       10.5614        9.4117        8.5868       12.2113       11.8406       10.2111        7.4766        5.1625        3.3874        3.0757        3.1453        4.2285        3.3501        3.6245        4.1465        5.9919        6.5843        6.5622        6.6982        7.2474        9.1336       13.6308       13.7340       29.8134       46.1819       42.6766       49.1720       40.0521       42.4930       50.8053       54.1187       67.2608       72.2255       72.9490       76.9869       82.7997       82.0429       83.8066       93.2930       96.0793       99.0275      101.8785       98.9079      155.6194      150.3149      155.3897      152.1285       95.0729      100.0873      106.2544      113.3923       89.2826      103.7362      115.2246      104.7574       95.9400        0.0000        0.0000        0.0000        0.0000        0.0000        0.0000        0.0000        0.0000        0.0000        0.0000        0.0000        0.0000        0.0000        0.0000        0.0000        0.0000        0.0000        0.0000        0.0000        0.0000        0.0000        0.0000        0.0000        0.0000        0.0000        0.0000        0.0000        0.0000        0.0000        0.0000        0.0000        0.0000        0.0000        0.0000        0.0000        0.0000        0.0000        0.0000        0.0000        0.0000        0.0000        0.0000        0.0000        0.0000        0.0000        0.0000        0.0000        0.0000        0.0000
        0.0000        0.0000        0.0000        0.0000        0.0000        0.0000        0.0000        0.0000        0.0000        0.0000        0.0000        0.0000        0.0000        0.0000        0.0000        0.0000        0.0000        0.0000        0.0000        0.0000        0.0000        0.0000        0.0000        0.0000        0.0000        0.0000        0.0000        0.0000        0.0000        0.0000        0.0000       10.8425        9.6530        0.0000        0.0000       12.2374       13.6857       13.1952       11.0582        4.6701        2.8483        5.2641        8.6171       29.6325       16.8601        4.9059       13.1764       17.6033        8.9776        6.5874        6.0587        9.2217       18.6264       11.9955        8.0494        5.4025        6.0030        9.6492       11.7061       13.6327        6.7357        6.4832        7.2356        4.3420        2.7132        1.4742        0.7430        1.6065        4.6054        2.0940        0.5697        0.5093        1.4159        2.1201        1.4713        2.1025        2.1145        2.3681        1.4519        1.8016        2.0410        2.2484        2.9870        2.8389        2.4593        2.6295        2.7624        5.7920        6.4420        5.2098        3.0307        5.2659        3.1325        1.6491        4.0624        6.8238       12.6658        6.8101       12.5849        1.3852        1.3462        0.6487        4.8188        2.7028        0.4354        0.7094        1.7647        4.4180        5.4809        2.8156        3.1211        8.3108       21.8986       12.3059        7.1611        7.3206        9.2112       10.0948        9.7209       11.4411       14.0236       16.3657       12.1491       10.6487       10.6769       10.9113        9.9368       10.5158       10.6838       10.7078        9.5768       10.2007       15.0904       10.7449       10.9892       15.5023       17.9772       18.6573       20.1699       13.8371       14.4747       16.6189       11.8257        8.7025        9.3896        8.3156        8.8596        6.2561        6.1236        6.7650        6.1507        4.7235        2.9442        4.0073        3.1257        5.6353        5.7527        5.5689        6.3217        7.9853        6.7433       17.7181       18.7375       19.9363       27.6255       33.2486       38.3306       46.6781       59.7051       63.3472       60.0207       51.3738       56.1544       66.9401       68.6367       72.2782       72.8458       74.5987       74.2499       76.8526       70.6899       75.9128       87.5171      102.4203      108.1462      106.0829      110.1095      126.0043      129.5813      144.7499      121.9428      106.7974      120.6650      110.3036      120.1756       97.3958       96.7564      100.8341        0.0000        0.0000        0.0000        0.0000        0.0000        0.0000        0.0000        0.0000        0.0000        0.0000        0.0000        0.0000        0.0000        0.0000        0.0000        0.0000        0.0000        0.0000        0.0000        0.0000        0.0000        0.0000        0.0000        0.0000        0.0000        0.0000        0.0000        0.0000        0.0000        0.0000        0.0000        0.0000        0.0000        0.0000        0.0000        0.0000        0.0000        0.0000        0.0000        0.0000        0.0000        0.0000        0.0000        0.0000        0.0000        0.0000        0.0000        0.0000        0.0000        0.0000        0.0000
        0.0000        0.0000        0.0000        0.0000        0.0000        0.0000        0.0000        0.0000        0.0000        0.0000        0.0000        0.0000        0.0000        0.0000        0.0000        0.0000        0.0000        0.0000        0.0000        0.0000        0.0000        0.0000        0.0000        0.0000        0.0000        0.0000        0.0000        0.0000        0.0000        0.0000        0.0000        0.0000        0.0000        0.0000        0.0000        0.0000        0.0000       12.9492       10.1744        2.8822        3.1830        7.5453        8.2422       12.5248       12.9680       18.0684       24.3351       11.6482        6.3370        6.4831       10.3961       11.5546       10.6422        9.5133        7.1557        7.6015        6.8538       11.3122       11.8505       13.4728       18.6764       10.1059        7.9472       13.7711        7.1157        4.2339        0.4713        2.5175        2.0950        2.8993        4.3740        3.3504        2.8824        1.4029        2.1665        2.4996        2.5104        1.2161        1.4132        2.0014        1.9922        1.8612        2.1483        1.9178        2.1335        1.2056        1.9175        5.6261        6.8456        4.8725        3.1175        2.8946        2.7008        1.6499        2.6036        2.8271        2.3216        2.3830        1.1557        7.9360        2.0264        2.8861        1.7544        4.5423        1.7228        2.8849        6.5570       13.1665       11.1871        6.3018        4.2769        5.6722        6.7706        6.8614        9.4916        8.9752        8.7267       10.0574        9.7220       12.1347       13.8227       14.0672       13.9140       11.7586       12.8726       11.5359       10.8902       10.2495       12.2915       12.6759       12.3801       13.4027       14.7490       12.3976       12.6414       16.3230       18.3437       19.4428       19.6476       17.6357       17.2056       14.6416       12.8105        8.5016        8.9290        8.9294        8.7603        7.5784        5.5553        7.5179        6.8215        5.8979        6.4988        6.5750        5.3984        7.6108        5.0265        6.3631        8.3200       18.9305       14.6909       20.3002       22.9997       45.6233       41.4204       46.1534       62.8229       60.9082       51.5543       52.2373       76.8359       62.7636       69.6249       75.8623       70.8160       71.8975       74.7314       77.8065       77.6094       80.6314       82.1733       87.4315      137.9709      153.1966      113.8693      112.6608      125.0747      128.2787      137.6192      128.4639      126.6675      108.2444      122.0209      116.9709      101.5881       92.7868       88.4310        0.0000        0.0000        0.0000        0.0000        0.0000        0.0000        0.0000        0.0000        0.0000        0.0000        0.0000        0.0000        0.0000        0.0000        0.0000        0.0000        0.0000        0.0000        0.0000        0.0000        0.0000        0.0000        0.0000        0.0000        0.0000        0.0000        0.0000        0.0000        0.0000        0.0000        0.0000        0.0000        0.0000        0.0000        0.0000        0.0000        0.0000        0.0000        0.0000        0.0000        0.0000        0.0000        0.0000        0.0000        0.0000        0.0000        0.0000        0.0000        0.0000        0.0000        0.0000        0.0000
        0.0000        0.0000        0.0000        0.0000        0.0000        0.0000        0.0000        0.0000        0.0000        0.0000        0.0000        0.0000        0.0000        0.0000        0.0000        0.0000        0.0000        0.0000        0.0000        0.0000        0.0000        0.0000        0.0000        0.0000        0.0000        0.0000        0.0000        0.0000        0.0000        0.0000        0.0000        0.0000        0.0000        0.0000        0.0000        0.0000        0.0000        0.0000        0.0000        3.8499        2.3797        2.1129        3.8620        8.2372       10.0021        9.9403       10.8452        8.1299       11.4952        7.2013        8.9653        9.8411        8.1758        4.9264        4.2944        8.8544       11.8141        8.9221        5.4130       10.4158       15.0874       12.2664        8.0531       11.8901        6.2177        2.7942        2.3622        4.2724        3.1620        2.6719        3.1631        4.5287        3.0875        1.9091        2.7822        4.8394        3.3923        1.0102        1.1643        1.1046        1.3322        1.8592        2.2589        1.1050        3.6093        3.5234        1.4464        8.8907       10.0295        3.9439        3.1676        1.3428        6.2019        6.3014        7.5568        1.7656        1.2473        1.1215        1.8977        9.9419        3.5292        3.8857        7.7682        2.4010        3.2340        2.5796        6.4733       14.3159        9.8767        3.5201        3.8031        5.5782       18.7640       10.2402        9.8017        9.1074        8.7582        8.8752       12.2834       15.4035       14.7691       13.7248       12.4707       11.2394       12.1002       12.3122       13.0122       13.3271       15.3372       15.3907       14.7709       17.6155       13.0269       12.7909       12.3548       17.5184       18.9246       21.3524       17.3203       15.3693       16.1603       17.6324       14.7611       10.5941        9.1867        9.1917        9.0514        7.0297        6.2168        7.7362        6.7497        6.2179        9.3004        8.6641        8.9962       14.1586       11.3394       12.6550       11.1211       24.2643       33.0087       33.9827       37.3823       37.8979       46.4324       49.9895       66.1694       71.7476       77.7483       78.3858       81.0612       59.8440       68.1668       67.5754       78.7138       89.5176       83.1590       84.3393       91.1897       94.8590       88.2901      113.6153      133.9240      123.1648      117.3429      117.7399      121.5116      118.7100      120.5650      120.6457      128.4854      124.5635      116.7322      108.0635       98.1488       85.4434       87.3356        0.0000        0.0000        0.0000        0.0000        0.0000        0.0000        0.0000        0.0000        0.0000        0.0000        0.0000        0.0000        0.0000        0.0000        0.0000        0.0000        0.0000        0.0000        0.0000        0.0000        0.0000        0.0000        0.0000        0.0000        0.0000        0.0000        0.0000        0.0000        0.0000        0.0000        0.0000        0.0000        0.0000        0.0000        0.0000        0.0000        0.0000        0.0000        0.0000        0.0000        0.0000        0.0000        0.0000        0.0000        0.0000        0.0000        0.0000        0.0000        0.0000        0.0000        0.0000        0.0000
        0.0000        0.0000        0.0000        0.0000        0.0000        0.0000        0.0000        0.0000        0.0000        0.0000        0.0000        0.0000        0.0000        0.0000        0.0000        0.0000        0.0000        0.0000        0.0000        0.0000        0.0000        0.0000        0.0000        0.0000        0.0000        0.0000        0.0000        0.0000        0.0000        0.0000        0.0000        0.0000        0.0000        0.0000        0.0000        0.0000        0.0000        0.0000        0.0000        0.0000        1.7242        0.7150        3.1043        4.2169        5.6259        8.1620        9.6019        7.9391        5.8410        7.4458       10.3931        5.9001        8.3491        7.7395        7.4332        6.7435        7.8094        5.2102        2.3557        6.5727        7.3702        6.2881        5.7288        6.4859        9.7634       11.9948       17.9662        8.1154        4.2973        2.1789        2.3412        6.9602        8.0814        6.2338        7.6439        5.0418        3.6609        2.6709        1.4878        1.7330        2.3233        2.9642        3.2390        1.7080        1.9446        1.8833        2.6638        3.8253        4.0769        7.5584        3.3016        1.7960        1.2334        2.5352        1.7146        1.9508        1.7581        1.0977        1.5617        2.1376        1.7214        3.2706        3.0793        2.1004        2.5756        2.9833        4.4270        4.2486        3.5130        2.4235        5.3580       12.1218       14.7231        8.2321        9.4919       12.6080       10.3025        8.0452        8.7238       11.2262       11.2922       12.0695       12.1700       11.2171       12.4713       13.9539       14.6133       14.8302       16.9211       18.0149       18.6402       17.3612       14.1262       13.6398       13.5425       17.0092       19.2946       22.0491       20.3880       18.7584       16.7999       21.7323       17.2524       11.0402       10.6960       13.5028       14.1828        9.7942        9.7825       11.6267       10.2939       10.2045       11.1097       12.0705       14.7081       17.1646       17.0184       14.8726       15.2107       38.8510       55.9109       56.0007       52.6848       50.1903       55.3803       60.2644       69.3074       69.2123       88.2302       96.9000       95.3334       79.7749       81.7657       81.9219       92.5525       86.6174       88.3280       96.3173       99.9984      102.5313      101.6751      102.1682      105.4005      119.2717      120.2064      117.9611      125.8310      125.3895      128.0201      143.4673      124.6046      104.3940       96.2229       89.8700       83.9875       76.5834        0.0000        0.0000        0.0000        0.0000        0.0000        0.0000        0.0000        0.0000        0.0000        0.0000        0.0000        0.0000        0.0000        0.0000        0.0000        0.0000        0.0000        0.0000        0.0000        0.0000        0.0000        0.0000        0.0000        0.0000        0.0000        0.0000        0.0000        0.0000        0.0000        0.0000        0.0000        0.0000        0.0000        0.0000        0.0000        0.0000        0.0000        0.0000        0.0000        0.0000        0.0000        0.0000        0.0000        0.0000        0.0000        0.0000        0.0000        0.0000        0.0000        0.0000        0.0000        0.0000        0.0000
        0.0000        0.0000        0.0000        0.0000        0.0000        0.0000        0.0000        0.0000        0.0000        0.0000        0.0000        0.0000        0.0000        0.0000        0.0000        0.0000        0.0000        0.0000        0.0000        0.0000        0.0000        0.0000        0.0000        0.0000        0.0000        0.0000        0.0000        0.0000        0.0000        0.0000        0.0000        0.0000        0.0000        0.0000        0.0000        0.0000        0.0000        0.0000        0.0000        0.0000        0.0000        0.0000        0.0000        2.8019        2.8093        4.2228        6.7411        7.1076        8.3704        9.3134        8.9157       13.9298       17.9527       15.6423       16.7496       19.5523       10.8796        7.4322       10.0183        6.7752        6.1219        8.8493        9.4204       13.6641       13.0670       15.0443       10.0421        6.7290        3.2696        3.6907        5.6437       16.8532       17.7691       12.6225       10.7380       10.1369       11.5438        9.7143        7.1202        5.0050        3.9719        4.8863        6.0969       10.1966       12.3902       12.8622       13.0267       11.4140       14.2245       14.0406       12.8932        5.5702        4.2089        3.6975        3.3512        4.5774        3.8136        3.0417        3.7950        2.1892        1.9875        1.6752        1.2704        0.1683        0.3889        0.2142        0.2150        1.3178        1.3318        1.5618        1.9720        3.6490        4.2397        4.4308        5.3264        5.9377       10.0650       11.8126        7.7052       10.8820        9.7809       10.4783       11.1486       13.1916       13.6062       15.8471       17.4670       22.9218       23.2518       23.0903       20.8067       19.0584       13.9340       14.6086       14.4637       20.5491       26.9367       27.7237       27.2672       14.9027       16.7525       17.8279       14.5778       11.7026       13.8162       14.1662       14.2311       11.8205       13.4948       13.6410       14.0734       16.0935       18.6395       19.8106       18.3967       18.2035       17.5093       18.1596       20.7668       39.5528       48.5562       41.1670       32.8843       47.1172       59.7313       63.2229       62.3931       54.3975       58.7328       66.6057       74.6161       72.2286       66.9717       75.0275       85.7601       99.5214       99.7115      102.5100      113.1189      108.3663      114.9016      123.2342      121.3588      127.3035      127.3452      130.2612      140.1875      134.9652      139.7414      132.0039      124.5460      107.5323       99.6275       94.1592       82.9846       63.2100        0.0000        0.0000        0.0000        0.0000        0.0000        0.0000        0.0000        0.0000        0.0000        0.0000        0.0000        0.0000        0.0000        0.0000        0.0000        0.0000        0.0000        0.0000        0.0000        0.0000        0.0000        0.0000        0.0000        0.0000        0.0000        0.0000        0.0000        0.0000        0.0000        0.0000        0.0000        0.0000        0.0000        0.0000        0.0000        0.0000        0.0000        0.0000        0.0000        0.0000        0.0000        0.0000        0.0000        0.0000        0.0000        0.0000        0.0000        0.0000        0.0000        0.0000        0.0000        0.0000        0.0000
        0.0000        0.0000        0.0000        0.0000        0.0000        0.0000        0.0000        0.0000        0.0000        0.0000        0.0000        0.0000        0.0000        0.0000        0.0000        0.0000        0.0000        0.0000        0.0000        0.0000        0.0000        0.0000        0.0000        0.0000        0.0000        0.0000        0.0000        0.0000        0.0000        0.0000        0.0000        0.0000        0.0000        0.0000        0.0000        0.0000        0.0000        0.0000        0.0000        0.0000        0.0000        0.0000        0.0000        0.0000        4.2686        4.9704        6.9084        6.3245        7.3574        8.3705        8.3128       11.6878       11.9922       13.6721       15.4972       14.2136        7.3653        9.4255        9.9825        7.4948        4.2033        3.7473        5.0821       14.6284       13.0236        9.8900        8.2491        8.0942        4.9340        9.8997       14.0616       12.3694       13.7088       17.8555       17.6566       18.4732       14.8803       11.5577        4.7099        4.0301        5.1953        5.4690        7.2143       13.1962       15.6849       17.2539       15.8499       16.9581       14.5891       12.6505       11.2979       12.9590       13.8337       16.4393       13.2063        4.0659        3.2190        3.1593        3.4880        2.7265        3.7229        2.7125        1.7186        0.1034        0.6032        0.2004        0.1481        1.0465        1.3674        1.7455        2.1381        3.4525        4.3634        4.5010        4.9760        5.8527        6.8824       11.1290        7.3216       10.2544       10.5905       10.5807       10.9529       12.9610       14.2757       17.0082       18.1964       21.7923       25.1587       24.0818       21.3841       17.8174       15.7961       16.6831       16.8636       30.8563       31.1325       31.2281       26.1278       19.2717       19.2026       16.2639       18.2013       15.2098       19.5396       19.1242       19.2753       16.1556       18.2707       16.6683       17.9867       21.2510       25.1113       26.4688       23.5431       20.9938       20.7095       23.1904       27.6353       46.8099       71.2009       28.4823       36.7932       52.8269       64.6647       71.7787       68.1015       52.3089       52.9422       75.8768       74.1335       73.2732       81.8353       87.3916       98.4607      118.2726       94.7518       99.9321      121.8119      120.7368      119.3020      117.3427      128.5912      128.5934      131.3111      131.4727      126.6672      125.0012      127.4615      125.3966      106.9383      101.2352       92.1928       85.0194       89.9042      105.2100        0.0000        0.0000        0.0000        0.0000        0.0000        0.0000        0.0000        0.0000        0.0000        0.0000        0.0000        0.0000        0.0000        0.0000        0.0000        0.0000        0.0000        0.0000        0.0000        0.0000        0.0000        0.0000        0.0000        0.0000        0.0000        0.0000        0.0000        0.0000        0.0000        0.0000        0.0000        0.0000        0.0000        0.0000        0.0000        0.0000        0.0000        0.0000        0.0000        0.0000        0.0000        0.0000        0.0000        0.0000        0.0000        0.0000        0.0000        0.0000        0.0000        0.0000        0.0000        0.0000        0.0000
        0.0000        0.0000        0.0000        0.0000        0.0000        0.0000        0.0000        0.0000        0.0000        0.0000        0.0000        0.0000        0.0000        0.0000        0.0000        0.0000        0.0000        0.0000        0.0000        0.0000        0.0000        0.0000        0.0000        0.0000        0.0000        0.0000        0.0000        0.0000        0.0000        0.0000        0.0000        0.0000        0.0000        0.0000        0.0000        0.0000        0.0000        0.0000        0.0000        0.0000        0.0000        0.0000        0.0000        0.0000        0.0000        0.0000        7.8307        9.0005        8.0696        7.0420        7.6820       10.7816       11.4622       11.1794       10.5189        5.8245        4.0686        3.9212        7.1126       11.1131       10.4859       18.6761       13.3438       15.0785       14.2072       12.3142        5.1301        7.0912        5.9667        7.7816        8.9877        7.4806        8.1881       13.5154       11.2786        6.7195        8.1898        5.2496        2.5482        4.6234        5.7470        5.9159        7.7531       14.4563       16.7699       17.1795       16.7838       14.2053       12.8319       14.1687       11.5222        8.0977       21.0080        5.2258        8.8128        6.9703        4.0159        3.7841        3.4158        3.8665        4.5270        5.8411        3.8634        0.0326        0.0323        0.0994        0.1206        1.4226        1.4845        1.5349        1.7531        2.3920        3.2171        3.5087        4.7356        5.0256        5.7060        6.0812        6.8627        9.3652       10.1795        9.8512       10.5452       12.9882       15.6184       16.3021       19.1610       23.2962       24.8963       24.4035       23.8694       23.3117       19.3331       22.6212       21.5864       29.7458       30.0470       30.3355       34.0627       21.4165       32.2233       19.5905       18.2333       18.3460       23.0992       25.7689       25.6649       22.4301       21.3613       20.7397       21.0488       24.8374       26.1943       29.3610       28.5444       29.3915       25.8809       28.8814       35.3436       51.0385       56.2810       44.8629       43.3718       54.7261       58.3562       67.1591       66.7721       55.8317       57.1178       71.6182       77.5276       82.9610       90.8227       99.8879       97.8190      112.6629      102.3171      117.0706      109.5217      120.0635      125.5393      129.4594      121.6468      127.8564      130.6273      120.5902      120.0770      119.4820      118.9023      122.1634      118.2075       93.8530       79.7863       87.6617       92.9175      116.2200        0.0000        0.0000        0.0000        0.0000        0.0000        0.0000        0.0000        0.0000        0.0000        0.0000        0.0000        0.0000        0.0000        0.0000        0.0000        0.0000        0.0000        0.0000        0.0000        0.0000        0.0000        0.0000        0.0000        0.0000        0.0000        0.0000        0.0000        0.0000        0.0000        0.0000        0.0000        0.0000        0.0000        0.0000        0.0000        0.0000        0.0000        0.0000        0.0000        0.0000        0.0000        0.0000        0.0000        0.0000        0.0000        0.0000        0.0000        0.0000        0.0000        0.0000        0.0000        0.0000        0.0000
        0.0000        0.0000        0.0000        0.0000        0.0000        0.0000        0.0000        0.0000        0.0000        0.0000        0.0000        0.0000        0.0000        0.0000        0.0000        0.0000        0.0000        0.0000        0.0000        0.0000        0.0000        0.0000        0.0000        0.0000        0.0000        0.0000        0.0000        0.0000        0.0000        0.0000        0.0000        0.0000        0.0000        0.0000        0.0000        0.0000        0.0000        0.0000        0.0000        0.0000        0.0000        0.0000        0.0000        0.0000        0.0000        0.0000        0.0000        6.0029        5.6308        5.6937        6.0768        8.6066        9.2014        8.9586        8.0377        4.6192        3.9195        3.3541        3.0274        1.6574        1.8720        1.9502        2.0441        5.4216        5.9435        3.9648        0.9214        2.8363        3.3810        4.0105        5.0506        6.7588        4.0319        3.5130        3.7461        3.5241        2.4346        1.2526        2.1350        5.2309        5.2716        6.0935        7.5362       13.9690       17.4217       15.4487       15.0900       13.8740       13.1477       12.8438       10.6221        5.9577        4.2587       13.0487       16.3749        3.2271        3.0270        6.1724        4.1974        4.8055        5.2059        5.2125        3.9748        0.0321        0.1096        0.0793        0.0163        1.7993        1.7676        1.7497        1.8585        2.2473        2.5276        2.6901        3.2212        4.3643        5.0591        7.2621        7.6041        8.0594        8.7131        9.5940       10.4135       13.9900       16.2716       18.3164       19.9166       21.1001       21.8000       31.1429       29.9138       32.8184       23.9909       22.9716       21.4429       26.4462       24.2867       36.1045       37.9362       25.6004       29.9143       25.5036       31.5636       26.4910       31.1023       36.5202       36.4181       28.1091       28.5759       26.2454       27.0874       29.8781       30.1587       30.7404       34.4967       39.1351       36.6075       37.9470       40.5297       53.4979       52.1373       42.8905       44.9335       59.6977       72.7388       61.8375       70.2318       65.5800       64.6764       72.0248       79.3459       87.6304      105.5581      121.4368      112.9235      108.7946      117.7599      127.4081      116.9077      122.2298      126.3748      127.8192      134.3674      137.1301      130.7989      123.8681      126.2778      126.1440      115.0474      118.1418      114.7055      100.1668       94.6172       93.8532      106.2494        0.0000        0.0000        0.0000        0.0000        0.0000        0.0000        0.0000        0.0000        0.0000        0.0000        0.0000        0.0000        0.0000        0.0000        0.0000        0.0000        0.0000        0.0000        0.0000        0.0000        0.0000        0.0000        0.0000        0.0000        0.0000        0.0000        0.0000        0.0000        0.0000        0.0000        0.0000        0.0000        0.0000        0.0000        0.0000        0.0000        0.0000        0.0000        0.0000        0.0000        0.0000        0.0000        0.0000        0.0000        0.0000        0.0000        0.0000        0.0000        0.0000        0.0000        0.0000        0.0000        0.0000        0.0000
        0.0000        0.0000        0.0000        0.0000        0.0000        0.0000        0.0000        0.0000        0.0000        0.0000        0.0000        0.0000        0.0000        0.0000        0.0000        0.0000        0.0000        0.0000        0.0000        0.0000        0.0000        0.0000        0.0000        0.0000        0.0000        0.0000        0.0000        0.0000        0.0000        0.0000        0.0000        0.0000        0.0000        0.0000        0.0000        0.0000        0.0000        0.0000        0.0000        0.0000        0.0000        0.0000        0.0000        0.0000        0.0000        0.0000        0.0000        0.0000        0.0000        0.0000        3.2909        3.8889        4.5922        4.2278        4.2722        7.5738        7.8196        6.5751        5.5289        3.1808        2.1906        1.7927        1.6812        1.6837        1.9289        2.6882        0.0000        0.0000        3.7256        4.4933        4.0706        4.0707        3.5053        3.6165        4.2115        3.3854        2.4152        2.5482        4.1434        7.1200        7.3987        8.6937       10.8831       10.5112       13.1526       11.4639       11.1121        8.9506       16.8489        0.0000        0.0000        0.0000        0.0000        4.2342        5.4913       12.4063       17.1578        6.6525        0.0000        6.0442        6.7295        6.6216        5.9071        4.1683        3.1373        2.5003        2.2989        1.9597        2.4277        1.5906        2.0284        1.9946        2.2415        2.3790        2.8121        4.1154        4.8551        5.7307        6.2660        6.9353        7.5593        8.3724        9.8405       13.9314       14.0059       13.8920       14.3008       17.3070       20.5139       24.8184       22.3436       31.9458       32.0870       29.8085       22.7143       27.9352       30.3589       33.7748       30.3000       26.3882       28.7516       33.5266       37.6563       34.5542       38.3061       41.9150       43.8482       38.6747       42.7922       40.9662       42.9166       37.9467       35.4773       34.6298       33.7474       41.4084       45.3895       55.1228       53.5285       57.4879       55.1834       55.2623       50.7317       64.8276       89.5904       88.8305      102.7287       75.1270       75.1495       79.7271       91.5444      102.1293      112.4229      124.8292      120.8951      133.2055      145.5314      160.7547      161.3781      162.4187      167.5211      137.9438      144.4573      144.4834      140.2186      130.3713      124.0687      119.1148      109.0700      118.1900      115.2185      107.6601       90.9695        0.0000        0.0000        0.0000        0.0000        0.0000        0.0000        0.0000        0.0000        0.0000        0.0000        0.0000        0.0000        0.0000        0.0000        0.0000        0.0000        0.0000        0.0000        0.0000        0.0000        0.0000        0.0000        0.0000        0.0000        0.0000        0.0000        0.0000        0.0000        0.0000        0.0000        0.0000        0.0000        0.0000        0.0000        0.0000        0.0000        0.0000        0.0000        0.0000        0.0000        0.0000        0.0000        0.0000        0.0000        0.0000        0.0000        0.0000        0.0000        0.0000        0.0000        0.0000        0.0000        0.0000        0.0000        0.0000        0.0000
        0.0000        0.0000        0.0000        0.0000        0.0000        0.0000        0.0000        0.0000        0.0000        0.0000        0.0000        0.0000        0.0000        0.0000        0.0000        0.0000        0.0000        0.0000        0.0000        0.0000        0.0000        0.0000        0.0000        0.0000        0.0000        0.0000        0.0000        0.0000        0.0000        0.0000        0.0000        0.0000        0.0000        0.0000        0.0000        0.0000        0.0000        0.0000        0.0000        0.0000        0.0000        0.0000        0.0000        0.0000        0.0000        0.0000        0.0000        0.0000        0.0000        0.0000        0.0000        0.0000        0.0000        0.0000        0.0000        7.2222        7.6169        7.3223        0.0000        0.0000        0.0000        2.2357        2.3234        2.1942        2.5687        0.0000        0.0000        0.0000        0.0000        0.0000        0.0000        0.0000        2.5759        2.7860        4.1678        6.6081        6.4477        3.4208        3.4283        7.7307        8.5625        9.0887       11.5796       13.1128       12.4473       11.9816       20.7804       12.5801        0.0000        0.0000        0.0000        0.0000        0.0000        0.0000       15.9809        3.1215        0.0000        0.0000        0.0000        6.7436        7.5891        8.4593        6.7060        5.2456        4.1704        3.4262        3.4752        2.7125        2.1744        2.9380        2.3517        2.2308        2.1961        2.5701        2.8001        4.0460        4.7225        5.2864        6.0184        6.4473        7.1825        8.2497        8.9802       12.9187       11.8851       12.8333       12.6745       16.4704       18.2784       22.3579       20.6757       34.1000       38.6637       29.6672       25.1430       31.4893       30.4052       41.1058       43.3496       29.3614       33.0386       37.4307       47.6258       42.5311       43.8201       48.7240       52.7001       46.9552       48.9895       46.2874       47.9151       50.3156       47.0024       45.8853       47.4684       50.5461       51.4771       55.5735       59.5730       87.9368       72.1936       70.8552       63.1471       78.9370       88.7953       82.3942      108.8560       93.4392       95.8272       98.1635      120.4478      117.5781      117.8579      125.5825      124.0881      142.1955      181.2093      177.0303      174.8844      160.3100      161.4646      149.5306      137.4554      123.6983      127.1648      123.5727      120.6744      115.3464      113.4583      111.9520      104.5390      113.1036      107.3253        0.0000        0.0000        0.0000        0.0000        0.0000        0.0000        0.0000        0.0000        0.0000        0.0000        0.0000        0.0000        0.0000        0.0000        0.0000        0.0000        0.0000        0.0000        0.0000        0.0000        0.0000        0.0000        0.0000        0.0000        0.0000        0.0000        0.0000        0.0000        0.0000        0.0000        0.0000        0.0000        0.0000        0.0000        0.0000        0.0000        0.0000        0.0000        0.0000        0.0000        0.0000        0.0000        0.0000        0.0000        0.0000        0.0000        0.0000        0.0000        0.0000        0.0000        0.0000        0.0000        0.0000        0.0000        0.0000        0.0000
        0.0000        0.0000        0.0000        0.0000        0.0000        0.0000        0.0000        0.0000        0.0000        0.0000        0.0000        0.0000        0.0000        0.0000        0.0000        0.0000        0.0000        0.0000        0.0000        0.0000        0.0000        0.0000        0.0000        0.0000        0.0000        0.0000        0.0000        0.0000        0.0000        0.0000        0.0000        0.0000        0.0000        0.0000        0.0000        0.0000        0.0000        0.0000        0.0000        0.0000        0.0000        0.0000        0.0000        0.0000        0.0000        0.0000        0.0000        0.0000        0.0000        0.0000        0.0000        0.0000        0.0000        0.0000        0.0000        0.0000        0.0000        0.0000        0.0000        0.0000        0.0000        2.6747        2.5174        2.4669        2.2818        0.0000        0.0000        0.0000        0.0000        0.0000        0.0000        0.0000        0.0000        2.3194        2.6343        1.5648        1.2978        1.7546        3.7048        6.7710        7.2694        8.2203       10.6856        8.3234        8.2876        0.0000        0.0000        0.0000        0.0000        0.0000        0.0000        0.0000        0.0000        0.0000        0.0000        0.0000        0.0000        0.0000        0.0000        0.0000        7.8290        7.7328        6.9028        6.0279        5.0739        4.6485        3.8229        4.9263        4.7794        5.7170        2.2396        2.7104        2.5697        2.6384        2.9508        4.1127        4.6757        5.2921        6.0183        6.4167        7.1816        8.3844        9.3019       13.7703       10.8728       11.6977       12.3783       17.1811       16.1027       20.5338       24.3440       37.0919       37.8028       31.7177       32.3728       37.2307       42.9260       48.3015       54.3661       40.1993       41.5599       49.0726       61.1100       48.0993       49.3740       52.9641       54.0284       55.1189       56.5511       51.9433       47.7737       49.4132       46.6638       47.8172       53.3056       55.8644       62.1893       60.6455       70.5477       77.2093       61.6497       74.4706       84.0110       83.7798      102.1891       95.5998      106.0304      104.6017      111.6918      114.1158      133.6055      125.8678      121.3788      145.8719      163.8933      161.6667      174.4433      185.1398      171.0828      148.8180      136.6735      128.5731      123.2903      113.7066      117.8670      122.5159      119.9035      119.6701      125.4375      112.8583      114.4989       91.4717        0.0000        0.0000        0.0000        0.0000        0.0000        0.0000        0.0000        0.0000        0.0000        0.0000        0.0000        0.0000        0.0000        0.0000        0.0000        0.0000        0.0000        0.0000        0.0000        0.0000        0.0000        0.0000        0.0000        0.0000        0.0000        0.0000        0.0000        0.0000        0.0000        0.0000        0.0000        0.0000        0.0000        0.0000        0.0000        0.0000        0.0000        0.0000        0.0000        0.0000        0.0000        0.0000        0.0000        0.0000        0.0000        0.0000        0.0000        0.0000        0.0000        0.0000        0.0000        0.0000        0.0000        0.0000        0.0000        0.0000        0.0000
        0.0000        0.0000        0.0000        0.0000        0.0000        0.0000        0.0000        0.0000        0.0000        0.0000        0.0000        0.0000        0.0000        0.0000        0.0000        0.0000        0.0000        0.0000        0.0000        0.0000        0.0000        0.0000        0.0000        0.0000        0.0000        0.0000        0.0000        0.0000        0.0000        0.0000        0.0000        0.0000        0.0000        0.0000        0.0000        0.0000        0.0000        0.0000        0.0000        0.0000        0.0000        0.0000        0.0000        0.0000        0.0000        0.0000        0.0000        0.0000        0.0000        0.0000        0.0000        0.0000        0.0000        0.0000        0.0000        0.0000        0.0000        0.0000        0.0000        0.0000        0.0000        0.0000        2.3470        2.1652        0.0000        0.0000        0.0000        0.0000        0.0000        0.0000        0.0000        0.0000        0.0000        0.0000        1.6633        0.9991        1.0489        1.5862        2.5973        4.2456        5.1072        6.0441        6.6857        6.1431        0.0000        0.0000        0.0000        0.0000        0.0000        0.0000        0.0000        0.0000        0.0000        0.0000        0.0000        0.0000        0.0000        0.0000        0.0000        0.0000        0.0000        7.6268        7.1814        6.2951        5.8119        5.2724        4.7680        7.4418        7.1748        5.2207        3.6297        3.8577        3.1139        2.9814        3.2942        4.4709        4.9199        5.3483        6.0024        6.7534        7.5638        8.5312        9.7288       12.1973       11.3664       12.3482       13.3518       21.7524       20.2532       22.1312       29.3435       42.9354       41.4720       43.1481       46.6591       46.8635       56.3881       66.8956       66.6085       45.9923       50.4032       58.7861       62.8907       50.1368       51.7360       53.4462       55.6255       60.0024       54.9278       49.3677       50.4765       54.8602       54.6723       57.5669       60.8366       61.7341       57.8656       63.8209       60.8410       70.5396       74.1895       83.0951       90.4966      105.3757       96.3767      103.4163      102.4921      105.1318      117.6128      132.3401      166.9021      133.0193      130.8420      154.3626      154.3118      178.9239      182.3608      168.6615      163.7122      130.3779      124.9112      114.7511      109.4932      108.3464      117.8091      115.3968      120.2382      130.8349      119.9553      121.2123      109.0998        0.0000        0.0000        0.0000        0.0000        0.0000        0.0000        0.0000        0.0000        0.0000        0.0000        0.0000        0.0000        0.0000        0.0000        0.0000        0.0000        0.0000        0.0000        0.0000        0.0000        0.0000        0.0000        0.0000        0.0000        0.0000        0.0000        0.0000        0.0000        0.0000        0.0000        0.0000        0.0000        0.0000        0.0000        0.0000        0.0000        0.0000        0.0000        0.0000        0.0000        0.0000        0.0000        0.0000        0.0000        0.0000        0.0000        0.0000        0.0000        0.0000        0.0000        0.0000        0.0000        0.0000        0.0000        0.0000        0.0000        0.0000        0.0000
        0.0000        0.0000        0.0000        0.0000        0.0000        0.0000        0.0000        0.0000        0.0000        0.0000        0.0000        0.0000        0.0000        0.0000        0.0000        0.0000        0.0000        0.0000        0.0000        0.0000        0.0000        0.0000        0.0000        0.0000        0.0000        0.0000        0.0000        0.0000        0.0000        0.0000        0.0000        0.0000        0.0000        0.0000        0.0000        0.0000        0.0000        0.0000        0.0000        0.0000        0.0000        0.0000        0.0000        0.0000        0.0000        0.0000        0.0000        0.0000        0.0000        0.0000        0.0000        0.0000        0.0000        0.0000        0.0000        0.0000        0.0000        0.0000        0.0000        0.0000        0.0000        0.0000        0.0000        0.0000        0.0000        0.0000        0.0000        0.0000        0.0000        0.0000        0.0000        0.0000        0.0000        0.0000        0.8627        0.0000        0.0784        0.0154        0.2170        0.3350        0.5165        1.0551        2.7213        0.0000        0.0000        0.0000        0.0000        0.0000        0.0000        0.0000        0.0000        0.0000        0.0000        0.0000        0.0000        0.0000        0.0000        0.0000        0.0000        0.0000        0.0000        7.9953        8.5912        9.3233        9.1546        9.6338        8.9387        7.8635        7.8284        6.3728        5.7133        5.0465        4.4127        4.1996        4.5014        4.5238        4.8467        5.2396        6.0915        6.9350        7.4666        8.5234        9.8098       15.5358       12.8128       13.8918       15.7881       26.8460       32.2941       28.7945       28.1502       45.0686       46.1949       35.0248       39.3523       46.5176       53.5238       63.3405       67.8126       52.7452       55.4168       58.6908       64.9172       50.4205       55.5543       60.0927       60.4219       56.5973       54.1897       51.6850       53.8017       61.0767       65.1293       71.5013       76.5515       60.1963       58.1243       56.1082       64.9425       69.5827       72.4864       84.4217       89.6731       99.3215      100.0316       97.6380      111.2252      124.9537      128.2322      136.7470      139.8190      149.2413      165.6595      162.2727      159.8066      177.0358      146.6391      133.4571      134.3813      114.9574      111.5271      102.8217      108.4439      110.0483      124.2732      123.4456      135.7013      136.4456      120.7556      124.1309      119.3065        0.0000        0.0000        0.0000        0.0000        0.0000        0.0000        0.0000        0.0000        0.0000        0.0000        0.0000        0.0000        0.0000        0.0000        0.0000        0.0000        0.0000        0.0000        0.0000        0.0000        0.0000        0.0000        0.0000        0.0000        0.0000        0.0000        0.0000        0.0000        0.0000        0.0000        0.0000        0.0000        0.0000        0.0000        0.0000        0.0000        0.0000        0.0000        0.0000        0.0000        0.0000        0.0000        0.0000        0.0000        0.0000        0.0000        0.0000        0.0000        0.0000        0.0000        0.0000        0.0000        0.0000        0.0000        0.0000        0.0000        0.0000        0.0000
        0.0000        0.0000        0.0000        0.0000        0.0000        0.0000        0.0000        0.0000        0.0000        0.0000        0.0000        0.0000        0.0000        0.0000        0.0000        0.0000        0.0000        0.0000        0.0000        0.0000        0.0000        0.0000        0.0000        0.0000        0.0000        0.0000        0.0000        0.0000        0.0000        0.0000        0.0000        0.0000        0.0000        0.0000        0.0000        0.0000        0.0000        0.0000        0.0000        0.0000        0.0000        0.0000        0.0000        0.0000        0.0000        0.0000        0.0000        0.0000        0.0000        0.0000        0.0000        0.0000        0.0000        0.0000        0.0000        0.0000        0.0000        0.0000        0.0000        0.0000        0.0000        0.0000        0.0000        0.0000        0.0000        0.0000        0.0000        0.0000        0.0000        0.0000        0.0000        0.0000        0.0000        0.0000        0.0000        0.0000        0.0000        0.0000        0.0000        0.0000        0.0000        0.0000        0.0000        0.0000        0.0000        0.0000        0.0000        0.0000        0.0000        0.0000        0.0000        0.0000        0.0000        0.0000        0.0000        0.0000        0.0000        0.0000        0.0000        0.0000        0.0000        7.2431        7.6256        9.6975       10.2751       10.6586       10.8027        8.9806        8.2613        7.5485        6.7196        5.8262        5.1019        4.8632        5.2432        5.4139        5.2702        5.6348        6.3848        7.3291        8.4257       10.2098       11.0232       14.6251       14.2566       14.8345       16.4136       29.1343       34.2921       34.9194       31.3970       43.6818       53.0028       52.3690       61.4125       60.5474       69.5098       73.0357       73.3419       60.8592       63.6602       69.0366       68.2863       55.2749       65.7896       69.9949       66.7402       57.6425       59.6124       55.9993       55.7908       61.1062       78.3247       70.7091       71.2635       64.5000       64.3562       62.8413       65.6072       71.8337       78.1790       88.5113      106.1006      110.1214      114.5357      121.4864      148.9686      137.3457      138.1308      147.6685      158.5285      189.2366      202.3016      192.4262      172.2091      151.4642      138.3529      125.8490      119.7928      110.9576      109.7711      107.8979      107.5158      109.2172      124.7065      116.2111      118.8906       96.9118       98.0865      119.8766        0.0000        0.0000        0.0000        0.0000        0.0000        0.0000        0.0000        0.0000        0.0000        0.0000        0.0000        0.0000        0.0000        0.0000        0.0000        0.0000        0.0000        0.0000        0.0000        0.0000        0.0000        0.0000        0.0000        0.0000        0.0000        0.0000        0.0000        0.0000        0.0000        0.0000        0.0000        0.0000        0.0000        0.0000        0.0000        0.0000        0.0000        0.0000        0.0000        0.0000        0.0000        0.0000        0.0000        0.0000        0.0000        0.0000        0.0000        0.0000        0.0000        0.0000        0.0000        0.0000        0.0000        0.0000        0.0000        0.0000        0.0000        0.0000        0.0000
        0.0000        0.0000        0.0000        0.0000        0.0000        0.0000        0.0000        0.0000        0.0000        0.0000        0.0000        0.0000        0.0000        0.0000        0.0000        0.0000        0.0000        0.0000        0.0000        0.0000        0.0000        0.0000        0.0000        0.0000        0.0000        0.0000        0.0000        0.0000        0.0000        0.0000        0.0000        0.0000        0.0000        0.0000        0.0000        0.0000        0.0000        0.0000        0.0000        0.0000        0.0000        0.0000        0.0000        0.0000        0.0000        0.0000        0.0000        0.0000        0.0000        0.0000        0.0000        0.0000        0.0000        0.0000        0.0000        0.0000        0.0000        0.0000        0.0000        0.0000        0.0000        0.0000        0.0000        0.0000        0.0000        0.0000        0.0000        0.0000        0.0000        0.0000        0.0000        0.0000        0.0000        0.0000        0.0000        0.0000        0.0000        0.0000        0.0000        0.0000        0.0000        0.0000        0.0000        0.0000        0.0000        0.0000        0.0000        0.0000        0.0000        0.0000        0.0000        0.0000        0.0000        0.0000        0.0000        0.0000        0.0000        0.0000        0.0000        0.0000        0.0000        6.8400        7.4169       10.1030       10.6973       11.6084       12.5486       11.0890        9.7454        8.9983        8.0276        6.9321        6.1028        5.8422        6.6955        6.9118        6.7068        7.7214        8.4862       10.1680       10.2995       11.7517       12.5122       14.7163       15.7043       16.8696       18.1956       28.8340       32.2311       41.2668       36.6403       60.0214       62.4056       67.2961       72.7856       68.2952       69.9168       73.1546       74.3686       67.9641       70.1710       72.1176       78.9891       62.8064       67.7360       63.9219       64.6939       61.8120       61.8316       57.0474       58.8873       64.6340       69.1005       69.0155       65.6772       69.6397       82.4089       76.5804       66.7678       80.1949       87.9804       94.7926      116.2129      136.2336      137.2834      146.0751      131.2853      132.2621      127.3902      142.0597      173.6291      189.5734      190.5736      183.8844      153.5869      154.1516      132.6733      118.1079      113.8027      107.8511       99.5273      109.6974      106.7747      101.1917      114.8654      110.3274      108.3463      102.9946      150.1877      129.6117        0.0000        0.0000        0.0000        0.0000        0.0000        0.0000        0.0000        0.0000        0.0000        0.0000        0.0000        0.0000        0.0000        0.0000        0.0000        0.0000        0.0000        0.0000        0.0000        0.0000        0.0000        0.0000        0.0000        0.0000        0.0000        0.0000        0.0000        0.0000        0.0000        0.0000        0.0000        0.0000        0.0000        0.0000        0.0000        0.0000        0.0000        0.0000        0.0000        0.0000        0.0000        0.0000        0.0000        0.0000        0.0000        0.0000        0.0000        0.0000        0.0000        0.0000        0.0000        0.0000        0.0000        0.0000        0.0000        0.0000        0.0000        0.0000        0.0000
        0.0000        0.0000        0.0000        0.0000        0.0000        0.0000        0.0000        0.0000        0.0000        0.0000        0.0000        0.0000        0.0000        0.0000        0.0000        0.0000        0.0000        0.0000        0.0000        0.0000        0.0000        0.0000        0.0000        0.0000        0.0000        0.0000        0.0000        0.0000        0.0000        0.0000        0.0000        0.0000        0.0000        0.0000        0.0000        0.0000        0.0000        0.0000        0.0000        0.0000        0.0000        0.0000        0.0000        0.0000        0.0000        0.0000        0.0000        0.0000        0.0000        0.0000        0.0000        0.0000        0.0000        0.0000        0.0000        0.0000        0.0000        0.0000        0.0000        0.0000        0.0000        0.0000        0.0000        0.0000        0.0000        0.0000        0.0000        0.0000        0.0000        0.0000        0.0000        0.0000        0.0000        0.0000        0.0000        0.0000        0.0000        0.0000        0.0000        0.0000        0.0000        0.0000        0.0000        0.0000        0.0000        0.0000        0.0000        0.0000        0.0000        0.0000        0.0000        0.0000        0.0000        0.0000        0.0000        0.0000        0.0000        0.0000        0.0000        0.0000        7.4179        6.7610        7.9304       10.4677       11.2409       11.6720       11.5718       12.0314       11.6232       10.8936        9.8010        8.8316        7.6219        7.4845        9.1392        9.1144       10.5256       11.6046       13.0296       11.6234       14.6941       15.0400       14.5290       16.7114       17.7870       21.5314       21.0295       33.9401       39.8995       40.4845       40.0982       69.0158       74.4091       73.2708       75.7992       74.1756       75.5634       69.8930       74.5199       69.7276       72.9343       77.0798       87.1368       72.0981       66.5230       64.5141       62.9758       60.1759       59.8590       64.2840       64.8506       73.6618       72.5743       68.9483       72.7547       82.3778       89.5281       81.5088       74.4015       90.1211       96.1834       96.8779      120.5826      134.1562      138.2342      120.9634      142.3966      134.4473      133.1889      139.1006      169.1540      177.8687      161.1604      138.0656      138.7527      121.5129      116.1048      112.8990      108.4119      103.0956      112.6085      113.9712       99.0129       94.5887      101.5918      104.5500      120.9122      122.5157        0.0000        0.0000        0.0000        0.0000        0.0000        0.0000        0.0000        0.0000        0.0000        0.0000        0.0000        0.0000        0.0000      139.7400        0.0000        0.0000        0.0000      125.4300        0.0000        0.0000        0.0000        0.0000        0.0000        0.0000        0.0000        0.0000        0.0000        0.0000        0.0000        0.0000        0.0000        0.0000        0.0000        0.0000        0.0000        0.0000        0.0000        0.0000        0.0000        0.0000        0.0000        0.0000        0.0000        0.0000        0.0000        0.0000        0.0000        0.0000        0.0000        0.0000        0.0000        0.0000        0.0000        0.0000        0.0000        0.0000        0.0000        0.0000        0.0000        0.0000        0.0000
        0.0000        0.0000        0.0000        0.0000        0.0000        0.0000        0.0000        0.0000        0.0000        0.0000        0.0000        0.0000        0.0000        0.0000        0.0000        0.0000        0.0000        0.0000        0.0000        0.0000        0.0000        0.0000        0.0000        0.0000        0.0000        0.0000        0.0000        0.0000        0.0000        0.0000        0.0000        0.0000        0.0000        0.0000        0.0000        0.0000        0.0000        0.0000        0.0000        0.0000        0.0000        0.0000        0.0000        0.0000        0.0000        0.0000        0.0000        0.0000        0.0000        0.0000        0.0000        0.0000        0.0000        0.0000        0.0000        0.0000        0.0000        0.0000        0.0000        0.0000        0.0000        0.0000        0.0000        0.0000        0.0000        0.0000        0.0000        0.0000        0.0000        0.0000        0.0000        0.0000        0.0000        0.0000        0.0000        0.0000        0.0000        0.0000        0.0000        0.0000        0.0000        0.0000        0.0000        0.0000        0.0000        0.0000        0.0000        0.0000        0.0000        0.0000        0.0000        0.0000        0.0000        0.0000        0.0000        0.0000        0.0000        0.0000        0.0000        0.0000        7.7823        7.2880        8.4173       12.4051       15.1467       14.9215       14.4819       29.7667       18.9706       15.5233       14.7925       10.3611        8.6311       12.8975       15.2408       17.6841       20.4406       22.4455       21.1539       17.5692       18.3681       26.4623       25.3618       25.1950       25.2666       25.8261       28.0061       47.8959       57.4294       53.6158       50.8764       44.8976       49.6288       50.8891       51.3498       58.4326       61.6972       59.3246       60.1507       67.3085       72.6664       79.7634       86.7140       76.6949       79.4482       78.1412       83.9276       69.9014       64.3250       74.0943       78.3107       77.8842       72.3352       80.4302       88.1162      105.9061      117.3394      109.3234       95.2084      114.4505      106.4333      136.4733      161.8330      136.0589      126.0867      121.6459      134.8636      135.2395      137.2218      152.6264      145.1739      134.1835      143.8012      137.5336      129.2528      130.4874      120.4505      107.7709      100.0895      100.4159      104.7053       88.6725       85.6297       83.8045       99.5076      106.6870      164.0730      168.1550        0.0000        0.0000        0.0000        0.0000        0.0000        0.0000        0.0000        0.0000        0.0000        0.0000        0.0000        0.0000      197.5801      167.1600      162.5100        0.0000      125.7600      116.5500        0.0000        0.0000        0.0000        0.0000        0.0000        0.0000        0.0000        0.0000        0.0000        0.0000        0.0000        0.0000        0.0000        0.0000        0.0000        0.0000        0.0000        0.0000        0.0000        0.0000        0.0000        0.0000        0.0000        0.0000        0.0000        0.0000        0.0000        0.0000        0.0000        0.0000        0.0000        0.0000        0.0000        0.0000        0.0000        0.0000        0.0000        0.0000        0.0000        0.0000        0.0000        0.0000        0.0000
        0.0000        0.0000        0.0000        0.0000        0.0000        0.0000        0.0000        0.0000        0.0000        0.0000        0.0000        0.0000        0.0000        0.0000        0.0000        0.0000        0.0000        0.0000        0.0000        0.0000        0.0000        0.0000        0.0000        0.0000        0.0000        0.0000        0.0000        0.0000        0.0000        0.0000        0.0000        0.0000        0.0000        0.0000        0.0000        0.0000        0.0000        0.0000        0.0000        0.0000        0.0000        0.0000        0.0000        0.0000        0.0000        0.0000        0.0000        0.0000        0.0000        0.0000        0.0000        0.0000        0.0000        0.0000        0.0000        0.0000        0.0000        0.0000        0.0000        0.0000        0.0000        0.0000        0.0000        0.0000        0.0000        0.0000        0.0000        0.0000        0.0000        0.0000        0.0000        0.0000        0.0000        0.0000        0.0000        0.0000        0.0000        0.0000        0.0000        0.0000        0.0000        0.0000        0.0000        0.0000        0.0000        0.0000        0.0000        0.0000        0.0000        0.0000        0.0000        0.0000        0.0000        0.0000        0.0000        0.0000        0.0000        0.0000        0.0000        4.9128        4.9251        6.6958        8.9646       12.0529       15.1591       15.9616       15.2649       29.6700       24.6535       19.2223       16.2428       10.6198        9.2017       10.8821       16.7064       19.1031       22.2889       23.3111       21.3018       19.8813       25.8763       27.7039       30.8377       28.1721       28.6536       31.3862       34.4662       58.0295       58.6800       56.3195       59.4481       47.4529       52.1167       55.7337       54.3151       59.2980       59.2180       64.2058       66.6041       69.0271       75.8040       87.9346       89.2570       74.4512       81.2020       88.0896       90.7869       72.7933       69.9656       71.6221       77.1468       83.9101       80.5342       92.5245      103.4624      116.8698      126.1845      131.2296      121.6917      127.2273      127.3340      149.6963      177.5331      150.6592      151.9316      147.9300      134.9090      137.8292      132.3437      135.7313      141.4413      123.5227      127.5092      124.6758      126.7746      122.5134      113.5877      100.8249       99.3940       92.5339       87.9092       90.4322       91.8242      115.3554       99.0897      101.3994      123.1570      162.2365        0.0000        0.0000        0.0000        0.0000        0.0000        0.0000      236.2046      232.8900        0.0000        0.0000        0.0000        0.0000      184.6500      173.1000        0.0000        0.0000        0.0000        0.0000        0.0000        0.0000        0.0000        0.0000        0.0000        0.0000        0.0000        0.0000        0.0000        0.0000        0.0000        0.0000        0.0000        0.0000        0.0000        0.0000        0.0000        0.0000        0.0000        0.0000        0.0000        0.0000        0.0000        0.0000        0.0000        0.0000        0.0000        0.0000        0.0000        0.0000        0.0000        0.0000        0.0000        0.0000        0.0000        0.0000        0.0000        0.0000        0.0000        0.0000        0.0000        0.0000        0.0000
        0.0000        0.0000        0.0000        0.0000        0.0000        0.0000        0.0000        0.0000        0.0000        0.0000        0.0000        0.0000        0.0000        0.0000        0.0000        0.0000        0.0000        0.0000        0.0000        0.0000        0.0000        0.0000        0.0000        0.0000        0.0000        0.0000        0.0000        0.0000        0.0000        0.0000        0.0000        0.0000        0.0000        0.0000        0.0000        0.0000        0.0000        0.0000        0.0000        0.0000        0.0000        0.0000        0.0000        0.0000        0.0000        0.0000        0.0000        0.0000        0.0000        0.0000        0.0000        0.0000        0.0000        0.0000        0.0000        0.0000        0.0000        0.0000        0.0000        0.0000        0.0000        0.0000        0.0000        0.0000        0.0000        0.0000        0.0000        0.0000        0.0000        0.0000        0.0000        0.0000        0.0000        0.0000        0.0000        0.0000        0.0000        0.0000        0.0000        0.0000        0.0000        0.0000        0.0000        0.0000        0.0000        0.0000        0.0000        0.0000        0.0000        0.0000        0.0000        0.0000        0.0000        0.0000        0.0000        0.0000        0.0000        0.1303        4.1557        2.9327        4.1130        6.2848        8.8874       13.1259       14.1696       15.4937       16.2981       19.5982       21.0506       22.8844       20.0380       11.8056       10.5172       12.0908       14.3154       19.4467       22.4021       29.3981       27.9175       29.7220       34.2989       35.5236       33.0481       33.7516       32.9919       32.7772       38.4125       63.7991       65.6712       66.3192       66.8496       60.8069       61.1862       60.5282       56.7696       64.0847       68.4337       66.6029       69.9292       76.3911       91.5928       86.9498       90.6250       84.0156       85.1282       90.5089       92.5588       67.5466       66.8050       73.4054       80.3454       87.7973       89.1512       97.4085      106.6069      128.2714      141.6152      150.9798      147.5629      155.8719      175.5612      162.9938      154.6475      163.2933      169.7999      159.2280      146.4742      138.1854      144.6044      149.4019      136.5621      116.1513      120.7226      114.3159      118.3267      116.3058      100.9428       98.4373       92.6369       96.6443       81.3265       80.4132       81.9893       93.7296      113.9855       98.6369       89.1937        0.0000        0.0000        0.0000        0.0000        0.0000      166.8761      173.6757      180.3263      181.8300        0.0000        0.0000        0.0000        0.0000        0.0000        0.0000        0.0000        0.0000        0.0000        0.0000        0.0000        0.0000        0.0000        0.0000        0.0000        0.0000        0.0000        0.0000        0.0000        0.0000        0.0000        0.0000        0.0000        0.0000        0.0000        0.0000        0.0000        0.0000        0.0000        0.0000        0.0000        0.0000        0.0000        0.0000        0.0000        0.0000        0.0000        0.0000        0.0000        0.0000        0.0000        0.0000        0.0000        0.0000        0.0000        0.0000        0.0000        0.0000        0.0000        0.0000        0.0000        0.0000        0.0000
        0.0000        0.0000        0.0000        0.0000        0.0000        0.0000        0.0000        0.0000        0.0000        0.0000        0.0000        0.0000        0.0000        0.0000        0.0000        0.0000        0.0000        0.0000        0.0000        0.0000        0.0000        0.0000        0.0000        0.0000        0.0000        0.0000        0.0000        0.0000        0.0000        0.0000        0.0000        0.0000        0.0000        0.0000        0.0000        0.0000        0.0000        0.0000        0.0000        0.0000        0.0000        0.0000        0.0000        0.0000        0.0000        0.0000        0.0000        0.0000        0.0000        0.0000        0.0000        0.0000        0.0000        0.0000        0.0000        0.0000        0.0000        0.0000        0.0000        0.0000        0.0000        0.0000        0.0000        0.0000        0.0000        0.0000        0.0000        0.0000        0.0000        0.0000        0.0000        0.0000        0.0000        0.0000        0.0000        0.0000        0.0000        0.0000        0.0000        0.0000        0.0000        0.0000        0.0000        0.0000        0.0000        0.0000        0.0000        0.0000        0.0000        0.0000        0.0000        0.0000        0.0000        0.0000        0.0000        0.0000        0.0000        3.9136        1.9911        3.3001        4.5459        6.1977        8.2425       11.1359       13.5725       16.3144       21.6363       22.2613       24.3730       23.7927       18.8306       13.1348       13.6874       14.9587       18.1637       25.8583       26.9700       28.2817       32.9842       30.3770       31.9283       34.0774       31.2415       35.3856       36.6410       39.6929       44.7700       69.4770       76.0844       83.5968       87.0587       71.2104       79.1523       64.1500       59.9760       62.4244       67.9293       72.0491       73.0791       79.8283       87.2584       90.1170       93.8885       88.3219       82.3992       87.6433       87.6851       66.3417       69.2508       90.5662       91.1605       93.4871      103.2564      107.3411      125.5390      136.3203      146.4571      165.9744      166.2670      190.1548      169.3636      174.1840      155.8720      155.1617      172.1639      148.9536      143.9388      139.9439      153.9433      143.0428      123.6771      115.7064      113.2981      106.6953      109.8799      109.4802      101.1087      102.3362      113.4991       89.7835       73.8023       77.3614       76.5703       71.6469       85.4626      118.7165      136.6784        0.0000        0.0000        0.0000       23.4600      139.1690      159.0345      160.2594      156.3863       89.1000        0.0000        0.0000        0.0000        0.0000        0.0000        0.0000        0.0000        0.0000        0.0000        0.0000        0.0000        0.0000        0.0000        0.0000        0.0000        0.0000        0.0000        0.0000        0.0000        0.0000        0.0000        0.0000        0.0000        0.0000        0.0000        0.0000        0.0000        0.0000        0.0000        0.0000        0.0000        0.0000        0.0000        0.0000        0.0000        0.0000        0.0000        0.0000        0.0000        0.0000        0.0000        0.0000        0.0000        0.0000        0.0000        0.0000        0.0000        0.0000        0.0000        0.0000        0.0000        0.0000        0.0000
        0.0000        0.0000        0.0000        0.0000        0.0000        0.0000        0.0000        0.0000        0.0000        0.0000        0.0000        0.0000        0.0000        0.0000        0.0000        0.0000        0.0000        0.0000        0.0000        0.0000        0.0000        0.0000        0.0000        0.0000        0.0000        0.0000        0.0000        0.0000        0.0000        0.0000        0.0000        0.0000        0.0000        0.0000        0.0000        0.0000        0.0000        0.0000        0.0000        0.0000        0.0000        0.0000        0.0000        0.0000        0.0000        0.0000        0.0000        0.0000        0.0000        0.0000        0.0000        0.0000        0.0000        0.0000        0.0000        0.0000        0.0000        0.0000        0.0000        0.0000        0.0000        0.0000        0.0000        0.0000        0.0000        0.0000        0.0000        0.0000        0.0000        0.0000        0.0000        0.0000        0.0000        0.0000        0.0000        0.0000        0.0000        0.0000        0.0000        0.0000        0.0000        0.0000        0.0000        0.0000        0.0000        0.0000        0.0000        0.0000        0.0000        0.0000        0.0000        0.0000        0.0000        0.0000        0.0000        0.0000        0.2113        2.7436        8.6716        2.1515        4.0007        5.0819        5.9969        9.9083       12.8183       14.8945       17.7724       19.0883       21.1194       21.5247       18.7655       15.0891       14.7434       19.7004       24.4710       60.6105       52.4879       68.7818       83.7149       49.5499       51.7505       56.3021       46.5372       48.5239       56.0114       62.5413       71.5493       99.7971      106.8731      106.8608      107.4155       72.0424       72.6272       69.7876       65.0483       60.5758       60.5375       60.0134       66.1817       74.3848       81.0282       73.9872       73.1871       92.1799       99.3428       91.1975       84.3989       83.8913      101.3088      114.5861      119.3282      118.4360      138.0411      145.4870      155.1450      156.0367      168.7415      169.1736      155.7919      150.6797      155.0018      151.0111      142.1544      147.6747      154.2190      143.4285      142.5417      150.1894      133.0823      123.3628      118.8172      114.8692      111.2534      106.7206      101.6675      102.1241       92.4711       97.0755       99.4728       70.2527       68.6690       70.4065       70.4087       98.2568      122.6782       90.2504        0.0000        0.0000        0.0000        0.0000       93.9514      119.4906      133.5367      139.1465      145.5215       81.4800        0.0000        0.0000        0.0000        0.0000        0.0000        0.0000        0.0000        0.0000        0.0000        0.0000        0.0000        0.0000        0.0000        0.0000        0.0000        0.0000        0.0000        0.0000        0.0000        0.0000        0.0000        0.0000        0.0000        0.0000        0.0000        0.0000        0.0000        0.0000        0.0000        0.0000        0.0000        0.0000        0.0000        0.0000        0.0000        0.0000        0.0000        0.0000        0.0000        0.0000        0.0000        0.0000        0.0000        0.0000        0.0000        0.0000        0.0000        0.0000        0.0000        0.0000        0.0000        0.0000        0.0000
        0.0000        0.0000        0.0000        0.0000        0.0000        0.0000        0.0000        0.0000        0.0000        0.0000        0.0000        0.0000        0.0000        0.0000        0.0000        0.0000        0.0000        0.0000        0.0000        0.0000        0.0000        0.0000        0.0000        0.0000        0.0000        0.0000        0.0000        0.0000        0.0000        0.0000        0.0000        0.0000        0.0000        0.0000        0.0000        0.0000        0.0000        0.0000        0.0000        0.0000        0.0000        0.0000        0.0000        0.0000        0.0000        0.0000        0.0000        0.0000        0.0000        0.0000        0.0000        0.0000        0.0000        0.0000        0.0000        0.0000        0.0000        0.0000        0.0000        0.0000        0.0000        0.0000        0.0000        0.0000        0.0000        0.0000        0.0000        0.0000        0.0000        0.0000        0.0000        0.0000        0.0000        0.0000        0.0000        0.0000        0.0000        0.0000        0.0000        0.0000        0.0000        0.0000        0.0000        0.0000        0.0000        0.0000        0.0000        0.0000        0.0000        0.0000        0.0000        0.0000        0.0000        0.0000        0.0000        0.0000        0.1995        0.4119        0.8937        1.9497        2.8084        3.8069        5.4389        9.1772       12.0310       15.2250       16.9891       18.0686       19.4462       20.5513       19.4672       16.2615       18.5322       22.6229       24.7584       65.3951       57.5259       71.6939       55.3900       57.7005       57.5830       59.1657       58.3819       64.4724       66.3018       80.0897       78.5490      103.1201      114.2071      111.1942      104.1567       67.9042       66.9337       66.0516       67.4645       65.3913       60.8396       60.8437       70.2785       80.3236       77.7069       72.3767       73.7259       91.6558       89.7467       90.6160       92.3627      100.0474      110.1116      117.1042      135.1414      133.3918      146.2694      159.7905      163.0289      170.1864      164.3007      158.3700      155.6515      152.3994      162.6449      149.5751      142.9029      144.7653      153.4819      149.9254      152.0623      144.0653      135.8917      120.6487      118.5477      113.4440      107.7494      105.7138      101.7812       91.4077       82.8925       86.2388       75.6950       65.7437       77.4976       74.6180       99.3414        0.0000        0.0000        0.0000        0.0000        0.0000        0.0000       69.8937       73.8595      101.6068      118.3424      125.2421      129.9489        0.0000        0.0000        0.0000        0.0000        0.0000        0.0000        0.0000        0.0000        0.0000        0.0000        0.0000        0.0000        0.0000        0.0000        0.0000        0.0000        0.0000        0.0000        0.0000        0.0000        0.0000        0.0000        0.0000        0.0000        0.0000        0.0000        0.0000        0.0000        0.0000        0.0000        0.0000        0.0000        0.0000        0.0000        0.0000        0.0000        0.0000        0.0000        0.0000        0.0000        0.0000        0.0000        0.0000        0.0000        0.0000        0.0000        0.0000        0.0000        0.0000        0.0000        0.0000        0.0000        0.0000        0.0000
        0.0000        0.0000        0.0000        0.0000        0.0000        0.0000        0.0000        0.0000        0.0000        0.0000        0.0000        0.0000        0.0000        0.0000        0.0000        0.0000        0.0000        0.0000        0.0000        0.0000        0.0000        0.0000        0.0000        0.0000        0.0000        0.0000        0.0000        0.0000        0.0000        0.0000        0.0000        0.0000        0.0000        0.0000        0.0000        0.0000        0.0000        0.0000        0.0000        0.0000        0.0000        0.0000        0.0000        0.0000        0.0000        0.0000        0.0000        0.0000        0.0000        0.0000        0.0000        0.0000        0.0000        0.0000        0.0000        0.0000        0.0000        0.0000        0.0000        0.0000        0.0000        0.0000        0.0000        0.0000        0.0000        0.0000        0.0000        0.0000        0.0000        0.0000        0.0000        0.0000        0.0000        0.0000        0.0000        0.0000        0.0000        0.0000        0.0000        0.0000        0.0000        0.0000        0.0000        0.0000        0.0000        0.0000        0.0000        0.0000        0.0000        0.0000        0.0000        0.0000        0.0000        0.0000        0.0000        0.0000        0.1950        0.5477        0.9002        1.9993        3.2623        4.5434        5.4837        9.1538       14.0324       16.3556       16.2537       19.4468       19.6694       20.9607       23.1935       23.6115       24.4255       25.9329       35.5501       66.7859       77.2016       47.6385       51.7552       48.2444       65.5512       71.3192       62.6238       80.5157       86.7803       95.4118       95.7336      103.9252      106.3311      113.8160      109.6184       68.5364       69.9092       68.0225       69.1383       63.2865       63.0003       69.3133       79.2862       75.8463       72.3280       73.0120       81.2794       90.5311       84.8666       84.0165       90.5370      106.6576      111.2298      109.6207      151.9549      129.4840      132.6261      145.3412      160.1437      168.3383      162.4002      152.9026      155.8171      156.0882      150.9892      139.0973      143.3826      149.0943      144.9339      143.3062      139.2944      127.2803      123.8426      121.8895      122.9070      115.4634      107.1781       96.8313       89.2364       82.8193       77.4274       80.1670       76.6197       70.2450      113.4753       82.0023        0.0000        0.0000        0.0000        0.0000        0.0000        0.0000       57.3757       56.2850       65.4864       93.0782      104.1638      114.2962      112.7587        0.0000        0.0000        0.0000        0.0000        0.0000        0.0000        0.0000        0.0000        0.0000        0.0000        0.0000        0.0000        0.0000        0.0000        0.0000        0.0000        0.0000        0.0000        0.0000        0.0000        0.0000        0.0000        0.0000        0.0000        0.0000        0.0000        0.0000        0.0000        0.0000        0.0000        0.0000        0.0000        0.0000        0.0000        0.0000        0.0000        0.0000        0.0000        0.0000        0.0000        0.0000        0.0000        0.0000        0.0000        0.0000        0.0000        0.0000        0.0000        0.0000        0.0000        0.0000        0.0000        0.0000        0.0000
        0.0000        0.0000        0.0000        0.0000        0.0000        0.0000        0.0000        0.0000        0.0000        0.0000        0.0000        0.0000        0.0000        0.0000        0.0000        0.0000        0.0000        0.0000        0.0000        0.0000        0.0000        0.0000        0.0000        0.0000        0.0000        0.0000        0.0000        0.0000        0.0000        0.0000        0.0000        0.0000        0.0000        0.0000        0.0000        0.0000        0.0000        0.0000        0.0000        0.0000        0.0000        0.0000        0.0000        0.0000        0.0000        0.0000        0.0000        0.0000        0.0000        0.0000        0.0000        0.0000        0.0000        0.0000        0.0000        0.0000        0.0000        0.0000        0.0000        0.0000        0.0000        0.0000        0.0000        0.0000        0.0000        0.0000        0.0000        0.0000        0.0000        0.0000        0.0000        0.0000        0.0000        0.0000        0.0000        0.0000        0.0000        0.0000        0.0000        0.0000        0.0000        0.0000        0.0000        0.0000        0.0000        0.0000        0.0000        0.0000        0.0000        0.0000        0.0000        0.0000        0.0000        0.0000        0.0000        0.0000        0.0000        0.5495        1.0113        2.5262        3.4887        5.6319        6.5311       11.2548       15.1065       16.1409       18.1687       21.4229       22.5747       24.3905       30.8842       30.2651       32.8132       33.1986       35.6600       91.4333       91.9447       60.3950       70.1698       62.8472       68.4301       70.5664       77.2790       97.7548      105.0506      100.2352       95.5923      107.0867       97.7915      112.4091      116.1875       70.8194       72.2133       67.8052       69.8140       67.8714       66.5160       68.7305       72.2177       74.9353       69.7954       78.3482       90.8208       96.4804       93.9342       95.2268      102.4168      127.9786      116.6760      131.5743      116.4873      129.6163      149.6933      157.1768      163.9313      168.6197      149.7036      146.1005      147.6498      153.8093      138.2363      131.0625      141.4224      138.7027      145.3669      140.0075      131.9712      121.9780      120.4051      127.3866      125.0106      106.1491       93.7520       82.1916       83.7327       77.3449       79.6353       76.0952       80.3514      105.1682      114.8641        0.0000        0.0000        0.0000        0.0000        0.0000        0.0000        0.0000       46.3750       49.9477       58.0422       83.1612       95.7355      100.4555      121.4318        0.0000        0.0000        0.0000        0.0000        0.0000        0.0000        0.0000        0.0000        0.0000        0.0000        0.0000        0.0000        0.0000        0.0000        0.0000        0.0000        0.0000        0.0000        0.0000        0.0000        0.0000        0.0000        0.0000        0.0000        0.0000        0.0000        0.0000        0.0000        0.0000        0.0000        0.0000        0.0000        0.0000        0.0000        0.0000        0.0000        0.0000        0.0000        0.0000        0.0000        0.0000        0.0000        0.0000        0.0000        0.0000        0.0000        0.0000        0.0000        0.0000        0.0000        0.0000        0.0000        0.0000        0.0000
        0.0000        0.0000        0.0000        0.0000        0.0000        0.0000        0.0000        0.0000        0.0000        0.0000        0.0000        0.0000        0.0000        0.0000        0.0000        0.0000        0.0000        0.0000        0.0000        0.0000        0.0000        0.0000        0.0000        0.0000        0.0000        0.0000        0.0000        0.0000        0.0000        0.0000        0.0000        0.0000        0.0000        0.0000        0.0000        0.0000        0.0000        0.0000        0.0000        0.0000        0.0000        0.0000        0.0000        0.0000        0.0000        0.0000        0.0000        0.0000        0.0000        0.0000        0.0000        0.0000        0.0000        0.0000        0.0000        0.0000        0.0000        0.0000        0.0000        0.0000        0.0000        0.0000        0.0000        0.0000        0.0000        0.0000        0.0000        0.0000        0.0000        0.0000        0.0000        0.0000        0.0000        0.0000        0.0000        0.0000        0.0000        0.0000        0.0000        0.0000        0.0000        0.0000        0.0000        0.0000        0.0000        0.0000        0.0000        0.0000        0.0000        0.0000        0.0000        0.0000        0.0000        0.0000        0.0000        0.0000        2.4118        0.4428        1.7380        2.8655        0.0000        8.8911        7.1571       12.4989       11.4740       14.1882       19.1167       20.7953       24.0548       26.5187       37.9245       60.3141       59.2050       52.9620       64.0170       98.5006       84.9609       90.9889       93.2204       98.0807      111.5175      121.8805      130.7653      109.1120      121.1641      106.0542      109.1183      107.6877      104.0722      101.3669       98.5260       88.5118       85.1755       92.5795       97.3911      106.8379      103.4568       99.9562       97.5382       84.8189       90.9772      101.3881      102.0356      124.1433      130.6256      131.0151      136.0475      144.2593      142.3974      148.6602      152.6354      155.0956      172.1425      163.0193      167.1765      164.2036      163.9662      160.3065      153.4064      147.6882      129.5302      126.3392      127.9102      147.7242      184.1965      187.6395      146.0442      122.6277      121.1408      114.1028       99.1170       71.5675       67.0259       68.2036       65.3289       57.9694       69.0122       73.8748       85.5276        0.0000        0.0000        0.0000        0.0000        0.0000       39.4800       42.2700        0.0000       46.9350       43.6242       47.6196       57.1075       75.4993       88.0829       97.2433        0.0000        0.0000        0.0000        0.0000        0.0000        0.0000        0.0000        0.0000        0.0000        0.0000        0.0000        0.0000        0.0000        0.0000        0.0000        0.0000        0.0000        0.0000        0.0000        0.0000        0.0000        0.0000        0.0000        0.0000        0.0000        0.0000        0.0000        0.0000        0.0000        0.0000        0.0000        0.0000        0.0000        0.0000        0.0000        0.0000        0.0000        0.0000        0.0000        0.0000        0.0000        0.0000        0.0000        0.0000        0.0000        0.0000        0.0000        0.0000        0.0000        0.0000        0.0000        0.0000        0.0000        0.0000        0.0000
        0.0000        0.0000        0.0000        0.0000        0.0000        0.0000        0.0000        0.0000        0.0000        0.0000        0.0000        0.0000        0.0000        0.0000        0.0000        0.0000        0.0000        0.0000        0.0000        0.0000        0.0000        0.0000        0.0000        0.0000        0.0000        0.0000        0.0000        0.0000        0.0000        0.0000        0.0000        0.0000        0.0000        0.0000        0.0000        0.0000        0.0000        0.0000        0.0000        0.0000        0.0000        0.0000        0.0000        0.0000        0.0000        0.0000        0.0000        0.0000        0.0000        0.0000        0.0000        0.0000        0.0000        0.0000        0.0000        0.0000        0.0000        0.0000        0.0000        0.0000        0.0000        0.0000        0.0000        0.0000        0.0000        0.0000        0.0000        0.0000        0.0000        0.0000        0.0000        0.0000        0.0000        0.0000        0.0000        0.0000        0.0000        0.0000        0.0000        0.0000        0.0000        0.0000        0.0000        0.0000        0.0000        0.0000        0.0000        0.0000        0.0000        0.0000        0.0000        0.0000        0.0000        0.0000        0.0000        0.0000        0.0000        1.7401        0.0000        0.0000        0.0000        6.1578        8.3125       12.2465       12.9099       16.0212       22.0033       23.1018       26.4995       35.3177       47.1448       61.4599       59.9697       66.1387       95.2310      107.7404      103.1720      119.7470      122.7622      114.0090      123.4544      132.1896      136.9900      121.6588      116.3817      107.5370       96.0035      106.8327      101.5522       90.6682       97.8955      101.5540      101.0579       96.3162       88.2432       95.0137       95.3550       91.5881       90.1103       83.7169       93.6836       97.1343      102.9979      130.1560      156.2195      150.0491      162.1961      151.3223      142.3276      155.7984      156.9552      159.0209      174.3086      171.2426      164.3676      165.7377      170.0520      170.9157      148.2717      133.8285      117.5368      114.4706      118.9929      141.1688      176.3308      179.2526      133.8643      114.4850      115.3060      100.4031       96.2511       69.9202       61.7745       69.1134       78.9757       70.5735       73.3855       92.1406       77.6269        0.0000        0.0000        0.0000        0.0000        0.0000       42.5100       40.6500        8.1600       42.0950       40.9696       41.9810       50.5337       67.6109       85.2479       89.6294        0.0000        0.0000        0.0000        0.0000        0.0000        0.0000        0.0000        0.0000        0.0000        0.0000        0.0000        0.0000        0.0000        0.0000        0.0000        0.0000        0.0000        0.0000        0.0000        0.0000        0.0000        0.0000        0.0000        0.0000        0.0000        0.0000        0.0000        0.0000        0.0000        0.0000        0.0000        0.0000        0.0000        0.0000        0.0000        0.0000        0.0000        0.0000        0.0000        0.0000        0.0000        0.0000        0.0000        0.0000        0.0000        0.0000        0.0000        0.0000        0.0000        0.0000        0.0000        0.0000        0.0000        0.0000        0.0000
        0.0000        0.0000        0.0000        0.0000        0.0000        0.0000        0.0000        0.0000        0.0000        0.0000        0.0000        0.0000        0.0000        0.0000        0.0000        0.0000        0.0000        0.0000        0.0000        0.0000        0.0000        0.0000        0.0000        0.0000        0.0000        0.0000        0.0000        0.0000        0.0000        0.0000        0.0000        0.0000        0.0000        0.0000        0.0000        0.0000        0.0000        0.0000        0.0000        0.0000        0.0000        0.0000        0.0000        0.0000        0.0000        0.0000        0.0000        0.0000        0.0000        0.0000        0.0000        0.0000        0.0000        0.0000        0.0000        0.0000        0.0000        0.0000        0.0000        0.0000        0.0000        0.0000        0.0000        0.0000        0.0000        0.0000        0.0000        0.0000        0.0000        0.0000        0.0000        0.0000        0.0000        0.0000        0.0000        0.0000        0.0000        0.0000        0.0000        0.0000        0.0000        0.0000        0.0000        0.0000        0.0000        0.0000        0.0000        0.0000        0.0000        0.0000        0.0000        0.0000        0.0000        0.0000        0.0000        0.0000        0.0000        0.0000        0.0000        0.0000        0.0000        6.7443       10.1718       17.3479       14.4431       18.0860       23.5437       31.2599       35.8418       54.6589       61.2713       64.9864       73.7247       97.2975      136.9850      122.7157      118.0450      144.2368      157.4695      148.4631      150.9075      142.1012      135.9801      119.7213      116.1737      109.6624      101.3370      106.7575       95.4934       85.9283       88.5527       87.1978       88.4529       92.7530       84.9209       77.5869       75.5774       79.1456       77.8909       73.8701       96.3123      107.8332      127.4099      124.4968      159.2070      161.3635      157.1017      136.7301      151.1838      155.4135      151.4391      149.3067      150.3868      170.6090      160.7190      173.0564      180.2973      160.8081      129.1256      119.9400      114.9872      118.4560      117.1954      131.5343      134.9923      136.5833      132.7094      112.4708      100.1257       93.5190       88.1374       61.3556       55.8391       61.4483       90.2637      114.1343      106.3426        0.0000        0.0000        0.0000        0.0000        0.0000        0.0000       43.2900       45.6600       17.2200        5.9700       37.9803       38.2061       39.3984       47.9108       59.9251       73.5439       83.3177        0.0000        0.0000        0.0000        0.0000        0.0000        0.0000        0.0000        0.0000        0.0000        0.0000        0.0000        0.0000        0.0000        0.0000        0.0000        0.0000        0.0000        0.0000        0.0000        0.0000        0.0000        0.0000        0.0000        0.0000        0.0000        0.0000        0.0000        0.0000        0.0000        0.0000        0.0000        0.0000        0.0000        0.0000        0.0000        0.0000        0.0000        0.0000        0.0000        0.0000        0.0000        0.0000        0.0000        0.0000        0.0000        0.0000        0.0000        0.0000        0.0000        0.0000        0.0000        0.0000        0.0000        0.0000        0.0000
        0.0000        0.0000        0.0000        0.0000        0.0000        0.0000        0.0000        0.0000        0.0000        0.0000        0.0000        0.0000        0.0000        0.0000        0.0000        0.0000        0.0000        0.0000        0.0000        0.0000        0.0000        0.0000        0.0000        0.0000        0.0000        0.0000        0.0000        0.0000        0.0000        0.0000        0.0000        0.0000        0.0000        0.0000        0.0000        0.0000        0.0000        0.0000        0.0000        0.0000        0.0000        0.0000        0.0000        0.0000        0.0000        0.0000        0.0000        0.0000        0.0000        0.0000        0.0000        0.0000        0.0000        0.0000        0.0000        0.0000        0.0000        0.0000        0.0000        0.0000        0.0000        0.0000        0.0000        0.0000        0.0000        0.0000        0.0000        0.0000        0.0000        0.0000        0.0000        0.0000        0.0000        0.0000        0.0000        0.0000        0.0000        0.0000        0.0000        0.0000        0.0000        0.0000        0.0000        0.0000        0.0000        0.0000        0.0000        0.0000        0.0000        0.0000        0.0000        0.0000        0.0000        0.0000        0.0000        0.0000        0.0000        0.0000        0.0000        0.0000        0.0000        0.0000       11.8921       18.2272       20.6502       27.3477       33.3982       39.1879       47.4872       66.3253       73.2820       86.6570      109.3138      133.8004      153.1429      127.8895      133.7952      159.1681      170.1326      163.2952      178.9536      192.3112      144.9456      115.8579      117.4757      114.3637      103.6432       97.5686       93.7459       91.6740       81.2661       78.5400       77.5920       77.4485       78.0367       70.0332       75.6395       89.7823       80.3881       72.2268       82.3064       84.7409      107.7730      126.3049      137.5302      130.4597      137.3784      124.2593      160.6695      174.6013      161.4155      154.8884      159.8883      168.1422      156.1534      173.0274      168.2843      152.7507      126.8564      116.5015      120.0924      126.3645      117.2381      129.1323      125.4592      119.7370      119.5359       92.4489       87.9899       86.0411       74.6045       57.6486       60.5873       60.4351       78.9818       65.6804       72.7659        0.0000        0.0000        0.0000        0.0000        0.0000        0.0000        0.0000       41.2500       26.3400        5.0400       37.5864       36.3869       39.1981       45.4970       55.5912       64.2176       86.3250        0.0000        0.0000        0.0000        0.0000        0.0000        0.0000        0.0000        0.0000        0.0000        0.0000        0.0000        0.0000        0.0000        0.0000        0.0000        0.0000        0.0000        0.0000        0.0000        0.0000        0.0000        0.0000        0.0000        0.0000        0.0000        0.0000        0.0000        0.0000        0.0000        0.0000        0.0000        0.0000        0.0000        0.0000        0.0000        0.0000        0.0000        0.0000        0.0000        0.0000        0.0000        0.0000        0.0000        0.0000        0.0000        0.0000        0.0000        0.0000        0.0000        0.0000        0.0000        0.0000        0.0000        0.0000        0.0000
        0.0000        0.0000        0.0000        0.0000        0.0000        0.0000        0.0000        0.0000        0.0000        0.0000        0.0000        0.0000        0.0000        0.0000        0.0000        0.0000        0.0000        0.0000        0.0000        0.0000        0.0000        0.0000        0.0000        0.0000        0.0000        0.0000        0.0000        0.0000        0.0000        0.0000        0.0000        0.0000        0.0000        0.0000        0.0000        0.0000        0.0000        0.0000        0.0000        0.0000        0.0000        0.0000        0.0000        0.0000        0.0000        0.0000        0.0000        0.0000        0.0000        0.0000        0.0000        0.0000        0.0000        0.0000        0.0000        0.0000        0.0000        0.0000        0.0000        0.0000        0.0000        0.0000        0.0000        0.0000        0.0000        0.0000        0.0000        0.0000        0.0000        0.0000        0.0000        0.0000        0.0000        0.0000        0.0000        0.0000        0.0000        0.0000        0.0000        0.0000        0.0000        0.0000        0.0000        0.0000        0.0000        0.0000        0.0000        0.0000        0.0000        0.0000        0.0000        0.0000        0.0000        0.0000        0.0000        0.0000        0.0000        0.0000        0.0000        0.0000        0.0000        0.0000        0.0000       23.9415       32.1460       46.8165       49.6694       59.7190       79.1088       87.0828       94.8349      118.9714      139.4474      151.7491      155.4216      164.9264      178.6074      198.4501      217.7583      232.7435      262.3051      286.7542      246.7298      162.0549      149.5997      140.4958      122.1119        0.0000        0.0000       80.9426       81.5893       85.7672       78.2843       80.0211       87.0232       83.3240       84.6290       96.6510       82.6468       67.8955       66.1879       78.0086       92.8462      128.8801      124.4445      132.2667      139.9568      150.0739      190.0460      198.7326      179.9052      172.7380      166.4851      170.3864      171.6265      164.9935      150.1544      135.9788      121.9560      115.5913      116.4627      121.2701      113.2910      114.0750      109.0125       97.9810       85.6674       71.3475       61.9761       60.7052       59.1033       50.7867       58.9236       42.2010        0.0000        0.0000        0.0000        0.0000        0.0000        0.0000        0.0000        0.0000        0.0000        0.0000        0.0000        0.0000        0.0000       34.5791       35.1285       39.4393       44.2009       52.2098       62.6767        0.0000        0.0000        0.0000        0.0000        0.0000        0.0000        0.0000        0.0000        0.0000        0.0000        0.0000        0.0000        0.0000        0.0000        0.0000        0.0000        0.0000        0.0000        0.0000        0.0000        0.0000        0.0000        0.0000        0.0000        0.0000        0.0000        0.0000        0.0000        0.0000        0.0000        0.0000        0.0000        0.0000        0.0000        0.0000        0.0000        0.0000        0.0000        0.0000        0.0000        0.0000        0.0000        0.0000        0.0000        0.0000        0.0000        0.0000        0.0000        0.0000        0.0000        0.0000        0.0000        0.0000        0.0000        0.0000        0.0000
        0.0000        0.0000        0.0000        0.0000        0.0000        0.0000        0.0000        0.0000        0.0000        0.0000        0.0000        0.0000        0.0000        0.0000        0.0000        0.0000        0.0000        0.0000        0.0000        0.0000        0.0000        0.0000        0.0000        0.0000        0.0000        0.0000        0.0000        0.0000        0.0000        0.0000        0.0000        0.0000        0.0000        0.0000        0.0000        0.0000        0.0000        0.0000        0.0000        0.0000        0.0000        0.0000        0.0000        0.0000        0.0000        0.0000        0.0000        0.0000        0.0000        0.0000        0.0000        0.0000        0.0000        0.0000        0.0000        0.0000        0.0000        0.0000        0.0000        0.0000        0.0000        0.0000        0.0000        0.0000        0.0000        0.0000        0.0000        0.0000        0.0000        0.0000        0.0000        0.0000        0.0000        0.0000        0.0000        0.0000        0.0000        0.0000        0.0000        0.0000        0.0000        0.0000        0.0000        0.0000        0.0000        0.0000        0.0000        0.0000        0.0000        0.0000        0.0000        0.0000        0.0000        0.0000        0.0000        0.0000        0.0000        0.0000        0.0000        0.0000        0.0000        0.0000        0.0000       47.4612       50.1950       46.2313       57.4590       67.8268       78.3207       95.3897      113.3294      144.1161      141.4869      140.6738      157.7050      166.9233      177.1282      206.9280      202.0143      221.4272      243.5263      235.7863      224.9950      178.1089      163.6229      147.6907        0.0000        0.0000        0.0000        0.0000        0.0000        0.0000       78.9410       81.8475       86.5079       76.2643       74.7159       71.6063       70.8712       58.4687       75.3629       82.7342       96.7760      132.5302      131.4456      152.7489      150.1341      138.4846      158.8161      190.7573      194.7575      172.8130      171.5487      173.0059      161.9751      146.9953      141.7354      136.4697      120.6564      118.1909      115.9082      113.8880      115.3666      111.9825      102.3940       91.2022       80.8461       62.2562       57.2092       55.7991       61.2279       38.4075        0.0000        0.0000        0.0000        0.0000        0.0000        0.0000        0.0000        0.0000        0.0000        0.0000        0.0000        0.0000        0.0000        0.0000        0.0000       34.8532       40.6157       50.5209       48.4422       71.7982       77.5500      165.5235        0.0000        0.0000        0.0000        0.0000        0.0000        0.0000        0.0000        0.0000        0.0000        0.0000        0.0000        0.0000        0.0000        0.0000        0.0000        0.0000        0.0000        0.0000        0.0000        0.0000        0.0000        0.0000        0.0000        0.0000        0.0000        0.0000        0.0000        0.0000        0.0000        0.0000        0.0000        0.0000        0.0000        0.0000        0.0000        0.0000        0.0000        0.0000        0.0000        0.0000        0.0000        0.0000        0.0000        0.0000        0.0000        0.0000        0.0000        0.0000        0.0000        0.0000        0.0000        0.0000        0.0000        0.0000        0.0000
        0.0000        0.0000        0.0000        0.0000        0.0000        0.0000        0.0000        0.0000        0.0000        0.0000        0.0000        0.0000        0.0000        0.0000        0.0000        0.0000        0.0000        0.0000        0.0000        0.0000        0.0000        0.0000        0.0000        0.0000        0.0000        0.0000        0.0000        0.0000        0.0000        0.0000        0.0000        0.0000        0.0000        0.0000        0.0000        0.0000        0.0000        0.0000        0.0000        0.0000        0.0000        0.0000        0.0000        0.0000        0.0000        0.0000        0.0000        0.0000        0.0000        0.0000        0.0000        0.0000        0.0000        0.0000        0.0000        0.0000        0.0000        0.0000        0.0000        0.0000        0.0000        0.0000        0.0000        0.0000        0.0000        0.0000        0.0000        0.0000        0.0000        0.0000        0.0000        0.0000        0.0000        0.0000        0.0000        0.0000        0.0000        0.0000        0.0000        0.0000        0.0000        0.0000        0.0000        0.0000        0.0000        0.0000        0.0000        0.0000        0.0000        0.0000        0.0000        0.0000        0.0000        0.0000        0.0000        0.0000        0.0000        0.0000        0.0000        0.0000        0.0000        0.0000        0.0000       72.4575       68.8745       57.6391       53.1501       69.1232       76.4605       86.5907      113.5465      141.3154      144.3342      159.6066      197.2525      166.4410      171.0639        0.0000      191.5625      236.6021        0.0000        0.0000      240.6179      183.1343        0.0000        0.0000        0.0000        0.0000        0.0000        0.0000        0.0000        0.0000       74.5845       74.9048       71.3500       66.4824       64.3914       71.8220       70.8841       60.9401       88.6352      113.5265      114.0537      115.7294      129.8576      164.8284      167.7563      160.3782      164.0814      175.5468      199.5820      185.2519      177.6914      156.3760      151.6059      139.1224      130.8846      128.1382      116.1096      113.8272      112.7809      116.3296      118.7990       99.8632       98.8386       95.2410       82.7343        0.0000        0.0000        0.0000        0.0000        0.0000        0.0000        0.0000        0.0000        0.0000        0.0000        0.0000        0.0000        0.0000        0.0000        0.0000        0.0000        0.0000        0.0000        0.0000        0.0000       47.3001       48.8340       54.6853       52.4641       81.5040        0.0000        0.0000        0.0000        0.0000        0.0000        0.0000        0.0000        0.0000        0.0000        0.0000        0.0000        0.0000        0.0000        0.0000        0.0000        0.0000        0.0000        0.0000        0.0000        0.0000        0.0000        0.0000        0.0000        0.0000        0.0000        0.0000        0.0000        0.0000        0.0000        0.0000        0.0000        0.0000        0.0000        0.0000        0.0000        0.0000        0.0000        0.0000        0.0000        0.0000        0.0000        0.0000        0.0000        0.0000        0.0000        0.0000        0.0000        0.0000        0.0000        0.0000        0.0000        0.0000        0.0000        0.0000        0.0000        0.0000        0.0000
        0.0000        0.0000        0.0000        0.0000        0.0000        0.0000        0.0000        0.0000        0.0000        0.0000        0.0000        0.0000        0.0000        0.0000        0.0000        0.0000        0.0000        0.0000        0.0000        0.0000        0.0000        0.0000        0.0000        0.0000        0.0000        0.0000        0.0000        0.0000        0.0000        0.0000        0.0000        0.0000        0.0000        0.0000        0.0000        0.0000        0.0000        0.0000        0.0000        0.0000        0.0000        0.0000        0.0000        0.0000        0.0000        0.0000        0.0000        0.0000        0.0000        0.0000        0.0000        0.0000        0.0000        0.0000        0.0000        0.0000        0.0000        0.0000        0.0000        0.0000        0.0000        0.0000        0.0000        0.0000        0.0000        0.0000        0.0000        0.0000        0.0000        0.0000        0.0000        0.0000        0.0000        0.0000        0.0000        0.0000        0.0000        0.0000        0.0000        0.0000        0.0000        0.0000        0.0000        0.0000        0.0000        0.0000        0.0000        0.0000        0.0000        0.0000        0.0000        0.0000        0.0000        0.0000        0.0000        0.0000        0.0000        0.0000        0.0000        0.0000        0.0000        0.0000        0.0000       48.3945       47.3894       55.3190       58.8722       75.0342       83.8468       98.5272      123.7086      135.7245      162.4910      183.6743        0.0000        0.0000        0.0000        0.0000        0.0000        0.0000        0.0000        0.0000        0.0000        0.0000        0.0000        0.0000        0.0000        0.0000        0.0000        0.0000        0.0000        0.0000        0.0000       65.1257       76.1716       72.9046       64.1774       69.0404       70.5188       70.4998       87.4690       92.0776       97.3185      109.9545      139.4468      159.1883      173.0023      171.3852      164.6322      167.5906      197.3815      180.7178      170.1531      150.4093      137.4845      129.2991      130.2984      119.6021      113.1514      110.5651      103.7572      112.0883      118.8836      107.4395      108.9106       79.7571        0.0000        0.0000        0.0000        0.0000        0.0000        0.0000        0.0000        0.0000        0.0000        0.0000        0.0000        0.0000        0.0000        0.0000        0.0000        0.0000        0.0000        0.0000        0.0000        0.0000        0.0000        0.0000       71.5530       62.5231       60.6835        0.0000      117.2510      154.2679        0.0000        0.0000        0.0000        0.0000        0.0000        0.0000        0.0000        0.0000        0.0000        0.0000        0.0000        0.0000        0.0000        0.0000        0.0000        0.0000        0.0000        0.0000        0.0000        0.0000        0.0000        0.0000        0.0000        0.0000        0.0000        0.0000        0.0000        0.0000        0.0000        0.0000        0.0000        0.0000        0.0000        0.0000        0.0000        0.0000        0.0000        0.0000        0.0000        0.0000        0.0000        0.0000        0.0000        0.0000        0.0000        0.0000        0.0000        0.0000        0.0000        0.0000        0.0000        0.0000        0.0000        0.0000        0.0000
        0.0000        0.0000        0.0000        0.0000        0.0000        0.0000        0.0000        0.0000        0.0000        0.0000        0.0000        0.0000        0.0000        0.0000        0.0000        0.0000        0.0000        0.0000        0.0000        0.0000        0.0000        0.0000        0.0000        0.0000        0.0000        0.0000        0.0000        0.0000        0.0000        0.0000        0.0000        0.0000        0.0000        0.0000        0.0000        0.0000        0.0000        0.0000        0.0000        0.0000        0.0000        0.0000        0.0000        0.0000        0.0000        0.0000        0.0000        0.0000        0.0000        0.0000        0.0000        0.0000        0.0000        0.0000        0.0000        0.0000        0.0000        0.0000        0.0000        0.0000        0.0000        0.0000        0.0000        0.0000        0.0000        0.0000        0.0000        0.0000        0.0000        0.0000        0.0000        0.0000        0.0000        0.0000        0.0000        0.0000        0.0000        0.0000        0.0000        0.0000        0.0000        0.0000        0.0000        0.0000        0.0000        0.0000        0.0000        0.0000        0.0000        0.0000        0.0000        0.0000        0.0000        0.0000        0.0000        0.0000        0.0000        0.0000        0.0000        0.0000        0.0000        0.0000        0.0000        0.0000        0.0000       74.8774       82.0671       93.8375       99.9159      114.4452      144.4013      160.8356      176.2498      168.1217      162.8017        0.0000        0.0000        0.0000        0.0000        0.0000        0.0000        0.0000        0.0000        0.0000        0.0000        0.0000        0.0000        0.0000        0.0000        0.0000        0.0000        0.0000        0.0000       72.7630       77.2288       71.2476       67.0441       76.4574       78.9039       81.6231       96.5925       95.6566       96.4540      107.8168      131.9629      140.9778      144.1684      144.2328      192.5010      165.7167      161.2892      142.6335      132.0714      111.4153      116.9260      106.2033      119.0431       98.1278       99.5551      103.6159       97.9436       99.7640       79.0491       23.7900       31.1100        0.0000        0.0000        0.0000        0.0000        0.0000        0.0000        0.0000        0.0000        0.0000        0.0000        0.0000        0.0000        0.0000        0.0000        0.0000        0.0000        0.0000        0.0000        0.0000        0.0000        0.0000        0.0000        0.0000        0.0000       71.3785       83.2642        0.0000      196.2600      199.3500        0.0000        0.0000        0.0000        0.0000        0.0000        0.0000        0.0000        0.0000        0.0000        0.0000        0.0000        0.0000        0.0000        0.0000        0.0000        0.0000        0.0000        0.0000        0.0000        0.0000        0.0000        0.0000        0.0000        0.0000        0.0000        0.0000        0.0000        0.0000        0.0000        0.0000        0.0000        0.0000        0.0000        0.0000        0.0000        0.0000        0.0000        0.0000        0.0000        0.0000        0.0000        0.0000        0.0000        0.0000        0.0000        0.0000        0.0000        0.0000        0.0000        0.0000        0.0000        0.0000        0.0000        0.0000        0.0000
        0.0000        0.0000        0.0000        0.0000        0.0000        0.0000        0.0000        0.0000        0.0000        0.0000        0.0000        0.0000        0.0000        0.0000        0.0000        0.0000        0.0000        0.0000        0.0000        0.0000        0.0000        0.0000        0.0000        0.0000        0.0000        0.0000        0.0000        0.0000        0.0000        0.0000        0.0000        0.0000        0.0000        0.0000        0.0000        0.0000        0.0000        0.0000        0.0000        0.0000        0.0000        0.0000        0.0000        0.0000        0.0000        0.0000        0.0000        0.0000        0.0000        0.0000        0.0000        0.0000        0.0000        0.0000        0.0000        0.0000        0.0000        0.0000        0.0000        0.0000        0.0000        0.0000        0.0000        0.0000        0.0000        0.0000        0.0000        0.0000        0.0000        0.0000        0.0000        0.0000        0.0000        0.0000        0.0000        0.0000        0.0000        0.0000        0.0000        0.0000        0.0000        0.0000        0.0000        0.0000        0.0000        0.0000        0.0000        0.0000        0.0000        0.0000        0.0000        0.0000        0.0000        0.0000        0.0000        0.0000        0.0000        0.0000        0.0000        0.0000        0.0000        0.0000        0.0000        0.0000        0.0000        0.0000      100.3859      105.1454      107.6253      128.3197      151.0022      171.0916      194.2058      187.5173      173.5346        0.0000        0.0000        0.0000        0.0000        0.0000        0.0000        0.0000        0.0000        0.0000        0.0000        0.0000        0.0000        0.0000        0.0000        0.0000        0.0000        0.0000        0.0000        0.0000        0.0000       61.3108       61.5411       62.2814       73.5638       85.1869      106.0359      125.3933      119.7155      118.0531      108.4587      126.8096      125.7201      133.1125      172.1462      151.8032      150.2180      134.1266      120.3500      112.5953      109.1470      116.9597      106.7825      101.9269      106.2064       90.7680        0.0000        0.0000      103.0256        0.0000        0.0000        0.0000        0.0000        0.0000        0.0000        0.0000        0.0000        0.0000        0.0000        0.0000        0.0000        0.0000        0.0000        0.0000        0.0000        0.0000        0.0000        0.0000        0.0000        0.0000        0.0000        0.0000        0.0000        0.0000        0.0000      106.9784      113.4149        0.0000        0.0000        0.0000        0.0000        0.0000        0.0000        0.0000        0.0000        0.0000        0.0000        0.0000        0.0000        0.0000        0.0000        0.0000        0.0000        0.0000        0.0000        0.0000        0.0000        0.0000        0.0000        0.0000        0.0000        0.0000        0.0000        0.0000        0.0000        0.0000        0.0000        0.0000        0.0000        0.0000        0.0000        0.0000        0.0000        0.0000        0.0000        0.0000        0.0000        0.0000        0.0000        0.0000        0.0000        0.0000        0.0000        0.0000        0.0000        0.0000        0.0000        0.0000        0.0000        0.0000        0.0000        0.0000        0.0000        0.0000        0.0000
[truncated: 212,709 more chars]
