# Supplementary material for: Multidimensional evaluation of the TRMM 3B43V7 satellite-based precipitation product in mainland China from 1998–2016
Source: PeerJ. 2020 Feb 20;8:e8615. doi: 10.7717/peerj.8615 (PMC7036276; doi:10.7717/peerj.8615)
Supplement: Supplemental Information 2 [file peerj-08-8615-s002.zip › TRMM_3B43 data/TRMM 3B43 data-Year-Month/2014-01.txt]

ncols         249
nrows         175
xllcorner     73.250
yllcorner     6.500
cellsize      0.25000
        0.0000        0.0000        0.0000        0.0000        0.0000        0.0000        0.0000        0.0000        0.0000        0.0000        0.0000        0.0000        0.0000        0.0000        0.0000        0.0000        0.0000        0.0000        0.0000        0.0000        0.0000        0.0000        0.0000        0.0000        0.0000        0.0000        0.0000        0.0000        0.0000        0.0000        0.0000        0.0000        0.0000        0.0000        0.0000        0.0000        0.0000        0.0000        0.0000        0.0000        0.0000        0.0000        0.0000        0.0000        0.0000        0.0000        0.0000        0.0000        0.0000        0.0000        0.0000        0.0000        0.0000        0.0000        0.0000        0.0000        0.0000        0.0000        0.0000        0.0000        0.0000        0.0000        0.0000        0.0000        0.0000        0.0000        0.0000        0.0000        0.0000        0.0000        0.0000        0.0000        0.0000        0.0000        0.0000        0.0000        0.0000        0.0000        0.0000        0.0000        0.0000        0.0000        0.0000        0.0000        0.0000        0.0000        0.0000        0.0000        0.0000        0.0000        0.0000        0.0000        0.0000        0.0000        0.0000        0.0000        0.0000        0.0000        0.0000        0.0000        0.0000        0.0000        0.0000        0.0000        0.0000        0.0000        0.0000        0.0000        0.0000        0.0000        0.0000        0.0000        0.0000        0.0000        0.0000        0.0000        0.0000        0.0000        0.0000        0.0000        0.0000        0.0000        0.0000        0.0000        0.0000        0.0000        0.0000        0.0000        0.0000        0.0000        0.0000        0.0000        0.0000        0.0000        0.0000        0.0000        0.0000        0.0000        0.0000        0.0000        0.0000        0.0000        0.0000        0.0000        0.0000        0.0000        0.0000        0.0000        0.0000        0.0000        0.0000        0.0000        0.0000        0.0000        0.0000        0.0000        0.0000        0.0000        0.0000        0.0000        0.0000        0.0000        0.0000        0.0000        0.0000        0.0000        0.0000        0.0000        0.0000        0.0000        0.0000        0.0000        0.0000        5.4509        5.6783        4.9702        0.0000        0.0000        0.0000        5.4396        5.2006        5.0392        4.9135        5.1742        5.0392        4.9461        4.9893        5.5740        5.7632        5.7325        5.1237        4.8675        5.6148        5.2135        4.5157        5.1456        5.2979        5.4942        5.8440        5.0477        4.5606        4.6997        4.8079        7.0555        7.2150        7.2464        7.1498        6.0339        6.7325        6.2155        6.3476        7.4368        7.5174        7.6026        8.9213        8.6542        8.2248        8.6352        9.5736        0.0000        0.0000        0.0000        0.0000        0.0000        0.0000        0.0000        0.0000        0.0000        0.0000        0.0000        0.0000        0.0000        0.0000        0.0000        0.0000        0.0000        0.0000        0.0000        0.0000        0.0000        0.0000        0.0000        0.0000        0.0000        0.0000        0.0000        0.0000        0.0000        0.0000
        0.0000        0.0000        0.0000        0.0000        0.0000        0.0000        0.0000        0.0000        0.0000        0.0000        0.0000        0.0000        0.0000        0.0000        0.0000        0.0000        0.0000        0.0000        0.0000        0.0000        0.0000        0.0000        0.0000        0.0000        0.0000        0.0000        0.0000        0.0000        0.0000        0.0000        0.0000        0.0000        0.0000        0.0000        0.0000        0.0000        0.0000        0.0000        0.0000        0.0000        0.0000        0.0000        0.0000        0.0000        0.0000        0.0000        0.0000        0.0000        0.0000        0.0000        0.0000        0.0000        0.0000        0.0000        0.0000        0.0000        0.0000        0.0000        0.0000        0.0000        0.0000        0.0000        0.0000        0.0000        0.0000        0.0000        0.0000        0.0000        0.0000        0.0000        0.0000        0.0000        0.0000        0.0000        0.0000        0.0000        0.0000        0.0000        0.0000        0.0000        0.0000        0.0000        0.0000        0.0000        0.0000        0.0000        0.0000        0.0000        0.0000        0.0000        0.0000        0.0000        0.0000        0.0000        0.0000        0.0000        0.0000        0.0000        0.0000        0.0000        0.0000        0.0000        0.0000        0.0000        0.0000        0.0000        0.0000        0.0000        0.0000        0.0000        0.0000        0.0000        0.0000        0.0000        0.0000        0.0000        0.0000        0.0000        0.0000        0.0000        0.0000        0.0000        0.0000        0.0000        0.0000        0.0000        0.0000        0.0000        0.0000        0.0000        0.0000        0.0000        0.0000        0.0000        0.0000        0.0000        0.0000        0.0000        0.0000        0.0000        0.0000        0.0000        0.0000        0.0000        0.0000        0.0000        0.0000        0.0000        0.0000        0.0000        0.0000        0.0000        0.0000        0.0000        0.0000        0.0000        0.0000        0.0000        0.0000        0.0000        0.0000        0.0000        0.0000        0.0000        0.0000        0.0000        0.0000        0.0000        0.0000        0.0000        0.0000        0.0000        5.1640        4.9098        5.0445        4.2347        4.1954        4.8828        5.1602        5.6765        5.8404        5.0698        4.7398        4.8786        4.8697        4.8974        4.9560        5.1133        5.2730        5.7158        6.5085        6.0517        6.6125        7.1673        7.1444        7.0113        7.6994        7.9240        8.2210        8.7574        7.1816        6.8055        6.9088        9.2493        8.2197        7.8273        7.4809        6.9684        7.8758        7.6267        7.8070        7.7864        7.7712        8.2212        9.6038       10.2483        9.2584        9.2950        8.7001       11.2524       12.0408       11.8463       12.2229       13.6263       13.5862       14.8775        0.0000        0.0000        0.0000        0.0000        0.0000        0.0000        0.0000        0.0000        0.0000        0.0000        0.0000        0.0000        0.0000        0.0000        0.0000        0.0000        0.0000        0.0000        0.0000        0.0000        0.0000        0.0000        0.0000
        0.0000        0.0000        0.0000        0.0000        0.0000        0.0000        0.0000        0.0000        0.0000        0.0000        0.0000        0.0000        0.0000        0.0000        0.0000        0.0000        0.0000        0.0000        0.0000        0.0000        0.0000        0.0000        0.0000        0.0000        0.0000        0.0000        0.0000        0.0000        0.0000        0.0000        0.0000        0.0000        0.0000        0.0000        0.0000        0.0000        0.0000        0.0000        0.0000        0.0000        0.0000        0.0000        0.0000        0.0000        0.0000        0.0000        0.0000        0.0000        0.0000        0.0000        0.0000        0.0000        0.0000        0.0000        0.0000       33.5866        0.0000       24.7178       20.2725        0.0000        0.0000        0.0000        0.0000        0.0000        0.0000        0.0000        0.0000        0.0000        0.0000        0.0000        0.0000        0.0000        0.0000        0.0000        0.0000        0.0000        0.0000        0.0000        0.0000        0.0000        0.0000        0.0000        0.0000        0.0000        0.0000        0.0000        0.0000        0.0000        0.0000        0.0000        0.0000        0.0000        0.0000        0.0000        0.0000        0.0000        0.0000        0.0000        0.0000        0.0000        0.0000        0.0000        0.0000        0.0000        0.0000        0.0000        0.0000        0.0000        0.0000        0.0000        0.0000        0.0000        0.0000        0.0000        0.0000        0.0000        0.0000        0.0000        0.0000        0.0000        0.0000        0.0000        0.0000        0.0000        0.0000        0.0000        0.0000        0.0000        0.0000        0.0000        0.0000        0.0000        0.0000        0.0000        0.0000        0.0000        0.0000        0.0000        0.0000        0.0000        0.0000        0.0000        0.0000        0.0000        0.0000        0.0000        0.0000        0.0000        0.0000        0.0000        0.0000        0.0000        0.0000        0.0000        0.0000        0.0000        0.0000        0.0000        0.0000        0.0000        0.0000        0.0000        0.0000        0.0000        0.0000        0.0000        0.0000        0.0000        0.0000        0.0000        0.0000        4.2663        4.8271        4.6741        4.6417        3.8126        3.5764        3.8717        4.8050        5.5763        5.6627        5.4090        4.7592        5.1703        4.8320        4.8128        4.7953        5.3737        6.3994        7.1573        6.6677        6.0470        6.8347        7.0892        6.5581        7.0062        6.3353        6.5882        7.7906        9.9113       11.4927       10.0097        9.8570        9.6050        9.7976        8.3969        7.6514        7.1926        7.5751        7.2874        6.7352        8.0046        7.9383        7.8998        8.6641        8.3990        8.4572        8.8492        9.6588       11.6459       12.1557       11.4275       11.8661       13.3447       16.2767       15.6759       29.1717        0.0000        0.0000        0.0000        0.0000        0.0000        0.0000        0.0000        0.0000        0.0000        0.0000        0.0000        0.0000        0.0000        0.0000        0.0000        0.0000        0.0000        0.0000        0.0000        0.0000        0.0000        0.0000
        0.0000        0.0000        0.0000        0.0000        0.0000        0.0000        0.0000        0.0000        0.0000        0.0000        0.0000        0.0000        0.0000        0.0000        0.0000        0.0000        0.0000        0.0000        0.0000        0.0000        0.0000        0.0000        0.0000        0.0000        0.0000        0.0000        0.0000        0.0000        0.0000        0.0000        0.0000        0.0000        0.0000        0.0000        0.0000        0.0000        0.0000        0.0000        0.0000        0.0000        0.0000        0.0000        0.0000        0.0000        0.0000        0.0000        0.0000        0.0000        0.0000        0.0000        0.0000        0.0000        0.0000       41.3335       38.3537       29.9014       23.2439       19.9846       21.2510       10.0930        0.0000        0.0000        0.0000        0.0000        0.0000        0.0000        0.0000        0.0000        0.0000        0.0000        0.0000        0.0000        0.0000        0.0000        0.0000        0.0000        0.0000        0.0000        0.0000        0.0000        0.0000        0.0000        0.0000        0.0000        0.0000        0.0000        0.0000        0.0000        0.0000        0.0000        0.0000        0.0000        0.0000        0.0000        0.0000        0.0000        0.0000        0.0000        0.0000        0.0000        0.0000        0.0000        0.0000        0.0000        0.0000        0.0000        0.0000        0.0000        0.0000        0.0000        0.0000        0.0000        0.0000        0.0000        0.0000        0.0000        0.0000        0.0000        0.0000        0.0000        0.0000        0.0000        0.0000        0.0000        0.0000        0.0000        0.0000        0.0000        0.0000        0.0000        0.0000        0.0000        0.0000        0.0000        0.0000        0.0000        0.0000        0.0000        0.0000        0.0000        0.0000        0.0000        0.0000        0.0000        0.0000        0.0000        0.0000        0.0000        0.0000        0.0000        0.0000        0.0000        0.0000        0.0000        0.0000        0.0000        0.0000        0.0000        0.0000        0.0000        0.0000        0.0000        0.0000        0.0000        0.0000        0.0000        0.0000        0.0000        0.0000        0.0000        3.8977        4.7253        4.2441        4.4182        5.2588        5.6587        4.9293        4.5308        4.7731        5.6683        5.1449        4.6301        4.2188        5.2350        5.6807        5.6847        4.6837        5.0326        5.0260        6.2836        6.6448        5.1805        4.6002        4.2382        4.4093        5.2878        5.5863        6.3227        8.1212       10.0806        9.4440        8.9318        7.0526        7.7528        8.0433        7.5022        7.1685        9.0758        9.8789       11.7252       10.7902        8.2450        7.6264        8.2710        8.3309        7.8362       11.7289       11.0140       12.4690       12.5582       14.6955       11.9355       11.4914       11.9371       12.5187       12.7476       18.8732       42.9906       12.8612        0.0000        0.0000        0.0000        0.0000        0.0000        0.0000        0.0000        0.0000        0.0000        0.0000        0.0000        0.0000        0.0000        0.0000        0.0000        0.0000        0.0000        0.0000        0.0000        0.0000
        0.0000        0.0000        0.0000        0.0000        0.0000        0.0000        0.0000        0.0000        0.0000        0.0000        0.0000        0.0000        0.0000        0.0000        0.0000        0.0000        0.0000        0.0000        0.0000        0.0000        0.0000        0.0000        0.0000        0.0000        0.0000        0.0000        0.0000        0.0000        0.0000        0.0000        0.0000        0.0000        0.0000        0.0000        0.0000        0.0000        0.0000        0.0000        0.0000        0.0000        0.0000        0.0000        0.0000        0.0000        0.0000        0.0000        0.0000        0.0000        0.0000        0.0000        0.0000        0.0000        0.0000       33.8433       28.8143       30.6505       27.5998       25.0291       21.5482       14.1348        0.0000        0.0000        0.0000        0.0000        0.0000        0.0000        0.0000        0.0000        0.0000        0.0000        0.0000        0.0000        0.0000        0.0000        0.0000        0.0000        0.0000        0.0000        0.0000        0.0000        0.0000        0.0000        0.0000        0.0000        0.0000        0.0000        0.0000        0.0000        0.0000        0.0000        0.0000        0.0000        0.0000        0.0000        0.0000        0.0000        0.0000        0.0000        0.0000        0.0000        0.0000        0.0000        0.0000        0.0000        0.0000        0.0000        0.0000        0.0000        0.0000        0.0000        0.0000        0.0000        0.0000        0.0000        0.0000        0.0000        0.0000        0.0000        0.0000        0.0000        0.0000        0.0000        0.0000        0.0000        0.0000        0.0000        0.0000        0.0000        0.0000        0.0000        0.0000        0.0000        0.0000        0.0000        0.0000        0.0000        0.0000        0.0000        0.0000        0.0000        0.0000        0.0000        0.0000        0.0000        0.0000        0.0000        0.0000        0.0000        0.0000        0.0000        0.0000        0.0000        0.0000        0.0000        0.0000        0.0000        0.0000        0.0000        0.0000        0.0000        0.0000        0.0000        0.0000        0.0000        0.0000        0.0000        0.0000        0.0000        0.0000        0.0000        3.7490        4.2264        4.3861        6.2329        6.2778        6.7584        5.3392        4.7843        5.0307        5.4779        5.9105        5.9340        5.4097        4.8613        4.9118        5.2787        5.2509        4.9260        4.7414        4.7576        4.8016        3.9656        3.9678        4.3412        3.7116        5.3299        5.5946        5.9410        6.3293        6.3896        7.8065        7.3392        5.9894        7.2972        7.4185        7.6293        7.9087        8.8003        9.4992        8.8698        8.9580       10.0701        9.0305        7.0083        6.3559        6.2400        7.0096        7.3491       10.3484       11.4352       12.0887        9.8391        9.8319       10.6095       10.6894       10.8542       10.7657       13.8078       17.6301       10.7040        9.4290        0.0000        0.0000        0.0000        0.0000        0.0000        0.0000        0.0000        0.0000        0.0000        0.0000        0.0000        0.0000        0.0000        0.0000        0.0000        0.0000        0.0000        0.0000
        0.0000        0.0000        0.0000        0.0000        0.0000        0.0000        0.0000        0.0000        0.0000        0.0000        0.0000        0.0000        0.0000        0.0000        0.0000        0.0000        0.0000        0.0000        0.0000        0.0000        0.0000        0.0000        0.0000        0.0000        0.0000        0.0000        0.0000        0.0000        0.0000        0.0000        0.0000        0.0000        0.0000        0.0000        0.0000        0.0000        0.0000        0.0000        0.0000        0.0000        0.0000        0.0000        0.0000        0.0000        0.0000        0.0000        0.0000        0.0000        0.0000        0.0000       46.3795       38.8992       36.6276       32.9384       30.9434       35.6470       33.7222       29.3450       24.8712       18.0461       13.3398       13.3857        0.0000        0.0000        0.0000        0.0000        0.0000        0.0000        0.0000        0.0000        0.0000        0.0000        0.0000        0.0000        0.0000        0.0000        0.0000        0.0000        0.0000        0.0000        0.0000        0.0000        0.0000        0.0000        0.0000        0.0000        0.0000        0.0000        0.0000        0.0000        0.0000        0.0000        0.0000        0.0000        0.0000        0.0000        0.0000        0.0000        0.0000        0.0000        0.0000        0.0000        0.0000        0.0000        0.0000        0.0000        0.0000        0.0000        0.0000        0.0000        0.0000        0.0000        0.0000        0.0000        0.0000        0.0000        0.0000        0.0000        0.0000        0.0000        0.0000        0.0000        0.0000        0.0000        0.0000        0.0000        0.0000        0.0000        0.0000        0.0000        0.0000        0.0000        0.0000        0.0000        0.0000        0.0000        0.0000        0.0000        0.0000        0.0000        0.0000        0.0000        0.0000        0.0000        0.0000        0.0000        0.0000        0.0000        0.0000        0.0000        0.0000        0.0000        0.0000        0.0000        0.0000        0.0000        0.0000        0.0000        0.0000        0.0000        0.0000        0.0000        0.0000        0.0000        0.0000        0.0000        0.0000        0.0000        0.0000        3.3688        3.5670        4.0586        3.9215        3.7999        5.6773        5.8854        5.6229        5.2446        5.2666        6.3193        6.1732        5.6864        5.3913        4.7832        4.7191        4.7846        4.9986        4.6431        4.6576        4.8753        5.1290        3.4432        3.6448        4.6891        4.7642        5.3000        5.3989        5.6421        5.8066        5.4919        5.9635        5.6078        5.5577        7.1264        7.1405        7.2607        7.8203        8.6908        9.4370        8.5677        8.3562       11.8731       10.2137        7.3540        7.1256        7.0724        6.3805        6.6986        9.4342       11.1779       13.2225       11.0680        8.9195        9.6260       10.2809       10.4073       10.3411       10.4738        9.9947        9.5914        8.5314        0.0000        0.0000        0.0000        0.0000        0.0000        0.0000        0.0000        0.0000        0.0000        0.0000        0.0000        0.0000        0.0000        0.0000       11.2680       12.2180       13.1480        0.0000
        0.0000        0.0000        0.0000        0.0000        0.0000        0.0000        0.0000        0.0000        0.0000        0.0000        0.0000        0.0000        0.0000        0.0000        0.0000        0.0000        0.0000        0.0000        0.0000        0.0000        0.0000        0.0000        0.0000        0.0000        0.0000        0.0000        0.0000        0.0000        0.0000        0.0000        0.0000        0.0000        0.0000        0.0000        0.0000        0.0000        0.0000        0.0000        0.0000        0.0000        0.0000        0.0000        0.0000        0.0000        0.0000        0.0000        0.0000        0.0000       52.1660       51.3855       51.5760       43.1211       45.1987       42.1440       38.8201       39.0312       34.4833       32.5785       28.1970       21.7669       22.0938       20.8313       18.7724        0.0000        0.0000        0.0000        0.0000        0.0000        0.0000        0.0000        0.0000        0.0000        0.0000        0.0000        0.0000        0.0000        0.0000        0.0000        0.0000        0.0000        0.0000        0.0000        0.0000        0.0000        0.0000        0.0000        0.0000        0.0000        0.0000        0.0000        0.0000        0.0000        0.0000        0.0000        0.0000        0.0000        0.0000        0.0000        0.0000        0.0000        0.0000        0.0000        0.0000        0.0000        0.0000        0.0000        0.0000        0.0000        0.0000        0.0000        0.0000        0.0000        0.0000        0.0000        0.0000        0.0000        0.0000        0.0000        0.0000        0.0000        0.0000        0.0000        0.0000        0.0000        0.0000        0.0000        0.0000        0.0000        0.0000        0.0000        0.0000        0.0000        0.0000        0.0000        0.0000        0.0000        0.0000        0.0000        0.0000        0.0000        0.0000        0.0000        0.0000        0.0000        0.0000        0.0000        0.0000        0.0000        0.0000        0.0000        0.0000        0.0000        0.0000        0.0000        0.0000        0.0000        0.0000        0.0000        0.0000        0.0000        0.0000        0.0000        0.0000        0.0000        0.0000        0.0000        0.0000        0.0000        3.0755        3.3636        3.4040        3.3695        3.6440        3.9899        3.9626        5.4654        5.9669        4.9848        5.1047        5.4848        5.3853        5.4053        5.4661        5.0505        4.8050        5.0512        4.8491        4.4688        4.4887        4.6751        4.3761        3.1030        3.0947        3.4105        3.8156        4.9768        5.3062        5.7444        5.6386        6.3166        6.7447        7.1694        6.9081        7.6535        7.1867        8.2756        7.9952        8.3193        5.6105        5.7764        6.1871        7.3217        5.8471        6.3804        6.3242        6.5294        6.2670        6.2127        7.5840        8.9724       11.9844       13.0956        9.6846        9.4808        9.4159        9.2792        9.8349       10.6067       10.6261       10.3108        8.5731        7.7336        0.0000        0.0000        0.0000        0.0000        0.0000        0.0000        0.0000        0.0000        0.0000        7.9176        9.5118       10.8752       11.8775       12.9733       13.0846       14.2679       16.0194
        0.0000        0.0000        0.0000        0.0000        0.0000        0.0000        0.0000        0.0000        0.0000        0.0000        0.0000        0.0000        0.0000        0.0000        0.0000        0.0000        0.0000        0.0000        0.0000        0.0000        0.0000        0.0000        0.0000        0.0000        0.0000        0.0000        0.0000        0.0000        0.0000        0.0000        0.0000        0.0000        0.0000        0.0000        0.0000        0.0000        0.0000        0.0000        0.0000        0.0000        0.0000        0.0000        0.0000        0.0000        0.0000        0.0000        0.0000        0.0000       44.2159       44.5830       46.7210       46.0053       42.2833       40.7244       38.7905       34.8269       31.3070       31.5118       29.1947       25.5354       22.6940       22.3538       25.3498       15.1725       12.0055        9.4941        7.9827        0.0000        0.0000        0.0000        0.0000        0.0000        0.0000        0.0000        0.0000        0.0000        0.0000        0.0000        0.0000        0.0000        0.0000        0.0000        0.0000        0.0000        0.0000        0.0000        0.0000        0.0000        0.0000        0.0000        0.0000        0.0000        0.0000        0.0000        0.0000        0.0000        0.0000        0.0000        0.0000        0.0000        0.0000        0.0000        0.0000        0.0000        0.0000        0.0000        0.0000        0.0000        0.0000        0.0000        0.0000        0.0000        0.0000        0.0000        0.0000        0.0000        0.0000        0.0000        0.0000        0.0000        0.0000        0.0000        0.0000        0.0000        0.0000        0.0000        0.0000        0.0000        0.0000        0.0000        0.0000        0.0000        0.0000        0.0000        0.0000        0.0000        0.0000        0.0000        0.0000        0.0000        0.0000        0.0000        0.0000        0.0000        0.0000        0.0000        0.0000        0.0000        0.0000        0.0000        0.0000        0.0000        0.0000        0.0000        0.0000        0.0000        0.0000        0.0000        0.0000        0.0000        0.0000        0.0000        0.0000        0.0000        0.0000        0.0000        0.0000        0.0000        3.8502        3.1419        3.5315        6.0580        5.6097        3.3896        3.5280        4.3973        4.7766        4.9880        5.2612        5.6130        5.5843        4.9779        5.0430        5.2466        5.2616        5.3318        7.1925        5.8964        5.1812        4.3700        4.2515        3.2028        3.8537        3.8455        4.3056        4.5839        4.8123        5.0344        5.5917        5.9267        6.2023        5.5858        5.6964        6.6562        6.6480        7.1397        6.2603        5.9584        5.8435        6.1192        6.5905        6.0950        5.4526        6.0089        6.3777        6.7953        6.5509        5.8605        6.6495        7.6080       10.8415       13.3347        9.3715        9.1087        8.8186        9.2092       10.5056       10.7691       10.5013       10.2535        8.2541        0.0000        0.0000        0.0000        0.0000        0.0000        0.0000        4.8164        4.0641        5.7530        6.6733        7.7635        9.0288       10.5398       12.2571       14.8106       14.1471        0.0000        0.0000
        0.0000        0.0000        0.0000        0.0000        0.0000        0.0000        0.0000        0.0000        0.0000        0.0000        0.0000        0.0000        0.0000        0.0000        0.0000        0.0000        0.0000        0.0000        0.0000        0.0000        0.0000        0.0000        0.0000        0.0000        0.0000        0.0000        0.0000        0.0000        0.0000        0.0000        0.0000        0.0000        0.0000        0.0000        0.0000        0.0000        0.0000        0.0000        0.0000        0.0000        0.0000        0.0000        0.0000        0.0000        0.0000        0.0000        0.0000        0.0000       41.0622       35.9414       36.6980       33.8789       31.8706       33.6366       31.1154       28.8990       28.0872       28.2846       32.1187       30.8899       32.4128       30.0612       27.0182       23.7570       18.6826       15.5698       13.1720       12.0434       10.0396        0.0000        0.0000        0.0000        0.0000        0.0000        0.0000        0.0000        0.0000        0.0000        0.0000        0.0000        0.0000        0.0000        0.0000        0.0000        0.0000        0.0000        0.0000        0.0000        0.0000        0.0000        0.0000        0.0000        0.0000        0.0000        0.0000        0.0000        0.0000        0.0000        0.0000        0.0000        0.0000        0.0000        0.0000        0.0000        0.0000        0.0000        0.0000        0.0000        0.0000        0.0000        0.0000        0.0000        0.0000        0.0000        0.0000        0.0000        0.0000        0.0000        0.0000        0.0000        0.0000        0.0000        0.0000        0.0000        0.0000        0.0000        0.0000        0.0000        0.0000        0.0000        0.0000        0.0000        0.0000        0.0000        0.0000        0.0000        0.0000        0.0000        0.0000        0.0000        0.0000        0.0000        0.0000        0.0000        0.0000        0.0000        0.0000        0.0000        0.0000        0.0000        0.0000        0.0000        0.0000        0.0000        0.0000        0.0000        0.0000        0.0000        0.0000        0.0000        0.0000        0.0000        0.0000        0.0000        0.0000        0.0000        0.0000        0.0000        2.9802        3.7071        2.6975        6.6952        7.2073        5.0498        4.4547        4.5164        4.4748        4.9611        4.1263        3.9285        5.1539        4.0848        4.2903        4.2344        4.0624        4.1619        4.5611        4.2817        4.2104        3.9717        3.8152        2.6996        2.4626        2.7157        2.7969        4.1003        4.2523        4.5405        4.4458        5.7185        5.2936        5.1198        4.7780        5.4447        5.3028        5.0628        5.0090        6.0023        5.7202        7.3764        7.8120        5.9299        5.6786        5.7675        6.2083        6.4126        5.0619        5.3016        5.6780        8.2576       15.0259       15.5213       10.7513        8.0930        8.2628       10.4286       11.7042       13.1346       11.6506       13.1117       10.8237       10.9772       11.0368       10.3768        7.9777        5.4312        6.1479        5.3247        4.0362        4.9039        5.5939        7.0858        8.3337       16.8777       20.3651       16.1318       15.2694        0.0000        0.0000
        0.0000        0.0000        0.0000        0.0000        0.0000        0.0000        0.0000        0.0000        0.0000        0.0000        0.0000        0.0000        0.0000        0.0000        0.0000        0.0000        0.0000        0.0000        0.0000        0.0000        0.0000        0.0000        0.0000        0.0000        0.0000        0.0000        0.0000        0.0000        0.0000        0.0000        0.0000        0.0000        0.0000        0.0000        0.0000        0.0000        0.0000        0.0000        0.0000        0.0000        0.0000        0.0000        0.0000        0.0000        0.0000        0.0000        0.0000        0.0000       38.6034       35.8806       29.8856       27.7852       27.0331       25.8306       25.7368       27.2780       36.7404       36.0614       35.9531       33.1411       34.2952       32.7985       26.8490       28.9500       24.8589       23.1626       19.6351       18.6946       14.6968       10.8180        0.0000        0.0000        0.0000        0.0000        0.0000        0.0000        0.0000        0.0000        0.0000        0.0000        0.0000        0.0000        0.0000        0.0000        0.0000        0.0000        0.0000        0.0000        0.0000        0.0000        0.0000        0.0000        0.0000        0.0000        0.0000        0.0000        0.0000        0.0000        0.0000        0.0000        0.0000        0.0000        0.0000        0.0000        0.0000        0.0000        0.0000        0.0000        0.0000        0.0000        0.0000        0.0000        0.0000        0.0000        0.0000        0.0000        0.0000        0.0000        0.0000        0.0000        0.0000        0.0000        0.0000        0.0000        0.0000        0.0000        0.0000        0.0000        0.0000        0.0000        0.0000        0.0000        0.0000        0.0000        0.0000        0.0000        0.0000        0.0000        0.0000        0.0000        0.0000        0.0000        0.0000        0.0000        0.0000        0.0000        0.0000        0.0000        0.0000        0.0000        0.0000        0.0000        0.0000        0.0000        0.0000        0.0000        0.0000        0.0000        0.0000        0.0000        0.0000        0.0000        0.0000        0.0000        0.0000        0.0000        0.0000        0.0000        0.0000        1.9601        2.2848        5.9859        7.1487        7.7266        0.0000        6.1958        5.1054        4.1096        0.0000        0.0000        0.0000        4.1117        4.6587        4.0190        4.0939        4.2135        4.3168        4.4629        4.4842        4.1730        4.1192        3.7117        6.2361        6.4973        7.7645        5.6077        5.3781        4.7324        4.2840        5.8866        5.1479        5.2116        4.7395        6.6890        4.0428        4.2208        4.5046        5.5920        5.3034        5.0476        6.0439        6.7653        5.2260        5.6743        6.4796        5.3907        5.0417        5.7537        6.6663        9.5072       16.4396       18.7548       14.3520        9.1035        7.4223        8.3182       11.0885       12.8824       13.2059       13.9721       14.1899       12.4747       11.1704       10.4278        8.5865        5.3239        4.8849        4.4854        4.1058        4.8827        5.4747        6.4671        7.8605       15.2772       16.5919       18.9080       17.0609        0.0000        0.0000
        0.0000        0.0000        0.0000        0.0000        0.0000        0.0000        0.0000        0.0000        0.0000        0.0000        0.0000        0.0000        0.0000        0.0000        0.0000        0.0000        0.0000        0.0000        0.0000        0.0000        0.0000        0.0000        0.0000        0.0000        0.0000        0.0000        0.0000        0.0000        0.0000        0.0000        0.0000        0.0000        0.0000        0.0000        0.0000        0.0000        0.0000        0.0000       64.0162       67.6271       69.0424        0.0000        0.0000        0.0000        0.0000        0.0000        0.0000        0.0000       36.1735       36.5272       28.8678       26.1203       25.6789       26.7762       30.6275       30.4338       32.1544       32.8437       35.6412       32.8813       28.7453       26.8293       24.9304       25.8287       25.2896       23.0579       18.6125       18.7100       16.8254       13.9517        0.0000        0.0000        0.0000        0.0000        0.0000        0.0000        0.0000        0.0000        0.0000        0.0000        0.0000        0.0000        0.0000        0.0000        0.0000        0.0000        0.0000        0.0000        0.0000        0.0000        0.0000        0.0000        0.0000        0.0000        0.0000        0.0000        0.0000        0.0000        0.0000        0.0000        0.0000        0.0000        0.0000        0.0000        0.0000        0.0000        0.0000        0.0000        0.0000        0.0000        0.0000        0.0000        0.0000        0.0000        0.0000        0.0000        0.0000        0.0000        0.0000        0.0000        0.0000        0.0000        0.0000        0.0000        0.0000        0.0000        0.0000        0.0000        0.0000        0.0000        0.0000        0.0000        0.0000        0.0000        0.0000        0.0000        0.0000        0.0000        0.0000        0.0000        0.0000        0.0000        0.0000        0.0000        0.0000        0.0000        0.0000        0.0000        0.0000        0.0000        0.0000        0.0000        0.0000        0.0000        0.0000        0.0000        0.0000        0.0000        0.0000        0.0000        0.0000        0.0000        0.0000        0.0000        0.0000        0.0000        0.0000        0.0000        0.0000        0.0000        0.0000        0.0000        0.0000        0.0000        0.0000        0.0000        0.0000        0.0000        0.0000        0.0000        0.0000        0.0000        0.0000        4.3879        5.1673        5.2848        4.3373        4.2660        4.0489        4.1688        4.0791        5.6533        5.8722        7.5417        9.9651        6.4751        5.2329        3.8801        3.7996        7.0174        5.6188        5.0719        3.5200        4.0733        3.1573        3.3888        4.8746        5.2441        4.6824        4.2835        4.4914        4.9579        4.8360        7.6713        6.2174        5.1891        8.8077        8.9070        7.9741        8.0565       14.2621       16.2046       14.4162        6.6403        6.7385        7.4169        9.4281       11.7672       15.1267       13.4309       11.9652       10.3063        9.1340        8.8843        7.5746        5.2545        4.2939        3.9206        4.5499        5.0173        5.6287        6.6790        8.1677       12.1344       12.6858       16.4173        0.0000        0.0000        0.0000
        0.0000        0.0000        0.0000        0.0000        0.0000        0.0000        0.0000        0.0000        0.0000        0.0000        0.0000        0.0000        0.0000        0.0000        0.0000        0.0000        0.0000        0.0000        0.0000        0.0000        0.0000        0.0000        0.0000        0.0000        0.0000        0.0000        0.0000        0.0000        0.0000        0.0000        0.0000        0.0000        0.0000        0.0000        0.0000        0.0000        0.0000        0.0000       58.2734       49.5202       46.0317       48.4268       51.9093       53.8217       57.9732       63.4448       62.8189       51.1427       45.2375       45.9437       33.1507       32.1756       34.4917       40.1106       48.0376       49.6287       48.0338       45.9310       34.4012       29.7489       29.3116       26.3407       24.3475       24.6847       22.9462       20.6526       18.8272       19.9848       18.1382       15.1266       11.5209        9.4931        0.0000        0.0000        0.0000        0.0000        0.0000        0.0000        0.0000        0.0000        0.0000        0.0000        0.0000        0.0000        0.0000        0.0000        0.0000        0.0000        0.0000        0.0000        0.0000        0.0000        0.0000        0.0000        0.0000        0.0000        0.0000        0.0000        0.0000        0.0000        0.0000        0.0000        0.0000        0.0000        0.0000        0.0000        0.0000        0.0000        0.0000        0.0000        0.0000        0.0000        0.0000        0.0000        0.0000        0.0000        0.0000        0.0000        0.0000        0.0000        0.0000        0.0000        0.0000        0.0000        0.0000        0.0000        0.0000        0.0000        0.0000        0.0000        0.0000        0.0000        0.0000        0.0000        0.0000        0.0000        0.0000        0.0000        0.0000        0.0000        0.0000        0.0000        0.0000        0.0000        0.0000        0.0000        0.0000        0.0000        0.0000        0.0000        0.0000        0.0000        0.0000        0.0000        0.0000        0.0000        0.0000        0.0000        0.0000        0.0000        0.0000        0.0000        0.0000        0.0000        0.0000        0.0000        0.0000        0.0000        0.0000        0.0000        0.0000        0.0000        0.0000        0.0000        0.0000        0.0000        0.0000        0.0000        0.0000        0.0000        0.0000        0.0000        0.0000        0.0000        6.5818        6.2350        4.4882        3.7740        3.7319        5.4259        7.0045        7.5821        7.3614        7.8247        8.2064        5.1384        3.8349        3.3896        3.3925        6.6627        6.6963        3.4691        2.0635        2.5154        2.2082        3.2949        4.4668        5.7743        3.9621        3.4245        3.7020        5.9664        5.6318        5.6386        6.8861        6.4368        6.6760        6.6423        7.7071        5.8677        8.0578       10.7099       10.6897        6.0470        6.0727        6.1082        8.0705       11.5851       16.8141       14.8064       11.0396        8.6926        7.1851        7.4236        5.8116        3.9078        3.7756        3.9185        5.0376        6.7730        6.5765        7.1859        8.7139       13.0875       13.3901        0.0000        0.0000        0.0000        0.0000
        0.0000        0.0000        0.0000        0.0000        0.0000        0.0000        0.0000        0.0000        0.0000        0.0000        0.0000        0.0000        0.0000        0.0000        0.0000        0.0000        0.0000        0.0000        0.0000        0.0000        0.0000        0.0000        0.0000        0.0000        0.0000        0.0000        0.0000        0.0000        0.0000        0.0000        0.0000        0.0000        0.0000        0.0000        0.0000        0.0000        0.0000       59.5580       55.4978       48.4766       43.8762       40.0084       37.0450       33.8121       30.6436       39.7596       41.5732       44.6860       43.0258       43.6237       39.1751       37.9453       37.2256       38.7577       38.4884       31.8666       40.5623       40.5079       37.2091       37.1090       37.0432       34.3647       29.7464       28.7331       24.1450       22.6372       19.6405       20.7800       18.9843       15.7028       12.8894        9.0545        0.0000        0.0000        0.0000        0.0000        0.0000        0.0000        0.0000        0.0000        0.0000        0.0000        0.0000        0.0000        0.0000        0.0000        0.0000        0.0000        0.0000        0.0000        0.0000        0.0000        0.0000        0.0000        0.0000        0.0000        0.0000        0.0000        0.0000        0.0000        0.0000        0.0000        0.0000        0.0000        0.0000        0.0000        0.0000        0.0000        0.0000        0.0000        0.0000        0.0000        0.0000        0.0000        0.0000        0.0000        0.0000        0.0000        0.0000        0.0000        0.0000        0.0000        0.0000        0.0000        0.0000        0.0000        0.0000        0.0000        0.0000        0.0000        0.0000        0.0000        0.0000        0.0000        0.0000        0.0000        0.0000        0.0000        0.0000        0.0000        0.0000        0.0000        0.0000        0.0000        0.0000        0.0000        0.0000        0.0000        0.0000        0.0000        0.0000        0.0000        0.0000        0.0000        0.0000        0.0000        0.0000        0.0000        0.0000        0.0000        0.0000        0.0000        0.0000        0.0000        0.0000        0.0000        0.0000        0.0000        0.0000        0.0000        0.0000        0.0000        0.0000        0.0000        0.0000        0.0000        0.0000        0.0000        0.0000        4.6953        6.1605        7.1519        6.3398        5.9923        0.0000        6.7096        4.5930        2.1439        3.6915        7.1865        5.2951        7.8331        6.4672        7.3237        9.1685        2.7629        2.6339        2.6319        2.0082        3.1054        3.1262        2.7457        1.8109        1.3853        1.3512        3.5972        4.2618        3.4381        2.7460        2.4497        2.1616        5.4479        6.5226        5.5518        6.6199        8.9722        8.7817        7.9516        6.6392        6.1103        5.7706       10.0054        7.5698        5.8172        5.7653        5.7152        5.9705        6.7268       10.2139       10.2512        7.2327        5.4695        4.5957        4.3228        4.2009        4.0637        4.5475        5.5906        7.9135       11.6449       10.6023        9.4709       10.8231       14.2409       14.1178        0.0000        0.0000        0.0000        0.0000
        0.0000        0.0000        0.0000        0.0000        0.0000        0.0000        0.0000        0.0000        0.0000        0.0000        0.0000        0.0000        0.0000        0.0000        0.0000        0.0000        0.0000        0.0000        0.0000        0.0000        0.0000        0.0000        0.0000        0.0000        0.0000        0.0000        0.0000        0.0000        0.0000        0.0000        0.0000        0.0000        0.0000        0.0000        0.0000        0.0000        0.0000       59.7445       56.6175       48.5288       42.8355       38.2567       34.4583       29.3615       25.2408       23.1119       20.7597       15.9409       15.5875       13.4423       12.3333       13.4014       13.0737       26.6760       29.2965       28.0568       24.3038       27.2248       31.1786       28.5553       31.3393       29.8189       27.0247       24.6916       24.3962       22.8146       19.8836       19.8932       16.2445       13.4679       11.4626        9.1342        8.0889        0.0000        0.0000        0.0000        0.0000        0.0000        0.0000        0.0000        0.0000        0.0000        0.0000        0.0000        0.0000        0.0000        0.0000        0.0000        0.0000        0.0000        0.0000        0.0000        0.0000        0.0000        0.0000        0.0000        0.0000        0.0000        0.0000        0.0000        0.0000        0.0000        0.0000        0.0000        0.0000        0.0000        0.0000        0.0000        0.0000        0.0000        0.0000        0.0000        0.0000        0.0000        0.0000        0.0000        0.0000        0.0000        0.0000        0.0000        0.0000        0.0000        0.0000        0.0000        0.0000        0.0000        0.0000        0.0000        0.0000        0.0000        0.0000        0.0000        0.0000        0.0000        0.0000        0.0000        0.0000        0.0000        0.0000        0.0000        0.0000        0.0000        0.0000        0.0000        0.0000        0.0000        0.0000        0.0000        0.0000        0.0000        0.0000        0.0000        0.0000        0.0000        0.0000        0.0000        0.0000        0.0000        0.0000        0.0000        0.0000        0.0000        0.0000        0.0000        0.0000        0.0000        0.0000        0.0000        0.0000        0.0000        0.0000        0.0000        0.0000        0.0000        0.0000        1.8801        2.1120        2.1023        3.1346        4.3950        7.4895        6.6634        5.2539        6.7570        6.8501        7.1813        5.2970        4.5298        3.4604        4.1940        2.5824        4.4581        3.5914        4.0491        5.7503        2.5022        1.3521        0.9435        0.7544        2.2086        1.3738        1.3193        1.0962        0.7730        1.2650        3.1415        4.3432        3.4262        2.7905        2.8031        3.1303        4.8707        4.7838        5.2200        6.7058        7.7015        7.3155        6.9334        7.5522        5.7734        5.3312        6.2626        9.3511        5.1665        5.3315        5.0285        5.0506        4.5139        5.8385        7.8218        5.0469        4.2382        3.5810        3.4392        3.7227        4.0957        4.0507        5.6963        7.1994       10.2858       11.2132       10.0693       11.4703       13.0590        0.0000        0.0000        0.0000        0.0000        0.0000
        0.0000        0.0000        0.0000        0.0000        0.0000        0.0000        0.0000        0.0000        0.0000        0.0000        0.0000        0.0000        0.0000        0.0000        0.0000        0.0000        0.0000        0.0000        0.0000        0.0000        0.0000        0.0000        0.0000        0.0000        0.0000        0.0000        0.0000        0.0000        0.0000        0.0000        0.0000        0.0000        0.0000        0.0000        0.0000        0.0000       60.9805       56.4890       51.7232       44.4139       40.1278       35.5622       32.6877       26.0296       21.8530       18.8689       16.7337       13.3672       11.3917       10.3687       11.9155        9.7673       10.0896        9.2964        8.7491       21.0699       16.2079       17.4198       14.1587       16.4898       17.9847       19.9754       19.3149       20.9475       19.6344       20.0051       16.8382       17.2610       14.9625       12.5416       10.6305        9.1101        0.0000        0.0000        0.0000        0.0000        0.0000        0.0000        0.0000        0.0000        0.0000        0.0000        0.0000        0.0000        0.0000        0.0000        0.0000        0.0000        0.0000        0.0000        0.0000        0.0000        0.0000        0.0000        0.0000        0.0000        0.0000        0.0000        0.0000        0.0000        0.0000        0.0000        0.0000        0.0000        0.0000        0.0000        0.0000        0.0000        0.0000        0.0000        0.0000        0.0000        0.0000        0.0000        0.0000        0.0000        0.0000        0.0000        0.0000        0.0000        0.0000        0.0000        0.0000        0.0000        0.0000        0.0000        0.0000        0.0000        0.0000        0.0000        0.0000        0.0000        0.0000        0.0000        0.0000        0.0000        0.0000        0.0000        0.0000        0.0000        0.0000        0.0000        0.0000        0.0000        0.0000        0.0000        0.0000        0.0000        0.0000        0.0000        0.0000        0.0000        0.0000        0.0000        0.0000        0.0000        0.0000        0.0000        0.0000        0.0000        0.0000        0.0000        0.0000        0.0000        0.0000        0.0000        0.0000        0.0000        0.0000        0.0000        0.0000        0.0000        2.0077        2.0865        2.0978        1.7553        1.8906        1.9351        3.2263        6.4493        6.5881        6.4716        4.9853        6.4951        8.9203        7.8896        4.1442        2.1849        2.0111        1.8597        1.6533        2.5204        3.8963        3.1724        1.8534        1.3046        0.9978        0.6548        0.5673        1.1869        0.8212        0.6709        0.4894        0.6425        0.8500        2.0454        4.2117        2.9100        2.6491        3.6144        4.0796        5.7070        5.5969        5.5947        6.0264        7.0239        5.7222        6.0538        5.9805        6.7997        7.6623        6.4864        8.4599        5.1575        5.1829        4.9982        4.0904        3.7948        4.0987        7.9383        4.4944        3.4095        3.4965        3.1859        5.3294        6.1078        4.3297        6.6099        7.0302        8.3862       11.2756       10.1165       12.4666       14.4016        0.0000        0.0000        0.0000        0.0000        0.0000
        0.0000        0.0000        0.0000        0.0000        0.0000        0.0000        0.0000        0.0000        0.0000        0.0000        0.0000        0.0000        0.0000        0.0000        0.0000        0.0000        0.0000        0.0000        0.0000        0.0000        0.0000        0.0000        0.0000        0.0000        0.0000        0.0000        0.0000        0.0000        0.0000        0.0000        0.0000        0.0000        0.0000        0.0000        0.0000       66.0674       59.8845       54.8065       48.2454       39.0673       37.7243       32.4188       28.4692       22.2823       18.3021       15.7036       13.9319       11.0980       10.8437       12.2002       11.9481       10.5159       10.4824       12.0340       10.0100       11.7120       12.0290       12.2998       13.3943       15.1001       15.3283       14.8530       14.5119       16.4403       16.5408       15.1616       14.1319       13.5112       11.7445       10.0310        8.9375        7.8980        0.0000        0.0000        0.0000        0.0000        0.0000        0.0000        0.0000        0.0000        0.0000        0.0000        0.0000        0.0000        0.0000        0.0000        0.0000        0.0000        0.0000        0.0000        0.0000        0.0000        0.0000        0.0000        0.0000        0.0000        0.0000        0.0000        0.0000        0.0000        0.0000        0.0000        0.0000        0.0000        0.0000        0.0000        0.0000        0.0000        0.0000        0.0000        0.0000        0.0000        0.0000        0.0000        0.0000        0.0000        0.0000        0.0000        0.0000        0.0000        0.0000        0.0000        0.0000        0.0000        0.0000        0.0000        0.0000        0.0000        0.0000        0.0000        0.0000        0.0000        0.0000        0.0000        0.0000        0.0000        0.0000        0.0000        0.0000        0.0000        0.0000        0.0000        0.0000        0.0000        0.0000        0.0000        0.0000        0.0000        0.0000        0.0000        0.0000        0.0000        0.0000        0.0000        0.0000        0.0000        0.0000        0.0000        0.0000        0.0000        0.0000        0.0000        0.0000        0.0000        0.0000        0.0000        0.0000        0.0000        0.0000        0.0000        0.0000        2.0327        2.7935        2.8555        3.1226        2.1772        1.8818        2.6183        5.4386        6.1910        5.3339        5.9863        4.6681        5.2070        5.9004        5.0409        2.8548        1.2176        1.7412        0.6424        0.8858        1.7418        2.4600        5.4165        1.4970        0.7848        0.6442        0.3401        0.5123        1.2669        0.9318        0.8041        0.6487        0.5787        0.7680        1.7565        3.0683        2.6089        1.7139        2.5142        3.3376        5.8353        5.2073        4.4608        6.1409        8.0589        7.5052        6.8950        7.3911        5.3865        5.6346        5.2654        5.3545        5.1160        6.1568        4.8758        3.9876        4.2805        4.0687        7.0684        3.2451        3.0306        2.8756        3.0848        5.8332        9.0289        7.5024        6.7643        8.9780       13.5590       12.7607       12.7388       12.3503       14.0642        0.0000        0.0000        0.0000        0.0000        0.0000
        0.0000        0.0000        0.0000        0.0000        0.0000        0.0000        0.0000        0.0000        0.0000        0.0000        0.0000        0.0000        0.0000        0.0000        0.0000        0.0000        0.0000        0.0000        0.0000        0.0000        0.0000        0.0000        0.0000        0.0000        0.0000        0.0000        0.0000        0.0000        0.0000        0.0000        0.0000        0.0000        0.0000        0.0000        0.0000       54.6796       47.7156       43.4683       37.6274       31.1625       28.6251       25.3841       24.1776       22.4877       18.9518       14.5430       12.5560       10.0751        8.9178        8.6181       12.1628       15.0417       19.4306       18.9119       14.6065       17.0341       17.8842       17.4907       15.1242       18.6725       18.0194       14.0284       11.0307       11.1824       11.2172       10.4432        9.5829        7.8590        6.5710        5.9590        7.3435        6.8172        0.0000        0.0000        0.0000        0.0000        0.0000        0.0000        0.0000        0.0000        0.0000        0.0000        0.0000        0.0000        0.0000        0.0000        0.0000        0.0000        0.0000        0.0000        0.0000        0.0000        0.0000        0.0000        0.0000        0.0000        0.0000        0.0000        0.0000        0.0000        0.0000        0.0000        0.0000        0.0000        0.0000        0.0000        0.0000        0.0000        0.0000        0.0000        0.0000        0.0000        0.0000        0.0000        0.0000        0.0000        0.0000        0.0000        0.0000        0.0000        0.0000        0.0000        0.0000        0.0000        0.0000        0.0000        0.0000        0.0000        0.0000        0.0000        0.0000        0.0000        0.0000        0.0000        0.0000        0.0000        0.0000        0.0000        0.0000        0.0000        0.0000        0.0000        0.0000        0.0000        0.0000        0.0000        0.0000        0.0000        0.0000        0.0000        0.0000        0.0000        0.0000        0.0000        0.0000        0.0000        0.0000        0.0000        0.0000        0.0000        0.0000        0.0000        0.0000        0.0000        0.0000        0.0000        0.0000        0.0000        0.0000        0.0000        3.2209        3.5668        5.7156        5.1571        4.2645        3.2175        2.3908        2.3874        2.2711        2.7803        3.9872        4.7923        5.5697        3.6988        2.6551        3.7212        1.9422        1.3765        1.8133        0.6408        0.6235        2.7388        2.1972        1.2737        1.2103        0.5611        0.3860        0.4292        0.9217        1.5938        1.1841        1.3709        1.1132        1.2500        1.4350        2.1060        3.6579        2.3361        1.8669        1.3017        1.5674        2.4451        2.9682        3.9676        4.8677        6.6782        9.9567       10.0392       10.6528        9.8721        5.8036        4.8695        5.2023        4.5423        4.5331        4.9042        4.0883        4.1858        4.3730        2.8688        3.5435        1.7686        1.9852        3.0670        3.0536        5.3566        4.5132        5.7661        6.2115        8.4382       10.4129       10.7894        9.5981        0.0000        0.0000        0.0000        0.0000        0.0000        0.0000
        0.0000        0.0000        0.0000        0.0000        0.0000        0.0000        0.0000        0.0000        0.0000        0.0000        0.0000        0.0000        0.0000        0.0000        0.0000        0.0000        0.0000        0.0000        0.0000        0.0000        0.0000        0.0000        0.0000        0.0000        0.0000        0.0000        0.0000        0.0000        0.0000        0.0000        0.0000        0.0000        0.0000        0.0000        0.0000       50.9866       45.7938       38.0900       35.4035       32.6218       31.3575       30.6473       27.9960       28.1800       24.6429       16.2997       16.7289       11.7913        9.6159        6.5504        7.1569       11.2809       12.9376       17.3668       19.0167       18.7696       21.9823       18.8392       19.3975       15.5123       16.1903       13.0940       10.3600        9.0814        7.9273        7.1704        6.2707        6.7418        4.9775        5.4699        5.7242        0.0000        0.0000        0.0000        0.0000        0.0000        0.0000        0.0000        0.0000        0.0000        0.0000        0.0000        0.0000        0.0000        0.0000        0.0000        0.0000        0.0000        0.0000        0.0000        0.0000        0.0000        0.0000        0.0000        0.0000        0.0000        0.0000        0.0000        0.0000        0.0000        0.0000        0.0000        0.0000        0.0000        0.0000        0.0000        0.0000        0.0000        0.0000        0.0000        0.0000        0.0000        0.0000        0.0000        0.0000        0.0000        0.0000        0.0000        0.0000        0.0000        0.0000        0.0000        0.0000        0.0000        0.0000        0.0000        0.0000        0.0000        0.0000        0.0000        0.0000        0.0000        0.0000        0.0000        0.0000        0.0000        0.0000        0.0000        0.0000        0.0000        0.0000        0.0000        0.0000        0.0000        0.0000        0.0000        0.0000        0.0000        0.0000        0.0000        0.0000        0.0000        0.0000        0.0000        0.0000        0.0000        0.0000        0.0000        0.0000        0.0000        0.0000        0.0000        0.0000        0.0000        0.0000        2.5063        2.6645        0.0000        5.1809        5.1669        5.8250        7.5758        8.5500        5.5166        4.7945        4.8655        3.4690        2.3880        2.1620        1.8677        2.4897        3.1120        3.8886        2.3710        2.2037        3.1591        1.2351        0.7451        1.1097        0.9695        1.2101        2.8738        2.3953        1.5665        1.1013        0.7266        0.4269        0.5080        1.5861        1.6276        1.1460        1.1082        1.2098        1.8506        2.8253        2.1178        3.4313        2.3669        1.7786        1.3642        1.2893        1.3276        2.0333        2.1867        2.9362        5.6533        6.6529        8.2418       10.2868        9.2358        9.8033        6.2077        4.4050        4.3834        4.2241        5.0423        4.3826        6.4859        7.0326        3.8846        1.9968        1.3727        1.7384        1.5722        2.0837        3.3030        3.5207        3.4795        4.2684        5.8861        7.7411        8.2954        0.0000        0.0000        0.0000        0.0000        0.0000        0.0000        0.0000
        0.0000        0.0000        0.0000        0.0000        0.0000        0.0000        0.0000        0.0000        0.0000        0.0000        0.0000        0.0000        0.0000        0.0000        0.0000        0.0000        0.0000        0.0000        0.0000        0.0000        0.0000        0.0000        0.0000        0.0000        0.0000        0.0000        0.0000        0.0000        0.0000       84.1556       71.7154       68.0289       60.6197       54.9522       51.9130       45.2958       42.9645       43.4028       46.0915       39.8285       33.4599       30.1706       26.6834       22.8432       21.4596       23.7234       19.7327       15.0729       11.3265        9.4754        7.0740        7.1046        7.9374       10.4751       18.8557       26.5458       22.8928       16.0493       15.9487       14.7224       12.8700       11.2831       11.2609        9.2949        7.9973        7.8199        8.5100        6.4123        5.0935        4.8208        3.8835        3.7347        3.0938        0.0000        0.0000        0.0000        0.0000        0.0000        0.0000        0.0000        0.0000        0.0000        0.0000        0.0000        0.0000        0.0000        0.0000        0.0000        0.0000        0.0000        0.0000        0.0000        0.0000        0.0000        0.0000        0.0000        0.0000        0.0000        0.0000        0.0000        0.0000        0.0000        0.0000        0.0000        0.0000        0.0000        0.0000        0.0000        0.0000        0.0000        0.0000        0.0000        0.0000        0.0000        0.0000        0.0000        0.0000        0.0000        0.0000        0.0000        0.0000        0.0000        0.0000        0.0000        0.0000        0.0000        0.0000        0.0000        0.0000        0.0000        0.0000        0.0000        0.0000        0.0000        0.0000        0.0000        0.0000        0.0000        0.0000        0.0000        0.0000        0.0000        0.0000        0.0000        0.0000        0.0000        0.0000        0.0000        0.0000        0.0000        0.0000        0.0000        0.0000        0.0000        0.0000        0.0000        0.0000        0.0000        0.0000        0.0000        0.0000        0.0000        0.0000        0.0000        2.3337        3.0653        3.2854        3.3557        5.5099        6.1353        7.0152        5.6603        4.3045        4.3179        4.7530        3.9022        2.8255        2.2195        2.2413        1.8428        1.8955        3.1567        2.3284        1.9477        1.8369        1.4188        0.9104        0.3627        0.2855        0.3823        0.4763        1.4922        1.8150        1.1318        2.1245        3.3491        0.8244        1.3059        1.8187        1.9185        1.5191        1.1835        1.2033        1.9102        1.9502        3.2675        3.6077        2.4505        2.5099        2.3339        1.5579        1.3956        1.7987        2.3718        2.5377        3.9294        4.7241        7.0334        7.8308       10.2329        9.6090        7.9899        7.3276        9.0751        6.3417        4.6156        5.0938        7.7163        7.6962        5.9110        3.8751        1.6811        1.3310        1.5213        2.2611        3.3383        3.3899        3.9620        4.5972        5.7541        6.7577        0.0000        0.0000        0.0000        0.0000        0.0000        0.0000        0.0000        0.0000
        0.0000        0.0000        0.0000        0.0000        0.0000        0.0000        0.0000        0.0000        0.0000        0.0000        0.0000        0.0000        0.0000        0.0000        0.0000        0.0000        0.0000        0.0000        0.0000        0.0000        0.0000        0.0000        0.0000        0.0000        0.0000        0.0000       82.9996       88.4638       78.2161       68.3185       62.7550       59.4403       55.0860       50.9945       46.4596       38.9595       36.5747       36.6547       34.4176       28.7064       29.0483       18.8248       16.7377       14.8519       16.6146       24.6923       22.6494       21.1154       14.7522        6.6471        8.2861        7.9361       10.0872       22.2884       22.5469       26.9439       21.3172       13.2547       14.7560       12.0747       10.5929       10.0219       10.0127        8.2298        7.2646        7.5534        7.9389        7.2371        6.4980        4.8181        3.9466        3.4779        3.7935        3.9177        4.3069        4.7785        4.0631        3.7046        3.5035        2.5057        1.5800        1.2358        0.0000        0.0000        0.0000        0.0000        0.0000        0.0000        0.0000        0.0000        0.0000        0.0000        0.0000        0.0000        0.0000        0.0000        0.0000        0.0000        0.0000        0.0000        0.0000        0.0000        0.0000        0.0000        0.0000        0.0000        0.0000        0.0000        0.0000        0.0000        0.0000        0.0000        0.0000        0.0000        0.0000        0.0000        0.0000        0.0000        0.0000        0.0000        0.0000        0.0000        0.0000        0.0000        0.0000        0.0000        0.0000        0.0000        0.0000        0.0000        0.0000        0.0000        0.0000        0.0000        0.0000        0.0000        0.0000        0.0000        0.0000        0.0000        0.0000        0.0000        0.0000        0.0000        0.0000        0.0000        0.0000        0.0000        0.0000        0.0000        0.0000        0.0000        0.0000        0.7173        0.7091        0.8363        0.9617        1.6096        0.0000        0.0000        0.0000        0.0000        1.5937        1.8770        2.0494        2.7637        3.7398        2.7922        4.1000        6.7108        7.5137        2.5967        2.0158        2.0356        2.9794        2.3397        5.3803        5.2150        2.6986        1.6771        1.9171        3.0392        2.1126        1.7734        1.6296        1.2382        0.9401        0.2700        0.1602        0.2010        0.3423        1.5546        1.8424        1.2850        2.7368        2.8000        2.3892        1.4769        1.6716        3.0411        1.9006        1.4309        1.5446        1.8683        2.0087        3.2395        3.0812        2.8482        3.8093        2.8423        2.4627        2.3646        2.4338        2.2995        2.5158        3.8343        4.2954        5.5021        6.9893        9.0313       10.4544        9.4678       10.0694       11.6390        9.8959        6.6230        4.2225        3.8049        2.3337        2.2449        2.1854        1.8196        1.6334        1.8812        2.4393        4.5404        5.8228        5.4209        5.4632        6.6554        6.7991        0.0000        0.0000        0.0000        0.0000        0.0000        0.0000        0.0000        0.0000
        0.0000        0.0000        0.0000        0.0000        0.0000        0.0000        0.0000        0.0000        0.0000        0.0000        0.0000        0.0000        0.0000        0.0000        0.0000        0.0000        0.0000        0.0000        0.0000        0.0000        0.0000        0.0000        0.0000        0.0000        0.0000       73.5239       72.3352       66.3382       64.1930       59.3312       53.0676       55.7833       52.3918       48.4653       42.1394       29.1344       26.0050       23.5833       22.9851       21.9919       18.2315       15.4830       10.1588       11.6438       22.4471       21.2978       13.0885        9.1019        9.6090        9.6285       15.2039       29.4928       29.1853       22.3162       23.8046       24.8326       22.4859       20.3926       10.5285       11.7945        9.9504        9.1364        9.6243       12.0017       12.6880        9.8477        9.7514        9.1949        8.9013        7.6916        5.9851        4.3817        5.0113        6.1880        5.7668        5.9931        5.8064        5.1593        4.6322        6.0800        3.7060        0.9236        1.2457        0.6803        0.0000        0.0000        0.0000        0.0000        0.0000        0.0000        0.0000        0.0000        0.0000        0.0000        0.0000        0.0000        0.0000        0.0000        0.0000        0.0000        0.0000        0.0000        0.0000        0.0000        0.0000        0.0000        0.0000        0.0000        0.0000        0.0000        0.0000        0.0000        0.0000        0.0000        0.0000        0.0000        0.0000        0.0000        0.0000        0.0000        0.0000        0.0000        0.0000        0.0000        0.0000        0.0000        0.0000        0.0000        0.0000        0.0000        0.0000        0.0000        0.0000        0.0000        0.0000        0.0000        0.0000        0.0000        0.0000        0.0000        0.0000        0.0000        0.0000        0.0000        0.0000        0.0000        0.0000        0.0000        0.0000        0.0000        0.0000        0.0000        0.5348        0.6262        0.7148        0.7272        0.8156        0.9412        1.1306        1.2997        1.5437        1.3609        1.3344        1.1914        1.3297        1.4638        2.1719        1.9500        2.0036        3.2640        3.6287        2.7184        2.1593        2.2744        2.7773        2.9827        2.8688        3.2781        3.5702        2.1487        2.1575        2.7916        2.3700        1.5818        1.4297        0.8415        0.4232        0.4879        0.4049        0.6330        0.7003        1.2359        2.5719        2.6053        2.1803        2.0036        3.2829        1.0503        1.0333        1.7439        2.2545        2.3453        2.6599        2.4253        2.2190        2.9903        3.6387        4.5305        5.3936        5.2593        4.3817        3.9711        4.5780        6.2493        4.9763        5.2680        5.6787        6.2731        7.0191        7.1620        8.0279        7.8779       10.0196        8.6629        7.2015        5.2545        4.2177        5.7829        4.2526        3.9212        3.7551        2.6788        2.5475        2.9330        0.0000        0.0000        7.7033        8.6360        8.9460        6.7259        0.0000        0.0000        0.0000        0.0000        0.0000        0.0000        0.0000        0.0000        0.0000
        0.0000        0.0000        0.0000        0.0000        0.0000        0.0000        0.0000        0.0000        0.0000        0.0000        0.0000        0.0000        0.0000        0.0000        0.0000        0.0000        0.0000        0.0000        0.0000        0.0000        0.0000        0.0000        0.0000        0.0000        0.0000        0.0000       60.9048       58.3761       53.5443       49.3223       46.3966       51.0692       49.3404       45.8077       41.6168       27.8402       23.7512       20.5088       20.2012       17.0930       20.3937       13.5014       13.4863       15.7655       12.0584       12.0814       11.3827        7.7531        8.0698       11.1220       18.8100       35.1572       24.6306       23.2604       11.6478       12.9247       12.6980        9.1316        7.5525        9.5146        8.5978        8.4133        8.3523       10.6909       10.0454        8.2605        9.9643        8.9806        8.7053        6.9764        6.2073        6.3657        6.2014        5.6429        5.2928        4.9192        4.2584        4.4487        4.5589        5.5330        3.8822        0.6565        1.2669        1.7082        1.7272        1.0879        0.0000        0.0000        0.0000        0.0000        0.0000        0.0000        0.0000        0.0000        0.0000        0.0000        0.0000        0.0000        0.0000        0.0000        0.0000        0.0000        0.0000        0.0000        0.0000        0.0000        0.0000        0.0000        0.0000        0.0000        0.0000        0.0000        0.0000        0.0000        0.0000        0.0000        0.0000        0.0000        0.0000        0.0000        0.0000        0.0000        0.0000        0.0000        0.0000        0.0000        0.0000        0.0000        0.0000        0.0000        0.0000        0.0000        0.0000        0.0000        0.0000        0.0000        0.0000        0.0000        0.0000        0.0000        0.0000        0.0000        0.0000        0.0000        0.0000        0.0000        0.0000        0.0000        0.0000        0.0000        0.0000        0.0000        0.4550        0.5815        0.6396        0.6816        0.7725        0.9253        1.0222        1.1731        1.2273        1.2840        1.7068        1.6288        1.3824        1.2729        1.4595        1.6800        1.7118        1.8192        1.9144        2.2589        2.8826        3.0242        3.4161        3.3256        2.9890        3.2876        2.7455        2.4517        2.0266        2.2361        2.0214        1.4484        0.9283        0.5357        0.3250        0.3812        0.4986        0.6648        0.9125        1.2920        3.2988        2.5160        1.4378        3.1025        2.1986        1.0320        1.1201        2.2442        2.4242        2.3165        2.9492        3.6736        2.5799        2.8481        3.2246        4.9092        5.7409        6.0474        5.4536        5.4027        5.8635        5.3046        5.4056        5.8521        6.3012        6.7899        6.8188        6.4820        6.4850        6.0074        7.8428        8.9743        8.7236        6.6051        6.1821        6.6935        5.6653        4.6674        4.6344        4.1564        3.4243        0.0000        0.0000        0.0000        0.0000        0.0000        0.0000        0.0000        0.0000        0.0000        0.0000        0.0000        0.0000        0.0000        0.0000        0.0000        0.0000
        0.0000        0.0000        0.0000        0.0000        0.0000        0.0000        0.0000        0.0000        0.0000        0.0000        0.0000        0.0000        0.0000        0.0000        0.0000        0.0000        0.0000        0.0000        0.0000        0.0000        0.0000        0.0000        0.0000        0.0000        0.0000        0.0000        0.0000       55.1394       50.4661       46.3149       44.4860       47.8207       49.3116       45.2652       39.5032       26.1556       22.1343       23.7668       21.8118       23.4394       33.3554       17.2747       15.2209       16.7986        7.7635        9.6152        9.7081       10.6956       14.0363        8.8419       12.9373       17.7053       18.3052       10.9083        9.6175       10.0824        8.6873        6.0397        5.9634        8.0544        8.3509        8.3976        8.9309        8.8751        7.5773        8.1785        8.3511        8.0875        8.5583        7.9260        7.8107        6.0160        4.5294        3.2669        3.5872        3.8396        3.1164        4.4643        5.6512        7.1560        2.2321        1.1011        1.3816        2.0574        2.3354        1.7648        1.7422        0.8627        0.4860        0.3397        0.0000        0.0000        0.0000        0.0000        0.0000        0.0000        0.0000        0.0000        0.0000        0.0000        0.0000        0.0000        0.0000        0.0000        0.0000        0.0000        0.0000        0.0000        0.0000        0.0000        0.0000        0.0000        0.0000        0.0000        0.0000        0.0000        0.0000        0.0000        0.0000        0.0000        0.0000        0.0000        0.0000        0.0000        0.0000        0.0000        0.0000        0.0000        0.0000        0.0000        0.0000        0.0000        0.0000        0.0000        0.0000        0.0000        0.0000        0.0000        0.0000        0.0000        0.0000        0.0000        0.0000        0.0000        0.0000        0.0000        0.0000        0.0000        0.0000        0.0000        0.0000        0.3040        0.4319        0.6374        0.6078        0.6161        0.7447        1.1140        1.3645        1.1610        1.3071        1.5609        1.8101        1.4040        1.1937        1.2383        1.3247        1.5208        1.7079        1.5677        1.7186        1.8636        2.0968        2.5331        3.0641        3.0896        3.0294        2.9761        2.3375        1.9299        2.1410        1.7135        1.6672        1.4466        0.9748        0.5763        0.3756        0.4284        0.5022        0.6505        0.9341        1.6564        3.2818        2.3478        2.4696        2.9758        3.2895        1.1195        1.3304        3.1026        2.4321        2.4865        3.1257        3.7111        3.0199        3.1347        3.4506        5.0769        5.7968        6.3115        6.5978        6.6766        5.5489        6.0121        5.9431        6.6971        6.8763        7.7575        7.3812        6.4422        5.8177        5.2605        4.9593        5.4940        4.8043        5.9284        6.9335        6.6201        6.7933        4.4604        4.4069        3.6176        4.1551        0.0000        0.0000        0.0000        0.0000        0.0000        0.0000        0.0000        0.0000        0.0000        0.0000        0.0000        0.0000        0.0000        0.0000        0.0000        0.0000
        0.0000        0.0000        0.0000        0.0000        0.0000        0.0000        0.0000        0.0000        0.0000        0.0000        0.0000        0.0000        0.0000        0.0000        0.0000        0.0000        0.0000        0.0000        0.0000        0.0000        0.0000        0.0000        0.0000        0.0000        0.0000        0.0000        0.0000       49.0273       45.8930       45.0921       43.5948       49.5634       51.6690       46.7220       38.5696       26.0625       21.6629       22.4427       23.8748       25.4128       28.8212       11.4052       16.9265       30.8981       29.4331       34.3039       29.6825       16.7214       12.5915       12.2748       11.2868       15.3195        8.8647       10.6842        7.0582        7.9771        8.4274        5.0083        5.1231        7.6722        7.3096        6.9447        7.3362        7.3833        7.5291        7.0965        6.2828        6.5030        6.1147        6.0845        6.1410        4.4342        5.1120        3.9324        4.1521        7.6263        6.3851        6.4281        6.4023        4.8750        2.8492        2.1169        2.1836        1.9140        0.6394        1.1365        1.0671        0.4514        0.1715        0.1274        0.0000        0.0000        0.0000        0.0000        0.0000        0.0000        0.0000        0.0000        0.0000        0.0000        0.0000        0.0000        0.0000        0.0000        0.0000        0.0000        0.0000        0.0000        0.0000        0.0000        0.0000        0.0000        0.0000        0.0000        0.0000        0.0000        0.0000        0.0000        0.0000        0.0000        0.0000        0.0000        0.0000        0.0000        0.0000        0.0000        0.0000        0.0000        0.0000        0.0000        0.0000        0.0000        0.0000        0.0000        0.0000        0.0000        0.0000        0.0000        0.0000        0.0000        0.0000        0.0000        0.0000        0.0000        0.0000        0.0000        0.0000        0.0000        0.0000        0.0000        0.0000        0.0000        1.0853        0.4392        0.5011        0.6217        0.7604        1.0830        1.6061        1.3132        1.7662        1.9830        1.6532        1.3533        1.3451        1.2161        1.1829        1.4163        1.5100        1.5678        1.9870        1.8752        2.0059        2.4955        2.5239        2.5791        3.4364        2.6131        2.1733        1.8835        1.8163        1.7358        1.3142        1.5265        0.8091        0.8774        0.5688        0.5116        0.5232        0.8121        1.3221        1.3971        2.3403        1.3230        2.6366        2.6168        2.8061        1.2669        1.4582        3.5955        3.0219        2.6361        3.9005        3.2703        3.2716        3.4420        3.9172        5.2117        6.4821        6.7000        7.3935        7.6199        6.1000        5.9653        6.0627        7.5428        7.4893        7.5808        7.6564        7.3377        6.7376        6.3388        5.3911        7.3057        3.6970        3.2392        3.4796        4.7998        5.8927        4.3819        4.2585        3.4623        3.5340        0.0000        0.0000        0.0000        0.0000        0.0000        0.0000        0.0000        0.0000        0.0000        0.0000        0.0000        0.0000        0.0000        0.0000        0.0000        0.0000
        0.0000        0.0000        0.0000        0.0000        0.0000        0.0000        0.0000        0.0000        0.0000        0.0000        0.0000        0.0000        0.0000        0.0000        0.0000        0.0000        0.0000        0.0000        0.0000        0.0000        0.0000        0.0000        0.0000        0.0000        0.0000        0.0000        0.0000        0.0000       51.6370       48.7507       52.3716       64.4919       57.6948       51.6672       45.1178       34.1377       30.0267       27.1813       33.5949       19.9523       22.1351       10.9829        8.3136        9.1220        8.7647       20.4855       21.5242       16.7517       14.7652       13.8055       11.7258       16.0528       13.2406       14.0668       11.0077       11.7728        7.4761        7.3074        8.8391       12.7744        8.1428        7.1372        6.4401        9.2328        9.6920       11.1099        7.3002        8.1756        8.5213        9.7386        8.5780        8.5975        8.3300        9.4524       12.1037        9.6399        7.0932        5.2557        5.6605        3.7498        2.9392        1.6326        1.6413        0.7237        1.0885        0.8519        0.8606        0.6261        0.0000        0.0422        0.0413        0.0000        0.0000        0.0000        0.0000        0.0000        0.0000        0.0000        0.0000        0.0000        0.0000        0.0000        0.0000        0.0000        0.0000        0.0000        0.0000        0.0000        0.0000        0.0000        0.0000        0.0000        0.0000        0.0000        0.0000        0.0000        0.0000        0.0000        0.0000        0.0000        0.0000        0.0000        0.0000        0.0000        0.0000        0.0000        0.0000        0.0000        0.0000        0.0000        0.0000        0.0000        0.0000        0.0000        0.0000        0.0000        0.0000        0.0000        0.0000        0.0000        0.0000        0.0000        0.0000        0.0000        0.0000        0.0000        0.0000        0.0000        0.0000        0.0000        0.0000        0.0000        0.0000        0.5241        0.6112        0.9206        0.9628        1.3171        1.8100        1.5924        1.3821        1.4268        1.3697        1.1750        1.3640        1.0195        0.9859        1.1933        1.2090        1.6335        2.4549        2.2383        2.2132        2.4929        2.6404        2.3838        2.2374        3.1903        2.3036        2.0423        2.1571        2.0028        1.6321        1.1858        0.9248        0.5850        0.7578        1.0917        1.2678        1.2553        0.9548        1.0975        1.3955        1.7599        2.4445        2.6545        1.5134        1.4801        1.7156        2.6360        2.4985        2.5542        2.8064        3.0706        3.3202        3.6920        4.3198        5.6039        6.5537        6.9447        7.0679        7.0596        7.1159        6.8987        6.8560        6.8151        6.9064        7.2016        6.4809        6.1096        6.0700        5.3230        4.4694        5.5517        4.7164        4.2170        4.0474        3.6732        3.4366        3.5208        3.4529        3.2121        3.2605        0.0000        0.0000        0.0000        0.0000        0.0000        0.0000        0.0000        0.0000        0.0000        0.0000        0.0000        0.0000        0.0000        0.0000        0.0000        0.0000
        0.0000        0.0000        0.0000        0.0000        0.0000        0.0000        0.0000        0.0000        0.0000        0.0000        0.0000        0.0000        0.0000        0.0000        0.0000        0.0000        0.0000        0.0000        0.0000        0.0000        0.0000        0.0000        0.0000        0.0000        0.0000        0.0000        0.0000        0.0000       45.7573       49.3324       55.9612       66.9577       65.9786       54.4693       47.5215       39.8330       40.2036       40.5490       32.7664       15.1401        9.5123        9.2849        9.8129        9.6367        3.7024        3.5430        4.4305        6.5299        7.1827        8.8057        9.6511       12.2348       10.5912       11.2274        9.5529       11.1312       10.2839        9.8110       10.3656       14.4153       12.3655        9.9544       11.9157       10.2316        7.6696        6.7199       12.3047       10.6955       10.6972        9.4728        6.3739        5.6319        6.3103        2.1823        1.2042        1.5850        1.7013        1.6862        2.0123        2.7267        2.0106        1.0587        0.7295        0.3720        0.4987        0.3229        0.2014        0.2879        0.0122        0.0421        0.0000        0.0000        0.0000        0.0000        0.0000        0.0000        0.0000        0.0000        0.0000        0.0000        0.0000        0.0000        0.0000        0.0000        0.0000        0.0000        0.0000        0.0000        0.0000        0.0000        0.0000        0.0000        0.0000        0.0000        0.0000        0.0000        0.0000        0.0000        0.0000        0.0000        0.0000        0.0000        0.0000        0.0000        0.0000        0.0000        0.0000        0.0000        0.0000        0.0000        0.0000        0.0000        0.0000        0.0000        0.0000        0.0000        0.0000        0.0000        0.0000        0.0000        0.0000        0.0000        0.0000        0.0000        0.0000        0.0000        0.0000        0.0000        0.0000        0.0000        0.0000        0.4569        1.1941        1.1847        1.5419        1.0321        0.8482        0.6401        1.2397        1.2184        1.2208        1.4974        1.4406        1.2255        1.4385        1.8766        1.2849        1.4672        1.6977        1.7421        2.1983        2.0617        1.9601        1.9747        1.8515        2.3037        2.1666        2.4929        2.0292        2.4239        2.3830        2.4017        1.9006        1.4531        1.2181        1.0946        1.3460        1.2600        0.8227        0.8899        0.9492        1.2532        1.5621        2.9093        3.2595        2.4089        1.6976        1.6188        2.0288        3.0000        3.1162        2.7472        3.0367        3.5048        3.5718        4.0330        4.7659        6.1496        7.0186        7.4639        7.7522        8.3004        7.5947        7.8061        7.7198        7.2678        7.2520        7.2788        7.5396        6.0938        5.2083        5.6530        5.4266        5.4000        5.1135        4.9442        4.4907        3.7635        3.5239        3.3737        3.3834        3.2195        3.3376        0.0000        0.0000        0.0000        0.0000        0.0000        0.0000        0.0000        0.0000        0.0000        0.0000        0.0000        0.0000        0.0000        0.0000        0.0000        0.0000
        0.0000        0.0000        0.0000        0.0000        0.0000        0.0000        0.0000        0.0000        0.0000        0.0000        0.0000        0.0000        0.0000        0.0000        0.0000        0.0000        0.0000        0.0000        0.0000        0.0000        0.0000        0.0000        0.0000        0.0000        0.0000        0.0000        0.0000        0.0000       44.1168       44.2759       49.9700       62.7517       56.7884       52.2062       46.1231       43.3504       38.1228       36.5232       29.2148       13.3503       10.1331       13.5374        8.2991        5.4985        3.2369        5.6319        4.8142        8.7514        9.4075        6.0389        4.9221        4.9539        4.2082        5.1810        4.8931        6.1053        5.7361        5.6516        5.0993        6.5965        9.4686        7.9014        7.3422        9.7845        8.0605        5.1003        4.4028        4.7386        4.4360        3.9436        3.2231        1.8773        1.9857        1.3034        0.9358        2.3583        2.2573        2.2798        1.6529        1.5723        1.2463        0.9556        0.7081        0.3578        0.1683        0.1272        0.1688        0.3483        0.0115        0.0406        0.0348        0.0291        0.0000        0.0000        0.0000        0.0000        0.0000        0.0000        0.0000        0.0000        0.0000        0.0000        0.0000        0.0000        0.0000        0.0000        0.0000        0.0000        0.0000        0.0000        0.0000        0.0000        0.0000        0.0000        0.0000        0.0000        0.0000        0.0000        0.0000        0.0000        0.0000        0.0000        0.0000        0.0000        0.0000        0.0000        0.0000        0.0000        0.0000        0.0000        0.0000        0.0000        0.0000        0.0000        0.0000        0.0000        0.0000        0.0000        0.0000        0.0000        0.0000        0.0000        0.0000        0.0000        0.0000        0.0000        0.0000        0.0000        0.0000        0.0000        0.5863        0.9918        1.1553        1.0821        1.2341        1.5581        0.4680        0.5532        1.6700        1.1429        1.2383        1.7525        2.4363        3.9415        2.7938        3.0040        3.4607        2.5469        2.3211        2.1793        2.2615        1.7250        1.9845        1.9993        2.0940        2.0250        2.2400        2.3020        2.0257        2.2849        2.6659        2.3773        4.6558        1.8314        1.7019        3.1225        0.9810        0.9003        0.9905        1.4940        1.2155        1.6328        1.6994        1.6078        1.8089        1.5984        1.7301        1.8693        2.0447        2.6889        3.1803        3.3927        3.2899        4.0164        3.9302        4.2671        4.9388        6.5067        7.1489        7.2652        7.7956        7.9476        9.1371        9.0266        9.2285        8.3527        8.5007        7.9965        7.9943        6.2146        6.0324        5.8068        5.8749        6.4662        5.8139        5.1588        4.3924        3.5634        3.3674        3.4835        3.6569        3.5853        3.6695        4.2369        0.0000        0.0000        0.0000        0.0000        0.0000        0.0000        0.0000        0.0000        0.0000        0.0000        0.0000        0.0000        0.0000        0.0000        0.0000
        0.0000        0.0000        0.0000        0.0000        0.0000        0.0000        0.0000        0.0000        0.0000        0.0000        0.0000        0.0000        0.0000        0.0000        0.0000        0.0000        0.0000        0.0000        0.0000        0.0000        0.0000        0.0000        0.0000        0.0000        0.0000        0.0000        0.0000       40.3557       50.5174       55.0887       50.9986       57.4454       57.8913       45.5733       52.0214       59.7439       52.3055       31.8664       25.9887        9.5708       15.5691       16.0907       12.0427        8.4542        3.6358        7.3960       20.0057       17.1473        8.0493        3.3426        2.4154        2.5649        2.7803        3.0681        3.7631        4.3224        4.3523        4.2994        3.9524        3.2725        3.7890        5.6688        5.1601        7.9552        8.3313        7.0753        6.0094        4.0454        3.4502        3.0861        2.5410        1.1018        0.7424        0.5568        0.5538        1.8526        1.7644        1.3455        1.0122        0.7221        0.6761        0.7586        0.5880        0.2455        0.1457        0.0969        0.0917        0.2315        0.2219        0.3606        0.0342        0.0256        0.0143        0.0000        0.0000        0.0000        0.0000        0.0000        0.0000        0.0000        0.0000        0.0000        0.0000        0.0000        0.0000        0.0000        0.0000        0.0000        0.0000        0.0000        0.0000        0.0000        0.0000        0.0000        0.0000        0.0000        0.0000        0.0000        0.0000        0.0000        0.0000        0.0000        0.0000        0.0000        0.0000        0.0000        0.0000        0.0000        0.0000        0.0000        0.0000        0.0000        0.0000        0.0000        0.0000        0.0000        0.0000        0.0000        0.0000        0.0000        0.0000        0.0000        0.0000        0.0000        0.0000        0.0000        0.0000        0.0000        0.0000        0.5758        0.6570        1.3241        1.2050        1.3020        1.3366        1.0014        1.2299        0.8689        0.6959        1.0700        1.0725        1.1674        1.9197        3.9574        3.2040        3.3067        2.5669        2.1295        2.3923        2.0397        1.8022        1.5087        1.4756        1.5579        1.9046        1.8205        1.9919        1.7579        1.8472        2.1719        2.3025        2.0510        5.1611        1.8718        1.2070        1.4780        1.0506        1.2178        1.0590        1.1045        1.1803        1.4932        1.5859        1.7145        1.9412        1.9716        2.1321        2.2916        2.4357        3.1796        3.7049        4.6148        3.5835        4.2084        4.1259        4.7129        5.0521        6.3714        6.8352        7.4473        8.2447        9.2591        9.8302       10.0841       11.2563       12.6930       10.4472       10.6200        9.7699        8.8664        9.1883        9.6734        9.5997        8.5811        7.3880        6.3554        5.0518        3.8713        3.3807        3.4448        4.0595        4.5347        5.2476        0.0000        0.0000        0.0000        0.0000        0.0000        0.0000        0.0000        0.0000        0.0000        0.0000        0.0000        0.0000        0.0000        0.0000        0.0000        0.0000
        0.0000        0.0000        0.0000        0.0000        0.0000        0.0000        0.0000        0.0000        0.0000        0.0000        0.0000        0.0000        0.0000        0.0000        0.0000        0.0000        0.0000        0.0000        0.0000        0.0000        0.0000        0.0000        0.0000        0.0000        0.0000        0.0000        0.0000       51.3691       59.8577       63.2734       52.9716       48.0738       61.3783       56.9118       46.8010       41.4967       40.8298       33.8551       28.0404       21.0335       15.9245       12.5542       21.0769       14.8492        8.0414        4.6825       10.7386        9.4709        2.9168        1.1339        0.8843        3.1178        1.5295        1.0912        0.9397        1.8660        2.0423        2.0777        1.9106        1.4188        1.9059        1.3983        2.8117        3.3223        4.7292        5.4227        5.2555        4.1108        4.4552        2.1674        1.1529        0.5819        0.9522        1.7677        0.6282        0.8910        0.9639        1.1418        0.7963        0.3646        0.6594        1.5108        1.7858        0.9722        0.3276        0.1390        0.1520        0.3298        0.1530        0.4711        0.5629        0.5750        0.2553        0.0103        0.0104        0.0298        0.0507        0.0327        0.0801        0.0000        0.0679        0.0000        0.0000        0.0000        0.0000        0.0000        0.0000        0.0000        0.0176        0.0558        0.0968        0.0000        0.0000        0.0000        0.0000        0.0000        0.0000        0.0000        0.0000        0.0000        0.0000        0.0000        0.0000        0.0000        0.0000        0.0000        0.0000        0.0000        0.0000        0.0000        0.0000        0.0000        0.0000        0.0000        0.0000        0.0000        0.0000        0.0000        0.0000        0.0000        0.0000        0.0000        0.0000        0.0000        0.0000        0.0000        0.0000        0.6177        0.5055        0.4221        0.4543        0.4795        0.7459        0.9730        0.5378        0.2958        0.1883        0.1404        0.0991        0.3066        0.4598        0.5152        0.6011        1.0953        1.1910        1.1485        0.7509        1.7128        1.8494        1.6814        1.5232        1.5131        1.4086        1.3255        1.2963        1.2711        1.6332        1.4781        1.2126        1.4280        1.6637        1.6106        2.3738        2.0523        1.5234        1.3736        1.4420        1.2354        1.2630        1.2485        1.4084        1.8182        1.9865        2.1797        2.4350        2.8694        3.1104        3.3751        3.5509        4.0531        5.8931        4.3049        4.5778        4.4649        4.8596        5.1784        5.5992        6.9671        7.2982        7.8445        8.7074       10.9438       11.6466       12.5040       12.6047       12.8070       12.6558       12.1294       11.3306        9.9129        9.2418        8.7048        8.8415        6.3078        5.8534        5.4126        4.1652        4.2552        4.0775        4.4374        6.1049        7.2088        7.4740        0.0000        0.0000        0.0000        0.0000        0.0000        0.0000        0.0000        0.0000        0.0000        0.0000        0.0000        0.0000        0.0000        0.0000        0.0000        0.0000
        0.0000        0.0000        0.0000        0.0000        0.0000        0.0000        0.0000        0.0000        0.0000        0.0000        0.0000        0.0000        0.0000        0.0000        0.0000        0.0000        0.0000        0.0000        0.0000        0.0000        0.0000        0.0000        0.0000        0.0000        0.0000        0.0000       40.8627       51.9693       52.4683       45.5747       43.5381       44.4715       40.8095       42.9428       33.9385       26.0064       37.1603       35.5266       26.0502       21.5161       13.5049       11.1990       11.3539       12.7340        8.5387       16.3526       18.6325        8.5410        1.4340        0.5196        0.3096        2.5251        0.6662        1.5210        1.2431        1.0674        1.1606        1.2244        1.2603        0.8642        0.7906        0.9426        1.1030        1.4722        2.7153        3.2259        3.0109        2.9361        1.9904        2.8706        1.7952        1.6060        1.3196        3.2652        1.8104        0.8888        0.8376        0.5486        0.5627        0.3557        0.3458        1.6019        2.3190        1.2334        0.2808        0.1739        0.4550        0.0797        0.0451        0.2844        0.0635        0.0365        0.6607        0.6376        0.0372        0.0000        0.0119        0.0207        0.0000        0.0000        0.0176        0.1120        0.0000        0.0501        0.1405        0.2161        0.2161        0.0440        0.0970        0.1499        0.1791        0.1064        0.1324        0.1317        0.4454        0.0000        0.0000        0.0000        0.0000        0.0000        0.0000        0.0000        0.0000        0.0000        0.0000        0.0000        0.0000        0.0000        0.0000        0.0000        0.0000        0.0000        0.0000        0.0000        0.0000        0.0000        1.1189        1.1796        0.9299        0.6171        0.8672        0.9179        0.5065        0.8537        0.8186        0.4502        0.4051        0.5277        0.4105        0.3780        0.6990        0.7409        0.5325        0.5139        0.5318        0.3280        0.3431        0.3802        0.2725        0.3902        0.5999        0.5961        0.7329        0.7933        1.1503        1.4311        1.0655        1.8526        1.8894        1.7939        1.5936        1.5269        1.3581        1.2240        1.3111        1.6666        2.1851        1.0788        1.0425        1.2167        1.2873        1.3788        1.6008        1.6322        2.8612        2.8978        3.1872        1.4904        1.5252        1.8911        1.7846        3.4417        2.8857        2.5186        2.7869        5.6141        5.3635        3.8998        4.1805        5.3918        5.5461        4.9988        5.1246        4.8937        5.1243        5.7663        6.7158        7.6260        8.4064        8.9857        9.5640       10.5740       11.8479       11.8456       11.9236       12.3859       12.5010       11.6666       11.1668       10.0061        9.4113        8.7331        7.7695        5.1905        5.8273        6.0327        6.6252        6.9127        7.3634        7.6213        9.5311        0.0000        0.0000        0.0000        0.0000        0.0000        0.0000        0.0000        0.0000        0.0000        0.0000        0.0000        0.0000        0.0000        0.0000        0.0000        0.0000        0.0000        0.0000
        0.0000        0.0000        0.0000        0.0000        0.0000        0.0000        0.0000        0.0000        0.0000        0.0000        0.0000        0.0000        0.0000        0.0000        0.0000        0.0000        0.0000        0.0000        0.0000        0.0000        0.0000        0.0000        0.0000        0.0000        0.0000        0.0000       29.0071       32.4416       55.6181       48.9224       43.9745       36.7943       31.6910       31.5702       25.8302       17.1325       22.6947       20.5892       11.7022       15.4413       12.9883        8.4201        4.5407        3.3908        0.6825        5.6057       14.9662        6.1268        4.4253        3.6104        1.1800        0.2658        0.3811        0.9240        0.9467        0.7556        0.8371        0.8337        0.7240        1.2132        1.4950        1.1732        1.1290        3.5557        1.1588        1.1326        2.4148        1.4788        1.3844        0.9923        1.9999        3.5926        3.2386        3.5671        2.2784        1.1167        0.8815        0.4262        0.2790        0.2642        0.4272        1.6920        1.3409        0.4042        0.2721        0.2116        0.6444        1.3729        0.4161        0.2105        0.0787        0.0363        0.0363        0.0181        0.2538        0.2195        0.0205        0.0501        0.0717        0.0448        0.0627        0.3982        0.3466        0.0953        0.1404        0.1154        0.0552        0.2702        0.2092        0.4412        0.9440        0.1529        0.1699        0.4500        0.4477        0.4668        0.4819        0.3566        0.0000        0.0000        0.0000        0.0000        0.0000        0.0000        0.0000        0.0000        0.0000        0.0000        0.0000        0.0000        0.8079        0.5088        0.6516        0.4341        0.4596        0.5127        1.1473        1.4670        0.8630        0.4398        0.5314        0.3338        0.4535        0.8443        0.7810        0.4686        0.4837        0.4297        0.5383        0.4701        0.4369        0.5721        1.0411        0.7375        0.6898        0.3327        0.2714        0.1650        0.1108        0.3859        0.7534        1.1949        1.1269        1.3833        1.6813        1.9823        2.7153        2.5392        2.2291        2.0953        1.8167        1.6341        1.3362        1.4863        1.8515        1.6699        1.2423        0.7716        0.8205        1.0450        1.0555        1.2799        1.5311        2.1097        1.7456        1.6402        2.6754        2.2787        1.6907        2.0016        3.1844        3.9835        2.7128        2.7865        3.1156        3.6358        4.0234        4.4702        4.8485        5.0842        5.7415        6.0109        5.8019        5.4611        5.9922        6.4564        8.0601        8.9426        9.1949        8.7270        8.9259        9.7017       10.3687       11.0364       11.0694       11.8420       12.1957       11.8410       10.8706        9.0861        9.0541        9.4034        9.5807        6.0338        5.4429        5.0720        6.6021        0.0000        6.4684        5.9744        8.7155        0.0000        0.0000        0.0000        0.0000        0.0000        0.0000        0.0000        0.0000        0.0000        0.0000        0.0000        0.0000        0.0000        0.0000        0.0000        0.0000        0.0000        0.0000
        0.0000        0.0000        0.0000        0.0000        0.0000        0.0000        0.0000        0.0000        0.0000        0.0000        0.0000        0.0000        0.0000        0.0000        0.0000        0.0000        0.0000        0.0000        0.0000        0.0000        0.0000        0.0000        0.0000        0.0000        0.0000       24.1137       21.3078       44.4955       25.6915       16.5215       20.5369       20.7615       26.1834       24.5322       26.6655       12.2994       10.9662       14.3981       12.3905       15.0968       18.3130        5.2458        3.8439        2.1327        1.1374        8.2697        8.0533        4.8448        2.1836        2.2569        0.7238        0.2286        0.2662        0.7334        0.7946        0.9183        1.0557        1.1941        0.6526        0.6089        1.2889        2.0066        2.2557        2.5857        1.1383        0.2000        0.2307        0.8803        1.2648        1.5936        1.0191        3.6589        3.2711        3.0641        1.9821        0.4959        0.3824        0.2666        0.2326        0.3033        0.2691        0.5443        0.1720        0.2214        0.4440        0.0680        0.1272        0.6632        0.7604        0.5052        0.6890        0.0100        0.0100        0.0100        0.0382        0.0116        0.0525        0.2220        0.2696        0.1865        0.1401        0.1610        0.0654        0.1105        0.1358        0.1507        0.4086        0.9214        1.4856        1.7255        1.6536        0.3863        0.3231        0.7485        0.4450        0.7093        0.5122        0.5284        0.2589        0.6417        0.7614        0.0000        0.0000        0.0000        0.0000        0.0000        0.0000        0.0000        0.0000        0.7688        0.7269        0.6449        0.8353        0.6332        0.6085        0.2677        0.5542        0.3071        0.2871        0.2802        0.2843        0.3182        0.4258        0.4686        0.4957        0.5134        0.4934        0.4800        0.4067        0.5023        0.5606        0.7440        0.8949        0.8841        0.6377        0.1557        0.1831        0.2756        0.2066        0.7085        1.1330        1.9990        2.2721        2.0237        1.5981        2.2045        2.3241        3.2772        2.8371        2.6313        2.1834        1.8409        1.4013        1.8028        2.0527        0.7964        0.6051        0.5666        0.6438        0.8023        0.8295        1.0093        2.2603        2.5772        2.2425        2.0876        2.0906        1.5536        1.9162        2.0972        2.1299        3.8991        3.0418        3.4103        3.7987        4.4702        5.0231        5.3212        5.8388        5.9753        6.5205        6.4511        7.0011        6.3645        6.5826        7.1295        7.4132        8.0244        8.1022        8.6573        9.3350        9.7612        9.9362       10.0705       10.3595       11.5149       11.9165       12.0568       11.6902        9.8124       10.0848        9.9260        9.0124        6.5295        6.2743        0.0000        0.0000        0.0000        0.0000        0.0000        0.0000        0.0000        0.0000        0.0000        0.0000        0.0000        0.0000        0.0000        0.0000        0.0000        0.0000        0.0000        0.0000        0.0000        0.0000        0.0000        0.0000        0.0000        0.0000
        0.0000        0.0000        0.0000        0.0000        0.0000        0.0000        0.0000        0.0000        0.0000        0.0000        0.0000        0.0000        0.0000        0.0000        0.0000        0.0000        0.0000        0.0000        0.0000        0.0000        0.0000        0.0000       16.4917        5.1940        7.4519       14.7838       25.9644       51.5243       12.4771       16.5797       10.4839        8.6535       10.3037       10.0367        9.2288        8.6651       10.9662       11.8575        7.3001       17.0179       14.4257       14.6479        2.1006        1.3286        1.1583       12.0056       10.4061        3.6231        1.7073        1.0709        2.0117        2.0343        1.7874        2.4967        1.5700        1.8330        2.0359        2.4557        2.7602        2.7247        1.3507        1.8047        3.1203        3.3404        1.5687        0.4146        0.3416        1.9532        2.8735        2.2714        1.4288        4.6733        5.6899        2.2686        1.0902        0.8356        0.5295        0.3119        0.2240        0.1793        0.3235        1.2577        0.4177        0.2452        0.3099        0.3571        0.2750        0.2219        0.1024        0.1022        0.2564        0.0741        0.0000        0.0160        0.1545        0.1254        0.1532        0.1622        0.2348        0.1497        0.1492        0.1186        0.1319        0.3331        0.3798        1.3454        1.3017        1.6559        2.1598        1.1856        1.3863        0.7208        0.3365        0.3234        0.3358        0.4457        0.4670        0.5103        0.3808        0.5223        0.3911        0.4352        0.4599        0.6962        0.7193        0.6588        0.9808        0.6079        0.9592        0.6277        0.6723        0.3512        0.6289        0.5975        0.3858        0.5656        0.3630        0.1202        0.1833        0.4013        0.4648        0.5143        0.5875        0.6124        0.6996        0.6293        0.5409        0.3261        0.3284        0.4814        0.5398        0.9629        0.8299        0.7977        0.7255        0.5132        0.4400        0.5920        0.7429        0.9882        1.2182        1.6545        2.2170        2.8525        3.3595        3.7807        3.9925        4.8961        5.1017        4.1369        3.3344        1.6252        1.1199        0.9163        0.6466        0.1386        0.0976        0.0866        0.1053        0.3997        0.4582        1.4817        2.7818        2.3422        2.0669        1.6717        2.7285        1.8743        1.8506        2.1913        2.3429        3.1252        3.3561        5.5509        3.5561        4.1604        4.7270        5.0960        5.9227        6.9385        7.1769        7.5778        7.3179        6.8272        6.6927        6.7817        6.9185        6.1136        5.5173        5.5699        6.3013        8.2260        8.6384        8.7240        8.6446       10.7912       11.4146       11.9759       11.9924       12.1178       12.2851       12.1383       11.4966       10.5285        0.0000        0.0000        0.0000        0.0000        0.0000        0.0000        0.0000        0.0000        0.0000        0.0000        0.0000        0.0000        0.0000        0.0000        0.0000        0.0000        0.0000        0.0000        0.0000        0.0000        0.0000        0.0000        0.0000        0.0000        0.0000
        0.0000        0.0000        0.0000        0.0000        0.0000        0.0000        0.0000        0.0000        0.0000        0.0000        0.0000        0.0000        0.0000        0.0000        0.0000        0.0000        0.0000        0.0000       12.8208       30.1594       20.7344       17.8051       18.9118        9.9145        7.3672        5.3656        2.6753        5.8042        4.4036        7.0050        2.3356        3.1959        3.3042        3.1060        2.5980        2.0454        1.1668        1.2287        0.6427        0.1733        1.0109        2.0100        2.4463        2.7627        1.4806        1.3555        4.0270        0.9502        2.9972        2.7370        2.7846        2.2920        2.1683        2.0768        2.3959        1.3917        1.3065        1.9113        1.0328        2.6951        2.5767        0.9453        1.0415        2.4123        2.3980        1.0138        0.9670        0.8106        0.5319        1.4599        2.5918        3.5552        3.4585        1.2364        1.2636        0.8989        0.2441        0.1747        0.5422        0.2923        0.2018        0.5380        0.9278        0.2068        0.2073        0.3239        0.1339        0.1018        0.1901        0.3631        0.3893        0.2388        0.2650        0.4967        0.5543        0.2770        0.3106        0.5434        0.6244        0.5152        0.5250        0.5284        0.5586        0.6522        0.4519        0.4985        0.5459        1.0301        0.6795        0.6956        1.3527        1.1684        0.7688        0.8866        0.7415        0.4855        0.2554        0.5018        0.3366        0.3100        0.4663        0.4677        0.6113        1.5917        1.6549        0.7187        0.6151        0.6486        1.9772        1.5595        1.6410        1.6366        1.9542        0.9566        0.4340        0.7196        0.1465        0.1298        0.1341        0.3924        0.3909        0.4394        0.5374        0.5742        0.5618        0.7165        0.6982        0.7007        0.7291        0.7594        0.8686        0.9907        1.0191        1.0280        0.9495        0.6492        0.5855        0.8264        1.0966        1.3629        1.6822        2.1769        2.7560        3.8378        4.4939        4.9528        5.1661        5.7111        5.5213        4.9005        3.8202        1.8496        1.3762        0.7045        0.5899        0.1541        0.0815        0.0444        0.0608        0.5637        0.3750        1.5761        3.7239        4.9350        2.7737        2.0979        1.9089        1.8309        2.3694        2.6250        2.8040        3.4269        5.0704        4.3440        4.3235        4.6962        4.9310        5.3848        7.3354        7.3132        7.3491        7.1688        6.8068        6.1498        6.1073        6.8355        6.8015        5.3770        5.2320        5.2524        5.7639        7.8609        9.3618        8.8919        8.6378       11.7956       11.8675       11.9140       12.4943       13.0716       13.4269        0.0000        0.0000        0.0000        0.0000        0.0000        0.0000        0.0000        0.0000        0.0000        0.0000        0.0000        0.0000        0.0000        0.0000        0.0000        0.0000        0.0000        0.0000        0.0000        0.0000        0.0000        0.0000        0.0000        0.0000        0.0000        0.0000        0.0000        0.0000
        0.0000        0.0000        0.0000        0.0000        0.0000        0.0000        0.0000        0.0000        0.0000        0.0000        0.0000        0.0000        0.0000        0.0000        0.0000        3.4717        4.2799        3.9534        3.6448        6.6202        7.7811        6.7831        8.6078        5.5868        4.4871        3.9388        3.6676        3.1384        3.4254        0.7904        0.7284        1.7068        2.0812        2.4740        2.6903        1.1544        0.9979        0.4134        0.2966        0.1557        0.3936        0.6325        0.7684        1.6637        1.4736        1.2208        0.9930        0.8747        1.3227        1.3821        0.8629        1.5287        2.2342        2.2088        2.0126        2.1334        1.1964        0.7278        0.8310        1.9875        2.0716        1.8828        1.0679        1.0309        0.9698        1.0044        1.2076        0.7321        0.2573        0.4483        1.7647        2.8742        1.5448        2.9115        1.0621        0.7032        0.2539        0.2638        0.2144        0.5132        0.6749        0.3655        0.3694        0.3025        0.4193        0.1297        0.1586        0.2570        0.6462        0.5454        0.4832        0.5796        0.6288        0.7123        0.6795        0.7665        0.9098        0.9245        0.8584        0.9591        1.0623        0.8857        1.7083        2.5517        0.9475        0.7266        0.5462        0.6691        1.0588        0.7068        1.5033        0.3538        0.1506        0.1638        0.3839        0.4107        0.8240        0.6115        0.6278        0.7983        1.1191        0.7093        0.4457        0.4407        1.1270        0.7601        0.9667        0.5766        0.6273        0.5464        1.0534        0.8834        1.3737        1.1589        0.6829        0.2365        0.4500        0.7325        0.3957        0.3071        0.3837        0.4898        0.5318        0.5888        0.5590        0.4801        0.4888        0.6926        0.7723        1.0486        0.8614        1.4632        1.4917        1.1928        0.9493        0.7286        0.6448        0.8453        1.0969        1.4379        1.6573        2.3556        3.2538        4.4947        5.1502        5.3343        5.6419        6.4971        6.6825        6.2291        4.8345        2.7455        1.1947        0.6201        1.4556        0.0987        0.0364        0.0252        0.0440        0.2156        0.5966        0.4084        1.3830        2.5429        1.7876        1.9731        2.2053        2.0600        2.3132        2.5751        2.7889        5.3235        6.4251        6.8177        7.4359        8.2388        8.3480        8.8427        9.8394        7.6305        7.2085        6.9194        6.5792        6.1372        6.1247        6.9126        7.0135        5.9331        5.2414        4.9139        5.2302        6.6374        7.9811        9.3699        0.0000       11.1510       12.1294       11.8610       12.3387       13.3059       14.0267        0.0000        0.0000        0.0000        0.0000        0.0000        0.0000        0.0000        0.0000        0.0000        0.0000        0.0000        0.0000        0.0000        0.0000        0.0000        0.0000        0.0000        0.0000        0.0000        0.0000        0.0000        0.0000        0.0000        0.0000        0.0000        0.0000        0.0000        0.0000
        0.0000        0.0000        0.0000        0.0000        0.0000        0.0000        0.0000        0.0000        0.0000        0.0000        0.0000        0.0000        0.0000        6.3663        4.2721        1.7517        2.2081        0.9543        0.2896        2.2840        3.1119        2.5061        1.6662        1.7177        3.9859        2.4522        1.1349        0.8763        0.6767        1.0206        2.1553        2.5929        2.1708        1.3579        1.4597        0.9109        0.6248        0.2975        0.2079        0.0000        0.0000        0.1617        0.2830        2.0039        2.9050        1.0824        0.4945        0.5530        0.4638        0.6029        0.9108        1.8674        1.2502        1.2856        1.0863        0.9060        1.1168        1.6667        1.3597        1.9056        2.0169        1.3261        1.0100        0.8183        0.9233        1.0033        0.5790        0.9088        0.3392        0.3729        0.7217        2.0319        1.3236        1.3787        2.3822        1.7868        2.5204        1.6297        2.0204        2.4554        1.2899        1.3276        1.1518        0.4624        0.1501        0.0760        0.1542        0.1745        0.3231        0.5688        1.3283        0.9208        0.9927        1.0289        1.2000        0.7446        1.1826        1.0929        0.9116        1.0530        0.9404        0.5682        0.6569        1.5902        1.4561        0.5768        0.7270        0.6695        0.4663        0.4112        1.0149        0.5533        0.4869        0.3982        0.4006        0.4805        0.5329        0.5773        0.3079        0.4836        0.6057        0.6006        0.3220        0.8528        1.9381        0.8961        0.7048        0.6866        1.0975        1.2032        0.6911        1.0721        0.2681        1.0070        0.8680        0.3154        0.2726        0.1665        0.1377        0.5284        0.6618        0.6263        0.4898        0.8017        0.5344        0.5574        0.4796        0.9922        1.4163        1.4989        1.2846        1.2386        1.3066        1.5170        1.6524        1.1196        0.6183        0.7121        0.8859        1.2350        1.4974        1.9691        2.9616        3.9299        4.4900        4.5649        4.5448        5.6616        6.1591        6.1444        5.5955        3.7871        2.8873        1.7356        0.7448        0.1722        0.0715        0.1053        0.0484        0.3080        0.3772        0.4077        0.5916        1.3277        1.6313        2.0627        2.1896        1.9066        2.2057        2.6044        4.8196        4.7433        5.5161        6.3089        8.8510        6.6880        7.5624        8.7114        9.9920        9.1170        8.8063        8.4276        8.0688        7.2464        6.8451        6.9707        6.2914        5.2075        5.2278        5.3196        5.5297        6.7143        7.2064        0.0000        0.0000        0.0000        0.0000        0.0000        0.0000        0.0000        0.0000        0.0000        0.0000        0.0000        0.0000        0.0000        0.0000        0.0000        0.0000        0.0000        0.0000        0.0000        0.0000        0.0000        0.0000        0.0000        0.0000        0.0000        0.0000        0.0000        0.0000        0.0000        0.0000        0.0000        0.0000        0.0000        0.0000        0.0000        0.0000
        0.0000        0.0000        0.0000        0.0000        0.0000        0.0000        0.0000        0.0000        0.0000        8.1744        0.0000        0.0000       15.6921        9.1354        4.6244        3.9634        3.4054        1.8751        1.3699        2.3959        2.6308        2.5841        0.5263        0.7740        0.1224        0.0000        0.0000        0.3159        1.5780        3.6606        2.0868        1.0940        2.4764        1.3396        0.4971        0.9504        0.8872        1.3420        1.1545        1.8371        3.1328        1.9544        1.4850        9.7140        8.7994        1.5435        0.8726        0.5631        0.6983        1.3541        1.6513        1.4908        0.6394        1.2380        1.0620        0.5832        0.4248        1.2049        1.1243        0.9891        1.4544        0.8463        0.9583        1.1870        0.3027        0.2793        0.1902        1.4673        0.3372        1.4220        2.3690        1.0466        0.3978        0.8738        2.7211        1.4774        1.7842        1.2323        3.8186        2.6485        1.5320        0.9457        0.9419        0.2894        0.1046        0.1449        0.3555        0.2203        0.3198        0.5725        0.8400        0.5437        0.4603        0.7899        1.0859        0.7033        0.6842        0.6779        0.7028        0.5718        0.2882        0.8066        0.8695        1.1021        0.6692        0.5217        0.3742        0.4490        0.2326        0.2043        0.8900        0.4444        0.4116        0.4133        0.4355        0.6340        0.3993        0.5065        0.8094        0.6081        0.3881        1.3060        1.1704        1.0758        0.5201        0.6365        1.1176        1.0322        1.8381        2.8304        3.7229        3.5659        0.3061        2.0129        1.6238        0.1141        0.1714        0.5334        0.1169        0.2175        0.3369        0.8310        0.8969        0.5349        0.9523        1.0365        0.5335        0.4802        0.8501        1.0137        1.1033        0.8828        0.5871        0.7485        0.7934        1.0669        0.9560        0.8583        0.9938        1.9065        1.6520        1.7954        2.3073        3.2200        4.4265        4.7682        4.7850        5.0579        5.0941        4.7612        4.2166        2.8740        2.0013        2.1254        1.8784        1.0622        0.2560        0.3119        0.3112        0.2759        0.3411        0.4730        0.6726        0.9783        1.1981        1.4422        1.7250        1.3897        1.9334        2.6136        3.1044        5.0157        5.0264        4.3327        4.3136        4.6767        5.2959        6.2007        6.4015        6.8426        7.6673        9.4436        8.8933        8.3252        7.5741        7.3600        6.9674        6.6636        6.5229        6.2644        6.5717        6.2472        0.0000        0.0000        0.0000        0.0000        0.0000        0.0000        0.0000        0.0000        0.0000        0.0000        0.0000        0.0000        0.0000        0.0000        0.0000        0.0000        0.0000        0.0000        0.0000        0.0000        0.0000        0.0000        0.0000        0.0000        0.0000        0.0000        0.0000        0.0000        0.0000        0.0000        0.0000        0.0000        0.0000        0.0000        0.0000        0.0000        0.0000
        0.0000        0.0000        0.0000        0.0000        0.0000       21.2639       17.1557       14.0987        8.1272        9.2154       12.7999        8.9948        8.0165        6.1937        4.4380        3.9563        3.9206        3.6102        3.7341        4.7857        3.8292        0.2563        0.8007        2.5644        0.1049        0.3723        0.9959        2.2058        3.2705        2.6901        1.7097        0.9589        1.1487        1.0355        2.4804        4.4686        7.1500        7.6166        8.2958        7.7445        4.4101        2.0054        0.2397        0.0955        4.1314        3.6625        2.0414        0.9577        0.8207        0.5580        0.8180        0.7598        0.5641        0.4488        0.8035        1.1019        0.7745        0.5406        0.9819        1.8565        2.0076        2.1682        2.0123        0.8210        0.2833        0.3976        0.2306        0.4399        0.2672        0.0822        1.6515        1.3872        1.3348        2.7171        3.4286        2.0934        1.8552        2.6123        2.4479        0.7159        0.9567        1.0277        1.1286        0.4795        0.6560        0.7117        0.7621        0.6674        0.9099        1.5280        1.3857        0.4896        0.8251        1.4279        1.1228        0.7167        0.4393        0.2171        0.2331        0.4692        0.5840        0.8807        0.6981        0.5155        0.3235        0.2233        0.1838        0.1365        0.3522        0.3813        0.7722        0.9045        0.3917        0.2454        0.2400        0.1803        0.1824        0.4366        0.7231        1.2509        1.1750        1.4013        2.1808        2.1571        2.9828        3.3808        2.7424        4.4113        5.8765        4.1606        3.8875        2.0375        1.2138        1.9987        1.4294        0.5284        0.3812        0.0098        0.0049        0.1952        0.2738        0.3058        1.0978        1.2354        1.2807        1.0320        0.8897        0.7518        0.4909        0.2985        0.4785        0.9576        1.0127        1.0305        0.9843        1.1326        1.0387        0.9717        1.1336        1.4421        1.2968        1.7062        2.0584        3.2091        4.1931        4.9145        5.1604        5.2965        5.3684        4.2978        3.2883        1.8492        2.4855        2.0789        1.8284        1.5628        0.5566        0.4160        0.2549        0.2889        0.3490        0.4727        0.6602        0.9491        1.1508        1.4419        1.6997        1.3809        1.8462        2.0429        2.6755        4.0788        0.0000        0.0000        3.1460        3.9059        3.5933        4.1273        4.4449        4.4096        5.4311        6.1959        5.8858        6.6812        7.4474        8.3262        8.3236        6.8858        6.6230        6.7430        6.7579        0.0000        0.0000        0.0000        0.0000        0.0000        0.0000        0.0000        0.0000        0.0000        0.0000        0.0000        0.0000        0.0000        0.0000        0.0000        0.0000        0.0000        0.0000        0.0000        0.0000        0.0000        0.0000        0.0000        0.0000        0.0000        0.0000        0.0000        0.0000        0.0000        0.0000        0.0000        0.0000        0.0000        0.0000        0.0000        0.0000        0.0000        0.0000
        0.0000        0.0000        0.0000        0.0000       29.7763       29.6414       21.7869       24.0390       10.7530       12.1105       11.9561       10.3912        5.8254        5.5848        6.0611        4.3049        6.5663        4.9807        4.6239        2.8480        4.5967        3.0393        2.0295        0.7284        0.5281        1.2585        1.9005        3.3820        1.0414        0.9680        1.0848        1.2907        4.5039        5.3302        6.3762        9.8794        6.7658        8.5358        7.7498        2.7378        1.2501        1.9376        4.4283        7.9482        3.2121        2.3331        3.5802        2.9110        2.2081        1.9691        2.1044        1.6259        0.4098        0.2634        0.3792        0.4075        0.4567        0.3822        0.4252        2.4422        1.6445        1.3738        1.3319        2.3823        1.2462        1.1031        1.9834        1.2993        1.7242        1.5110        1.3442        1.0590        2.1806        0.9050        2.1500        2.2092        1.5652        2.9509        4.1602        1.4054        1.2756        1.4788        1.5774        1.0114        1.6421        1.7664        1.6000        1.2304        1.3771        1.8324        1.6462        1.1652        1.2685        1.5750        1.7140        0.9435        0.9934        0.6913        1.0240        0.6573        0.5910        0.9751        1.0562        0.3658        0.3367        1.0939        1.4166        1.1167        0.8952        0.3228        0.2700        0.2108        0.2169        0.1531        0.1677        0.1828        0.1837        0.0675        0.1700        0.2693        0.1907        0.1777        0.5089        2.6197        2.3735        1.8682        1.5050        2.3680        4.2945        4.8553        3.2378        2.7150        2.3054        1.0612        1.2162        1.3996        1.0032        0.2620        0.0122        0.1762        0.2444        0.2956        0.3359        0.6973        0.3606        1.1643        1.5364        0.4529        1.2458        0.6589        0.5767        0.2433        0.4399        0.6583        0.8563        1.0239        1.1049        1.8993        2.4648        1.7789        1.1600        1.3824        1.9983        2.8668        3.8209        4.1079        4.1661        4.4115        4.1469        4.0747        3.9595        1.9645        1.7348        2.0564        1.8372        1.5982        1.0989        0.6386        0.3413        0.3516        0.4343        0.5944        1.3020        1.8353        1.4688        1.9715        1.7090        1.5758        2.1388        2.4995        5.0427        0.0000        0.0000        0.0000        6.3571        3.5566        3.1661        3.3763        3.2860        3.9810        4.5949        5.3118        5.6539        6.4713        6.8207        7.6314        7.9714        6.9524        0.0000        0.0000        0.0000        0.0000        0.0000        0.0000        0.0000        0.0000        0.0000        0.0000        0.0000        0.0000        0.0000        0.0000        0.0000        0.0000        0.0000        0.0000        0.0000        0.0000        0.0000        0.0000        0.0000        0.0000        0.0000        0.0000        0.0000        0.0000        0.0000        0.0000        0.0000        0.0000        0.0000        0.0000        0.0000        0.0000        0.0000        0.0000        0.0000        0.0000        0.0000
        0.0000        0.0000       33.3735       31.6007       27.8370       23.1900       18.5168       18.9445        8.6758        8.9738        8.2665        7.2502       13.9814       11.8341        9.0859        8.2510        4.8322        4.1766        3.2040        3.8046        3.5720        0.7646        0.0878        0.3153        0.3954        1.3335        0.4712        0.0680        0.0920        1.1721        3.6171        3.0065        2.8057        1.6337        4.4241        7.3611        6.4760        4.0481        3.3003        1.9327        1.0121        1.1588        2.4129        3.1347        2.9246        2.0432        3.8708        5.2848        2.7240        4.1673        1.2636        0.3218        0.7450        0.3555        0.6859        1.1657        1.2119        0.8709        1.1400        1.1762        1.8456        0.9716        1.7162        2.9885        2.9535        1.9982        2.1174        3.6452        2.8749        2.3804        3.2232        2.2207        2.2222        2.1871        0.4404        1.4716        1.8963        2.1826        3.4490        2.2589        2.2625        2.3403        2.1239        1.2703        1.6272        2.6390        1.6929        1.6397        1.8007        1.8060        2.0601        1.0431        0.9764        0.8353        0.5109        0.4615        0.7223        0.9804        1.2713        0.7151        0.4979        1.0497        0.9163        1.3149        2.6355        1.6890        1.0503        0.7148        0.5810        0.6027        0.3937        0.1365        0.1591        0.1168        0.0853        0.0680        0.0675        0.0343        0.0365        0.0934        0.0935        0.5521        2.1196        2.1617        1.2461        2.3789        2.4665        1.9610        1.4796        3.7850        2.8209        1.7797        3.3385        3.9229        1.9668        0.9388        0.2054        0.4385        0.0532        0.1817        0.2459        0.6499        0.5707        0.5612        0.3049        0.5037        1.2130        0.9089        0.6816        0.5020        0.4320        0.2270        0.1958        0.2559        0.2247        0.6625        0.9033        0.9761        1.0718        1.3117        1.2518        1.2625        1.5981        2.1898        2.5832        2.9567        3.0400        2.9664        3.2577        4.9651        2.5162        1.2407        1.0473        0.7134        0.4785        1.6094        1.4161        0.6601        0.6224        0.4577        0.5572        0.7661        1.0922        1.0969        1.2126        1.4459        1.6810        2.0233        1.7500        3.2110        0.0000        0.0000        0.0000       21.3070        5.8132        2.5595        2.6961        2.7711        2.6963        3.0185        3.0479        3.2932        5.5721        6.0983        6.4627        5.7074        7.2931        0.0000        0.0000        0.0000        0.0000        0.0000        0.0000        0.0000        0.0000        0.0000        0.0000        0.0000        0.0000        0.0000        0.0000        0.0000        0.0000        0.0000        0.0000        0.0000        0.0000        0.0000        0.0000        0.0000        0.0000        0.0000        0.0000        0.0000        0.0000        0.0000        0.0000        0.0000        0.0000        0.0000        0.0000        0.0000        0.0000        0.0000        0.0000        0.0000        0.0000        0.0000        0.0000
        0.0000       25.1047       16.1747       21.0374       19.4965       13.4419        9.0681       14.4526       20.4963       11.3317       10.3654       10.3581        8.3426        8.1178        4.2468        2.9715        4.0422        2.6925        1.3623        0.9969        0.5362        0.8173        1.0184        0.1178        0.2410        0.0000        0.0000        0.1279        0.6221        1.0759        1.8196        1.9046        2.0010        3.7444        3.6107        2.4620        1.3756        0.8322        1.6299        2.0465        2.8443        4.5558        5.8818        6.0093        5.4988        2.7816        2.4286        1.0691        0.8795        2.5981        2.7662        0.5972        0.4882        0.3068        0.1877        0.4753        0.8764        0.8504        1.0449        0.5899        0.5084        0.6353        0.6162        0.5778        0.8314        1.4796        2.1633        2.1065        2.1329        1.8854        1.3599        0.6189        0.4801        0.6871        1.9898        0.8294        1.0151        2.1705        2.4380        1.9395        1.9661        1.4021        1.0630        0.4798        1.0269        0.9949        1.1596        1.6598        1.6375        1.2079        0.9701        1.4958        0.7332        0.6700        1.1134        0.8832        1.1104        1.2846        0.7674        0.4707        0.6124        2.0283        1.4441        1.4874        2.1614        1.7571        1.8126        2.6956        1.7960        0.4892        0.1949        0.4072        0.7924        0.7990        0.4356        0.1193        0.0686        0.0341        0.0607        0.4650        0.7014        1.1427        3.0574        2.6545        1.4449        0.2994        0.6904        1.1548        1.5039        2.9630        1.7837        1.0172        1.4484        1.6682        0.9607        0.7913        0.2191        0.3976        0.5492        0.4707        0.2695        0.2117        0.2014        0.0000        0.0000        0.0099        0.5138        0.1523        0.2061        0.2535        0.1664        0.2821        0.7492        0.2295        0.4058        0.2123        0.2851        0.2624        0.1413        0.5014        0.9210        0.9738        1.0434        0.5380        0.7346        0.6573        0.5755        0.5855        0.8904        0.8763        1.0143        0.6995        0.2381        0.2676        0.1909        0.2876        1.0549        0.5634        0.4575        1.0294        0.9690        1.2467        1.4516        1.8470        1.6810        1.4805        2.7563        5.3837        0.0000        0.0000        0.0000        0.0000        6.4976        1.1718        1.4705        1.7939        2.6470        2.9440        2.9031        2.3880        3.3713        3.4305        2.5326        2.7261        3.0368        3.4303        0.0000        0.0000        0.0000        0.0000        0.0000        0.0000        0.0000        0.0000        0.0000        0.0000        0.0000        0.0000        0.0000        0.0000        0.0000        0.0000        0.0000        0.0000        0.0000        0.0000        0.0000        0.0000        0.0000        0.0000        0.0000        0.0000        0.0000        0.0000        0.0000        0.0000        0.0000        0.0000        0.0000        0.0000        0.0000        0.0000        0.0000        0.0000        0.0000        0.0000        0.0000        0.0000        0.0000
        0.0000        8.9105        6.8760        5.4816        4.3057        2.8736        2.5285        4.9987        2.1208        4.6805        3.9921        1.4421        5.5733        2.3910        2.2320        1.8276        1.2919        1.9308        1.0957        1.4437        1.2168        0.2697        0.0648        0.0000        0.0000        0.0000        0.0807        0.0926        0.7479        1.2395        1.9212        1.2993        0.7519        0.9596        1.9305        1.3900        3.2060        3.8520        4.2620        5.7735        3.2014        2.2460        2.4301        2.8134        1.7334        1.1480        1.4309        1.5099        1.7842        2.0780        2.8736        1.8127        0.6652        0.7268        0.2566        0.4151        0.8736        0.8890        3.4132        4.9541        4.8712        3.3532        1.9462        2.4120        0.8678        0.8359        1.2585        0.8665        1.2076        1.3460        0.6588        0.4898        0.6965        0.6187        1.8153        1.5908        1.5046        1.6966        2.0171        0.8093        1.5175        1.4994        1.4807        0.6539        1.2364        0.9202        0.9062        1.4657        1.5782        1.8102        0.7320        0.4499        0.3680        0.2400        0.4525        0.4021        0.4182        0.8333        1.1854        0.8091        0.3838        0.7950        0.5679        0.8871        2.8532        4.4347        4.3834        3.8748        4.9933        2.3608        0.6978        0.4558        0.3117        0.3150        0.2496        0.2325        0.1988        0.2387        0.2719        0.3740        0.4002        1.0474        1.9744        1.2451        1.7668        1.9332        1.0681        1.2057        1.5699        2.8291        3.2325        1.6852        1.3928        0.3624        0.3991        0.7558        0.1968        0.3644        0.4725        0.5870        0.3645        0.2636        0.1786        0.0164        0.0000        0.1413        0.0641        0.3051        0.0807        0.0052        0.0000        0.0133        0.0634        0.1394        0.1685        0.1199        0.0963        0.0785        0.0479        0.2687        0.3838        0.7416        0.6057        0.3317        0.3420        0.2816        0.2367        0.1997        0.2294        0.3181        0.2264        0.1870        0.2727        0.2728        0.3964        0.6812        0.5518        0.4121        0.5739        0.8645        1.1934        2.2453        1.4079        1.2631        1.4268        3.1060        0.0000        0.0000        0.0000        0.0000        0.0000        2.4254        0.9143        0.8612        0.8912        4.2999        1.4738        2.2398        1.5746        1.7392        1.9660        2.2396        3.3260        2.9804        0.0000        0.0000        0.0000        0.0000        0.0000        0.0000        0.0000        0.0000        0.0000        0.0000        0.0000        0.0000        0.0000        0.0000        0.0000        0.0000        0.0000        0.0000        0.0000        0.0000        0.0000        0.0000        0.0000        0.0000        0.0000        0.0000        0.0000        0.0000        0.0000        0.0000        0.0000        0.0000        0.0000        0.0000        0.0000        0.0000        0.0000        0.0000        0.0000        0.0000        0.0000        0.0000        0.0000        0.0000        0.0000
        8.3986        5.0211        4.0341        1.7610        1.5706        1.6266        0.5777        0.5214        1.2823        2.0370        1.7409        1.9819        2.1298        5.4501        2.5143        0.6406        0.0748        0.3956        0.4376        0.4389        0.5162        0.7895        0.0606        0.2273        0.2130        0.6307        0.4278        0.4927        0.6909        1.3338        1.2313        0.5851        0.5822        1.2765        1.8138        3.1632        2.6215        1.8168        1.4111        3.8307        4.4838        6.0293        4.4366        5.4289        4.1448        1.6930        1.2906        2.6236        1.6603        0.9450        0.2329        0.7769        0.9581        1.1529        2.3984        2.0948        4.1791        4.6512        4.4384        2.9884        2.1438        1.9547        1.0732        1.1310        0.5238        0.6100        0.6156        0.8148        1.1244        0.9905        1.1036        1.0467        1.5556        2.4156        3.1289        2.0286        1.5011        1.7748        1.7192        1.4429        1.4016        1.3641        0.6951        0.8477        0.8965        0.9035        1.0469        1.8208        1.4783        0.5459        0.4370        0.3342        0.3481        0.2915        0.3912        0.3103        0.3085        0.3060        0.3054        0.2973        0.2360        0.2593        0.3727        0.2263        0.8672        1.6607        1.0114        0.8689        1.6722        3.3281        3.5545        3.5025        1.9803        1.3682        1.7927        0.9151        1.2961        1.6290        0.5913        0.2984        0.3540        0.5090        1.2550        1.1806        0.5440        0.4223        0.3387        0.7369        1.1401        1.5279        1.3890        2.0594        1.6524        0.3785        0.0938        0.4891        0.4238        0.9128        0.8733        0.4614        1.2075        0.3624        0.3928        0.3149        0.1639        0.0202        0.0405        0.1284        0.5129        0.1216        0.3107        1.1365        0.9412        0.2507        0.0170        0.0587        0.3298        0.6209        0.9066        0.6740        0.4956        0.4816        0.6918        0.2822        0.3859        0.1874        0.0886        0.0573        0.0474        0.0403        0.0290        0.0000        0.0271        0.0000        0.0455        0.8750        0.8078        0.3336        0.4362        0.9563        1.4537        1.6675        1.8764        1.3793        1.8498        0.0000        0.0000        0.0000        0.0000        0.0000        0.0000        1.3703        0.6802        0.7249        3.0003        4.5339        2.0344        2.2346        3.1220        2.6191        2.3462        0.0000        0.0000        0.0000        0.0000        0.0000        0.0000        0.0000        0.0000        0.0000        0.0000        0.0000        0.0000        0.0000        0.0000        0.0000        0.0000        0.0000        0.0000        0.0000        0.0000        0.0000        0.0000        0.0000        0.0000        0.0000        0.0000        0.0000        0.0000        0.0000        0.0000        0.0000        0.0000        0.0000        0.0000        0.0000        0.0000        0.0000        0.0000        0.0000        0.0000        0.0000        0.0000        0.0000        0.0000        0.0000        0.0000        0.0000        0.0000
        8.9793        8.4252        5.3745        1.6919        0.6509        0.4688        0.6108        1.5873        4.5614       13.0204       12.3642        4.3577        4.9690        1.9819        0.7538        0.6079        0.3637        0.9140        1.2279        1.3103        1.9703        0.8216        0.4471        0.4622        1.0197        2.2881        2.1648        1.9431        0.9643        1.0033        1.7199        0.8618        0.7005        1.5035        2.5468        2.6669        1.8712        2.4953        3.9758        4.0715        2.5872        2.2808        2.2040        1.2514        0.8358        0.8473        1.4131        2.2723        2.1248        1.2739        0.2774        0.7026        0.9419        3.3066        4.6038        5.4906        4.8198        2.7053        1.5378        1.8742        1.3528        1.2564        0.9856        0.7359        0.8156        1.0515        1.9948        1.5051        1.7490        2.1406        2.1603        2.2394        2.6901        2.8396        2.5235        1.5153        1.7418        1.2473        1.4017        1.4627        0.7366        1.4398        1.5410        0.8787        0.5078        0.5444        0.6058        1.4353        0.8128        0.6545        0.5603        0.3966        0.3470        0.3106        0.2698        0.3258        0.3156        0.2148        0.1516        0.1184        0.1447        0.1904        0.1178        0.2446        0.4239        0.4381        0.1217        0.4535        0.4121        3.8662        6.3080        2.8687        2.1475        3.2117        2.7041        0.8478        0.7872        1.3988        0.7961        0.0557        0.3307        1.4677        1.1690        0.2668        0.1222        0.1185        0.1771        0.9508        1.6745        0.9290        0.3209        0.6194        0.4963        0.5228        0.3887        0.7806        0.2990        0.3171        0.3567        0.3183        2.6462        0.6073        0.5000        0.1834        0.4292        0.1780        0.0411        0.0646        0.0524        0.4890        0.4029        0.8931        0.7909        0.8665        0.6468        0.0964        0.0324        0.0830        0.1410        0.6062        0.7113        0.4433        0.6467        0.2326        0.1485        0.0930        0.0900        0.0714        0.0726        0.0659        0.0513        0.0344        0.1076        0.2165        0.3890        0.2615        0.3441        0.4069        0.8012        1.3677        1.4153        1.5631        1.5794        3.5615        0.0000        0.0000        0.0000        0.0000        0.0000        0.0000        1.3200        0.7461        0.7400        0.8203        0.8288        1.1554        2.7190        3.6664        9.4833        4.7108        2.3035        0.0000        0.0000        0.0000        0.0000        0.0000        0.0000        0.0000        0.0000        0.0000        0.0000        0.0000        0.0000        0.0000        0.0000        0.0000        0.0000        0.0000        0.0000        0.0000        0.0000        0.0000        0.0000        0.0000        0.0000        0.0000        0.0000        0.0000        0.0000        0.0000        0.0000        0.0000        0.0000        0.0000        0.0000        0.0000        0.0000        0.0000        0.0000        0.0000        0.0000        0.0000        0.0000        0.0000        0.0000        0.0000        0.0000        0.0000        0.0000
        9.7809       10.1601        4.0001        1.1722        0.1531        0.1350        1.1413        7.8364        8.9564        6.4144        4.1131        1.8995        1.9283        0.7023        1.2764        3.5075        0.9621        0.8260        0.8027        0.7667        0.8472        0.3305        0.4622        1.8930        1.8763        1.5518        1.3657        0.7009        0.5168        0.2463        0.3548        0.1541        0.0544        0.2548        0.2433        0.3406        1.1635        5.7313        3.4482        4.3902        4.1686        1.5922        0.7960        0.6728        1.1142        1.3751        1.6731        2.9230        2.3186        2.7576        2.9832        5.2778        5.3342        4.9225        6.2822        2.3363        0.7039        0.9915        0.9956        0.7104        0.6041        1.2455        1.1805        1.0236        1.6018        1.5273        1.7156        1.8032        2.0047        2.2204        2.6738        2.7347        2.8457        1.8571        1.8617        1.4545        1.4678        1.7059        2.0315        1.6231        1.5277        1.5274        1.5963        1.3225        1.3718        1.4699        1.5718        1.9084        1.8992        1.8621        1.5762        0.7326        0.5821        0.4772        0.8054        0.5184        0.5053        0.5053        0.2114        0.2337        0.1614        0.1177        0.1253        0.3944        0.1372        0.0841        0.1307        0.2234        0.3473        0.5847        1.2346        1.9879        3.3713        3.0564        2.5132        1.3450        1.2736        2.6315        1.7254        1.3174        1.3752        1.2874        1.1380        0.3288        0.1074        0.2916        0.4323        1.0688        1.7155        0.6866        0.4282        0.3883        0.3437        0.8041        0.7905        1.1457        0.4454        0.2540        0.5522        0.9726        0.8735        0.6601        0.8705        0.7849        0.4165        0.5887        0.3404        0.3833        0.4968        0.4614        0.4370        0.3242        0.6915        0.2450        0.1315        0.0742        0.0400        0.0170        0.4740        0.4602        0.4052        0.1405        0.0693        0.3069        0.3777        0.4152        0.4062        0.4851        0.3990        0.3431        0.2669        0.1662        0.3232        0.5706        0.5343        0.0563        0.0358        0.1220        0.3062        1.5323        2.3894        3.0027        0.0000        0.0000        0.0000        0.0000        0.0000        0.0000        0.0000        0.0000        1.3800        1.4885        1.5151        1.5911        1.7293        3.6900        0.0000        3.7800        7.6800        8.8800        8.4000        0.0000        0.0000        0.0000        0.0000        0.0000        0.0000        0.0000        0.0000        0.0000        0.0000        0.0000        0.0000        0.0000        0.0000        0.0000        0.0000        0.0000        0.0000        0.0000        0.0000        0.0000        0.0000        0.0000        0.0000        0.0000        0.0000        0.0000        0.0000        0.0000        0.0000        0.0000        0.0000        0.0000        0.0000        0.0000        0.0000        0.0000        0.0000        0.0000        0.0000        0.0000        0.0000        0.0000        0.0000        0.0000        0.0000        0.0000        0.0000
        4.6401        2.5184        2.5855        3.7732        1.4783        2.3489        4.3516       23.7035       12.1074        5.2602        2.2385        2.4236        2.3689        1.9360        4.4317        3.9272        4.5297        0.7983        0.9973        1.3304        0.5364        0.7875        1.9023        2.0218        1.9133        1.5951        0.8169        0.7604        0.6645        0.8962        1.3482        0.7870        0.7850        0.5303        0.2528        0.3072        1.7868        5.5338        1.9468        1.6001        2.2843        2.6522        3.9208        5.2885        4.5745        5.2641        5.7927        6.5777        5.4028        1.6916        4.3950        2.4701        1.4610        0.4725        0.0349        0.3518        0.3861        0.4239        0.4632        0.4274        0.7772        0.5883        1.0593        0.9987        1.4766        1.7971        1.8809        2.1670        2.2159        2.8721        3.2525        2.9095        2.7201        2.5669        2.7209        1.8062        1.6227        2.0727        1.6146        1.2279        1.4026        1.4543        1.5556        1.3393        1.3723        1.4215        1.4094        1.9790        1.2198        1.4181        0.9413        0.4854        0.4113        0.2777        0.4386        0.5397        0.5184        0.1220        0.2217        0.2440        0.2687        0.1533        0.1410        0.2224        0.1014        0.0994        0.1004        0.1699        0.1801        0.0512        0.1381        0.6072        0.6296        2.1000        3.2107        2.9320        2.1791        1.5536        1.7139        0.7168        0.4289        0.5312        0.6491        0.3789        0.3168        0.4340        0.6121        0.7613        0.6446        0.7413        0.5948        0.3930        0.3424        0.5086        0.1860        0.4109        0.2793        0.3987        1.4495        1.7223        1.5884        1.7027        2.2219        2.3915        1.9345        1.7448        1.0326        0.5356        0.8622        0.6771        0.6186        0.4130        0.4298        0.4281        0.2743        0.0350        0.1036        0.3183        0.4405        0.3058        0.3018        0.0171        0.0169        0.2969        0.3793        0.4021        0.5493        0.5629        0.4791        0.3816        0.2395        0.0481        0.0338        0.0090        0.0163        0.0228        0.0299        0.0991        0.2310        0.0000        0.0000        0.0000        0.0000        0.0000        0.0000        0.0000        0.0000        0.0000        0.0000        0.0000        4.0200        2.3943        2.4566        3.1932        0.0000        0.0000        0.0000        0.0000        0.0000        0.0000        0.0000        0.0000        0.0000        0.0000        0.0000        0.0000        0.0000        0.0000        0.0000        0.0000        0.0000        0.0000        0.0000        0.0000        0.0000        0.0000        0.0000        0.0000        0.0000        0.0000        0.0000        0.0000        0.0000        0.0000        0.0000        0.0000        0.0000        0.0000        0.0000        0.0000        0.0000        0.0000        0.0000        0.0000        0.0000        0.0000        0.0000        0.0000        0.0000        0.0000        0.0000        0.0000        0.0000        0.0000        0.0000        0.0000        0.0000        0.0000        0.0000
        0.0000        0.0000        1.1892        3.3012        0.0000        5.7100       15.0897       27.9481       15.0172        4.3524        3.3785        0.6052        2.2386        4.0292        1.9358        5.4423        1.6645        1.4632        2.4463        1.2032        1.8200        1.7053        2.1343        2.6553        2.1513        0.6427        0.4825        0.5009        0.5878        1.7384        1.8536        0.5973        1.0366        0.7915        0.7075        0.2190        2.7398        3.1464        4.1691        4.4463        3.1342        2.1892        2.1902        1.3288        2.0644        1.1209        1.8852        5.0858        4.4065        2.2092        0.0000        0.0141        0.2861        0.0839        0.5449        0.3369        0.3775        0.5862        0.5941        0.7845        0.5362        0.7686        0.7454        0.9770        1.5966        1.9563        2.0374        2.0026        2.5264        3.3256        3.4565        2.6447        1.7376        2.6378        2.5569        1.8572        1.5531        1.4901        1.1356        1.0828        1.5803        1.5733        1.5117        1.3561        1.2022        0.9749        0.9952        1.5408        0.6925        0.6778        0.6980        0.4091        0.6309        0.4740        0.6757        0.5608        0.4643        0.5706        0.4513        0.2642        0.1074        0.1615        0.0732        0.1767        0.1369        0.0506        0.0117        0.0359        0.0334        0.0084        0.0367        0.0764        0.1238        0.4430        0.9539        0.7394        1.1151        2.1771        0.7435        0.7070        0.7509        1.1831        0.7210        0.4917        0.2675        0.1742        0.3633        0.3921        0.3745        0.7255        0.6467        0.2449        0.5011        0.4569        0.4861        0.7069        0.6443        0.5344        0.3894        1.1120        1.3334        1.2682        1.8186        2.0004        2.5249        1.8915        1.3888        0.9439        1.0155        0.9005        0.6042        0.6804        0.5739        0.4723        0.3479        0.0345        0.2282        0.4663        0.4748        0.3809        0.0546        0.0282        0.0335        0.2371        0.2998        0.3480        0.4578        0.3243        0.3264        0.3035        0.2265        0.0448        0.0226        0.0085        0.0149        0.0204        0.0267        0.0974        0.2322        1.2296        0.0000        0.0000        3.2351        0.0000        0.0000        0.0000        0.0000        0.0000        0.0000        1.4100        1.8900        3.2728        0.0000        0.0000        0.0000        0.0000        0.0000        0.0000        0.0000        0.0000        0.0000        0.0000        0.0000        0.0000        0.0000        0.0000        0.0000        0.0000        0.0000        0.0000        0.0000        0.0000        0.0000        0.0000        0.0000        0.0000        0.0000        0.0000        0.0000        0.0000        0.0000        0.0000        0.0000        0.0000        0.0000        0.0000        0.0000        0.0000        0.0000        0.0000        0.0000        0.0000        0.0000        0.0000        0.0000        0.0000        0.0000        0.0000        0.0000        0.0000        0.0000        0.0000        0.0000        0.0000        0.0000        0.0000        0.0000        0.0000        0.0000
        0.0000        0.0000        0.0000        0.0000        0.0000       15.9688       15.6869       21.0799        5.1904        1.5613        0.3104        0.2509        0.3062        0.8837        1.9332        2.6775        2.4737        1.8076        5.2959        2.4527        2.7679        2.3957        2.4091        2.6028        1.6652        1.3480        1.5366        3.2122        0.7914        1.5371        2.3305        1.4971        0.9611        1.2951        1.8077        3.2792        3.4025        1.9504        1.6970        2.6212        3.0214        2.5711        0.4734        0.5384        0.1703        0.1693        0.6010        3.0500        2.6067        0.3667        0.6136        2.1618        1.6978        2.1083        1.1699        1.0526        1.0673        0.9900        2.2552        1.4152        0.7300        0.8564        1.2485        1.4987        1.9790        2.2845        1.9450        1.9589        2.4018        2.4877        3.2115        1.5344        1.3631        1.5645        1.4817        1.1364        1.1769        0.9415        0.9910        1.0058        1.5692        1.4578        2.0432        1.3817        1.3344        1.1229        0.9592        1.1426        0.8764        0.8169        1.0233        0.8788        0.8953        0.3261        0.4433        0.1342        0.4478        0.2866        0.0609        0.0355        0.0394        0.0335        0.0355        0.0584        0.0799        0.0760        0.0332        0.0689        0.0000        0.0196        0.0590        0.1003        0.1858        0.1367        0.1013        0.1639        0.3055        0.2831        0.5523        0.2408        0.7145        0.8905        0.8419        0.7022        0.4731        0.3345        0.2149        0.2594        0.5999        1.3948        1.2016        0.9039        0.2547        0.7348        0.6796        0.6550        0.8502        0.7859        1.0653        0.8066        0.9073        1.2050        2.0741        3.0755        2.8949        1.7739        1.3025        0.7677        0.9609        0.8857        0.7092        0.7297        0.5415        0.9543        0.2983        0.4061        0.2535        0.3202        0.2789        0.2016        0.0072        0.0144        0.0105        0.2043        0.2189        0.2408        0.2604        0.2738        0.3310        0.3319        0.2066        0.0313        0.0130        0.0071        0.0291        0.0462        0.0383        0.0964        0.2304        1.2229        1.6650        2.1156        1.9845        0.4004        0.0000        0.0000        0.0000        0.0000        0.8100        0.6900        1.1700        2.9820        0.0000        0.0000        0.0000        0.0000        0.0000        0.0000        0.0000        0.0000        0.0000        0.0000        0.0000        0.0000        0.0000        0.0000        0.0000        0.0000        0.0000        0.0000        0.0000        0.0000        0.0000        0.0000        0.0000        0.0000        0.0000        0.0000        0.0000        0.0000        0.0000        0.0000        0.0000        0.0000        0.0000        0.0000        0.0000        0.0000        0.0000        0.0000        0.0000        0.0000        0.0000        0.0000        0.0000        0.0000        0.0000        0.0000        0.0000        0.0000        0.0000        0.0000        0.0000        0.0000        0.0000        0.0000        0.0000        0.0000        0.0000
        0.0000        0.0000        0.0000        0.0000        0.0000       32.7618       32.9764       19.4489        4.6748        0.1860        0.6118        0.2484        0.4593        1.0241       14.0218        4.2145        0.5816        4.5331        6.6288        2.3367        6.6951        8.6397        2.9228        0.8825        1.3344        1.5866        1.1131        0.5901        0.8209        1.3501        1.0414        0.7725        1.3351        1.5398        3.5183        3.8565        5.4576        3.1907        1.8376        2.4146        5.0812        1.9654        0.4502        1.7989        0.7695        0.6185        0.5312        3.7511        2.4995        2.4572        4.6735        2.2228        0.3818        0.2236        0.4707        2.2293        3.7919        5.4006        7.0390        6.4301        3.3496        2.0161        4.0032        3.0596        4.4136        4.0879        2.7441        2.4346        2.5531        2.9985        2.9873        2.8227        2.3067        2.0967        1.7625        0.9201        0.9965        1.1450        1.6209        1.2972        1.3139        1.7839        2.1527        1.5249        1.4691        1.1564        1.4003        1.5816        0.8298        1.0785        1.0894        1.4926        1.9632        0.4511        0.1113        0.2721        0.7494        0.1599        0.0840        0.0603        0.0467        0.0174        0.0116        0.0246        0.0384        0.0521        0.0606        0.0082        0.0413        0.0555        0.1329        0.2013        0.2510        0.2595        0.4137        0.1359        0.1364        0.2375        0.5026        0.6061        0.6104        0.6314        0.6381        0.3122        0.2569        0.1552        0.0689        0.2065        0.4635        1.3405        1.1347        1.0445        1.2154        0.6701        0.7499        0.5896        0.6949        1.2511        1.3795        1.1795        0.9460        0.9958        1.5547        1.9120        2.1308        2.2230        1.3506        0.8342        0.8152        0.7265        0.4972        0.3981        0.4940        0.5708        0.1506        0.0316        0.0072        0.3003        0.0174        0.1233        0.1639        0.4300        0.1708        0.0531        0.0437        0.0462        0.0650        0.1887        0.2340        0.1881        0.1371        0.0142        0.0099        0.0000        0.0000        0.0291        0.0223        0.0810        0.1931        1.1122        1.5193        1.7638        1.8521        1.6457        0.0000        0.0000        0.0000        2.0151        1.9489        2.8448        2.8264        4.3176        4.7436        0.0000        0.0000        0.0000        0.0000        0.0000        0.0000        0.0000        0.0000        0.0000        0.0000        0.0000        0.0000        0.0000        0.0000        0.0000        0.0000        0.0000        0.0000        0.0000        0.0000        0.0000        0.0000        0.0000        0.0000        0.0000        0.0000        0.0000        0.0000        0.0000        0.0000        0.0000        0.0000        0.0000        0.0000        0.0000        0.0000        0.0000        0.0000        0.0000        0.0000        0.0000        0.0000        0.0000        0.0000        0.0000        0.0000        0.0000        0.0000        0.0000        0.0000        0.0000        0.0000        0.0000        0.0000        0.0000        0.0000
        0.0000        0.0000        0.0000        0.0000        0.0000       10.4710        9.9455        2.6773        0.2025        1.5256        0.2195        0.3128        1.2406        5.7739        6.7423        4.7529        3.1619        2.9483        8.5759        5.6637        6.9313        2.5646        2.2368        4.3219        4.3784        3.8008        2.2660        1.1449        1.3716        1.1025        2.1252        3.9093        7.5522        3.3047        3.2198        3.5803        5.8546        6.2457        6.6957        4.9101        3.5744        0.6680        0.5231        0.8561        0.5862        1.7054        4.5642        5.3220        1.4865        1.9186        0.9153        0.7872        0.7619        0.4798        1.6271        1.6284        2.5379        7.3040        7.6062        6.0515        4.1920        4.8262        5.6505        3.3868        4.6012        5.0884        2.8825        2.3666        2.6575        2.6882        2.9706        2.2159        2.5226        1.8851        1.3617        1.1209        1.1565        1.3932        1.5281        1.0612        1.0555        1.7768        2.2218        1.1334        0.6984        1.0780        0.8304        0.5591        0.5149        0.3244        0.4527        0.3280        0.6759        0.0166        0.0000        0.1921        0.2157        0.1173        0.1363        0.0898        0.4501        0.2204        0.4604        0.1406        0.1847        0.3898        0.3737        0.1178        0.2641        0.4337        0.4162        0.4769        0.5366        0.4558        0.4661        0.2268        0.2721        0.2477        0.2274        0.3607        0.2418        0.4915        0.2657        0.8224        1.1066        0.3234        0.2560        0.3341        0.3252        0.4722        0.3741        0.5050        0.4796        0.4922        0.6503        0.8579        1.1219        1.1537        1.3397        1.4245        1.4604        1.4853        1.1164        1.2654        1.4930        1.3125        0.8770        0.8425        0.6391        0.4128        0.3640        0.5738        1.0673        0.2928        0.0842        0.0158        0.0160        0.2008        0.1158        0.2778        0.5392        0.4700        0.2787        0.0668        0.0514        0.0424        0.0376        0.1441        0.1783        0.1766        0.1307        0.0059        0.0000        0.0085        0.0152        0.0298        0.0220        0.0804        0.1911        1.3037        1.5762        1.7521        2.2428        1.6679        0.0000        0.0000        1.9936        1.8940        1.9858        2.4245        3.0187        4.8037        5.5188        5.8045        5.6486        3.9691        3.8611        4.3764        0.0000        0.0000        0.0000        0.0000        0.0000        0.0000        0.0000        0.0000        0.0000        0.0000        0.0000        0.0000        0.0000        0.0000        0.0000        0.0000        0.0000        0.0000        0.0000        0.0000        0.0000        0.0000        0.0000        0.0000        0.0000        0.0000        0.0000        0.0000        0.0000        0.0000        0.0000        0.0000        0.0000        0.0000        0.0000        0.0000        0.0000        0.0000        0.0000        0.0000        0.0000        0.0000        0.0000        0.0000        0.0000        0.0000        0.0000        0.0000        0.0000        0.0000        0.0000
        0.0000        0.0000        0.0000        0.0000       11.3611        6.1587        1.7776        3.4239        6.3484        2.7410        0.4081        4.1512        7.5419        3.2261        5.9585        2.1711        3.2484        3.1377        5.7284        4.5914        3.0691        1.4958        2.5628        4.4134        2.6380        1.0559        1.1800        1.8298        3.5203        4.5202        5.4684        9.0556       10.7552        4.0863        2.6532        3.9946        4.3321        4.7869        2.8694        0.7643        0.3961        1.8234        0.5628        1.3763        2.1740        4.9263        6.6568        5.1098        4.6286        4.2943        2.1716        1.0726        0.6258        0.9558        2.4835        7.2573        7.4224        2.7608        1.9885        4.0989        3.2955        5.1656        3.6949        2.4858        3.2159        2.4914        1.9722        1.9943        2.6198        3.2658        2.8323        2.0857        1.4764        2.0575        1.5139        1.6693        2.2912        2.3870        1.6666        1.0935        1.8515        3.0755        3.3474        2.3660        2.3882        1.6412        1.4772        0.5094        0.4599        0.4251        0.4802        0.1198        0.0638        0.0166        0.1110        0.3712        0.2477        0.3702        0.3510        0.4211        0.5353        0.5482        0.4377        0.6350        0.6804        0.5346        0.4774        0.5567        0.3839        0.3158        0.2953        0.2667        0.3003        0.3588        0.3266        0.2491        0.1944        0.1383        0.1278        0.7921        0.4875        0.3070        0.9171        0.2283        0.7075        1.3392        1.2753        1.2346        0.7923        0.6991        0.7818        1.2871        0.9784        0.7742        0.5933        0.7514        0.9907        1.4305        1.6315        1.3335        1.4446        1.7827        1.4121        1.1950        1.2754        1.2093        0.9235        1.3982        1.2753        0.9850        0.5568        0.6895        0.6360        0.6403        0.3469        0.4027        0.3966        0.1488        0.0409        0.2946        0.4247        1.1452        0.5134        0.2326        0.0413        0.0575        0.0531        0.1702        0.1943        0.1902        0.1356        0.0000        0.0000        0.0000        0.0000        0.0232        0.1457        1.8296        1.8374        1.2143        1.5794        1.8381        2.2342        1.7714        0.0000        2.0097        2.5613        2.2587        2.9933        2.8101        3.8545        5.8802        6.3858        6.5982        6.3844        4.6384        4.3825        4.2124        6.0615        0.0000        0.0000        0.0000        0.0000        0.0000        0.0000        0.0000        0.0000        0.0000        0.0000        0.0000        0.0000        0.0000        0.0000        0.0000        0.0000        0.0000        0.0000        0.0000        0.0000        0.0000        0.0000        0.0000        0.0000        0.0000        0.0000        0.0000        0.0000        0.0000        0.0000        0.0000        0.0000        0.0000        0.0000        0.0000        0.0000        0.0000        0.0000        0.0000        0.0000        0.0000        0.0000        0.0000        0.0000        0.0000        0.0000        0.0000        0.0000        0.0000        0.0000
        0.0000        0.0000        0.0000        0.0000        0.0000        4.6993        7.2121       15.8530        1.5822        3.1206       18.4620        7.2796        3.8682        3.1538        7.7877        4.8252        4.6707        1.7661        9.5113        3.4838        1.6025        2.8336        5.6490        2.5474        2.1157        1.5374        2.2798        4.0221        5.2103        5.8712        3.2165        6.1563        7.3292        5.8722        1.7491        4.1393        2.7068        2.3878        2.6566        2.2797        1.0801        0.8429        1.4746        2.9580        2.9511        1.9218        2.4274        4.6900        6.6515        5.0476        4.1056        4.6342        2.3541        2.3133        4.5896        6.6440        7.0531        3.2237        5.3009        3.7063        2.9722        2.6660        2.3355        0.6513        0.9107        1.2052        2.8842        2.3832        2.1098        2.2032        2.3846        1.3221        0.8063        1.3199        1.5623        1.0519        1.2637        2.2931        2.5055        2.5873        3.2224        3.6568        2.5111        1.5379        2.2042        2.1324        1.1828        1.6024        1.8267        1.6150        0.6985        0.3436        0.2238        0.1757        0.2490        0.5042        0.6739        1.3352        1.0710        0.8180        0.8180        0.5392        0.4213        0.4274        0.4079        0.3996        0.4150        0.3515        0.3101        0.2905        0.1245        0.1365        0.1875        0.3930        0.4075        0.4854        0.3390        0.1419        0.1323        0.9924        0.3101        0.7411        0.6420        0.4587        0.8786        1.2873        1.5727        1.1206        1.0217        0.7962        0.9856        0.8919        0.7839        0.8004        0.8538        0.8666        1.1642        1.2198        1.2208        1.0003        1.0304        1.1158        1.3284        1.3234        1.6733        1.4742        1.4274        1.2753        2.9557        1.2939        1.2971        1.0261        0.9292        0.5024        0.5779        0.9447        1.4823        1.0568        0.5318        0.6286        0.8586        1.0477        0.2907        0.0535        0.0388        0.0270        0.0532        0.2301        0.2958        0.2771        0.1935        0.0000        0.0000        0.0000        0.0268        0.1947        0.0535        1.3843        1.7157        1.3198        1.7511        2.0815        2.4641        1.9402        2.0400        2.2406        2.5397        4.0554        4.7142        5.4980        4.9911        6.1240        6.8726        7.1622        6.9334        5.8032        5.6696        4.8072        5.1851        0.0000        0.0000        0.0000        0.0000        0.0000        0.0000        0.0000        0.0000        0.0000        0.0000        0.0000        0.0000        0.0000        0.0000        0.0000        0.0000        0.0000        0.0000        0.0000        0.0000        0.0000        0.0000        0.0000        0.0000        0.0000        0.0000        0.0000        0.0000        0.0000        0.0000        0.0000        0.0000        0.0000        0.0000        0.0000        0.0000        0.0000        0.0000        0.0000        0.0000        0.0000        0.0000        0.0000        0.0000        0.0000        0.0000        0.0000        0.0000        0.0000        0.0000
        0.0000        0.0000        0.0000        0.0000        1.2062       14.7183       21.6044       10.7809        1.9990       13.7497       10.7306        4.5520        5.5328       16.0082       16.0292        6.2898        3.8974       13.7045       10.4950        4.6054        8.8536        4.7656        2.4986        5.2354        5.7432        6.9060        7.0523       10.1186        6.3158        7.6073        5.6440        7.6369        5.1750        2.7209        2.2281        3.3748        1.3675        1.3197        1.4334        2.1253        3.2390        3.8660        1.5353        1.3198        1.8366        2.2595        1.2670        1.5841        0.5788        0.1776        0.1776        0.0030        0.0615        0.0064        0.5770        3.4288        3.1738        2.1567        0.5197        2.7378        6.5462        2.7901        2.6963        1.7999        1.2347        2.6890        7.2976        4.9215        4.8544        3.8643        3.5009        1.4653        2.3405        2.7242        3.6848        1.2285        0.6675        1.2058        2.3403        1.7134        1.7947        1.7256        0.7694        0.6267        2.5690        3.0549        1.4596        1.2790        0.7362        0.8004        1.6501        1.6186        1.4309        1.4976        0.4447        0.4175        0.9996        0.5717        0.2731        0.8356        0.3184        0.5484        0.5019        0.5410        0.3387        0.3665        0.2146        0.3038        0.2282        2.2337        0.1098        0.0765        0.0778        0.1191        0.0826        0.1631        0.1550        0.3496        0.3430        0.3136        0.3859        0.4642        0.6555        0.9169        1.1298        1.0160        1.2314        1.2301        0.6400        0.5688        0.5716        0.4204        0.3917        0.3511        0.4207        0.5957        0.5592        0.4084        0.5388        0.7063        0.7440        0.7317        0.9202        1.2504        1.3255        1.0339        1.0263        1.5321        1.7575        1.7374        1.7496        1.6504        2.1491        1.3651        0.6296        1.4169        1.2334        1.3344        1.3775        1.6395        1.2564        1.2360        0.5455        0.1729        0.0250        0.0298        0.0000        0.3309        0.4311        0.4518        0.3054        0.0000        0.0048        0.0000        0.0140        0.3634        0.2271        0.4540        0.7984        1.8750        2.4540        2.8604        3.0262        4.9647        6.7290        4.1196        3.5147        4.6900        4.9788        5.7222        6.6086        6.4168        7.3911        7.4142        7.1518        5.0023        4.8313        4.8247        4.5134        0.0000        0.0000        0.0000        0.0000        0.0000        0.0000        0.0000        0.0000        0.0000        0.0000        0.0000        0.0000        0.0000        0.0000        0.0000        0.0000        0.0000        0.0000        0.0000        0.0000        0.0000        0.0000        0.0000        0.0000        0.0000        0.0000        0.0000        0.0000        0.0000        0.0000        0.0000        0.0000        0.0000        0.0000        0.0000        0.0000        0.0000        0.0000        0.0000        0.0000        0.0000        0.0000        0.0000        0.0000        0.0000        0.0000        0.0000        0.0000        0.0000        0.0000
        0.0000        0.0000        0.0000        0.0000        0.0000        0.0000        0.0000        0.0000       17.3337       26.7660        3.2514        4.6555        8.3969       15.9995       12.8713        5.9283       10.6746       17.4741       10.3332       15.4228        8.9944        6.7846        4.9236        6.3077        6.5209        6.3128        4.0516        8.1430        8.3334        6.7860        3.0660        2.6647        0.7394        0.3084        0.4016        1.7364        2.7421        1.7040        1.7943        0.5123        0.6730        1.9561        2.3005        3.1713        2.9240        0.5335        0.4162        0.7512        0.4470        0.7512        1.2051        2.2145        1.6340        0.2579        0.5305        4.5940        3.9920        1.6778        0.8971        3.0820        5.1948        3.0364        0.9298        2.0131        1.1498        1.6111        0.5432        0.6124        1.0072        2.7003        2.2069        1.5247        1.3999        1.5070        2.5069        1.0853        0.3329        0.3131        0.7516        1.1793        0.8985        0.1911        1.1634        1.6173        3.6055        1.7226        1.1774        0.4991        1.1338        2.3629        1.6497        1.4561        1.7675        1.4363        0.7862        0.4673        1.2069        0.1782        0.1225        0.1891        0.1899        0.2367        0.2504        0.1482        0.1718        0.0498        0.2515        1.0350        0.8231        0.4203        0.1327        0.0747        0.0696        0.0747        0.0588        0.1223        0.1555        0.2540        0.3360        0.3183        0.6035        1.3321        1.3378        1.0031        1.1473        0.6575        0.3170        0.2917        0.2930        0.1703        0.1464        0.0785        0.0986        0.2203        0.0938        0.0489        0.0326        0.0287        0.0022        0.3667        0.5902        0.7376        0.6662        0.5844        0.9255        1.1736        1.1979        1.2548        1.7520        1.9582        1.8464        2.2275        1.8751        1.2510        0.7009        0.7150        1.2312        1.5957        1.1447        2.2165        1.3052        0.3288        0.2363        0.5421        0.0320        0.1568        0.1552        0.6134        0.7972        0.8411        0.6738        0.7899        0.0299        0.0000        0.0000        0.2218        0.2911        0.5108        0.8971        2.0650        3.7741        3.2295        4.0334        3.4181        3.4539        8.2268        4.1278        5.3704        5.9360        6.7412        7.5764        7.1217        8.1104        9.2195        8.0562        5.4991        5.3268        0.0000        0.0000        0.0000        0.0000        0.0000        0.0000        0.0000        0.0000        0.0000        0.0000        0.0000        0.0000        0.0000        0.0000        0.0000        0.0000        0.0000        0.0000        0.0000        0.0000        0.0000        0.0000        0.0000        0.0000        0.0000        0.0000        0.0000        0.0000        0.0000        0.0000        0.0000        0.0000        0.0000        0.0000        0.0000        0.0000        0.0000        0.0000        0.0000        0.0000        0.0000        0.0000        0.0000        0.0000        0.0000        0.0000        0.0000        0.0000        0.0000        0.0000        0.0000        0.0000
        0.0000        0.0000        0.0000        0.0000        0.0000        0.0000        0.0000        0.0000        0.0000        0.0000        2.4061        4.8627        7.8461        7.6284       17.0189       17.6300       24.4429       11.6735       19.7136        0.8984        0.6006        1.9461        1.8640       12.0805        8.3202        8.0564        8.1744        9.6725        8.5534        4.1940        1.7154        1.4983        1.3187        1.7166        0.9209        0.4650        0.2520        0.1477        0.0430        0.3447        0.9160        0.5903        1.4329        1.6252        0.6744        1.8308        3.3714        4.6422        3.6363        3.3940        3.6363        6.0861        5.8555        2.5577        2.9238        4.0509        5.3496        2.6494        0.6157        2.3737        1.1270        0.7197        0.9488        1.5200        0.8780        0.6478        0.4918        1.0576        1.7627        1.5647        1.3124        0.5428        0.5091        1.0478        0.3335        0.5767        0.8936        0.9397        0.9490        0.1819        0.1930        0.0917        0.5328        0.5967        0.1861        0.3939        1.0137        1.1240        1.4368        0.3848        1.3472        2.0456        2.6123        2.6487        2.7280        0.3003        0.6142        0.7349        0.3610        0.2623        0.4849        0.2492        0.1333        0.0931        0.0215        0.0224        0.0118        0.6035        0.4641        0.5205        0.3408        0.0866        0.0770        0.0500        0.0289        0.0813        0.0966        0.1668        0.5789        0.2575        0.1652        0.7110        0.9152        0.8446        0.6992        0.3678        0.1900        0.2547        0.3048        0.1777        0.1143        0.0232        0.0618        0.2022        0.1994        0.1912        0.0048        0.0402        0.0000        0.3579        0.4849        0.6225        0.7258        0.6449        0.7877        0.8577        0.9442        1.5110        1.4758        1.5386        2.0418        1.9176        0.8198        0.8611        0.7717        0.7682        0.7901        2.2591        1.2136        1.5390        2.6989        0.3484        0.2142        0.0000        0.0000        0.0000        0.2780        0.8368        1.0344        1.2168        0.5618        0.6422        1.4516        0.9949        0.3171        1.1675        7.9578        1.7348        1.8301        2.9545        2.8363       15.7016        3.4278        3.0423        9.2590        3.5815        4.2286        5.3047        6.0183        6.8127        7.6637        7.1512        8.4128        8.8448        0.0000        0.0000        0.0000        0.0000        0.0000        0.0000        0.0000        0.0000        0.0000        0.0000        0.0000        0.0000        0.0000        0.0000        0.0000        0.0000        0.0000        0.0000        0.0000        0.0000        0.0000        0.0000        0.0000        0.0000        0.0000        0.0000        0.0000        0.0000        0.0000        0.0000        0.0000        0.0000        0.0000        0.0000        0.0000        0.0000        0.0000        0.0000        0.0000        0.0000        0.0000        0.0000        0.0000        0.0000        0.0000        0.0000        0.0000        0.0000        0.0000        0.0000        0.0000        0.0000        0.0000        0.0000        0.0000
        0.0000        0.0000        0.0000        0.0000        0.0000        0.0000        0.0000        0.0000        0.0000        0.0000       14.0915       22.8337       16.6025       25.3581       66.4628       33.6097       13.1952       12.1310        5.3329        1.9354        1.7211        1.6532        0.9674        2.4075        4.0444        8.2839        8.6638        9.4379        6.6770        5.3734        3.6655        5.6178        4.5164        5.1819        3.7741        5.6064        4.4361        2.4588        1.3385        5.0968        4.6986        3.1935        2.0901        2.6643        3.7416        4.1964        7.7319        6.2484        6.5548        7.7989        7.7175       10.7435        7.7102        7.5247        7.0093        9.4685        8.7311        7.2381        3.4059        4.0426        4.9835        4.1325        3.4838        4.0348        1.0457        0.4426        0.4438        0.4252        0.4163        0.4776        0.5114        0.4359        1.0826        2.1757        3.4085        2.2081        2.5609        2.0112        1.1735        0.1901        0.2255        0.6951        1.5353        1.0095        2.0233        1.6363        1.4613        1.5680        1.4051        1.2039        1.2155        1.0708        0.9327        1.3475        1.6327        1.4541        1.6543        0.6829        0.8980        0.5392        0.3362        0.1623        0.0877        0.0249        0.0000        0.0268        0.1889        1.1985        0.7997        0.7572        0.6227        0.8435        0.4447        0.0627        0.0445        0.3439        0.5293        0.1418        0.4134        0.1922        0.6896        1.2161        0.7941        0.6011        0.2147        0.1325        0.0393        0.1187        0.1782        0.1190        0.1133        0.0278        0.2022        0.3062        0.1572        0.0026        0.0605        0.0301        0.0156        0.4332        0.5627        0.6942        0.8291        1.3799        0.8217        1.1706        0.8663        1.9172        1.5472        1.4334        1.3504        0.9379        1.4388        1.0266        0.9404        1.1839        1.4454        0.8813        3.2557        1.4862        5.7301        0.8481        1.4196        0.5100        0.0000        0.0000        0.0000        0.6621        0.8723        0.9316        1.2997        2.1316        0.6339        2.5738        2.9046        4.7289        6.0815        2.2033        2.2749        2.0004        2.4883        2.8328        3.0007        2.7256        2.8882        3.1564        3.6493        5.7924        4.9855        5.7250        6.6634        6.1674        6.8581        0.0000        0.0000        0.0000        0.0000        0.0000        0.0000        0.0000        0.0000        0.0000        0.0000        0.0000        0.0000        0.0000        0.0000        0.0000        0.0000        0.0000        0.0000        0.0000        0.0000        0.0000        0.0000        0.0000        0.0000        0.0000        0.0000        0.0000        0.0000        0.0000        0.0000        0.0000        0.0000        0.0000        0.0000        0.0000        0.0000        0.0000        0.0000        0.0000        0.0000        0.0000        0.0000        0.0000        0.0000        0.0000        0.0000        0.0000        0.0000        0.0000        0.0000        0.0000        0.0000        0.0000        0.0000        0.0000        0.0000
        0.0000        0.0000        0.0000        0.0000        0.0000        0.0000        0.0000        0.0000        0.0000        0.0000       40.9541       38.2569       38.0054       68.6114       54.4114       17.9362       20.8110       12.4405        3.6397        3.6132        2.2606        0.8943        1.7702        8.1402        6.5766        9.7821        4.7512        0.8353        1.3461        2.2510        2.8737        3.3966        5.0876        5.2186        4.6496        5.2049        3.6981        4.6077        3.4360        2.2148        1.4519        0.7772        2.6731        2.7990        3.4687        3.7436        4.5029        3.9631        4.6355       10.2129        8.2432        8.7948       11.2070       12.8415       11.9444       14.4363       13.3601        9.2099        6.9727        3.5991        3.0639        1.7454        1.6696        0.5823        0.6818        0.3201        0.2924        0.4706        0.3064        0.3075        0.7685        1.2702        2.4004        3.2303        2.9004        2.1152        2.2568        2.0961        2.1811        1.4755        0.7048        0.6177        1.0838        1.1202        1.2473        1.4880        1.1404        1.5939        1.4192        1.4398        1.3801        1.7900        2.1111        1.5113        0.4068        0.7509        1.3297        0.8645        0.8499        1.3135        1.1390        1.0487        0.7650        0.3278        0.2365        0.2584        0.7957        2.0685        2.8550        2.6310        0.8219        0.3480        0.2864        0.1154        0.0706        0.0657        0.4593        0.0818        0.4319        0.4777        0.6307        0.9736        1.0098        0.3524        0.3282        0.5702        0.5264        0.3187        0.2926        0.0804        0.0638        0.0589        0.2325        0.0648        0.0210        0.1281        0.1768        0.3556        0.4324        0.6617        0.8725        1.0196        1.2157        1.2210        1.3959        1.4419        1.4549        1.2670        1.3291        1.1416        1.2622        0.5788        0.4299        1.4345        2.0200        0.5103        0.5641        0.8020        2.9343        4.2128        4.8186        1.8471        0.0415        0.0000        0.0000        0.0000        0.0000        0.8897        1.2304        1.2669        1.0302        4.6202        5.1518       10.0111       18.5878       15.7324        9.1570        9.5626        2.8338        2.9008        1.5978        1.4904        1.5830        1.5660        1.6784        1.8709        1.9978        1.6899        1.8236        2.0630        0.0000        0.0000        0.0000        0.0000        0.0000        0.0000        0.0000        0.0000        0.0000        0.0000        0.0000        0.0000        0.0000        0.0000        0.0000        0.0000        0.0000        0.0000        0.0000        0.0000        0.0000        0.0000        0.0000        0.0000        0.0000        0.0000        0.0000        0.0000        0.0000        0.0000        0.0000        0.0000        0.0000        0.0000        0.0000        0.0000        0.0000        0.0000        0.0000        0.0000        0.0000        0.0000        0.0000        0.0000        0.0000        0.0000        0.0000        0.0000        0.0000        0.0000        0.0000        0.0000        0.0000        0.0000        0.0000        0.0000        0.0000        0.0000        0.0000
        0.0000        0.0000        0.0000        0.0000        0.0000        0.0000        0.0000        0.0000        0.0000        0.0000        0.0000       24.1589       50.5116       63.3825       44.4056       36.0062       23.4317        5.7049        1.3360        0.7170        0.5902        2.8246        5.2460        1.5570        6.1554        5.3828        4.7439        0.4184        1.3883        1.7584        3.5933        4.7059        5.9166        3.2238        2.6811        4.6854        3.4137        1.5633        3.1253        2.3296        2.0119        2.8461        5.8016        7.8019        7.8647        6.5749        5.3794        5.5817        9.2281       12.3655       12.3466       13.5864       12.5612       12.4618       10.3205        9.7539        5.1642        2.6234        3.3210        3.9727        0.6393        1.1646        1.1717        2.6738        0.9129        0.9320        0.9852        0.3165        1.0076        2.7947        2.9561        1.7517        3.0820        3.3181        3.1805        1.9093        1.9101        1.7390        1.0078        0.8040        1.0701        1.4253        1.4790        1.2179        1.6249        1.3642        1.1434        1.4438        1.6552        0.4704        0.1666        0.3191        0.0486        0.2784        0.7712        0.6772        0.8053        1.0441        0.9545        1.0695        1.0860        1.1077        0.8596        0.4746        0.4615        0.5545        0.3772        1.4482        0.6610        0.5125        0.1983        0.0867        0.5165        0.5699        0.0027        0.0541        0.0733        0.4053        0.4729        0.5558        0.7130        0.7071        0.5942        0.2830        0.5398        0.9310        1.3733        0.5001        0.0966        0.1714        0.0524        0.1138        0.0320        0.0409        0.0025        0.1773        0.2446        0.8568        0.5482        0.7676        0.9359        1.1498        1.3495        1.3838        1.6504        1.8743        2.4022        1.4105        1.3935        1.2308        0.9913        0.6254        0.4442        0.5084        1.1006        0.3903        1.2356        1.0202        1.2175        0.7257        1.0602        0.0000        0.0000        0.1506        0.0000        0.0000        0.0000        1.1445        1.4725        1.5005        1.2523        1.4168        0.0813        0.0601        8.1684        6.3981        0.6909        0.7069        1.6160        1.3384        1.2026        1.2864        1.6513        1.5913        1.6282        1.6940        1.8378        1.6482        1.7497        0.0000        0.0000        0.0000        0.0000        0.0000        0.0000        0.0000        0.0000        0.0000        0.0000        0.0000        0.0000        0.0000        0.0000        0.0000        0.0000        0.0000        0.0000        0.0000        0.0000        0.0000        0.0000        0.0000        0.0000        0.0000        0.0000        0.0000        0.0000        0.0000        0.0000        0.0000        0.0000        0.0000        0.0000        0.0000        0.0000        0.0000        0.0000        0.0000        0.0000        0.0000        0.0000        0.0000        0.0000        0.0000        0.0000        0.0000        0.0000        0.0000        0.0000        0.0000        0.0000        0.0000        0.0000        0.0000        0.0000        0.0000        0.0000        0.0000        0.0000
        0.0000        0.0000        0.0000        0.0000        0.0000        0.0000        0.0000        0.0000        0.0000        0.0000        0.0000        0.0000        0.0000        0.0000       54.1540       46.7450       27.7511       16.2274        9.8377       16.0417       16.7905       10.1259        5.8997        3.6531        8.3082        7.0002        2.5489        1.0512        2.4033        2.3526        8.7338        6.0179        5.6867        4.0543        1.8100        4.6648        4.9122        3.6843        5.2374        2.3908        4.1834        7.6413       12.2693       14.5585       10.3715        7.3801        8.6906       10.8349       10.5140        8.4732        7.1955        7.2751        7.8492        8.1629        6.8818        5.3711        3.6779        1.8635        1.1412        1.3030        1.2171        2.9807        2.4104        6.9861        2.7972        1.5668        1.4698        1.7010        2.6091        3.0461        1.9827        2.7191        3.0130        3.2215        4.2469        3.2212        1.5195        1.4969        1.3445        1.5089        1.4720        0.8327        0.7382        0.1539        0.3496        0.2295        0.2955        0.2644        0.2964        0.2232        0.2096        0.3512        0.7558        1.0006        1.0050        0.9517        1.0639        1.0985        1.1406        1.3721        1.4521        1.3979        1.2580        0.9638        0.7600        0.8002        0.4575        0.6903        0.4967        0.5411        0.3948        0.0533        0.1627        1.0279        0.8004        1.3170        0.1602        0.4207        0.4212        1.0407        0.7647        1.1111        1.6255        0.2798        0.5007        1.4685        1.0752        0.1621        0.1300        0.0899        0.0966        0.0856        0.0413        0.0273        0.0351        0.3738        0.4080        0.4147        0.5535        0.7921        0.9558        1.1529        1.3818        1.6619        2.2679        2.2963        2.0509        1.5979        5.2556        1.7872        1.7293        1.6748        0.8461        1.0875        1.5723        0.4205        1.0612        1.8262        0.5833        0.0000        0.0000        0.0000        0.0000        1.7460        0.0000        0.0000        4.7972        1.0455        1.4631        1.5116        1.2438        0.6205        0.1993        0.1511        0.1481        8.7964       10.9999        1.7943        1.1343        1.2037        1.2446        1.5090        1.6368        2.0756        1.8478        2.0022        0.0000        0.0000        0.0000        0.0000        0.0000        0.0000        0.0000        0.0000        0.0000        0.0000        0.0000        0.0000        0.0000        0.0000        0.0000        0.0000        0.0000        0.0000        0.0000        0.0000        0.0000        0.0000        0.0000        0.0000        0.0000        0.0000        0.0000        0.0000        0.0000        0.0000        0.0000        0.0000        0.0000        0.0000        0.0000        0.0000        0.0000        0.0000        0.0000        0.0000        0.0000        0.0000        0.0000        0.0000        0.0000        0.0000        0.0000        0.0000        0.0000        0.0000        0.0000        0.0000        0.0000        0.0000        0.0000        0.0000        0.0000        0.0000        0.0000        0.0000        0.0000        0.0000        0.0000
        0.0000        0.0000        0.0000        0.0000        0.0000        0.0000        0.0000        0.0000        0.0000        0.0000        0.0000        0.0000        0.0000        0.0000        0.0000        0.0000        0.0000        0.0000       17.0296       15.0186        6.7788        1.3284        0.5230        3.3485        7.8109        2.8829        3.1626        2.5107        5.5004        4.6918       16.7702       10.5160       11.3249        6.1378        8.3534       10.4556       10.0913        7.8171        4.7884        4.5342        9.2234       12.1142       17.7874       14.5130       11.3618       10.1134       12.8401       13.7783       11.6231       10.4459        8.2556        8.6360        8.0447        4.1592        1.6358        2.3969        2.8634        1.1499        1.1409        2.5999        2.8268        2.3868        6.4611        4.3834        5.0317        4.1620        7.5887        2.2954        2.2303        1.0971        3.2438        3.0568        2.8429        4.0411        2.9705        2.7066        2.7125        2.3943        2.0277        1.7650        1.4408        1.0895        1.0254        0.3961        0.1463        0.3508        0.1476        0.1747        1.0859        0.7789        0.7521        0.8046        0.9640        1.2002        0.9406        1.2323        1.4461        1.4751        1.5346        1.8654        2.0417        2.0438        1.9095        1.4966        1.2630        0.9114        0.8243        1.2906        1.1057        1.1044        0.9051        0.1673        0.0167        0.0138        0.9157        1.1684        0.4848        0.4552        0.4737        0.5076        1.1802        0.6751        1.5924        0.2945        0.8882        0.9853        0.2067        0.0891        0.2187        0.5062        0.9358        0.5481        0.0966        0.0910        0.0355        0.3985        0.3477        0.4204        0.5633        0.7629        0.8948        1.0901        1.3275        1.5485        1.7970        1.8384        2.1409        1.8157        2.1348        2.0101        1.7858        1.0542        1.3138        1.1851        0.8448        0.4239        0.3650        0.3090        0.2427        0.0329        0.0000        0.0069        0.0000        0.0000        0.3743       10.8806        5.5229        0.8784        1.5331        1.6985        1.3457        0.2857        0.2767        0.2829        0.9160        0.7196        0.9422        1.0392        2.7902        1.8897        2.0445        2.8160        2.2509        2.2135        2.2745        2.8322        0.0000        0.0000        0.0000        0.0000        0.0000        0.0000        0.0000        0.0000        0.0000        0.0000        0.0000        0.0000        0.0000        0.0000        0.0000        0.0000        0.0000        0.0000        0.0000        0.0000        0.0000        0.0000        0.0000        0.0000        0.0000        0.0000        0.0000        0.0000        0.0000        0.0000        0.0000        0.0000        0.0000        0.0000        0.0000        0.0000        0.0000        0.0000        0.0000        0.0000        0.0000        0.0000        0.0000        0.0000        0.0000        0.0000        0.0000        0.0000        0.0000        0.0000        0.0000        0.0000        0.0000        0.0000        0.0000        0.0000        0.0000        0.0000        0.0000        0.0000        0.0000        0.0000        0.0000
        0.0000        0.0000        0.0000        0.0000        0.0000        0.0000        0.0000        0.0000        0.0000        0.0000        0.0000        0.0000        0.0000        0.0000        0.0000        0.0000        0.0000        0.0000        0.0000       15.1525       20.3927        2.8177        1.1361        7.2558       19.4519       18.4408       16.1538        8.6201       15.9649        5.9536       15.9773       11.7571       16.2541        9.2392       17.6491       13.1099       10.0129        6.2953        4.4707        6.2876        8.8876        6.8990       10.3452        8.0340        8.7600       11.5080       11.2080        6.2640        7.1640        7.3020        7.0440        4.6260        1.2840        0.4560        0.4560        2.4485        0.2860        0.8229        1.1255        4.7389        3.0308        4.8812        4.0620        2.6777        2.8091        4.0684        5.1165        2.5610        0.6133        0.2264        0.2254        0.9544        1.3151        1.8886        3.1444        2.9135        2.9005        2.1051        1.9499        1.2607        1.7290        1.2581        0.8029        0.7349        0.5764        0.5027        0.5702        0.8078        1.1369        1.5040        0.6961        0.8495        1.1128        1.2702        1.0881        1.6026        1.7683        1.7602        1.7946        2.1122        2.1808        2.2147        2.3254        2.9586        3.0441        2.9084        2.6448        2.0633        1.9456        2.0434        1.2926        0.5014        0.3975        0.3205        0.8614        0.7384        0.7740        0.8387        0.9138        0.9097        0.7152        0.6043        0.4009        0.1739        0.7385        0.4551        0.0545        0.1984        0.1795        0.2244        0.3378        0.7831        0.6791        0.5811        0.4704        0.3253        0.3445        0.3994        0.4889        3.1713        3.4828        3.4400        3.0139        1.8792        2.0624        1.7419        2.5332        5.5895        6.1518        3.5270        1.7210        1.3935        1.1072        0.8799        0.4435        0.5374        0.4652        5.0664        4.6347        1.6592        3.0272        5.6604        6.8159        0.0000        0.0000        0.0000        0.0000        1.1397        1.0121        0.6634        1.0603        1.4504        1.3546        1.4708        2.3079        1.2210        1.4985        2.6401        6.4011        8.1721        2.9917        2.5799        5.5307        4.4901        5.1361        5.9908        0.0000        0.0000        0.0000        0.0000        0.0000        0.0000        0.0000        0.0000        0.0000        0.0000        0.0000        0.0000        0.0000        0.0000        0.0000        0.0000        0.0000        0.0000        0.0000        0.0000        0.0000        0.0000        0.0000        0.0000        0.0000        0.0000        0.0000        0.0000        0.0000        0.0000        0.0000        0.0000        0.0000        0.0000        0.0000        0.0000        0.0000        0.0000        0.0000        0.0000        0.0000        0.0000        0.0000        0.0000        0.0000        0.0000        0.0000        0.0000        0.0000        0.0000        0.0000        0.0000        0.0000        0.0000        0.0000        0.0000        0.0000        0.0000        0.0000        0.0000        0.0000        0.0000        0.0000
        0.0000        0.0000        0.0000        0.0000        0.0000        0.0000        0.0000        0.0000        0.0000        0.0000        0.0000        0.0000        0.0000        0.0000        0.0000        0.0000        0.0000        0.0000        0.0000       30.5164        6.0415        2.9873       12.3461       26.9357       30.1818       40.4853       35.0453       17.2403        9.8945       21.0989       31.5179       14.9367       13.1640       16.4545       25.7512       16.8901       11.9574        7.8255        9.3241        8.2344        8.8246       10.4731        4.8963        2.3220        4.7700        7.5900        7.4400        5.4900        3.8760        5.6520        3.1680        5.2260        4.2240        3.1500        1.5420        1.3574        1.5634        1.3584        3.8147        5.2117        6.8293        3.5366        2.9606        3.2651        4.2945        5.2770        5.6119        4.3754        1.8175        0.9389        0.3579        0.9542        1.4547        2.5092        3.9208        2.7173        2.4259        3.2770        3.3654        2.4007        1.5804        1.6572        1.2033        1.2887        0.9223        0.9347        0.8920        1.4390        3.0151        1.3460        0.8505        1.1960        1.4457        1.4260        1.6303        3.2382        3.1953        2.4233        2.2262        2.7842        3.2435        2.8872        2.8413        3.7651        3.9533        3.8601        3.4145        2.5538        2.2624        1.8639        1.7254        1.1874        1.2304        0.6084        0.8680        1.0840        1.0268        1.6967        1.3908        0.9886        0.9333        0.7444        0.6522        0.3588        0.5392        0.1823        0.1000        0.8854        0.7013        0.3702        0.8701        1.4348        1.0938        1.6143        1.3995        0.3949        0.3873        0.4263        0.4939        1.6348        2.1419        2.9039        4.7311        1.1370        1.1667        2.8355        1.6729        3.0732        4.5956        3.2268        2.1933        1.6579        1.1326        0.6790        0.6220        0.6472        0.4966        6.8762        7.3104        0.2553        0.2025        0.1538        0.1169        0.2439        0.8613        0.6508        0.7877        0.6242        0.7319        1.2322        1.5000        2.3853        2.5337        1.9715        1.9873        4.5713        5.9286        2.9653        2.1444        2.3373        2.5151        2.9421        3.8912        5.4632        6.3127        7.0862        8.3117       10.0289        0.0000        0.0000        0.0000        0.0000        0.0000        0.0000        0.0000        0.0000        0.0000        0.0000        0.0000        0.0000        0.0000        0.0000        0.0000        0.0000        0.0000        0.0000        0.0000        0.0000        0.0000        0.0000        0.0000        0.0000        0.0000        0.0000        0.0000        0.0000        0.0000        0.0000        0.0000        0.0000        0.0000        0.0000        0.0000        0.0000        0.0000        0.0000        0.0000        0.0000        0.0000        0.0000        0.0000        0.0000        0.0000        0.0000        0.0000        0.0000        0.0000        0.0000        0.0000        0.0000        0.0000        0.0000        0.0000        0.0000        0.0000        0.0000        0.0000        0.0000        0.0000
        0.0000        0.0000        0.0000        0.0000        0.0000        0.0000        0.0000        0.0000        0.0000        0.0000        0.0000        0.0000        0.0000        0.0000        0.0000        0.0000        0.0000        0.0000        0.0000        0.0000        5.1764       21.7328       49.3935       35.0352       48.6601       33.8482       45.2971       25.8731       23.3792       22.8846       29.8897       12.9634       14.7298       19.6912       22.4902       16.5538       14.3227       10.1543       13.0721       13.0460       12.5710       10.9614        3.6186        2.0340        6.5280        6.5580        5.6160        5.9040        6.1440        5.8440        2.4960        0.9180        0.8220        1.0320        1.1040        3.1435        4.4782        8.4523        4.0506        4.0651        5.5343        5.1594        3.7682        3.9555        7.4384        7.6087        6.0141        1.0666        1.5433        0.8254        0.8249        1.6337        3.7869        4.8272        4.0084        2.1237        2.0813        2.0405        2.0359        1.8661        1.4199        1.3689        1.2380        1.4441        2.0497        3.3878        4.8834        7.0784        6.1963        3.7824        3.0117        2.5661        3.4808        3.6352        3.9645        3.8860        3.8675        2.4233        2.4731        2.9219        3.2269        3.2845        3.4837        5.1603        5.4079        4.9310        4.1792        3.7237        4.3843        2.9106        2.2018        1.1310        0.9009        0.7820        0.9553        1.3614        1.6099        1.8923        4.0058        3.8045        2.6194        1.9864        1.1663        0.6173        0.3549        0.2451        0.0630        0.3279        0.6721        1.8159        1.1154        0.7538        0.6395        0.6965        0.7079        0.4884        0.5014        0.5242        0.5713        2.8002        2.8674        3.1819        2.2450        0.9096        0.9898        1.3735        1.7301        2.7562        2.5941        2.5474        3.6636        1.3155        1.0191        0.7277        0.5383        0.6009        0.5088        0.4623        0.4289        0.3512        1.0661        0.3167        1.6460        0.8701        0.8721        0.7732        0.6189        0.5173        0.5994        0.7201        0.7091        1.8420        2.2432        2.6738        3.1209        2.2178        2.2916        2.3535        2.6985        2.8232        6.8122        5.9032        4.9983        6.7215        8.0676        7.9635        9.3267       11.1911       13.0756        0.0000        0.0000        0.0000        0.0000        0.0000        0.0000        0.0000        0.0000        0.0000        0.0000        0.0000        0.0000        0.0000        0.0000        0.0000        0.0000        0.0000        0.0000        0.0000        0.0000        0.0000        0.0000        0.0000        0.0000        0.0000        0.0000        0.0000        0.0000        0.0000        0.0000        0.0000        0.0000        0.0000        0.0000        0.0000        0.0000        0.0000        0.0000        0.0000        0.0000        0.0000        0.0000        0.0000        0.0000        0.0000        0.0000        0.0000        0.0000        0.0000        0.0000        0.0000        0.0000        0.0000        0.0000        0.0000        0.0000        0.0000        0.0000        0.0000        0.0000
        0.0000        0.0000        0.0000        0.0000        0.0000        0.0000        0.0000        0.0000        0.0000        0.0000        0.0000        0.0000        0.0000        0.0000        0.0000        0.0000        0.0000        0.0000        0.0000        0.0000        0.0000       34.3781       58.6147       75.4199       31.8040       48.0636       41.3530       20.7809       41.5723       33.7420       35.7838       12.8326       27.3136       21.4753       23.6332       16.3869       15.2173       15.2523       18.2386       11.2869        8.0151        3.7132        2.7926        5.0340        7.0080        5.0640        6.2820        5.7300        5.8080        5.1000        4.2960        0.9420        1.6560        0.5760        0.9300        5.8424        4.8684        3.2747        7.0238        9.4091        6.1764        6.6220        6.6661        8.6726        9.3910        6.4058        3.2425        3.1671        2.7351        2.5334        2.0594        2.8597        4.4963        5.1537        3.6455        1.8746        1.6739        1.7526        1.8977        1.7829        2.9958        2.6300        2.4398        3.0580        4.2741        5.3754        5.2342        4.7769        2.7581        0.8608        1.1235        2.7868        3.7687        4.0028        2.4157        3.1281        2.7052        2.4697        2.5722        3.0787        3.2602        3.6868        3.8735        5.0805        5.0111        4.9354        4.7261        4.8490        4.8005        4.4898        3.6105        1.7460        1.3334        1.1816        1.4178        2.4296        2.9511        4.9999        4.2596        4.5957        4.8720        3.0780        1.5770        0.0322        0.0990        0.2071        0.2720        1.1609        0.9200        1.3443        1.1676        0.6174        0.7106        0.7815        0.8351        0.6102        0.6803        1.0474        1.0782        4.0609        3.6161        3.6416        1.0556        0.9356        1.0291        1.3364        1.4610        2.1481        2.3633        2.3532        1.8539        1.4147        0.9746        0.6430        0.5714        0.7149        0.5320        0.5143        0.5412        0.4719        0.4985        0.4976        0.4957        0.5832        0.5923        0.1489        0.1295        0.6573        0.8237        0.7926        0.9863        2.3831        2.7336        3.0718        3.4004        2.7152        3.2619        3.2493        3.5117        9.4440        7.8856        4.8231       13.7411        9.0355       11.1455        9.7083        9.7756       12.5712       14.5723       13.0172        0.0000        0.0000        0.0000        0.0000        0.0000        0.0000        0.0000        0.0000        0.0000        0.0000        0.0000        0.0000        0.0000        0.0000        0.0000        0.0000        0.0000        0.0000        0.0000        0.0000        0.0000        0.0000        0.0000        0.0000        0.0000        0.0000        0.0000        0.0000        0.0000        0.0000        0.0000        0.0000        0.0000        0.0000        0.0000        0.0000        0.0000        0.0000        0.0000        0.0000        0.0000        0.0000        0.0000        0.0000        0.0000        0.0000        0.0000        0.0000        0.0000        0.0000        0.0000        0.0000        0.0000        0.0000        0.0000        0.0000        0.0000        0.0000        0.0000
        0.0000        0.0000        0.0000        0.0000        0.0000        0.0000        0.0000        0.0000        0.0000        0.0000        0.0000        0.0000        0.0000        0.0000        0.0000        0.0000        0.0000        0.0000        0.0000        0.0000        0.0000       19.9862       43.0372       15.1243       21.8497       31.8224       38.2718       31.2284       35.4571       30.3940       21.6687        9.9229       18.7124       19.4348       22.1015       19.7827       22.9881       18.8566       19.2499       10.6502        8.5037        6.2466        6.5304        5.9100        7.3020        7.5660        9.4860        9.4464        7.9544        7.4273        3.4970        3.5437        1.5846        1.2544        2.2036        3.4661        2.1253        4.1650       11.3631        6.7427        6.5185        3.5595        7.6166       10.0091       10.2366        4.6426        1.7959        1.4553        2.2678        1.5894        1.1911        3.3641        4.8617        4.5246        4.3295        4.0856        1.8212        1.8761        2.7253        3.1708        4.0263        3.7254        2.3406        3.2677        2.7332        2.8398        4.1619        2.2504        1.7865        1.8254        1.9063        2.9594        3.5504        2.9713        2.5325        3.1103        2.8819        3.0560        3.3001        4.3192        4.5931        4.8000        4.5437        5.0743        5.2476        5.3302        5.2974        5.8459        5.8466        5.4942        4.1146        3.8456        3.8445        3.2016        3.6490        3.7309        3.6562        4.2415        5.3943        3.7581        3.4316        2.9374        3.5453        2.2038        0.5327        0.3425        1.2897        3.4731        2.3381        1.8187        0.8023        0.4361        0.5049        1.2245        1.6691        3.0829        5.5733        7.1354        5.5394        3.2148        3.6978        2.4042        1.5203        1.6423        1.8536        2.1096        2.4487        2.8649        3.2070        3.0850        3.6411        1.8340        1.7737        1.7283        1.5519        1.2876        1.1649        0.5136        0.3946        0.3827        0.4046        0.4315        0.4581        0.4961        0.5231        0.6267        0.8075        1.5935        1.4390        1.9121        1.9995        2.3461        2.6496        3.2462        3.5712        3.8436        6.1885        5.1472        5.8502        6.8629        7.2844        7.7286        8.2708       11.9946       10.4311        9.7864       11.2235       12.3084       13.4493       14.6026        0.0000        0.0000        0.0000        0.0000        0.0000        0.0000        0.0000        0.0000        0.0000        0.0000        0.0000        0.0000        0.0000        0.0000        0.0000        0.0000        0.0000        0.0000        0.0000        0.0000        0.0000        0.0000        0.0000        0.0000        0.0000        0.0000        0.0000        0.0000        0.0000        0.0000        0.0000        0.0000        0.0000        0.0000        0.0000        0.0000        0.0000        0.0000        0.0000        0.0000        0.0000        0.0000        0.0000        0.0000        0.0000        0.0000        0.0000        0.0000        0.0000        0.0000        0.0000        0.0000        0.0000        0.0000        0.0000        0.0000        0.0000        0.0000        0.0000
        0.0000        0.0000        0.0000        0.0000        0.0000        0.0000        0.0000        0.0000        0.0000        0.0000        0.0000        0.0000        0.0000        0.0000        0.0000        0.0000        0.0000        0.0000        0.0000        0.0000        0.0000       14.0258       26.1544       15.5519       21.0053       36.7905       31.7891       27.4019       19.1513       28.8538       18.4421       10.2003       20.0098       15.3501       20.5378       24.0155       22.1216       16.1717       15.0451        9.0757        5.2942        5.2645        3.9766        5.0640        6.2700        6.2280        5.8680        5.7409        6.4559        7.7801        3.8679        5.8035        5.4075        5.6732        6.5659        9.1848        9.8696       10.6129        5.0854        6.4320        2.1095        2.1065        5.1181        7.7969        6.0332        3.9664        1.8929        2.9798        2.3936        1.1311        3.2368        3.1646        2.5231        3.8977        4.8264        4.5046        5.3360        2.5687        1.8863        3.2851        4.5502        3.1715        2.3378        3.6922        3.2561        3.3300        3.1153        2.9629        2.7978        2.7070        3.1822        3.8904        3.6134        3.5537        3.7880        4.2494        2.8382        3.2580        3.7769        4.6987        5.5603        4.9459        4.9191        5.7735        5.7211        5.6944        5.5950        6.2837        6.7150        5.4253        5.1756        5.6129        4.7086        4.3874        4.4186        4.4763        4.5900        4.7858        4.3672        4.3404        4.1746        3.9786        2.9234        1.1212        0.7789        0.9792        4.1764        3.5731        1.4535        0.2823        0.3235        0.4772        0.5491        0.6326        0.7291        0.9725        3.4326        5.4836        6.1342        3.8636        2.3784        1.9046        1.6642        1.7708        1.9571        2.5815        3.0496        3.6096        3.2867        3.1396        4.5577        1.6619        1.2303        0.9801        0.9001        1.1250        1.2413        0.4237        0.2483        0.4639        0.4919        0.5462        2.2251        2.5169        0.7228        0.8938        1.0754        2.2489        2.3980        5.6571        5.7523        4.6559        3.0679        3.6623        4.0933        4.9961        5.5726       10.9536       14.2871       10.9589        8.7112        9.6476       10.5872       10.0902       10.5986       11.2527       12.3630       13.4374       14.1061       14.5450        0.0000        0.0000        0.0000        0.0000        0.0000        0.0000        0.0000        0.0000        0.0000        0.0000        0.0000        0.0000        0.0000        0.0000        0.0000        0.0000        0.0000        0.0000        0.0000        0.0000        0.0000        0.0000        0.0000        0.0000        0.0000        0.0000        0.0000        0.0000        0.0000        0.0000        0.0000        0.0000        0.0000        0.0000        0.0000        0.0000        0.0000        0.0000        0.0000        0.0000        0.0000        0.0000        0.0000        0.0000        0.0000        0.0000        0.0000        0.0000        0.0000        0.0000        0.0000        0.0000        0.0000        0.0000        0.0000        0.0000        0.0000        0.0000        0.0000
        0.0000        0.0000        0.0000        0.0000        0.0000        0.0000        0.0000        0.0000        0.0000        0.0000        0.0000        0.0000        0.0000        0.0000        0.0000        0.0000        0.0000        0.0000        0.0000        0.0000        0.0000       13.1712       21.1976       11.2079       11.4622       33.0238       38.2272       21.8929       15.9102       16.6166        8.0462        6.3789        7.4857       13.0608       22.7556       26.6282       26.2600       13.0612        9.3879        6.6548        6.9783        4.5467        4.1553        4.9620        5.7840        4.0500        4.0500        5.5570        6.7035        6.3545        4.2451        6.8195        7.0614        7.2743        6.8483        8.5472        9.3054        7.0839        5.5527        2.0917        2.0934        3.8592        4.2294        2.2675        1.2272        3.2283        3.7641        3.0421        1.9109        1.4345        1.9478        1.2418        1.9014        2.6809        3.4916        2.6795        3.3269        2.5573        2.2064        3.6807        3.4206        2.6915        2.9452        4.7407        4.8954        4.5035        4.2941        3.2871        3.3815        3.9619        3.8574        5.1078        3.9394        2.4696        2.0898        2.2650        2.5161        2.8240        3.3796        4.1271        4.4362        4.8248        5.1204        5.7403        6.5576        5.9514        6.0198        6.1304        7.5331        7.8231        7.2674        5.4717        5.9493        5.1871        5.2892        5.8170        5.9234        5.6308        5.4079        5.6105        4.7637        4.2521        3.8739        1.8890        1.0408        0.7255        0.9612        1.9927        3.5933        0.3790        0.3800        0.5471        0.6417        1.2309        0.8867        2.5321        3.2357        5.5471        2.4694        1.5280        1.5489        1.6454        1.8220        1.8993        2.0691        3.8172        4.0429        3.9537        3.5603        3.4595        4.4051        1.9733        1.5594        0.9114        0.8063        0.6699        0.6058        0.7056        0.6500        0.8274        0.9279        1.0229        1.1150        1.2388        1.4547        1.5157        1.7825        2.9162        3.1231        4.7888        7.3459        6.0836        4.5099        8.8909        4.9172        7.9663       12.9428       16.2127       21.9255       13.4999       10.0519       11.0619       11.2634       11.3568       11.9860       12.6845       13.0716       13.8602       14.9052       15.4570       16.9824        0.0000        0.0000        0.0000        0.0000        0.0000        0.0000        0.0000        0.0000        0.0000        0.0000        0.0000        0.0000        0.0000        0.0000        0.0000        0.0000        0.0000        0.0000        0.0000        0.0000        0.0000        0.0000        0.0000        0.0000        0.0000        0.0000        0.0000        0.0000        0.0000        0.0000        0.0000        0.0000        0.0000        0.0000        0.0000        0.0000        0.0000        0.0000        0.0000        0.0000        0.0000        0.0000        0.0000        0.0000        0.0000        0.0000        0.0000        0.0000        0.0000        0.0000        0.0000        0.0000        0.0000        0.0000        0.0000        0.0000        0.0000        0.0000
        0.0000        0.0000        0.0000        0.0000        0.0000        0.0000        0.0000        0.0000        0.0000        0.0000        0.0000        0.0000        0.0000        0.0000        0.0000        0.0000        0.0000        0.0000        0.0000        0.0000        0.0000        0.0000       14.7293       16.1600        8.2801       25.6011       52.7684       14.6992       12.8826       11.8569        2.9002        5.3875        8.7246       18.1022       24.0407       26.2459       23.7369       11.3910        7.0908        6.0172        7.3189        5.3072        4.5565        2.9426        3.9900        5.1960        5.2560        7.6836        6.7135        7.5875        4.8345        7.8408        6.1971        7.4850        4.3306        2.1613        1.2067        3.2514        5.5523        3.3597        2.7232        3.1191        3.1225        3.0035        3.5507        3.7110        3.4531        1.3582        0.3373        0.4909        0.7717        0.7708        1.1476        1.4308        2.0267        2.2358        3.2314        2.7903        3.0868        2.7355        3.2897        3.8176        5.6596        6.9390        6.8169        5.5123        4.2706        3.5485        4.5054        4.6726        4.7196        3.1805        2.2160        1.9567        1.8858        2.1630        2.2673        2.6033        5.3910        7.0335        4.8320        5.0871        5.7281        6.0972        6.1093        7.2702        7.5805        7.0605        7.6357        5.9187        5.3917        5.3831        5.9252        5.4594        5.7039        6.4583        6.5790        7.9139        5.8873        5.7265        5.1482        4.5060        3.9788        1.6918        1.6054        1.7485        1.0267        1.2716        0.3105        0.4121        0.4103        3.0783        2.6264        2.8905        3.7444        8.6554        2.4800        1.8036        1.7803        1.8413        2.5970        2.4604        1.9891        2.2412        2.1896        2.6740        3.6098        3.5648        4.0541        4.0368        3.5206        2.0678        1.6944        1.4536        1.3436        0.8642        0.7868        0.7987        0.9024        1.5433        1.7067        1.9159        2.0023        2.2026        2.3537        2.5896        2.9150        3.9702        4.5595        5.3798        4.8440        5.0085        5.1553        5.5189        6.0967        7.1002        7.1081        7.6859        9.8725       11.3259       10.7730       11.3541       11.8229       12.0023       12.2604       12.8935       13.4286       13.7983       14.5808       15.3463       15.9212        0.0000        0.0000        0.0000        0.0000        0.0000        0.0000        0.0000        0.0000        0.0000        0.0000        0.0000        0.0000        0.0000        0.0000        0.0000        0.0000        0.0000        0.0000        0.0000        0.0000        0.0000        0.0000        0.0000        0.0000        0.0000        0.0000        0.0000        0.0000        0.0000        0.0000        0.0000        0.0000        0.0000        0.0000        0.0000        0.0000        0.0000        0.0000        0.0000        0.0000        0.0000        0.0000        0.0000        0.0000        0.0000        0.0000        0.0000        0.0000        0.0000        0.0000        0.0000        0.0000        0.0000        0.0000        0.0000        0.0000        0.0000        0.0000
        0.0000        0.0000        0.0000        0.0000        0.0000        0.0000        0.0000        0.0000        0.0000        0.0000        0.0000        0.0000        0.0000        0.0000        0.0000        0.0000        0.0000        0.0000        0.0000        0.0000        0.0000       23.1134       25.6432       20.6154       11.8977       19.3080       42.2946       19.7220       17.2606       12.1517        3.8435        1.2058        5.9908        8.6517       19.2272       37.1255       25.5141       24.9551       17.7839       12.7346       14.1385        7.7450        6.0362        5.9188        5.8310        8.4034        7.1318        9.5183        9.2191        8.3278        7.1718       10.1792        5.7235        3.5697        3.0656        1.4912        2.4809        3.3700        1.5933        3.0759        4.1992        4.8870        6.2749        4.8407        3.8594        3.4397        2.6018        2.1385        1.1388        1.1969        0.9763        0.4800        0.6183        0.7105        1.2978        2.3706        3.2162        2.7449        3.6801        5.3231        7.0245        8.7738        7.9656        8.1152        7.8930        6.5328        5.6747        5.2502        6.6749        8.0928        5.9848        3.5360        3.4019        2.2063        1.9344        2.9420        3.5069        4.9158        6.1597        6.8909        5.5838        4.4904        6.0671        5.4287        5.9698        6.5582        6.5116        7.5412        6.6877        4.8192        5.3914        6.3150        6.1994        6.2445        6.4896        5.7188        7.1820        6.4156        6.7871        7.0848        5.7328        5.1724        4.1757        2.6873        2.2737        2.2789        1.3354        2.9001        3.0517        2.6522        0.2578        1.1221        1.0204        1.7133        1.5644        2.4444        2.6775        3.1611        2.3083        2.1068        1.9989        1.9135        2.0145        1.9062        2.0182        2.2772        2.8419        4.8946        5.5793        5.5451        4.8176        4.0590        3.5235        3.1688        2.9898        2.4791        2.3091        2.5664        2.6444        3.7384        4.1017        5.1026        7.2378        9.2025        6.0905        8.8748        6.1705        7.6736        8.9169       10.5309        8.6940        7.9843        7.7319        9.3457        8.3713        9.6622       18.4642       11.9974       14.4869       14.0383       13.5669       13.7942       15.0238       15.0630       15.5447       17.4661       17.2988       19.3193       18.9732       18.1280       19.0113       22.4192        0.0000        0.0000        0.0000        0.0000        0.0000        0.0000        0.0000        0.0000        0.0000        0.0000        0.0000        0.0000        0.0000        0.0000        0.0000        0.0000        0.0000        0.0000        0.0000        0.0000        0.0000        0.0000        0.0000        0.0000        0.0000        0.0000        0.0000        0.0000        0.0000        0.0000        0.0000        0.0000        0.0000        0.0000        0.0000        0.0000        0.0000        0.0000        0.0000        0.0000        0.0000        0.0000        0.0000        0.0000        0.0000        0.0000        0.0000        0.0000        0.0000        0.0000        0.0000        0.0000        0.0000        0.0000        0.0000        0.0000        0.0000
        0.0000        0.0000        0.0000        0.0000        0.0000        0.0000        0.0000        0.0000        0.0000        0.0000        0.0000        0.0000        0.0000        0.0000        0.0000        0.0000        0.0000        0.0000        0.0000        0.0000       17.5919       28.6395       27.7355       21.8641       17.0826       19.5171       25.8587       24.5072       13.3941       10.3026        5.7971        4.4398        6.5647        6.6843        3.0989       13.4701       17.1245       12.2740        7.1456        9.1526        7.7106        9.7805        6.1627        7.9583        7.6058       11.7023       11.5491        9.6164       10.2926        8.3832        6.4085        7.2210        5.6847        3.2392        2.2296        1.7064        1.2867        0.3790        0.7071        1.3358        0.8868        1.9158        3.6678        2.4556        3.8152        3.1942        3.1273        2.6068        1.2782        1.1362        0.9219        0.4338        0.4492        0.8395        1.4182        2.1137        2.4482        3.0556        4.0558        6.0793        8.2470        9.1604        7.9436        8.1779        7.8437        7.4416        7.7874        6.4675        5.5071        5.4965        4.0701        4.0061        4.3042        2.0772        1.9811        2.0240        2.7267        2.8812        3.0746        4.2777        4.7869        5.8833        7.3188        6.4319        8.2379        6.4338        4.6635        6.4969        6.7668        7.3284        6.9910        5.7183        5.9352        5.7180        5.4041        6.2605        6.3127        6.4645        7.6095        8.2073        7.3750        5.8025        5.5501        2.8885        2.0946        1.6105        1.0100        0.8393        0.2329        0.6963        0.5865        1.1136        1.3812        1.7636        2.0836        2.6080        2.7991        2.8712        4.5748        2.4975        2.3321        2.2122        2.1850        2.0279        2.2491        2.7622        3.1154        5.0337        6.0909        6.0377        5.7721        5.1251        4.3289        4.0016        3.8417        3.2327        3.7180        7.8771        8.0158        8.3305        7.4303        7.2587        6.3572        8.5208       10.8433       10.2915       11.4774       10.0428       10.9788       13.1485       11.1496       14.9893       11.3620       11.2652       11.3738       11.5246       22.5333       12.6169       19.9277       22.6113       18.5110       17.9041       17.7399       16.5714       20.3985       21.4211       17.6635       20.6124       21.7687       18.4182       17.8516       20.1494       21.0502        0.0000        0.0000        0.0000        0.0000        0.0000        0.0000        0.0000        0.0000        0.0000        0.0000        0.0000        0.0000        0.0000        0.0000        0.0000        0.0000        0.0000        0.0000        0.0000        0.0000        0.0000        0.0000        0.0000        0.0000        0.0000        0.0000        0.0000        0.0000        0.0000        0.0000        0.0000        0.0000        0.0000        0.0000        0.0000        0.0000        0.0000        0.0000        0.0000        0.0000        0.0000        0.0000        0.0000        0.0000        0.0000        0.0000        0.0000        0.0000        0.0000        0.0000        0.0000        0.0000        0.0000        0.0000        0.0000        0.0000
        0.0000        0.0000        0.0000        0.0000        0.0000        0.0000        0.0000        0.0000        0.0000        0.0000        0.0000        0.0000        0.0000        0.0000        0.0000        0.0000        0.0000        0.0000        0.0000        0.0000       19.7541       17.7233       21.0549       20.6990       29.9256       23.5937       22.6009       18.8421       10.5780       12.5198       11.9916        9.5928        7.8945        3.7359        7.5028        8.6047        7.5656       12.5681        4.7246        4.6411        6.9727        3.8149        3.0204        5.2319       11.7557       11.5389        9.6150        7.9038        7.9577        3.1287        3.4078        5.7769        4.6834        2.3798        1.1653        1.5404        1.8190        0.2261        1.5968        2.7930        2.7937        3.3230        4.5286        2.9554        2.3359        3.3625        3.8391        2.6261        1.4781        1.7197        2.0628        0.9679        0.9298        0.7575        1.2092        1.9424        2.4304        3.1311        5.6754        8.2503        9.4309        9.9178        9.5257        9.7201        9.3642        8.9969        7.6384        6.2551        6.3975        6.0556        5.4919        4.9878        4.5350        4.8961        2.7106        2.3447        1.4146        1.4028        2.8266        3.5422        3.8419        6.9199        7.5402        6.0791        5.5063        4.0206        4.0934        4.0470        4.3338        4.3874        4.3910        4.5471        4.4408        4.8335        7.1070        7.5801        5.6265        7.4348        7.0872        7.0541        6.6835        5.7522        5.4859        3.7751        2.4597        1.7809        1.5043        0.9434        0.7757        0.9951        1.1998        1.6439        2.9103        2.4509        2.6730        3.4373        3.4658        3.5594        3.4283        3.1449        2.9580        2.9092        2.7894        2.9074        2.5316        3.0057        3.8030        8.1063        8.1227        8.3710        6.0777        5.3911        5.0171        4.7583        4.6422        3.9463        3.7056        3.8117        6.5262        8.4886        8.5292        9.2749       10.3701        8.2845        8.1964       11.0331        9.9930       17.3444       16.2430       22.0563       15.6483       18.5757       14.2756       15.3931       14.4109       22.1470       34.0943       19.9342       20.8794       18.0137       15.8155       16.0853       16.5075       19.0325       17.4724       17.6718       18.7550       21.8407       19.8692       18.6056       18.3381       15.7816       15.4668       19.1661        0.0000        0.0000        0.0000        0.0000        0.0000        0.0000        0.0000        0.0000        0.0000        0.0000        0.0000        0.0000        0.0000        0.0000        0.0000        0.0000        0.0000        0.0000        0.0000        0.0000        0.0000        0.0000        0.0000        0.0000        0.0000        0.0000        0.0000        0.0000        0.0000        0.0000        0.0000        0.0000        0.0000        0.0000        0.0000        0.0000        0.0000        0.0000        0.0000        0.0000        0.0000        0.0000        0.0000        0.0000        0.0000        0.0000        0.0000        0.0000        0.0000        0.0000        0.0000        0.0000        0.0000        0.0000        0.0000
        0.0000        0.0000        0.0000        0.0000        0.0000        0.0000        0.0000        0.0000        0.0000        0.0000        0.0000        0.0000        0.0000        0.0000        0.0000        0.0000        0.0000        0.0000        0.0000        0.0000       17.2131       14.4374       17.9613       19.3331       27.6184       26.8511       21.3234       17.6039       15.7221        9.7703       12.6056        7.2440        4.2260        7.7108        8.0982       10.2588        9.5864        6.3938        7.5542        4.6766        3.6778        0.5764        0.2434        1.3680        2.3956        2.9050        9.2559        8.8200        6.4228        3.4773        3.1788        2.5586        0.6686        0.5129        0.5418        1.9713        1.9084        2.9216        6.4068        6.6013        4.7205        3.1746        4.5284        2.2074        2.0537        1.7505        1.3881        1.9593        2.0824        1.5502        2.0631        1.4184        0.7781        0.6558        1.1505        1.7606        2.2398        3.8605        6.1237        8.7534       10.6811       10.2384       10.5271        9.9170       10.1277        9.6877        8.5908        8.1741        7.5215        5.4678        4.3584        3.4604        3.1505        3.9207        5.2469        2.3072        1.2432        1.2114        1.3332        2.4441        3.3080        2.8736        4.2918        3.5338        4.7335        5.3831        4.3028        4.7686        5.1602        5.2971        3.9696        4.1043        4.3440        6.4668        6.3527        7.5813        5.6858        6.4787        4.9592        5.9674        6.1899        5.9467        4.7970        3.3450        2.4350        1.9508        2.1722        4.5355        2.5621        2.7422        1.6071       10.2434        5.7715        3.0005        3.3113        4.1149        4.5281        4.5794        4.4018        3.8100        3.5802        3.5164        3.4155        3.9583        8.0487        6.6931        4.5646        7.6184        7.2293        7.7980        7.1262        7.3159        5.5043        5.3683        8.0070        4.6128        4.3813        4.5228        4.8747       11.8939        9.0965       13.7303       86.3414        9.6380       10.3477       12.0836       11.4538       17.5658       14.2342       16.2213       22.0739       22.1444       22.6106       20.4972       22.2743       17.7872       16.8526       19.6659       23.3146       17.5222       15.9637       17.9650       16.6421       17.0204       17.4034       17.6888       17.7626       19.2817       17.8173       17.6924       17.4709       17.5767       16.7758       18.0946       20.2605        0.0000        0.0000        0.0000        0.0000        0.0000        0.0000        0.0000        0.0000        0.0000        0.0000        0.0000        0.0000        0.0000        0.0000        0.0000        0.0000        0.0000        0.0000        0.0000        0.0000        0.0000        0.0000        0.0000        0.0000        0.0000        0.0000        0.0000        0.0000        0.0000        0.0000        0.0000        0.0000        0.0000        0.0000        0.0000        0.0000        0.0000        0.0000        0.0000        0.0000        0.0000        0.0000        0.0000        0.0000        0.0000        0.0000        0.0000        0.0000        0.0000        0.0000        0.0000        0.0000        0.0000        0.0000
        0.0000        0.0000        0.0000        0.0000        0.0000        0.0000        0.0000        0.0000        0.0000        0.0000        0.0000        0.0000        0.0000        0.0000        0.0000        0.0000        0.0000        0.0000        0.0000        0.0000        0.0000       58.1595       59.2786       76.6618       66.9426       65.3240       58.6954       48.3935       45.9406       39.1569       29.9994       16.9586       11.6277       10.7665       18.6024       15.2795        8.5403       10.1457       13.7635        5.9264        4.7017        2.3985        1.3691        2.5121        1.1556        3.7173        6.4697        9.2909        7.5970        4.2150        3.6779        3.5026        1.7175        2.7410        1.2274        1.5784        1.6377        3.4526        3.9476        3.0166        5.0102        2.3414        1.9795        0.3666        1.2239        1.6649        2.0531        2.4513        2.9041        2.4257        3.5194        1.8383        1.5770        1.0385        0.9492        1.3408        3.6178        5.6567        5.8626        9.3873       10.3387       11.0384       10.6989       10.0613       10.1418       10.0590        9.7510        7.0819        5.5563        4.9163        4.4707        4.3382        3.4371        2.9186        2.7482        1.8083        1.7994        1.9389        1.5496        1.8433        3.3228        3.4986        3.8943        6.9938        5.9830        4.4223        5.0611        4.9936        5.8245        4.9968        4.6148        3.3118        2.8861        3.1307        3.3711        2.9466        2.1789        2.5587        2.9587        6.0514        6.7354        6.7642        5.3686        3.1422        2.4562        2.0550        2.0195        2.9604        3.9776        3.1214        3.7314        4.9595        5.9059        6.7703        7.1271        5.7760        5.9764        6.0527        5.7827        5.2459        5.0757        4.9879        4.8563       10.1525        8.7419        9.3363        9.4163       10.7103       10.3692       12.6166       11.7555        7.6376        5.9713        8.6796        5.8287      145.6084       81.2461       20.8828       15.0162       23.2522       13.0282       10.8358       49.7917       19.0516       22.3734       23.1424       22.7011       17.1774       19.7520       19.5715       26.2997       25.6594       28.0590       30.4780       30.7442       27.8724       25.3514       29.8041       26.7092       27.8235       19.2399       25.9886       15.7114       20.4617       16.8820       16.9886       16.8298       15.0954       15.1385       14.9460       16.7298       18.9330       20.9860       19.0752       17.8386        9.0000        0.0000        0.0000        0.0000        0.0000        0.0000        0.0000        0.0000        0.0000        0.0000        0.0000        0.0000        0.0000        0.0000        0.0000        0.0000        0.0000        0.0000        0.0000        0.0000        0.0000        0.0000        0.0000        0.0000        0.0000        0.0000        0.0000        0.0000        0.0000        0.0000        0.0000        0.0000        0.0000        0.0000        0.0000        0.0000        0.0000        0.0000        0.0000        0.0000        0.0000        0.0000        0.0000        0.0000        0.0000        0.0000        0.0000        0.0000        0.0000        0.0000        0.0000        0.0000        0.0000        0.0000
        0.0000        0.0000        0.0000        0.0000        0.0000        0.0000        0.0000        0.0000        0.0000        0.0000        0.0000        0.0000        0.0000        0.0000        0.0000        0.0000        0.0000        0.0000        0.0000        0.0000        0.0000       67.9884       72.8800       81.2696       78.7940       80.1358       70.3917       54.0589       52.2389       40.9972       28.6964       21.3595       13.0943        9.1513       16.1711       12.2252       16.7399       16.4716       16.3930       10.7031        4.6639        4.6236        4.6109        7.3946        9.4414        8.2501        4.6179        7.0206        6.3787        4.9726        2.6768        2.8430        1.6469        2.3185        1.1729        2.0562        2.4501        2.0263        2.2427        2.6027        2.3194        1.6745        2.6876        1.7410        2.0302        1.8127        1.6941        1.5551        1.2406        1.8064        3.0879        2.5370        2.3842        2.1066        3.5457        1.6080        2.0889        5.0892        7.0829       10.0368       11.6094       10.8313        9.2525        9.4822        8.7009        8.1132        7.7658        7.3043        5.8041        5.3879        4.8270        4.0690        3.4924        3.6787        4.8967        3.8715        5.4422        2.0911        1.3938        4.2179        1.9683        1.8300        4.2400        5.2272        4.0423        4.0115        4.3944        4.9380        5.1622        5.7419        4.5891        2.9949        2.7587        2.4084        2.2062        1.6589        1.9943        1.8516        2.4041        5.7597        6.8926        6.7451        6.1660        3.5236        2.6620        6.9788        7.5421        3.1200        3.2136        3.4389        4.2146        3.9793        4.2885        5.1949        5.9223        6.2120        6.2285        6.5382        6.1171        5.5502        5.3189        5.4900        9.3353        9.3720        8.8230        7.7282        7.7576       10.8032       11.8224        9.9021        9.6444       10.1696        6.4768        6.3589        9.5410       35.8078       85.5247       17.9546       16.5881       23.0465       10.0175      194.0885       12.6670       17.2762       19.9568       24.4257       37.1926       25.2703       24.7876       25.6989       26.8377       67.6013       33.3114       99.3693       41.3379       27.7161       32.6769       31.0392       29.2466       28.3629       21.2706       25.0284       24.7548       19.6595       17.1564       19.6484       17.1858       15.0020       14.6412       14.7415       20.5373       26.0054       25.7833       22.0199       16.6394        5.5500        0.0000        0.0000        0.0000        0.0000        0.0000        0.0000        0.0000        0.0000        0.0000        0.0000        0.0000        0.0000        0.0000        0.0000        0.0000        0.0000        0.0000        0.0000        0.0000        0.0000        0.0000        0.0000        0.0000        0.0000        0.0000        0.0000        0.0000        0.0000        0.0000        0.0000        0.0000        0.0000        0.0000        0.0000        0.0000        0.0000        0.0000        0.0000        0.0000        0.0000        0.0000        0.0000        0.0000        0.0000        0.0000        0.0000        0.0000        0.0000        0.0000        0.0000        0.0000        0.0000        0.0000
        0.0000        0.0000        0.0000        0.0000        0.0000        0.0000        0.0000        0.0000        0.0000        0.0000        0.0000        0.0000        0.0000        0.0000        0.0000        0.0000        0.0000        0.0000        0.0000        0.0000        0.0000       83.9525       71.6213      105.2914       94.3004       81.8948       69.6662       54.4240       44.4165       34.3518       35.9288       21.1193       13.5122        9.8349       12.7650       15.5492       16.2673       12.4538       18.0273       11.5205       12.6640       11.9313        7.1359        9.8494        9.6432        9.2231       11.5678        9.7543       14.5146        9.2232        5.3802        8.4534        8.6474        3.7928        2.7540        4.5999        6.0157       10.2012        9.3006        4.5587        4.5107        4.8855        2.9066        1.2661        3.1276        1.6333        0.5632        0.1865        0.2914        1.0721        3.2027        3.6480        2.6799        2.7528        2.8432        2.6361        3.1481        7.5605        8.3115       10.8073        8.7617        8.3852        8.1715        9.6960        8.7608        7.9917        7.6343        6.5764        5.6568        4.9643        4.4655        3.9588        3.3880        4.4413        2.8013        1.8192        1.7921        1.5245        2.1034        1.4273        1.3065        2.1625        2.3073        3.3314        3.1773        3.5312        4.0879        4.5446        5.0023        5.6689        5.3969        2.7472        2.6096        2.2990        2.4087        2.0134        1.9647        2.2368        2.3342        5.6418        6.8770        6.9244        8.4836        3.4273        2.8100        2.5871        4.2065        3.3982        3.5636        3.8287        4.1286        4.3493        4.6681        5.1092        5.8431        6.4590        6.6822        6.8254        6.6520        6.0582        5.8227        5.9981        6.5230        7.8045        7.9674        8.4968        9.1855       14.8820       23.9056       10.9235       11.2295       15.9209       12.3983        8.9316        7.6217        7.2258       78.4574        7.4280        7.8856       16.7753       22.5427       24.2101       11.2014       16.4721       23.6405       29.9678       29.8449       29.3563       27.1789       27.5614       33.1182       54.8031       37.7184       34.8772       35.2911       31.2695       28.4301       29.2705       25.7461       17.2722       18.7001       17.9909       21.1379       18.1152       18.3919       20.8062       19.1195       17.2926       16.6483       22.8867       25.3735       24.7206       21.8238       19.6912       17.6600        7.5900        0.0000        0.0000        0.0000        0.0000        0.0000        0.0000        0.0000        0.0000        0.0000        0.0000        0.0000        0.0000        0.0000        0.0000        0.0000        0.0000        0.0000        0.0000        0.0000        0.0000        0.0000        0.0000        0.0000        0.0000        0.0000        0.0000        0.0000        0.0000        0.0000        0.0000        0.0000        0.0000        0.0000        0.0000        0.0000        0.0000        0.0000        0.0000        0.0000        0.0000        0.0000        0.0000        0.0000        0.0000        0.0000        0.0000        0.0000        0.0000        0.0000        0.0000        0.0000        0.0000        0.0000
        0.0000        0.0000        0.0000        0.0000        0.0000        0.0000        0.0000        0.0000        0.0000        0.0000        0.0000        0.0000        0.0000        0.0000        0.0000        0.0000        0.0000        0.0000        0.0000        0.0000        0.0000       93.7242       96.9581      108.9376      102.6490       87.5161       71.0886       45.1936       42.6799       31.7873       26.6142       17.9267       15.1340       12.0271       14.7294       16.1490       14.9393       17.5505       17.4289       19.0466       18.4757        8.7023        6.4082        8.7468       10.8118       12.3373        7.2847        9.6643       13.8880       11.8296        6.0813        6.6032        7.3551        3.4366        4.1930        4.5251        5.0158        3.5775        3.9232        3.4780        5.3523        5.8285        4.8229        3.8511        7.7046        5.6116        2.0871        0.2620        0.3229        1.5952        1.8177        1.5913        0.8437        0.6242        0.8689        1.8540        2.8023        6.2619        6.5841        6.6563        8.0184        8.0430        8.3501        8.9153        8.0519        7.4202        6.9525        5.8605        5.3783        4.8582        4.4061        4.1793        3.6299        2.9213        2.6598        1.7257        1.2543        1.0265        0.8443        3.6180        3.9846        1.0971        2.1601        2.1412        2.6160        2.8073        3.0519        3.6292        4.5057        4.1513        3.6820        2.8805        2.8649        2.7635        2.7412        1.7597        2.1607        2.0714        2.5341        5.6018        6.5115        6.3917        5.4075        3.3306        2.7086        2.4859        3.1955        3.3545        3.6029        3.8848        4.6376        4.4429        4.7618        5.3183        5.7898        6.5646        7.0074        7.2058        7.1042        6.4113        6.1582        6.2865        6.9048        8.8869        8.5680        9.6474       12.2498       14.9663       18.0388       17.0057       20.0471       22.2228       14.7245       10.4992       12.4413       15.2184       79.6990       15.5591        9.9414       19.2128       14.6136       13.1412       14.1189       16.5678       21.3267       24.8496       23.8323       30.5756       28.1256       29.2449       36.9811       43.4401       38.3983       43.7803       31.5595       27.3777       24.7404       28.0054       23.7320       19.6683       21.2202       20.6357       25.9785       23.4506       23.8842       25.7273       21.9271       25.1959       38.1395       31.2116       29.8103       23.3937       20.7902       19.0539       18.0170        0.0000        0.0000        0.0000        0.0000        0.0000        0.0000        0.0000        0.0000        0.0000        0.0000        0.0000        0.0000        0.0000        0.0000        0.0000        0.0000        0.0000        0.0000        0.0000        0.0000        0.0000        0.0000        0.0000        0.0000        0.0000        0.0000        0.0000        0.0000        0.0000        0.0000        0.0000        0.0000        0.0000        0.0000        0.0000        0.0000        0.0000        0.0000        0.0000        0.0000        0.0000        0.0000        0.0000        0.0000        0.0000        0.0000        0.0000        0.0000        0.0000        0.0000        0.0000        0.0000        0.0000        0.0000
        0.0000        0.0000        0.0000        0.0000        0.0000        0.0000        0.0000        0.0000        0.0000        0.0000        0.0000        0.0000        0.0000        0.0000        0.0000        0.0000        0.0000        0.0000        0.0000        0.0000        0.0000        0.0000      109.8572      129.2744      124.1501      109.3813       88.1847       72.2333       66.2913       48.8644       38.6795       27.8224       19.8555       22.9529       26.2712       29.2272       25.2905       26.9774       24.7932       24.8272       23.4304       15.3217        8.9832       12.1904       14.6476       12.9174       13.3418       22.4317       24.0041       18.2621       13.5712       13.2114        6.4800        2.3713        1.5608        1.5114        2.4388        4.5057        5.6616        5.6320        6.2120        6.0991        6.1984        3.5259        7.1186        4.6841        2.2028        0.8320        1.7270        1.3592        1.0074        0.6402        1.0010        1.5442        3.4048        4.3210        4.0941        4.7983        6.7424        7.5362        8.3562        8.9303       11.7156       11.0233        7.4717        6.8970        6.2298        5.0311        4.5990        6.8868       10.5453        8.0236        4.1341        3.1828        2.5177        2.3993        3.8140        1.9954        2.7649        5.2080        3.9407        1.6662        0.9615        1.6316        2.0320        2.1636        3.9624        3.2219        4.2099        3.7043        3.1436        4.0561        4.8365        4.1372        3.7415        3.9634        3.4775        3.7817        4.3925        4.9800        5.7209        5.4566        4.6451        2.9125        2.4226        2.2555        2.4056        2.9369        3.1628        3.4247        3.7212        4.0066       11.3790        4.7703        5.3198        6.6738        7.2418        7.4454        7.2974        6.3051       23.5898       23.8379       12.0319        8.9159       10.9504       17.9938       15.4507       18.7910       21.7686       28.5599       35.4433       33.7266       24.9116       16.4816       14.1201       21.2046       16.0033       20.0252       21.8454       25.8693       32.3581       19.5848       24.7175       43.1559       46.5519       53.3624       56.5056       43.1948       38.4768       53.8360       70.2185       67.3508       37.7213       33.3398       30.0437       57.1036       48.3632       29.4464       23.8327       26.2522       27.6984       31.6680       39.9625       36.6355       26.1955       24.3510       33.7845       30.2533       36.2953       39.3178       32.3473       29.5454       28.9965       27.4187       26.7633       23.7506       30.3724       32.9111       33.6969        0.0000        0.0000        0.0000        0.0000        0.0000        0.0000        0.0000        0.0000        0.0000        0.0000        0.0000        0.0000        0.0000        0.0000        0.0000        0.0000        0.0000        0.0000        0.0000        0.0000        0.0000        0.0000        0.0000        0.0000        0.0000        0.0000        0.0000        0.0000        0.0000        0.0000        0.0000        0.0000        0.0000        0.0000        0.0000        0.0000        0.0000        0.0000        0.0000        0.0000        0.0000        0.0000        0.0000        0.0000        0.0000        0.0000        0.0000        0.0000        0.0000        0.0000
        0.0000        0.0000        0.0000        0.0000        0.0000        0.0000        0.0000        0.0000        0.0000        0.0000        0.0000        0.0000        0.0000        0.0000        0.0000        0.0000        0.0000        0.0000        0.0000        0.0000        0.0000        0.0000        0.0000        0.0000        0.0000        0.0000       90.3026       82.7729       74.6431       63.0535       42.0463       26.2681       19.5207       23.9690       30.1059       26.8277       29.3279       30.7285       27.7893       30.3943       29.3766       20.1301       11.4403       10.3551       11.8344       13.4825       16.7537       24.4014       22.9336       17.4975       18.5732       11.5190        6.7592        2.2852        2.0099        2.8291        3.5609        4.8270        5.7156        5.5080        4.3820        5.4884        5.2282        2.5615        1.7939        1.3269        1.2430        0.6277        1.2460        1.4091        1.4429        1.4094        1.0460        0.7471        1.2020        2.9511        3.8695        4.8901        5.8316        6.6526        8.6368       11.8349       10.1976        7.9921        6.8411        6.4003        6.2716        5.3021        4.6188        7.0608        7.1546        4.9015        4.0965        3.5667        2.5836        1.3790       10.3144       10.4579        5.6010        3.5149        4.2053       11.4118        1.2764        1.3985        1.5256        1.8219        2.0755        2.9988        2.5869        3.2847        3.5614        4.4678        3.7427        3.8797        3.6009        3.7843        3.8395        4.2173        5.4394        5.5344        5.4404        5.1183        4.3665        2.8423        2.4016        2.2610        2.4147        2.9540        3.1832        3.4584        3.7721        4.0737        4.3940        4.8639        5.4538        6.8834        7.5084        7.7394        7.5878        6.5689       24.7138        6.8077        7.0338        8.1507       10.9866       12.3927       11.6317       14.1939       19.6618       21.5048       33.2468       30.8602       16.6045       11.0932       14.6681       17.9555       20.7527       18.7511       19.6734       21.0035       26.9402       39.8024       39.7001       49.7755       58.9900       59.4038       77.3637       45.2666       33.6309       33.0599       60.0931       51.2611       35.3304       21.6119       20.5060       36.4191       51.4990       30.0982       25.9053       29.0134       30.8237       45.6747       30.4352       27.7952       24.4847       36.9148       31.6483       35.1076       35.3380       30.5156       30.3904       36.9715       38.3507       39.8843       44.0868       28.3606       27.7588       34.2670       32.7789        0.0000        0.0000        0.0000        0.0000        0.0000        0.0000        0.0000        0.0000        0.0000        0.0000        0.0000        0.0000        0.0000        0.0000        0.0000        0.0000        0.0000        0.0000        0.0000        0.0000        0.0000        0.0000        0.0000        0.0000        0.0000        0.0000        0.0000        0.0000        0.0000        0.0000        0.0000        0.0000        0.0000        0.0000        0.0000        0.0000        0.0000        0.0000        0.0000        0.0000        0.0000        0.0000        0.0000        0.0000        0.0000        0.0000        0.0000        0.0000        0.0000        0.0000
        0.0000        0.0000        0.0000        0.0000        0.0000        0.0000        0.0000        0.0000        0.0000        0.0000        0.0000        0.0000        0.0000        0.0000        0.0000        0.0000        0.0000        0.0000        0.0000        0.0000        0.0000        0.0000        0.0000        0.0000        0.0000        0.0000        0.0000       82.9586       79.6311       77.7050       60.4020       35.6138       26.2894       25.5195       25.6316       27.3447       24.5103       33.6565       34.4290       29.0352       25.2513       22.4656       12.2295        8.8539       12.3824       13.6039       17.2960       20.6265       15.2916        8.8333        5.2739        5.9564        3.7291        3.5991        1.7140        1.8251        2.9960        3.6919        2.3750        1.7303        2.4751        3.2029        2.3851        0.3391        0.3916        1.0188        1.5743        1.2578        1.1368        0.9352        0.6753        0.3254        0.3346        1.0631        1.0124        2.6207        3.4759        4.3210        5.5875        6.1738        8.9154        9.3473        7.5376        6.6469        7.3939        5.8145        5.9343        5.5034        4.5248        3.8478        3.5993        3.8913        3.5535        3.0339        2.5025        1.3728        1.9565        4.3522        4.6029        0.4846        0.4656        1.1174        0.8946        2.0814        1.1904        1.1408        3.3848        4.8868        3.7199        3.1680        4.4184        7.5807        7.9748        4.0240        3.8541        4.6044        4.6583        4.2863        7.2871        5.1212        5.3961        5.0793        4.4273        2.9445        3.3378        2.4254        2.5962        3.1788        3.4282        3.7502        4.0706        4.3693        4.7330        5.1814        5.7041        7.0917        7.6554        7.8448        9.6652       16.2877        8.7762        6.7557        7.3112       10.7668       12.3167       10.8911       11.8147       14.9010       20.0835       27.0791       17.8796       15.7256       12.3535       57.8731       91.4684       24.4050       39.2645       21.4367       20.7350       25.3896       24.9590       30.4772       35.2729       48.6715       54.5761       63.6129       48.7760       33.6466       33.3620       32.1541       37.0026       36.1794       20.6815       23.7121       19.1826       24.4370       23.9946       25.4764       27.1257       30.4329       32.4389       33.7431       37.1853       30.3144       26.0010       29.6676       31.4229       30.7605       30.3786       38.8552       41.8143       34.7705       37.1025       45.9425       48.1081       29.2786       23.9541       27.9204       31.4997       36.3600        0.0000        0.0000        0.0000        0.0000        0.0000        0.0000        0.0000        0.0000        0.0000        0.0000        0.0000        0.0000        0.0000        0.0000        0.0000        0.0000        0.0000        0.0000        0.0000        0.0000        0.0000        0.0000        0.0000        0.0000        0.0000        0.0000        0.0000        0.0000        0.0000        0.0000        0.0000        0.0000        0.0000        0.0000        0.0000        0.0000        0.0000        0.0000        0.0000        0.0000        0.0000        0.0000        0.0000        0.0000        0.0000        0.0000        0.0000        0.0000        0.0000
        0.0000        0.0000        0.0000        0.0000        0.0000        0.0000        0.0000        0.0000        0.0000        0.0000        0.0000        0.0000        0.0000        0.0000        0.0000        0.0000        0.0000        0.0000        0.0000        0.0000        0.0000        0.0000        0.0000        0.0000        0.0000        0.0000        0.0000        0.0000        0.0000        0.0000       57.2266       35.1821       28.1751       27.2490       30.5567       36.5823       38.4078       41.8692       39.4940       26.0961       17.0279       18.3068       11.6381       13.4305       12.3754       13.6026       13.1170       13.9878       10.7693        8.5957        6.6117        8.1272        3.5371        2.5793        2.9588        2.1543        2.1363        2.8461        1.8699        2.1628        3.8554        3.4740        2.6521        0.1947        0.2344        0.5442        0.5735        0.6987        1.1833        0.6415        0.6169        0.1958        0.2133        0.4689        0.7995        1.9905        2.6317        3.2433        3.8685        4.1449        4.8692        5.7023        5.3668        4.6078        4.0220        3.7758        3.9106        3.2046        6.8790        2.7907        2.6003        3.0400        2.8252        2.5541        2.2168        5.5492        4.3172        3.5289        2.4623        0.7587        0.8468        0.9887        4.0194        0.9014        0.7817        1.0499        3.4931        3.3942        2.5877        2.8671        4.0669        5.0248        6.4265        5.1366        4.1677        4.2051        4.1490        4.2887        4.5317        5.1807        5.6145        5.3253        4.7253        5.5349        4.0867        2.7477        2.9555        3.6243        3.9121        4.2515        4.6362        4.9726        5.3703        5.7487        6.1083        7.3696        7.7557        7.8863       13.6656        6.8042        6.6873        6.9167        7.5485        8.8663        9.7973       11.2076       12.2982       16.0524       17.2989       25.3476       21.0920       18.2391       16.2119       15.9641       42.5557       31.0370       21.0673       22.2577       23.4807       27.9642       32.0187       38.5746       37.8109       36.2229       33.1245       44.3012       27.2969       34.9455       49.5983       26.2690       24.7494       26.9709       29.9727       29.4808       24.2002       23.0776       24.5452       26.0107       32.6236       38.8351       32.1296       33.5223       35.4341       25.4352       26.9750       30.9808       30.8064       30.9240       31.5732       31.3768       28.4582       26.5169       21.0107       23.6939       27.3871       21.0778       21.4234       26.0482       30.5949       40.1100        0.0000        0.0000        0.0000        0.0000        0.0000        0.0000        0.0000        0.0000        0.0000        0.0000        0.0000        0.0000        0.0000        0.0000        0.0000        0.0000        0.0000        0.0000        0.0000        0.0000        0.0000        0.0000        0.0000        0.0000        0.0000        0.0000        0.0000        0.0000        0.0000        0.0000        0.0000        0.0000        0.0000        0.0000        0.0000        0.0000        0.0000        0.0000        0.0000        0.0000        0.0000        0.0000        0.0000        0.0000        0.0000        0.0000        0.0000        0.0000        0.0000
        0.0000        0.0000        0.0000        0.0000        0.0000        0.0000        0.0000        0.0000        0.0000        0.0000        0.0000        0.0000        0.0000        0.0000        0.0000        0.0000        0.0000        0.0000        0.0000        0.0000        0.0000        0.0000        0.0000        0.0000        0.0000        0.0000        0.0000        0.0000        0.0000        0.0000        0.0000       55.4421       48.6672        0.0000        0.0000       39.1946       38.3311       39.2900       35.5310       22.0458       15.3473       12.2999       11.3080       15.0944       18.5353       14.2958       15.3192       14.5473       11.9077       10.4807        8.5367        5.6245        3.4980        2.2788        2.0536        0.7453        1.1986        1.0290        1.7187        3.5399        5.5690        4.8289        2.8973        1.9865        1.2693        2.3648        1.8002        2.4874        2.8887        1.2894        0.3297        0.8305        2.4420        1.6616        3.1048        2.1737        3.1204        2.5951        1.9479        0.6929        1.0210        3.6055        1.7969        1.3504        0.4619        0.5028        2.3913        7.1164        8.0212        2.0756        3.2189        1.3969        1.7454        0.5967        0.4355        1.6800        2.1684        5.8695        3.3952        3.3238        3.5845        4.3221        6.2888        1.6406        1.0845        3.1442        1.5189        2.2642        3.7543        5.1839        4.8115        7.0696        9.5158        7.1542        8.1075        4.8816        4.1288        3.7599        3.5877        5.4207        5.9362        6.0123        5.4430        5.2366        3.9128        3.1452        3.4198        3.8432        4.1507        4.5125        4.9208        5.9641        6.4555        6.7720        6.9843        7.0134        7.2297        7.5135        7.2365        6.5814        6.4945        6.7416        7.2036        9.2044       10.2447       11.2810       12.2271       16.5968       18.4631       20.3893       17.1153       18.8322       22.0362       18.5334       20.8673       33.0463       34.1127       24.9852       25.1776       34.6747       31.5765       30.8886       33.1806       27.5984       44.4424       41.2036       28.3982       22.1565       34.5071       22.3336       19.3787       22.3833       22.3776       14.0422       16.4310       28.9543       39.3531       52.9795       52.6174       38.8418       38.9728       30.6716       24.1485       36.0002       35.0684       30.4921       31.0805       39.3121       34.9952       34.9716       46.5058       26.5422       21.0877       20.8661       23.3762       19.4425       18.7133       24.7744        0.0000        0.0000        0.0000        0.0000        0.0000        0.0000        0.0000        0.0000        0.0000        0.0000        0.0000        0.0000        0.0000        0.0000        0.0000        0.0000        0.0000        0.0000        0.0000        0.0000        0.0000        0.0000        0.0000        0.0000        0.0000        0.0000        0.0000        0.0000        0.0000        0.0000        0.0000        0.0000        0.0000        0.0000        0.0000        0.0000        0.0000        0.0000        0.0000        0.0000        0.0000        0.0000        0.0000        0.0000        0.0000        0.0000        0.0000        0.0000        0.0000        0.0000        0.0000
        0.0000        0.0000        0.0000        0.0000        0.0000        0.0000        0.0000        0.0000        0.0000        0.0000        0.0000        0.0000        0.0000        0.0000        0.0000        0.0000        0.0000        0.0000        0.0000        0.0000        0.0000        0.0000        0.0000        0.0000        0.0000        0.0000        0.0000        0.0000        0.0000        0.0000        0.0000        0.0000        0.0000        0.0000        0.0000        0.0000        0.0000       36.9660       33.6278       19.9889       17.6457       14.0017       13.3239       16.0178       16.3657       14.3565       18.8391       17.6917       19.2021       15.6499       10.9692        8.3860        7.4673        3.8092        4.4861        1.4448        1.8480        0.8953        1.6768        2.2316        1.8947        2.8381        3.1177        2.5686        3.5301        3.6160        1.9527        3.3343        4.3152        1.9896        1.4141        2.3837        1.8529        2.0537        3.1473        2.8244        5.1331        1.8416        1.0324        0.1548        0.5368        0.1050        0.0728        0.0000        0.1657        1.8274        4.9927        2.6600        0.8600        1.1994        0.1736        1.0732        0.2155        0.2338        0.3926        2.7218        3.7145       10.4081       15.9266        6.2815        1.0204        1.3949        4.7963        2.0990        0.8505        0.5607        0.6327        2.4296        3.5846        5.8846        4.0390        4.7901        5.6005        6.2031        8.1501        7.9014        6.8490        6.9722        4.2097        5.3636        6.1530        6.2399        5.7161        3.8206        3.4952        3.4251        3.7161        4.2021        4.5442        4.9450        5.3931        6.5462        7.0566        7.3416        7.3883        7.2518        7.2932        7.3272        7.2322        6.6772        6.6379        6.8684        7.4062        9.4580       10.5577       11.6519       12.5425       13.7826       16.3671       15.0187       17.7337       17.5676       20.2777       20.9871       23.8480       29.4175       34.8064       34.5798       43.5134       34.4321       29.0160       28.1191       25.9360       38.9153       26.2539       25.1747       21.8409       22.5260       17.1076       16.8119       29.1610       22.8947       20.4923       24.6645       29.5436       38.6765       38.7680       41.3527       30.1183       28.3597       26.0580       36.8493      272.1816      222.4751       28.3950       26.9558       30.3927       27.9016       34.4669       34.7608       23.7333       24.4824       23.8893       24.9164       27.6104       16.0993       15.6887        0.0000        0.0000        0.0000        0.0000        0.0000        0.0000        0.0000        0.0000        0.0000        0.0000        0.0000        0.0000        0.0000        0.0000        0.0000        0.0000        0.0000        0.0000        0.0000        0.0000        0.0000        0.0000        0.0000        0.0000        0.0000        0.0000        0.0000        0.0000        0.0000        0.0000        0.0000        0.0000        0.0000        0.0000        0.0000        0.0000        0.0000        0.0000        0.0000        0.0000        0.0000        0.0000        0.0000        0.0000        0.0000        0.0000        0.0000        0.0000        0.0000        0.0000        0.0000        0.0000
        0.0000        0.0000        0.0000        0.0000        0.0000        0.0000        0.0000        0.0000        0.0000        0.0000        0.0000        0.0000        0.0000        0.0000        0.0000        0.0000        0.0000        0.0000        0.0000        0.0000        0.0000        0.0000        0.0000        0.0000        0.0000        0.0000        0.0000        0.0000        0.0000        0.0000        0.0000        0.0000        0.0000        0.0000        0.0000        0.0000        0.0000        0.0000        0.0000       21.6639       16.5405       12.5606       12.7604       16.6472       19.7128       18.9369       16.7947       16.6663       14.8553       14.4230        9.7580        6.8711        5.7873        5.5762        4.6262        4.1350        3.7670        2.7589        0.7179        0.9642        1.3459        1.1699        0.8281        2.0694        3.1326        3.1261        1.4452        3.1311        4.1935        4.2391        3.5192        2.9266        1.9994        4.9126        2.6271        4.1032        4.1584        2.1782        0.2244        0.1095        0.1005        0.0000        0.0000        0.0000        0.0000        0.0730        4.6587        0.7534        2.0101        0.5104        0.0000        0.2408        2.2822        0.8793        1.7321        2.5451        1.9638        2.3505       14.9399        1.7303        2.7173        3.3050        4.6026        2.4595        2.4355        1.4339        3.3973        4.3364        3.9463        3.2644        3.6363        5.3457        8.4223        6.5318        7.3255        7.4849        5.6181        5.7073        5.0031        5.7842        5.9196        6.0450        5.7639        4.0558        3.8374        6.2054        6.5058        9.8825        8.8625        6.0244        6.3533        7.5119        7.8929        8.0131        7.9213        7.6372        7.5489        7.4542        7.4398        6.8819        6.9102        7.1341        7.7448        9.9203       11.3086       14.0872       13.3163       15.6476       21.2868       20.7814       24.4052       18.7476       26.0379       23.6003       23.5408       25.8978       43.0038       33.0558       42.7417       29.6445       31.3310       31.3086       31.9406       33.5058       21.9477       23.9760       34.6385       18.7938       19.1288       19.8998       18.0015       17.5295       21.3877       13.7605       20.6026       23.8545       23.4143       30.9036       27.7367       26.1971       26.3862      100.6801      210.6452       51.8903       28.7451       25.8978       28.9785       32.8377       27.2230       21.9698       26.6058       24.6309       22.3195       25.9695       24.0199       17.3320       20.5252        0.0000        0.0000        0.0000        0.0000        0.0000        0.0000        0.0000        0.0000        0.0000        0.0000        0.0000        0.0000        0.0000        0.0000        0.0000        0.0000        0.0000        0.0000        0.0000        0.0000        0.0000        0.0000        0.0000        0.0000        0.0000        0.0000        0.0000        0.0000        0.0000        0.0000        0.0000        0.0000        0.0000        0.0000        0.0000        0.0000        0.0000        0.0000        0.0000        0.0000        0.0000        0.0000        0.0000        0.0000        0.0000        0.0000        0.0000        0.0000        0.0000        0.0000        0.0000        0.0000
        0.0000        0.0000        0.0000        0.0000        0.0000        0.0000        0.0000        0.0000        0.0000        0.0000        0.0000        0.0000        0.0000        0.0000        0.0000        0.0000        0.0000        0.0000        0.0000        0.0000        0.0000        0.0000        0.0000        0.0000        0.0000        0.0000        0.0000        0.0000        0.0000        0.0000        0.0000        0.0000        0.0000        0.0000        0.0000        0.0000        0.0000        0.0000        0.0000        0.0000       17.6462       15.7974       14.4930       14.5749       18.6568       17.2434       15.2378       11.4332       11.0813        9.6017        8.4441        6.5397        5.6569        3.2597        3.5783        1.7645        0.8266        0.1901        0.5710        1.2121        1.6936        1.6652        1.7318        1.0235        1.2220        2.2419        1.8160        2.2352        2.4773        1.6048        1.0574        1.4631        3.7909        4.3109        4.8864        5.3552        4.8650        2.0185        2.1835        2.1017        0.2606        0.0000        0.0000        0.2053        0.3331        0.5143        0.9818        2.4562        4.7423        2.3518        0.0000        1.6105        1.7480        1.2278        4.7790        2.3761        2.2013        4.6758        7.6393        1.3536        1.5562        2.4379        5.5174        2.6628        2.5240        2.0948        5.7934        6.4935        4.6848        4.8295        5.5971        5.6949        6.4453        8.7987        6.8261        5.7302        3.6373        2.7361        3.1261        6.1739        5.8278        5.5902        5.9789        4.2960        4.3428        4.7551        5.7041        7.8379       10.7240       10.8210       10.4252        9.9983        9.6669        8.8297        8.6252        8.2170        8.0258        7.8822        7.8719        7.2635        7.2135        7.5652        8.2628       10.6350       13.4217       13.8328       14.1816       18.2936       16.0263       19.6251       19.5192       27.8152       25.0991       24.3035       34.8556       33.3129       42.7866       39.4739       29.7845       31.6560       30.2713       34.1553       36.5433       44.9086       27.7427       24.9009       20.6422       17.7032       16.3505       16.7567       19.2332       40.0351       25.8959       30.0586       15.1011       29.9346       22.6530       25.3771       23.4328       28.3322       23.4436       23.1147       22.2560       19.7083       18.3060       21.4572       22.7666       23.0847       20.4012       20.1473       20.8914       21.5318       20.6520       20.3917       18.2039       17.0510        0.0000        0.0000        0.0000        0.0000        0.0000        0.0000        0.0000        0.0000        0.0000        0.0000        0.0000        0.0000        0.0000        0.0000        0.0000        0.0000        0.0000        0.0000        0.0000        0.0000        0.0000        0.0000        0.0000        0.0000        0.0000        0.0000        0.0000        0.0000        0.0000        0.0000        0.0000        0.0000        0.0000        0.0000        0.0000        0.0000        0.0000        0.0000        0.0000        0.0000        0.0000        0.0000        0.0000        0.0000        0.0000        0.0000        0.0000        0.0000        0.0000        0.0000        0.0000        0.0000        0.0000
        0.0000        0.0000        0.0000        0.0000        0.0000        0.0000        0.0000        0.0000        0.0000        0.0000        0.0000        0.0000        0.0000        0.0000        0.0000        0.0000        0.0000        0.0000        0.0000        0.0000        0.0000        0.0000        0.0000        0.0000        0.0000        0.0000        0.0000        0.0000        0.0000        0.0000        0.0000        0.0000        0.0000        0.0000        0.0000        0.0000        0.0000        0.0000        0.0000        0.0000        0.0000        0.0000        0.0000       31.1276       30.2076       29.5282       28.2279       25.4954       24.4315       21.9471       18.3661       16.8883       13.0608       10.9413        9.1934        7.5968        6.2671        4.7308        3.8847        1.7559        2.0255        1.8743        1.3151        1.6162        1.5648        1.1885        1.3165        5.2586        5.6893        4.6285        5.0526        7.5109        6.7143        7.5873        6.6875        8.0978        7.2988        4.4069        5.3244        1.4268        1.2196        1.6466        2.8967        9.6547       16.6237       14.7137       12.7899       10.1846       10.4062        8.5386        7.7370        9.0901        5.2090        3.0358        2.7333        3.1806        7.1818        7.2003        5.8824        7.1152        7.5947        9.8854       12.7666        3.9559        3.2233        3.5229        5.7727        3.4353        3.2068        3.6476        4.0479        5.1225        5.7875        5.6453        6.5575        5.4019        4.0925        3.6772        4.0515        4.8325        3.5837        3.8623        4.7264        6.6182        6.9472        6.5749        7.8942       10.7964       12.3604       12.9836       12.6162       10.0884       12.7636       12.2008        9.3051       10.2412        9.6737        8.4200        8.4111        7.9349        7.8793        8.3126        9.1770       12.5549       15.4115       15.5453       16.9440       19.6838       20.9691       25.6668       23.7214       29.2824       26.6535       31.0198       31.6920       32.3960       25.5883       22.3984       37.1508       23.7086       25.2561       29.6094       23.9907       21.1133       22.1083       19.3226       18.0413       17.6347       17.3628       16.4751       17.1876       15.6861       84.1869       43.7093       15.1554       21.0368       18.4900       19.9531       23.0096       22.5794       21.8755       21.5693       20.6002       18.6915       19.8427       20.7865       21.5296       22.0748       21.9949       19.4433       19.1223       20.1502       20.9158       19.1159       20.5868       22.7700        0.0000        0.0000        0.0000        0.0000        0.0000        0.0000        0.0000        0.0000        0.0000        0.0000        0.0000        0.0000        0.0000        0.0000        0.0000        0.0000        0.0000        0.0000        0.0000        0.0000        0.0000        0.0000        0.0000        0.0000        0.0000        0.0000        0.0000        0.0000        0.0000        0.0000        0.0000        0.0000        0.0000        0.0000        0.0000        0.0000        0.0000        0.0000        0.0000        0.0000        0.0000        0.0000        0.0000        0.0000        0.0000        0.0000        0.0000        0.0000        0.0000        0.0000        0.0000        0.0000        0.0000
        0.0000        0.0000        0.0000        0.0000        0.0000        0.0000        0.0000        0.0000        0.0000        0.0000        0.0000        0.0000        0.0000        0.0000        0.0000        0.0000        0.0000        0.0000        0.0000        0.0000        0.0000        0.0000        0.0000        0.0000        0.0000        0.0000        0.0000        0.0000        0.0000        0.0000        0.0000        0.0000        0.0000        0.0000        0.0000        0.0000        0.0000        0.0000        0.0000        0.0000        0.0000        0.0000        0.0000        0.0000       38.8278       36.9485       32.9310       29.0860       24.2564       20.3570       17.4519       16.7798       14.3765       13.2323       11.6279        8.6346        7.8182        7.2179        5.7224        3.4951        3.8946        1.7212        1.1849        2.2830        1.5297        1.6200        1.8933        5.9071        6.9280        9.3378        9.1455        8.9023        8.0388       10.7635        5.8821       11.7982       12.7253        5.7606        3.9594        0.7109        0.9536        2.1591        3.9679       13.4149       20.0097       20.1724       16.2564       18.8279       12.4225       11.7822        9.3080        4.4333        8.9197        9.4049        8.3591        5.1763        5.0128        4.6150        4.6990        7.4186        8.4096        9.1777        7.7710        3.6586        2.2790        1.9380        4.3551        2.9731        3.1166        3.4574        4.1794        4.5479        4.9183        5.3123        4.7925        3.9366        3.7090        3.8356        3.6307        5.2000        8.6802        3.5621        4.6800        6.3214        7.4293        7.8052        9.3149       12.7439       14.7197       15.3032       14.5831       11.2916       10.7700       10.3137        9.9294        9.3616        8.9985        8.7705        8.7833        8.2803        8.3850        8.7067        9.7735       13.4761       15.0190       16.7220       18.5056       19.5138       21.1248       28.8949       23.7223       27.1923       29.5255       32.4376       34.9428       25.5267       19.7498       21.3079       18.0891       20.0680       20.4854       21.3832       20.1312       22.6340       18.1082       17.5199       17.1481       17.1599       16.0823       15.5673       15.3291       30.8038       68.5960       23.9731       14.3852       15.6541       17.8367       17.4067       21.1710       19.6342       19.8179       20.7975       17.9318       19.6705       20.4071       21.2642       24.2589       22.0362       18.6430       20.0671       20.4509       18.9062       16.9640       23.6314       20.2070       38.0400        0.0000        0.0000        0.0000        0.0000        0.0000        0.0000        0.0000        0.0000        0.0000        0.0000        0.0000        0.0000        0.0000        0.0000        0.0000        0.0000        0.0000        0.0000        0.0000        0.0000        0.0000        0.0000        0.0000        0.0000        0.0000        0.0000        0.0000        0.0000        0.0000        0.0000        0.0000        0.0000        0.0000        0.0000        0.0000        0.0000        0.0000        0.0000        0.0000        0.0000        0.0000        0.0000        0.0000        0.0000        0.0000        0.0000        0.0000        0.0000        0.0000        0.0000        0.0000        0.0000        0.0000
        0.0000        0.0000        0.0000        0.0000        0.0000        0.0000        0.0000        0.0000        0.0000        0.0000        0.0000        0.0000        0.0000        0.0000        0.0000        0.0000        0.0000        0.0000        0.0000        0.0000        0.0000        0.0000        0.0000        0.0000        0.0000        0.0000        0.0000        0.0000        0.0000        0.0000        0.0000        0.0000        0.0000        0.0000        0.0000        0.0000        0.0000        0.0000        0.0000        0.0000        0.0000        0.0000        0.0000        0.0000        0.0000        0.0000       31.6417       25.3139       21.6111       19.4771       17.5764       16.5332       13.6947       11.6361       10.2741        9.0481        8.1350        6.4611        5.5129        4.2190        4.2008        2.9682        1.5344        2.2773        2.8426        2.0576        1.4443        5.9443        7.4086        8.4809        8.8466        7.5851        6.7437        7.7790        7.0809        3.1824        3.3232        4.8953        4.2736        1.4167        1.4651        2.4891        4.5571       14.6714       18.6088       18.7385       16.2071       14.4101       13.4613       10.8465        9.5823        7.3825        8.4935        5.4886       12.7377        4.7819        9.1890        6.3606        5.4613        9.3860       10.9281       11.9566        9.4923        4.8190        3.3801        2.4200        2.9832        3.5159        3.3967        3.3247        3.3610        3.9789        4.1168        5.4754        4.4688        3.5088        3.6345        3.5880        4.0503        3.5474        3.5128        3.8052        4.3345        5.7038        6.5270        8.2752       10.5064       13.5749       15.3909       16.0299       15.1879       11.6507       11.0816       10.5630       10.1097        9.4923        9.0402        8.7790        8.7792        9.1656        9.8186       11.5385        9.6340       13.4775       15.6545       18.4235       18.5674       20.6002       21.8691       22.4853       23.8705       28.3642       30.8858       30.7431       30.4884       22.8545       20.4079       18.9915       18.2161       20.1024       19.1156       19.6779       17.5339       17.1375       21.0122       16.2494       16.1260       17.8373       15.2036       14.8484       14.6380       21.6187       23.5969       12.5114       14.9067       14.4210       14.0120       18.1590       16.7224       15.2020       16.7464       16.3788       15.8172       18.2535       17.7178       23.8397       20.2304       18.1335       14.9541       14.6000       16.6970       16.1021       18.2423       17.1503       16.6220       27.4500        0.0000        0.0000        0.0000        0.0000        0.0000        0.0000        0.0000        0.0000        0.0000        0.0000        0.0000        0.0000        0.0000        0.0000        0.0000        0.0000        0.0000        0.0000        0.0000        0.0000        0.0000        0.0000        0.0000        0.0000        0.0000        0.0000        0.0000        0.0000        0.0000        0.0000        0.0000        0.0000        0.0000        0.0000        0.0000        0.0000        0.0000        0.0000        0.0000        0.0000        0.0000        0.0000        0.0000        0.0000        0.0000        0.0000        0.0000        0.0000        0.0000        0.0000        0.0000        0.0000        0.0000
        0.0000        0.0000        0.0000        0.0000        0.0000        0.0000        0.0000        0.0000        0.0000        0.0000        0.0000        0.0000        0.0000        0.0000        0.0000        0.0000        0.0000        0.0000        0.0000        0.0000        0.0000        0.0000        0.0000        0.0000        0.0000        0.0000        0.0000        0.0000        0.0000        0.0000        0.0000        0.0000        0.0000        0.0000        0.0000        0.0000        0.0000        0.0000        0.0000        0.0000        0.0000        0.0000        0.0000        0.0000        0.0000        0.0000        0.0000       21.7683       18.1387       16.5557       14.3839       15.3434       14.4070       11.2519       10.3029       10.5948        9.5878        7.8983        5.8991        0.9087        0.2904        0.3932        0.1259        0.7373        0.9569        1.1188        0.8046        5.5210        6.7228        7.2730        6.5929        5.8327        6.1496        4.3913        4.4426        3.3534        2.6101        0.3016        0.0211        1.1756        1.5334        6.3639        4.5144       13.4853       15.3099       17.8808       16.9948       15.3320       13.9978        8.8679        8.6525        5.0561        6.1037        7.6794       12.0561        7.4778        8.2664        5.9133        7.8234       12.3337       16.2713       17.1996       11.9837        6.6809        4.6375        3.3679        6.3098        3.9753        3.2488        2.8893        3.6103        4.2999        3.7540        3.4932        3.8438        4.1079        4.2657        9.1758        8.5595        4.8843        5.3191        5.1626        4.8791        5.9866        6.6333        7.8354        9.4775       13.2902       14.8788       15.2919       14.7349       11.5207       11.1562       10.7288       10.2515        9.6095        9.1332        8.8468        8.8191        8.2826        9.1208       10.7515       10.9659       13.1932       14.6838       16.4954       18.5090       19.7028       21.7215       25.6007       23.7371       26.5374       27.4389       27.5849       27.3387       20.2469       19.0340       18.8509       18.0976       19.7449       19.2023       18.5808       17.4079       16.7603       15.6368       15.1058       17.5255       15.1193       14.6644       14.2203       13.8453       12.6944       11.7643       11.5611       11.1934       12.3695       16.6211       15.1091       16.2958       13.9771       15.9104       13.7983       13.9028       16.3240       17.2515       18.2310       16.4887       16.3469       15.3216       15.1682       17.3573       13.7090       13.1163       15.8055       17.3458        0.0000        0.0000        0.0000        0.0000        0.0000        0.0000        0.0000        0.0000        0.0000        0.0000        0.0000        0.0000        0.0000        0.0000        0.0000        0.0000        0.0000        0.0000        0.0000        0.0000        0.0000        0.0000        0.0000        0.0000        0.0000        0.0000        0.0000        0.0000        0.0000        0.0000        0.0000        0.0000        0.0000        0.0000        0.0000        0.0000        0.0000        0.0000        0.0000        0.0000        0.0000        0.0000        0.0000        0.0000        0.0000        0.0000        0.0000        0.0000        0.0000        0.0000        0.0000        0.0000        0.0000        0.0000
        0.0000        0.0000        0.0000        0.0000        0.0000        0.0000        0.0000        0.0000        0.0000        0.0000        0.0000        0.0000        0.0000        0.0000        0.0000        0.0000        0.0000        0.0000        0.0000        0.0000        0.0000        0.0000        0.0000        0.0000        0.0000        0.0000        0.0000        0.0000        0.0000        0.0000        0.0000        0.0000        0.0000        0.0000        0.0000        0.0000        0.0000        0.0000        0.0000        0.0000        0.0000        0.0000        0.0000        0.0000        0.0000        0.0000        0.0000        0.0000        0.0000        0.0000       11.7500       10.7234        9.9017        8.3684        7.5875       11.9371       10.6470        9.7078        7.7300        5.7232        4.4567        3.3091        3.1119        3.2844        3.1698        3.6306        0.0000        0.0000        7.5942        8.4233        7.6242        6.6201        5.3929        4.5768        3.9614        1.3401        0.1298        0.1091        0.2617        3.4815        4.3607        5.4690        9.0081        9.5324       11.3405       13.6002       17.7133       10.3759       16.4003        0.0000        0.0000        0.0000        0.0000       10.1451       11.7781        6.9209        6.2422        6.7842        0.0000       17.8248       18.9760       19.4215       14.9200       11.7373        8.0239        5.8652        4.8435        2.7819        2.2102        1.9424        1.9904        0.8422        0.9601        1.1521        1.5347        5.2302        5.1104        5.9985        4.5595        3.7091        4.1257        4.4276        5.1314        5.7952        6.4891        7.5488        8.9575       10.9299       12.4871       13.0466       12.7688       11.5036       11.3342       10.9948       10.4885        9.4559        8.9531        8.6243        8.5502        8.0247        7.8508        8.4903        9.6245       11.4014       14.7551       16.9459       20.2598       28.7524       33.2982       27.4489       26.0548       19.8636       19.6206       19.5893       19.7127       20.8995       21.0875       21.5249       20.3057       20.8714       20.2321       19.4867       17.8072       13.4630       12.2104       42.9577       42.5243       15.3005       14.8055       14.4512       17.5367       12.6440       14.3157       11.7316       11.6789       10.4154        9.3601        9.1749        9.4367       10.6668       11.3036       11.2595       12.6624       13.7523       13.2021       12.3109       12.1312       12.1207       12.0136       10.9784       15.5001       11.7418       11.1273        0.0000        0.0000        0.0000        0.0000        0.0000        0.0000        0.0000        0.0000        0.0000        0.0000        0.0000        0.0000        0.0000        0.0000        0.0000        0.0000        0.0000        0.0000        0.0000        0.0000        0.0000        0.0000        0.0000        0.0000        0.0000        0.0000        0.0000        0.0000        0.0000        0.0000        0.0000        0.0000        0.0000        0.0000        0.0000        0.0000        0.0000        0.0000        0.0000        0.0000        0.0000        0.0000        0.0000        0.0000        0.0000        0.0000        0.0000        0.0000        0.0000        0.0000        0.0000        0.0000        0.0000        0.0000        0.0000        0.0000
        0.0000        0.0000        0.0000        0.0000        0.0000        0.0000        0.0000        0.0000        0.0000        0.0000        0.0000        0.0000        0.0000        0.0000        0.0000        0.0000        0.0000        0.0000        0.0000        0.0000        0.0000        0.0000        0.0000        0.0000        0.0000        0.0000        0.0000        0.0000        0.0000        0.0000        0.0000        0.0000        0.0000        0.0000        0.0000        0.0000        0.0000        0.0000        0.0000        0.0000        0.0000        0.0000        0.0000        0.0000        0.0000        0.0000        0.0000        0.0000        0.0000        0.0000        0.0000        0.0000        0.0000        0.0000        0.0000       10.0443        9.7608        9.3768        0.0000        0.0000        0.0000        4.5572        4.3425        5.6048        5.0518        0.0000        0.0000        0.0000        0.0000        0.0000        0.0000        0.0000        4.8679        4.0948        5.9461        3.2035        1.3594        0.1727        0.3047        4.6504        4.3443        5.3399        7.8441        8.3447        9.7220       11.3580       23.2680       11.7415        0.0000        0.0000        0.0000        0.0000        0.0000        0.0000       43.4589        6.3160        0.0000        0.0000        0.0000       24.1725       23.5437       23.5064       18.7062       14.0359       10.1693        8.3716        6.2980        3.4301        2.3432        1.8761        2.1180        0.8522        1.0261        1.6440        1.8640        2.9146        4.1915        4.3876        4.5406        3.4557        3.8495        4.4061        5.1070        5.8730        6.6139        7.9304        8.9658       10.6890       11.9778       12.3665       12.3637       11.3762       11.4137       11.1922       12.7673       11.5309        9.0366        8.6850        8.6414       10.0137        7.8797        8.3846       11.3997       13.4647       14.7095       17.2576       19.9232       29.7803       31.2138       30.6979       29.3512       23.0838       17.9304       18.1337       18.8168       20.5734       21.3636       21.7533       20.9634       21.6486       20.8441       19.6479       17.8401       13.2519       11.4971       70.6811      106.6634       16.3916       13.9610       13.6298       15.6596       20.5481       11.6654       11.8318       10.8127       10.1210       10.2402        9.4074        8.3382       11.1049        9.1170       10.4057       10.5033       12.9492       10.8361       10.5184       10.4890       10.1267        9.7907        9.2721       18.8433       16.2148       11.7357        0.0000        0.0000        0.0000        0.0000        0.0000        0.0000        0.0000        0.0000        0.0000        0.0000        0.0000        0.0000        0.0000        0.0000        0.0000        0.0000        0.0000        0.0000        0.0000        0.0000        0.0000        0.0000        0.0000        0.0000        0.0000        0.0000        0.0000        0.0000        0.0000        0.0000        0.0000        0.0000        0.0000        0.0000        0.0000        0.0000        0.0000        0.0000        0.0000        0.0000        0.0000        0.0000        0.0000        0.0000        0.0000        0.0000        0.0000        0.0000        0.0000        0.0000        0.0000        0.0000        0.0000        0.0000        0.0000        0.0000
        0.0000        0.0000        0.0000        0.0000        0.0000        0.0000        0.0000        0.0000        0.0000        0.0000        0.0000        0.0000        0.0000        0.0000        0.0000        0.0000        0.0000        0.0000        0.0000        0.0000        0.0000        0.0000        0.0000        0.0000        0.0000        0.0000        0.0000        0.0000        0.0000        0.0000        0.0000        0.0000        0.0000        0.0000        0.0000        0.0000        0.0000        0.0000        0.0000        0.0000        0.0000        0.0000        0.0000        0.0000        0.0000        0.0000        0.0000        0.0000        0.0000        0.0000        0.0000        0.0000        0.0000        0.0000        0.0000        0.0000        0.0000        0.0000        0.0000        0.0000        0.0000        4.6278        4.6294        5.5651        4.8517        0.0000        0.0000        0.0000        0.0000        0.0000        0.0000        0.0000        0.0000        3.4677        2.6984        0.5629        0.0963        0.3937        0.4150        3.6117        3.9717        4.8224        7.1841        6.9501        7.9373        0.0000        0.0000        0.0000        0.0000        0.0000        0.0000        0.0000        0.0000        0.0000        0.0000        0.0000        0.0000        0.0000        0.0000        0.0000       20.0876       21.2973       17.5288       13.1745        9.9150        7.4513        5.9486        3.2686        2.1958        1.6977        1.6255        0.8925        0.9864        1.3888        1.1248        3.0352        4.2029        3.7913        4.0983        3.9248        4.5973        4.6965        5.4196        6.2439        6.6425        9.3459        8.7659       10.0744       11.2346       11.8893       14.6820       11.2435       13.5059       15.4589       11.6048       11.2636       11.0498       11.4748       12.1556       12.0047       11.3607       10.5009       14.7687       15.3974       16.3459       18.1637       20.2936       27.2850       29.8166       31.0406       29.6511       23.1576       21.5047       17.2745       18.5521       20.6089       21.6945       21.8662       20.8967       21.4012       20.0726       18.6491       16.7947       17.0082       18.0822       16.1964       16.2116       12.9020       12.6016       12.8202       11.9181       10.6631       11.2470      154.3240      307.6447        7.8120        7.7940        9.3660        8.3810        7.9571        9.0025       11.9673        9.2161       10.2723       10.7589       10.7605       10.2317        9.8277       11.1125        9.0265       18.0895       14.5141        0.0000        0.0000        0.0000        0.0000        0.0000        0.0000        0.0000        0.0000        0.0000        0.0000        0.0000        0.0000        0.0000        0.0000        0.0000        0.0000        0.0000        0.0000        0.0000        0.0000        0.0000        0.0000        0.0000        0.0000        0.0000        0.0000        0.0000        0.0000        0.0000        0.0000        0.0000        0.0000        0.0000        0.0000        0.0000        0.0000        0.0000        0.0000        0.0000        0.0000        0.0000        0.0000        0.0000        0.0000        0.0000        0.0000        0.0000        0.0000        0.0000        0.0000        0.0000        0.0000        0.0000        0.0000        0.0000        0.0000        0.0000
        0.0000        0.0000        0.0000        0.0000        0.0000        0.0000        0.0000        0.0000        0.0000        0.0000        0.0000        0.0000        0.0000        0.0000        0.0000        0.0000        0.0000        0.0000        0.0000        0.0000        0.0000        0.0000        0.0000        0.0000        0.0000        0.0000        0.0000        0.0000        0.0000        0.0000        0.0000        0.0000        0.0000        0.0000        0.0000        0.0000        0.0000        0.0000        0.0000        0.0000        0.0000        0.0000        0.0000        0.0000        0.0000        0.0000        0.0000        0.0000        0.0000        0.0000        0.0000        0.0000        0.0000        0.0000        0.0000        0.0000        0.0000        0.0000        0.0000        0.0000        0.0000        0.0000        3.4366        4.1761        0.0000        0.0000        0.0000        0.0000        0.0000        0.0000        0.0000        0.0000        0.0000        0.0000        2.0030        0.1828        0.5888        0.1680        0.5504        2.1186        3.0852        4.1355        5.2446        5.7229        0.0000        0.0000        0.0000        0.0000        0.0000        0.0000        0.0000        0.0000        0.0000        0.0000        0.0000        0.0000        0.0000        0.0000        0.0000        0.0000        0.0000       16.9731       14.8356       11.8042        9.6055        7.1285        5.5872        4.0749        2.0698        1.6516        1.6190        0.9625        1.3464        2.2305        2.2463        3.0006        5.4847        4.3249        4.6816        4.6382        4.8105        4.9447        5.8441        6.2454        6.6498        7.3592        8.2732        9.7498       10.7375       11.3919       11.6635       11.1211       11.4264       12.5006       12.4207       12.9741       12.4750       14.7615       13.5140       13.2896       13.1100       13.3596       14.5366       14.8343       16.2335       19.3698       19.7900       30.2460       36.0976       32.4932       29.2042       23.0972       21.9593       21.3595       19.3659       21.5347       22.7266       22.5135       20.9840       20.7009       18.7872       19.9809       22.6240       18.6355       13.8783        8.9168        9.1714       11.2491       11.4280       11.5952       10.6825        9.6225        9.4571        8.9242        8.6590        8.5714        9.0753       15.5199        8.2625        9.0774       10.2343       11.2138       10.7232       10.8965       11.6394       11.7926       11.0961       12.2360       12.9786        9.6691       17.9591        0.0000        0.0000        0.0000        0.0000        0.0000        0.0000        0.0000        0.0000        0.0000        0.0000        0.0000        0.0000        0.0000        0.0000        0.0000        0.0000        0.0000        0.0000        0.0000        0.0000        0.0000        0.0000        0.0000        0.0000        0.0000        0.0000        0.0000        0.0000        0.0000        0.0000        0.0000        0.0000        0.0000        0.0000        0.0000        0.0000        0.0000        0.0000        0.0000        0.0000        0.0000        0.0000        0.0000        0.0000        0.0000        0.0000        0.0000        0.0000        0.0000        0.0000        0.0000        0.0000        0.0000        0.0000        0.0000        0.0000        0.0000        0.0000
        0.0000        0.0000        0.0000        0.0000        0.0000        0.0000        0.0000        0.0000        0.0000        0.0000        0.0000        0.0000        0.0000        0.0000        0.0000        0.0000        0.0000        0.0000        0.0000        0.0000        0.0000        0.0000        0.0000        0.0000        0.0000        0.0000        0.0000        0.0000        0.0000        0.0000        0.0000        0.0000        0.0000        0.0000        0.0000        0.0000        0.0000        0.0000        0.0000        0.0000        0.0000        0.0000        0.0000        0.0000        0.0000        0.0000        0.0000        0.0000        0.0000        0.0000        0.0000        0.0000        0.0000        0.0000        0.0000        0.0000        0.0000        0.0000        0.0000        0.0000        0.0000        0.0000        0.0000        0.0000        0.0000        0.0000        0.0000        0.0000        0.0000        0.0000        0.0000        0.0000        0.0000        0.0000        1.4821        0.3267        1.3023        1.3253        0.2286        1.4427        2.9639        2.0191        1.2203        0.0000        0.0000        0.0000        0.0000        0.0000        0.0000        0.0000        0.0000        0.0000        0.0000        0.0000        0.0000        0.0000        0.0000        0.0000        0.0000        0.0000        0.0000       15.3723       15.9596       15.4723       12.7321        8.1288        6.2876        0.9288        0.8154        0.9881        0.9322        0.9581        0.9640        1.3894        1.7558        2.7902        3.7928        4.5878        4.9219        5.0040        5.3890        5.9076        6.4451        6.9393        7.5097       11.8519        9.8926        9.0046        9.8058       10.3660       10.7843       12.6328       13.6504       13.8326       14.7929       14.8931       14.1123       13.5606       13.7292       12.9360       12.5910       12.5682       13.9314       18.2666       20.6474       25.3058       24.8928       30.2723       34.6303       30.1490       29.0036       26.4619       25.9893       25.7314       22.3233       32.4607       32.1694       26.3645       23.8515       16.1456       18.7842       20.2043       20.0464       13.2853        8.2840        9.2261        8.1231        8.6761        8.6189       11.4894        9.4784        9.0393        8.9187        8.8583       11.4390       15.8025       12.2251       11.5177       13.4534       12.9126       11.0950       13.1439       13.3972       16.5710       17.4408       17.9054       15.6546       10.9690       10.0065       15.0258       10.7981        0.0000        0.0000        0.0000        0.0000        0.0000        0.0000        0.0000        0.0000        0.0000        0.0000        0.0000        0.0000        0.0000        0.0000        0.0000        0.0000        0.0000        0.0000        0.0000        0.0000        0.0000        0.0000        0.0000        0.0000        0.0000        0.0000        0.0000        0.0000        0.0000        0.0000        0.0000        0.0000        0.0000        0.0000        0.0000        0.0000        0.0000        0.0000        0.0000        0.0000        0.0000        0.0000        0.0000        0.0000        0.0000        0.0000        0.0000        0.0000        0.0000        0.0000        0.0000        0.0000        0.0000        0.0000        0.0000        0.0000        0.0000        0.0000
        0.0000        0.0000        0.0000        0.0000        0.0000        0.0000        0.0000        0.0000        0.0000        0.0000        0.0000        0.0000        0.0000        0.0000        0.0000        0.0000        0.0000        0.0000        0.0000        0.0000        0.0000        0.0000        0.0000        0.0000        0.0000        0.0000        0.0000        0.0000        0.0000        0.0000        0.0000        0.0000        0.0000        0.0000        0.0000        0.0000        0.0000        0.0000        0.0000        0.0000        0.0000        0.0000        0.0000        0.0000        0.0000        0.0000        0.0000        0.0000        0.0000        0.0000        0.0000        0.0000        0.0000        0.0000        0.0000        0.0000        0.0000        0.0000        0.0000        0.0000        0.0000        0.0000        0.0000        0.0000        0.0000        0.0000        0.0000        0.0000        0.0000        0.0000        0.0000        0.0000        0.0000        0.0000        0.0000        0.0000        0.0000        0.0000        0.0000        0.0000        0.0000        0.0000        0.0000        0.0000        0.0000        0.0000        0.0000        0.0000        0.0000        0.0000        0.0000        0.0000        0.0000        0.0000        0.0000        0.0000        0.0000        0.0000        0.0000        0.0000        0.0000       11.9046       12.3479       12.9564       11.5147        7.7766        5.9719        0.9396        0.8527        0.8786        0.9856        0.9981        1.0609        1.3055        1.5778        3.0388        3.7210        4.2936        4.8623        5.3419        5.7709        6.2080        6.6234        6.4579        6.7787        7.2621        7.9076        8.6971        9.3462        9.9444       10.4837       12.9042       14.0998       14.1250       14.6489       14.1778       14.2058       13.5145       12.7843       12.0326       11.8335       10.7641       13.3574       19.7168       21.9965       28.6468       31.7762       33.1414       34.0780       34.3903       34.4842       33.3051       27.3715       28.2891       27.5290       32.4389       35.0873       33.1707       24.7625       18.5341       17.5264       19.4793       10.0158        8.0135        8.2278        6.1838        6.0395        8.3998        7.1831        8.3185        6.8761        7.6142        7.8064        8.4988       15.2552       14.8482       10.7424       12.2940       11.9846       12.5984       12.6148       13.8707       13.9033       17.4161       18.3375       18.4745       18.8617       12.3733       12.9264       14.9274        0.0000        0.0000        0.0000        0.0000        0.0000        0.0000        0.0000        0.0000        0.0000        0.0000        0.0000        0.0000        0.0000        0.0000        0.0000        0.0000        0.0000        0.0000        0.0000        0.0000        0.0000        0.0000        0.0000        0.0000        0.0000        0.0000        0.0000        0.0000        0.0000        0.0000        0.0000        0.0000        0.0000        0.0000        0.0000        0.0000        0.0000        0.0000        0.0000        0.0000        0.0000        0.0000        0.0000        0.0000        0.0000        0.0000        0.0000        0.0000        0.0000        0.0000        0.0000        0.0000        0.0000        0.0000        0.0000        0.0000        0.0000        0.0000        0.0000
        0.0000        0.0000        0.0000        0.0000        0.0000        0.0000        0.0000        0.0000        0.0000        0.0000        0.0000        0.0000        0.0000        0.0000        0.0000        0.0000        0.0000        0.0000        0.0000        0.0000        0.0000        0.0000        0.0000        0.0000        0.0000        0.0000        0.0000        0.0000        0.0000        0.0000        0.0000        0.0000        0.0000        0.0000        0.0000        0.0000        0.0000        0.0000        0.0000        0.0000        0.0000        0.0000        0.0000        0.0000        0.0000        0.0000        0.0000        0.0000        0.0000        0.0000        0.0000        0.0000        0.0000        0.0000        0.0000        0.0000        0.0000        0.0000        0.0000        0.0000        0.0000        0.0000        0.0000        0.0000        0.0000        0.0000        0.0000        0.0000        0.0000        0.0000        0.0000        0.0000        0.0000        0.0000        0.0000        0.0000        0.0000        0.0000        0.0000        0.0000        0.0000        0.0000        0.0000        0.0000        0.0000        0.0000        0.0000        0.0000        0.0000        0.0000        0.0000        0.0000        0.0000        0.0000        0.0000        0.0000        0.0000        0.0000        0.0000        0.0000        0.0000       10.9168        9.6518        9.4842        8.5738        7.1106        5.5950        1.0551        0.9442        1.0292        1.1056        1.2556        1.3369        1.5707        1.8658        3.5498        4.2129        4.7496        5.2281        5.7764        6.4367        6.4809        6.8794        6.6844        6.9992        7.7592        7.9404        8.6217        9.7807        9.8629       10.1356       11.8898       12.8808       13.0936       13.4944       13.6646       14.5837       13.3848       12.9842       10.3574       10.0979       12.1426       14.7602       19.9249       22.0164       27.5449       26.9536       31.2357       33.9316       33.2760       31.7615       31.2439       31.0416       26.3318       27.6253       26.0906       33.3572       27.5252       24.4187       15.0263       11.7386       10.6037        9.6138        7.8757        6.3717        5.1557        6.0227        8.9092        6.7442        6.0974        5.9413        6.6199        9.5912       11.3521       13.7295       13.9576       12.7260       14.4847       14.4891       11.7771       11.9253       11.7206       12.7086       15.6693       16.3721       16.3461       16.1186       12.0978       15.5578       17.2304        0.0000        0.0000        0.0000        0.0000        0.0000        0.0000        0.0000        0.0000        0.0000        0.0000        0.0000        0.0000        0.0000        0.0000        0.0000        0.0000        0.0000        0.0000        0.0000        0.0000        0.0000        0.0000        0.0000        0.0000        0.0000        0.0000        0.0000        0.0000        0.0000        0.0000        0.0000        0.0000        0.0000        0.0000        0.0000        0.0000        0.0000        0.0000        0.0000        0.0000        0.0000        0.0000        0.0000        0.0000        0.0000        0.0000        0.0000        0.0000        0.0000        0.0000        0.0000        0.0000        0.0000        0.0000        0.0000        0.0000        0.0000        0.0000        0.0000
        0.0000        0.0000        0.0000        0.0000        0.0000        0.0000        0.0000        0.0000        0.0000        0.0000        0.0000        0.0000        0.0000        0.0000        0.0000        0.0000        0.0000        0.0000        0.0000        0.0000        0.0000        0.0000        0.0000        0.0000        0.0000        0.0000        0.0000        0.0000        0.0000        0.0000        0.0000        0.0000        0.0000        0.0000        0.0000        0.0000        0.0000        0.0000        0.0000        0.0000        0.0000        0.0000        0.0000        0.0000        0.0000        0.0000        0.0000        0.0000        0.0000        0.0000        0.0000        0.0000        0.0000        0.0000        0.0000        0.0000        0.0000        0.0000        0.0000        0.0000        0.0000        0.0000        0.0000        0.0000        0.0000        0.0000        0.0000        0.0000        0.0000        0.0000        0.0000        0.0000        0.0000        0.0000        0.0000        0.0000        0.0000        0.0000        0.0000        0.0000        0.0000        0.0000        0.0000        0.0000        0.0000        0.0000        0.0000        0.0000        0.0000        0.0000        0.0000        0.0000        0.0000        0.0000        0.0000        0.0000        0.0000        0.0000        0.0000        0.0000        7.2836        8.0658        7.3274        7.6483        6.9665        6.1652        5.1705        1.0742        1.1187        1.2229        1.3534        1.7390        1.7925        2.0256        3.1155        4.9548        5.7857        5.2789       10.4406        6.7102        7.4632        6.6147        7.0969        6.9653        7.6536        8.0389        8.2782        9.9386        9.8930        9.5101        9.7374       10.6105       11.6693       11.1721       11.6170       12.4510       13.4863       13.2080       13.9104       10.8991       10.9752       11.7314       14.8420       20.5118       22.5494       27.1599       27.2942       28.2766       29.0101       30.5559       27.1236       29.3488       28.6526       27.7454       27.6614       30.7302       31.4753       25.3776       23.3901       14.7068       11.9490       10.5386        9.3264        6.2659        5.1236        5.3714        9.4874        6.2163        6.4794        8.0762        8.2785        8.3792        8.9689        6.7904        8.8110       12.8291       13.2418       13.3549       13.0203       10.8887        9.4473        9.2754        8.8017       11.2132       12.7611       12.7348       15.4220       11.3768        0.0000        0.0000        0.0000        0.0000        0.0000        0.0000        0.0000        0.0000        0.0000        0.0000        0.0000        0.0000        0.0000       52.0200        0.0000        0.0000        0.0000       43.0800        0.0000        0.0000        0.0000        0.0000        0.0000        0.0000        0.0000        0.0000        0.0000        0.0000        0.0000        0.0000        0.0000        0.0000        0.0000        0.0000        0.0000        0.0000        0.0000        0.0000        0.0000        0.0000        0.0000        0.0000        0.0000        0.0000        0.0000        0.0000        0.0000        0.0000        0.0000        0.0000        0.0000        0.0000        0.0000        0.0000        0.0000        0.0000        0.0000        0.0000        0.0000        0.0000        0.0000
        0.0000        0.0000        0.0000        0.0000        0.0000        0.0000        0.0000        0.0000        0.0000        0.0000        0.0000        0.0000        0.0000        0.0000        0.0000        0.0000        0.0000        0.0000        0.0000        0.0000        0.0000        0.0000        0.0000        0.0000        0.0000        0.0000        0.0000        0.0000        0.0000        0.0000        0.0000        0.0000        0.0000        0.0000        0.0000        0.0000        0.0000        0.0000        0.0000        0.0000        0.0000        0.0000        0.0000        0.0000        0.0000        0.0000        0.0000        0.0000        0.0000        0.0000        0.0000        0.0000        0.0000        0.0000        0.0000        0.0000        0.0000        0.0000        0.0000        0.0000        0.0000        0.0000        0.0000        0.0000        0.0000        0.0000        0.0000        0.0000        0.0000        0.0000        0.0000        0.0000        0.0000        0.0000        0.0000        0.0000        0.0000        0.0000        0.0000        0.0000        0.0000        0.0000        0.0000        0.0000        0.0000        0.0000        0.0000        0.0000        0.0000        0.0000        0.0000        0.0000        0.0000        0.0000        0.0000        0.0000        0.0000        0.0000        0.0000        0.0000        6.3674        6.8760        6.1856        4.9527        4.5676        4.3082        4.0139       33.3682       14.4995        4.2254        4.2085        3.6193        3.6113        3.8539        4.3539        5.0681        5.5412        5.8437        6.1073        6.0707        6.4071        6.0978        6.6938        8.3143        8.7146        9.1586       10.0654       11.3917        9.9462       10.3873        9.8269        8.9392        9.9622        9.6371        9.6186       11.6772       12.3495       12.3858       13.0573       15.0983       14.8880       16.0345       18.9473       24.9249       25.9671       32.4815       30.3857       27.9682       27.0409       26.7727       26.5459       29.7621       28.6248       28.8406       25.3906       21.6478       22.7483       21.6373       19.2747       14.3574       11.5252        9.4434        8.0639        5.4315        4.6002        8.9658        4.9106        6.8612        7.3653       13.2982       15.6302        9.7562        6.0246        6.0833        7.1373        9.2618        9.7942       10.5381       10.7440        5.3170        3.4142        3.2561        3.3736        0.6288        0.4980        0.1574        3.8132       15.1018        0.0000        0.0000        0.0000        0.0000        0.0000        0.0000        0.0000        0.0000        0.0000        0.0000        0.0000        0.0000      107.2800       85.2600       86.4900        0.0000       65.3700       55.0200        0.0000        0.0000        0.0000        0.0000        0.0000        0.0000        0.0000        0.0000        0.0000        0.0000        0.0000        0.0000        0.0000        0.0000        0.0000        0.0000        0.0000        0.0000        0.0000        0.0000        0.0000        0.0000        0.0000        0.0000        0.0000        0.0000        0.0000        0.0000        0.0000        0.0000        0.0000        0.0000        0.0000        0.0000        0.0000        0.0000        0.0000        0.0000        0.0000        0.0000        0.0000        0.0000        0.0000
        0.0000        0.0000        0.0000        0.0000        0.0000        0.0000        0.0000        0.0000        0.0000        0.0000        0.0000        0.0000        0.0000        0.0000        0.0000        0.0000        0.0000        0.0000        0.0000        0.0000        0.0000        0.0000        0.0000        0.0000        0.0000        0.0000        0.0000        0.0000        0.0000        0.0000        0.0000        0.0000        0.0000        0.0000        0.0000        0.0000        0.0000        0.0000        0.0000        0.0000        0.0000        0.0000        0.0000        0.0000        0.0000        0.0000        0.0000        0.0000        0.0000        0.0000        0.0000        0.0000        0.0000        0.0000        0.0000        0.0000        0.0000        0.0000        0.0000        0.0000        0.0000        0.0000        0.0000        0.0000        0.0000        0.0000        0.0000        0.0000        0.0000        0.0000        0.0000        0.0000        0.0000        0.0000        0.0000        0.0000        0.0000        0.0000        0.0000        0.0000        0.0000        0.0000        0.0000        0.0000        0.0000        0.0000        0.0000        0.0000        0.0000        0.0000        0.0000        0.0000        0.0000        0.0000        0.0000        0.0000        0.0000        0.0000        0.0000        4.8952        4.3094        4.7137        4.4551        3.6932        3.4496        3.3899        3.5951       29.4388       16.5360        5.4048        5.3175        4.5107        4.4271        4.6281        5.0107        5.7837        6.1149        6.4093        6.4624        6.3198        5.8948        6.2092        6.8183        8.0996        8.6820        9.0572        9.3194        9.4881       10.3578       10.9878       10.0973        9.6086        9.5627        8.8201        9.0800       11.2356       11.5149       12.2427       12.5051       15.6897       18.9409       16.3309       18.3711       25.8005       26.1765       26.6204       30.9442       27.8815       23.2865       18.2258       22.8706       23.4187       22.7570       27.5880       22.7558       19.3896       18.9248       17.8532       15.5256       12.4218       10.7296        8.8356        7.2357        4.8568        3.8841        3.8451        4.0650        6.6076        7.4332       10.8208        8.1521        6.1869        5.2244        5.4279        6.5691        8.4423        8.9270        9.3553        6.5385        2.8819        2.2308        1.8330        1.6752        0.0000        0.0209        1.7502        1.1702        9.0939        0.0000        0.0000        0.0000        0.0000        0.0000        0.0000       64.2360       76.6800        0.0000        0.0000        0.0000        0.0000      103.2000       74.8500        0.0000        0.0000        0.0000        0.0000        0.0000        0.0000        0.0000        0.0000        0.0000        0.0000        0.0000        0.0000        0.0000        0.0000        0.0000        0.0000        0.0000        0.0000        0.0000        0.0000        0.0000        0.0000        0.0000        0.0000        0.0000        0.0000        0.0000        0.0000        0.0000        0.0000        0.0000        0.0000        0.0000        0.0000        0.0000        0.0000        0.0000        0.0000        0.0000        0.0000        0.0000        0.0000        0.0000        0.0000        0.0000        0.0000        0.0000
        0.0000        0.0000        0.0000        0.0000        0.0000        0.0000        0.0000        0.0000        0.0000        0.0000        0.0000        0.0000        0.0000        0.0000        0.0000        0.0000        0.0000        0.0000        0.0000        0.0000        0.0000        0.0000        0.0000        0.0000        0.0000        0.0000        0.0000        0.0000        0.0000        0.0000        0.0000        0.0000        0.0000        0.0000        0.0000        0.0000        0.0000        0.0000        0.0000        0.0000        0.0000        0.0000        0.0000        0.0000        0.0000        0.0000        0.0000        0.0000        0.0000        0.0000        0.0000        0.0000        0.0000        0.0000        0.0000        0.0000        0.0000        0.0000        0.0000        0.0000        0.0000        0.0000        0.0000        0.0000        0.0000        0.0000        0.0000        0.0000        0.0000        0.0000        0.0000        0.0000        0.0000        0.0000        0.0000        0.0000        0.0000        0.0000        0.0000        0.0000        0.0000        0.0000        0.0000        0.0000        0.0000        0.0000        0.0000        0.0000        0.0000        0.0000        0.0000        0.0000        0.0000        0.0000        0.0000        0.0000        0.0000        0.7206        1.1168        3.0005        3.2083        3.4858        3.3364        2.8209        2.6880        2.8081        3.1672        4.9666        5.5592        5.8726        5.8655        5.0332        4.9958        5.1821        5.5424        6.2417        6.7773        7.3766        6.9306        6.1172        6.1479        6.4411        6.9693        8.2628        8.8013        9.1487        9.2957        9.3681       10.5087       12.1477       10.4241        7.9823        7.7457        7.8512        8.1335        9.8287       10.7710       11.6848       12.5969       15.8208       17.3097       17.7541       19.3739       21.0377       20.3258       26.1635       28.8734       24.6138       18.7628       20.0036       20.6934       26.4624       22.1281       21.2865       20.7001       17.1917       16.4131       15.1005       13.3241       11.0547        9.2078        7.5236        6.6120        4.6737        3.5087        3.5541        4.1325        6.8624        7.2945        8.7193        6.4989        5.6108        4.3608        7.2783        8.9778        8.7994        7.7379        7.8474        5.1556        2.3927        1.7122        0.9776        0.7162        0.0000        0.0597        0.2153        0.8119        0.0000        0.0000        0.0000        0.0000        0.0000       38.7607       40.5797       44.7009       48.1800        0.0000        0.0000        0.0000        0.0000        0.0000        0.0000        0.0000        0.0000        0.0000        0.0000        0.0000        0.0000        0.0000        0.0000        0.0000        0.0000        0.0000        0.0000        0.0000        0.0000        0.0000        0.0000        0.0000        0.0000        0.0000        0.0000        0.0000        0.0000        0.0000        0.0000        0.0000        0.0000        0.0000        0.0000        0.0000        0.0000        0.0000        0.0000        0.0000        0.0000        0.0000        0.0000        0.0000        0.0000        0.0000        0.0000        0.0000        0.0000        0.0000        0.0000        0.0000        0.0000        0.0000
        0.0000        0.0000        0.0000        0.0000        0.0000        0.0000        0.0000        0.0000        0.0000        0.0000        0.0000        0.0000        0.0000        0.0000        0.0000        0.0000        0.0000        0.0000        0.0000        0.0000        0.0000        0.0000        0.0000        0.0000        0.0000        0.0000        0.0000        0.0000        0.0000        0.0000        0.0000        0.0000        0.0000        0.0000        0.0000        0.0000        0.0000        0.0000        0.0000        0.0000        0.0000        0.0000        0.0000        0.0000        0.0000        0.0000        0.0000        0.0000        0.0000        0.0000        0.0000        0.0000        0.0000        0.0000        0.0000        0.0000        0.0000        0.0000        0.0000        0.0000        0.0000        0.0000        0.0000        0.0000        0.0000        0.0000        0.0000        0.0000        0.0000        0.0000        0.0000        0.0000        0.0000        0.0000        0.0000        0.0000        0.0000        0.0000        0.0000        0.0000        0.0000        0.0000        0.0000        0.0000        0.0000        0.0000        0.0000        0.0000        0.0000        0.0000        0.0000        0.0000        0.0000        0.0000        0.0000        0.0000        0.0000        3.6243        1.1795        2.1835        2.7428        2.9742        2.8451        2.4237        2.3291        2.4662        2.8704        4.5354        5.2312        5.6817        5.8410        5.1840        5.3005        5.5580        5.9066        6.6043        7.0536        7.2217        7.3026        6.4785        6.5103        6.8189        7.3257        8.3675        8.7763        9.3432        9.8628       12.4798       11.9404       11.6552        9.9825        7.5963        7.2100        7.1882        7.9061       11.4964       11.0473       12.8300       15.8710       16.4333       18.1898       19.9235       21.0537       23.1144       24.0294       24.7932       23.4111       17.9490       13.5203       13.7444       14.8379       17.0246       18.2691       18.6074       17.2905       14.7570       14.6583       13.7096       11.5599        9.3620        7.4207        6.2428        5.6954        3.9927        4.7097        3.3483        3.5977        7.9941        6.3569        8.9417        7.8762        7.3732        8.1275        7.8733        4.7519        5.2681        5.4193        4.9997        4.0286        1.6105        1.0679        0.7152        2.1787        0.0685        0.3594        2.8371        2.0416        0.0000        0.0000        0.0000        7.2900       27.2290       32.3873       34.1329       35.6355        8.8500        0.0000        0.0000        0.0000        0.0000        0.0000        0.0000        0.0000        0.0000        0.0000        0.0000        0.0000        0.0000        0.0000        0.0000        0.0000        0.0000        0.0000        0.0000        0.0000        0.0000        0.0000        0.0000        0.0000        0.0000        0.0000        0.0000        0.0000        0.0000        0.0000        0.0000        0.0000        0.0000        0.0000        0.0000        0.0000        0.0000        0.0000        0.0000        0.0000        0.0000        0.0000        0.0000        0.0000        0.0000        0.0000        0.0000        0.0000        0.0000        0.0000        0.0000        0.0000        0.0000        0.0000
        0.0000        0.0000        0.0000        0.0000        0.0000        0.0000        0.0000        0.0000        0.0000        0.0000        0.0000        0.0000        0.0000        0.0000        0.0000        0.0000        0.0000        0.0000        0.0000        0.0000        0.0000        0.0000        0.0000        0.0000        0.0000        0.0000        0.0000        0.0000        0.0000        0.0000        0.0000        0.0000        0.0000        0.0000        0.0000        0.0000        0.0000        0.0000        0.0000        0.0000        0.0000        0.0000        0.0000        0.0000        0.0000        0.0000        0.0000        0.0000        0.0000        0.0000        0.0000        0.0000        0.0000        0.0000        0.0000        0.0000        0.0000        0.0000        0.0000        0.0000        0.0000        0.0000        0.0000        0.0000        0.0000        0.0000        0.0000        0.0000        0.0000        0.0000        0.0000        0.0000        0.0000        0.0000        0.0000        0.0000        0.0000        0.0000        0.0000        0.0000        0.0000        0.0000        0.0000        0.0000        0.0000        0.0000        0.0000        0.0000        0.0000        0.0000        0.0000        0.0000        0.0000        0.0000        0.0000        0.0000        0.4364        1.7067        3.0799        1.7509        2.2078        2.3799        2.2340        1.3747        1.2691        1.4401        1.6863        3.7204        4.4373        4.9733        5.3331        5.5087        5.8267        6.1715        6.5103        6.8375        7.3891       10.6420        7.8808        7.1723        7.1243        7.2993        7.6864       10.4491        9.5418       12.9320       10.5911       11.5772       12.5211        8.9454        8.1407       11.8741        7.5643        8.0030        8.9568       11.2397       25.9568       31.0344       29.6910       30.3075       31.7615       33.5222       27.7616       23.9426       30.9402       32.0835       22.0683       22.9998        9.1569        9.3609       10.4245       12.5781       12.6260       12.9670       12.9594       13.2788       12.9779       11.9726       10.3755        7.1562        5.5364        4.5631        3.9946        3.8249        5.5184        2.6833        3.1515        5.2394        5.9911        6.9313        6.7773        7.0721        6.1769        5.5834        4.2367        3.3146        3.1823        2.3375        1.8385        0.0000        0.0000        0.1690        0.0000        4.7248        8.9960        7.3258        0.0000        0.0000        0.0000        0.0000        1.3698       17.9303       21.9155       26.9554       28.1690       33.8100        0.0000        0.0000        0.0000        0.0000        0.0000        0.0000        0.0000        0.0000        0.0000        0.0000        0.0000        0.0000        0.0000        0.0000        0.0000        0.0000        0.0000        0.0000        0.0000        0.0000        0.0000        0.0000        0.0000        0.0000        0.0000        0.0000        0.0000        0.0000        0.0000        0.0000        0.0000        0.0000        0.0000        0.0000        0.0000        0.0000        0.0000        0.0000        0.0000        0.0000        0.0000        0.0000        0.0000        0.0000        0.0000        0.0000        0.0000        0.0000        0.0000        0.0000        0.0000        0.0000        0.0000
        0.0000        0.0000        0.0000        0.0000        0.0000        0.0000        0.0000        0.0000        0.0000        0.0000        0.0000        0.0000        0.0000        0.0000        0.0000        0.0000        0.0000        0.0000        0.0000        0.0000        0.0000        0.0000        0.0000        0.0000        0.0000        0.0000        0.0000        0.0000        0.0000        0.0000        0.0000        0.0000        0.0000        0.0000        0.0000        0.0000        0.0000        0.0000        0.0000        0.0000        0.0000        0.0000        0.0000        0.0000        0.0000        0.0000        0.0000        0.0000        0.0000        0.0000        0.0000        0.0000        0.0000        0.0000        0.0000        0.0000        0.0000        0.0000        0.0000        0.0000        0.0000        0.0000        0.0000        0.0000        0.0000        0.0000        0.0000        0.0000        0.0000        0.0000        0.0000        0.0000        0.0000        0.0000        0.0000        0.0000        0.0000        0.0000        0.0000        0.0000        0.0000        0.0000        0.0000        0.0000        0.0000        0.0000        0.0000        0.0000        0.0000        0.0000        0.0000        0.0000        0.0000        0.0000        0.0000        0.0000        0.3308        0.5524        1.7586        1.3757        1.6434        1.7624        2.8894        1.0348        1.0148        1.1920        1.5400        3.2918        4.1802        4.7668        5.3339        5.6937        6.0559        6.4766        6.8224        7.1882        7.5612        8.9846        9.6722        7.3856        7.4377        7.5434        7.7741        8.3322        8.4850       10.3542        8.9901        8.0140        9.5085        7.8624        7.8599        7.5488        7.5328        8.0633        9.0803       11.4404       12.6546       13.4069       21.8525       21.7509       22.1969       24.3026       17.8574       15.2723        9.5072       13.8376        8.4387        7.5216        7.0975        7.1814        7.7106        8.9757       14.8938        9.9042        9.9936       10.5221       10.4830        9.7587        8.3733        5.6690        4.2270        3.4390        3.0533        4.9213        4.8289        2.2133        2.7116        4.5994        5.3114        5.5230        5.2160        4.7257        4.3932        4.0895        3.5660        2.0948        1.7781        1.4327        2.1379        0.0000        0.0000        0.0209        0.0511        0.0000        0.0000        0.0000        0.0000        0.0000        0.0000        2.6194        0.4439       13.0938       17.5971       22.6134       26.1417        0.0000        0.0000        0.0000        0.0000        0.0000        0.0000        0.0000        0.0000        0.0000        0.0000        0.0000        0.0000        0.0000        0.0000        0.0000        0.0000        0.0000        0.0000        0.0000        0.0000        0.0000        0.0000        0.0000        0.0000        0.0000        0.0000        0.0000        0.0000        0.0000        0.0000        0.0000        0.0000        0.0000        0.0000        0.0000        0.0000        0.0000        0.0000        0.0000        0.0000        0.0000        0.0000        0.0000        0.0000        0.0000        0.0000        0.0000        0.0000        0.0000        0.0000        0.0000        0.0000        0.0000        0.0000
        0.0000        0.0000        0.0000        0.0000        0.0000        0.0000        0.0000        0.0000        0.0000        0.0000        0.0000        0.0000        0.0000        0.0000        0.0000        0.0000        0.0000        0.0000        0.0000        0.0000        0.0000        0.0000        0.0000        0.0000        0.0000        0.0000        0.0000        0.0000        0.0000        0.0000        0.0000        0.0000        0.0000        0.0000        0.0000        0.0000        0.0000        0.0000        0.0000        0.0000        0.0000        0.0000        0.0000        0.0000        0.0000        0.0000        0.0000        0.0000        0.0000        0.0000        0.0000        0.0000        0.0000        0.0000        0.0000        0.0000        0.0000        0.0000        0.0000        0.0000        0.0000        0.0000        0.0000        0.0000        0.0000        0.0000        0.0000        0.0000        0.0000        0.0000        0.0000        0.0000        0.0000        0.0000        0.0000        0.0000        0.0000        0.0000        0.0000        0.0000        0.0000        0.0000        0.0000        0.0000        0.0000        0.0000        0.0000        0.0000        0.0000        0.0000        0.0000        0.0000        0.0000        0.0000        0.0000        0.0000        0.3271        1.4223        0.7071        1.1536        1.4268        1.6003        1.4357        0.9814        0.9411        1.0825        1.4330        2.9729        3.9631        4.7375        5.1447        5.6922        6.3270        6.7396        7.1154        7.4784        7.8939        8.1999        9.5510        7.8542        7.7859        7.8505        7.9505        8.4078        8.4125        8.3926        8.1304        8.4098        7.4999        7.4612        7.5684        7.3719        7.4554        8.0025        8.9723       11.2444       12.3804       12.9880       13.0915       12.8251       13.0227       12.5193       11.4280        8.8008       14.4246        7.3450        6.7517        6.1523        5.8227        5.8455        5.8231        6.8185        7.0829        7.3930        7.6541        8.4473        8.6724        8.1400        6.8782        4.6336        3.1893        2.4925        2.2474        1.9572        2.1086        1.7326        2.1585        3.7200        4.3254        4.5369        4.2682        3.8715        3.7107        3.3779        2.8335        1.5367        1.1645        0.8616        3.7916        0.0847        0.0791        0.0698        0.0000        0.0000        0.0000        0.0000        0.0000        0.0000        2.5801        0.7046        0.1986       10.9808       15.0493       16.8015       22.0969        0.0000        0.0000        0.0000        0.0000        0.0000        0.0000        0.0000        0.0000        0.0000        0.0000        0.0000        0.0000        0.0000        0.0000        0.0000        0.0000        0.0000        0.0000        0.0000        0.0000        0.0000        0.0000        0.0000        0.0000        0.0000        0.0000        0.0000        0.0000        0.0000        0.0000        0.0000        0.0000        0.0000        0.0000        0.0000        0.0000        0.0000        0.0000        0.0000        0.0000        0.0000        0.0000        0.0000        0.0000        0.0000        0.0000        0.0000        0.0000        0.0000        0.0000        0.0000        0.0000        0.0000        0.0000
        0.0000        0.0000        0.0000        0.0000        0.0000        0.0000        0.0000        0.0000        0.0000        0.0000        0.0000        0.0000        0.0000        0.0000        0.0000        0.0000        0.0000        0.0000        0.0000        0.0000        0.0000        0.0000        0.0000        0.0000        0.0000        0.0000        0.0000        0.0000        0.0000        0.0000        0.0000        0.0000        0.0000        0.0000        0.0000        0.0000        0.0000        0.0000        0.0000        0.0000        0.0000        0.0000        0.0000        0.0000        0.0000        0.0000        0.0000        0.0000        0.0000        0.0000        0.0000        0.0000        0.0000        0.0000        0.0000        0.0000        0.0000        0.0000        0.0000        0.0000        0.0000        0.0000        0.0000        0.0000        0.0000        0.0000        0.0000        0.0000        0.0000        0.0000        0.0000        0.0000        0.0000        0.0000        0.0000        0.0000        0.0000        0.0000        0.0000        0.0000        0.0000        0.0000        0.0000        0.0000        0.0000        0.0000        0.0000        0.0000        0.0000        0.0000        0.0000        0.0000        0.0000        0.0000        0.0000        0.0000        0.0000        0.9579        1.7104        1.2255        1.5154        1.6105        1.5824        0.9039        0.8870        1.1990        1.2631        2.6814        3.1222        3.9880        4.7227        5.5438        6.3157        6.8997        7.3267        7.7782        8.3097        8.5274        8.6821        8.0596        8.1977        8.1882        8.1826       10.2771        8.6718        8.0853        7.8090        7.2915        7.0373        7.0070        7.2127        7.1251        7.3036        7.8082        8.5808       10.6028       11.5486       11.9567       11.8267       11.3990       11.4062       10.8183        9.8504        7.5129        6.6806        5.9596        5.7396        5.1917        4.9726        4.9518        4.8278        5.3830        5.3836        5.7429        6.1557        7.1058        7.5759        7.2118        6.0041        3.7628        2.4153        1.7903        1.6155        1.4152        1.1937        7.4267        1.5376        2.6475        3.0686        3.1806        2.9792        2.7592        2.6685        2.4292        2.0350        1.1023        0.8339        0.6299        0.4902        0.0711        0.1915        0.0000        0.0000        0.0000        0.0000        0.0000        0.0000        0.0000        2.6760        0.2783        0.3012       11.3108       14.4866       15.5789       24.6361        0.0000        0.0000        0.0000        0.0000        0.0000        0.0000        0.0000        0.0000        0.0000        0.0000        0.0000        0.0000        0.0000        0.0000        0.0000        0.0000        0.0000        0.0000        0.0000        0.0000        0.0000        0.0000        0.0000        0.0000        0.0000        0.0000        0.0000        0.0000        0.0000        0.0000        0.0000        0.0000        0.0000        0.0000        0.0000        0.0000        0.0000        0.0000        0.0000        0.0000        0.0000        0.0000        0.0000        0.0000        0.0000        0.0000        0.0000        0.0000        0.0000        0.0000        0.0000        0.0000        0.0000        0.0000
        0.0000        0.0000        0.0000        0.0000        0.0000        0.0000        0.0000        0.0000        0.0000        0.0000        0.0000        0.0000        0.0000        0.0000        0.0000        0.0000        0.0000        0.0000        0.0000        0.0000        0.0000        0.0000        0.0000        0.0000        0.0000        0.0000        0.0000        0.0000        0.0000        0.0000        0.0000        0.0000        0.0000        0.0000        0.0000        0.0000        0.0000        0.0000        0.0000        0.0000        0.0000        0.0000        0.0000        0.0000        0.0000        0.0000        0.0000        0.0000        0.0000        0.0000        0.0000        0.0000        0.0000        0.0000        0.0000        0.0000        0.0000        0.0000        0.0000        0.0000        0.0000        0.0000        0.0000        0.0000        0.0000        0.0000        0.0000        0.0000        0.0000        0.0000        0.0000        0.0000        0.0000        0.0000        0.0000        0.0000        0.0000        0.0000        0.0000        0.0000        0.0000        0.0000        0.0000        0.0000        0.0000        0.0000        0.0000        0.0000        0.0000        0.0000        0.0000        0.0000        0.0000        0.0000        0.0000        0.0000        1.2402        2.0188        1.1281        1.9726        0.0000        3.0002        2.4494        1.7540        1.4856        1.5771        1.8608        1.9699        1.9013        2.2469        2.8270        5.1015        5.9089        6.5816        7.1127        8.1801        8.7855       10.8216       10.1258        8.9982        9.0945        9.0755        8.8471        8.3522        7.5442        7.2235        6.8890        6.0913        5.7972        5.7808        6.0527        7.3758        7.6812        8.1732        8.8169        9.8623       10.6496       10.8433       10.4754        8.1470        8.0164        7.5085        6.8573        4.6595        4.1000        5.1501        3.7501        4.7648        4.8559        4.6381        4.3090        1.4250        1.0615        1.1311        1.1227        7.4147        8.4381        8.1165        6.4478        0.5168        0.2538        0.2167        0.8225        0.3227       45.0381       58.1448        0.1513        0.1597        0.1137        0.0661        0.0000        0.0000        0.0000        0.0000        0.0000        0.0000        0.0000        0.1710        0.0808        0.0000        0.0000        0.0000        0.0000        0.0000       11.2200        6.3000        0.0000        9.8642        9.1498       10.8355       13.5572       15.2684       18.4165       20.3399        0.0000        0.0000        0.0000        0.0000        0.0000        0.0000        0.0000        0.0000        0.0000        0.0000        0.0000        0.0000        0.0000        0.0000        0.0000        0.0000        0.0000        0.0000        0.0000        0.0000        0.0000        0.0000        0.0000        0.0000        0.0000        0.0000        0.0000        0.0000        0.0000        0.0000        0.0000        0.0000        0.0000        0.0000        0.0000        0.0000        0.0000        0.0000        0.0000        0.0000        0.0000        0.0000        0.0000        0.0000        0.0000        0.0000        0.0000        0.0000        0.0000        0.0000        0.0000        0.0000        0.0000        0.0000        0.0000
        0.0000        0.0000        0.0000        0.0000        0.0000        0.0000        0.0000        0.0000        0.0000        0.0000        0.0000        0.0000        0.0000        0.0000        0.0000        0.0000        0.0000        0.0000        0.0000        0.0000        0.0000        0.0000        0.0000        0.0000        0.0000        0.0000        0.0000        0.0000        0.0000        0.0000        0.0000        0.0000        0.0000        0.0000        0.0000        0.0000        0.0000        0.0000        0.0000        0.0000        0.0000        0.0000        0.0000        0.0000        0.0000        0.0000        0.0000        0.0000        0.0000        0.0000        0.0000        0.0000        0.0000        0.0000        0.0000        0.0000        0.0000        0.0000        0.0000        0.0000        0.0000        0.0000        0.0000        0.0000        0.0000        0.0000        0.0000        0.0000        0.0000        0.0000        0.0000        0.0000        0.0000        0.0000        0.0000        0.0000        0.0000        0.0000        0.0000        0.0000        0.0000        0.0000        0.0000        0.0000        0.0000        0.0000        0.0000        0.0000        0.0000        0.0000        0.0000        0.0000        0.0000        0.0000        0.0000        0.0000        0.0000        0.8654        0.0000        0.0000        0.0000        4.0074        3.2674        4.1002        1.5646        1.5690        1.6873        1.2976        1.4909        1.9167        2.5910        4.9335        5.8706        6.7289        8.3624        8.2983       10.4902       10.0636        9.3599        9.4201        9.5815        9.4590        9.0662        7.9399        7.4581        7.0226        6.6128        5.7730        5.4131        5.4093        5.7733        7.1547        7.5669        7.9873        8.4396        9.2559       10.4970        9.8144        9.2257        7.1571        6.6319        6.2939        5.6359        3.7215        3.2403        3.1197        3.1303        3.9740        4.3856        4.5574        3.0110        1.0701        0.8495        0.8107        0.7932        5.5788        6.9768        6.8470        5.2204        0.4286        0.3626        0.3163        0.3557        0.3869       25.1680       29.4778        0.3514        0.4236        0.3820        0.3304        0.2585        0.3582        0.1612        0.0000        0.0000        0.0000        0.0000        0.0000        0.0000        0.0000        0.0000        0.0000        0.0000        0.0000        4.5900        1.7700        0.6000       11.8942       13.6481       13.6217       15.1923       17.5019       18.4533       24.7058        0.0000        0.0000        0.0000        0.0000        0.0000        0.0000        0.0000        0.0000        0.0000        0.0000        0.0000        0.0000        0.0000        0.0000        0.0000        0.0000        0.0000        0.0000        0.0000        0.0000        0.0000        0.0000        0.0000        0.0000        0.0000        0.0000        0.0000        0.0000        0.0000        0.0000        0.0000        0.0000        0.0000        0.0000        0.0000        0.0000        0.0000        0.0000        0.0000        0.0000        0.0000        0.0000        0.0000        0.0000        0.0000        0.0000        0.0000        0.0000        0.0000        0.0000        0.0000        0.0000        0.0000        0.0000        0.0000
        0.0000        0.0000        0.0000        0.0000        0.0000        0.0000        0.0000        0.0000        0.0000        0.0000        0.0000        0.0000        0.0000        0.0000        0.0000        0.0000        0.0000        0.0000        0.0000        0.0000        0.0000        0.0000        0.0000        0.0000        0.0000        0.0000        0.0000        0.0000        0.0000        0.0000        0.0000        0.0000        0.0000        0.0000        0.0000        0.0000        0.0000        0.0000        0.0000        0.0000        0.0000        0.0000        0.0000        0.0000        0.0000        0.0000        0.0000        0.0000        0.0000        0.0000        0.0000        0.0000        0.0000        0.0000        0.0000        0.0000        0.0000        0.0000        0.0000        0.0000        0.0000        0.0000        0.0000        0.0000        0.0000        0.0000        0.0000        0.0000        0.0000        0.0000        0.0000        0.0000        0.0000        0.0000        0.0000        0.0000        0.0000        0.0000        0.0000        0.0000        0.0000        0.0000        0.0000        0.0000        0.0000        0.0000        0.0000        0.0000        0.0000        0.0000        0.0000        0.0000        0.0000        0.0000        0.0000        0.0000        0.0000        0.0000        0.0000        0.0000        0.0000        2.4656        2.4227        1.7828        1.5366        1.5143        1.5814        1.1394        1.2374        1.7270        3.3402        5.1090        6.2127        8.4916        7.9686        8.7566        9.2642        9.6769        9.7292        9.6610       10.2532        9.6351        9.3106        8.3139        7.9019        7.4285        6.8695        5.8536        5.3587        5.2738        5.6150        6.9473        7.3323        7.9214        8.2646        9.0323       11.8346        9.2321        9.1374        6.6287        7.1140        6.4962        5.0045        3.3709        2.9940        3.3050        2.7263        3.5500        4.9468        3.1810        2.4436        0.8250        0.7174        0.6896        0.6650        4.1460        5.5109        5.4767        4.0624        0.3171        0.2502        0.2176        0.2615        0.3106        0.2971        0.2903        0.2781        0.3295        0.2876        0.2364        0.1674        0.1843        0.0000        0.0000        0.0000        0.0000        0.0000        0.0000        0.0000        0.0000        0.0000        0.0000        0.0000        7.7100        7.2900        6.8700        0.7800       10.8551       12.1513       13.2436       14.2733       15.1235       15.4936       25.0610        0.0000        0.0000        0.0000        0.0000        0.0000        0.0000        0.0000        0.0000        0.0000        0.0000        0.0000        0.0000        0.0000        0.0000        0.0000        0.0000        0.0000        0.0000        0.0000        0.0000        0.0000        0.0000        0.0000        0.0000        0.0000        0.0000        0.0000        0.0000        0.0000        0.0000        0.0000        0.0000        0.0000        0.0000        0.0000        0.0000        0.0000        0.0000        0.0000        0.0000        0.0000        0.0000        0.0000        0.0000        0.0000        0.0000        0.0000        0.0000        0.0000        0.0000        0.0000        0.0000        0.0000        0.0000        0.0000
        0.0000        0.0000        0.0000        0.0000        0.0000        0.0000        0.0000        0.0000        0.0000        0.0000        0.0000        0.0000        0.0000        0.0000        0.0000        0.0000        0.0000        0.0000        0.0000        0.0000        0.0000        0.0000        0.0000        0.0000        0.0000        0.0000        0.0000        0.0000        0.0000        0.0000        0.0000        0.0000        0.0000        0.0000        0.0000        0.0000        0.0000        0.0000        0.0000        0.0000        0.0000        0.0000        0.0000        0.0000        0.0000        0.0000        0.0000        0.0000        0.0000        0.0000        0.0000        0.0000        0.0000        0.0000        0.0000        0.0000        0.0000        0.0000        0.0000        0.0000        0.0000        0.0000        0.0000        0.0000        0.0000        0.0000        0.0000        0.0000        0.0000        0.0000        0.0000        0.0000        0.0000        0.0000        0.0000        0.0000        0.0000        0.0000        0.0000        0.0000        0.0000        0.0000        0.0000        0.0000        0.0000        0.0000        0.0000        0.0000        0.0000        0.0000        0.0000        0.0000        0.0000        0.0000        0.0000        0.0000        0.0000        0.0000        0.0000        0.0000        0.0000        0.0000        1.8621        1.4421        1.4370        1.4576        1.4748        1.0824        1.1610        1.7085        2.6441        5.4351        6.8249        7.7334        8.1528        9.3927        9.7811        9.9956        9.9604        9.7394        9.7809        9.6802        9.6494        8.9869        8.8745        8.4417        7.6619        6.3372        5.6436        5.3899        5.5937        6.7763        6.9972        7.0983        7.1450        7.6345        8.2628        8.0525        8.3177        5.8910        8.2535        5.2382        5.0084        3.6329        3.3805        4.2597        3.0904        3.8079        3.5640        3.1739        2.4516        0.6668        0.6249        0.5958        0.5668        3.1142        4.0280        3.9842        3.0019        0.2351        0.2249        0.1689        0.2237        0.2548        0.2511        0.2384        0.2250        0.2607        0.2176        0.1783        0.0992        0.1092        0.0000        1.0223        0.4250        0.0452        0.1481        0.0000        0.0000        0.0000        0.0000        0.0000        0.0000        0.0000       13.6200        6.8100        0.6000        8.6526        9.0949        9.6345       10.3888       10.4373       14.4205       27.3631        0.0000        0.0000        0.0000        0.0000        0.0000        0.0000        0.0000        0.0000        0.0000        0.0000        0.0000        0.0000        0.0000        0.0000        0.0000        0.0000        0.0000        0.0000        0.0000        0.0000        0.0000        0.0000        0.0000        0.0000        0.0000        0.0000        0.0000        0.0000        0.0000        0.0000        0.0000        0.0000        0.0000        0.0000        0.0000        0.0000        0.0000        0.0000        0.0000        0.0000        0.0000        0.0000        0.0000        0.0000        0.0000        0.0000        0.0000        0.0000        0.0000        0.0000        0.0000        0.0000        0.0000        0.0000        0.0000
        0.0000        0.0000        0.0000        0.0000        0.0000        0.0000        0.0000        0.0000        0.0000        0.0000        0.0000        0.0000        0.0000        0.0000        0.0000        0.0000        0.0000        0.0000        0.0000        0.0000        0.0000        0.0000        0.0000        0.0000        0.0000        0.0000        0.0000        0.0000        0.0000        0.0000        0.0000        0.0000        0.0000        0.0000        0.0000        0.0000        0.0000        0.0000        0.0000        0.0000        0.0000        0.0000        0.0000        0.0000        0.0000        0.0000        0.0000        0.0000        0.0000        0.0000        0.0000        0.0000        0.0000        0.0000        0.0000        0.0000        0.0000        0.0000        0.0000        0.0000        0.0000        0.0000        0.0000        0.0000        0.0000        0.0000        0.0000        0.0000        0.0000        0.0000        0.0000        0.0000        0.0000        0.0000        0.0000        0.0000        0.0000        0.0000        0.0000        0.0000        0.0000        0.0000        0.0000        0.0000        0.0000        0.0000        0.0000        0.0000        0.0000        0.0000        0.0000        0.0000        0.0000        0.0000        0.0000        0.0000        0.0000        0.0000        0.0000        0.0000        0.0000        0.0000        0.0000        1.4213        1.5263        1.5821        1.5618        0.7156        0.7579        1.2158        2.0346        7.8547       10.2542       11.6677       12.0949       11.7136       12.1046       12.1900       12.0055        9.8010       10.4554        9.7390        9.9958       13.2254       13.4690       12.8988       11.4848        0.0000        0.0000        6.3194        6.4137        7.2050        7.3008        7.2246        7.0680        5.2881        5.1559        5.0987        5.0914        5.4860        5.4995        5.4980        5.4640        7.3175        7.0907        7.1279        5.9781        4.8643        4.3133        3.6925        2.8363        1.4167        0.9304        0.8180        1.0654        0.3191        0.2776        0.2309        0.1995        2.8556        1.1299        1.4207        0.5784        1.3167        1.5291        1.4602        1.0887        0.2569        0.1886        0.1265        0.0382        0.0000        0.2707        1.4750        0.0000        0.0000        0.0000        0.0000        0.0000        0.0000        0.0000        0.0000        0.0000        0.0000        0.0000        0.0000        0.0000       17.3889        0.0000        0.0000        0.1392        1.6759        5.2288        0.0000        0.0000        0.0000        0.0000        0.0000        0.0000        0.0000        0.0000        0.0000        0.0000        0.0000        0.0000        0.0000        0.0000        0.0000        0.0000        0.0000        0.0000        0.0000        0.0000        0.0000        0.0000        0.0000        0.0000        0.0000        0.0000        0.0000        0.0000        0.0000        0.0000        0.0000        0.0000        0.0000        0.0000        0.0000        0.0000        0.0000        0.0000        0.0000        0.0000        0.0000        0.0000        0.0000        0.0000        0.0000        0.0000        0.0000        0.0000        0.0000        0.0000        0.0000        0.0000        0.0000        0.0000        0.0000        0.0000
        0.0000        0.0000        0.0000        0.0000        0.0000        0.0000        0.0000        0.0000        0.0000        0.0000        0.0000        0.0000        0.0000        0.0000        0.0000        0.0000        0.0000        0.0000        0.0000        0.0000        0.0000        0.0000        0.0000        0.0000        0.0000        0.0000        0.0000        0.0000        0.0000        0.0000        0.0000        0.0000        0.0000        0.0000        0.0000        0.0000        0.0000        0.0000        0.0000        0.0000        0.0000        0.0000        0.0000        0.0000        0.0000        0.0000        0.0000        0.0000        0.0000        0.0000        0.0000        0.0000        0.0000        0.0000        0.0000        0.0000        0.0000        0.0000        0.0000        0.0000        0.0000        0.0000        0.0000        0.0000        0.0000        0.0000        0.0000        0.0000        0.0000        0.0000        0.0000        0.0000        0.0000        0.0000        0.0000        0.0000        0.0000        0.0000        0.0000        0.0000        0.0000        0.0000        0.0000        0.0000        0.0000        0.0000        0.0000        0.0000        0.0000        0.0000        0.0000        0.0000        0.0000        0.0000        0.0000        0.0000        0.0000        0.0000        0.0000        0.0000        0.0000        0.0000        0.0000        1.1279        1.3680        1.4847        1.4496        0.6716        0.6952        1.2083        2.1393        8.5675       11.2964       12.7858       14.5187       12.4907       12.7548       12.6936       12.3348        9.8769       10.3916        9.7599       10.3158       14.1715       14.8244       14.2995        0.0000        0.0000        0.0000        0.0000        0.0000        0.0000        6.8995        6.6085        6.1127        4.4100        4.0767        4.0209        4.2504        4.8309        5.0920        5.3287        5.5260        7.9397        8.0200        7.5946        6.7336        5.2545        4.4667        3.7330        2.8735        1.4142        0.9273        0.6953        0.7012        0.2458        0.2039        0.1561        0.1280        1.8690        4.3924        1.3825        0.6807        1.6735        2.0277        1.9838        1.4338        0.4633        0.4318        1.9513        0.4755        0.4271        0.0000        0.0000        0.0000        0.0000        0.0000        0.0000        0.0000        0.0000        0.0000        0.0000        0.0000        0.0000        0.0000        0.0000        0.0000        1.1166        0.0000        0.0099        0.2603        2.7616        6.3441       17.9272        0.0000        0.0000        0.0000        0.0000        0.0000        0.0000        0.0000        0.0000        0.0000        0.0000        0.0000        0.0000        0.0000        0.0000        0.0000        0.0000        0.0000        0.0000        0.0000        0.0000        0.0000        0.0000        0.0000        0.0000        0.0000        0.0000        0.0000        0.0000        0.0000        0.0000        0.0000        0.0000        0.0000        0.0000        0.0000        0.0000        0.0000        0.0000        0.0000        0.0000        0.0000        0.0000        0.0000        0.0000        0.0000        0.0000        0.0000        0.0000        0.0000        0.0000        0.0000        0.0000        0.0000        0.0000        0.0000
        0.0000        0.0000        0.0000        0.0000        0.0000        0.0000        0.0000        0.0000        0.0000        0.0000        0.0000        0.0000        0.0000        0.0000        0.0000        0.0000        0.0000        0.0000        0.0000        0.0000        0.0000        0.0000        0.0000        0.0000        0.0000        0.0000        0.0000        0.0000        0.0000        0.0000        0.0000        0.0000        0.0000        0.0000        0.0000        0.0000        0.0000        0.0000        0.0000        0.0000        0.0000        0.0000        0.0000        0.0000        0.0000        0.0000        0.0000        0.0000        0.0000        0.0000        0.0000        0.0000        0.0000        0.0000        0.0000        0.0000        0.0000        0.0000        0.0000        0.0000        0.0000        0.0000        0.0000        0.0000        0.0000        0.0000        0.0000        0.0000        0.0000        0.0000        0.0000        0.0000        0.0000        0.0000        0.0000        0.0000        0.0000        0.0000        0.0000        0.0000        0.0000        0.0000        0.0000        0.0000        0.0000        0.0000        0.0000        0.0000        0.0000        0.0000        0.0000        0.0000        0.0000        0.0000        0.0000        0.0000        0.0000        0.0000        0.0000        0.0000        0.0000        0.0000        0.0000        0.8974        1.1769        1.3222        1.3097        0.6237        0.6484        1.1467        2.0561        8.2896       10.9499       12.3348       12.4900       11.8327       11.9639        0.0000       11.3844        9.0472        0.0000        0.0000        9.4988       13.1767        0.0000        0.0000        0.0000        0.0000        0.0000        0.0000        0.0000        0.0000        5.9903        5.5514        4.9822        3.4769        3.1022        3.1590        3.7837        4.4534        5.0007        5.2397        5.4302        7.6026        7.8138        7.4273        6.4400        4.9294        4.0749        3.3548        2.5753        1.2490        0.8232        0.5693        0.4757        0.1869        0.1480        0.1023        0.0774        1.0356        0.7051        0.6594        0.9723        1.8847        2.5528        2.2728        1.9492        0.0000        0.0000        0.0000        0.0000        0.0000        0.0000        0.0000        0.0000        0.0000        0.0000        0.0000        0.0000        0.0000        0.0000        0.0000        0.0000        0.0000        0.0000        0.0000        0.0000        0.6973        1.3712        0.0000        3.7001        4.1354        0.0000        0.0000        0.0000        0.0000        0.0000        0.0000        0.0000        0.0000        0.0000        0.0000        0.0000        0.0000        0.0000        0.0000        0.0000        0.0000        0.0000        0.0000        0.0000        0.0000        0.0000        0.0000        0.0000        0.0000        0.0000        0.0000        0.0000        0.0000        0.0000        0.0000        0.0000        0.0000        0.0000        0.0000        0.0000        0.0000        0.0000        0.0000        0.0000        0.0000        0.0000        0.0000        0.0000        0.0000        0.0000        0.0000        0.0000        0.0000        0.0000        0.0000        0.0000        0.0000        0.0000        0.0000        0.0000        0.0000        0.0000
        0.0000        0.0000        0.0000        0.0000        0.0000        0.0000        0.0000        0.0000        0.0000        0.0000        0.0000        0.0000        0.0000        0.0000        0.0000        0.0000        0.0000        0.0000        0.0000        0.0000        0.0000        0.0000        0.0000        0.0000        0.0000        0.0000        0.0000        0.0000        0.0000        0.0000        0.0000        0.0000        0.0000        0.0000        0.0000        0.0000        0.0000        0.0000        0.0000        0.0000        0.0000        0.0000        0.0000        0.0000        0.0000        0.0000        0.0000        0.0000        0.0000        0.0000        0.0000        0.0000        0.0000        0.0000        0.0000        0.0000        0.0000        0.0000        0.0000        0.0000        0.0000        0.0000        0.0000        0.0000        0.0000        0.0000        0.0000        0.0000        0.0000        0.0000        0.0000        0.0000        0.0000        0.0000        0.0000        0.0000        0.0000        0.0000        0.0000        0.0000        0.0000        0.0000        0.0000        0.0000        0.0000        0.0000        0.0000        0.0000        0.0000        0.0000        0.0000        0.0000        0.0000        0.0000        0.0000        0.0000        0.0000        0.0000        0.0000        0.0000        0.0000        0.0000        0.0000        0.7446        0.9547        1.0951        1.1405        0.5807        0.6287        1.0507        1.8012        7.0315        9.2275       10.3242        0.0000        0.0000        0.0000        0.0000        0.0000        0.0000        0.0000        0.0000        0.0000        0.0000        0.0000        0.0000        0.0000        0.0000        0.0000        0.0000        0.0000        0.0000        0.0000        4.0680        3.6295        2.5424        2.2633        2.5424        3.2365        4.2443        4.9586        5.2572        5.1144        6.8250        6.6267        6.1365        5.1490        3.8512        3.1043        2.5365        1.9208        0.9080        0.5969        0.4205        0.3689        0.1258        0.0970        0.0568        0.0303        0.4587        0.7161        0.7040        1.0176        2.0452        2.2095        2.0460        0.0000        0.0000        0.0000        0.0000        0.0000        0.0000        0.0000        0.0000        0.0000        0.0000        0.0000        0.0000        0.0000        0.0000        0.0000        0.0000        0.0000        0.0000        0.0000        0.0000        0.0000        0.0000        2.5039        3.4368        1.5442        0.0000       11.3916       22.2314        0.0000        0.0000        0.0000        0.0000        0.0000        0.0000        0.0000        0.0000        0.0000        0.0000        0.0000        0.0000        0.0000        0.0000        0.0000        0.0000        0.0000        0.0000        0.0000        0.0000        0.0000        0.0000        0.0000        0.0000        0.0000        0.0000        0.0000        0.0000        0.0000        0.0000        0.0000        0.0000        0.0000        0.0000        0.0000        0.0000        0.0000        0.0000        0.0000        0.0000        0.0000        0.0000        0.0000        0.0000        0.0000        0.0000        0.0000        0.0000        0.0000        0.0000        0.0000        0.0000        0.0000        0.0000        0.0000
        0.0000        0.0000        0.0000        0.0000        0.0000        0.0000        0.0000        0.0000        0.0000        0.0000        0.0000        0.0000        0.0000        0.0000        0.0000        0.0000        0.0000        0.0000        0.0000        0.0000        0.0000        0.0000        0.0000        0.0000        0.0000        0.0000        0.0000        0.0000        0.0000        0.0000        0.0000        0.0000        0.0000        0.0000        0.0000        0.0000        0.0000        0.0000        0.0000        0.0000        0.0000        0.0000        0.0000        0.0000        0.0000        0.0000        0.0000        0.0000        0.0000        0.0000        0.0000        0.0000        0.0000        0.0000        0.0000        0.0000        0.0000        0.0000        0.0000        0.0000        0.0000        0.0000        0.0000        0.0000        0.0000        0.0000        0.0000        0.0000        0.0000        0.0000        0.0000        0.0000        0.0000        0.0000        0.0000        0.0000        0.0000        0.0000        0.0000        0.0000        0.0000        0.0000        0.0000        0.0000        0.0000        0.0000        0.0000        0.0000        0.0000        0.0000        0.0000        0.0000        0.0000        0.0000        0.0000        0.0000        0.0000        0.0000        0.0000        0.0000        0.0000        0.0000        0.0000        0.0000        0.0000        0.4785        0.5215        0.6708        0.7348        1.2104        2.0400        4.7087        6.1162        6.7733        6.6921        0.0000        0.0000        0.0000        0.0000        0.0000        0.0000        0.0000        0.0000        0.0000        0.0000        0.0000        0.0000        0.0000        0.0000        0.0000        0.0000        0.0000        0.0000        0.4045        0.3239        0.3213        0.2890        0.2684        0.2452        5.7072        7.1886        7.5648        6.9211        4.0638        3.6404        3.1759        2.6430        8.6482       50.2819        0.7218        0.4772        0.1952        0.1602        0.3277        0.0983        0.2388        0.4034        0.3111        0.9767        1.0094        1.8927        1.4279        1.7768        0.4800        1.3200        0.0000        0.0000        0.0000        0.0000        0.0000        0.0000        0.0000        0.0000        0.0000        0.0000        0.0000        0.0000        0.0000        0.0000        0.0000        0.0000        0.0000        0.0000        0.0000        0.0000        0.0000        0.0000        0.0000        0.0000        2.5550        4.5520        0.0000       22.9200       25.2300        0.0000        0.0000        0.0000        0.0000        0.0000        0.0000        0.0000        0.0000        0.0000        0.0000        0.0000        0.0000        0.0000        0.0000        0.0000        0.0000        0.0000        0.0000        0.0000        0.0000        0.0000        0.0000        0.0000        0.0000        0.0000        0.0000        0.0000        0.0000        0.0000        0.0000        0.0000        0.0000        0.0000        0.0000        0.0000        0.0000        0.0000        0.0000        0.0000        0.0000        0.0000        0.0000        0.0000        0.0000        0.0000        0.0000        0.0000        0.0000        0.0000        0.0000        0.0000        0.0000        0.0000        0.0000        0.0000
        0.0000        0.0000        0.0000        0.0000        0.0000        0.0000        0.0000        0.0000        0.0000        0.0000        0.0000        0.0000        0.0000        0.0000        0.0000        0.0000        0.0000        0.0000        0.0000        0.0000        0.0000        0.0000        0.0000        0.0000        0.0000        0.0000        0.0000        0.0000        0.0000        0.0000        0.0000        0.0000        0.0000        0.0000        0.0000        0.0000        0.0000        0.0000        0.0000        0.0000        0.0000        0.0000        0.0000        0.0000        0.0000        0.0000        0.0000        0.0000        0.0000        0.0000        0.0000        0.0000        0.0000        0.0000        0.0000        0.0000        0.0000        0.0000        0.0000        0.0000        0.0000        0.0000        0.0000        0.0000        0.0000        0.0000        0.0000        0.0000        0.0000        0.0000        0.0000        0.0000        0.0000        0.0000        0.0000        0.0000        0.0000        0.0000        0.0000        0.0000        0.0000        0.0000        0.0000        0.0000        0.0000        0.0000        0.0000        0.0000        0.0000        0.0000        0.0000        0.0000        0.0000        0.0000        0.0000        0.0000        0.0000        0.0000        0.0000        0.0000        0.0000        0.0000        0.0000        0.0000        0.0000        0.0000        0.4828        3.1774        0.6758        1.0507        1.6500        3.6366        4.6542        5.0641        4.8773        0.0000        0.0000        0.0000        0.0000        0.0000        0.0000        0.0000        0.0000        0.0000        0.0000        0.0000        0.0000        0.0000        0.0000        0.0000        0.0000        0.0000        0.0000        0.0000        0.0000        0.2366        0.2002        0.2009        0.1728        5.5474        7.3764        7.7653        6.6310        3.5172        2.7964        3.9233        1.6894        7.7151       51.2991        0.5400        0.2944        0.0170        0.0000        0.0000        0.0000        0.2149        0.2798        0.4165        0.7455        1.2697        0.0000        0.0000        2.0774        0.0000        0.0000        0.0000        0.0000        0.0000        0.0000        0.0000        0.0000        0.0000        0.0000        0.0000        0.0000        0.0000        0.0000        0.0000        0.0000        0.0000        0.0000        0.0000        0.0000        0.0000        0.0000        0.0000        0.0000        0.0000        0.0000        3.9449        4.4081        0.0000        0.0000        0.0000        0.0000        0.0000        0.0000        0.0000        0.0000        0.0000        0.0000        0.0000        0.0000        0.0000        0.0000        0.0000        0.0000        0.0000        0.0000        0.0000        0.0000        0.0000        0.0000        0.0000        0.0000        0.0000        0.0000        0.0000        0.0000        0.0000        0.0000        0.0000        0.0000        0.0000        0.0000        0.0000        0.0000        0.0000        0.0000        0.0000        0.0000        0.0000        0.0000        0.0000        0.0000        0.0000        0.0000        0.0000        0.0000        0.0000        0.0000        0.0000        0.0000        0.0000        0.0000        0.0000        0.0000        0.0000        0.0000
[truncated: 212,709 more chars]
