# Supplementary material for: Multidimensional evaluation of the TRMM 3B43V7 satellite-based precipitation product in mainland China from 1998–2016
Source: PeerJ. 2020 Feb 20;8:e8615. doi: 10.7717/peerj.8615 (PMC7036276; doi:10.7717/peerj.8615)
Supplement: Supplemental Information 2 [file peerj-08-8615-s002.zip › TRMM_3B43 data/TRMM 3B43 data-Year-Month/2014-02.txt]

ncols         249
nrows         175
xllcorner     73.250
yllcorner     6.500
cellsize      0.25000
        0.0000        0.0000        0.0000        0.0000        0.0000        0.0000        0.0000        0.0000        0.0000        0.0000        0.0000        0.0000        0.0000        0.0000        0.0000        0.0000        0.0000        0.0000        0.0000        0.0000        0.0000        0.0000        0.0000        0.0000        0.0000        0.0000        0.0000        0.0000        0.0000        0.0000        0.0000        0.0000        0.0000        0.0000        0.0000        0.0000        0.0000        0.0000        0.0000        0.0000        0.0000        0.0000        0.0000        0.0000        0.0000        0.0000        0.0000        0.0000        0.0000        0.0000        0.0000        0.0000        0.0000        0.0000        0.0000        0.0000        0.0000        0.0000        0.0000        0.0000        0.0000        0.0000        0.0000        0.0000        0.0000        0.0000        0.0000        0.0000        0.0000        0.0000        0.0000        0.0000        0.0000        0.0000        0.0000        0.0000        0.0000        0.0000        0.0000        0.0000        0.0000        0.0000        0.0000        0.0000        0.0000        0.0000        0.0000        0.0000        0.0000        0.0000        0.0000        0.0000        0.0000        0.0000        0.0000        0.0000        0.0000        0.0000        0.0000        0.0000        0.0000        0.0000        0.0000        0.0000        0.0000        0.0000        0.0000        0.0000        0.0000        0.0000        0.0000        0.0000        0.0000        0.0000        0.0000        0.0000        0.0000        0.0000        0.0000        0.0000        0.0000        0.0000        0.0000        0.0000        0.0000        0.0000        0.0000        0.0000        0.0000        0.0000        0.0000        0.0000        0.0000        0.0000        0.0000        0.0000        0.0000        0.0000        0.0000        0.0000        0.0000        0.0000        0.0000        0.0000        0.0000        0.0000        0.0000        0.0000        0.0000        0.0000        0.0000        0.0000        0.0000        0.0000        0.0000        0.0000        0.0000        0.0000        0.0000        0.0000        0.0000        0.0000        0.0000        0.0000        0.0000        0.0000        0.0000        0.0000        0.0000        0.0000        0.0000        0.0000        0.0000        5.5282        6.0152        5.8439        0.0000        0.0000        0.0000        7.7337        8.1246        8.4723        8.2024        9.4580       11.8655       11.0682        8.8398        7.8159        7.4692        8.0032        8.8672        8.9327        9.9037       10.0319        7.5713        8.2702       10.2158       10.1566        9.9594       10.1224        9.3634        9.0429        8.1650       11.5199       12.7950       14.1130       14.2938       14.4900       13.6851       14.3512       14.9980       16.3865       16.9170       16.6756       16.5776       15.8079       15.4917       15.5623       14.5161        0.0000        0.0000        0.0000        0.0000        0.0000        0.0000        0.0000        0.0000        0.0000        0.0000        0.0000        0.0000        0.0000        0.0000        0.0000        0.0000        0.0000        0.0000        0.0000        0.0000        0.0000        0.0000        0.0000        0.0000        0.0000        0.0000        0.0000        0.0000        0.0000        0.0000
        0.0000        0.0000        0.0000        0.0000        0.0000        0.0000        0.0000        0.0000        0.0000        0.0000        0.0000        0.0000        0.0000        0.0000        0.0000        0.0000        0.0000        0.0000        0.0000        0.0000        0.0000        0.0000        0.0000        0.0000        0.0000        0.0000        0.0000        0.0000        0.0000        0.0000        0.0000        0.0000        0.0000        0.0000        0.0000        0.0000        0.0000        0.0000        0.0000        0.0000        0.0000        0.0000        0.0000        0.0000        0.0000        0.0000        0.0000        0.0000        0.0000        0.0000        0.0000        0.0000        0.0000        0.0000        0.0000        0.0000        0.0000        0.0000        0.0000        0.0000        0.0000        0.0000        0.0000        0.0000        0.0000        0.0000        0.0000        0.0000        0.0000        0.0000        0.0000        0.0000        0.0000        0.0000        0.0000        0.0000        0.0000        0.0000        0.0000        0.0000        0.0000        0.0000        0.0000        0.0000        0.0000        0.0000        0.0000        0.0000        0.0000        0.0000        0.0000        0.0000        0.0000        0.0000        0.0000        0.0000        0.0000        0.0000        0.0000        0.0000        0.0000        0.0000        0.0000        0.0000        0.0000        0.0000        0.0000        0.0000        0.0000        0.0000        0.0000        0.0000        0.0000        0.0000        0.0000        0.0000        0.0000        0.0000        0.0000        0.0000        0.0000        0.0000        0.0000        0.0000        0.0000        0.0000        0.0000        0.0000        0.0000        0.0000        0.0000        0.0000        0.0000        0.0000        0.0000        0.0000        0.0000        0.0000        0.0000        0.0000        0.0000        0.0000        0.0000        0.0000        0.0000        0.0000        0.0000        0.0000        0.0000        0.0000        0.0000        0.0000        0.0000        0.0000        0.0000        0.0000        0.0000        0.0000        0.0000        0.0000        0.0000        0.0000        0.0000        0.0000        0.0000        0.0000        0.0000        0.0000        0.0000        0.0000        0.0000        0.0000        5.2972        5.5266        5.3688        5.4340        6.2312        6.8894        6.4402        7.5437        7.3651        8.3007        8.2217        9.0333       10.5657       11.3085        9.0608        7.8602        7.4833        7.7868        9.3869       10.6092       10.7621        9.6799        7.2357        7.9865        9.5844       10.7405        9.6866        8.4300        8.6808        9.3763       10.2157       12.4740       13.1798       14.3758       14.9909       15.5245       13.9472       14.0171       14.9825       16.9535       16.7862       16.0144       16.3342       15.1936       15.4023       15.2308       14.3412       13.1564       12.3939       11.5505       11.3459       10.0289        9.0111        7.9754        0.0000        0.0000        0.0000        0.0000        0.0000        0.0000        0.0000        0.0000        0.0000        0.0000        0.0000        0.0000        0.0000        0.0000        0.0000        0.0000        0.0000        0.0000        0.0000        0.0000        0.0000        0.0000        0.0000
        0.0000        0.0000        0.0000        0.0000        0.0000        0.0000        0.0000        0.0000        0.0000        0.0000        0.0000        0.0000        0.0000        0.0000        0.0000        0.0000        0.0000        0.0000        0.0000        0.0000        0.0000        0.0000        0.0000        0.0000        0.0000        0.0000        0.0000        0.0000        0.0000        0.0000        0.0000        0.0000        0.0000        0.0000        0.0000        0.0000        0.0000        0.0000        0.0000        0.0000        0.0000        0.0000        0.0000        0.0000        0.0000        0.0000        0.0000        0.0000        0.0000        0.0000        0.0000        0.0000        0.0000        0.0000        0.0000       16.5054        0.0000       11.1601        8.4323        0.0000        0.0000        0.0000        0.0000        0.0000        0.0000        0.0000        0.0000        0.0000        0.0000        0.0000        0.0000        0.0000        0.0000        0.0000        0.0000        0.0000        0.0000        0.0000        0.0000        0.0000        0.0000        0.0000        0.0000        0.0000        0.0000        0.0000        0.0000        0.0000        0.0000        0.0000        0.0000        0.0000        0.0000        0.0000        0.0000        0.0000        0.0000        0.0000        0.0000        0.0000        0.0000        0.0000        0.0000        0.0000        0.0000        0.0000        0.0000        0.0000        0.0000        0.0000        0.0000        0.0000        0.0000        0.0000        0.0000        0.0000        0.0000        0.0000        0.0000        0.0000        0.0000        0.0000        0.0000        0.0000        0.0000        0.0000        0.0000        0.0000        0.0000        0.0000        0.0000        0.0000        0.0000        0.0000        0.0000        0.0000        0.0000        0.0000        0.0000        0.0000        0.0000        0.0000        0.0000        0.0000        0.0000        0.0000        0.0000        0.0000        0.0000        0.0000        0.0000        0.0000        0.0000        0.0000        0.0000        0.0000        0.0000        0.0000        0.0000        0.0000        0.0000        0.0000        0.0000        0.0000        0.0000        0.0000        0.0000        0.0000        0.0000        0.0000        0.0000        4.8762        5.0018        5.0545        5.4117        6.0584        7.4738        7.6100        7.5136        7.6111        7.6845        8.0360        8.3665        9.0776       10.2819        9.6306        9.2556        7.9423        8.0761        7.9326        8.4264       10.7920        9.8209        9.2663        8.0704        9.7642        9.6778       10.5051        9.4679        9.1531        8.9726       10.5260       11.6446       12.8806       13.2895       14.1658       14.7886       15.8474       17.2082       15.3082       15.1417       16.6301       16.3268       15.7974       15.7421       15.1227       15.1788       15.0014       14.2074       12.2584       11.4782       10.4693       10.3719        9.5027        9.4192        8.2310       10.3776        0.0000        0.0000        0.0000        0.0000        0.0000        0.0000        0.0000        0.0000        0.0000        0.0000        0.0000        0.0000        0.0000        0.0000        0.0000        0.0000        0.0000        0.0000        0.0000        0.0000        0.0000        0.0000
        0.0000        0.0000        0.0000        0.0000        0.0000        0.0000        0.0000        0.0000        0.0000        0.0000        0.0000        0.0000        0.0000        0.0000        0.0000        0.0000        0.0000        0.0000        0.0000        0.0000        0.0000        0.0000        0.0000        0.0000        0.0000        0.0000        0.0000        0.0000        0.0000        0.0000        0.0000        0.0000        0.0000        0.0000        0.0000        0.0000        0.0000        0.0000        0.0000        0.0000        0.0000        0.0000        0.0000        0.0000        0.0000        0.0000        0.0000        0.0000        0.0000        0.0000        0.0000        0.0000        0.0000       25.5988       24.4120       18.1464       14.8109       11.2215        8.5425        2.9144        0.0000        0.0000        0.0000        0.0000        0.0000        0.0000        0.0000        0.0000        0.0000        0.0000        0.0000        0.0000        0.0000        0.0000        0.0000        0.0000        0.0000        0.0000        0.0000        0.0000        0.0000        0.0000        0.0000        0.0000        0.0000        0.0000        0.0000        0.0000        0.0000        0.0000        0.0000        0.0000        0.0000        0.0000        0.0000        0.0000        0.0000        0.0000        0.0000        0.0000        0.0000        0.0000        0.0000        0.0000        0.0000        0.0000        0.0000        0.0000        0.0000        0.0000        0.0000        0.0000        0.0000        0.0000        0.0000        0.0000        0.0000        0.0000        0.0000        0.0000        0.0000        0.0000        0.0000        0.0000        0.0000        0.0000        0.0000        0.0000        0.0000        0.0000        0.0000        0.0000        0.0000        0.0000        0.0000        0.0000        0.0000        0.0000        0.0000        0.0000        0.0000        0.0000        0.0000        0.0000        0.0000        0.0000        0.0000        0.0000        0.0000        0.0000        0.0000        0.0000        0.0000        0.0000        0.0000        0.0000        0.0000        0.0000        0.0000        0.0000        0.0000        0.0000        0.0000        0.0000        0.0000        0.0000        0.0000        0.0000        0.0000        0.0000        4.3225        4.1461        4.4022        5.0106        5.9328        6.6897        7.6073        6.4615        6.8639        6.4367        6.6465        7.5787        8.1401        7.9761        9.1951        8.4149        9.0626        8.1212        8.2078        8.0187        8.2816       10.0843       10.1867        9.7819        9.4573        9.4944        9.5959        9.5110        9.3552        8.6290        9.7296       10.4993       11.2738       12.6605       13.2004       13.5537       13.6961       14.7749       16.3108       15.8418       14.9534       15.3500       14.2764       14.3501       14.3449       14.4145       14.1936       14.4413       14.4256       12.8058       11.6981       11.0672       11.6365       10.2061        9.7118        9.3588        9.4291       11.7420        7.7211        0.0000        0.0000        0.0000        0.0000        0.0000        0.0000        0.0000        0.0000        0.0000        0.0000        0.0000        0.0000        0.0000        0.0000        0.0000        0.0000        0.0000        0.0000        0.0000        0.0000
        0.0000        0.0000        0.0000        0.0000        0.0000        0.0000        0.0000        0.0000        0.0000        0.0000        0.0000        0.0000        0.0000        0.0000        0.0000        0.0000        0.0000        0.0000        0.0000        0.0000        0.0000        0.0000        0.0000        0.0000        0.0000        0.0000        0.0000        0.0000        0.0000        0.0000        0.0000        0.0000        0.0000        0.0000        0.0000        0.0000        0.0000        0.0000        0.0000        0.0000        0.0000        0.0000        0.0000        0.0000        0.0000        0.0000        0.0000        0.0000        0.0000        0.0000        0.0000        0.0000        0.0000       23.3001       18.1787       16.8198       14.7346       12.1538        9.5116        5.5073        0.0000        0.0000        0.0000        0.0000        0.0000        0.0000        0.0000        0.0000        0.0000        0.0000        0.0000        0.0000        0.0000        0.0000        0.0000        0.0000        0.0000        0.0000        0.0000        0.0000        0.0000        0.0000        0.0000        0.0000        0.0000        0.0000        0.0000        0.0000        0.0000        0.0000        0.0000        0.0000        0.0000        0.0000        0.0000        0.0000        0.0000        0.0000        0.0000        0.0000        0.0000        0.0000        0.0000        0.0000        0.0000        0.0000        0.0000        0.0000        0.0000        0.0000        0.0000        0.0000        0.0000        0.0000        0.0000        0.0000        0.0000        0.0000        0.0000        0.0000        0.0000        0.0000        0.0000        0.0000        0.0000        0.0000        0.0000        0.0000        0.0000        0.0000        0.0000        0.0000        0.0000        0.0000        0.0000        0.0000        0.0000        0.0000        0.0000        0.0000        0.0000        0.0000        0.0000        0.0000        0.0000        0.0000        0.0000        0.0000        0.0000        0.0000        0.0000        0.0000        0.0000        0.0000        0.0000        0.0000        0.0000        0.0000        0.0000        0.0000        0.0000        0.0000        0.0000        0.0000        0.0000        0.0000        0.0000        0.0000        0.0000        0.0000        3.5812        3.4323        3.4908        4.5829        6.3461        6.9198        7.0953        5.4927        5.5600        6.3754        6.4847        7.1732        8.1759        9.3908        9.5567        9.5014        9.2285        9.1136        8.3068        8.2211        8.3264        9.8676       11.3866       12.0279       11.4177       10.3744        9.8944        9.3717        9.2468        9.3286       10.8020       10.4821       10.9704       11.5884       12.7339       12.4925       12.9554       13.6273       13.9737       14.0023       12.7665       12.8989       11.2476       10.9641       11.4450       12.3766       12.5129       12.9120       12.9815       13.8647       13.4238       13.4732       13.8109       11.7022       11.9113       11.3158        9.8708        9.7337       10.7292        7.1364        7.3184        0.0000        0.0000        0.0000        0.0000        0.0000        0.0000        0.0000        0.0000        0.0000        0.0000        0.0000        0.0000        0.0000        0.0000        0.0000        0.0000        0.0000        0.0000
        0.0000        0.0000        0.0000        0.0000        0.0000        0.0000        0.0000        0.0000        0.0000        0.0000        0.0000        0.0000        0.0000        0.0000        0.0000        0.0000        0.0000        0.0000        0.0000        0.0000        0.0000        0.0000        0.0000        0.0000        0.0000        0.0000        0.0000        0.0000        0.0000        0.0000        0.0000        0.0000        0.0000        0.0000        0.0000        0.0000        0.0000        0.0000        0.0000        0.0000        0.0000        0.0000        0.0000        0.0000        0.0000        0.0000        0.0000        0.0000        0.0000        0.0000       21.0694       19.5834       18.4446       17.7286       17.1395       17.7734       16.3462       12.7065       10.2119        6.9660        5.0156        3.7540        0.0000        0.0000        0.0000        0.0000        0.0000        0.0000        0.0000        0.0000        0.0000        0.0000        0.0000        0.0000        0.0000        0.0000        0.0000        0.0000        0.0000        0.0000        0.0000        0.0000        0.0000        0.0000        0.0000        0.0000        0.0000        0.0000        0.0000        0.0000        0.0000        0.0000        0.0000        0.0000        0.0000        0.0000        0.0000        0.0000        0.0000        0.0000        0.0000        0.0000        0.0000        0.0000        0.0000        0.0000        0.0000        0.0000        0.0000        0.0000        0.0000        0.0000        0.0000        0.0000        0.0000        0.0000        0.0000        0.0000        0.0000        0.0000        0.0000        0.0000        0.0000        0.0000        0.0000        0.0000        0.0000        0.0000        0.0000        0.0000        0.0000        0.0000        0.0000        0.0000        0.0000        0.0000        0.0000        0.0000        0.0000        0.0000        0.0000        0.0000        0.0000        0.0000        0.0000        0.0000        0.0000        0.0000        0.0000        0.0000        0.0000        0.0000        0.0000        0.0000        0.0000        0.0000        0.0000        0.0000        0.0000        0.0000        0.0000        0.0000        0.0000        0.0000        0.0000        0.0000        0.0000        0.0000        0.0000        2.9993        3.3032        3.0298        3.1541        4.1213        4.4335        4.9307        6.0483        5.0731        5.0564        5.9999        6.6756        6.9775        7.7623        8.6822        9.2186        9.6410        9.5894        9.5714        8.4442        7.9662        8.0478        9.0004       10.2767       10.8221       10.4682        9.7948        9.3189        8.7723        8.4525        8.6964       10.3903       10.5223       10.7669       10.0023       10.6333       10.7872       11.1696       11.8036       12.2128       11.9385       11.3405       10.7139       10.0379       10.4170       10.7779       11.1340       12.0194       12.9952       13.3466       14.4031       14.8028       14.1144       14.2562       11.5780       11.4058       10.6321       10.3219        8.5515        7.8996        7.0813        6.4721        0.0000        0.0000        0.0000        0.0000        0.0000        0.0000        0.0000        0.0000        0.0000        0.0000        0.0000        0.0000        0.0000        0.0000       12.5591       12.1444       14.9560        0.0000
        0.0000        0.0000        0.0000        0.0000        0.0000        0.0000        0.0000        0.0000        0.0000        0.0000        0.0000        0.0000        0.0000        0.0000        0.0000        0.0000        0.0000        0.0000        0.0000        0.0000        0.0000        0.0000        0.0000        0.0000        0.0000        0.0000        0.0000        0.0000        0.0000        0.0000        0.0000        0.0000        0.0000        0.0000        0.0000        0.0000        0.0000        0.0000        0.0000        0.0000        0.0000        0.0000        0.0000        0.0000        0.0000        0.0000        0.0000        0.0000       17.4623       18.2451       19.3548       17.3362       14.7095       16.1021       20.6878       19.2809       17.6462       15.3922       12.9247        8.0382        5.8500        4.1311        4.1471        0.0000        0.0000        0.0000        0.0000        0.0000        0.0000        0.0000        0.0000        0.0000        0.0000        0.0000        0.0000        0.0000        0.0000        0.0000        0.0000        0.0000        0.0000        0.0000        0.0000        0.0000        0.0000        0.0000        0.0000        0.0000        0.0000        0.0000        0.0000        0.0000        0.0000        0.0000        0.0000        0.0000        0.0000        0.0000        0.0000        0.0000        0.0000        0.0000        0.0000        0.0000        0.0000        0.0000        0.0000        0.0000        0.0000        0.0000        0.0000        0.0000        0.0000        0.0000        0.0000        0.0000        0.0000        0.0000        0.0000        0.0000        0.0000        0.0000        0.0000        0.0000        0.0000        0.0000        0.0000        0.0000        0.0000        0.0000        0.0000        0.0000        0.0000        0.0000        0.0000        0.0000        0.0000        0.0000        0.0000        0.0000        0.0000        0.0000        0.0000        0.0000        0.0000        0.0000        0.0000        0.0000        0.0000        0.0000        0.0000        0.0000        0.0000        0.0000        0.0000        0.0000        0.0000        0.0000        0.0000        0.0000        0.0000        0.0000        0.0000        0.0000        0.0000        0.0000        0.0000        0.0000        3.4410        3.3726        3.4283        3.4320        2.8165        3.4521        4.0272        4.8210        5.3345        5.1820        5.2922        6.5278        6.9029        7.2858        7.8834        8.8499        9.3503       10.0417        9.8531        8.9656        9.0376        8.0983        8.1145        8.1711        9.4773       11.0949        9.4979        8.9778        8.0618        8.1642        7.5709        7.8645       10.1411        9.2793        9.0742        9.1270        9.2531        9.9829       10.1201       10.2609       10.9141       10.5868       10.4431        9.4873        9.4677       10.4920       10.8124       11.7737       12.4971       12.7682       13.4000       15.2037       14.8699       14.2903       13.5549       11.4040       11.0582       10.7267       10.2343        8.1644        7.8761        7.7926        8.3206        7.2272        0.0000        0.0000        0.0000        0.0000        0.0000        0.0000        0.0000        0.0000        0.0000       11.2196       11.6039       12.1908       12.8714       11.7975       13.5669       15.1761       15.4069
        0.0000        0.0000        0.0000        0.0000        0.0000        0.0000        0.0000        0.0000        0.0000        0.0000        0.0000        0.0000        0.0000        0.0000        0.0000        0.0000        0.0000        0.0000        0.0000        0.0000        0.0000        0.0000        0.0000        0.0000        0.0000        0.0000        0.0000        0.0000        0.0000        0.0000        0.0000        0.0000        0.0000        0.0000        0.0000        0.0000        0.0000        0.0000        0.0000        0.0000        0.0000        0.0000        0.0000        0.0000        0.0000        0.0000        0.0000        0.0000       16.0613       15.4668       17.0607       12.7128       12.0290       15.4648       21.2076       17.6890       16.7884       15.7039       14.6076        9.7052        7.1164        5.2925        5.4171        3.4826        2.7307        2.8506        2.7797        0.0000        0.0000        0.0000        0.0000        0.0000        0.0000        0.0000        0.0000        0.0000        0.0000        0.0000        0.0000        0.0000        0.0000        0.0000        0.0000        0.0000        0.0000        0.0000        0.0000        0.0000        0.0000        0.0000        0.0000        0.0000        0.0000        0.0000        0.0000        0.0000        0.0000        0.0000        0.0000        0.0000        0.0000        0.0000        0.0000        0.0000        0.0000        0.0000        0.0000        0.0000        0.0000        0.0000        0.0000        0.0000        0.0000        0.0000        0.0000        0.0000        0.0000        0.0000        0.0000        0.0000        0.0000        0.0000        0.0000        0.0000        0.0000        0.0000        0.0000        0.0000        0.0000        0.0000        0.0000        0.0000        0.0000        0.0000        0.0000        0.0000        0.0000        0.0000        0.0000        0.0000        0.0000        0.0000        0.0000        0.0000        0.0000        0.0000        0.0000        0.0000        0.0000        0.0000        0.0000        0.0000        0.0000        0.0000        0.0000        0.0000        0.0000        0.0000        0.0000        0.0000        0.0000        0.0000        0.0000        0.0000        0.0000        0.0000        0.0000        0.0000        3.1391        3.3824        3.9221        3.9193        3.4918        3.5435        4.3259        5.1060        5.7500        5.7087        5.8326        6.6235        7.3618        8.0220        8.5826        9.2882        9.5127        9.6467        9.1855        8.0757        7.8211        7.4488        7.5813        7.8526        8.3672        8.5624        8.3176        7.1543        7.3907        7.4012        7.4230        7.6283        9.0470        8.8023        7.8721        8.1099        7.6660        8.4183        9.0307       10.1013       10.5285        9.5040        9.0520        9.1584        9.1275       10.3907       11.3105       12.2289       12.6772       12.3671       13.3770       15.4864       15.3388       14.8598       13.9047       12.3333       11.9669       11.6427       10.9735        8.9825        9.0124        9.1575       10.0304        0.0000        0.0000        0.0000        0.0000        0.0000        0.0000        7.5615        7.4777        9.6983       10.0065       11.5112       12.2861       12.7272       12.5846       12.9424       13.7099        0.0000        0.0000
        0.0000        0.0000        0.0000        0.0000        0.0000        0.0000        0.0000        0.0000        0.0000        0.0000        0.0000        0.0000        0.0000        0.0000        0.0000        0.0000        0.0000        0.0000        0.0000        0.0000        0.0000        0.0000        0.0000        0.0000        0.0000        0.0000        0.0000        0.0000        0.0000        0.0000        0.0000        0.0000        0.0000        0.0000        0.0000        0.0000        0.0000        0.0000        0.0000        0.0000        0.0000        0.0000        0.0000        0.0000        0.0000        0.0000        0.0000        0.0000       12.2466       12.0759       11.4131        9.4544        9.0479       11.0640       12.0910       12.9847       12.5506       10.9409        8.8021        9.8134        8.1141        7.3312        7.3964        6.4392        5.0437        4.7810        4.6426        4.6247        4.4712        0.0000        0.0000        0.0000        0.0000        0.0000        0.0000        0.0000        0.0000        0.0000        0.0000        0.0000        0.0000        0.0000        0.0000        0.0000        0.0000        0.0000        0.0000        0.0000        0.0000        0.0000        0.0000        0.0000        0.0000        0.0000        0.0000        0.0000        0.0000        0.0000        0.0000        0.0000        0.0000        0.0000        0.0000        0.0000        0.0000        0.0000        0.0000        0.0000        0.0000        0.0000        0.0000        0.0000        0.0000        0.0000        0.0000        0.0000        0.0000        0.0000        0.0000        0.0000        0.0000        0.0000        0.0000        0.0000        0.0000        0.0000        0.0000        0.0000        0.0000        0.0000        0.0000        0.0000        0.0000        0.0000        0.0000        0.0000        0.0000        0.0000        0.0000        0.0000        0.0000        0.0000        0.0000        0.0000        0.0000        0.0000        0.0000        0.0000        0.0000        0.0000        0.0000        0.0000        0.0000        0.0000        0.0000        0.0000        0.0000        0.0000        0.0000        0.0000        0.0000        0.0000        0.0000        0.0000        0.0000        0.0000        0.0000        0.0000        2.8973        3.2196        3.4032        4.6788        4.8244        4.6491        5.0176        6.3506        7.0966        7.8612        7.2000        7.6604        7.9361        8.6794        9.2658       10.2047       10.4347       10.1938       10.0611        8.3546        7.5486        6.8604        6.9391        8.9749        7.5151        7.1093        8.4590        5.8791        5.9004        6.2740        7.0203        7.7405        8.2962        8.2389        6.0583        6.1859        5.8035        5.9635        6.8813        8.8785        9.5672        8.7843        9.8251       10.3235        9.8510        9.9103       10.9587       11.8938       11.3881       13.0759       13.2106       14.1909       15.5038       15.1044       14.0171       14.0426       14.7292       14.1142       13.2617       11.6448       11.5849       11.9112       13.0790       11.0017       10.1383       10.0615        9.5324        9.0360        9.4203        8.8631        8.3902        9.6362        9.8611       10.0440       11.3729       13.6674       15.5953       17.2138       18.7513        0.0000        0.0000
        0.0000        0.0000        0.0000        0.0000        0.0000        0.0000        0.0000        0.0000        0.0000        0.0000        0.0000        0.0000        0.0000        0.0000        0.0000        0.0000        0.0000        0.0000        0.0000        0.0000        0.0000        0.0000        0.0000        0.0000        0.0000        0.0000        0.0000        0.0000        0.0000        0.0000        0.0000        0.0000        0.0000        0.0000        0.0000        0.0000        0.0000        0.0000        0.0000        0.0000        0.0000        0.0000        0.0000        0.0000        0.0000        0.0000        0.0000        0.0000       13.5788       11.3608        8.9605        7.8892        8.2509       10.6582       12.2915       11.6217       11.1660        9.4152        8.3261       10.4428        9.4291        7.9233        7.6657        7.1473        6.1593        5.9683        6.2297        6.1242        5.9292        5.5254        0.0000        0.0000        0.0000        0.0000        0.0000        0.0000        0.0000        0.0000        0.0000        0.0000        0.0000        0.0000        0.0000        0.0000        0.0000        0.0000        0.0000        0.0000        0.0000        0.0000        0.0000        0.0000        0.0000        0.0000        0.0000        0.0000        0.0000        0.0000        0.0000        0.0000        0.0000        0.0000        0.0000        0.0000        0.0000        0.0000        0.0000        0.0000        0.0000        0.0000        0.0000        0.0000        0.0000        0.0000        0.0000        0.0000        0.0000        0.0000        0.0000        0.0000        0.0000        0.0000        0.0000        0.0000        0.0000        0.0000        0.0000        0.0000        0.0000        0.0000        0.0000        0.0000        0.0000        0.0000        0.0000        0.0000        0.0000        0.0000        0.0000        0.0000        0.0000        0.0000        0.0000        0.0000        0.0000        0.0000        0.0000        0.0000        0.0000        0.0000        0.0000        0.0000        0.0000        0.0000        0.0000        0.0000        0.0000        0.0000        0.0000        0.0000        0.0000        0.0000        0.0000        0.0000        0.0000        0.0000        0.0000        0.0000        0.0000        3.1772        3.5745        4.0985        4.3584        4.8048        0.0000        6.5925        7.4432        7.4569        0.0000        0.0000        0.0000        8.6792        9.6663       10.2103       10.1181        9.8581        8.7708        8.1001        6.6117        5.9553        5.7450        5.8096        7.0282        6.6511        7.8525        5.1817        4.8886        4.6410        5.6301        6.1700        7.1553        7.3479        5.5774        5.2795        4.9932        4.9038        6.3659        7.8065        6.9378        7.4089        8.9166        9.4893        8.9252        9.1176       10.4473       12.8596       14.0034       13.7643       13.5935       13.1395       13.2005       14.4375       13.3530       15.1541       15.4089       15.0165       13.5601       12.6107       12.6599       12.7368       11.6819       11.0821       10.1868       10.1531        9.9563        9.3434        8.6195        7.7001        8.1991        8.9558        8.0676        8.8247        9.2239       12.7102       14.3287       14.8406       15.1241        0.0000        0.0000
        0.0000        0.0000        0.0000        0.0000        0.0000        0.0000        0.0000        0.0000        0.0000        0.0000        0.0000        0.0000        0.0000        0.0000        0.0000        0.0000        0.0000        0.0000        0.0000        0.0000        0.0000        0.0000        0.0000        0.0000        0.0000        0.0000        0.0000        0.0000        0.0000        0.0000        0.0000        0.0000        0.0000        0.0000        0.0000        0.0000        0.0000        0.0000       14.3219       16.7146       17.2795        0.0000        0.0000        0.0000        0.0000        0.0000        0.0000        0.0000       11.1442        8.6428        8.2006        8.0888        9.0744       10.5369       11.7282       10.4323        8.5351        8.3821        8.7181       10.6305        8.7421        8.2787        8.0836        7.3853        7.2855        6.7560        7.0611        6.9110        6.6503        6.5322        0.0000        0.0000        0.0000        0.0000        0.0000        0.0000        0.0000        0.0000        0.0000        0.0000        0.0000        0.0000        0.0000        0.0000        0.0000        0.0000        0.0000        0.0000        0.0000        0.0000        0.0000        0.0000        0.0000        0.0000        0.0000        0.0000        0.0000        0.0000        0.0000        0.0000        0.0000        0.0000        0.0000        0.0000        0.0000        0.0000        0.0000        0.0000        0.0000        0.0000        0.0000        0.0000        0.0000        0.0000        0.0000        0.0000        0.0000        0.0000        0.0000        0.0000        0.0000        0.0000        0.0000        0.0000        0.0000        0.0000        0.0000        0.0000        0.0000        0.0000        0.0000        0.0000        0.0000        0.0000        0.0000        0.0000        0.0000        0.0000        0.0000        0.0000        0.0000        0.0000        0.0000        0.0000        0.0000        0.0000        0.0000        0.0000        0.0000        0.0000        0.0000        0.0000        0.0000        0.0000        0.0000        0.0000        0.0000        0.0000        0.0000        0.0000        0.0000        0.0000        0.0000        0.0000        0.0000        0.0000        0.0000        0.0000        0.0000        0.0000        0.0000        0.0000        0.0000        0.0000        0.0000        0.0000        0.0000        0.0000        0.0000        0.0000        0.0000        0.0000        0.0000        9.5937        8.9684        8.4846        7.2797        6.7922        6.4078        5.5288        5.2173        4.4741        5.6354        6.1753        5.0255        4.2890        3.8313        3.4720        4.2076        4.5283        5.3170        5.5313        4.4164        4.2106        4.0815        3.9543        4.4717        5.1858        5.3855        5.8139        7.3529        8.8377        9.0556        9.3357       10.8066       11.8877       13.5029       13.7162       13.3343       14.1472       16.6554       14.9595       12.7385       14.3516       15.2089       14.1466       13.8002       12.2212       11.9654       12.1949       12.0077       10.8240       10.5592        9.9605       10.0098        8.5216        7.4218        7.1244        7.7436        7.7007        8.0234        8.9872        9.1225       10.9992       12.3594       12.6255        0.0000        0.0000        0.0000
        0.0000        0.0000        0.0000        0.0000        0.0000        0.0000        0.0000        0.0000        0.0000        0.0000        0.0000        0.0000        0.0000        0.0000        0.0000        0.0000        0.0000        0.0000        0.0000        0.0000        0.0000        0.0000        0.0000        0.0000        0.0000        0.0000        0.0000        0.0000        0.0000        0.0000        0.0000        0.0000        0.0000        0.0000        0.0000        0.0000        0.0000        0.0000       14.4661       15.4547       14.9255       19.1753       17.3188       14.6778       14.1751       13.4078       13.1894       10.8624       10.7084        9.9588        9.3214        9.6726       10.6882       11.5725       12.2006        9.9163        8.9987        8.1907        8.0508        8.9182        7.5730        7.5984        8.3924        8.2673        9.2020        8.6734        8.7065        7.6391        7.2612        6.8933        6.2199        5.3263        0.0000        0.0000        0.0000        0.0000        0.0000        0.0000        0.0000        0.0000        0.0000        0.0000        0.0000        0.0000        0.0000        0.0000        0.0000        0.0000        0.0000        0.0000        0.0000        0.0000        0.0000        0.0000        0.0000        0.0000        0.0000        0.0000        0.0000        0.0000        0.0000        0.0000        0.0000        0.0000        0.0000        0.0000        0.0000        0.0000        0.0000        0.0000        0.0000        0.0000        0.0000        0.0000        0.0000        0.0000        0.0000        0.0000        0.0000        0.0000        0.0000        0.0000        0.0000        0.0000        0.0000        0.0000        0.0000        0.0000        0.0000        0.0000        0.0000        0.0000        0.0000        0.0000        0.0000        0.0000        0.0000        0.0000        0.0000        0.0000        0.0000        0.0000        0.0000        0.0000        0.0000        0.0000        0.0000        0.0000        0.0000        0.0000        0.0000        0.0000        0.0000        0.0000        0.0000        0.0000        0.0000        0.0000        0.0000        0.0000        0.0000        0.0000        0.0000        0.0000        0.0000        0.0000        0.0000        0.0000        0.0000        0.0000        0.0000        0.0000        0.0000        0.0000        0.0000        0.0000        0.0000        0.0000        0.0000        0.0000        0.0000        0.0000        0.0000        0.0000        7.9635        7.4977        6.2891        5.9791        5.6375        5.1750        4.6396        3.8030        4.0405        4.7591        3.3432        3.2519        2.9929        2.7673        3.8408        3.3993        4.4919        4.1842        3.6255        3.5752        3.7226        3.4760        3.2694        4.2198        4.9624        5.2338        6.7533        9.1120        9.3952        9.6421        9.0331       10.0355       12.1399       12.0938       12.0593       13.6788       15.6756       14.3224       10.3060       12.4324       14.2902       13.3746       11.7523       10.5854       10.0795       10.5989       11.2026        9.6845        9.1850        8.7870        8.4317        7.3118        6.5336        6.7839        7.4742        8.4851        9.4724        9.3650       10.1599       12.0774       12.1552        0.0000        0.0000        0.0000        0.0000
        0.0000        0.0000        0.0000        0.0000        0.0000        0.0000        0.0000        0.0000        0.0000        0.0000        0.0000        0.0000        0.0000        0.0000        0.0000        0.0000        0.0000        0.0000        0.0000        0.0000        0.0000        0.0000        0.0000        0.0000        0.0000        0.0000        0.0000        0.0000        0.0000        0.0000        0.0000        0.0000        0.0000        0.0000        0.0000        0.0000        0.0000       17.6901       17.5338       18.1124       17.4756       16.3876       16.6615       12.3612       10.8951       10.2890        9.6228       10.4290        8.8188        7.4245        7.6507       11.8030       11.7057       14.3391       11.7956       10.9705        7.6256        6.3329        5.5921        6.2111        5.8623        6.0740        6.1994        7.6641        7.5416        8.0187        7.3268        8.1669        8.1007        7.4870        6.6551        5.2471        0.0000        0.0000        0.0000        0.0000        0.0000        0.0000        0.0000        0.0000        0.0000        0.0000        0.0000        0.0000        0.0000        0.0000        0.0000        0.0000        0.0000        0.0000        0.0000        0.0000        0.0000        0.0000        0.0000        0.0000        0.0000        0.0000        0.0000        0.0000        0.0000        0.0000        0.0000        0.0000        0.0000        0.0000        0.0000        0.0000        0.0000        0.0000        0.0000        0.0000        0.0000        0.0000        0.0000        0.0000        0.0000        0.0000        0.0000        0.0000        0.0000        0.0000        0.0000        0.0000        0.0000        0.0000        0.0000        0.0000        0.0000        0.0000        0.0000        0.0000        0.0000        0.0000        0.0000        0.0000        0.0000        0.0000        0.0000        0.0000        0.0000        0.0000        0.0000        0.0000        0.0000        0.0000        0.0000        0.0000        0.0000        0.0000        0.0000        0.0000        0.0000        0.0000        0.0000        0.0000        0.0000        0.0000        0.0000        0.0000        0.0000        0.0000        0.0000        0.0000        0.0000        0.0000        0.0000        0.0000        0.0000        0.0000        0.0000        0.0000        0.0000        0.0000        0.0000        0.0000        0.0000        0.0000        0.0000        6.8335        7.5955        8.8121        8.1935        7.6925        0.0000        6.9429        6.1441        4.2111        3.3634        3.5183        3.4519        4.0003        4.1162        3.6610        3.4066        2.7314        2.5238        2.9333        2.3757        1.9801        2.0000        2.4629        2.8314        2.5991        3.0704        3.3238        3.9124        3.7397        3.9619        4.2580        5.1257        7.0737        8.1465        7.8656        8.0732        8.7061        9.9030       10.6779       11.1083       13.8277       11.2073       11.4062       10.0309       11.0699       11.6570       10.5808       10.2531        9.2711        8.7912        8.7936        8.9694        7.6484        7.1094        6.1758        6.2257        6.5791        5.7701        6.0229        7.5460       11.3110       11.4430       11.6512       13.0385       13.5862       14.4236        0.0000        0.0000        0.0000        0.0000
        0.0000        0.0000        0.0000        0.0000        0.0000        0.0000        0.0000        0.0000        0.0000        0.0000        0.0000        0.0000        0.0000        0.0000        0.0000        0.0000        0.0000        0.0000        0.0000        0.0000        0.0000        0.0000        0.0000        0.0000        0.0000        0.0000        0.0000        0.0000        0.0000        0.0000        0.0000        0.0000        0.0000        0.0000        0.0000        0.0000        0.0000       21.7206       20.8287       22.3123       20.9000       18.8736       17.8584       12.3141       10.2905        9.5449        8.5663        8.8464        8.7071        7.7370        8.3815       11.1226       11.6673       11.8278       11.7644       11.1509        6.8823        4.7472        4.0844        5.6831        5.6457        5.9624        6.5034        7.6541        8.1645        7.5773        7.4615        8.6712        8.6115        8.0934        7.0422        5.4837        4.8031        0.0000        0.0000        0.0000        0.0000        0.0000        0.0000        0.0000        0.0000        0.0000        0.0000        0.0000        0.0000        0.0000        0.0000        0.0000        0.0000        0.0000        0.0000        0.0000        0.0000        0.0000        0.0000        0.0000        0.0000        0.0000        0.0000        0.0000        0.0000        0.0000        0.0000        0.0000        0.0000        0.0000        0.0000        0.0000        0.0000        0.0000        0.0000        0.0000        0.0000        0.0000        0.0000        0.0000        0.0000        0.0000        0.0000        0.0000        0.0000        0.0000        0.0000        0.0000        0.0000        0.0000        0.0000        0.0000        0.0000        0.0000        0.0000        0.0000        0.0000        0.0000        0.0000        0.0000        0.0000        0.0000        0.0000        0.0000        0.0000        0.0000        0.0000        0.0000        0.0000        0.0000        0.0000        0.0000        0.0000        0.0000        0.0000        0.0000        0.0000        0.0000        0.0000        0.0000        0.0000        0.0000        0.0000        0.0000        0.0000        0.0000        0.0000        0.0000        0.0000        0.0000        0.0000        0.0000        0.0000        0.0000        0.0000        0.0000        0.0000        0.0000        0.0000        4.6778        5.7348        5.7895        7.0142        7.3741        6.8502        6.7524        6.4027        6.7310        6.7649        6.5990        6.0190        3.4953        3.7043        4.0561        5.7686        4.9843        3.0898        2.6632        2.5071        2.7649        2.5217        2.3426        2.1762        1.0533        1.3153        2.1733        2.3146        2.1772        2.5332        2.5167        3.5497        3.7115        3.6712        3.7752        4.2130        6.6509        6.7944        6.9535        7.9777        7.4728        8.0051        8.4882        9.4001       11.1649        9.7272       10.1755        8.9897        8.9591        9.0035        8.5500        8.1762        7.2028        6.9652        7.0009        6.2678        5.6579        5.2941        5.4374        5.6920        5.6605        5.2868        6.2920        8.5935       11.6083       11.8213       13.0601       13.6163       13.4947        0.0000        0.0000        0.0000        0.0000        0.0000
        0.0000        0.0000        0.0000        0.0000        0.0000        0.0000        0.0000        0.0000        0.0000        0.0000        0.0000        0.0000        0.0000        0.0000        0.0000        0.0000        0.0000        0.0000        0.0000        0.0000        0.0000        0.0000        0.0000        0.0000        0.0000        0.0000        0.0000        0.0000        0.0000        0.0000        0.0000        0.0000        0.0000        0.0000        0.0000        0.0000       22.7753       25.6898       23.4971       21.5691       19.5947       16.5507       15.2614       12.6836       10.0639        9.0366        8.3935        9.6151        8.9385        9.5693        9.8501        9.9700       10.0867       10.1851        9.4409        9.7959        8.7366        5.5775        5.1020        6.2848        6.4355        6.6385        6.4300        8.2066        9.2633        9.2013        8.3481        9.0728        8.4539        7.7286        6.9279        5.3052        0.0000        0.0000        0.0000        0.0000        0.0000        0.0000        0.0000        0.0000        0.0000        0.0000        0.0000        0.0000        0.0000        0.0000        0.0000        0.0000        0.0000        0.0000        0.0000        0.0000        0.0000        0.0000        0.0000        0.0000        0.0000        0.0000        0.0000        0.0000        0.0000        0.0000        0.0000        0.0000        0.0000        0.0000        0.0000        0.0000        0.0000        0.0000        0.0000        0.0000        0.0000        0.0000        0.0000        0.0000        0.0000        0.0000        0.0000        0.0000        0.0000        0.0000        0.0000        0.0000        0.0000        0.0000        0.0000        0.0000        0.0000        0.0000        0.0000        0.0000        0.0000        0.0000        0.0000        0.0000        0.0000        0.0000        0.0000        0.0000        0.0000        0.0000        0.0000        0.0000        0.0000        0.0000        0.0000        0.0000        0.0000        0.0000        0.0000        0.0000        0.0000        0.0000        0.0000        0.0000        0.0000        0.0000        0.0000        0.0000        0.0000        0.0000        0.0000        0.0000        0.0000        0.0000        0.0000        0.0000        0.0000        0.0000        0.0000        0.0000        3.3041        3.4940        3.5376        4.3659        5.4422        5.4204        5.0427        5.0844        4.9072        5.0103        5.2783        5.9432        5.8477        5.8598        5.1580        3.6666        3.9184        4.3318        6.2262        5.7843        4.7302        4.8194        5.2928        2.8178        2.1091        1.8195        1.1115        0.6031        0.6130        1.6224        1.6733        1.8248        1.8135        2.3988        2.7624        2.9777        2.8820        3.3708        4.1170        5.4579        5.8177        5.9981        6.4237        6.2850        7.1111        7.7165        8.2145        8.7830        8.3710        7.9390        7.8729        7.9674        7.3687        7.4258        7.0530        6.3388        5.8093        5.4378        5.2019        4.3843        4.0150        4.2621        5.1816        4.8660        5.4143        6.6655        9.1681       11.9467       12.8006       13.5665       13.7358       14.4085        0.0000        0.0000        0.0000        0.0000        0.0000
        0.0000        0.0000        0.0000        0.0000        0.0000        0.0000        0.0000        0.0000        0.0000        0.0000        0.0000        0.0000        0.0000        0.0000        0.0000        0.0000        0.0000        0.0000        0.0000        0.0000        0.0000        0.0000        0.0000        0.0000        0.0000        0.0000        0.0000        0.0000        0.0000        0.0000        0.0000        0.0000        0.0000        0.0000        0.0000       25.4707       23.4797       21.9676       20.7065       19.0386       20.1832       14.9211       13.3002       11.6917        9.8883        8.8909        9.0468        7.6599        7.3191        8.0788        7.8924        9.7059        9.8251       10.6930        9.7176        9.9445       10.3207        7.0620        7.0352        9.5510        7.7684        7.1850        6.2496        7.4639        8.2375        8.0783        8.0005        8.4233        7.9878        7.2156        6.7518        5.2560        0.0000        0.0000        0.0000        0.0000        0.0000        0.0000        0.0000        0.0000        0.0000        0.0000        0.0000        0.0000        0.0000        0.0000        0.0000        0.0000        0.0000        0.0000        0.0000        0.0000        0.0000        0.0000        0.0000        0.0000        0.0000        0.0000        0.0000        0.0000        0.0000        0.0000        0.0000        0.0000        0.0000        0.0000        0.0000        0.0000        0.0000        0.0000        0.0000        0.0000        0.0000        0.0000        0.0000        0.0000        0.0000        0.0000        0.0000        0.0000        0.0000        0.0000        0.0000        0.0000        0.0000        0.0000        0.0000        0.0000        0.0000        0.0000        0.0000        0.0000        0.0000        0.0000        0.0000        0.0000        0.0000        0.0000        0.0000        0.0000        0.0000        0.0000        0.0000        0.0000        0.0000        0.0000        0.0000        0.0000        0.0000        0.0000        0.0000        0.0000        0.0000        0.0000        0.0000        0.0000        0.0000        0.0000        0.0000        0.0000        0.0000        0.0000        0.0000        0.0000        0.0000        0.0000        0.0000        0.0000        0.0000        0.0000        0.0000        3.2237        3.5563        3.4233        3.5791        4.1103        3.9689        3.5724        3.5567        3.9836        4.3652        4.5620        4.6308        4.9547        5.0266        4.8017        4.3274        3.3832        4.1113        4.3774        5.1523        5.5857        5.0261        5.0074        4.6177        1.9150        1.2869        1.2535        1.0798        0.6473        0.6807        0.9758        1.0699        1.2313        1.8494        2.1866        2.8046        2.4840        2.7804        3.2201        3.2738        4.2762        4.5131        4.8442        5.2802        6.2400        6.9815        7.3418        7.6538        8.1447        7.9133        7.8982        7.4501        7.2756        6.5187        5.9046        5.3033        5.4557        4.4189        4.3723        4.0574        3.4340        3.5510        3.8542        4.5639        4.3330        5.3579        6.7898        8.5712       11.8152       12.1961       12.8288       13.8993       13.8469        0.0000        0.0000        0.0000        0.0000        0.0000
        0.0000        0.0000        0.0000        0.0000        0.0000        0.0000        0.0000        0.0000        0.0000        0.0000        0.0000        0.0000        0.0000        0.0000        0.0000        0.0000        0.0000        0.0000        0.0000        0.0000        0.0000        0.0000        0.0000        0.0000        0.0000        0.0000        0.0000        0.0000        0.0000        0.0000        0.0000        0.0000        0.0000        0.0000        0.0000       18.6118       18.2290       16.0892       11.2137       11.7995       12.2654       12.8969       11.0441       11.4113       10.9405       10.0605        9.8452       10.6398        8.8145       10.1180        9.9133       10.0825       11.0634       10.8881       11.0528       15.1964       12.2976       13.1390        9.6595        8.2876        8.0725        7.9379        7.0949        6.3903        5.7748        5.7485        5.4741        5.4142        5.2050        4.9900        4.5871        4.6099        0.0000        0.0000        0.0000        0.0000        0.0000        0.0000        0.0000        0.0000        0.0000        0.0000        0.0000        0.0000        0.0000        0.0000        0.0000        0.0000        0.0000        0.0000        0.0000        0.0000        0.0000        0.0000        0.0000        0.0000        0.0000        0.0000        0.0000        0.0000        0.0000        0.0000        0.0000        0.0000        0.0000        0.0000        0.0000        0.0000        0.0000        0.0000        0.0000        0.0000        0.0000        0.0000        0.0000        0.0000        0.0000        0.0000        0.0000        0.0000        0.0000        0.0000        0.0000        0.0000        0.0000        0.0000        0.0000        0.0000        0.0000        0.0000        0.0000        0.0000        0.0000        0.0000        0.0000        0.0000        0.0000        0.0000        0.0000        0.0000        0.0000        0.0000        0.0000        0.0000        0.0000        0.0000        0.0000        0.0000        0.0000        0.0000        0.0000        0.0000        0.0000        0.0000        0.0000        0.0000        0.0000        0.0000        0.0000        0.0000        0.0000        0.0000        0.0000        0.0000        0.0000        0.0000        0.0000        0.0000        0.0000        0.0000        3.5879        3.9075        3.2638        2.8676        2.7268        2.8588        2.2711        2.1874        2.1967        1.5817        1.9102        2.0310        2.1877        3.7264        3.8099        3.8338        3.7030        3.9127        3.9568        3.9100        4.3849        3.5645        3.3996        3.3098        2.2996        1.1680        1.0532        1.0009        0.9953        0.6146        0.7606        0.9480        0.9606        1.1490        1.3976        1.8619        2.2957        2.2367        2.3940        3.0579        2.3769        3.3823        3.7203        3.9951        5.0639        6.9379        8.0198        7.9599        9.6246        8.8815        8.6423        8.6583        7.6733        5.6442        4.7345        4.1408        5.1800        2.5025        1.7171        1.9562        1.7575        2.0405        2.3296        1.6453        2.1006        4.8525        5.5927        6.8522        8.4979       11.1611       14.6183       15.0531       16.0771        0.0000        0.0000        0.0000        0.0000        0.0000        0.0000
        0.0000        0.0000        0.0000        0.0000        0.0000        0.0000        0.0000        0.0000        0.0000        0.0000        0.0000        0.0000        0.0000        0.0000        0.0000        0.0000        0.0000        0.0000        0.0000        0.0000        0.0000        0.0000        0.0000        0.0000        0.0000        0.0000        0.0000        0.0000        0.0000        0.0000        0.0000        0.0000        0.0000        0.0000        0.0000       10.9672       12.0181       10.0946        8.5395        8.3305        9.0912        8.1116        8.6553       10.7906       10.5960        9.5522       10.1090       10.4444        9.9055       10.2864       10.0622       10.4547       10.3394        9.2773       11.6705       12.9172        9.9259       13.3363       13.0673       10.1239        8.3698        8.0072        7.2100        6.3297        5.5803        5.1441        5.0185        4.9688        4.8346        4.2724        3.8655        0.0000        0.0000        0.0000        0.0000        0.0000        0.0000        0.0000        0.0000        0.0000        0.0000        0.0000        0.0000        0.0000        0.0000        0.0000        0.0000        0.0000        0.0000        0.0000        0.0000        0.0000        0.0000        0.0000        0.0000        0.0000        0.0000        0.0000        0.0000        0.0000        0.0000        0.0000        0.0000        0.0000        0.0000        0.0000        0.0000        0.0000        0.0000        0.0000        0.0000        0.0000        0.0000        0.0000        0.0000        0.0000        0.0000        0.0000        0.0000        0.0000        0.0000        0.0000        0.0000        0.0000        0.0000        0.0000        0.0000        0.0000        0.0000        0.0000        0.0000        0.0000        0.0000        0.0000        0.0000        0.0000        0.0000        0.0000        0.0000        0.0000        0.0000        0.0000        0.0000        0.0000        0.0000        0.0000        0.0000        0.0000        0.0000        0.0000        0.0000        0.0000        0.0000        0.0000        0.0000        0.0000        0.0000        0.0000        0.0000        0.0000        0.0000        0.0000        0.0000        0.0000        0.0000        3.5913        3.2898        0.0000        3.8317        3.5710        3.4300        3.1955        2.2365        2.5898        2.5424        2.4681        1.7898        1.9739        2.3834        2.2733        3.0986        3.8259        3.6639        4.1730        3.5570        4.0045        3.5969        4.1011        4.2176        3.7947        3.7056        3.2743        2.9516        2.8663        2.8211        1.5340        1.1343        1.0439        1.3420        1.2683        1.0320        0.9913        0.7637        0.8341        1.3027        1.7171        1.8535        2.0981        2.3282        2.5816        2.2295        2.9354        3.3540        4.0006        4.7713        6.8469        7.1541        7.8781        7.8920        7.9172        8.3893        7.6855        6.4230        4.6695        4.1878        3.9280        3.8495        1.4611        0.9571        1.5213        1.6390        2.0150        1.0554        1.3062        2.2133        4.7097        5.6191        6.9396        8.3867       10.8162       12.8616       14.5091        0.0000        0.0000        0.0000        0.0000        0.0000        0.0000        0.0000
        0.0000        0.0000        0.0000        0.0000        0.0000        0.0000        0.0000        0.0000        0.0000        0.0000        0.0000        0.0000        0.0000        0.0000        0.0000        0.0000        0.0000        0.0000        0.0000        0.0000        0.0000        0.0000        0.0000        0.0000        0.0000        0.0000        0.0000        0.0000        0.0000       27.0905       24.5389       18.5715       15.2028       13.7347       13.9792       13.3579       13.7869       10.4918        7.3537        7.8668        7.2034        7.0533        7.6755        9.5060       10.0052       10.3059       10.0540       10.1285       10.0462       10.1257        9.4176        9.4228        9.8197        9.9750       10.4049       11.8362        9.9228        9.4278        8.9827        9.7194        9.4096        8.7112        8.1026        7.3558        6.4902        5.7068        5.3920        5.5982        5.1402        4.6101        3.9450        4.2516        3.9063        0.0000        0.0000        0.0000        0.0000        0.0000        0.0000        0.0000        0.0000        0.0000        0.0000        0.0000        0.0000        0.0000        0.0000        0.0000        0.0000        0.0000        0.0000        0.0000        0.0000        0.0000        0.0000        0.0000        0.0000        0.0000        0.0000        0.0000        0.0000        0.0000        0.0000        0.0000        0.0000        0.0000        0.0000        0.0000        0.0000        0.0000        0.0000        0.0000        0.0000        0.0000        0.0000        0.0000        0.0000        0.0000        0.0000        0.0000        0.0000        0.0000        0.0000        0.0000        0.0000        0.0000        0.0000        0.0000        0.0000        0.0000        0.0000        0.0000        0.0000        0.0000        0.0000        0.0000        0.0000        0.0000        0.0000        0.0000        0.0000        0.0000        0.0000        0.0000        0.0000        0.0000        0.0000        0.0000        0.0000        0.0000        0.0000        0.0000        0.0000        0.0000        0.0000        0.0000        0.0000        0.0000        0.0000        0.0000        0.0000        0.0000        0.0000        0.0000        4.5471        4.2937        4.0892        3.7943        3.6627        3.3250        2.5467        1.9765        2.1125        2.3610        2.5573        2.3848        2.7623        2.4710        2.3637        3.0128        2.9134        4.6085        4.5375        3.4271        3.3958        3.5062        4.7006        4.7938        4.6316        4.5554        2.5184        3.0400        2.8795        2.1799        6.8626        1.0919        1.3130        1.5248        1.6596        0.9988        0.5818        0.6563        1.0979        1.0890        1.1094        1.5079        1.8132        1.7459        1.9644        2.2673        2.3470        3.5832        3.6528        4.0526        4.8460        6.6168        7.4656        7.6183        6.8984        7.3293        7.3015        6.7978        5.4972        4.6052        3.9643        3.3274        2.7559        1.1993        0.9318        1.3523        2.4031        1.0820        0.7625        1.3268        2.0282        4.8623        5.9142        7.3200        8.3979       10.6134       13.0984        0.0000        0.0000        0.0000        0.0000        0.0000        0.0000        0.0000        0.0000
        0.0000        0.0000        0.0000        0.0000        0.0000        0.0000        0.0000        0.0000        0.0000        0.0000        0.0000        0.0000        0.0000        0.0000        0.0000        0.0000        0.0000        0.0000        0.0000        0.0000        0.0000        0.0000        0.0000        0.0000        0.0000        0.0000       25.9557       26.4039       25.7900       24.6105       21.5464       17.2619       15.7753       15.5145       14.2179        9.4717       11.9661        8.6057        5.8224        6.7873        7.2109        7.2629        7.2195        8.1436        8.8545        9.3099        9.5523        9.9436        8.9350        9.2553       10.3599       10.6410       10.5852       10.7169       11.8953        9.4568        9.0795        6.8704        6.7400       11.0135       10.4995        9.9143        9.9152        7.9989        7.3960        6.8275        6.7860        6.5861        5.8128        5.4086        4.8511        4.4521        4.1570        3.8405        3.3060        3.2850        3.3356        3.1328        3.0790        3.4691        3.0544        3.6671        0.0000        0.0000        0.0000        0.0000        0.0000        0.0000        0.0000        0.0000        0.0000        0.0000        0.0000        0.0000        0.0000        0.0000        0.0000        0.0000        0.0000        0.0000        0.0000        0.0000        0.0000        0.0000        0.0000        0.0000        0.0000        0.0000        0.0000        0.0000        0.0000        0.0000        0.0000        0.0000        0.0000        0.0000        0.0000        0.0000        0.0000        0.0000        0.0000        0.0000        0.0000        0.0000        0.0000        0.0000        0.0000        0.0000        0.0000        0.0000        0.0000        0.0000        0.0000        0.0000        0.0000        0.0000        0.0000        0.0000        0.0000        0.0000        0.0000        0.0000        0.0000        0.0000        0.0000        0.0000        0.0000        0.0000        0.0000        0.0000        0.0000        0.0000        0.0000        2.2785        2.2787        2.8915        3.1144        2.7345        0.0000        0.0000        0.0000        0.0000        3.3581        4.4403        4.1383        3.7609        3.9852        3.8289        2.9548        2.6386        2.3940        2.3355        2.4841        2.5209        2.6437        2.7348        3.4951        3.7193        4.1107        3.6669        3.0482        4.1482        2.3400        3.5123        3.8025        4.1491        5.1786        4.3911        3.7931        1.9070        1.6502        1.4342        1.6588        1.6534        6.6421        1.5880        1.9658        1.3072        1.0802        0.3445        0.4228        0.6484        1.0667        1.0679        1.0259        1.9090        1.1309        1.5896        2.1651        2.4675        2.9757        3.8942        4.1379        4.3675        5.2965        7.1839        7.5617        7.7730        7.0395        7.1216        6.8781        6.1181        5.4980        4.3732        4.0233        3.3275        2.1834        1.1212        1.0994        1.8958        1.7951        1.1189        1.2201        1.4839        2.2571        5.3661        6.9889        7.7992        8.2933       11.4684       13.1936        0.0000        0.0000        0.0000        0.0000        0.0000        0.0000        0.0000        0.0000
        0.0000        0.0000        0.0000        0.0000        0.0000        0.0000        0.0000        0.0000        0.0000        0.0000        0.0000        0.0000        0.0000        0.0000        0.0000        0.0000        0.0000        0.0000        0.0000        0.0000        0.0000        0.0000        0.0000        0.0000        0.0000       24.7148       25.1218       23.2260       22.4472       21.7975       19.6434       20.1817       18.7200       19.7076       17.6475       13.6381       12.9645       13.0801        8.5184        8.3679        7.7012        8.0328        6.6987        8.9425        9.4776        9.5532       10.0227       10.2587       11.0153       11.6481       11.2727       11.6756       11.8633       12.2701       12.5433       13.5736       13.7366       12.1030       12.1788       13.8912       13.4476       14.5641       12.3893       10.9898       10.1651        9.6711        9.1695        8.8325        7.9399        7.5925        6.7765        5.5784        4.6765        3.8637        3.5842        4.1594        3.8873        3.8104        3.3644        3.5788        2.7394        2.7385        1.8997        2.2727        0.0000        0.0000        0.0000        0.0000        0.0000        0.0000        0.0000        0.0000        0.0000        0.0000        0.0000        0.0000        0.0000        0.0000        0.0000        0.0000        0.0000        0.0000        0.0000        0.0000        0.0000        0.0000        0.0000        0.0000        0.0000        0.0000        0.0000        0.0000        0.0000        0.0000        0.0000        0.0000        0.0000        0.0000        0.0000        0.0000        0.0000        0.0000        0.0000        0.0000        0.0000        0.0000        0.0000        0.0000        0.0000        0.0000        0.0000        0.0000        0.0000        0.0000        0.0000        0.0000        0.0000        0.0000        0.0000        0.0000        0.0000        0.0000        0.0000        0.0000        0.0000        0.0000        0.0000        0.0000        0.0000        0.0000        0.0000        0.0000        2.3243        2.1430        2.4015        2.5349        2.8959        3.0357        3.4771        3.9621        5.4460        3.6925        3.3114        4.0627        4.2807        3.9969        3.8186        3.1032        2.4881        2.6613        2.6037        3.1353        3.1266        3.5261        3.8388        3.6700        4.1916        4.8035        3.8280        2.8522        2.1594        2.6499        2.8077        1.6898        1.8707        1.6135        1.7196        2.1893        2.0724        1.5475        1.2504        1.1251        1.2604        0.8782        0.9928        0.8101        0.3323        0.2679        2.9921        0.4633        0.7918        0.8418        1.2546        1.4603        1.0644        1.0095        0.9391        1.8496        2.2161        3.0988        3.7984        4.6733        4.9158        5.2236        5.6476        7.3974        8.4736        8.5992        7.5980        7.0049        6.5118        6.5504        5.3694        3.6297        3.4702        2.8718        2.1683        2.1617        2.2192        1.8617        1.6844        1.4602        1.5882        2.3880        0.0000        0.0000       11.0099       12.3911       13.3960       12.8909        0.0000        0.0000        0.0000        0.0000        0.0000        0.0000        0.0000        0.0000        0.0000
        0.0000        0.0000        0.0000        0.0000        0.0000        0.0000        0.0000        0.0000        0.0000        0.0000        0.0000        0.0000        0.0000        0.0000        0.0000        0.0000        0.0000        0.0000        0.0000        0.0000        0.0000        0.0000        0.0000        0.0000        0.0000        0.0000       23.3482       22.3125       20.8103       18.9730       17.7795       18.2771       16.4431       16.5266       16.2527       14.9307       10.7342       11.3809       10.6299        7.8071        6.2082        6.0586        6.7095        8.5457        8.0920        7.7367        8.5982        9.4920       10.4994       11.4127       12.1035       12.0244       12.5050       12.0418       12.7917       12.6975       13.2295       14.8776       14.3478       15.3698       17.8907       14.5981       13.6085       12.9049       12.1514       13.5480       10.4225       10.4030        9.0957        8.3727        7.5038        7.7182        4.9804        4.1105        4.2178        4.5197        3.9116        3.5226        2.9594        2.9995        2.6383        2.5203        2.5398        2.7391        2.4787        2.3673        0.0000        0.0000        0.0000        0.0000        0.0000        0.0000        0.0000        0.0000        0.0000        0.0000        0.0000        0.0000        0.0000        0.0000        0.0000        0.0000        0.0000        0.0000        0.0000        0.0000        0.0000        0.0000        0.0000        0.0000        0.0000        0.0000        0.0000        0.0000        0.0000        0.0000        0.0000        0.0000        0.0000        0.0000        0.0000        0.0000        0.0000        0.0000        0.0000        0.0000        0.0000        0.0000        0.0000        0.0000        0.0000        0.0000        0.0000        0.0000        0.0000        0.0000        0.0000        0.0000        0.0000        0.0000        0.0000        0.0000        0.0000        0.0000        0.0000        0.0000        0.0000        0.0000        0.0000        0.0000        0.0000        0.0000        2.7696        2.6589        2.4002        2.2188        2.3719        2.8696        3.7462        4.4053        3.9953        4.3554        3.8635        3.6373        3.5934        3.4673        2.7599        2.8597        3.0942        2.9338        3.0117        3.5341        3.8059        3.7137        3.6389        4.6505        4.3716        4.7344        3.5337        3.4959        2.4666        2.8539        3.3343        2.4476        2.2554        2.3966        2.0346        2.4715        1.7982        1.5284        1.4506        1.4153        1.2159        2.8990        0.6401        0.4695        0.3162        0.2626        1.0141        1.2147        0.8014        0.7828        0.9493        0.9663        0.7579        0.7846        1.1769        2.1894        2.7014        3.4886        3.7802        4.7355        4.8195        5.2133        5.9994        7.7312        8.2649        8.7408        7.5374        6.7363        6.5257        6.9765        5.2728        3.4637        3.1874        2.7764        2.2533        2.4994        2.4523        1.9871        1.6743        1.3794        1.8091        0.0000        0.0000        0.0000        0.0000        0.0000        0.0000        0.0000        0.0000        0.0000        0.0000        0.0000        0.0000        0.0000        0.0000        0.0000        0.0000
        0.0000        0.0000        0.0000        0.0000        0.0000        0.0000        0.0000        0.0000        0.0000        0.0000        0.0000        0.0000        0.0000        0.0000        0.0000        0.0000        0.0000        0.0000        0.0000        0.0000        0.0000        0.0000        0.0000        0.0000        0.0000        0.0000        0.0000       22.8323       18.1950       16.3572       15.0513       16.5321       15.7020       15.4856       15.0177       15.4277       12.7563       11.1819       10.1153        7.0349        5.4708        5.1953        5.1506        6.8495        6.5781        6.7894        7.5738        8.7313        9.5486       10.4589       11.5825       10.6702       11.7807       12.1542       13.8105       14.3851       13.5289       13.4070       13.2767       17.0746       16.6176       14.2214       15.6810       15.7866       14.5511       13.7201       10.6907        9.9612        9.5289        8.5861        7.6356        7.8084        4.7923        4.2482        5.6790        5.9877        5.5083        3.6464        3.2206        2.9830        2.7395        2.5732        2.2508        3.0071        2.6204        2.5375        2.2516        2.4738        2.6727        2.7640        0.0000        0.0000        0.0000        0.0000        0.0000        0.0000        0.0000        0.0000        0.0000        0.0000        0.0000        0.0000        0.0000        0.0000        0.0000        0.0000        0.0000        0.0000        0.0000        0.0000        0.0000        0.0000        0.0000        0.0000        0.0000        0.0000        0.0000        0.0000        0.0000        0.0000        0.0000        0.0000        0.0000        0.0000        0.0000        0.0000        0.0000        0.0000        0.0000        0.0000        0.0000        0.0000        0.0000        0.0000        0.0000        0.0000        0.0000        0.0000        0.0000        0.0000        0.0000        0.0000        0.0000        0.0000        0.0000        0.0000        0.0000        0.0000        0.0000        0.0000        0.0000        2.1669        2.0807        1.8635        2.1613        2.4417        2.2884        2.6174        2.5228        3.2523        4.6065        4.2918        4.4506        4.3667        3.8289        3.4007        3.2566        3.5617        3.7401        3.1229        2.9676        3.2824        3.1906        3.5605        4.4152        4.3182        4.1285        4.8288        5.0550        4.2717        3.2633        2.8905        3.3246        3.3038        2.6230        2.1815        1.7414        1.8494        0.9650        1.0079        0.9117        2.0248        3.6339        1.0094        0.5564        0.3585        0.2773        0.7107        1.5668        0.5795        0.5485        0.5299        0.4447        0.7018        0.8413        1.9500        1.7474        2.7673        3.0726        3.3915        4.5561        5.4117        5.3042        5.4885        6.2080        7.5176        7.8799        8.0137        7.4499        6.8141        6.0503        6.2023        5.2115        3.6346        3.0910        3.6986        2.9099        2.7817        2.4022        2.1810        1.8234        2.0417        2.1244        0.0000        0.0000        0.0000        0.0000        0.0000        0.0000        0.0000        0.0000        0.0000        0.0000        0.0000        0.0000        0.0000        0.0000        0.0000        0.0000
        0.0000        0.0000        0.0000        0.0000        0.0000        0.0000        0.0000        0.0000        0.0000        0.0000        0.0000        0.0000        0.0000        0.0000        0.0000        0.0000        0.0000        0.0000        0.0000        0.0000        0.0000        0.0000        0.0000        0.0000        0.0000        0.0000        0.0000       20.1569       18.4959       16.7150       15.4071       17.5133       18.2376       17.3945       17.2697       14.5366       12.7063       11.3347       10.1709        6.8696        5.0674        4.2016        4.6017        5.6910        5.6066        6.0058        6.7292        7.8745        8.5107        9.4402       10.2015       10.0598       10.8354       11.3999       12.1488       12.5551       13.3282       13.5653       14.1223       14.2812       13.6880       13.8358       14.1452       12.5742       13.9504       10.5683        9.6037        9.8290        8.9762        7.9435        6.9490        5.6583        6.0947        3.8644        4.0630        4.3287        3.1444        3.1053        2.8791        3.3815        3.2635        3.4917        3.3192        3.1353        3.0541        2.1880        1.8802        2.5061        2.6916        2.2945        0.0000        0.0000        0.0000        0.0000        0.0000        0.0000        0.0000        0.0000        0.0000        0.0000        0.0000        0.0000        0.0000        0.0000        0.0000        0.0000        0.0000        0.0000        0.0000        0.0000        0.0000        0.0000        0.0000        0.0000        0.0000        0.0000        0.0000        0.0000        0.0000        0.0000        0.0000        0.0000        0.0000        0.0000        0.0000        0.0000        0.0000        0.0000        0.0000        0.0000        0.0000        0.0000        0.0000        0.0000        0.0000        0.0000        0.0000        0.0000        0.0000        0.0000        0.0000        0.0000        0.0000        0.0000        0.0000        0.0000        0.0000        0.0000        0.0000        0.0000        0.0000        0.0000        1.8734        2.3423        2.6394        3.0993        2.7058        3.0973        3.2735        4.3464        4.8942        4.1015        3.9432        4.1504        3.8594        3.4490        3.6289        3.5372        3.1459        3.0143        2.9494        3.3330        3.1547        3.1830        3.8847        3.5056        4.3259        4.8086        4.9014        3.6835        2.8564        2.8794        3.7830        3.2007        2.7269        1.6109        1.2136        1.4204        1.2616        1.4202        1.6052        2.6123        1.7978        1.1369        0.8695        0.4201        0.5354        1.0000        1.3241        0.7145        0.6016        0.5607        0.4701        0.9930        1.2997        1.9577        2.5742        3.5342        3.6562        3.7481        4.1599        4.7115        5.1362        5.2118        5.5820        7.0361        7.5963        7.7440        7.4556        6.2501        5.7702        5.0854        5.1116        4.4984        3.9697        3.0645        2.8385        2.5718        2.3693        2.0943        2.0550        1.9563        2.3099        0.0000        0.0000        0.0000        0.0000        0.0000        0.0000        0.0000        0.0000        0.0000        0.0000        0.0000        0.0000        0.0000        0.0000        0.0000        0.0000
        0.0000        0.0000        0.0000        0.0000        0.0000        0.0000        0.0000        0.0000        0.0000        0.0000        0.0000        0.0000        0.0000        0.0000        0.0000        0.0000        0.0000        0.0000        0.0000        0.0000        0.0000        0.0000        0.0000        0.0000        0.0000        0.0000        0.0000        0.0000       18.7999       17.3529       18.1519       22.7494       22.9197       22.4868       19.6774       17.8933       15.7558       13.4831       11.8461        9.4049        7.5957        6.2179        5.2527        5.6283        5.3592        5.4076        6.3672        7.3551        8.0924        8.6474        9.4408       10.1231       12.1657       12.8254       14.0309       16.0855       16.7424       16.3721       17.7802       15.1670       12.5727       12.1967       11.9230       11.9521       12.9057       10.1143        9.6201        9.1947        8.3781        7.9688        6.9947        5.4514        6.8427        7.0136        6.7882        4.8188        3.3898        2.9159        2.7790        3.6903        3.3410        3.0941        3.3157        2.4561        2.4128        2.0581        1.8703        2.2470        2.8320        2.2786        2.2349        0.0000        0.0000        0.0000        0.0000        0.0000        0.0000        0.0000        0.0000        0.0000        0.0000        0.0000        0.0000        0.0000        0.0000        0.0000        0.0000        0.0000        0.0000        0.0000        0.0000        0.0000        0.0000        0.0000        0.0000        0.0000        0.0000        0.0000        0.0000        0.0000        0.0000        0.0000        0.0000        0.0000        0.0000        0.0000        0.0000        0.0000        0.0000        0.0000        0.0000        0.0000        0.0000        0.0000        0.0000        0.0000        0.0000        0.0000        0.0000        0.0000        0.0000        0.0000        0.0000        0.0000        0.0000        0.0000        0.0000        0.0000        0.0000        0.0000        0.0000        0.0000        0.0000        2.4261        2.9148        3.1300        3.4005        3.8815        4.9788        6.8064        5.3222        5.1006        4.8107        3.5810        3.1061        3.0707        3.5123        3.4784        3.1129        2.9175        3.5832        3.7242        3.1948        3.0219        3.3684        2.9404        3.0747        3.1023        3.0240        3.0135        3.0304        2.9602        3.1940        2.1928        1.4813        1.2141        1.0768        1.4803        1.4403        1.4840        1.2554        0.9542        0.9648        0.7576        0.6677        0.7432        1.0492        1.3350        1.2409        1.3764        1.2724        1.3872        1.8487        2.2984        2.6002        2.9797        4.0005        4.7384        4.7728        4.9797        4.9808        4.4692        4.6711        4.7279        4.8850        5.3419        5.6384        5.5683        4.6758        4.5413        4.1557        4.6376        4.3816        4.0732        3.5818        3.2327        2.8955        2.1349        1.9351        1.5942        1.4695        2.3263        2.3603        0.0000        0.0000        0.0000        0.0000        0.0000        0.0000        0.0000        0.0000        0.0000        0.0000        0.0000        0.0000        0.0000        0.0000        0.0000        0.0000
        0.0000        0.0000        0.0000        0.0000        0.0000        0.0000        0.0000        0.0000        0.0000        0.0000        0.0000        0.0000        0.0000        0.0000        0.0000        0.0000        0.0000        0.0000        0.0000        0.0000        0.0000        0.0000        0.0000        0.0000        0.0000        0.0000        0.0000        0.0000       19.6274       19.3528       18.0213       21.1042       21.7607       21.2243       20.1141       18.5687       16.4525       13.6777       10.2894        7.8277        6.7999        6.0739        5.1465        6.1229        6.1206        5.6179        6.0104        6.2839        7.1764        7.8156        9.1793        9.9755       11.0149       12.2699       13.6673       14.8502       15.8833       15.0252       14.6756       13.1975       12.1521       10.9207       10.8414       11.0608        9.6859        8.3339        8.0251        8.2279        7.5543        6.8681        6.2641        4.2964        3.9560        3.8926        3.6307        3.0568        2.4646        2.3488        2.6475        3.2169        2.5323        2.8183        2.9328        2.7797        2.1551        1.9862        1.8408        2.5847        2.8783        2.6415        2.5592        0.0000        0.0000        0.0000        0.0000        0.0000        0.0000        0.0000        0.0000        0.0000        0.0000        0.0000        0.0000        0.0000        0.0000        0.0000        0.0000        0.0000        0.0000        0.0000        0.0000        0.0000        0.0000        0.0000        0.0000        0.0000        0.0000        0.0000        0.0000        0.0000        0.0000        0.0000        0.0000        0.0000        0.0000        0.0000        0.0000        0.0000        0.0000        0.0000        0.0000        0.0000        0.0000        0.0000        0.0000        0.0000        0.0000        0.0000        0.0000        0.0000        0.0000        0.0000        0.0000        0.0000        0.0000        0.0000        0.0000        0.0000        0.0000        0.0000        0.0000        2.6382        3.2286        3.5570        3.6636        4.2106        4.5578        4.7835        4.8279        5.9826        6.3687        6.1847        5.3817        4.1950        3.7591        4.1915        4.1127        4.0284        3.3884        2.7601        3.0700        3.2444        4.2784        3.8071        3.1913        2.8886        3.0514        3.2193        3.0695        3.2283        3.4650        2.5585        2.0060        1.8637        1.5956        1.5040        1.4213        1.5522        1.4193        1.3364        1.4564        1.0735        0.6953        1.6194        2.6048        1.3460        1.4732        1.6059        1.5592        1.6166        1.6902        1.7725        2.2957        2.9863        3.3706        3.7353        4.1840        5.2053        5.5635        5.4442        5.1882        4.8162        4.7008        4.9104        4.6574        4.8883        5.5236        4.6128        4.3284        4.3283        4.9021        3.9663        3.7335        3.5218        3.5564        3.2113        3.3197        2.2440        1.9801        1.6088        1.5526        1.8866        1.5803        0.0000        0.0000        0.0000        0.0000        0.0000        0.0000        0.0000        0.0000        0.0000        0.0000        0.0000        0.0000        0.0000        0.0000        0.0000        0.0000
        0.0000        0.0000        0.0000        0.0000        0.0000        0.0000        0.0000        0.0000        0.0000        0.0000        0.0000        0.0000        0.0000        0.0000        0.0000        0.0000        0.0000        0.0000        0.0000        0.0000        0.0000        0.0000        0.0000        0.0000        0.0000        0.0000        0.0000        0.0000       19.5684       17.9006       17.7056       20.8163       20.5494       21.2573       18.8862       17.2843       13.6423       12.0955        9.4936        7.8884        6.4211        4.8800        4.7834        5.9344        5.9943        6.4613        5.9356        6.0676        5.4697        6.1338        7.5238        9.3347       10.5456       10.7886       13.4014       12.7096       13.6903       13.2970       12.2153       10.7757        9.9405        9.3190        9.0056        8.2367        7.9693        7.7874        7.8118        7.2622        6.6527        5.8701        4.6591        2.8373        2.7812        3.0558        5.3246        2.4208        2.1571        2.2082        2.3454        2.5166        2.3197        2.3145        2.6427        2.5305        2.3526        1.6903        1.6892        2.1932        2.6830        3.2409        2.4535        2.1766        0.0000        0.0000        0.0000        0.0000        0.0000        0.0000        0.0000        0.0000        0.0000        0.0000        0.0000        0.0000        0.0000        0.0000        0.0000        0.0000        0.0000        0.0000        0.0000        0.0000        0.0000        0.0000        0.0000        0.0000        0.0000        0.0000        0.0000        0.0000        0.0000        0.0000        0.0000        0.0000        0.0000        0.0000        0.0000        0.0000        0.0000        0.0000        0.0000        0.0000        0.0000        0.0000        0.0000        0.0000        0.0000        0.0000        0.0000        0.0000        0.0000        0.0000        0.0000        0.0000        0.0000        0.0000        0.0000        0.0000        0.0000        0.0000        3.0515        3.2205        4.1376        4.6480        5.0018        5.0468        5.6956        5.9375        5.5058        6.3972        6.5095        6.3673        5.8033        9.6667        4.5007        5.8228        7.3008        3.5713        3.1957        4.1706        4.2616        4.0116        4.9595        5.0588        3.7376        3.3364        3.1978        3.2801        3.4234        3.6196        2.7318        2.4034        2.7278        1.7527        1.8734        2.8130        0.9959        1.0936        1.1376        2.4420        1.5639        0.8411        0.9962        1.2472        1.4672        1.7538        2.1001        2.0387        2.3664        2.3279        2.2169        2.4465        2.6295        3.7652        4.3322        4.8739        4.7131        5.3385        5.5684        5.5897        5.5647        4.9933        5.0709        5.6732        5.4502        6.5189        5.8403        5.1179        4.6436        4.4543        4.6340        4.0562        3.7804        3.9293        4.3295        3.6160        3.3589        2.1137        1.6776        1.6408        1.4107        1.8747        1.8624        1.5957        0.0000        0.0000        0.0000        0.0000        0.0000        0.0000        0.0000        0.0000        0.0000        0.0000        0.0000        0.0000        0.0000        0.0000        0.0000
        0.0000        0.0000        0.0000        0.0000        0.0000        0.0000        0.0000        0.0000        0.0000        0.0000        0.0000        0.0000        0.0000        0.0000        0.0000        0.0000        0.0000        0.0000        0.0000        0.0000        0.0000        0.0000        0.0000        0.0000        0.0000        0.0000        0.0000       17.2134       17.1279       16.5710       16.5761       18.7064       18.3578       18.1809       16.1356       13.4070       11.9784        9.9767        8.3000        6.9954        5.3589        4.5311        4.4457        5.6818        5.9135        5.3116        5.1912        4.4809        4.4545        5.0463        5.6208        7.3346        7.6702        8.1729        8.9528       10.5762       11.9148       10.4289        9.4329        8.2123        7.7116        7.2697        6.7958        6.8725        6.9505        6.7880        6.2006        5.7755        5.1341        4.5409        3.7121        2.6028        2.6680        2.4451        2.0102        2.1247        2.1185        2.1807        2.0370        2.5776        2.4827        2.0121        2.5164        1.9715        1.9123        1.7796        1.8469        2.0296        2.5585        2.1323        1.9960        2.0578        1.8280        0.0000        0.0000        0.0000        0.0000        0.0000        0.0000        0.0000        0.0000        0.0000        0.0000        0.0000        0.0000        0.0000        0.0000        0.0000        0.0000        0.0000        0.0000        0.0000        0.0000        0.0000        0.0000        0.0000        0.0000        0.0000        0.0000        0.0000        0.0000        0.0000        0.0000        0.0000        0.0000        0.0000        0.0000        0.0000        0.0000        0.0000        0.0000        0.0000        0.0000        0.0000        0.0000        0.0000        0.0000        0.0000        0.0000        0.0000        0.0000        0.0000        0.0000        0.0000        0.0000        0.0000        0.0000        0.0000        0.0000        3.5323        3.8179        3.9835        4.4643        4.7084        5.4628        5.6314        5.6089        5.5189        6.1974        6.7239        6.2681        6.3552        6.2753       11.6118        3.6716        5.9799        3.8887        3.7573        3.5744        4.4214        4.8439        5.2784        5.9561        5.8756        4.3041        3.7013        3.6359        3.9827        4.2867        4.1751        3.1941        2.1284        3.3596        2.2237        1.9992        1.8016        1.1162        1.2185        1.3874        1.3861        1.3287        1.4420        1.7118        2.0351        2.2929        2.8505        2.6588        2.8885        2.9231        3.3211        3.4009        3.2345        3.3306        4.7444        5.3029        5.1429        5.1179        5.5655        5.7900        5.7265        5.8451        5.3660        5.3001        5.9756        5.8831        6.0162        5.8789        5.2786        5.5813        5.2560        5.5261        4.7534        4.1219        4.1783        3.9340        3.5465        3.4075        2.0025        1.8073        1.8359        1.5761        1.7648        1.9950        0.0000        0.0000        0.0000        0.0000        0.0000        0.0000        0.0000        0.0000        0.0000        0.0000        0.0000        0.0000        0.0000        0.0000        0.0000        0.0000
        0.0000        0.0000        0.0000        0.0000        0.0000        0.0000        0.0000        0.0000        0.0000        0.0000        0.0000        0.0000        0.0000        0.0000        0.0000        0.0000        0.0000        0.0000        0.0000        0.0000        0.0000        0.0000        0.0000        0.0000        0.0000        0.0000        0.0000       18.6124       18.7450       18.0120       18.1093       17.4328       17.2166       15.6038       13.8175       11.5189        9.9788        9.3814        8.6855        8.4015        7.1820        6.8465        6.3284        7.2484        6.1342        5.3887        5.7108        2.7256        2.6637        3.0560        3.7158        3.8073        4.0922        4.5033        4.9376        7.3791        7.8263        7.3977        6.5650        6.2400        6.6890        5.6174        5.7653        4.8412        6.0128        5.6702        4.9632        4.3218        4.1458        3.6893        3.2786        2.2945        2.2917        1.7179        1.9994        1.9262        1.9962        1.8989        1.9735        2.3111        2.3316        2.1596        2.3153        2.2406        2.0678        1.8158        1.9444        2.8718        2.2980        2.0251        1.8520        1.9282        1.7134        1.5083        1.2005        1.2969        1.0605        1.2303        1.2938        0.8496        1.3875        0.0000        0.0000        0.0000        0.0000        0.0000        0.0000        2.5660        2.9212        2.7158        2.8724        0.0000        0.0000        0.0000        0.0000        0.0000        0.0000        0.0000        0.0000        0.0000        0.0000        0.0000        0.0000        0.0000        0.0000        0.0000        0.0000        0.0000        0.0000        0.0000        0.0000        0.0000        0.0000        0.0000        0.0000        0.0000        0.0000        0.0000        0.0000        0.0000        0.0000        0.0000        0.0000        0.0000        0.0000        0.0000        0.0000        2.6642        2.8296        3.3095        4.3762        5.6672        5.9303        6.1265        5.3971        6.8539        7.6013        8.3187        8.3458        7.7187        7.4278        6.7565        5.7993        4.3629        5.3872        5.4490        3.7198        3.5267        3.0318        2.9311        4.3093        4.9038        5.4014        4.0239        3.4944        3.6049        3.8986        3.9943        4.0488        3.5610        2.7932        2.1026        2.0505        1.9264        2.2049        1.6754        1.7248        1.3730        1.4158        1.6084        2.0686        2.7382        3.1056        3.3840        4.0428        4.4271        4.7841        5.3724        5.2671        6.5014        6.6644        5.1977        5.6531        6.1042        6.4024        5.6589        5.8512        6.3975        6.8068        6.6844        6.4840        5.8434        5.5082        5.3022        5.6776        6.7398        6.9829        7.1074        7.0154        7.0179        7.2267        6.4861        5.8861        3.8549        3.3309        2.9814        2.7766        3.5552        3.3117        3.4437        2.9254        3.6858        3.8186        0.0000        0.0000        0.0000        0.0000        0.0000        0.0000        0.0000        0.0000        0.0000        0.0000        0.0000        0.0000        0.0000        0.0000        0.0000        0.0000
        0.0000        0.0000        0.0000        0.0000        0.0000        0.0000        0.0000        0.0000        0.0000        0.0000        0.0000        0.0000        0.0000        0.0000        0.0000        0.0000        0.0000        0.0000        0.0000        0.0000        0.0000        0.0000        0.0000        0.0000        0.0000        0.0000       16.4254       17.2538       17.1340       16.2950       16.0716       13.8482       13.1609       11.9998       11.2865        9.1298        7.7955        7.5134        7.1708        6.0309        6.2984        5.1898        5.0667        5.2686        4.7949        5.1435        4.6385        2.2636        2.4700        2.5976        2.8040        2.6425        3.1575        3.8773        4.1745        5.0260        5.7078        5.2918        4.9599        5.0224        4.2184        3.9559        3.9293        3.6203        3.1449        2.9805        2.8799        2.6811        2.6267        1.9816        1.6932        1.5245        1.3168        1.5760        1.7871        1.0844        1.0866        1.0106        1.0366        1.2966        1.0506        1.9717        1.9568        1.6574        1.7744        1.7200        1.4839        1.9832        2.4309        2.2229        1.8925        2.0335        1.7114        1.5101        1.3683        1.8463        2.3726        2.3024        1.7072        1.9401        2.0147        1.6626        1.1873        2.1944        1.7076        1.7533        2.2560        2.0846        1.7810        2.3868        1.9595        1.3155        1.0638        0.9521        1.0422        0.0000        0.0000        0.0000        0.0000        0.0000        0.0000        0.0000        0.0000        0.0000        0.0000        0.0000        0.0000        0.0000        0.0000        0.0000        0.0000        0.0000        0.0000        0.0000        0.0000        0.0000        1.5062        1.6990        1.8123        1.9885        2.1858        1.9924        2.2695        2.2235        2.5999        2.7805        3.4529        3.0231        3.2376        3.9804        5.1228        7.6072        6.5657        5.8500        6.4177        8.1235        9.4685       10.3201       10.2616        8.9718        7.9954        6.9839        6.1181        4.6170        4.3816        4.4413        4.4596        4.0593        5.1269        3.9833        4.4173        5.0788        4.5181        4.1753        3.5994        4.0993        4.7080        4.3458        4.2427        3.0860        2.5619        2.1421        1.9482        2.0386        2.5254        2.2135        2.9009        1.5128        1.6006        1.8823        2.6258        3.5486        3.7116        4.1785        4.5868        7.6229        7.6691        6.3865        6.3746        8.3796        8.2044        6.4531        6.7623        7.4947        7.4698        6.1035        6.2027        6.8845        7.1288        7.6954        7.0804        6.3106        5.9472        5.7777        6.8555        8.1786        8.3670        7.6783        8.4662        8.4528        8.2893        7.8069        6.8608        4.4297        3.6312        3.3094        3.3970        4.2371        4.4650        3.3888        3.5608        0.0000        0.0000        0.0000        0.0000        0.0000        0.0000        0.0000        0.0000        0.0000        0.0000        0.0000        0.0000        0.0000        0.0000        0.0000        0.0000        0.0000        0.0000
        0.0000        0.0000        0.0000        0.0000        0.0000        0.0000        0.0000        0.0000        0.0000        0.0000        0.0000        0.0000        0.0000        0.0000        0.0000        0.0000        0.0000        0.0000        0.0000        0.0000        0.0000        0.0000        0.0000        0.0000        0.0000        0.0000       14.0830       14.0532       15.0810       12.6718       12.1073       12.1197       11.4706        9.0345        8.3727        6.4661        6.4015        5.7524        4.9163        4.0877        4.4916        3.9398        3.4339        3.9906        3.8751        4.0617        4.5833        2.1314        1.8519        2.1088        2.3968        2.5713        2.8456        2.7085        2.6897        3.4420        3.3674        3.7039        3.7632        4.2381        3.6593        3.0578        2.4144        2.7463        2.2218        2.0320        1.0462        1.2679        1.0299        0.9229        0.7731        0.5274        0.9505        0.8619        0.8046        0.6116        0.6294        0.5685        0.6104        0.8403        0.7115        1.0759        1.7907        1.5435        1.8748        1.8802        1.7550        2.4274        2.8016        2.4422        2.1182        1.9358        2.1305        2.0853        1.8478        2.2796        2.0521        1.4541        1.4134        2.3859        1.6102        1.0563        0.7003        0.8137        0.5580        0.7949        0.9648        1.5101        1.5839        1.6104        0.9925        1.0110        1.3635        1.8348        1.1310        1.8658        2.8921        1.4024        0.0000        0.0000        0.0000        0.0000        0.0000        0.0000        0.0000        0.0000        0.0000        0.0000        0.0000        0.0000        0.9197        1.7158        2.0765        1.5407        1.4361        1.5532        1.7167        2.0897        2.5787        2.0529        2.1500        1.8316        2.2949        2.7499        2.7423        2.9839        3.7078        3.5958        4.0458        4.8048        6.0873        7.6173        7.6475        8.2153        9.4178       10.0354        9.7787       10.5048       10.5810        8.3143        8.1614        7.9069        6.9244        5.7814        5.4481        4.9156        3.8272        3.8077        4.8989        4.0052        5.0550        5.5589        4.6522        4.7217        4.4256        4.7631        4.4384        4.8099        3.7464        3.2455        2.4913        2.3932        2.1081        2.0118        2.4253        1.9639        1.9314        1.6577        1.8241        2.1213        2.8393        3.7616        3.9323        4.3372        4.9433        5.7184        6.5303        6.8016        6.8977        6.7481        6.8037        7.0066        7.2069        7.2111        6.3341        6.2734        6.2790        6.7887        7.3176        7.2943        6.9148        6.4407        6.1575        6.3437        7.6515        8.7483        9.2635        9.3516        9.2485        9.8499        9.7948        8.8524        8.0447        5.2455        4.4145        4.5389        4.6976        0.0000        3.9546        3.6311        3.8222        0.0000        0.0000        0.0000        0.0000        0.0000        0.0000        0.0000        0.0000        0.0000        0.0000        0.0000        0.0000        0.0000        0.0000        0.0000        0.0000        0.0000        0.0000
        0.0000        0.0000        0.0000        0.0000        0.0000        0.0000        0.0000        0.0000        0.0000        0.0000        0.0000        0.0000        0.0000        0.0000        0.0000        0.0000        0.0000        0.0000        0.0000        0.0000        0.0000        0.0000        0.0000        0.0000        0.0000       11.7255       11.5551       12.5485       11.0059        9.4807        8.6782        8.7682        7.7690        7.1072        6.7243        5.1483        4.3621        3.9410        4.1482        3.1380        3.0374        3.0844        2.7366        3.1442        3.5188        3.2726        3.3062        1.7058        1.7667        1.8338        2.0546        2.0142        2.2019        1.8889        1.6225        2.3646        2.7622        2.7437        2.4504        3.1498        2.4234        2.0458        1.6861        1.8372        1.3229        1.2697        0.9548        1.0362        0.9527        0.6422        0.5414        0.7530        0.6584        0.6983        0.7135        0.5997        0.5426        0.6090        0.6781        0.8270        0.6853        0.6987        1.5080        1.3589        1.3587        1.2567        1.4837        2.0749        1.8584        1.7351        2.3915        2.4074        2.9308        2.0751        1.6698        1.8800        1.7242        1.7444        1.2765        1.9172        1.3720        0.9092        0.7807        0.7198        0.8389        0.4662        0.3616        1.4602        1.7204        1.3941        1.1666        0.9598        0.8114        1.5558        1.2756        1.4071        1.8403        1.4946        0.9471        1.0938        0.9092        0.0000        0.0000        0.0000        0.0000        0.0000        0.0000        0.0000        0.0000        1.2792        1.7776        2.3925        2.4559        2.3138        2.2071        1.8652        1.9719        2.2662        2.8690        2.5742        2.1525        1.7135        2.3258        3.3254        3.6441        4.6493        5.0969        4.8641        5.6031        6.7538        7.9353       11.3102       11.5202       11.0352       10.5844       10.9464       10.9122        9.6531        8.6592        7.9733        8.6397        7.5201        6.5810        5.3310        4.7737        3.9568        4.0392        4.6223        5.3864        4.7988        5.6828        5.5287        4.8793        5.5374        5.0127        4.7817        4.5175        5.0057        3.7713        3.3658        2.3079        2.0635        2.0077        1.9367        2.2189        1.7327        1.7584        1.9021        1.8598        2.3925        3.1698        3.7627        4.0279        4.3376        4.8422        5.5246        6.1057        6.4074        6.3241        6.3371        6.5564        6.6166        6.8612        6.0298        6.0655        5.9441        5.9938        6.5727        7.0469        7.1139        7.0382        6.4859        6.1550        6.8153        7.4615        8.9474        9.8818        9.9554        9.7776        9.7654        9.8133       10.4368        9.9413        6.6902        6.0738        0.0000        0.0000        0.0000        0.0000        0.0000        0.0000        0.0000        0.0000        0.0000        0.0000        0.0000        0.0000        0.0000        0.0000        0.0000        0.0000        0.0000        0.0000        0.0000        0.0000        0.0000        0.0000        0.0000        0.0000
        0.0000        0.0000        0.0000        0.0000        0.0000        0.0000        0.0000        0.0000        0.0000        0.0000        0.0000        0.0000        0.0000        0.0000        0.0000        0.0000        0.0000        0.0000        0.0000        0.0000        0.0000        0.0000       12.9922       10.9080        9.4052        8.7757       10.1129       12.1793       11.6011        7.8896        8.5667        8.2735        7.0764        6.5579        5.5563        4.7983        4.6019        3.6492        3.7019        4.1391        5.1008        5.1398        5.4475        5.8392        7.4752        7.5282        8.1725        3.6055        4.0414        3.3402        3.1464        2.7780        2.3247        2.1083        2.7800        3.2224        3.0314        2.6400        2.3422        2.8964        3.5832        2.2087        1.9230        2.9214        3.0369        3.2111        2.7173        3.0795        2.8999        2.1883        1.0417        3.5439        2.8600        2.1851        2.2908        1.2539        1.1735        1.3808        1.2454        0.8152        0.9314        1.0971        1.9442        1.8495        2.0117        2.1389        1.9512        2.5521        2.0616        2.1598        2.8989        2.4958        3.1030        1.9742        1.6166        1.5535        1.4127        1.3573        1.0928        1.1421        0.9753        0.6393        0.4764        0.0000        0.0514        0.1700        0.2993        2.9396        2.1784        0.5448        0.3922        0.7836        0.4440        0.7364        0.2339        0.9354        1.3253        0.9833        1.5874        1.7687        0.7945        0.6794        0.4609        0.9819        1.2724        0.7405        0.2881        0.2867        0.6256        0.7172        0.9697        0.9898        1.6497        2.2644        2.4282        1.3873        1.4565        1.3486        1.1293        1.3917        2.5155        2.8772        2.5954        3.2611        3.4474        4.6262        5.1402        9.7910        9.4512       10.6562        9.3896        8.3455        9.6777        8.6845        8.1960        8.0513        8.0370        7.0660        6.3219        5.0272        4.7995        4.3283        4.2950        4.5694        4.7316        5.4261        5.7435        6.3477        5.8550        5.0202        4.2369        4.5757        4.1301        4.1639        4.7296        3.8526        3.6560        3.3570        2.8650        2.3305        2.1412        2.0161        1.8448        1.4431        1.6400        1.4023        1.5674        1.6949        1.7854        2.1795        2.8278        3.0341        3.3258        3.5428        3.7860        4.4534        5.1284        5.3160        5.4584        5.7172        5.7970        5.7408        5.6160        5.9962        6.1603        5.9324        5.4955        5.6276        5.6487        5.9318        5.5244        5.3393        5.1646        5.9781        6.9053        8.2305        8.7220        9.3810        9.7589       11.2748       11.5192       11.7054       10.8380        8.7662        0.0000        0.0000        0.0000        0.0000        0.0000        0.0000        0.0000        0.0000        0.0000        0.0000        0.0000        0.0000        0.0000        0.0000        0.0000        0.0000        0.0000        0.0000        0.0000        0.0000        0.0000        0.0000        0.0000        0.0000        0.0000
        0.0000        0.0000        0.0000        0.0000        0.0000        0.0000        0.0000        0.0000        0.0000        0.0000        0.0000        0.0000        0.0000        0.0000        0.0000        0.0000        0.0000        0.0000       11.2446       10.7298        9.1610        8.4438        9.4079        8.8396        5.6220        6.3776        6.3184        7.7470        7.1592        5.2458        5.5029        5.2743        5.3898        5.5469        4.6027        4.3616        4.0458        3.2304        3.2568        3.4121        4.2242        4.8631        4.2715        4.8661        5.6473        5.2630        4.6039        2.7300        2.4980        2.1338        2.4889        2.1886        1.9193        1.9147        2.2427        2.1015        1.8114        0.9161        1.5802        2.3180        1.7883        1.2258        1.6844        2.9107        2.6270        2.2809        1.8842        2.0342        1.8004        1.9206        0.8982        1.9452        2.0283        1.8930        1.3129        0.9331        0.8156        0.9695        1.0515        0.8636        0.7717        0.8411        1.0146        1.4583        1.6640        1.7292        1.9001        2.2413        1.9522        2.1642        2.5538        1.9019        1.9581        1.5912        1.1899        1.0982        1.0661        1.7147        1.6560        1.0960        0.8490        1.0249        0.9750        0.2729        0.4020        0.1957        0.4796        1.5336        1.1114        0.7864        0.9429        0.7948        0.3200        0.1318        0.3369        0.5997        1.7649        1.3388        0.8206        1.1121        0.7328        0.7323        0.8722        1.2643        1.2093        0.5128        0.6141        0.8258        0.7235        0.7954        2.0706        1.0954        1.2410        0.8322        1.1726        1.1031        0.8073        1.3186        1.2626        1.7589        1.9278        3.2478        1.8258        5.2041        5.9825        4.8823        6.9355       11.2953       10.5021        5.6546        7.8240        7.4385       11.1166        9.2428        8.0195        8.6882        8.7401        6.9976        5.5569        4.7007        4.5164        4.1369        4.1347        4.6386        6.3981        6.8198        4.9500        5.2764        4.6253        4.6469        4.4409        4.8834        4.5824        3.5545        3.4185        3.3782        3.3282        2.7748        2.4947        2.3855        2.1327        1.9814        1.8971        1.4943        1.5894        1.6117        1.8651        2.5889        2.2417        2.3384        2.2840        2.8717        3.2640        3.4948        3.7147        4.2649        4.6103        4.7114        4.7080        5.5317        5.4147        5.5633        5.1602        5.0385        5.1533        5.4819        5.6003        5.3634        5.5209        5.3222        4.7761        4.7975        5.2660        5.6375        6.8001        8.0947        8.4699        9.6903        9.9287       12.0906       12.3499        0.0000        0.0000        0.0000        0.0000        0.0000        0.0000        0.0000        0.0000        0.0000        0.0000        0.0000        0.0000        0.0000        0.0000        0.0000        0.0000        0.0000        0.0000        0.0000        0.0000        0.0000        0.0000        0.0000        0.0000        0.0000        0.0000        0.0000        0.0000
        0.0000        0.0000        0.0000        0.0000        0.0000        0.0000        0.0000        0.0000        0.0000        0.0000        0.0000        0.0000        0.0000        0.0000        0.0000       10.9943        9.3177        8.4989        7.8943        8.1240        9.3195        6.8354        6.3595        6.6934        4.4367        3.7701        4.7756        5.6314        6.5844        5.2384        4.6413        4.0613        3.1583        3.5304        3.6827        3.5700        3.1243        2.9028        2.9575        2.5236        2.3469        2.6262        3.6435        3.6545        3.6924        3.1113        1.0093        1.1310        1.0217        1.1966        1.4615        1.5665        1.4418        1.9807        1.6260        1.3355        0.9005        0.5147        0.6731        1.5906        1.3916        1.1939        0.9927        1.6936        1.6930        1.4448        1.3959        1.7519        1.8679        1.1817        0.6001        1.3246        0.8643        1.4105        1.0522        0.5805        0.6191        0.6521        0.7685        0.8345        1.0561        1.0226        0.9121        1.1018        1.3108        1.2008        1.5083        2.1640        1.7259        1.4407        1.5841        1.1253        1.1143        1.2010        0.9756        1.1025        1.0965        1.3286        1.2018        1.1986        0.8808        0.9939        0.7899        0.2060        0.3195        0.6091        0.7860        1.0688        0.7853        0.9489        1.7788        0.0626        0.0631        0.0956        0.3354        0.7462        2.5722        2.0818        1.0812        1.8907        1.8878        0.9286        0.8758        1.1232        1.4237        1.4094        1.5894        2.0402        2.5504        2.0602        1.8046        1.1392        1.6113        1.5811        1.8213        1.5383        1.6726        1.9440        2.0657        2.4390        0.7555        1.2951        3.2515        4.9241        7.7974        6.7391        5.9370       10.4106       10.4019        7.9236        9.0588        8.9206       12.2681        9.6415        8.7868        7.4701        6.5403        6.2305        6.0482        5.4401        4.4374        5.0626        4.6560        5.3413        5.8836        5.4994        4.2865        4.8541        5.5874        4.6739        4.7492        5.2360        4.1044        4.3116        3.6089        3.2740        3.0208        3.0651        2.9025        2.5339        2.1528        1.9972        1.8791        1.4749        1.4114        1.9166        2.1655        2.9916        2.4537        2.3605        2.7109        3.2855        4.0551        3.8643        4.0738        4.5906        4.5016        4.7075        4.8011        5.0459        4.8723        4.8438        4.8789        4.6880        4.8157        5.0077        5.6977        5.6828        6.0515        5.2336        4.6017        4.6359        4.4460        6.1403        0.0000        7.7390        8.4582        9.7436        9.8700       12.7026       13.3900        0.0000        0.0000        0.0000        0.0000        0.0000        0.0000        0.0000        0.0000        0.0000        0.0000        0.0000        0.0000        0.0000        0.0000        0.0000        0.0000        0.0000        0.0000        0.0000        0.0000        0.0000        0.0000        0.0000        0.0000        0.0000        0.0000        0.0000        0.0000
        0.0000        0.0000        0.0000        0.0000        0.0000        0.0000        0.0000        0.0000        0.0000        0.0000        0.0000        0.0000        0.0000       10.7657       11.0067        9.7986        8.6784        7.8918        7.1002        7.0449        6.9335        6.5425        6.0633        5.5658        4.7305        3.9077        3.6235        6.2660        7.3311        6.9179        5.6540        4.0260        3.6621        4.0995        4.0029        3.3270        2.3734        2.1950        1.9763        2.1320        1.6550        2.0132        2.3244        2.1314        2.4044        1.2302        0.6663        0.8738        0.8346        0.8683        0.8430        1.5840        1.5205        1.2393        0.7501        0.5154        0.4138        0.4313        0.4595        0.7955        0.5587        0.5780        0.6271        1.0148        0.6557        0.7634        0.8615        1.4701        1.1404        0.7025        0.1350        0.6795        0.7793        0.6623        0.5551        0.4654        0.3756        0.4146        0.5908        0.4923        0.6720        0.6896        0.7199        0.7159        0.7638        0.7471        0.8395        1.2962        1.1551        1.0032        1.1443        0.7394        0.7817        0.8750        0.8336        0.8541        0.7990        0.9724        0.9711        1.1686        1.0806        1.1624        0.7844        0.8123        0.9796        1.5579        2.1358        1.6602        0.8513        1.1706        0.7232        1.1912        0.6921        0.7309        0.4492        1.4814        1.9218        2.1726        1.4672        1.6469        2.7041        2.7782        2.6542        2.6305        2.6790        2.8569        3.1318        4.2314        5.4518        4.2191        4.0044        2.6845        2.7252        5.2968        4.1610        2.8352        3.5907        2.6197        3.6886        0.8415        0.9232        1.1697        2.4561        3.5968        7.8324        6.6927        6.8990       12.8058       11.5584        9.8785       14.2543       16.3829       14.1271       13.3765       11.5261        7.5705        7.4292        7.8952        6.7964        5.8850        5.2275        5.8884        5.2439        5.0990        5.4146        6.1266        6.9018        8.9937       11.7947        6.0443        5.2955        5.1494        4.9007        4.8924        4.4729        4.1745        4.4820        3.9409        3.8148        3.2603        2.8505        2.3320        2.4394        2.6326        2.2176        2.2147        2.5490        3.0586        3.0880        2.7330        3.2367        3.7715        4.7363        4.8096        6.2028        4.7269        5.0038        4.8152        4.6059        4.5091        4.2687        4.2852        4.2204        4.4880        4.7453        4.9543        5.8647        5.4080        5.5789        5.0756        5.1448        5.3080        5.3604        0.0000        0.0000        0.0000        0.0000        0.0000        0.0000        0.0000        0.0000        0.0000        0.0000        0.0000        0.0000        0.0000        0.0000        0.0000        0.0000        0.0000        0.0000        0.0000        0.0000        0.0000        0.0000        0.0000        0.0000        0.0000        0.0000        0.0000        0.0000        0.0000        0.0000        0.0000        0.0000        0.0000        0.0000        0.0000        0.0000
        0.0000        0.0000        0.0000        0.0000        0.0000        0.0000        0.0000        0.0000        0.0000       17.0273        0.0000        0.0000       13.0486       13.3180       12.4596       13.3340       11.7643       10.7502        9.9418        9.7590        9.9287        8.0254        5.7498        7.6767        8.2063        5.8206        4.4437        7.8321        8.9031       10.0125       11.2750        9.1628        6.5096        4.0126        5.1484        3.4173        3.0657        2.8879        2.7814        2.2916        2.2625        1.8881        1.6996        1.7714        1.8001        2.1436        1.5163        0.9378        0.5823        0.5708        0.5358        0.4734        0.4444        1.2410        0.5011        0.5585        0.2921        0.2757        0.2122        1.2365        0.6938        0.4422        0.3913        0.6155        0.4271        0.6828        0.8218        1.3643        1.9442        1.6819        0.0683        0.0572        0.3438        0.5917        0.1875        0.3349        0.5214        0.3574        0.0988        0.1644        0.1610        0.3012        0.3297        0.3612        0.3134        0.3185        0.5548        0.1633        0.1299        0.2154        0.5428        0.3519        0.2581        0.3937        0.4220        0.3738        0.4630        0.6582        0.6574        0.6995        0.6528        0.5885        0.3337        0.2009        0.2003        0.2433        0.1259        0.2659        0.3490        0.3370        0.2036        0.2973        0.5307        0.0881        0.1732        0.6127        1.1555        0.8208        0.2562        0.9671        1.0291        0.7467        1.4106        1.0767        1.2017        1.2991        2.0109        3.6383        4.3608        3.1794        1.6368        0.9961        2.3512        3.1461        4.5643        3.0521        2.2459        0.4323        0.5102        0.5441        0.6826        0.9626        1.2656        1.8212        4.2186        6.5109        6.0188        9.6930        8.9066       10.2323       11.3432       14.7475       12.8210        9.5235        8.3987        8.0165        6.5111        6.9549        6.2018        8.6832        9.6886        6.9952        7.3600        8.8089       10.1051       10.1333        9.6197        7.5439        6.6900        6.2457        5.8628        5.1234        4.7995        5.2371        4.3261        4.7006        4.9231        4.5668        3.8820        3.2674        3.1054        3.0256        2.3025        2.7023        2.2289        2.4627        2.9377        4.5531        4.0231        2.9001        3.2857        5.2778        6.5951        5.9181        5.8180        5.3846        5.4864        4.9265        4.7712        2.3756        2.3219        2.5469        2.1074        3.9783        4.5545        4.7692        5.3362        6.8404        6.6787        5.9487        6.2443        5.4669        0.0000        0.0000        0.0000        0.0000        0.0000        0.0000        0.0000        0.0000        0.0000        0.0000        0.0000        0.0000        0.0000        0.0000        0.0000        0.0000        0.0000        0.0000        0.0000        0.0000        0.0000        0.0000        0.0000        0.0000        0.0000        0.0000        0.0000        0.0000        0.0000        0.0000        0.0000        0.0000        0.0000        0.0000        0.0000        0.0000        0.0000
        0.0000        0.0000        0.0000        0.0000        0.0000       26.2327       21.3848       19.9476       18.6901       14.2728       12.5089       15.0586       13.9656       10.8725       14.0228       10.0009        8.3486        7.5856        7.3361        8.6032        6.3058        4.8433        5.7605        7.5768        8.9314        6.4237        4.3300        7.2434        9.0825        9.3225        7.6008        6.0293        4.2732        2.7006        1.3967        1.7548        1.9606        2.0941        2.1857        1.5734        1.5769        1.7256        1.7475        1.3252        1.2866        1.1268        1.1297        1.0776        0.6372        0.4534        0.3818        0.4159        0.3045        0.2487        0.8529        0.6622        0.2771        0.1861        0.1381        0.6412        0.9504        0.9487        1.0092        1.1449        0.6398        0.3267        0.3182        0.4485        0.4870        0.0751        0.4651        0.8690        0.3935        0.1868        0.3770        0.0573        0.0224        0.0703        0.1388        0.0821        0.1399        0.2250        0.3006        0.1140        0.1986        0.2239        0.2045        0.0573        0.0431        0.0566        0.0558        0.0660        0.1167        0.1508        0.2884        0.4064        0.5761        0.6197        0.5645        0.4228        0.4290        0.3900        0.2935        0.2082        0.2232        0.2431        0.3214        0.3505        0.4153        0.1923        0.2767        1.6047        1.1626        1.3173        1.3072        0.8900        1.2637        0.9765        0.6428        0.3505        0.5441        0.7162        1.2804        1.1646        1.6397        1.6357        3.1002        4.6478        5.8158        4.2995        4.7944        2.9851        3.2818        3.7599        5.1712        4.1550        2.4208        1.2074        0.5558        1.0269        1.0518        1.0766        1.4013        1.7993        2.1305        4.2004        5.2751        7.5449        8.9297       13.6314       14.2026       10.4838        9.6858       12.3818       11.3387        8.9905        7.8494        7.6709        7.1421        6.9225        8.5495        9.8032       10.6932       12.1215       12.0138       11.3032       10.5988        8.8631        7.8578        7.7634        6.4789        5.6002        5.0356        4.8379        5.5892        5.0312        4.7379        4.4040        4.0552        2.7108        3.7767        3.7128        3.7566        3.4754        2.8633        3.0375        3.3616        4.7737        4.6463        3.7590        2.9999        4.6796        0.0000        0.0000        6.2391        4.6467        4.5168        3.9439        3.9272        2.4641        2.3834        2.4269        2.3389        4.0809        4.4101        4.6439        6.5318        7.8598        8.3351        6.9013        7.1381        0.0000        0.0000        0.0000        0.0000        0.0000        0.0000        0.0000        0.0000        0.0000        0.0000        0.0000        0.0000        0.0000        0.0000        0.0000        0.0000        0.0000        0.0000        0.0000        0.0000        0.0000        0.0000        0.0000        0.0000        0.0000        0.0000        0.0000        0.0000        0.0000        0.0000        0.0000        0.0000        0.0000        0.0000        0.0000        0.0000        0.0000        0.0000
        0.0000        0.0000        0.0000        0.0000       33.3398       29.1225       22.0438       18.0524       14.5778       13.3547        9.5731       11.7592       13.7683       12.8366       11.5271        8.5901        7.2371        6.7696        6.2418        6.2371        5.3984        4.8397        5.0670        7.6275        5.8830        5.8308        4.2830        6.6221        7.8993        6.7364        3.0686        2.3689        0.9011        0.7611        1.1078        0.7657        0.5659        0.5645        0.7088        0.6810        0.4174        0.3550        0.3685        0.1228        0.1014        0.1026        0.1046        0.3986        0.4042        0.3845        0.4231        0.4269        0.2874        0.2661        0.3811        0.2207        0.2048        0.3422        0.1750        0.3551        0.2681        0.6544        0.8225        0.3799        0.3165        0.4971        0.5343        0.3903        0.6794        0.7373        0.5055        0.3292        0.3766        0.6058        1.2049        0.7684        0.6790        0.5420        0.4991        0.0661        0.1226        0.1770        0.3955        0.2795        0.1838        0.1389        0.2192        0.1522        0.0390        0.2157        0.2885        0.1742        0.2274        0.3742        0.6315        0.5331        0.3815        0.4170        0.4563        0.5942        0.6814        0.5389        0.5724        0.6784        0.8298        0.9334        1.1388        1.1695        0.9324        0.9799        1.0545        2.1502        1.6805        1.5827        1.3514        0.6198        0.5129        1.9262        2.7083        2.8536        1.7015        1.8408        2.6814        3.0024        3.0591        4.1057        3.2657        3.0511        5.8928        6.7622        6.9680        6.2242        6.3412        6.0258        5.2986        5.1232        4.2916        1.9538        1.6699        1.9360        2.2669        1.8922        2.7518        3.2727        5.0925        7.8739        8.2462       13.6883       13.0002       11.4194       12.1526       12.1559       12.5865       10.4497        9.8027       10.6519       10.0922       11.6196       11.3511        9.6949        9.4470       11.0563       11.5218       13.0919       12.7794       12.7028       12.8431       11.0106       10.1081       15.6194       13.3074        5.8851        4.8691        3.6266        3.3261        3.5331        3.5174        3.2514        3.4240        2.9591        3.2446        3.9263        4.2614        4.4046        4.6275        6.3901        5.2214        7.5533        6.4190        6.8722        8.5221        0.0000        0.0000        0.0000        9.2352        4.8889        4.6481        3.9016        3.7484        2.3256        1.9267        1.8479        1.8292        3.4450        4.2494        4.8006        5.3012        8.0361        0.0000        0.0000        0.0000        0.0000        0.0000        0.0000        0.0000        0.0000        0.0000        0.0000        0.0000        0.0000        0.0000        0.0000        0.0000        0.0000        0.0000        0.0000        0.0000        0.0000        0.0000        0.0000        0.0000        0.0000        0.0000        0.0000        0.0000        0.0000        0.0000        0.0000        0.0000        0.0000        0.0000        0.0000        0.0000        0.0000        0.0000        0.0000        0.0000        0.0000        0.0000
        0.0000        0.0000       41.5746       31.3870       29.0607       23.6767       20.8949       13.6965       12.3410        9.7003        8.1127        9.9407        8.6597        8.3997        9.6812        8.5494        6.3602        4.7208        3.6819        3.8991        3.7651        4.5990        3.2364        3.8332        4.1917        2.5798        2.0563        2.9524        3.1030        1.5807        1.4140        1.6070        1.3447        0.8171        1.3005        2.1267        0.8344        0.7881        0.7543        0.3386        0.2908        0.3269        0.6088        0.3146        0.2889        0.1041        0.0862        0.3499        0.3679        0.3354        0.3330        0.4266        0.2880        0.5620        0.8472        0.4925        0.4304        0.2588        0.2077        0.2778        0.2698        0.2230        0.2261        0.3072        0.7399        0.5911        0.5481        0.3676        0.4832        0.6192        0.1881        0.0629        1.4420        3.0477        3.8964        2.1201        1.6543        1.2803        1.0174        0.2720        0.2988        0.4596        0.7483        0.3230        0.2234        0.6361        0.6350        0.2814        0.4124        0.9004        1.2344        0.7133        0.7785        0.8050        0.8328        0.8172        1.0716        1.0469        1.2081        1.3147        1.3513        1.3151        1.5629        1.1959        0.9767        1.1081        1.2227        1.6919        1.8651        1.3585        1.4588        2.7735        3.2220        2.7544        2.8393        0.3327        1.3515        1.8076        5.0293        4.8930        4.7327        5.2206        4.9232        4.2169        4.6642        4.8787        6.5324        7.1551        6.0918        6.9326        6.4941        5.9286        6.5457        6.3558        9.0826        8.0326        5.9451        3.2117        3.1943        4.3646        4.3885        3.6132        3.5499        6.4314       10.7667       12.1040       12.8292       10.7835       12.4850       12.8633       10.5845       14.9587       16.6391       13.7365       11.1727       12.7549       13.6616       11.0222        9.4203        9.8453        9.2602        9.8906       11.5542       14.5238       14.2833       13.1192       12.2588       13.1499       10.7119       16.4434        7.9979        5.3673        4.3917        3.7501        3.9231        3.9244        3.6744        3.8936        4.4583        3.7234        3.7742        3.6511        4.0950        4.7430        5.4230        6.6175        6.0387        7.7608        8.8455        7.9556        0.0000        0.0000        0.0000       21.3696        8.7927        5.2468        5.3807        5.1800        4.3018        3.1009        2.8080        2.5359        1.7617        2.3451        3.4435        4.4104        4.8058        0.0000        0.0000        0.0000        0.0000        0.0000        0.0000        0.0000        0.0000        0.0000        0.0000        0.0000        0.0000        0.0000        0.0000        0.0000        0.0000        0.0000        0.0000        0.0000        0.0000        0.0000        0.0000        0.0000        0.0000        0.0000        0.0000        0.0000        0.0000        0.0000        0.0000        0.0000        0.0000        0.0000        0.0000        0.0000        0.0000        0.0000        0.0000        0.0000        0.0000        0.0000        0.0000
        0.0000       32.7006       28.4776       30.0092       24.4793       18.7433       13.8390       17.6547       17.0357       10.9020        9.3642       11.4410        9.7860       10.2789        9.1796       10.1607        5.7515        3.1428        2.9620        4.8224        5.1606        3.5838        2.2966        3.2848        4.0604        2.8891        1.2426        1.2495        1.4574        2.1784        1.7389        2.7312        3.2879        3.2551        1.5694        0.6846        0.4241        0.1208        0.6052        0.5547        1.0137        1.9437        1.9080        1.3395        0.6317        0.3788        0.4648        0.3499        0.1130        0.5859        0.4073        0.5282        0.8395        0.8994        1.1860        1.0969        1.0435        0.7470        0.4033        0.8893        2.3379        1.6916        1.0039        1.0965        0.7396        0.9507        0.8189        0.3498        0.3350        0.5003        0.5786        0.4245        1.0559        0.9828        1.6723        1.3787        1.1329        1.0443        0.8125        0.3221        0.3859        0.2884        0.3009        0.1666        0.2630        0.7923        0.9121        1.3310        1.5518        1.4244        1.3118        1.0089        0.7753        1.1404        1.3597        0.9343        1.0370        1.2377        1.4970        1.6549        1.6111        0.9758        1.1305        0.8864        0.8015        1.1116        1.4394        1.0918        1.2049        1.0792        1.4463        1.7418        1.4396        0.9673        1.6418        1.0933        1.5031        1.9850        2.7474        2.2297        2.5327        3.0542        2.7790        3.3341        3.9004        5.3951        6.7087        5.4714        6.2313       11.2791        8.4219        5.6199        4.7172        6.9009        9.3501       10.2400        6.9136        5.9845        6.8925        7.5258        7.4119        6.9075        6.7284        8.9338       12.1830       12.8676       14.3547       11.3858       11.1159       10.8674       11.4984       14.3924       17.8404       15.3752       14.9253       12.3010       13.8721       12.5988       10.9035       14.4932       14.1992       14.0324       14.5485       14.1789       15.7583       16.9956       17.6174       14.6250       12.1300        9.4190        7.2225        6.0228        5.0633        4.2080        4.9540        5.1608        5.0312        5.2638        5.2240        8.8161        6.7296        3.1278        3.3459        3.8382        6.3798        7.6051        7.0563       11.3279        0.0000        0.0000        0.0000        0.0000       16.7115        6.5682        5.0764        6.5247        7.8940        7.9445        5.3685        2.1000        1.7194        2.7046        2.5926        2.6099        3.1055        3.1580        0.0000        0.0000        0.0000        0.0000        0.0000        0.0000        0.0000        0.0000        0.0000        0.0000        0.0000        0.0000        0.0000        0.0000        0.0000        0.0000        0.0000        0.0000        0.0000        0.0000        0.0000        0.0000        0.0000        0.0000        0.0000        0.0000        0.0000        0.0000        0.0000        0.0000        0.0000        0.0000        0.0000        0.0000        0.0000        0.0000        0.0000        0.0000        0.0000        0.0000        0.0000        0.0000        0.0000
        0.0000       30.9345       21.0751       25.0713       22.2820       15.8585       13.0973       19.3345       13.4600        9.3288        8.2977       10.1066        8.3919        7.2541        8.7712        3.8715        2.5691        2.2009        1.6350        1.7366        1.0669        1.5722        1.4677        2.2991        0.9311        1.2332        0.9957        0.5487        0.4062        0.1248        0.1596        0.4726        0.1213        0.0285        0.1861        0.4620        0.1210        0.0660        0.2209        0.5682        2.0472        2.0301        1.4096        1.8008        1.9114        1.7294        1.9389        2.7305        2.0662        0.2508        1.0707        1.4169        0.9388        0.9403        0.7790        1.4380        1.3419        1.0493        1.0276        2.4486        1.8918        1.2638        0.8454        1.0652        0.8419        0.8549        0.6281        0.4680        0.7924        1.6668        1.8910        1.6318        1.6912        2.3748        2.7318        1.7877        0.7775        0.7289        0.7330        0.4298        0.7422        1.0532        0.9397        0.6889        0.8649        1.1081        1.5555        2.2903        2.0020        1.7506        1.7739        1.6387        1.5373        1.8526        2.2778        1.5920        1.3438        1.5487        1.8486        1.5369        1.4328        1.9739        1.8924        1.8124        2.4081        3.3576        4.0433        2.1544        2.9126        2.1422        2.1820        2.3356        3.0243        3.1551        2.8251        1.9692        1.6063        2.2108        2.4122        2.3093        2.9527        3.8662        4.6848        7.6593        9.4844       10.8687       11.9095        8.9073        8.3634        8.8242       13.9947        6.7474        5.7716        9.1266       12.2109       10.2121        8.6930        9.9678        8.4781        9.0646       10.2534        9.2991        8.5076        8.4936       11.2533       12.9306       15.1145       12.6383       10.9726       16.2219       17.3580       17.9134       18.5643       18.7558       26.6372       20.3906       19.1895       14.1392       15.4313       19.8618       20.6161       18.8938       16.6857       15.2288       15.1212       15.6633       16.4012       13.5239       14.0116       10.1601        8.0006        7.0761        5.2266        5.6578        5.9088        5.2456        5.9920        5.2647        5.4459        7.4393        5.8733        3.3176        3.9290        3.3322        4.3419        5.3011        0.0000        0.0000        0.0000        0.0000        0.0000       17.2554        7.9468        8.4121        6.5194        7.7401        8.3574        8.4908        5.3118        2.0771        1.4332        1.6290        1.9850        2.7915        0.0000        0.0000        0.0000        0.0000        0.0000        0.0000        0.0000        0.0000        0.0000        0.0000        0.0000        0.0000        0.0000        0.0000        0.0000        0.0000        0.0000        0.0000        0.0000        0.0000        0.0000        0.0000        0.0000        0.0000        0.0000        0.0000        0.0000        0.0000        0.0000        0.0000        0.0000        0.0000        0.0000        0.0000        0.0000        0.0000        0.0000        0.0000        0.0000        0.0000        0.0000        0.0000        0.0000        0.0000        0.0000
       19.1325       18.1639       18.0296       19.1152       13.6521       14.6729       11.7875       14.4121        8.1601        8.4232        8.9132        9.7608        6.4598        5.5167        4.1309        2.7415        1.6682        1.0387        0.9515        0.7953        0.8267        0.6176        0.7795        0.6854        0.4739        0.2382        0.1712        0.6120        0.8107        0.2262        0.2261        1.1256        1.3698        0.0967        0.1217        0.0609        0.4217        0.5657        0.7427        1.7800        1.7868        1.1927        1.1376        2.0362        2.0212        2.2855        2.2049        3.5107        1.5751        1.7174        1.0247        1.1675        0.5939        0.7715        1.4092        1.3539        1.5500        2.0001        1.8968        2.7809        2.4992        1.4119        0.9818        1.4087        1.3467        1.6102        1.4760        1.8127        1.6350        1.6917        2.5420        1.4596        1.9468        3.0909        3.3242        2.9295        1.3871        1.3783        1.8145        1.5331        2.0842        2.1458        1.9370        1.5020        1.1701        1.5195        2.1267        2.2451        2.2447        1.9078        2.0579        2.7741        3.7207        3.2706        3.4277        1.6129        1.4739        1.4592        2.0013        1.8383        2.1546        1.8687        2.1273        2.3310        2.4502        2.5203        2.6135        3.2549        3.7793        2.7036        2.6650        2.1827        2.2843        3.1198        2.8241        2.2189        1.9709        1.9118        1.9923        2.3284        3.7315        4.2207        4.5535        5.0344        5.3831        5.5468        6.2469        7.0971        9.6506        6.7856        7.4867       12.8748       16.5671       15.2440       19.0091       15.0746       12.1260       15.4408       14.0361       11.7929       24.3354       11.1773       11.6915       11.9187       14.4517       14.2600       14.2215       13.4584       16.0741       13.4347       14.5155       15.6119       11.1159       11.2151       18.1039       17.5857       16.9215       16.9040       18.9661       21.1216       21.8432       19.6177       16.4169       15.2219       14.1814       13.1035       11.5400       11.0763        9.3094        7.6234        6.7281        5.6933        6.0372        6.1267        7.3082        6.2857        5.3064        4.8351        4.9862        4.7469        4.6855        3.6598        3.8347        3.6627        5.7222        0.0000        0.0000        0.0000        0.0000        0.0000        0.0000        8.1802        9.8052       13.2907        9.6267       10.0821       11.4800        8.8930        3.8737        0.9158        1.1265        0.0000        0.0000        0.0000        0.0000        0.0000        0.0000        0.0000        0.0000        0.0000        0.0000        0.0000        0.0000        0.0000        0.0000        0.0000        0.0000        0.0000        0.0000        0.0000        0.0000        0.0000        0.0000        0.0000        0.0000        0.0000        0.0000        0.0000        0.0000        0.0000        0.0000        0.0000        0.0000        0.0000        0.0000        0.0000        0.0000        0.0000        0.0000        0.0000        0.0000        0.0000        0.0000        0.0000        0.0000        0.0000        0.0000        0.0000        0.0000
       11.6615       16.0554        9.4361       15.0392       15.5931       10.4327        8.4203        8.1023        7.8958        7.6446        8.2635        9.5200        4.9430        3.9047        3.0468        1.9540        1.3020        0.7884        0.5963        0.3458        0.2408        0.2182        0.1952        0.2547        0.2505        0.2544        0.4963        0.6514        1.2587        0.7349        0.6873        1.3168        1.0237        0.1651        0.1505        0.2478        0.3767        0.6744        1.4407        1.8454        1.6912        2.0435        1.8147        2.2638        2.4039        3.2809        3.1265        4.9038        1.8788        0.4180        0.5897        1.0121        0.9159        1.3436        0.7392        0.8694        1.4712        1.4533        1.3602        1.4872        1.8212        1.3208        1.1444        1.8623        2.0020        2.2703        2.4984        1.9946        1.5270        1.6292        2.6120        2.3994        3.6431        3.7799        4.6045        3.5908        3.2151        3.1973        3.7464        3.0296        2.8190        2.3832        2.4968        2.2739        2.0111        2.2136        2.4971        2.9274        2.1292        1.9908        2.2356        3.8693        4.1766        3.4189        2.6566        1.7273        1.8402        2.2718        2.2080        2.1442        2.5974        2.2920        2.1390        1.9005        2.2944        2.3852        2.9079        2.4239        3.1484        2.3835        2.3577        1.7331        1.3410        1.8772        3.3301        3.0882        3.7213        3.7910        4.2834        4.3061        4.9439       22.8497       11.5851        3.7079        4.0466        4.8286        5.0524       10.1496       16.8661       10.8912       13.4659       13.3212        9.4011        8.8372       13.2755       12.4535       11.6531       15.9076       11.4084       11.5558       35.8815       10.9193       12.4349       14.5201       15.9393       13.4241       13.2536       12.7242       11.2097        8.6694       11.4512       14.0747       11.5439       14.1411       13.3305       11.8084       11.7968       11.4296       13.2740       16.8626       19.6619       15.0706       13.5185       13.7768       13.0020       11.1247        9.6638        7.9299        7.4380        6.4945        6.2943        6.3014        6.3644        7.3156        8.3397        5.8607        5.6061        5.0879        5.0116        4.5468        4.7671        4.7532        4.3955        5.0404        0.0000        0.0000        0.0000        0.0000        0.0000        0.0000        5.5200        6.0715        8.2012       10.8180        9.9116        8.3094        9.3400        4.6033        3.6311        1.9582        1.5483        0.0000        0.0000        0.0000        0.0000        0.0000        0.0000        0.0000        0.0000        0.0000        0.0000        0.0000        0.0000        0.0000        0.0000        0.0000        0.0000        0.0000        0.0000        0.0000        0.0000        0.0000        0.0000        0.0000        0.0000        0.0000        0.0000        0.0000        0.0000        0.0000        0.0000        0.0000        0.0000        0.0000        0.0000        0.0000        0.0000        0.0000        0.0000        0.0000        0.0000        0.0000        0.0000        0.0000        0.0000        0.0000        0.0000        0.0000        0.0000
       10.3816       16.6634       21.7669       17.3643       11.2761        3.9658        0.9825        8.4479        6.9657       11.6048        7.0633        4.9279        3.5265        3.3128        2.5613        1.6734        0.7213        0.4004        0.3653        0.5978        0.4329        0.3441        0.2806        0.2972        0.6444        0.8581        0.7712        0.5350        0.5179        0.8858        1.0445        2.0701        0.7861        0.7529        0.6126        0.9056        1.1205        1.1001        1.8626        1.4867        2.0619        2.5240        2.0170        2.6711        2.1371        1.9184        3.3498        2.6585        0.6566        1.2771        2.9594        3.7546        2.1741        1.9763        0.9875        1.5221        1.5731        1.5950        1.8403        1.5184        1.4762        2.4300        2.1155        1.5348        1.4907        1.8660        1.3499        0.6968        0.7115        0.9015        1.4636        2.8087        4.2517        4.0638        4.5551        2.6682        2.3904        2.2972        3.7808        4.2578        2.9656        2.5721        2.8308        2.7113        2.9581        3.1088        2.6401        3.7754        3.5466        2.3976        2.2796        2.8346        3.0011        2.7594        2.5744        2.6246        2.7920        3.0870        3.0988        2.9077        3.0662        3.0719        3.2339        2.6120        2.9990        2.6654        2.3394        1.7166        2.2015        2.7862        2.9284        4.3323        5.4003        4.1532        4.9932        4.4305        3.1936        2.6980        4.4246        4.3200        4.0503        5.7146        2.7618        2.7693        3.4246        4.9605        5.7779        7.4741        8.2947        6.5480        8.5875        9.8211       10.4311        9.8614       11.5920       14.1400       11.2198       10.4103       10.3694       10.3466       11.3563        9.8400        8.4859        8.5566       12.2362       12.4410       16.3933       18.2606       15.7600       13.8577       12.2391       12.9723       14.3020       20.4703       18.1230       13.5061        9.2441       13.1815       11.6103       12.7792       14.7263       14.6744       12.6860       13.5853       13.1068        9.5072        8.3149        7.5491        6.6921        5.9306        5.6085        5.5007        4.8374        6.9506        8.1933        7.0781        7.1090        5.7588        5.7839        6.8805        8.0419        7.7336        0.0000        0.0000        0.0000        0.0000        0.0000        0.0000        0.0000        0.0000        6.9600        6.0839        6.0916        7.0138        8.0645        8.9198        0.0000       12.5661       15.2481       13.8619       12.1743        0.0000        0.0000        0.0000        0.0000        0.0000        0.0000        0.0000        0.0000        0.0000        0.0000        0.0000        0.0000        0.0000        0.0000        0.0000        0.0000        0.0000        0.0000        0.0000        0.0000        0.0000        0.0000        0.0000        0.0000        0.0000        0.0000        0.0000        0.0000        0.0000        0.0000        0.0000        0.0000        0.0000        0.0000        0.0000        0.0000        0.0000        0.0000        0.0000        0.0000        0.0000        0.0000        0.0000        0.0000        0.0000        0.0000        0.0000        0.0000
       21.3099       21.6946       14.3497       10.4391        5.1198        0.7117        0.2878        3.6931        6.3351        9.0235        4.9320        3.6052        3.1136        2.5925        2.3734        1.1375        0.5051        0.3940        0.2948        0.4124        0.3462        0.3050        0.5078        0.8302        0.9063        0.8332        0.7751        0.8681        1.1684        1.6908        1.4508        1.4975        0.9093        1.1474        1.2174        1.0401        1.3272        1.7126        1.0920        1.0021        2.3432        2.7705        2.9699        3.3400        3.1821        1.7209        2.2290        1.7021        1.8753        3.7441        3.5136        3.2880        1.6975        2.2156        1.9674        3.1032        1.5442        1.5716        3.4177        2.7674        2.9103        1.7196        1.8721        1.9744        1.8091        1.4310        1.1704        1.0180        1.4900        1.1877        2.1423        3.3142        4.7216        4.7434        4.9936        3.0819        2.4338        2.0615        2.6015        3.2640        3.0432        3.1896        3.0254        2.3624        2.5990        2.8311        2.5487        3.2259        3.2406        3.1400        3.2453        3.2613        3.3341        3.3418        3.0299        3.2030        3.3961        3.5758        3.6378        3.5364        2.9680        2.7458        2.7387        2.6169        2.7049        2.4962        2.4726        2.7547        2.5909        2.4198        3.1961        5.1673        5.8710        6.7362        6.6601        3.6834        2.9946        3.5443        3.5792        2.8526        2.6472        2.6572        2.9425        3.8352        4.1241        4.4737        7.0149        7.2728        6.6811        7.1422        9.7261       10.0043       11.1352       12.0022        9.5446       12.8735       13.2852       10.2628       10.3072       14.9476        8.1731       10.3032        9.6926       10.6691        8.3638        7.4332       12.9016       16.0154       14.2786       14.6673       14.5837       19.7444       18.9004       20.4342       18.7353       13.0324       12.0254        9.5367        8.8274       10.5014       12.0954       12.1459       11.4504       12.5893       13.0545        8.2465        7.5657        7.1875        6.3290        5.8479        5.6335        5.1789        6.5885        5.7496        5.7661        5.5831        6.1833        6.0860        6.6763        0.0000        0.0000        0.0000        0.0000        0.0000        0.0000        0.0000        0.0000        0.0000        0.0000        0.0000       11.9400        8.1381        8.6937        8.1359        0.0000        0.0000        0.0000        0.0000        0.0000        0.0000        0.0000        0.0000        0.0000        0.0000        0.0000        0.0000        0.0000        0.0000        0.0000        0.0000        0.0000        0.0000        0.0000        0.0000        0.0000        0.0000        0.0000        0.0000        0.0000        0.0000        0.0000        0.0000        0.0000        0.0000        0.0000        0.0000        0.0000        0.0000        0.0000        0.0000        0.0000        0.0000        0.0000        0.0000        0.0000        0.0000        0.0000        0.0000        0.0000        0.0000        0.0000        0.0000        0.0000        0.0000        0.0000        0.0000        0.0000        0.0000        0.0000
        0.0000        0.0000       10.5433        6.0716        0.0000        0.2867        0.2966        2.5163        4.3761        3.7860        3.3134        4.2440        5.1425        6.1324        4.0347        0.8347        0.4815        0.3041        0.2630        0.3024        0.2730        0.3096        0.5676        0.7218        0.6101        0.3559        0.3048        0.2893        0.5050        0.9713        1.5987        1.6028        1.1719        0.1911        0.1858        0.3333        0.6440        0.9288        0.7842        1.1341        1.1450        2.1212        2.1675        2.3440        1.7091        1.2332        3.7521        3.7607        2.9835        3.1325        2.9715        2.9699        1.5194        0.6511        2.2071        1.5000        1.9752        2.5655        2.9226        2.2135        2.3191        2.5302        3.3904        2.7389        2.0526        2.0588        1.6113        1.5615        2.1659        2.0290        2.5227        3.2018        3.7449        4.9571        3.4182        2.1151        2.6017        2.2964        1.5863        2.5886        3.0280        2.7672        2.6997        2.5879        2.3950        2.1896        1.9634        1.5193        2.2056        2.1682        1.9414        3.4431        3.5073        3.5224        4.3442        4.3026        4.2120        4.0735        3.6287        3.2857        3.3413        2.9144        2.7106        2.6666        2.5417        2.5366        2.4653        2.6628        3.2834        3.2249        4.1230        5.3915        5.4465        6.4179        6.9711        4.0643        3.6396        3.9726        3.4290        3.1624        2.7143        2.7813        2.7112        3.7254        3.9895        4.5125        5.0743        5.7108        9.3834        6.8028        6.0113        8.1440       10.1322        8.7412        8.7600       12.8507        9.8769        8.0241        8.0231       12.1467        8.9810       10.4185       10.2072       11.4733       11.9430       11.2233        9.9900       13.7204       13.1678       12.8447       13.5165       18.0031       18.6757       15.1649       16.6847       14.6063       10.9384        9.0408        8.9870       12.3958       13.7170       12.3307       13.1732       11.6397       11.3251        9.4550        7.5832        7.5872        7.3717        6.3769        6.4478        6.8180        7.2273        6.5699        6.0368        6.1627        6.5224        6.8761        7.5325        9.1777        0.0000        0.0000       11.6252        0.0000        0.0000        0.0000        0.0000        0.0000        0.0000       14.7000       20.6100       12.8608        0.0000        0.0000        0.0000        0.0000        0.0000        0.0000        0.0000        0.0000        0.0000        0.0000        0.0000        0.0000        0.0000        0.0000        0.0000        0.0000        0.0000        0.0000        0.0000        0.0000        0.0000        0.0000        0.0000        0.0000        0.0000        0.0000        0.0000        0.0000        0.0000        0.0000        0.0000        0.0000        0.0000        0.0000        0.0000        0.0000        0.0000        0.0000        0.0000        0.0000        0.0000        0.0000        0.0000        0.0000        0.0000        0.0000        0.0000        0.0000        0.0000        0.0000        0.0000        0.0000        0.0000        0.0000        0.0000        0.0000        0.0000
        0.0000        0.0000        0.0000        0.0000        0.0000        0.2943        0.1542        2.3938        2.9101        3.3046        4.1548        7.4050        7.2549        4.5358        1.5178        0.7652        0.6951        0.3537        0.1662        0.2692        0.2971        0.3190        0.4243        0.6790        1.1470        0.7350        0.6541        0.2982        0.6815        1.0764        1.6742        2.2642        1.6783        2.5175        2.5400        1.9279        1.3509        2.0543        1.7144        0.7359        0.9186        1.7287        3.0622        3.3730        3.7377        2.5317        1.5837        3.2928        5.0369        3.8441        1.8258        1.8952        4.1129        2.0885        1.1328        3.0392        3.6790        3.4101        2.4542        2.7002        2.4913        3.9066        4.2887        3.5202        3.9534        3.2883        3.1172        3.3085        3.1887        3.4808        3.5345        2.8830        3.8227        3.1907        3.4426        2.3104        2.6843        2.2617        1.9119        1.9001        1.7321        1.8019        1.6114        1.7129        2.0183        2.1522        2.8150        3.1642        2.7107        1.8440        2.1175        3.3066        3.9329        3.9819        4.9516        5.3243        5.3777        5.0163        4.1667        4.2350        4.0018        3.2436        3.0381        2.7376        2.6835        2.7192        3.1379        2.2832        2.6556        3.5205        4.3937        5.4235        5.9718        6.1746        5.4239        4.3708        5.3094        5.2448        4.3506        4.1586        3.0344        2.8672        2.7923        4.0190        4.6920        6.2786        5.1498        6.9405        6.2666        5.6924        8.5817        9.2802        7.3053        5.8197        6.5467       10.5232        6.8885        7.2229        8.1858        8.6615       13.9622       10.1378        9.8855        9.0198       10.4226       10.8362       10.5383       15.8452       15.7472       15.0621       16.7078       18.9152       17.5851       16.2171       15.2388       12.0026        9.9006        9.1872        9.4052       13.5960       12.8938       12.0841       12.1657       12.9240       11.6233       11.7322       10.3681        8.7786        8.8994        9.5677        7.5092        7.7583        7.8029        7.9293        8.3467        9.5276        7.9766        8.1291        8.5171       11.0819       11.5683       10.6398       11.3133        9.0437        0.0000        0.0000        0.0000        0.0000       11.8500       12.5700       16.8300       13.3237        0.0000        0.0000        0.0000        0.0000        0.0000        0.0000        0.0000        0.0000        0.0000        0.0000        0.0000        0.0000        0.0000        0.0000        0.0000        0.0000        0.0000        0.0000        0.0000        0.0000        0.0000        0.0000        0.0000        0.0000        0.0000        0.0000        0.0000        0.0000        0.0000        0.0000        0.0000        0.0000        0.0000        0.0000        0.0000        0.0000        0.0000        0.0000        0.0000        0.0000        0.0000        0.0000        0.0000        0.0000        0.0000        0.0000        0.0000        0.0000        0.0000        0.0000        0.0000        0.0000        0.0000        0.0000        0.0000        0.0000        0.0000
        0.0000        0.0000        0.0000        0.0000        0.0000        3.5038        4.6532        8.2868        8.2106       18.0130       29.8584       15.5368        8.3820        3.6033        3.4822        1.7125        0.5084        0.1257        0.2368        0.2275        0.2347        0.2585        0.4786        0.8831        0.6511        0.6273        0.9135        1.1160        1.4592        1.4574        1.7780        2.0546        1.9353        1.9849        1.8627        1.1954        1.1695        2.0727        1.4389        4.4289        4.4121        3.7055        3.7183        3.7849        3.2051        1.9844        2.1064        4.7502        7.0657        6.6856        4.6283        4.8711        3.3228        3.7969        5.1471        6.5324        6.4808        4.3969        2.9685        3.1164        4.2459        5.9632        8.4402        5.2585        4.4737        4.5891        4.0276        2.7789        3.3203        3.5498        3.8931        3.7338        3.9203        3.8201        3.2971        2.6246        3.0482        2.4581        2.2037        1.0556        1.1064        1.2858        1.4562        1.7903        2.6731        2.9558        3.8034        3.9667        4.3928        3.3110        3.3549        3.7466        4.6035        4.8852        5.8451        6.2755        6.5845        6.3305        6.1102        5.5099        4.1660        3.8295        3.4379        2.9972        3.4904        4.8537        4.4153        2.9724        3.4566        4.7603        7.5203        6.1194        6.4577        7.9496        7.4078        8.6828        8.6448        9.6772        9.4638        8.3094        5.8536        5.3648        5.0329        4.4955        3.9982        5.8281        6.4316        9.4332       10.3525        8.3838        9.0627        8.4694        7.0947        4.7721        5.5744        7.6127        8.9953       10.5520        9.5784       15.0383       15.6952       15.3613       16.4062       20.3544       17.6896       13.3513       14.6772       18.5408       19.7689       19.7805       21.3951       28.8888       23.7662       23.3508       17.5091       16.8332       13.4733       12.2511       13.3832       13.8916       13.2729       13.4174       12.0425       12.1559       12.4453       12.3902       12.6663        9.7825        8.8627        8.6033       11.1285       11.6781       11.5091       10.0442       10.7421       13.0344       16.2830       12.9429       12.1061       11.2786       12.4831       12.4317       11.4347       14.8362        0.0000        0.0000        0.0000       10.0710       11.0741       11.2512       14.7524       13.1320       14.3384        0.0000        0.0000        0.0000        0.0000        0.0000        0.0000        0.0000        0.0000        0.0000        0.0000        0.0000        0.0000        0.0000        0.0000        0.0000        0.0000        0.0000        0.0000        0.0000        0.0000        0.0000        0.0000        0.0000        0.0000        0.0000        0.0000        0.0000        0.0000        0.0000        0.0000        0.0000        0.0000        0.0000        0.0000        0.0000        0.0000        0.0000        0.0000        0.0000        0.0000        0.0000        0.0000        0.0000        0.0000        0.0000        0.0000        0.0000        0.0000        0.0000        0.0000        0.0000        0.0000        0.0000        0.0000        0.0000        0.0000
        0.0000        0.0000        0.0000        0.0000        0.0000       10.0416        2.3560        4.4701       20.4150       38.3809       27.8484       14.2411       12.7926       10.7415        1.8760        2.4025        0.6820        0.5373        1.1787        0.8160        1.0662        1.3618        3.2249        4.0330        2.3902        0.5714        0.6994        1.3533        1.5410        1.8993        2.1112        1.9140        2.0126        1.5658        1.4495        1.3085        1.2911        3.0428        4.2699        3.2577        2.6300        2.8446        2.6895        1.6539        1.4285        2.6958        2.8240        6.6110        6.3716        4.0503        3.3975        5.8757        4.8376        6.3391        6.8903        6.5530        8.1553        7.0887        4.7962        3.7149        4.2049        6.0523        7.5409        3.7664        5.3410        5.8755        4.5381        4.8175        4.2267        3.2016        1.9312        2.2611        2.8522        3.0041        2.6125        2.2317        2.4940        2.1008        1.1161        1.0125        1.6173        1.5621        2.4260        2.9247        3.5152        2.5906        2.8220        3.1697        3.8774        5.0630        4.7017        4.1968        4.5568        5.3961        5.8738        6.9499        6.8423        7.9041        7.3528        6.1901        5.2494        4.7033        4.6648        4.3151        4.9351        5.4976        4.8402        3.7292        3.8383        5.1930        6.3113        7.0578        6.4508        7.4570        8.3185       10.1040       11.3216       11.6169       10.4254       11.1327        7.8738        6.5552        7.9326       10.5199        7.9829        5.7914        7.3757        8.4756        7.4718        8.9886       15.1120       12.8521       10.7235        5.5362        5.8824        7.0625        6.6074        8.7004       10.8453       13.9834       14.3382       15.4422       14.8040       16.6690       14.0297       13.7492       14.1874       19.9788       17.9031       20.2994       18.5855       20.5974       23.7275       25.5697       19.9169       18.8102       14.7932       15.1200       13.9609       12.4967       12.5331       12.2072       12.0419       11.1412       10.6451       10.0340        9.9346       11.5094       10.3178       12.8110       13.3292       12.5237       10.5982       11.1594       13.1502       15.3418       17.3355       19.0671       20.4553       16.7853       18.0252       12.1789       11.0453       15.0126        0.0000        0.0000       15.0626       10.2603       10.5389       12.7682       12.4207       12.3225       13.3176       12.3085       11.3245       15.0620       13.7923       11.8436        0.0000        0.0000        0.0000        0.0000        0.0000        0.0000        0.0000        0.0000        0.0000        0.0000        0.0000        0.0000        0.0000        0.0000        0.0000        0.0000        0.0000        0.0000        0.0000        0.0000        0.0000        0.0000        0.0000        0.0000        0.0000        0.0000        0.0000        0.0000        0.0000        0.0000        0.0000        0.0000        0.0000        0.0000        0.0000        0.0000        0.0000        0.0000        0.0000        0.0000        0.0000        0.0000        0.0000        0.0000        0.0000        0.0000        0.0000        0.0000        0.0000        0.0000        0.0000
        0.0000        0.0000        0.0000        0.0000        6.9465        8.4933        5.8867       28.6005       38.9399       29.5946       19.8663       10.2475        9.2739        8.2423        4.9719        2.3521        1.8122        1.1193        0.7758        1.5988        4.6550        3.3197        2.3886        1.5226        1.7044        2.8566        2.5991        4.4228        5.2069        3.9645        4.0725        2.0933        0.7314        0.6364        0.8930        2.6491        5.7062        4.1258        3.6697        3.2817        1.5966        1.2593        1.5661        2.7642        2.7815        2.4621        5.4242        8.4942        7.1096        7.2095        3.7531        5.1633        4.1753        6.0606        4.8936        6.7232        9.0164        9.1895        8.1802        5.9216        8.5695       10.8355        9.2994        3.6842        5.8076        4.1739        3.6450        2.9926        2.0046        1.6228        1.9225        2.1557        2.0087        3.4334        3.5141        2.2143        2.3134        1.8191        1.7706        1.7744        1.5919        1.9965        2.5459        2.9971        2.9369        3.1539        2.6942        3.5576        4.2567        4.1352        4.4848        3.5961        4.0196        4.6284        5.4357        6.8818        6.5507        6.9354        6.7548        6.5970        6.5407        5.0458        4.7922        3.6373        4.1732        3.7438        4.0861        3.6038        4.2695        4.4638        4.6572        6.8800        6.4179        7.7753        7.7917       10.0711       11.0088       11.2997       10.6524       11.8940       10.2961        8.3473       10.4145        9.1938        7.1777       10.4097       17.9632       17.6776       11.7215       10.5341       13.9176       14.4923        7.9579        6.6133        7.1620        8.3394        8.2396        8.5159        9.3102       12.2181       13.3906       13.4462       14.0871       13.0566       13.7744       13.7324       15.3668       24.4732       22.1492       20.0567       18.0811       19.1429       18.1426       17.9044       17.6105       17.3908       17.4984       13.7333       14.5629       13.9066       13.4109       13.2264       16.7098       15.6167       15.5435       15.3191       12.5504       15.8254       17.3821       10.4990       11.4775       12.7104       13.0466       13.3353       13.3517       15.4612       16.8235       16.4995       15.5732       13.6735       12.9690       12.7703       14.1260       20.3799        0.0000       21.5592       15.7908       11.0608       10.7109       11.2311       11.1065       11.6545       12.6219       12.8690       12.1116       12.3390       10.4715       11.2299       13.4331        0.0000        0.0000        0.0000        0.0000        0.0000        0.0000        0.0000        0.0000        0.0000        0.0000        0.0000        0.0000        0.0000        0.0000        0.0000        0.0000        0.0000        0.0000        0.0000        0.0000        0.0000        0.0000        0.0000        0.0000        0.0000        0.0000        0.0000        0.0000        0.0000        0.0000        0.0000        0.0000        0.0000        0.0000        0.0000        0.0000        0.0000        0.0000        0.0000        0.0000        0.0000        0.0000        0.0000        0.0000        0.0000        0.0000        0.0000        0.0000        0.0000        0.0000
        0.0000        0.0000        0.0000        0.0000       12.0622        8.5456       22.9018       53.4701       32.7029       17.0183       24.6629       14.6781       10.3511        4.7337        2.7002        3.1583        2.2258        2.2235        3.1997        5.4048        6.3847        4.7357        2.9286        2.2364        2.0934        2.3921        2.8542        4.2702        4.5518        4.2543        3.9836        4.6681        5.4349        0.6366        0.6367        3.0749        3.2166        2.4400        3.6927        2.5760        3.2533        2.1443        5.3919        5.5191        5.2209        4.7087        4.7857        8.2116        8.6664        8.2831        6.7166        6.1979        6.4210        6.6865        5.7499        9.7191        6.2071        5.9619        7.1039        7.6372        8.1302        8.9402        7.7312        3.6964        2.7073        2.6247        3.3440        2.4782        1.8847        1.3529        2.5215        2.8883        2.2797        2.0979        2.2445        1.1945        0.9916        0.8465        0.6875        0.8799        1.3831        1.8188        1.4445        1.6610        2.9058        2.9340        3.3368        5.0758        4.5646        4.6768        4.5601        3.8960        4.0893        4.9424        5.0916        5.7282        6.5980        7.4827        6.2238        6.2753        5.9792        4.8694        4.0197        3.7129        3.1822        3.3792        3.5526        3.4745        4.0606        4.7196        5.3301        6.0232        6.7880        8.2206        8.2397        9.8377       11.5443       13.0263       13.3680       12.1828        9.3870        8.7288       10.9564        7.4268        7.7238       10.1203        8.6145        9.4257       10.1234       10.5705       15.1528       12.7233        7.8853        6.9065        7.6643        7.5403        7.8811        8.3233        9.3497       12.4855       13.7362       14.7136       15.0054       13.8428       14.3410       15.7851       14.4916       21.4493       26.1208       18.8248       18.8232       19.4636       18.6988       17.3247       17.7061       17.6289       15.8353       16.1562       22.5021       20.1162       19.8438       18.2421       16.7961       14.8744       14.4762       13.5052       13.1707       15.9799       18.3741       14.5525       13.7572       14.5301       14.5583       15.1605       15.9681       20.5970       21.2961       21.1724       19.6336       21.9772       18.9718       14.0872       10.8928       15.5686       21.3991       20.5368       16.2951       15.4418       12.7426       13.4022        8.4090        7.8745        8.8755        8.8498       10.1737       10.7133       10.8584       12.1636       14.7639        0.0000        0.0000        0.0000        0.0000        0.0000        0.0000        0.0000        0.0000        0.0000        0.0000        0.0000        0.0000        0.0000        0.0000        0.0000        0.0000        0.0000        0.0000        0.0000        0.0000        0.0000        0.0000        0.0000        0.0000        0.0000        0.0000        0.0000        0.0000        0.0000        0.0000        0.0000        0.0000        0.0000        0.0000        0.0000        0.0000        0.0000        0.0000        0.0000        0.0000        0.0000        0.0000        0.0000        0.0000        0.0000        0.0000        0.0000        0.0000        0.0000        0.0000
        0.0000        0.0000        0.0000        0.0000       13.1044       17.2579       50.1499       37.0846       15.9286       28.3905       24.2164       14.2840        7.9892        6.4450        9.9701        6.2313        5.2851       11.9973       13.4783       11.6011        6.3362        3.0120        3.2421        2.7710        2.0756        3.6560        4.2015        3.1823        3.2904        3.8191        3.4530        7.0004        6.2116        0.9374        4.5955        7.3089        6.5709        5.7325        9.0893        9.0883        6.7164        9.9123        7.5328        9.7161       10.8295        6.0610        6.6282       11.2689       17.2283       14.5317       15.5804       12.8684        9.1994        7.2686        7.1353        7.0466        4.4828        4.0597        2.9485        5.0938        5.1216        3.3432        4.0799        4.5604        5.6803        5.8162        5.6423        4.0194        4.6485        4.4024        4.7350        4.1778        3.4539        2.5853        3.2963        2.3123        2.2439        2.7162        1.6254        0.4933        0.8953        0.9340        2.3164        1.3023        1.4888        1.6550        1.8819        3.0492        3.3777        3.6558        4.4113        4.9258        4.9567        5.6291        6.7116        6.6976        6.7578        7.1280        6.9171        5.6884        5.0165        5.3193        5.6837        4.8050        3.7496        4.4345        4.7148        5.5182        5.1496        5.5314        6.0853        5.7977        7.7658        7.5717        8.1079       10.3772       12.4330       13.9617       14.0485       13.4655       11.5427        9.9876        8.5351        9.8197       10.2745       13.0691       11.5936       14.5493       13.2072       13.2304       10.9868       12.6346       10.8789       10.8185       11.1427       10.1139       10.3689       11.5480       12.5286       15.5453       16.9528       16.0301       16.6278       12.9231       15.4178       19.7654       16.0226       23.6606       21.9270       21.2753       24.1013       21.3699       19.0389       18.4225       19.0711       24.3983       21.6102       23.0144       24.3875       22.7100       19.8721       18.6037       16.6098       15.9034       18.3855       17.5534       13.6047       14.2690       14.2676       16.2036       19.8092       22.0055       21.9794       20.2708       19.4836       19.1607       19.4531       19.2240       18.3437       19.5846       26.7727       22.3244       18.6457       18.6300       24.2759       24.3703       26.9772       19.5677       16.6392       10.6495        8.1919        6.7673        7.1816        6.1801        6.7286        7.3751        7.2460       11.0954       12.4770        0.0000        0.0000        0.0000        0.0000        0.0000        0.0000        0.0000        0.0000        0.0000        0.0000        0.0000        0.0000        0.0000        0.0000        0.0000        0.0000        0.0000        0.0000        0.0000        0.0000        0.0000        0.0000        0.0000        0.0000        0.0000        0.0000        0.0000        0.0000        0.0000        0.0000        0.0000        0.0000        0.0000        0.0000        0.0000        0.0000        0.0000        0.0000        0.0000        0.0000        0.0000        0.0000        0.0000        0.0000        0.0000        0.0000        0.0000        0.0000        0.0000        0.0000
        0.0000        0.0000        0.0000        0.0000        0.0000        0.0000        0.0000        0.0000       32.9333       38.0762       15.5902        7.6958        6.2959       10.1415       13.1172       10.2906       18.4361       20.7180       18.2613        9.3140        8.4509        6.1259        4.4908        3.5771        4.1886        4.5440        5.0210        6.6629        5.3236        3.5770        4.2538        7.0082        8.8916       11.6689       10.4914        8.9575       11.7622        8.6069        7.5557        6.4134        7.1469       10.3921        9.7874       11.3640       11.5419        9.7703        8.6168       10.0532       10.4552       11.6386       11.8146       12.7649        9.2903        4.9345        5.5258        3.7936        3.2684        2.7024        1.2483        2.6127        2.4555        1.9855        2.9041        3.0059        2.7817        3.4868        4.0220        4.1119        3.3474        5.7713        4.9783        4.0395        2.0989        1.0850        1.8006        2.0347        2.6284        3.2769        2.5040        1.1774        0.6233        0.7085        0.3705        0.5717        0.7434        0.9326        2.2175        2.3532        2.6331        2.5714        3.3862        3.5369        4.4572        6.8525        5.8041        7.4907        8.5478        7.0178        6.0143        5.4123        4.9806        5.6219        5.1666        4.6133        3.8150        3.8956        4.8243        6.3375        4.4148        4.4420        6.4666        6.6042        6.8774        7.0517        7.4275       10.0733       10.8949       11.3455       10.4150        9.6927        8.9521       10.3272        7.8487        9.4608        9.5025       11.8660       10.7929       14.4641       13.9407       12.1713       11.9047       13.5356       13.4285       16.9160       13.4374       12.2535       14.9496       14.3417       14.1213       17.0310       17.8124       17.6847       20.3691       14.6002       19.9245       15.0281       14.4307       21.3676       19.3141       19.0041       21.3728       23.3555       23.5699       20.2541       20.0055       22.6517       23.7467       22.5252       22.7491       22.7519       21.6902       22.8918       21.9391       22.1469       24.7591       23.3813       19.4218       15.9594       18.2946       16.4159       16.3508       20.1952       20.1150       20.2134       20.6731       21.0423       21.9424       21.5026       21.4966       21.4146       24.2621       26.1401       22.0595       22.1360       22.3410       29.4150       27.2294       19.0381       15.7297       13.8980       11.9544        8.3753       10.2678        5.9822        7.0247        7.4399        7.8188        0.0000        0.0000        0.0000        0.0000        0.0000        0.0000        0.0000        0.0000        0.0000        0.0000        0.0000        0.0000        0.0000        0.0000        0.0000        0.0000        0.0000        0.0000        0.0000        0.0000        0.0000        0.0000        0.0000        0.0000        0.0000        0.0000        0.0000        0.0000        0.0000        0.0000        0.0000        0.0000        0.0000        0.0000        0.0000        0.0000        0.0000        0.0000        0.0000        0.0000        0.0000        0.0000        0.0000        0.0000        0.0000        0.0000        0.0000        0.0000        0.0000        0.0000        0.0000        0.0000
        0.0000        0.0000        0.0000        0.0000        0.0000        0.0000        0.0000        0.0000        0.0000        0.0000       15.2662       11.8513        7.6904        9.6849       16.5681       29.1900       33.4305       24.3934       17.8922       13.5799       11.6253        6.4078        4.4029        4.7058        6.1641        7.3746        6.4506        8.7704        8.2559        6.6220        5.9918        7.3095        9.0581        6.9884       10.4915        9.3835       11.6787       11.3492        8.9782        8.9972        8.6073       11.5622        6.8597        6.5009        5.7261        6.8078        5.1236        7.8013        7.8164        8.4691        6.8665       10.2003        5.5526        4.7594        4.2871        3.7349        3.0208        3.4814        4.1440        3.5782        3.8489        3.6008        3.9115        4.0786        3.8881        5.2488        3.1425        3.1613        4.8484        4.9946        3.6878        2.6415        1.6136        0.9417        2.3013        1.4184        3.2791        1.9422        2.0513        1.4202        0.6097        0.7887        1.1399        0.7171        0.4962        1.6196        1.7308        2.6345        1.8685        1.5581        3.4830        3.6993        4.6166        4.7911        3.7652        5.5917        5.2806        5.7234        5.7369        5.9048        6.4641        5.8755        6.2532        4.3805        4.3371        3.6343        3.2789        3.0576        4.2073        3.4364        4.4738        5.0152        5.6142        6.1966        5.3989        5.2519        6.9091        7.2316        8.9431        8.1961        8.0175        9.1039        7.5408        9.3378        9.6076       10.4968       10.0736       13.7520       14.0575       13.5007       12.1237       14.0560       14.4801       17.9828       16.7222       16.2874       13.9593       16.1997       19.2420       21.7575       20.2331       18.1625       18.8189       14.8350       18.7051       15.1458       14.8498       20.3119       20.9297       20.0449       21.8017       22.5872       20.7811       20.0901       20.3734       23.5976       25.2708       24.3074       22.5138       22.5077       23.9909       24.0323       22.3980       23.5722       22.5129       20.7288       17.4829       15.3363       21.0535       20.3008       19.5372       22.5321       23.8891       25.9763       23.5772       24.2354       24.0935       24.5172       24.3455       30.6444       31.7516       65.8153       48.0548       38.7426       70.8022       28.6240       23.7593       16.8891       16.6864       16.4065       11.4130        7.4845        7.0661        6.0744        0.0000        0.0000        0.0000        0.0000        0.0000        0.0000        0.0000        0.0000        0.0000        0.0000        0.0000        0.0000        0.0000        0.0000        0.0000        0.0000        0.0000        0.0000        0.0000        0.0000        0.0000        0.0000        0.0000        0.0000        0.0000        0.0000        0.0000        0.0000        0.0000        0.0000        0.0000        0.0000        0.0000        0.0000        0.0000        0.0000        0.0000        0.0000        0.0000        0.0000        0.0000        0.0000        0.0000        0.0000        0.0000        0.0000        0.0000        0.0000        0.0000        0.0000        0.0000        0.0000        0.0000        0.0000        0.0000
        0.0000        0.0000        0.0000        0.0000        0.0000        0.0000        0.0000        0.0000        0.0000        0.0000       27.3523       21.5019       10.6922       13.2796       45.5757       43.3176       34.5434       22.9066       36.0343       21.9569       11.0854        6.9248        8.5917        9.0735        8.9131        8.2524        9.0059       10.5408        7.7280        7.7161        6.2366       12.3120        9.5194        7.6864       11.0470       12.1243       11.2806       10.0137        7.5919        8.3043        7.6215        6.6671        5.6778        5.2876        5.0436        6.1555        4.5286        5.6708        6.1349        5.6514        5.3088        4.7405        5.8001        5.4756        3.8740        4.2128        3.4198        4.6715        4.7981        3.8654        5.1124        3.1152        2.2449        2.8996        2.7899        4.9339        3.4421        2.9134        2.0716        5.0021        5.2982        2.4533        3.5989        2.7437        3.4076        2.1397        2.2081        1.9687        1.8302        1.0707        1.0839        0.9535        0.8110        1.1396        0.9679        0.6175        1.1285        1.7889        2.6163        2.1291        1.5827        3.2418        3.2716        3.5865        3.7113        4.8956        5.8654        5.5317        6.5517        6.6642        9.9114        7.0837        4.6610        3.6721        3.0765        2.8020        2.4711        3.5910        2.8983        2.7528        3.3196        3.6401        4.4447        4.3211        4.2719        7.6192        9.2647        7.2122        8.3757        8.4320        8.2229        7.7281        7.6361        9.8354       10.0209        9.8311       11.3799       13.1801       14.2157       16.1720       12.9676       14.1714       13.6981       16.8448       16.5588       17.4396       16.7119       15.2147       16.9050       17.7212       17.6678       17.2332       17.0540       13.2469       13.6456       12.5517       13.0154       21.1891       23.0009       23.6079       24.0829       21.0588       19.8452       21.2088       23.0691       24.8228       26.2395       28.0950       25.7143       26.2900       27.5932       28.2325       28.4939       28.1191       24.1725       18.4644       18.1545       17.1472       23.9833       24.7977       21.4969       28.3923       28.8014       27.4189       27.6727       25.0832       24.3852       27.0070       25.5263       35.4262       31.4643       35.6706       49.0724       48.7642       32.9437       37.2746       31.4912       19.5101       26.0484       25.8992       26.1832       10.8442       10.8199        0.0000        0.0000        0.0000        0.0000        0.0000        0.0000        0.0000        0.0000        0.0000        0.0000        0.0000        0.0000        0.0000        0.0000        0.0000        0.0000        0.0000        0.0000        0.0000        0.0000        0.0000        0.0000        0.0000        0.0000        0.0000        0.0000        0.0000        0.0000        0.0000        0.0000        0.0000        0.0000        0.0000        0.0000        0.0000        0.0000        0.0000        0.0000        0.0000        0.0000        0.0000        0.0000        0.0000        0.0000        0.0000        0.0000        0.0000        0.0000        0.0000        0.0000        0.0000        0.0000        0.0000        0.0000        0.0000        0.0000
        0.0000        0.0000        0.0000        0.0000        0.0000        0.0000        0.0000        0.0000        0.0000        0.0000       33.3053       28.3844       26.7931       42.4737       55.1930       40.6775       38.6678       49.1665       37.2769       22.5132       14.4771       15.9858       14.8318       19.9675       26.9875       31.1187       17.1828       18.2605       20.6078       13.9779       16.3798       16.1471       12.8942       11.1094       13.9014       10.9265        9.9235        8.8977        5.9419        3.6891        3.7519        4.5515        5.9523        5.8657        4.3784        4.1410        4.5717        6.0047        7.5267        7.5991        7.6944       12.8642       11.3755       11.1604        9.0794        8.0733        4.9159        5.7209        8.0800       11.4945        9.0158        7.5625        5.6894        5.9197       10.4646        7.9954        5.7565        7.1907        5.0959        4.2708        3.6391        2.7606        3.4319        2.1084        3.1320        3.0294        2.1598        1.9343        1.7774        1.7535        1.7716        1.8847        2.3810        1.6969        1.0666        0.9199        1.8121        2.4475        2.4961        2.1457        2.9326        3.0504        2.7755        3.2771        5.2454        5.7972        6.4196        6.2896        5.9934        5.9072        7.7967        6.8197        4.8806        3.6979        3.3844        3.1196        2.9681        4.1145        2.8671        3.7069        4.0683        6.0705        6.6893        6.4963        7.3917       10.9589       12.2509       11.6756       11.5622       12.5027       11.4417        9.3651       10.5895       12.0040       11.8532       14.3534       15.8583       21.0263       19.7394       19.2217       19.1983       17.8970       15.7543       17.3863       17.5710       19.2425       20.5477       20.4161       19.9488       16.1669       16.5197       17.0192       17.4522       17.9832       18.6520       20.1718       18.3671       19.8540       22.3984       30.7111       35.5613       35.3537       30.8835       35.1814       36.9496       35.9883       35.9408       31.1647       32.0197       28.5913       42.4347       38.3975       33.3740       38.3918       31.3088       28.5596       25.3716       21.9138       32.8304       34.1771       37.4610       64.6577       54.7219       34.3094       31.1838       46.0490       30.0856       29.9758       34.3498       45.5991       42.3250       40.1095       44.0434       43.5143       39.5589       36.7126       26.2201       16.4635       18.7764       19.0145        0.0000        0.0000        0.0000        0.0000        0.0000        0.0000        0.0000        0.0000        0.0000        0.0000        0.0000        0.0000        0.0000        0.0000        0.0000        0.0000        0.0000        0.0000        0.0000        0.0000        0.0000        0.0000        0.0000        0.0000        0.0000        0.0000        0.0000        0.0000        0.0000        0.0000        0.0000        0.0000        0.0000        0.0000        0.0000        0.0000        0.0000        0.0000        0.0000        0.0000        0.0000        0.0000        0.0000        0.0000        0.0000        0.0000        0.0000        0.0000        0.0000        0.0000        0.0000        0.0000        0.0000        0.0000        0.0000        0.0000        0.0000        0.0000        0.0000
        0.0000        0.0000        0.0000        0.0000        0.0000        0.0000        0.0000        0.0000        0.0000        0.0000        0.0000       31.7266       39.3564       30.6377       41.2762       38.4199       48.1418       24.9615       13.3701        7.5521        6.6633        8.9026       11.0723       14.2213       12.4725       26.1237       21.7986       19.2428       13.2353       21.3931       19.3335        9.7719        6.3379        9.9070        8.0127        5.9504        5.0118        3.7073        2.8837        2.9195        3.0107        3.0322        1.1641        1.8591        3.0630        2.7900        2.4164        3.8826        4.5565        4.4621        4.0721        4.8787        6.5079        6.6201        5.8740        5.7410        7.3050        4.4500        7.3586        5.3547        3.0458        5.4303        6.4140        5.3339        7.6189        6.5130        5.7621        4.2409        2.9933        1.4721        2.7365        1.5081        1.6438        1.6422        1.5626        1.6852        0.9917        1.6784        2.6250        1.7645        1.5144        1.3800        1.7342        1.6013        1.2483        1.3381        2.0433        2.6286        1.7814        2.0590        2.9326        4.2348        2.5129        4.5318        6.5057        6.1825        4.9233        4.6992        5.2161        5.1796        5.4260        5.4732        4.0850        3.9803        4.4840        4.0394        4.2205        2.7692        2.7183        3.9459        5.5256        6.6800        8.7673        9.9900        9.0505       12.4125       14.7969       13.7031       10.6753        8.8751        8.0182        7.7501       10.0667       12.6779       14.5306       16.0097       17.4201       17.3822       16.4536       16.6547       16.8762       18.1746       16.7069       15.5872       15.2300       15.4047       17.1940       21.5870       18.3796       18.7223       17.9154       17.9706       18.3131       20.1607       25.8945       25.6433       24.1718       22.8474       23.8202       38.9948       39.8232       44.8365       45.6695       44.3834       46.5521       45.6077       34.1081       32.5248       36.1824       35.3139       43.8177       42.1279       39.8933       38.7465       31.3831       29.7918       29.6072       27.3350       28.8747       42.7787       48.2761       38.0586       34.6471       30.0402       24.4378       37.7309       46.7597       41.5985       44.1880       48.6585       37.2758       32.2106       37.1758       44.1216       53.9742       34.7061       23.6206       17.6372       14.6221        0.0000        0.0000        0.0000        0.0000        0.0000        0.0000        0.0000        0.0000        0.0000        0.0000        0.0000        0.0000        0.0000        0.0000        0.0000        0.0000        0.0000        0.0000        0.0000        0.0000        0.0000        0.0000        0.0000        0.0000        0.0000        0.0000        0.0000        0.0000        0.0000        0.0000        0.0000        0.0000        0.0000        0.0000        0.0000        0.0000        0.0000        0.0000        0.0000        0.0000        0.0000        0.0000        0.0000        0.0000        0.0000        0.0000        0.0000        0.0000        0.0000        0.0000        0.0000        0.0000        0.0000        0.0000        0.0000        0.0000        0.0000        0.0000        0.0000        0.0000
        0.0000        0.0000        0.0000        0.0000        0.0000        0.0000        0.0000        0.0000        0.0000        0.0000        0.0000        0.0000        0.0000        0.0000       29.6724       32.8308       37.2599       18.7077       12.6767       11.3400        9.3169       16.6716       14.2291       11.1923        8.3962       12.3385       16.9970       10.6139       15.3564       24.5701       18.3605        8.0384        7.5848        8.2020       10.7441        6.1432        3.2706        3.0394        3.0322        3.7194        1.3523        0.7359        0.2108        0.6512        3.7494        1.2431        1.6377        2.2996        1.2767        1.8256        2.0741        3.4533        3.5011        4.6331        4.4495        3.2395        2.9678        1.9399        1.0487        2.2285        2.9261        4.0742        4.5004        3.7100        4.9610        3.5950        2.7243        1.6576        1.5973        2.0933        2.1644        1.3127        1.1231        0.8754        1.1546        1.3140        1.7308        2.1940        1.9263        1.6290        1.5233        1.7423        2.8800        2.0164        1.6031        1.8949        2.0002        2.8821        3.8747        3.0581        3.1275        2.1665        2.4042        3.3563        4.3535        4.5793        3.8926        4.4101        5.2262        5.0399        5.7810        6.3818        5.9855        5.0373        5.8364        6.4513        7.0822        3.6707        5.8114        5.5438        5.7653        6.8385        9.3356       14.3927       10.3678       11.2915       11.4683       11.3775        8.7476        9.0142        9.5984       10.2820        9.9508       15.9075       20.6363       22.1733       22.5042       18.4887       13.3457       13.4818       13.4976       14.1448       14.5613       14.0940       17.3747       16.8365       15.6432       18.3660       20.7005       19.3957       20.8802       20.6119       21.2149       25.7819       22.8315       21.5760       25.9228       18.8859       50.4755       31.6890       37.6663       39.9688       40.0887       42.0298       37.2368       39.9812       41.7795       38.1698       34.0434       28.3054       32.8636       35.3449       30.8115       32.7169       31.0487       29.8477       30.7972       23.7895       31.8727       39.9051       41.6400       35.0638       25.8221       24.2800       25.5844       41.0726       46.1278       32.4406       35.3318       38.5572       31.3599       33.7094       31.8740       35.7040       34.0310       43.1487        0.0000        0.0000        0.0000        0.0000        0.0000        0.0000        0.0000        0.0000        0.0000        0.0000        0.0000        0.0000        0.0000        0.0000        0.0000        0.0000        0.0000        0.0000        0.0000        0.0000        0.0000        0.0000        0.0000        0.0000        0.0000        0.0000        0.0000        0.0000        0.0000        0.0000        0.0000        0.0000        0.0000        0.0000        0.0000        0.0000        0.0000        0.0000        0.0000        0.0000        0.0000        0.0000        0.0000        0.0000        0.0000        0.0000        0.0000        0.0000        0.0000        0.0000        0.0000        0.0000        0.0000        0.0000        0.0000        0.0000        0.0000        0.0000        0.0000        0.0000        0.0000        0.0000        0.0000
        0.0000        0.0000        0.0000        0.0000        0.0000        0.0000        0.0000        0.0000        0.0000        0.0000        0.0000        0.0000        0.0000        0.0000        0.0000        0.0000        0.0000        0.0000       14.9269        9.1658       20.1944       13.6261       14.6752        7.3475        6.4732        5.1547       12.5392       13.7907       10.4104       17.5942       13.8458       17.6880       14.9632       12.6840       10.6974        1.9800        2.6280        4.6169        3.2095        1.4248        1.7042        1.4259        2.1974        1.1357        0.6573        1.6207        2.3527        2.5009        1.7201        1.3120        0.9052        1.3372        2.5076        2.3937        2.3297        2.8066        2.1517        2.7671        2.2480        2.8857        4.0280        4.3833        4.8800        3.5717        3.7975        1.9113        2.6060        2.6894        1.8881        2.0926        1.9737        1.1294        0.8065        1.1548        1.8355        1.7736        2.1835        1.8906        2.1578        1.3452        1.5099        1.7916        1.5036        1.0890        1.1754        2.0880        2.3473        4.1324        4.1248        3.1752        2.3593        2.3863        2.4849        2.5435        2.5611        4.1970        4.5030        5.1126        6.0219        5.9693        5.9581        6.1711        6.8682        7.4926        8.7156        8.3602        6.6548        6.1923        5.7822        6.4254        5.5799        6.7487        6.7916        7.4022        8.7440        9.2503        9.5393        9.3111        8.6224        9.2709       12.9068       15.1726       12.3859       12.7018       13.8876       15.1729       14.5740       13.5485       12.6700       12.2032       12.3771       12.5100       15.3904       17.2845       19.6149       21.6323       21.0742       27.8566       29.8030       32.9381       30.3609       25.8388       25.3143       31.4282       27.5283       26.1171       30.8651       29.6942       27.6874       27.8167       31.9051       31.6313       27.5525       28.5143       32.6789       36.0317       33.5633       39.8513       38.1378       32.5662       28.8164       30.3850       27.1006       32.3687       38.3498       33.8085       38.1047       27.9356       28.3501       29.4927       42.9612       41.2186       28.1529       25.5844       33.1389       30.7414       31.3761       35.3280       32.7060       33.0264       36.4991       32.1280       32.7913       30.8185       33.6483       40.5246        0.0000        0.0000        0.0000        0.0000        0.0000        0.0000        0.0000        0.0000        0.0000        0.0000        0.0000        0.0000        0.0000        0.0000        0.0000        0.0000        0.0000        0.0000        0.0000        0.0000        0.0000        0.0000        0.0000        0.0000        0.0000        0.0000        0.0000        0.0000        0.0000        0.0000        0.0000        0.0000        0.0000        0.0000        0.0000        0.0000        0.0000        0.0000        0.0000        0.0000        0.0000        0.0000        0.0000        0.0000        0.0000        0.0000        0.0000        0.0000        0.0000        0.0000        0.0000        0.0000        0.0000        0.0000        0.0000        0.0000        0.0000        0.0000        0.0000        0.0000        0.0000        0.0000        0.0000
        0.0000        0.0000        0.0000        0.0000        0.0000        0.0000        0.0000        0.0000        0.0000        0.0000        0.0000        0.0000        0.0000        0.0000        0.0000        0.0000        0.0000        0.0000        0.0000       46.6109       35.4603       39.2786       24.9739       19.0694       29.1787        9.0088       12.9005       28.1612       29.1206       18.1179       22.2494       26.9752       21.2588       10.1984        4.1956        9.8562        7.0963        8.4641        8.9733        8.0311        7.0062        5.1654        4.2815        7.6722        7.6783        6.9129        8.5100        6.2439        8.2086        6.8827        5.3941        3.9416        5.3278        4.7130        4.1706        4.6324        6.2579        7.5046        6.7300        6.5449        4.6745        4.1955        4.6970        2.7800        2.4858        2.1235        2.9057        5.1042        4.3076        3.2742        3.9606        2.6508        1.6473        1.7779        2.5574        1.9559        3.1459        2.8227        2.3112        2.4525        2.7872        2.3361        2.2189        2.4605        2.6085        3.2537        3.4048        4.5306        3.5269        2.9939        2.9203        3.9353        3.6587        3.3442        3.1457        5.0875        6.7260        7.4541        9.2734        9.0571        8.2985        8.9834        9.7315       12.5223       14.1662       13.2790       12.5133       11.4274        8.7022        9.5296       11.2312       10.3102        9.3407        9.6239       11.7412       13.4007       11.4850       10.7305       10.5218       12.3871       14.7301       12.2468       12.5647       12.5805       12.7181       13.8572       16.9102       13.8471       10.8312        9.6347       10.1551       11.4977       15.1555       14.4927       14.4396       21.0219       29.0024       25.2692       28.9985       28.0676       27.7344       23.7080       21.4634       24.5643       33.2689       35.9948       43.4739       69.6551       45.7831       30.3927       29.0557       18.3172       24.5216       25.7007       27.3730       36.9825       32.7516       33.4086       37.6079       34.2656       29.4729       33.5169       42.6009       28.9102       32.3451       29.5766       32.1151       33.3620       33.8113       31.9302       39.5063       45.5114       28.5344       25.1969       31.6823       23.5970       30.9278       26.6798       27.0795       29.4578       50.7954       33.1212       33.0494       31.9506       36.3967       37.8207        0.0000        0.0000        0.0000        0.0000        0.0000        0.0000        0.0000        0.0000        0.0000        0.0000        0.0000        0.0000        0.0000        0.0000        0.0000        0.0000        0.0000        0.0000        0.0000        0.0000        0.0000        0.0000        0.0000        0.0000        0.0000        0.0000        0.0000        0.0000        0.0000        0.0000        0.0000        0.0000        0.0000        0.0000        0.0000        0.0000        0.0000        0.0000        0.0000        0.0000        0.0000        0.0000        0.0000        0.0000        0.0000        0.0000        0.0000        0.0000        0.0000        0.0000        0.0000        0.0000        0.0000        0.0000        0.0000        0.0000        0.0000        0.0000        0.0000        0.0000        0.0000        0.0000        0.0000
        0.0000        0.0000        0.0000        0.0000        0.0000        0.0000        0.0000        0.0000        0.0000        0.0000        0.0000        0.0000        0.0000        0.0000        0.0000        0.0000        0.0000        0.0000        0.0000       24.5140       38.8422       27.0246       17.0533       25.4053       37.9321       19.3828       28.4250       20.2327       22.1650       25.7536       30.9735       30.3585       21.8153        8.5568        9.5329       17.0357       11.5240       11.5931       11.3664        8.9550        6.8259        2.4435        3.6934        5.4965        4.9300        4.8878        7.0093        6.5271        8.0218        8.0821        6.6899        6.1957        4.5865        3.5920        5.5749        4.7791        4.3676        4.8742        2.9180        3.0120        3.3343        1.6322        1.6298        1.1332        1.3031        2.1210        4.2318        2.5525        3.6683        5.2339        4.2552        4.1658        2.6039        1.5433        2.0417        1.7452        2.1699        2.5312        2.5326        2.3304        2.2363        2.2978        2.9593        4.2090        4.0947        3.1935        4.4232        2.9963        3.0982        3.5919        3.4640        4.3144        3.1850        3.1378        5.2142        7.3899        7.1874        6.5809        7.1663        7.6178       10.2525       10.9563       12.5487       15.0882       16.9434       15.0515       14.3322       13.3454       11.3169       12.0158       10.8721       12.6800       13.0551       11.9244       12.5510       10.5765       12.4786       13.8309       11.4011       11.5433       11.4416       12.3711       11.5887       12.3969       11.2036       10.4984        9.8778       12.9370        9.2652        8.3158       11.6168       14.9445       17.7590       17.4941       16.4109       16.5540       15.4046       17.5786       22.5674       25.1403       23.0889       19.8979       17.5998       23.1275       30.5395       30.7232       37.4182       52.1469       45.1530       27.3100       23.0348       28.3064       29.1050       29.3087       34.3539       38.7200       30.9801       32.2056       36.1487       26.3603       23.1478       26.0049       26.3684       29.7081       36.4152       33.5201       35.2143       33.7835       31.1134       31.8608       35.7257       34.3573       26.6114       26.2586       26.5151       26.9522       27.9642       28.3889       28.5326       34.4155       44.1535       48.7307       37.3568       33.9952       35.9894       37.2816       39.4028       40.5007        0.0000        0.0000        0.0000        0.0000        0.0000        0.0000        0.0000        0.0000        0.0000        0.0000        0.0000        0.0000        0.0000        0.0000        0.0000        0.0000        0.0000        0.0000        0.0000        0.0000        0.0000        0.0000        0.0000        0.0000        0.0000        0.0000        0.0000        0.0000        0.0000        0.0000        0.0000        0.0000        0.0000        0.0000        0.0000        0.0000        0.0000        0.0000        0.0000        0.0000        0.0000        0.0000        0.0000        0.0000        0.0000        0.0000        0.0000        0.0000        0.0000        0.0000        0.0000        0.0000        0.0000        0.0000        0.0000        0.0000        0.0000        0.0000        0.0000        0.0000        0.0000
        0.0000        0.0000        0.0000        0.0000        0.0000        0.0000        0.0000        0.0000        0.0000        0.0000        0.0000        0.0000        0.0000        0.0000        0.0000        0.0000        0.0000        0.0000        0.0000        0.0000       22.3180       21.6721       28.6652       37.1275       30.2707       12.6966       19.0051       35.8507       43.8888       37.2431       24.8091       16.9350        4.1855        2.1950       10.2574       11.8436       11.0229       12.8810       12.6073        8.9328        3.9556        5.7698        5.0755        3.0690        2.7483        4.6769        3.6885        3.0617        7.6240        6.6718        4.2429        2.3445        1.6212        1.0788        1.7177        2.2662        2.4737        2.3160        1.5511        1.4450        1.1120        0.5052        0.8925        0.5405        0.7902        1.0108        2.2883        2.5575        2.3487        2.4284        4.5204        3.9042        2.3059        2.1530        2.7444        2.7987        2.9629        2.8963        3.9650        4.2898        3.5036        4.2438        3.4223        4.9115        3.6610        4.2378        4.1194        3.3712        3.5532        4.4874        3.1079        4.0504        3.8359        3.7587        5.6874        7.2993        7.3363        8.4630        7.8640       10.5426       12.7557       14.0429       14.2788       14.6234       16.0809       16.4567       13.8542       12.5168       10.7838        9.9774       10.3514       10.7923        9.7963       10.1157       11.2115       11.4170       15.1821       16.9112       13.7249       13.4446       12.6994       11.6717       11.2214       11.1203       10.1454       11.2004       10.0100       10.5377        9.5636       12.1446       12.6310       14.5295       17.0936       16.4433       13.7211       12.5704       14.4876       19.9078       15.1872       15.8595       13.8312       20.3980       19.9457       28.3348       26.7722       24.8340       21.6176       28.1901       26.0456       28.0284       27.0837       29.3654       27.0368       31.1838       32.8960       42.0282       37.1756       34.6941       35.5896       26.4758       26.6534       30.0436       33.3078       34.5594       32.1594       32.9625       36.7736       33.0377       34.0775       35.9855       36.6606       33.5301       33.0684       36.2049       37.3799       44.0130       31.7691       30.5867       30.9083       33.6250       37.5683       39.1563       37.2336       37.4161       43.4497       48.5445       50.7876       50.8611       50.9208        0.0000        0.0000        0.0000        0.0000        0.0000        0.0000        0.0000        0.0000        0.0000        0.0000        0.0000        0.0000        0.0000        0.0000        0.0000        0.0000        0.0000        0.0000        0.0000        0.0000        0.0000        0.0000        0.0000        0.0000        0.0000        0.0000        0.0000        0.0000        0.0000        0.0000        0.0000        0.0000        0.0000        0.0000        0.0000        0.0000        0.0000        0.0000        0.0000        0.0000        0.0000        0.0000        0.0000        0.0000        0.0000        0.0000        0.0000        0.0000        0.0000        0.0000        0.0000        0.0000        0.0000        0.0000        0.0000        0.0000        0.0000        0.0000        0.0000        0.0000
        0.0000        0.0000        0.0000        0.0000        0.0000        0.0000        0.0000        0.0000        0.0000        0.0000        0.0000        0.0000        0.0000        0.0000        0.0000        0.0000        0.0000        0.0000        0.0000        0.0000        0.0000       20.3428       21.3943       24.6860       27.4134       15.5488       22.6341       47.0414       37.4170       33.9895       21.4059        9.1914        5.8927        3.0694        3.2829        2.9790        3.6928        4.8718        7.5493        9.1163        6.0502        5.3828        5.5839        3.4180        4.3262        4.4310        3.1159        2.1154        1.9527        1.7056        1.6875        0.9402        0.5906        1.0306        2.9713        2.7454        1.5704        1.1595        0.9212        1.3002        1.1566        1.4950        1.7961        1.9961        1.3133        1.6843        1.7558        4.0515        3.7680        2.7150        2.5242        1.5403        1.5594        1.4187        2.2540        2.9169        1.7872        2.3212        3.4458        4.2979        3.7796        4.6797        5.1881        4.9771        5.7551        5.4786        5.7887        4.3562        4.4908        4.7214        3.9117        6.0198        4.9448        4.4682        4.6830        7.4470        7.0090        9.5160       11.6246       14.2516       13.3160       13.7187       13.5076       15.8878       15.7060       15.3499       13.9117       11.0740        9.8719        9.6371       10.0153       11.5435       12.7846       11.9142       12.2421       13.5203       13.9581       15.4820       14.6449       13.5929       13.3487       14.3991       12.1126       11.4398       10.5317       10.3429       10.3612       11.9749       11.2987        9.9180       11.7353       12.2603        9.9067       12.8901       13.9023       20.3343       19.5418       17.3159       13.2927       12.1665       14.0060       14.2993       13.2316       18.2995       13.4288       15.8246       14.3629       19.7502       18.1940       19.5292       19.7933       25.8309       29.0758       25.7859       29.0179       29.1861       31.6791       32.8775       33.8809       27.7277       27.4553       26.1922       29.1203       28.7619       29.1179       35.5758       37.3384       37.1582       41.8973       40.8855       43.4900       39.4074       44.1407       45.4638       42.8976       36.7282       37.6677       35.1846       34.2839       68.8177       54.2359       44.5240       46.1992       45.0622       47.3347       50.8220       53.8461       51.0707       51.9987       44.6868        0.0000        0.0000        0.0000        0.0000        0.0000        0.0000        0.0000        0.0000        0.0000        0.0000        0.0000        0.0000        0.0000        0.0000        0.0000        0.0000        0.0000        0.0000        0.0000        0.0000        0.0000        0.0000        0.0000        0.0000        0.0000        0.0000        0.0000        0.0000        0.0000        0.0000        0.0000        0.0000        0.0000        0.0000        0.0000        0.0000        0.0000        0.0000        0.0000        0.0000        0.0000        0.0000        0.0000        0.0000        0.0000        0.0000        0.0000        0.0000        0.0000        0.0000        0.0000        0.0000        0.0000        0.0000        0.0000        0.0000        0.0000        0.0000        0.0000
        0.0000        0.0000        0.0000        0.0000        0.0000        0.0000        0.0000        0.0000        0.0000        0.0000        0.0000        0.0000        0.0000        0.0000        0.0000        0.0000        0.0000        0.0000        0.0000        0.0000        0.0000       26.7433       26.1871       33.7432       52.4149       17.9503       22.5704       39.9946       34.9517       35.2220       34.6899       36.9128       25.9291       15.1423       17.7505       22.8222       21.3730       24.0223       15.0846       25.3813       19.1391       14.7780       15.5143       13.6344        9.5856        4.7454        4.0397        3.9641        3.6085        2.9157        2.1643        1.9020        3.2210        5.2739        6.9534        6.2121        4.3341        5.7264        4.6513        4.2799        3.3523        4.4691        5.9287        7.0255        7.0060        7.3628        7.9901        7.7459        4.4000        1.8941        1.3360        2.3569        3.5370        1.6327        2.3250        4.5740        2.1314        2.4712        2.7915        2.8297        5.5503        4.4862        5.8055        8.3993        9.7987       12.9547       11.7090       10.1529       10.8569        8.7538        8.1724        8.4518        6.4606        5.7708        7.3686        9.6642       10.0166       10.8363       12.4961       13.3233       12.8234       14.3042       15.0898       14.9073       14.8709       15.4641       14.6593       12.1655       10.7504       10.2242       10.5535       11.8222       13.6687       12.8007       15.6606       16.7285       19.3205       18.9060       17.4642       18.6249       16.6375       15.8413       13.8191       12.9404       11.4821        8.0613        9.5271        8.3488        6.3845        7.0990       12.1016       11.2647        8.3079       10.3651        9.8365       12.8463       14.2112       13.5638       12.1806       12.4537       12.2633       12.8686       12.6279       12.6043       13.2680       14.7025       14.7655       17.5543       18.7121       19.9068       21.3120       22.7669       27.6096       24.8875       27.4229       25.5014       27.3096       26.4890       25.1349       29.7336       38.3778       40.9538       44.7624       40.2268       42.6974       39.8325       43.5776       43.2817       47.5686       51.4693       47.8150       44.7677       44.5569       46.9963       48.6137       49.2630       58.4357       37.8757       48.2980       47.4301       41.4911       48.8729       54.3549       46.7060       49.4602       56.4474       55.2163       58.6883       61.6858       59.6011        0.0000        0.0000        0.0000        0.0000        0.0000        0.0000        0.0000        0.0000        0.0000        0.0000        0.0000        0.0000        0.0000        0.0000        0.0000        0.0000        0.0000        0.0000        0.0000        0.0000        0.0000        0.0000        0.0000        0.0000        0.0000        0.0000        0.0000        0.0000        0.0000        0.0000        0.0000        0.0000        0.0000        0.0000        0.0000        0.0000        0.0000        0.0000        0.0000        0.0000        0.0000        0.0000        0.0000        0.0000        0.0000        0.0000        0.0000        0.0000        0.0000        0.0000        0.0000        0.0000        0.0000        0.0000        0.0000        0.0000        0.0000        0.0000        0.0000
        0.0000        0.0000        0.0000        0.0000        0.0000        0.0000        0.0000        0.0000        0.0000        0.0000        0.0000        0.0000        0.0000        0.0000        0.0000        0.0000        0.0000        0.0000        0.0000        0.0000        0.0000       13.4971        5.6739       13.2201        8.8993        7.3641       12.4972       39.3158       32.8086       31.6250       28.6295       23.7910       14.9879       19.9976       19.6827       28.9562       27.4701        8.8248       25.1739       16.9018       11.3669       13.2372       12.3697        7.3382        8.2545        8.3336        7.6045        5.3663        3.3059        2.2532        0.3695        2.2683        2.6820        4.1932        4.2193        4.6310        4.4682        4.7200        5.4699        1.8697        1.8455        2.0096        3.0417        3.4399        2.4937        2.7284        3.3056        3.3380        3.3560        3.6615        3.5769        3.8675        2.4314        1.5267        3.0214        1.8598        1.8837        2.6972        3.0213        4.2215        5.6698        6.2930        5.0982        8.1519        9.8541       11.5828       12.3801       13.7597       13.0585       11.6857       12.3297        9.3867        8.2657        7.5240        7.9604        9.7892        8.5335        9.0775        9.0088       10.4790       11.5427       10.4979       11.0751       13.7527       14.4170       14.7860       14.5099       11.4300       10.9703       10.4727       11.0991       13.4704       12.9593       13.2165       14.5106       17.8412       20.8734       21.9426       20.8963       21.0289       18.8637       18.9009       14.3794       11.1655        8.6523        9.4168        9.8448        8.2483        5.9606        7.8533       15.3144        8.3375        8.9097        9.1649        9.3546       12.5992       13.2376       11.7850       11.1714       11.5807       11.4215       11.5048       12.0202       12.4936       14.0162       13.9409       15.9834       17.6207       18.1798       21.1396       21.1993       21.8085       22.1723       23.8064       24.4407       24.2647       25.3093       28.9423       30.9429       39.1371       38.3348       41.8711       44.4065       44.5295       49.4161       47.2788       50.2501       51.9208       50.4660       62.1002       59.3850       71.7769       73.9832       53.4398       48.9820       64.1935       65.1217       67.0887       73.8207       52.1273       48.2340       54.5416       56.8543       50.9510       54.1390       57.4214       57.4322       59.4634       66.4082       64.3141        0.0000        0.0000        0.0000        0.0000        0.0000        0.0000        0.0000        0.0000        0.0000        0.0000        0.0000        0.0000        0.0000        0.0000        0.0000        0.0000        0.0000        0.0000        0.0000        0.0000        0.0000        0.0000        0.0000        0.0000        0.0000        0.0000        0.0000        0.0000        0.0000        0.0000        0.0000        0.0000        0.0000        0.0000        0.0000        0.0000        0.0000        0.0000        0.0000        0.0000        0.0000        0.0000        0.0000        0.0000        0.0000        0.0000        0.0000        0.0000        0.0000        0.0000        0.0000        0.0000        0.0000        0.0000        0.0000        0.0000        0.0000        0.0000        0.0000
        0.0000        0.0000        0.0000        0.0000        0.0000        0.0000        0.0000        0.0000        0.0000        0.0000        0.0000        0.0000        0.0000        0.0000        0.0000        0.0000        0.0000        0.0000        0.0000        0.0000        0.0000        6.5035        9.5765       11.1675       13.3502        8.2233        4.2325        5.7550       11.1788        9.3231        8.4109       10.0591        9.1926        8.9596       18.7551       34.8542       23.9741       13.8050       10.9826       10.3703       14.6326       11.8248       11.5419       11.2696       12.7607       10.5556        6.3533        4.7986        2.6573        1.0313        1.0763        3.5088        3.2662        3.0550        2.9337        1.3488        2.6125        5.2658        6.5351        2.3223        2.5766        2.0932        1.7250        3.1923        3.5781        2.9698        1.1004        2.6546        2.8476        3.4676        3.3871        3.4029        2.2309        2.9535        2.9376        1.9429        2.2360        2.7738        3.1522        3.6620        5.3774        5.2641        5.0109        8.2065        9.0305       10.0927       11.5818       12.9391       13.9379       12.9263       11.5870        8.8286        7.6756        7.5123        5.6985        5.1335        5.6203        6.4917        7.2438        8.4027        8.9739        9.7073       10.5698       12.9898       13.8538       14.1024       13.0237       12.2502       11.0304       10.5804       11.5957       12.1168       12.6443       13.0157       14.0986       17.1898       21.3353       24.6659       26.1250       21.6846       20.4402       17.3411       17.8169       11.8716        9.7959        8.3457        9.1095       10.2643        8.4509        9.3713       15.0733       11.2385       12.9456       12.3856        9.9718       10.1665       10.9815       10.5233       10.4022       10.5349       10.5875       10.7813       11.3103       13.1281       13.2214       13.9274       14.9123       17.5160       19.6933       20.8893       21.5180       23.4086       24.4822       24.3965       24.5190       25.4665       24.8095       29.1609       35.3698       35.4359       40.5050       53.9115       59.7909       51.1961       50.9252       54.2261       55.9727       56.4555       56.0545       58.2376       65.8851       68.4900       63.3498       63.8791       65.5722       87.9499       60.4395       70.0468       98.1247       77.3638       62.9085       71.0842       61.6740       55.2512       60.3637       56.1866       59.3808       62.6264       65.7494       71.8166       77.1462        0.0000        0.0000        0.0000        0.0000        0.0000        0.0000        0.0000        0.0000        0.0000        0.0000        0.0000        0.0000        0.0000        0.0000        0.0000        0.0000        0.0000        0.0000        0.0000        0.0000        0.0000        0.0000        0.0000        0.0000        0.0000        0.0000        0.0000        0.0000        0.0000        0.0000        0.0000        0.0000        0.0000        0.0000        0.0000        0.0000        0.0000        0.0000        0.0000        0.0000        0.0000        0.0000        0.0000        0.0000        0.0000        0.0000        0.0000        0.0000        0.0000        0.0000        0.0000        0.0000        0.0000        0.0000        0.0000        0.0000        0.0000        0.0000
        0.0000        0.0000        0.0000        0.0000        0.0000        0.0000        0.0000        0.0000        0.0000        0.0000        0.0000        0.0000        0.0000        0.0000        0.0000        0.0000        0.0000        0.0000        0.0000        0.0000        0.0000        0.0000        5.3826       10.8536        7.8317        3.8977        4.4083        4.4413        3.8580        4.0208        4.3216        3.9702        3.6916        6.3050        9.1874       16.4019       13.8991        8.0967        6.9284       11.2109       14.8171       15.6288        7.9096        2.0164        2.3004        5.5813        3.1435        3.5329        3.4159        3.4609        3.7117        1.2549        2.5844        4.0472        3.6003        3.8152        3.3557        3.4281        3.9906        4.3662        3.7031        3.8824        3.6900        3.3905        4.2634        4.9115        4.3723        2.5173        3.2696        2.0020        1.9107        3.2905        3.2851        3.5733        2.9699        2.1580        2.2796        5.0226        4.0424        3.6934        4.0578        5.2987        5.9369        8.5956        9.4768       10.1254       11.3917       13.2793       14.0294       13.3217       12.3709        9.0805        9.3151        8.0171        7.0852        5.4874        4.0870        4.1160        4.6182        6.1575        7.0594        7.7510        8.7867       10.7441       11.1746       11.2818       10.7281       10.2046        8.8501        9.8933       11.4557       12.8286       13.4094       13.5602       13.7959       15.4760       16.4148       16.9802       17.5240       19.3173       21.3552       20.5796       20.3298       13.0988       10.7215       12.5860       13.5573       17.1829       14.3535       12.9580       26.6144       23.1248       22.2423       15.5147       14.4103       10.8127       10.4835        9.9636        9.6830        9.7857        9.7412       10.1257       11.1273       12.8453       14.1788       13.2980       15.4075       19.3240       21.0329       21.0640       22.1606       25.3944       29.1845       30.4999       30.5843       28.3830       26.8294       32.0238       35.3375       42.9557       50.5394       64.6233       67.4695       53.9897       48.7619       51.2013       56.0279       55.0620       61.2338       64.1927       61.3296       62.1481       68.2569       69.8449       74.8732       82.0464       71.5964       57.6453       82.3233       71.1741       70.3283       67.2753       76.1285       73.6644       71.2425       68.1211       69.2918       66.4160       69.2566       75.8922       84.1286        0.0000        0.0000        0.0000        0.0000        0.0000        0.0000        0.0000        0.0000        0.0000        0.0000        0.0000        0.0000        0.0000        0.0000        0.0000        0.0000        0.0000        0.0000        0.0000        0.0000        0.0000        0.0000        0.0000        0.0000        0.0000        0.0000        0.0000        0.0000        0.0000        0.0000        0.0000        0.0000        0.0000        0.0000        0.0000        0.0000        0.0000        0.0000        0.0000        0.0000        0.0000        0.0000        0.0000        0.0000        0.0000        0.0000        0.0000        0.0000        0.0000        0.0000        0.0000        0.0000        0.0000        0.0000        0.0000        0.0000        0.0000        0.0000
        0.0000        0.0000        0.0000        0.0000        0.0000        0.0000        0.0000        0.0000        0.0000        0.0000        0.0000        0.0000        0.0000        0.0000        0.0000        0.0000        0.0000        0.0000        0.0000        0.0000        0.0000       33.1704       14.8025       14.0232        9.0216       19.8791       14.6439       19.9634       16.2368       11.8039        9.8999       14.2059       22.1655       19.1692       18.6869       18.0040       18.4947       26.8713       28.5083       29.0387       20.7748       15.6801       15.7388       12.1828       19.9450       17.1158       13.1435        7.6575        5.4558        5.8253        3.8649        3.7520        7.1767        4.6466        3.7919        4.0970        4.7823        6.6031        8.1629        8.5696        9.9701        7.9497       10.6048        8.2278        6.9934        6.5061        6.0883        4.4456        3.6798        3.1669        4.5425        3.8606        4.4059        3.9288        3.5204        3.1617        4.1663        4.6685        4.9851        5.2330        6.3137        6.8431        8.0904       11.2126       12.3699       12.7666       12.9887       14.4977       14.6614       13.3521       12.6371       10.8137        8.6329        6.8620        6.0345        4.9539        3.2481        2.9566        3.3398        4.3227        4.9227        5.8335        8.7540       10.1313       11.9009       12.3542       10.9025       10.4934       11.0306       14.1723       14.9454       16.1548       15.8818       15.0343       16.6560       17.4633       15.7162       15.0765       14.8645       13.4101       15.9697       16.9479       16.8966       15.0496       13.5276       14.6969       14.1512       13.0997        8.8396       27.0245       24.9368       11.8643       12.6307       13.3559       14.2801        8.8054        8.8893        8.5380        8.9023        9.2120       10.3350       11.7992       13.0092       15.1458       14.1026       14.8024       17.4937       20.8145       22.7238       23.2135       24.5352       30.5326       30.6170       31.7931       31.8443       37.4031       39.2612       40.5969       43.8645       51.9255       59.5843       64.8350       75.0349       52.2836       52.6546       56.3439       63.4557       73.1005       78.1481       87.5641       86.6496       76.0612       76.9425       86.3078       88.7302       80.3662       76.6272       85.1317       96.8813      112.7694      116.0055      106.0225       96.2528       85.9359       90.2756       94.6174       93.3846       86.0782       87.5783       90.5186       93.3999      106.2658        0.0000        0.0000        0.0000        0.0000        0.0000        0.0000        0.0000        0.0000        0.0000        0.0000        0.0000        0.0000        0.0000        0.0000        0.0000        0.0000        0.0000        0.0000        0.0000        0.0000        0.0000        0.0000        0.0000        0.0000        0.0000        0.0000        0.0000        0.0000        0.0000        0.0000        0.0000        0.0000        0.0000        0.0000        0.0000        0.0000        0.0000        0.0000        0.0000        0.0000        0.0000        0.0000        0.0000        0.0000        0.0000        0.0000        0.0000        0.0000        0.0000        0.0000        0.0000        0.0000        0.0000        0.0000        0.0000        0.0000        0.0000
        0.0000        0.0000        0.0000        0.0000        0.0000        0.0000        0.0000        0.0000        0.0000        0.0000        0.0000        0.0000        0.0000        0.0000        0.0000        0.0000        0.0000        0.0000        0.0000        0.0000       29.5190       17.1867       18.7560       13.5287        9.8245        8.8119        5.4652        7.2929        9.9369        6.5439        7.9019       23.6651       37.8205       18.4663       13.3021        9.7072       11.8082       17.7050       43.3473       25.6252       21.5570       22.9343       21.7797       25.4064       24.9075       18.5656       11.9771        5.2525        4.0316        8.1263       11.5836        7.9235        6.8513        7.8880        5.9123        6.3881        6.1297        6.4633       11.3259        7.2967        9.0341        8.1162        8.6727        3.9902        4.4354        4.6781        5.5460        4.6940        3.7541        3.3427        4.1135        4.0574        4.3850        3.5563        3.9103        3.8781        4.3645        5.4679        5.7817        6.2225        7.0761        8.1951        9.9054       10.7602       12.3678       13.5241       14.0991       15.2864       14.9025       13.9881       12.1433        8.5183        6.1956        4.7731        4.2224        2.4009        1.8914        2.3206        3.2898        4.3201        5.0229        6.9698        8.3573        9.4525       11.7064       13.2037       11.9285       12.1116       10.2922       13.4138       15.2582       15.6517       16.2607       15.3793       16.4071       15.5430       19.5763       18.3704       17.9195       14.2836       12.2265       15.8565       14.1895       13.2295       17.5729       21.4029       11.0317        7.4325       15.6098       27.7819       19.6040       17.0387        9.3420        9.4341       10.6187        8.3387        8.1662        8.9485        9.2766       10.3604       11.3883       12.4553       11.7484       17.5961       18.5293       25.0785       23.8904       25.2152       24.2813       25.8577       29.7648       33.8758       30.6253       30.2664       32.9585       39.2545       39.1221       39.5588       40.0792       55.7314       60.9226       69.2888       52.0181       53.4002       59.4059       67.1703       75.2928       80.2622       80.4231       92.6832       90.0487       87.0358       92.3748       92.5895       89.7908       87.4239       92.1377       96.9759       94.4619      113.3857      126.5780      115.9921      128.6554      121.9373      126.2695       97.4493       93.4472       94.3443       99.7248       98.0933      100.1887      115.7146      123.8262        0.0000        0.0000        0.0000        0.0000        0.0000        0.0000        0.0000        0.0000        0.0000        0.0000        0.0000        0.0000        0.0000        0.0000        0.0000        0.0000        0.0000        0.0000        0.0000        0.0000        0.0000        0.0000        0.0000        0.0000        0.0000        0.0000        0.0000        0.0000        0.0000        0.0000        0.0000        0.0000        0.0000        0.0000        0.0000        0.0000        0.0000        0.0000        0.0000        0.0000        0.0000        0.0000        0.0000        0.0000        0.0000        0.0000        0.0000        0.0000        0.0000        0.0000        0.0000        0.0000        0.0000        0.0000        0.0000        0.0000
        0.0000        0.0000        0.0000        0.0000        0.0000        0.0000        0.0000        0.0000        0.0000        0.0000        0.0000        0.0000        0.0000        0.0000        0.0000        0.0000        0.0000        0.0000        0.0000        0.0000       41.7996       28.3158       19.5518       17.7631       12.5092       12.0994        7.4742        7.5122        6.9790        5.8177        8.3610       11.9928        9.3745        9.9939        7.8429        8.8238       23.0251       25.4243       22.4627       16.9675       17.5959       26.6274       31.3012       33.3128       27.7677       20.9292       19.9903       15.6273       13.1218       13.4565       14.7832       14.7648        9.7762        8.2423       11.3297        9.7194        9.8805        9.2563       12.2319        9.5073        9.6987        9.8565       14.9094        9.5490        9.1041       10.2578       12.5686        9.3987        9.8143        6.9969        6.6408        5.6888        4.8197        4.8649        4.5723        3.9428        4.6474        5.5876        7.0405        7.5934        8.8904       10.5387       11.2988       11.9187       12.4813       14.2118       15.3659       15.7660       14.8781       13.5626       11.4350        7.7930        6.0028        4.6688        3.8740        2.7778        3.1101        4.3094        4.4119        5.2196        8.9663        9.4121       10.0878        8.6719        9.3792        9.1100        9.4996       10.3692       10.0035        9.4392       11.6406       11.3387       13.3763       12.0709       13.7866       13.3066       18.0820       23.9836       20.4349       14.6681       17.4582       19.2132       17.7974       16.0551       15.7259       17.5272       10.2727       13.8081       13.6236       15.9479       15.2042       12.5820       16.0560       14.0706       14.2744        8.9124        8.8178       10.3721       11.9559       11.7747       13.4270       15.2936       15.4068       19.0223       15.6676       18.5415       21.1889       22.9570       22.5933       25.2913       28.6750       32.3377       35.1971       38.3896       36.4086       44.2114       39.2356       48.2415       50.7136       67.2891       76.5814       76.8476       79.2055       74.1111       64.9006       73.6054       83.8162       81.8527       98.1746      109.9605      112.8543      109.6754      106.1912      113.4290      107.0960      100.0365      106.2635      112.7461      115.0424      127.7551      129.7204      136.8464      140.7175      113.0197      114.2902      107.3018      105.4448      104.1105      107.4049      109.5798      109.0494      113.6359      126.7615      112.4859        0.0000        0.0000        0.0000        0.0000        0.0000        0.0000        0.0000        0.0000        0.0000        0.0000        0.0000        0.0000        0.0000        0.0000        0.0000        0.0000        0.0000        0.0000        0.0000        0.0000        0.0000        0.0000        0.0000        0.0000        0.0000        0.0000        0.0000        0.0000        0.0000        0.0000        0.0000        0.0000        0.0000        0.0000        0.0000        0.0000        0.0000        0.0000        0.0000        0.0000        0.0000        0.0000        0.0000        0.0000        0.0000        0.0000        0.0000        0.0000        0.0000        0.0000        0.0000        0.0000        0.0000        0.0000        0.0000
        0.0000        0.0000        0.0000        0.0000        0.0000        0.0000        0.0000        0.0000        0.0000        0.0000        0.0000        0.0000        0.0000        0.0000        0.0000        0.0000        0.0000        0.0000        0.0000        0.0000       38.5010       25.1425       11.1099       19.9674       17.0339       15.8742       13.9168       13.0906       10.2982       11.3133        8.0411       10.4441        6.9935        6.1730        6.4072        1.1376        3.0217       18.7641        9.8071        6.7386        7.9175       14.0504       20.4649       11.4615       12.7900        9.0890       12.4315       11.2951       16.3177       16.2105       13.3421        9.0570        7.3460        5.4235        8.3409        8.0811        6.6061        4.9167        7.5069        9.5840        7.0783        5.6554        9.2038        4.5017        4.3089        6.1820        5.4949        6.8827        5.8716        3.5951        3.6223        3.7142        4.3238        4.9519        5.8260        5.8565        6.3168        6.9802        9.0532        9.9948       10.1023       11.5790       13.6600       12.3283       14.3315       14.4847       13.4456       14.0239       13.1178       12.0862       10.1134        6.7761        5.1397        3.9184        3.3580        2.7883        2.9063        3.0693        3.4533        4.7685        5.9264        9.2003        9.0019        7.3865        9.4201        8.1833        6.9960        7.7370        7.7153        6.1834        6.6689        7.5951        8.8977       11.1999       11.2893       10.5134       10.8955       15.2616       21.7796       18.4193       16.9487       20.0578       19.6818       13.7389       10.3215        9.2707        8.0907        9.2601        9.2176        9.0880       18.8510       15.2461       10.0296       14.4955       16.1747       16.6200       14.2308       14.0142       15.5067       14.5060       15.0821       13.2083       15.2114       19.6977       25.7375       29.8869       31.5450       24.6615       25.4588       25.7793       27.2012       33.4901       32.2348       34.3468       46.6014       50.7305       59.9512       68.0115       65.0827       75.3754       79.6630       79.9648      110.7581       78.1609       74.1263       69.0648       80.2456       95.1587      103.7727      117.3484      114.3412      107.2145      115.9457      104.4199      103.3234      112.6464      109.1139      120.6754      132.4985      134.9069      136.4870      130.8041      132.9642      108.7667      119.0619      110.9127      109.7554      102.8356      126.8811      106.2463      113.8199      112.3263      116.3327      101.7946      107.3546        0.0000        0.0000        0.0000        0.0000        0.0000        0.0000        0.0000        0.0000        0.0000        0.0000        0.0000        0.0000        0.0000        0.0000        0.0000        0.0000        0.0000        0.0000        0.0000        0.0000        0.0000        0.0000        0.0000        0.0000        0.0000        0.0000        0.0000        0.0000        0.0000        0.0000        0.0000        0.0000        0.0000        0.0000        0.0000        0.0000        0.0000        0.0000        0.0000        0.0000        0.0000        0.0000        0.0000        0.0000        0.0000        0.0000        0.0000        0.0000        0.0000        0.0000        0.0000        0.0000        0.0000        0.0000
        0.0000        0.0000        0.0000        0.0000        0.0000        0.0000        0.0000        0.0000        0.0000        0.0000        0.0000        0.0000        0.0000        0.0000        0.0000        0.0000        0.0000        0.0000        0.0000        0.0000        0.0000       84.8643       74.4119       84.0666       78.1328       74.0434       64.6156       47.2818       52.7661       61.9750       41.9380       24.6208       21.1462       22.5951       23.0954       17.3809       19.6624       25.7343       19.2047       14.4716       14.7793       15.6388       16.7108       18.4883       13.0426       19.8547       23.5420       18.6331       14.5991        7.4252       13.9318       13.2018       11.2605        8.8565       10.7071        3.4404        2.7245        4.3896        4.4729        8.1851       13.7243        7.9155        9.2468        6.0214        5.3156        4.7286        5.2620        5.0590        4.6118        4.1874        4.9728        3.9592        5.6649        6.1047        6.3786        6.6324        5.4606        6.9601        8.9286       13.2749       18.4109       15.3356       20.1731       18.6314       18.7039       13.9656       12.7827       13.0320       11.2937        9.0602        9.2178       11.3671       11.6580       11.4693        9.9201       11.5755        8.8702        8.6746        6.6547        5.3736        4.8809        5.7307        6.3286        8.5825        9.2083        9.3346        9.9140        6.5033        6.9464        7.7013        8.9316        6.7621        8.2516        9.0477       12.0401       10.6853       12.0900       10.6583       14.7852       18.3035       23.5329       21.4678       17.7121        9.0532       10.5080       11.0068       11.9370       14.5503       17.8203       12.5265       18.6468       25.4054       15.2899       16.0654       25.4382       19.2974       17.3362       19.7795       17.9764       17.3501       15.6387       14.5087       19.4677       40.9516       31.5577       28.9264       47.3476       31.8149       32.5015       38.7081       40.7973       36.4472       35.9107       38.1878       47.7592       92.8483       81.8197       70.7290       76.8033       74.5157       75.7948       75.3575       79.8403       82.2547       79.5194       79.7463      101.6703      107.2642      118.5484      128.1136      150.2046      186.0091      178.6485      176.4137      166.4858      127.6861      145.9110      150.0343      151.4619      152.7411      156.2741      151.8223      131.3798      124.7291      140.0602      143.8345      140.9867      136.7956      136.6548      110.8465      115.9509      123.8417      126.6118      111.9055      111.0206       49.0500        0.0000        0.0000        0.0000        0.0000        0.0000        0.0000        0.0000        0.0000        0.0000        0.0000        0.0000        0.0000        0.0000        0.0000        0.0000        0.0000        0.0000        0.0000        0.0000        0.0000        0.0000        0.0000        0.0000        0.0000        0.0000        0.0000        0.0000        0.0000        0.0000        0.0000        0.0000        0.0000        0.0000        0.0000        0.0000        0.0000        0.0000        0.0000        0.0000        0.0000        0.0000        0.0000        0.0000        0.0000        0.0000        0.0000        0.0000        0.0000        0.0000        0.0000        0.0000        0.0000        0.0000
        0.0000        0.0000        0.0000        0.0000        0.0000        0.0000        0.0000        0.0000        0.0000        0.0000        0.0000        0.0000        0.0000        0.0000        0.0000        0.0000        0.0000        0.0000        0.0000        0.0000        0.0000       94.4106       82.4154      120.0749      103.7232       90.3151       82.4393       69.5049       63.6798       73.2289       66.9096       38.0807       26.8452       21.2828       15.7041       20.4458       18.9507       18.2122       10.9795        8.6823        9.6731       10.7151       11.3369       13.1350       23.4167       29.6154       20.6482       16.6167       13.3609       13.6325        9.6608       10.2196       11.9921       12.2116       12.2625        5.5843        9.6023        9.6221        9.6981       11.5584       13.9265        9.8856        9.8196        6.6688        4.8790        5.2520        5.7539        4.9168        5.5798        6.5226        7.2170        5.8017        5.8490        6.7372        8.3503        8.7223        8.6855        8.3593        9.5423       10.3789       14.7583       15.6811       17.6845       17.8824       15.4918       12.6407       10.3950       13.3355       13.0719       11.8117       11.9854       12.4274       11.0051       11.8019       12.1168       12.5715        7.8216        7.9086        6.1937        4.4950        3.2562        2.4773        3.3500        5.9608        6.8129        5.2643        6.1241        4.7972        4.5534        4.7230        4.2448        4.8178        6.0243        7.1666        7.8892        6.4306        6.9467       11.6561       13.0107       18.9578       19.2883       20.5525       19.7362        9.8135        8.1375       16.3278       20.2736       14.2639       28.5273       27.1340       21.2458       19.6170       22.9552       24.8660       22.2613       16.4822       14.8365       21.5586       12.9329       11.7214       14.0841       16.1578       31.8306       38.9165       21.7984       35.1142       46.1674       44.3841       36.6923       45.4096       44.4223       42.4626       54.6732       54.0737       57.4098       66.7524       78.2044       60.4908       66.3180       69.6081       76.1075      111.2804       84.9524      102.4687       78.3222      101.6668       97.7071      117.6452      120.2837      129.8885      137.2046      179.3004      169.5001      171.8474      168.1094      142.6437      151.5393      147.4954      122.5096      159.6832      140.2247      127.2885      130.4913      129.6014      133.2883      130.8101      144.8565      138.6255      129.0977      116.4559      127.0201      126.7067      130.4129      129.8352      114.8492       48.3300        0.0000        0.0000        0.0000        0.0000        0.0000        0.0000        0.0000        0.0000        0.0000        0.0000        0.0000        0.0000        0.0000        0.0000        0.0000        0.0000        0.0000        0.0000        0.0000        0.0000        0.0000        0.0000        0.0000        0.0000        0.0000        0.0000        0.0000        0.0000        0.0000        0.0000        0.0000        0.0000        0.0000        0.0000        0.0000        0.0000        0.0000        0.0000        0.0000        0.0000        0.0000        0.0000        0.0000        0.0000        0.0000        0.0000        0.0000        0.0000        0.0000        0.0000        0.0000        0.0000        0.0000
        0.0000        0.0000        0.0000        0.0000        0.0000        0.0000        0.0000        0.0000        0.0000        0.0000        0.0000        0.0000        0.0000        0.0000        0.0000        0.0000        0.0000        0.0000        0.0000        0.0000        0.0000      105.5336      103.7585      131.3925      111.9779      121.8546       97.5334       77.3397      108.5091       77.1690       70.1222       60.1180       37.9850       25.4660       18.7543       20.7264       10.5880        8.7930        8.0701        5.9904        5.5598        8.7247        6.6717        4.9357        5.7509        4.7122        8.3679       12.1750       11.1411       14.1669       16.9100       19.0135       18.0085       21.1051       17.9980       12.3662       11.0626       13.2988       14.7859        6.7171       10.1722        8.8389        8.4133        4.9964        5.9688        6.8146        5.4000        5.6398        6.8017        8.5696        8.0966        4.6941        4.4691        5.0136        6.2319        6.2780        6.4551        8.2482       11.9003       12.3982       14.2011       17.6182       14.3543       14.8773       12.3239       11.3507       11.9689       15.9586       16.0162       18.9790       19.2684       15.1647       10.3642        7.9936        8.9482        5.6878        6.1672        7.0897        4.9527        1.7683        1.8800        1.2827        1.0720        3.0730        2.8140        3.3286        3.3214        3.3861        4.1995        4.1675        4.0404        3.3688        3.8642        4.3743        4.9231        4.0929        3.8704        4.6222        8.1331       15.0472       18.1769       15.9587       12.9978        9.7467       11.5208       14.9937       21.6198       17.3351       19.0056       19.7840       18.6178       15.3279       14.2253       17.9122       14.0166       11.3241       11.4369       11.9853       18.8227       21.7461       17.9741       14.4821       13.9530       19.6798       20.9017       26.7496       31.8139       35.0454       37.1331       40.6384       47.4475       52.9987       57.7197       56.7763       62.8038       70.7268       93.9833       74.2054       71.5193       70.3152       81.8382       78.2625       97.5137       91.4147       94.8728      101.8484      106.8139      125.4497      124.5144      144.1362      151.2506      181.7108      174.9070      166.3542      151.7513      135.1553      131.9446      135.5160      134.0616      152.7817      139.3296      141.0340      124.7170      128.8083      126.9816      124.8463      131.3808      140.4908      124.7495      127.5922      126.3603      130.5067      132.1268      133.9519      122.9244       45.7200        0.0000        0.0000        0.0000        0.0000        0.0000        0.0000        0.0000        0.0000        0.0000        0.0000        0.0000        0.0000        0.0000        0.0000        0.0000        0.0000        0.0000        0.0000        0.0000        0.0000        0.0000        0.0000        0.0000        0.0000        0.0000        0.0000        0.0000        0.0000        0.0000        0.0000        0.0000        0.0000        0.0000        0.0000        0.0000        0.0000        0.0000        0.0000        0.0000        0.0000        0.0000        0.0000        0.0000        0.0000        0.0000        0.0000        0.0000        0.0000        0.0000        0.0000        0.0000        0.0000        0.0000
        0.0000        0.0000        0.0000        0.0000        0.0000        0.0000        0.0000        0.0000        0.0000        0.0000        0.0000        0.0000        0.0000        0.0000        0.0000        0.0000        0.0000        0.0000        0.0000        0.0000        0.0000       95.0092       94.3252      135.4183      125.1355      120.9080      107.8909       80.8019       85.0421       72.0856       69.1919       75.2119       61.2177       35.3299       24.7312       18.2380       19.6729       19.9596       11.4010        6.0465        3.3708        1.3860        1.3434        0.7111        1.9368        3.1109        4.6769        0.9908        2.6642        8.1097        4.5903        7.5051       10.6708       12.5124       11.3552        7.8527        5.0203        4.4471        5.9214        6.3080       13.4975       13.5765       10.4653        6.1881        6.6358        9.1452        9.0035       11.6458       11.2305       11.7283       10.2778        6.7040        5.8366        5.1656        7.7990        6.3505        7.1188        9.9772       11.7331       11.5594       13.7890       15.7672       18.2672       15.3509       18.2523       18.7138       17.6996       16.6814       17.4202       17.6357       13.5684       10.0666        6.8448        5.1238        4.6784        3.3857        2.7460        2.4025        1.5109        1.6205        3.9646        0.4169        0.1807        1.5089        3.2661        3.0764        4.1743        3.1006        2.9574        3.2318        3.3547        3.3946        3.7862        4.3707        4.8277        4.2146        4.5579        5.9473        6.9303       12.4157       15.3757       17.0310       12.7321        9.3060        8.4153        8.5249       12.8622       12.7933       12.8947       12.9626       12.3133       13.2367       13.1648       12.7446       11.7436       10.5355       12.6235        8.7631       11.9395       14.6520       17.9224       14.2826       15.5735       20.1277       21.2930       22.6086       29.7125       36.3667       39.0458       42.3184       46.3614       53.1825       52.7900       54.1397       54.0226       50.0066       89.7498       65.1839       70.2530       65.5311       86.4037       87.7768       87.3851       90.9246       85.3802       83.8313      103.8491      109.1785      123.8494      128.9669      131.1130      167.3550      170.4797      191.2280      150.9035      155.1589      149.5012      135.9056      126.9162      131.4470      140.7078      143.4181      134.7368      133.4645      133.6869      135.3979      141.8152      161.4105      138.2371      158.0961      140.0584      137.5898      139.2149      140.8828      122.2529        0.0000        0.0000        0.0000        0.0000        0.0000        0.0000        0.0000        0.0000        0.0000        0.0000        0.0000        0.0000        0.0000        0.0000        0.0000        0.0000        0.0000        0.0000        0.0000        0.0000        0.0000        0.0000        0.0000        0.0000        0.0000        0.0000        0.0000        0.0000        0.0000        0.0000        0.0000        0.0000        0.0000        0.0000        0.0000        0.0000        0.0000        0.0000        0.0000        0.0000        0.0000        0.0000        0.0000        0.0000        0.0000        0.0000        0.0000        0.0000        0.0000        0.0000        0.0000        0.0000        0.0000        0.0000
        0.0000        0.0000        0.0000        0.0000        0.0000        0.0000        0.0000        0.0000        0.0000        0.0000        0.0000        0.0000        0.0000        0.0000        0.0000        0.0000        0.0000        0.0000        0.0000        0.0000        0.0000        0.0000      154.9377      185.0833      186.1491      168.9221      145.2402      120.1344       96.5135       85.9972       75.0445       60.2893       41.6427       44.0347       44.4928       48.9692       49.2904       45.3607       32.0504       26.6080       19.6292       15.5535       10.7116        2.7716        2.7241        3.7518        3.6201       14.9228       30.7016       24.9464       18.7142       15.2776       12.5384       11.1021       20.9807        8.7698        8.5772        7.9205        9.3260        7.7639        9.6727       15.4382       13.3897        8.9675        7.4352       10.7390       11.3657       10.1425        9.5537        8.8611       10.3352        9.1164        9.4805       10.4092       13.8300       12.7136       14.8616       15.2563       15.0767       13.5296       19.2998       18.9183       20.2601       17.4421       13.6862       11.8274       11.8870       18.6662       17.3551       13.0952       12.3778       11.5825       10.3798        8.5957        6.7571        4.5745        1.4461        3.5664        8.1519        4.3045        2.1424        2.5234        0.8773        1.2226        1.4818        1.4124        1.5866        2.4385        3.6837        3.5289        3.7410        5.3483        5.8907        6.9444        8.6017        9.9219       11.7467       12.0046       13.9140       15.7661       17.9900       15.0952       13.2875        9.1841        8.3334        8.3271       16.2187       12.0761       13.0589       13.3412       13.1958       13.9593       13.9322       13.4416       12.3334        9.3136        8.4614        9.4567       14.2022       18.6656       47.3534       53.7315       36.5581       36.5625       33.9865       40.3918       41.2936       40.9358       46.9005       48.0150       48.0461       53.4605       59.8528       60.4628       68.6862       55.0976       56.0285       47.2311       51.8252       70.3419       74.7621       74.3560       76.6045       80.8909       75.9242       78.1800       83.2308       91.0786      110.2694      108.5132      115.1625      126.5056      147.4806      167.6846      169.3463      164.7853      173.1952      159.6098      156.6046      150.3488      191.0056      184.8727      166.5444      131.6895      140.8857      135.0921      148.9744      151.1642      142.9915      167.4520      172.8290      156.3048      153.6040      166.0736      167.7640      132.6947      153.3056      165.0860      168.7579        0.0000        0.0000        0.0000        0.0000        0.0000        0.0000        0.0000        0.0000        0.0000        0.0000        0.0000        0.0000        0.0000        0.0000        0.0000        0.0000        0.0000        0.0000        0.0000        0.0000        0.0000        0.0000        0.0000        0.0000        0.0000        0.0000        0.0000        0.0000        0.0000        0.0000        0.0000        0.0000        0.0000        0.0000        0.0000        0.0000        0.0000        0.0000        0.0000        0.0000        0.0000        0.0000        0.0000        0.0000        0.0000        0.0000        0.0000        0.0000        0.0000        0.0000
        0.0000        0.0000        0.0000        0.0000        0.0000        0.0000        0.0000        0.0000        0.0000        0.0000        0.0000        0.0000        0.0000        0.0000        0.0000        0.0000        0.0000        0.0000        0.0000        0.0000        0.0000        0.0000        0.0000        0.0000        0.0000        0.0000      160.0457      166.8034      138.6883      107.2042       84.7830       58.0991       47.2140       42.5439       42.5508       48.7252       53.4848       57.1527       44.7515       31.7101       23.6682       16.1878        9.8991        2.6044        2.7663        2.8182        1.3968        8.6176       10.3705       13.8582       19.3208       14.6535       16.3894        9.1714       13.8362        6.2864        8.0131       11.3065       11.7007        9.7432        9.2984       14.4002        9.0222        5.9983        6.4302        8.7149        8.0912        7.0410        9.0145        9.3635        6.5932        7.2571        8.3222       10.1473       13.5037       12.6361       12.4528       12.1891       11.8987       14.7885       23.8262       23.6005       23.0495       13.5828        9.8929        8.9739        8.8876       11.6369       11.2855       11.9034       11.6836       16.8063       13.2482        8.3064        6.0264        6.8236        6.5831        3.9226        2.5318        2.1379        2.2466        4.0204        1.5153        1.8384        3.0116        0.9113        0.7937        2.1889        2.6020        2.8879        3.8859        6.1200        7.5524        8.2415        9.2509       11.0099       14.7829       13.0493       15.2097       16.4629       16.9672       15.0038       13.5032       13.5199        8.5479        8.5567        9.5929       12.3294       13.3810       13.8398       13.6851       14.4345       14.3514       13.8590       12.7049        9.6688        8.8215        8.6080       13.5021       11.6238       34.4138       17.0382       21.3478       38.9029       52.0396       53.5832       40.8274       43.3506       52.6515       49.7759       47.3493       43.2790       46.1147       56.1609       54.3365       60.5316       55.5020       55.6764       53.8338       70.1592       72.9959       80.7316       77.6569       73.5733       80.5740       87.6650       81.6521       90.0659      122.8658      105.8845      119.5536      143.4636      152.1350      170.3137      175.8810      169.8814      161.1875      169.7635      222.7517      231.8780      208.3218      201.3337      172.6726      165.9358      160.0601      140.3541      142.8562      146.3556      161.9610      167.6187      180.7354      160.6101      168.7024      169.8565      189.4557      136.3752      149.8763      166.1030      178.5137        0.0000        0.0000        0.0000        0.0000        0.0000        0.0000        0.0000        0.0000        0.0000        0.0000        0.0000        0.0000        0.0000        0.0000        0.0000        0.0000        0.0000        0.0000        0.0000        0.0000        0.0000        0.0000        0.0000        0.0000        0.0000        0.0000        0.0000        0.0000        0.0000        0.0000        0.0000        0.0000        0.0000        0.0000        0.0000        0.0000        0.0000        0.0000        0.0000        0.0000        0.0000        0.0000        0.0000        0.0000        0.0000        0.0000        0.0000        0.0000        0.0000        0.0000
        0.0000        0.0000        0.0000        0.0000        0.0000        0.0000        0.0000        0.0000        0.0000        0.0000        0.0000        0.0000        0.0000        0.0000        0.0000        0.0000        0.0000        0.0000        0.0000        0.0000        0.0000        0.0000        0.0000        0.0000        0.0000        0.0000        0.0000      168.5587      158.1734      152.5779      110.6384       73.1836       60.2721       49.9519       44.6233       47.6566       45.6425       35.0281       32.4029       28.8156       21.2822       19.0097       17.5083       16.2953        5.3562        7.6608        8.3268        7.1499        8.3622        9.3340       10.5508        5.7857       12.0572       12.8843       12.9265        7.2265        7.8172        9.8599        7.6228        5.3696        7.8925       14.6986        6.5710        4.4194        6.2902        6.4555        4.9134        4.3267        4.9028        6.3881        5.4487        4.2219        4.2842        4.8891        6.1893        7.1194        9.8785       12.0175       11.8923       14.0690       19.1034       20.4436       20.1133       14.7976       14.0894       12.4795       12.2681       20.3160       21.7215       12.4834       10.3788        8.8200        8.2300        8.8114        8.5639        5.7793        4.1823        4.9215        2.5144        0.6481        1.5665        0.9335        1.7687        1.1946        0.7793        1.2063        0.8553        1.6170        1.9797        2.5740        3.6518        5.5858        6.5558        8.3539        9.4562       10.7074       11.4194       12.8645       14.8925       18.1949       21.4777       16.7741       18.1236       17.8116       14.3235       14.6870       10.2562       13.0442       14.2706       14.7226       14.4466       15.1241       14.9109       14.3846       13.2724       14.6182       13.8159       13.6878       20.7815       27.3191       18.8202       12.6227       19.2882       29.8074       30.2014       34.6417       39.2169       43.7420       41.7777       47.4225       65.2193       54.6743       59.1348       64.7368       52.2636       49.2190       88.1454       67.7652       60.8450       73.9324       82.1544       85.0114       85.8418       92.9154       92.0727       93.9204       90.3201      116.3432      100.5923      106.5927      143.8350      138.4507      143.7682      157.9009      183.8740      172.9878      197.2784      213.2770      223.6309      225.6863      212.2491      196.9902      179.9539      169.5450      166.1478      169.4014      174.8510      163.4162      170.8184      186.8210      191.4089      162.5496      176.4966      175.7075      186.5994      127.2251      141.9040      160.0048      172.5331      158.8200        0.0000        0.0000        0.0000        0.0000        0.0000        0.0000        0.0000        0.0000        0.0000        0.0000        0.0000        0.0000        0.0000        0.0000        0.0000        0.0000        0.0000        0.0000        0.0000        0.0000        0.0000        0.0000        0.0000        0.0000        0.0000        0.0000        0.0000        0.0000        0.0000        0.0000        0.0000        0.0000        0.0000        0.0000        0.0000        0.0000        0.0000        0.0000        0.0000        0.0000        0.0000        0.0000        0.0000        0.0000        0.0000        0.0000        0.0000        0.0000        0.0000
        0.0000        0.0000        0.0000        0.0000        0.0000        0.0000        0.0000        0.0000        0.0000        0.0000        0.0000        0.0000        0.0000        0.0000        0.0000        0.0000        0.0000        0.0000        0.0000        0.0000        0.0000        0.0000        0.0000        0.0000        0.0000        0.0000        0.0000        0.0000        0.0000        0.0000      109.8911       88.3994       69.1051       54.5318       50.6331       72.7873       64.8658       55.1394       48.1289       46.5495       36.9818       23.2937       21.0610       21.5245       14.9920       15.5241       16.6887       13.5591       13.5328       16.0262       11.1750        5.6625        6.3022        6.9085        7.6639        5.0621        2.6931        3.6525        5.2269        8.4997        8.3906       10.7895        5.5156        5.3975        6.3260        7.0970        4.2133        4.3296        4.1704        4.4018        4.8972        4.1259        5.0558        6.2293        7.9350        6.8284        7.4183        7.9169        9.8233       11.3422       12.5059       11.1120        9.9789        8.8485        8.8537        9.0739        9.8127       14.2554       15.8649       13.7769       13.7692       10.7437        9.2084        7.9992        6.2669        2.3180        1.1533        0.4816        0.6873        0.1638        0.1525        0.3047        0.4301        0.3827        0.1576        0.5816        0.6993        1.6552        1.7960        2.4125        3.1203        4.6924        5.6794        6.8625        8.1620        9.5421       10.3108       11.5770       14.9075       16.0539       21.8191       18.5622       19.3320       19.5437       20.4657       22.5679       22.6284       23.7189       22.8936       16.0429       15.5708       16.1072       15.6674       15.1104       14.1115       11.0191       10.3112       10.2620       17.9266       13.5689       13.0232       15.9444       21.2559       24.4251       28.2787       42.9167       54.6827       54.3297       61.5535       64.4119       59.1267       65.3590       62.8183       57.8174       58.0933       65.4747       65.9264       64.2141       71.2592       80.9268       89.2245       98.1747      103.0703       98.7916       92.5391       97.3393      102.5667      116.5847      109.9629      113.9820      117.9163      137.0654      151.2261      169.1088      174.9509      191.3176      201.5374      229.3104      238.6655      237.1528      221.4561      198.0122      196.0310      213.3946      198.4770      174.6786      171.5718      158.3460      178.8694      187.3566      192.8319      165.0113      163.1909      170.3222      171.8028      118.7322      119.3571      131.7538      166.3860      161.2800        0.0000        0.0000        0.0000        0.0000        0.0000        0.0000        0.0000        0.0000        0.0000        0.0000        0.0000        0.0000        0.0000        0.0000        0.0000        0.0000        0.0000        0.0000        0.0000        0.0000        0.0000        0.0000        0.0000        0.0000        0.0000        0.0000        0.0000        0.0000        0.0000        0.0000        0.0000        0.0000        0.0000        0.0000        0.0000        0.0000        0.0000        0.0000        0.0000        0.0000        0.0000        0.0000        0.0000        0.0000        0.0000        0.0000        0.0000        0.0000        0.0000
        0.0000        0.0000        0.0000        0.0000        0.0000        0.0000        0.0000        0.0000        0.0000        0.0000        0.0000        0.0000        0.0000        0.0000        0.0000        0.0000        0.0000        0.0000        0.0000        0.0000        0.0000        0.0000        0.0000        0.0000        0.0000        0.0000        0.0000        0.0000        0.0000        0.0000        0.0000      104.8887       90.3826        0.0000        0.0000       67.2927       64.0966       56.9830       51.2636       35.6613       21.2384       15.3741       14.4320       18.2885       20.7414       21.2278       28.7208       24.8959       22.7054       19.4906       20.8204       11.0831       11.4344        7.5996        8.5570        4.9365        2.8785        2.6048        6.1093        4.4425        7.0667        5.4510        7.1140        9.4258        6.5558        5.4968        4.1491        5.1772        3.6286        2.7879        2.6279        4.8034        7.3709        3.8663        4.8929        5.1822        5.2420        9.2311       12.8351       12.3331       13.4448       10.3554        9.6725       13.2742       12.1388        8.1376       10.0544       17.8281       18.3560       15.5417       12.5032       12.1559       11.3871        8.4000        8.2617        5.1925        4.8043        5.7386        3.1423        4.1378        1.5544        0.9878        0.5797        2.7099        2.7321        3.7874        5.2191        6.2615        4.1619        3.8511        4.3166        5.7965        6.1747        6.6303        8.2478        8.2757        8.8337        9.8769       12.1526       13.8262       15.2116       16.6602       18.4356       24.5044       21.9177       19.6515       21.7729       27.2472       27.2014       17.6224       17.5213       20.3275       19.1492       14.3912       13.6848       12.7812       12.0951       12.0824       12.7449       16.1416       19.5929       29.6211       22.7372       29.7941       36.4199       35.3725       42.2887       45.2094       62.3484       65.5822       70.9008       69.6990       83.2866       74.7576       69.5888       80.5563       88.1293       93.9975      101.9556      108.2027      119.3943      122.1413      117.7376      122.0682      114.6765      112.7972      128.3946      118.3751      141.6533      134.7640      143.4850      171.9649      172.8260      168.4458      189.5295      239.8521      255.4338      286.2920      278.6944      260.5786      253.8102      242.0567      236.6747      217.5223      231.3633      198.9261      177.8260      157.5477      171.9685      181.0241      177.1059      169.6412      160.7410      152.0010      151.4171      119.0672      120.5648      140.2242        0.0000        0.0000        0.0000        0.0000        0.0000        0.0000        0.0000        0.0000        0.0000        0.0000        0.0000        0.0000        0.0000        0.0000        0.0000        0.0000        0.0000        0.0000        0.0000        0.0000        0.0000        0.0000        0.0000        0.0000        0.0000        0.0000        0.0000        0.0000        0.0000        0.0000        0.0000        0.0000        0.0000        0.0000        0.0000        0.0000        0.0000        0.0000        0.0000        0.0000        0.0000        0.0000        0.0000        0.0000        0.0000        0.0000        0.0000        0.0000        0.0000        0.0000        0.0000
        0.0000        0.0000        0.0000        0.0000        0.0000        0.0000        0.0000        0.0000        0.0000        0.0000        0.0000        0.0000        0.0000        0.0000        0.0000        0.0000        0.0000        0.0000        0.0000        0.0000        0.0000        0.0000        0.0000        0.0000        0.0000        0.0000        0.0000        0.0000        0.0000        0.0000        0.0000        0.0000        0.0000        0.0000        0.0000        0.0000        0.0000       54.2256       51.8394       32.8551       17.8893       15.0092       15.7780       20.3196       19.2201       24.5107       32.5634       37.6328       42.9658       39.5172       39.4650       26.9072       13.1425       14.2318       12.1389        5.0923        2.2096        1.5753        2.6384        3.8338        4.3467        5.5407        7.5747        5.0342        5.5043        4.3877        2.9553        3.6600        2.9224        2.1580        1.0703        1.2449        5.6835        8.3839        3.4754        7.9066        3.9090        8.4849        9.3036       10.9462        9.0300        8.3069        6.5154        8.3370        6.2544        6.9906       10.2841       19.2218       17.4082       11.6389       10.3643       20.3457       17.1584       15.3489        6.8682        8.7559        5.1473        2.7122        4.6761        3.4738        0.8443        0.6662        0.7933        0.6518        0.5534        0.3610        0.5572        2.9252        2.9231        3.9879        3.8451        4.1326        5.1999        4.8277        6.6200        7.1369        7.3312        7.9611       10.4372       13.3607       17.5412       19.3522       18.1432       20.3841       23.5883       17.6544       19.8517       23.2577       25.5236       25.6702       22.8630       19.1875       18.0021       16.3993       16.2129       13.8142       13.2825       13.3210       16.1925       26.1164       27.0669       30.1683       33.8519       35.6577       38.5643       32.4603       38.5614       42.1090       42.7288       61.4835       82.1968       74.4930       74.6487       75.8520       73.4757       82.2710       90.7200      102.4076      107.8218      109.7508      140.9306      130.8801      121.1674      130.4413      155.1721      148.5581      142.5004      130.4833      133.7948      133.8896      143.9288      158.4776      175.1606      194.0596      235.8873      240.0622      254.4327      275.5907      291.2276      246.4650      237.2632      203.4563      254.7581      237.9859      184.2497      165.1174      150.1663      142.6915      155.2030      164.6485      174.9382      152.4792      143.0497      142.7439      139.1845      116.6115      122.0003        0.0000        0.0000        0.0000        0.0000        0.0000        0.0000        0.0000        0.0000        0.0000        0.0000        0.0000        0.0000        0.0000        0.0000        0.0000        0.0000        0.0000        0.0000        0.0000        0.0000        0.0000        0.0000        0.0000        0.0000        0.0000        0.0000        0.0000        0.0000        0.0000        0.0000        0.0000        0.0000        0.0000        0.0000        0.0000        0.0000        0.0000        0.0000        0.0000        0.0000        0.0000        0.0000        0.0000        0.0000        0.0000        0.0000        0.0000        0.0000        0.0000        0.0000        0.0000        0.0000
        0.0000        0.0000        0.0000        0.0000        0.0000        0.0000        0.0000        0.0000        0.0000        0.0000        0.0000        0.0000        0.0000        0.0000        0.0000        0.0000        0.0000        0.0000        0.0000        0.0000        0.0000        0.0000        0.0000        0.0000        0.0000        0.0000        0.0000        0.0000        0.0000        0.0000        0.0000        0.0000        0.0000        0.0000        0.0000        0.0000        0.0000        0.0000        0.0000       26.9893       21.5827       22.3461       22.9753       24.2158       24.0849       34.4577       37.7146       30.9980       43.6803       45.7379       35.7466       19.9634       11.5896        9.0304       11.3077        3.5053        3.4525        2.2986        2.7262        0.9349        1.1549        1.3657        1.3152        0.8256        2.0624        3.8980        2.6724        1.4619        1.0823        1.2600        3.4724        4.0496        9.6108        3.9860        1.6717        4.2044        3.2715        4.4885        5.3879        6.0527        5.6468        6.5524        6.7621        7.0392        7.1099        5.8351        7.3012       18.1755       16.9591       13.5540       13.1329       31.1425       28.2663       19.0756       10.8424       11.9990        6.6163        4.2710        2.7476        0.9317        0.8070        0.2923        0.1428        0.1140        0.0787        0.1448        0.1523        2.7135        4.0110        3.4427        2.1419        2.5598        2.9665        3.5351        4.6238        5.5437        6.4378        7.5124       10.3886       12.6137       14.0064       15.4132       14.8731       19.2758       16.6051       18.2451       19.7288       20.8560       21.6437       23.4635       23.9250       18.7204       17.6330       17.7919       17.2379       15.6413       15.0661       15.1362       17.0345       20.0344       25.0418       25.6360       27.1426       36.1127       42.1970       42.0723       52.7021       48.3901       51.4604       69.7732       78.2492       78.1893       76.3618       83.0068       85.1654       88.5491      103.5780      117.7678      121.9804      118.8977      155.4730      164.5083      163.9526      161.9925      183.3857      182.7323      148.4940      172.8682      164.8382      126.3083      146.7014      184.3132      175.2900      208.6918      220.2674      219.2870      207.2418      248.2106      257.6320      215.0810      218.0741      203.8494      203.5469      158.8762      163.2523      138.2650      147.7746      148.2637      146.5755      151.2148      151.9892      143.3163      145.4850      137.1747      131.9745      110.9101      126.9922        0.0000        0.0000        0.0000        0.0000        0.0000        0.0000        0.0000        0.0000        0.0000        0.0000        0.0000        0.0000        0.0000        0.0000        0.0000        0.0000        0.0000        0.0000        0.0000        0.0000        0.0000        0.0000        0.0000        0.0000        0.0000        0.0000        0.0000        0.0000        0.0000        0.0000        0.0000        0.0000        0.0000        0.0000        0.0000        0.0000        0.0000        0.0000        0.0000        0.0000        0.0000        0.0000        0.0000        0.0000        0.0000        0.0000        0.0000        0.0000        0.0000        0.0000        0.0000        0.0000
        0.0000        0.0000        0.0000        0.0000        0.0000        0.0000        0.0000        0.0000        0.0000        0.0000        0.0000        0.0000        0.0000        0.0000        0.0000        0.0000        0.0000        0.0000        0.0000        0.0000        0.0000        0.0000        0.0000        0.0000        0.0000        0.0000        0.0000        0.0000        0.0000        0.0000        0.0000        0.0000        0.0000        0.0000        0.0000        0.0000        0.0000        0.0000        0.0000        0.0000       32.0935       37.0811       30.8180       52.8209       48.9181       45.3441       43.4717       46.3998       43.6846       31.8818       29.5436       14.0667       10.3358        7.6452        6.9585        4.2650        6.2259        6.4290        4.1837        1.7502        0.5374        2.0528        0.9314        0.4725        1.2126        2.4560        2.8451        4.9682        5.2171        4.2724        5.6170        2.7194        4.5739        0.0699        0.7818        2.0922        2.8353        5.5234        7.5423        6.8277        6.5864        8.0863       10.0234        8.2644        9.3146        9.4796       12.1828       19.0918       22.0007       17.7498       16.5284       26.7475       24.9804       26.0989       24.2759       16.1461       10.1283        6.7711        5.9777        2.0465        2.0512        0.3674        0.7165        0.7687        0.6685        0.4552        0.2590        3.2038        5.7407        3.6943        2.4340        2.8765        2.6089        3.2364        4.2008        5.1688        5.9425        8.6158        9.4042       10.6898       12.4829       13.4702       15.2558       16.6375       18.1695       19.5519       21.1248       22.3718       24.0012       24.1251       22.8519       20.9239       19.2525       19.3667       19.3801       16.8421       17.5365       21.7319       19.5205       21.5712       25.6791       27.9894       41.2987       55.9026       56.6584       55.2300       53.6235       59.1946       67.3820       91.6526      102.9237       92.5550       81.7384       86.5944       97.1753      104.7196      109.1112      119.8810      123.7877      123.0446      134.1461      171.1801      170.8067      157.7167      158.2132      155.7824      140.3752      144.8220      136.8869      136.2080      142.0178      190.8554      179.6646      150.4672      168.1727      190.1144      194.4501      234.5120      244.6162      202.3040      188.0835      196.7214      164.0217      134.3096      131.0514      145.0065      152.6657      136.1420      121.1276      138.7984      137.8124      128.6158      131.9403      137.3727      112.2421      105.9353        0.0000        0.0000        0.0000        0.0000        0.0000        0.0000        0.0000        0.0000        0.0000        0.0000        0.0000        0.0000        0.0000        0.0000        0.0000        0.0000        0.0000        0.0000        0.0000        0.0000        0.0000        0.0000        0.0000        0.0000        0.0000        0.0000        0.0000        0.0000        0.0000        0.0000        0.0000        0.0000        0.0000        0.0000        0.0000        0.0000        0.0000        0.0000        0.0000        0.0000        0.0000        0.0000        0.0000        0.0000        0.0000        0.0000        0.0000        0.0000        0.0000        0.0000        0.0000        0.0000        0.0000
        0.0000        0.0000        0.0000        0.0000        0.0000        0.0000        0.0000        0.0000        0.0000        0.0000        0.0000        0.0000        0.0000        0.0000        0.0000        0.0000        0.0000        0.0000        0.0000        0.0000        0.0000        0.0000        0.0000        0.0000        0.0000        0.0000        0.0000        0.0000        0.0000        0.0000        0.0000        0.0000        0.0000        0.0000        0.0000        0.0000        0.0000        0.0000        0.0000        0.0000        0.0000        0.0000        0.0000       62.5234       68.3737       71.7990       66.3553       53.5619       46.3652       43.0027       34.3958       34.4934       24.4188       17.8666       17.4993       17.2944       13.3828       14.1874       11.1906        5.2913        3.5989        4.7876        6.9788       11.1318       10.1128       10.1062       12.1535       20.1624       14.3799       15.9857       11.9527       14.6326       13.6878       10.7261       17.2213        9.4758        4.6188       11.8631        9.8617       15.7706       16.2168       21.1379       25.3326       41.8339       50.8143       53.7686       56.3824       54.4270       64.8746       54.4863       55.1798       64.8617       50.8749       48.4415       50.2940       42.4034       26.4095       18.7962       20.0728       24.4681       19.7659       14.0072       16.4398        7.4719        5.5511        3.7810        1.9518        3.3289        9.4142        8.4698        6.6345        7.7440        2.5576        2.4298        6.1696        6.7050        6.3053        7.3794        7.1464        9.2510       10.7392       12.2909       14.6881       20.4747       22.4215       24.2419       26.4618       28.1235       30.3165       30.4822       28.7144       22.6627       23.2035       22.2483       20.6092       18.1046       17.4168       19.6445       23.0691       32.8834       34.6507       36.6557       50.1287       62.9079       74.4702       83.1170       74.6341       83.0008       96.8080       75.4891       75.5588       86.6860      103.9290      108.7057      104.1726      109.5212      116.0981      118.4478      124.3510      127.2397      158.1149      172.8393      170.2622      158.2101      158.4316      146.4905      148.0050      160.4948      142.2534      142.6859      150.0135      147.1076      181.8589      168.2874      153.1570      169.3941      195.3098      194.1592      206.3311      190.4679      177.5390      195.5891      174.8501      133.0268      129.6169      126.6085      123.1685      122.4387      120.3441      131.0419      128.4276      113.0101      109.5734      113.1395      108.3471       63.3600        0.0000        0.0000        0.0000        0.0000        0.0000        0.0000        0.0000        0.0000        0.0000        0.0000        0.0000        0.0000        0.0000        0.0000        0.0000        0.0000        0.0000        0.0000        0.0000        0.0000        0.0000        0.0000        0.0000        0.0000        0.0000        0.0000        0.0000        0.0000        0.0000        0.0000        0.0000        0.0000        0.0000        0.0000        0.0000        0.0000        0.0000        0.0000        0.0000        0.0000        0.0000        0.0000        0.0000        0.0000        0.0000        0.0000        0.0000        0.0000        0.0000        0.0000        0.0000        0.0000        0.0000
        0.0000        0.0000        0.0000        0.0000        0.0000        0.0000        0.0000        0.0000        0.0000        0.0000        0.0000        0.0000        0.0000        0.0000        0.0000        0.0000        0.0000        0.0000        0.0000        0.0000        0.0000        0.0000        0.0000        0.0000        0.0000        0.0000        0.0000        0.0000        0.0000        0.0000        0.0000        0.0000        0.0000        0.0000        0.0000        0.0000        0.0000        0.0000        0.0000        0.0000        0.0000        0.0000        0.0000        0.0000       76.5470       79.4687       79.6825       53.4827       47.7286       39.3555       34.2838       33.6925       25.4047       21.4947       19.0732       16.9511       15.3929       15.9828       13.0580        6.8680        4.9095        3.7142        4.6765        5.8910        3.5053        8.4130        9.9755       11.6441       13.1135       11.2136       12.1993        9.7090       11.1767       11.7253       16.7452        5.2957        3.8052        4.7724        8.1623       16.6900       20.3493       25.7146       32.7056       54.8164       65.6807       68.8175       68.3795       72.6738       78.8039       66.0186       62.6931       58.1957       50.1006       46.7052       42.4034       40.0305       33.7907       25.4853       25.5068       30.8042       24.4046       18.4738       14.0484        7.9165        5.3899        3.7451        2.2097        5.9316        7.0506        6.7637        5.5050        6.2852        4.6542        3.6567        6.8099       12.1310        8.7124        7.5478       15.3653        9.7298       10.9176       12.4915       14.8886       20.7834       23.9707       26.6908       29.3425       31.1103       33.6331       33.8504       31.8345       25.0812       31.0540       29.4982       22.4765       22.4706       21.0390       18.9780       26.5500       41.8297       45.0966       42.0302       43.6446       60.2609       71.9624       82.4620       84.5591       96.9362       94.8673       84.9943       93.7827       94.8810      104.1827      115.0300      106.5370       96.8597      103.8680       97.1010      109.4063      116.3362      127.7172      128.7417      134.1776      147.8070      146.4466      156.6949      145.4594      138.8490      132.5025      131.4607      148.0765      163.4964      196.1352      160.5441      169.5335      185.9945      200.2951      206.5068      216.5120      195.0016      170.6350      171.1727      169.8922      134.8386      134.3154      124.7043      121.3292      122.2044      120.3428      127.4204      122.5784      104.8234      102.7214      114.1359      104.4947      102.3300        0.0000        0.0000        0.0000        0.0000        0.0000        0.0000        0.0000        0.0000        0.0000        0.0000        0.0000        0.0000        0.0000        0.0000        0.0000        0.0000        0.0000        0.0000        0.0000        0.0000        0.0000        0.0000        0.0000        0.0000        0.0000        0.0000        0.0000        0.0000        0.0000        0.0000        0.0000        0.0000        0.0000        0.0000        0.0000        0.0000        0.0000        0.0000        0.0000        0.0000        0.0000        0.0000        0.0000        0.0000        0.0000        0.0000        0.0000        0.0000        0.0000        0.0000        0.0000        0.0000        0.0000
        0.0000        0.0000        0.0000        0.0000        0.0000        0.0000        0.0000        0.0000        0.0000        0.0000        0.0000        0.0000        0.0000        0.0000        0.0000        0.0000        0.0000        0.0000        0.0000        0.0000        0.0000        0.0000        0.0000        0.0000        0.0000        0.0000        0.0000        0.0000        0.0000        0.0000        0.0000        0.0000        0.0000        0.0000        0.0000        0.0000        0.0000        0.0000        0.0000        0.0000        0.0000        0.0000        0.0000        0.0000        0.0000        0.0000       61.7098       51.2467       40.8552       39.8991       45.4683       35.0157       30.4436       24.2649       20.5142       18.8481       20.0612       26.0193       19.5462        7.4241        5.5161        4.6412        7.7143        8.4229        6.1921        7.5839        8.8824       11.4752        9.6367        9.5340        9.3304        8.9303        6.8355        6.6847        5.9621        1.5115        1.2387        2.1709        5.8279       17.2792       20.4935       27.6429       35.7714       61.0367       73.4334       73.9536       72.1121       66.0067       77.1749       79.3696       66.3112       40.4611       38.3291       37.4136       33.6679       28.6627       26.3539       26.4779       27.2716       33.0953       31.2711       32.9245       26.5085       10.4337        4.9176        2.7954        2.8478        3.4800        2.9541        3.1329        7.4326        2.6770        3.4251        2.7540        4.9242        6.8935        6.1861        6.4221       15.9649       13.0906       11.0178       11.9571       16.1819       20.7732       23.9287       26.6748       29.5664       32.4811       34.3083       36.1067       32.8420       26.2189       34.7319       34.5977       34.2680       35.5366       36.7465       41.0613       47.8635       46.7924       42.0334       56.1021       52.2528       55.3693       49.5927       62.7644       74.3800       85.0575       97.7117       96.1827      100.4630      113.0156      105.9669      107.9451      111.6696      101.8074      103.3402       99.4085      102.7533      116.4039      119.4916      136.6258      135.5079      141.4101      160.8649      154.0455      151.0356      140.0967      137.0653      122.5210      133.3525      160.4681      167.3837      166.0350      154.9128      185.9840      204.7149      208.5916      187.9987      170.9176      162.4152      155.4369      134.6361      131.8073      123.2311      114.1805      113.3251      114.7117      112.8905      111.3805      117.5520      106.6234      100.8278      105.9925      109.8682      107.8500        0.0000        0.0000        0.0000        0.0000        0.0000        0.0000        0.0000        0.0000        0.0000        0.0000        0.0000        0.0000        0.0000        0.0000        0.0000        0.0000        0.0000        0.0000        0.0000        0.0000        0.0000        0.0000        0.0000        0.0000        0.0000        0.0000        0.0000        0.0000        0.0000        0.0000        0.0000        0.0000        0.0000        0.0000        0.0000        0.0000        0.0000        0.0000        0.0000        0.0000        0.0000        0.0000        0.0000        0.0000        0.0000        0.0000        0.0000        0.0000        0.0000        0.0000        0.0000        0.0000        0.0000
        0.0000        0.0000        0.0000        0.0000        0.0000        0.0000        0.0000        0.0000        0.0000        0.0000        0.0000        0.0000        0.0000        0.0000        0.0000        0.0000        0.0000        0.0000        0.0000        0.0000        0.0000        0.0000        0.0000        0.0000        0.0000        0.0000        0.0000        0.0000        0.0000        0.0000        0.0000        0.0000        0.0000        0.0000        0.0000        0.0000        0.0000        0.0000        0.0000        0.0000        0.0000        0.0000        0.0000        0.0000        0.0000        0.0000        0.0000       37.2880       34.4031       37.5684       39.6794       36.5143       29.9949       27.2657       26.8685       30.1892       30.5563       21.3499       14.5196        7.8090        7.3916        8.8447        8.5870        8.6402       10.6901        8.6664        8.2099        9.3100        9.7946       10.6618       10.1106        9.2742        9.0698        9.3953        9.9885        3.1206        1.9436        2.5176        4.6464       20.4598       23.9441       29.5106       36.4904       58.1723       66.3084       64.5319       86.5005       80.7075       85.5305       79.0247       61.4632       48.5231       39.4584       35.4041       31.9116       29.2763       26.5096       25.9783       30.1303       45.9355       46.7743       42.7662       35.1838       13.4395        8.0292        5.0632        3.8749        5.3693        3.5586        2.9594        3.2732        5.2087        3.5313        3.6665        4.2727        5.5081        6.5972        7.4249       15.9847       10.3463       10.5783       13.1045       16.8721       20.0662       22.6844       25.1933       27.7566       30.0784       32.6225       33.2295       33.6150       26.7750       37.6440       36.3792       31.2513       34.2386       25.2634       32.8906       31.5440       40.7582       39.4678       36.4506       48.4950       61.3652       68.9683       65.9109       79.9521       78.7565       79.5241       88.5255      116.6216      122.6007      122.1566      136.6584      121.5274      112.9769      100.7842      104.4061      107.7018      116.4936      121.5118      155.0658      160.7602      147.1794      150.0017      144.3289      126.6509      123.9796      121.4089      128.1956      131.5003      138.6190      122.3032      134.0729      131.6390      152.2124      182.6575      170.8224      160.9403      148.2018      148.2322      143.6206      131.9561      128.9365      116.5042      116.6563      117.9957      103.8643      102.9201      108.2856      143.3073      127.3213      117.3442      106.5610      146.5276        0.0000        0.0000        0.0000        0.0000        0.0000        0.0000        0.0000        0.0000        0.0000        0.0000        0.0000        0.0000        0.0000        0.0000        0.0000        0.0000        0.0000        0.0000        0.0000        0.0000        0.0000        0.0000        0.0000        0.0000        0.0000        0.0000        0.0000        0.0000        0.0000        0.0000        0.0000        0.0000        0.0000        0.0000        0.0000        0.0000        0.0000        0.0000        0.0000        0.0000        0.0000        0.0000        0.0000        0.0000        0.0000        0.0000        0.0000        0.0000        0.0000        0.0000        0.0000        0.0000        0.0000        0.0000
        0.0000        0.0000        0.0000        0.0000        0.0000        0.0000        0.0000        0.0000        0.0000        0.0000        0.0000        0.0000        0.0000        0.0000        0.0000        0.0000        0.0000        0.0000        0.0000        0.0000        0.0000        0.0000        0.0000        0.0000        0.0000        0.0000        0.0000        0.0000        0.0000        0.0000        0.0000        0.0000        0.0000        0.0000        0.0000        0.0000        0.0000        0.0000        0.0000        0.0000        0.0000        0.0000        0.0000        0.0000        0.0000        0.0000        0.0000        0.0000        0.0000        0.0000       26.0208       21.7324       20.3655       22.9036       23.9462       41.6284       26.8317       23.7003       20.5994       15.4015       18.6733       18.5931       10.8715       13.1907       12.4722       10.5504        0.0000        0.0000       15.3759       15.6179       15.5437       18.0969       23.9983       24.9146       19.0131       19.8679       14.2476       15.9919       21.1463       32.9097       38.5696       39.3291       45.8416       46.1258       58.0084       72.6379       82.9368       72.8653       61.2450        0.0000        0.0000        0.0000        0.0000       62.8298       61.8674       43.8832       37.7208       29.9118        0.0000       70.6225       75.9535       69.1249       63.8384       38.5447       21.6374       14.0613       10.1840        3.8787        3.2529        2.8886        4.6225        5.7111        5.2075        5.2458        6.2588        9.0282       16.4040       16.4770       25.1589       13.1533       15.9987       20.0842       14.4583       16.8361       20.0369       22.1613       23.6190       29.1246       33.1172       31.4084       30.3114       31.6199       43.3209       38.6007       28.7700       26.1264       28.7897       37.0098       37.0976       35.7743       39.2277       39.6584       38.6740       52.7794       64.3660       70.7954       71.1106       77.9137       93.5118      112.8288      114.0757      114.1348      122.7024      139.1631      119.7778      129.9669      127.1767      125.8214      115.9424      127.0659      120.1153      136.5893      143.3714      130.8857      123.6520      139.0549      122.5897      101.9553      102.5382      114.8494      108.4265      101.6715      110.0971      112.1766      116.3552      135.8686      139.6671      156.0192      152.0601      154.8016      143.1007      141.5865      143.7460      128.5896      120.9720      115.3244      111.0214      106.0851      116.8024      114.1427      141.1888      143.3044       99.8313        0.0000        0.0000        0.0000        0.0000        0.0000        0.0000        0.0000        0.0000        0.0000        0.0000        0.0000        0.0000        0.0000        0.0000        0.0000        0.0000        0.0000        0.0000        0.0000        0.0000        0.0000        0.0000        0.0000        0.0000        0.0000        0.0000        0.0000        0.0000        0.0000        0.0000        0.0000        0.0000        0.0000        0.0000        0.0000        0.0000        0.0000        0.0000        0.0000        0.0000        0.0000        0.0000        0.0000        0.0000        0.0000        0.0000        0.0000        0.0000        0.0000        0.0000        0.0000        0.0000        0.0000        0.0000        0.0000        0.0000
        0.0000        0.0000        0.0000        0.0000        0.0000        0.0000        0.0000        0.0000        0.0000        0.0000        0.0000        0.0000        0.0000        0.0000        0.0000        0.0000        0.0000        0.0000        0.0000        0.0000        0.0000        0.0000        0.0000        0.0000        0.0000        0.0000        0.0000        0.0000        0.0000        0.0000        0.0000        0.0000        0.0000        0.0000        0.0000        0.0000        0.0000        0.0000        0.0000        0.0000        0.0000        0.0000        0.0000        0.0000        0.0000        0.0000        0.0000        0.0000        0.0000        0.0000        0.0000        0.0000        0.0000        0.0000        0.0000       23.4098       22.9813       22.0501        0.0000        0.0000        0.0000       12.1644       12.2758       12.4356       11.9942        0.0000        0.0000        0.0000        0.0000        0.0000        0.0000        0.0000       25.8667       23.8823       21.3253       20.9513       19.0625       19.5472       23.2572       32.8118       37.1465       39.3453       44.3093       53.8382       60.3079       60.4432       65.4846       75.3386        0.0000        0.0000        0.0000        0.0000        0.0000        0.0000      101.9558       33.0495        0.0000        0.0000        0.0000       69.9981       75.8271       74.5322       56.2457       40.6586       24.6182       18.1261       14.2019        5.4345        3.8737        3.3835        8.8467        6.7371        5.2632        7.9352        7.7621       12.8750       16.1638       23.2896       26.0946       16.4338       16.7764       17.7666       19.7026       16.2606       17.6912       19.7376       23.6903       31.6464       30.3956       29.1669       29.3114       34.8254       33.2324       38.4988       34.6521       29.7095       31.4258       39.0719       36.0752       38.4620       47.2441       47.0216       50.6818       57.0324       68.4174       70.3139       82.4320      105.8509      114.3026      115.3408      103.1517       99.3065      103.5214      117.2132      118.0722      130.0601      134.7014      131.6572      121.6522      119.6489      120.7663      134.4756      136.9790      120.4868      117.4009      125.9834      113.3213      107.7416      116.7440      104.9377      111.3011      104.2053       99.5721      106.5469      113.2918      132.4322      136.8979      138.9732      131.3562      139.5827      151.2055      140.5561      132.9207      123.1954      116.6247      115.0208      115.2166      110.6305      102.0710      113.2908      163.1422      176.5392      125.0318        0.0000        0.0000        0.0000        0.0000        0.0000        0.0000        0.0000        0.0000        0.0000        0.0000        0.0000        0.0000        0.0000        0.0000        0.0000        0.0000        0.0000        0.0000        0.0000        0.0000        0.0000        0.0000        0.0000        0.0000        0.0000        0.0000        0.0000        0.0000        0.0000        0.0000        0.0000        0.0000        0.0000        0.0000        0.0000        0.0000        0.0000        0.0000        0.0000        0.0000        0.0000        0.0000        0.0000        0.0000        0.0000        0.0000        0.0000        0.0000        0.0000        0.0000        0.0000        0.0000        0.0000        0.0000        0.0000        0.0000
        0.0000        0.0000        0.0000        0.0000        0.0000        0.0000        0.0000        0.0000        0.0000        0.0000        0.0000        0.0000        0.0000        0.0000        0.0000        0.0000        0.0000        0.0000        0.0000        0.0000        0.0000        0.0000        0.0000        0.0000        0.0000        0.0000        0.0000        0.0000        0.0000        0.0000        0.0000        0.0000        0.0000        0.0000        0.0000        0.0000        0.0000        0.0000        0.0000        0.0000        0.0000        0.0000        0.0000        0.0000        0.0000        0.0000        0.0000        0.0000        0.0000        0.0000        0.0000        0.0000        0.0000        0.0000        0.0000        0.0000        0.0000        0.0000        0.0000        0.0000        0.0000       15.7214       15.9644       19.5767       16.1539        0.0000        0.0000        0.0000        0.0000        0.0000        0.0000        0.0000        0.0000       26.2350       22.4916       19.7524       18.4680       19.9907       24.5395       32.9769       43.6563       39.5832       47.0471       46.8929       46.3387        0.0000        0.0000        0.0000        0.0000        0.0000        0.0000        0.0000        0.0000        0.0000        0.0000        0.0000        0.0000        0.0000        0.0000        0.0000       71.5795       69.6815       55.9467       41.3306       27.0035       20.2819       15.2411        7.4893        4.3137        3.8797        4.4788        5.0062        6.5937        7.4050        8.9490       18.9120       26.6969       29.0401       31.1099       13.6560       19.4832       17.1683       14.6819       16.0288       17.9184       21.0915       21.7769       29.4841       28.9711       29.3124       29.5793       36.7401       41.3648       35.3226       32.4792       30.8744       37.4158       30.9833       41.8484       44.3517       52.4395       61.2091       64.3559       58.6517       64.4564       68.7560       72.5873       87.7140       99.4453      113.5875      109.7746      107.5110      112.0978      107.6911      108.6716      130.8009      126.0593      123.9000      115.1607      119.1409      120.3560      124.8522      124.5093      111.9123      114.1347      113.1876       98.1205      104.1832      110.1852      100.5442      102.3124       91.9476      101.7439      101.9700      131.4856      118.2041      126.7974      135.2978      135.7109      142.5082      151.4035      134.0836      129.5596      115.9185      120.5913      115.2888      113.3462      108.1527      101.3811       95.9897      175.9173      131.1895        0.0000        0.0000        0.0000        0.0000        0.0000        0.0000        0.0000        0.0000        0.0000        0.0000        0.0000        0.0000        0.0000        0.0000        0.0000        0.0000        0.0000        0.0000        0.0000        0.0000        0.0000        0.0000        0.0000        0.0000        0.0000        0.0000        0.0000        0.0000        0.0000        0.0000        0.0000        0.0000        0.0000        0.0000        0.0000        0.0000        0.0000        0.0000        0.0000        0.0000        0.0000        0.0000        0.0000        0.0000        0.0000        0.0000        0.0000        0.0000        0.0000        0.0000        0.0000        0.0000        0.0000        0.0000        0.0000        0.0000        0.0000
        0.0000        0.0000        0.0000        0.0000        0.0000        0.0000        0.0000        0.0000        0.0000        0.0000        0.0000        0.0000        0.0000        0.0000        0.0000        0.0000        0.0000        0.0000        0.0000        0.0000        0.0000        0.0000        0.0000        0.0000        0.0000        0.0000        0.0000        0.0000        0.0000        0.0000        0.0000        0.0000        0.0000        0.0000        0.0000        0.0000        0.0000        0.0000        0.0000        0.0000        0.0000        0.0000        0.0000        0.0000        0.0000        0.0000        0.0000        0.0000        0.0000        0.0000        0.0000        0.0000        0.0000        0.0000        0.0000        0.0000        0.0000        0.0000        0.0000        0.0000        0.0000        0.0000       16.3908       20.2817        0.0000        0.0000        0.0000        0.0000        0.0000        0.0000        0.0000        0.0000        0.0000        0.0000       21.8347       18.2248       18.6635       20.5001       22.0369       32.9575       37.4461       41.4463       42.0344       39.3935        0.0000        0.0000        0.0000        0.0000        0.0000        0.0000        0.0000        0.0000        0.0000        0.0000        0.0000        0.0000        0.0000        0.0000        0.0000        0.0000        0.0000       60.6092       58.8764       37.8015       26.1509       21.1099       16.2498       23.9919        5.0311        4.5008        4.9953        6.7827        8.4972        8.2351        9.3938       18.2702       25.3033       33.3684       29.9529       20.9566       17.0987       17.0372       16.8902       17.5933       20.7160       19.5540       21.2426       28.1014       28.0617       29.4037       30.7852       36.3986       36.7560       32.9652       32.7343       37.6429       42.2066       41.3119       48.5064       44.2336       46.8336       52.0757       48.3701       56.2045       66.8000       68.2293       75.6070       79.5653       92.6696       96.2550       94.8540       93.7208       97.3911      104.2506      116.2415       98.1192      104.6346      116.0571      113.0148      112.9501      117.6306      114.1654      122.2048      118.0736      107.0300      103.4225       96.1775       99.7857      101.3081       92.9467       96.3772       92.8352       95.2343       94.3519       99.9454      115.9902      127.4113      131.9776      135.2845      132.5307      131.3416      129.1434      126.6718      114.5064      115.5476      118.2683      111.7320      106.9230       99.4543      135.4494      137.1046        0.0000        0.0000        0.0000        0.0000        0.0000        0.0000        0.0000        0.0000        0.0000        0.0000        0.0000        0.0000        0.0000        0.0000        0.0000        0.0000        0.0000        0.0000        0.0000        0.0000        0.0000        0.0000        0.0000        0.0000        0.0000        0.0000        0.0000        0.0000        0.0000        0.0000        0.0000        0.0000        0.0000        0.0000        0.0000        0.0000        0.0000        0.0000        0.0000        0.0000        0.0000        0.0000        0.0000        0.0000        0.0000        0.0000        0.0000        0.0000        0.0000        0.0000        0.0000        0.0000        0.0000        0.0000        0.0000        0.0000        0.0000        0.0000
        0.0000        0.0000        0.0000        0.0000        0.0000        0.0000        0.0000        0.0000        0.0000        0.0000        0.0000        0.0000        0.0000        0.0000        0.0000        0.0000        0.0000        0.0000        0.0000        0.0000        0.0000        0.0000        0.0000        0.0000        0.0000        0.0000        0.0000        0.0000        0.0000        0.0000        0.0000        0.0000        0.0000        0.0000        0.0000        0.0000        0.0000        0.0000        0.0000        0.0000        0.0000        0.0000        0.0000        0.0000        0.0000        0.0000        0.0000        0.0000        0.0000        0.0000        0.0000        0.0000        0.0000        0.0000        0.0000        0.0000        0.0000        0.0000        0.0000        0.0000        0.0000        0.0000        0.0000        0.0000        0.0000        0.0000        0.0000        0.0000        0.0000        0.0000        0.0000        0.0000        0.0000        0.0000       26.5208       29.1554       30.5585       31.0156       31.9439       37.0000       41.4564       35.1732       38.1022        0.0000        0.0000        0.0000        0.0000        0.0000        0.0000        0.0000        0.0000        0.0000        0.0000        0.0000        0.0000        0.0000        0.0000        0.0000        0.0000        0.0000        0.0000       73.5686       69.9142       49.2939       36.2060       29.8742       23.6107       16.6957       11.4854        8.3426       12.8396       11.7173       12.2818        9.3210       12.0145       20.3915       22.7802       28.1427       27.0584       26.6119       24.1693       22.4733       25.5736       29.0390       24.1174       22.2337       22.5830       24.0112       27.7008       29.8151       31.0242       39.3118       35.9242       41.7923       43.5935       45.2107       58.3956       51.3063       57.8659       53.2740       49.6432       47.0895       45.4708       55.8220       72.5723       78.9079       84.5049       88.4262       89.8526       86.0147       97.9995       97.7472       93.7485       90.0217       95.5145       93.6052       98.2369      103.0279      101.9628      100.5368      111.8620      103.1164       99.0644       86.6139       89.5825       88.2753       86.9099       92.7631       91.0110       95.2659       90.4117      100.2582       99.4938      105.0522      102.1656      112.2436      111.0222      123.2499      115.0972      115.1767      112.1885      104.1761      104.8866      113.0896      118.8625      126.9327      119.5383      114.7568      113.4001      151.9279      134.1420        0.0000        0.0000        0.0000        0.0000        0.0000        0.0000        0.0000        0.0000        0.0000        0.0000        0.0000        0.0000        0.0000        0.0000        0.0000        0.0000        0.0000        0.0000        0.0000        0.0000        0.0000        0.0000        0.0000        0.0000        0.0000        0.0000        0.0000        0.0000        0.0000        0.0000        0.0000        0.0000        0.0000        0.0000        0.0000        0.0000        0.0000        0.0000        0.0000        0.0000        0.0000        0.0000        0.0000        0.0000        0.0000        0.0000        0.0000        0.0000        0.0000        0.0000        0.0000        0.0000        0.0000        0.0000        0.0000        0.0000        0.0000        0.0000
        0.0000        0.0000        0.0000        0.0000        0.0000        0.0000        0.0000        0.0000        0.0000        0.0000        0.0000        0.0000        0.0000        0.0000        0.0000        0.0000        0.0000        0.0000        0.0000        0.0000        0.0000        0.0000        0.0000        0.0000        0.0000        0.0000        0.0000        0.0000        0.0000        0.0000        0.0000        0.0000        0.0000        0.0000        0.0000        0.0000        0.0000        0.0000        0.0000        0.0000        0.0000        0.0000        0.0000        0.0000        0.0000        0.0000        0.0000        0.0000        0.0000        0.0000        0.0000        0.0000        0.0000        0.0000        0.0000        0.0000        0.0000        0.0000        0.0000        0.0000        0.0000        0.0000        0.0000        0.0000        0.0000        0.0000        0.0000        0.0000        0.0000        0.0000        0.0000        0.0000        0.0000        0.0000        0.0000        0.0000        0.0000        0.0000        0.0000        0.0000        0.0000        0.0000        0.0000        0.0000        0.0000        0.0000        0.0000        0.0000        0.0000        0.0000        0.0000        0.0000        0.0000        0.0000        0.0000        0.0000        0.0000        0.0000        0.0000        0.0000        0.0000       56.3538       55.1483       44.2796       36.8291       31.5632       25.4559       17.6217       13.2673       11.3341       11.9052       11.7482       11.4320       12.3078       15.4145       20.6183       23.6848       25.8076       25.0841       23.8216       26.3314       24.6363       23.4533       22.4420       22.2775       22.0010       22.7275       26.2743       28.3576       29.9846       31.1737       40.1197       40.8313       46.8475       47.5106       51.2520       46.7017       44.3693       44.8805       46.4057       47.8774       50.7108       54.4427       66.6988       72.2553       81.6908       88.7810       88.2534       89.4580      101.2532       90.1010       84.7391       90.3209       88.1890       89.8514       88.8226       90.7610       94.7659       96.9364       92.4363       96.7291       92.1384       85.8455       85.4476       86.8143       85.9202       88.6697       88.4916       84.6235       86.0685       90.4703       93.6225      104.2638      103.6370      100.9500       96.1463       94.4431      104.4552      100.1274      104.9452      105.9264       96.2703      104.6315      112.6037      118.3074      124.5571      118.9954      106.8145      116.3018      151.6095        0.0000        0.0000        0.0000        0.0000        0.0000        0.0000        0.0000        0.0000        0.0000        0.0000        0.0000        0.0000        0.0000        0.0000        0.0000        0.0000        0.0000        0.0000        0.0000        0.0000        0.0000        0.0000        0.0000        0.0000        0.0000        0.0000        0.0000        0.0000        0.0000        0.0000        0.0000        0.0000        0.0000        0.0000        0.0000        0.0000        0.0000        0.0000        0.0000        0.0000        0.0000        0.0000        0.0000        0.0000        0.0000        0.0000        0.0000        0.0000        0.0000        0.0000        0.0000        0.0000        0.0000        0.0000        0.0000        0.0000        0.0000        0.0000        0.0000
        0.0000        0.0000        0.0000        0.0000        0.0000        0.0000        0.0000        0.0000        0.0000        0.0000        0.0000        0.0000        0.0000        0.0000        0.0000        0.0000        0.0000        0.0000        0.0000        0.0000        0.0000        0.0000        0.0000        0.0000        0.0000        0.0000        0.0000        0.0000        0.0000        0.0000        0.0000        0.0000        0.0000        0.0000        0.0000        0.0000        0.0000        0.0000        0.0000        0.0000        0.0000        0.0000        0.0000        0.0000        0.0000        0.0000        0.0000        0.0000        0.0000        0.0000        0.0000        0.0000        0.0000        0.0000        0.0000        0.0000        0.0000        0.0000        0.0000        0.0000        0.0000        0.0000        0.0000        0.0000        0.0000        0.0000        0.0000        0.0000        0.0000        0.0000        0.0000        0.0000        0.0000        0.0000        0.0000        0.0000        0.0000        0.0000        0.0000        0.0000        0.0000        0.0000        0.0000        0.0000        0.0000        0.0000        0.0000        0.0000        0.0000        0.0000        0.0000        0.0000        0.0000        0.0000        0.0000        0.0000        0.0000        0.0000        0.0000        0.0000        0.0000       47.9172       43.1614       40.1037       35.7888       31.7310       25.5855       18.2770       13.5156       10.0041        9.8570       10.8294       11.3702       12.0316       14.7886       19.9432       22.7647       22.2508       24.9702       23.0318       23.9124       23.3365       23.6520       24.4198       21.9435       22.1133       23.3578       25.2802       27.7831       29.6501       31.7088       39.9071       36.9253       34.9843       43.8871       50.2656       44.6752       46.0994       52.7506       48.4670       51.1134       55.5466       67.2682       66.8925       67.7048       85.9200       81.9729       93.1541       91.0735       83.4545       84.5911       85.9381       85.8770       76.2589       79.3030       82.8376       85.6063       91.4674       89.5403       83.6007       87.9391       82.1819       85.6694       78.8707       82.9953       83.2003       80.6335       84.8938       82.7013       81.9412       78.7182       86.9177       91.4764       99.7286       94.6691       93.0371       93.8822       92.5790       96.5862       99.1685       94.7675       95.9139      102.7223      110.9278      119.3977      120.7000      118.6207      113.9001      218.7853      183.1229        0.0000        0.0000        0.0000        0.0000        0.0000        0.0000        0.0000        0.0000        0.0000        0.0000        0.0000        0.0000        0.0000        0.0000        0.0000        0.0000        0.0000        0.0000        0.0000        0.0000        0.0000        0.0000        0.0000        0.0000        0.0000        0.0000        0.0000        0.0000        0.0000        0.0000        0.0000        0.0000        0.0000        0.0000        0.0000        0.0000        0.0000        0.0000        0.0000        0.0000        0.0000        0.0000        0.0000        0.0000        0.0000        0.0000        0.0000        0.0000        0.0000        0.0000        0.0000        0.0000        0.0000        0.0000        0.0000        0.0000        0.0000        0.0000        0.0000
        0.0000        0.0000        0.0000        0.0000        0.0000        0.0000        0.0000        0.0000        0.0000        0.0000        0.0000        0.0000        0.0000        0.0000        0.0000        0.0000        0.0000        0.0000        0.0000        0.0000        0.0000        0.0000        0.0000        0.0000        0.0000        0.0000        0.0000        0.0000        0.0000        0.0000        0.0000        0.0000        0.0000        0.0000        0.0000        0.0000        0.0000        0.0000        0.0000        0.0000        0.0000        0.0000        0.0000        0.0000        0.0000        0.0000        0.0000        0.0000        0.0000        0.0000        0.0000        0.0000        0.0000        0.0000        0.0000        0.0000        0.0000        0.0000        0.0000        0.0000        0.0000        0.0000        0.0000        0.0000        0.0000        0.0000        0.0000        0.0000        0.0000        0.0000        0.0000        0.0000        0.0000        0.0000        0.0000        0.0000        0.0000        0.0000        0.0000        0.0000        0.0000        0.0000        0.0000        0.0000        0.0000        0.0000        0.0000        0.0000        0.0000        0.0000        0.0000        0.0000        0.0000        0.0000        0.0000        0.0000        0.0000        0.0000        0.0000        0.0000       43.6754       42.6120       34.0289       34.9815       32.3668       29.6419       26.6955       19.1692       15.7262       12.8670       11.4273       13.2918       11.4633       11.7019       13.1562       17.0335       19.2063       21.5484       53.9053       24.7052       27.4340       24.2328       29.9003       28.8760       23.7903       23.9139       24.6432       26.1216       27.3337       28.4330       29.4646       31.5288       34.8218       38.3669       40.4521       45.0911       41.3882       44.9709       53.3118       51.7519       53.9012       54.3297       52.7574       71.3018       79.0022       77.8458       77.4045       74.8989       76.1884       79.3053       85.0347       82.9818       77.2286       73.0194       75.8984       78.2067       85.4505       80.9308       80.2577       79.9140       77.6044       76.0232       80.9307       71.8122       78.4201       79.1432       84.9479       83.6604       83.1326       81.4968       78.4262       81.1253       89.1348       84.4028       90.7271       91.6816       91.6705       99.0872       96.3242      104.3663       92.3330      102.5991      103.1608      107.2265      109.9722      121.4161      122.2028      143.0127        0.0000        0.0000        0.0000        0.0000        0.0000        0.0000        0.0000        0.0000        0.0000        0.0000        0.0000        0.0000        0.0000      212.0400        0.0000        0.0000        0.0000      219.5700        0.0000        0.0000        0.0000        0.0000        0.0000        0.0000        0.0000        0.0000        0.0000        0.0000        0.0000        0.0000        0.0000        0.0000        0.0000        0.0000        0.0000        0.0000        0.0000        0.0000        0.0000        0.0000        0.0000        0.0000        0.0000        0.0000        0.0000        0.0000        0.0000        0.0000        0.0000        0.0000        0.0000        0.0000        0.0000        0.0000        0.0000        0.0000        0.0000        0.0000        0.0000        0.0000        0.0000
        0.0000        0.0000        0.0000        0.0000        0.0000        0.0000        0.0000        0.0000        0.0000        0.0000        0.0000        0.0000        0.0000        0.0000        0.0000        0.0000        0.0000        0.0000        0.0000        0.0000        0.0000        0.0000        0.0000        0.0000        0.0000        0.0000        0.0000        0.0000        0.0000        0.0000        0.0000        0.0000        0.0000        0.0000        0.0000        0.0000        0.0000        0.0000        0.0000        0.0000        0.0000        0.0000        0.0000        0.0000        0.0000        0.0000        0.0000        0.0000        0.0000        0.0000        0.0000        0.0000        0.0000        0.0000        0.0000        0.0000        0.0000        0.0000        0.0000        0.0000        0.0000        0.0000        0.0000        0.0000        0.0000        0.0000        0.0000        0.0000        0.0000        0.0000        0.0000        0.0000        0.0000        0.0000        0.0000        0.0000        0.0000        0.0000        0.0000        0.0000        0.0000        0.0000        0.0000        0.0000        0.0000        0.0000        0.0000        0.0000        0.0000        0.0000        0.0000        0.0000        0.0000        0.0000        0.0000        0.0000        0.0000        0.0000        0.0000        0.0000       55.0382       49.3861       39.7983       34.8208       30.9218       29.3916       27.6655       95.7176       50.3988       27.0659       24.8665       13.2961       10.5530        9.7375       14.8023       15.1565       15.2371       18.7073       20.6895       23.9845       26.5352       27.6001       27.9829       29.1735       29.4254       27.8624       28.7455       29.6811       30.8075       33.1254       34.0096       31.8951       39.7014       39.0939       40.7725       41.3973       39.9913       45.5276       52.6597       56.4952       60.4754       52.9040       55.4810       65.7453       73.0523       75.3298       77.5643       79.3324       77.9274       73.8944       77.3584       72.0721       70.4730       68.7243       71.7718       79.7330       83.3282       81.7604       75.0588       71.0759       73.3844       77.1509       91.0533       72.8811       72.9875       74.0624       82.9539       91.0281       82.7864       79.8342       76.8630       75.9728       78.8241       78.6686       80.7692       90.0668       91.0131       97.9773      113.4114       94.6385       81.3419       86.1738       88.8610       98.1742      102.5264      106.5445      112.1954      193.5142        0.0000        0.0000        0.0000        0.0000        0.0000        0.0000        0.0000        0.0000        0.0000        0.0000        0.0000        0.0000      234.1501      222.4200      216.8100        0.0000      203.2500      211.9800        0.0000        0.0000        0.0000        0.0000        0.0000        0.0000        0.0000        0.0000        0.0000        0.0000        0.0000        0.0000        0.0000        0.0000        0.0000        0.0000        0.0000        0.0000        0.0000        0.0000        0.0000        0.0000        0.0000        0.0000        0.0000        0.0000        0.0000        0.0000        0.0000        0.0000        0.0000        0.0000        0.0000        0.0000        0.0000        0.0000        0.0000        0.0000        0.0000        0.0000        0.0000        0.0000        0.0000
        0.0000        0.0000        0.0000        0.0000        0.0000        0.0000        0.0000        0.0000        0.0000        0.0000        0.0000        0.0000        0.0000        0.0000        0.0000        0.0000        0.0000        0.0000        0.0000        0.0000        0.0000        0.0000        0.0000        0.0000        0.0000        0.0000        0.0000        0.0000        0.0000        0.0000        0.0000        0.0000        0.0000        0.0000        0.0000        0.0000        0.0000        0.0000        0.0000        0.0000        0.0000        0.0000        0.0000        0.0000        0.0000        0.0000        0.0000        0.0000        0.0000        0.0000        0.0000        0.0000        0.0000        0.0000        0.0000        0.0000        0.0000        0.0000        0.0000        0.0000        0.0000        0.0000        0.0000        0.0000        0.0000        0.0000        0.0000        0.0000        0.0000        0.0000        0.0000        0.0000        0.0000        0.0000        0.0000        0.0000        0.0000        0.0000        0.0000        0.0000        0.0000        0.0000        0.0000        0.0000        0.0000        0.0000        0.0000        0.0000        0.0000        0.0000        0.0000        0.0000        0.0000        0.0000        0.0000        0.0000        0.0000        0.0000        0.0000       34.9903       33.5614       36.3899       32.8190       30.3361       27.8501       26.1817       27.3784      100.9444       67.0149       28.8785       27.4207       13.7089       11.6298        9.7911       14.1460       16.5784       14.8148       16.3120       20.0354       25.8350       28.1116       28.1914       29.6401       28.3786       27.5110       28.3446       29.3264       30.1623       38.9710       37.2271       34.8425       35.2718       37.3090       40.1492       41.1998       42.4952       41.6943       44.2447       46.7938       46.7263       50.8553       52.5286       56.8507       68.1588       76.0978       77.1213       79.6644       71.6890       71.5692       80.4481       72.8503       66.0912       65.0177       64.6378       66.8419       67.5264       74.2696       74.2719       68.1509       67.2521       63.1150       73.4836       77.4215       67.4614       70.7112       69.4647       72.0846       76.3743       80.5989       79.6908       72.2796       74.3887       78.8800       83.0452       86.5464       89.2988       89.0480       97.3357      104.9207       90.6349       80.0955       80.4579       84.1244       95.2987       99.0782      102.9768      111.5387      224.7537        0.0000        0.0000        0.0000        0.0000        0.0000        0.0000      286.5871      204.3000        0.0000        0.0000        0.0000        0.0000      241.1701      239.3100        0.0000        0.0000        0.0000        0.0000        0.0000        0.0000        0.0000        0.0000        0.0000        0.0000        0.0000        0.0000        0.0000        0.0000        0.0000        0.0000        0.0000        0.0000        0.0000        0.0000        0.0000        0.0000        0.0000        0.0000        0.0000        0.0000        0.0000        0.0000        0.0000        0.0000        0.0000        0.0000        0.0000        0.0000        0.0000        0.0000        0.0000        0.0000        0.0000        0.0000        0.0000        0.0000        0.0000        0.0000        0.0000        0.0000        0.0000
        0.0000        0.0000        0.0000        0.0000        0.0000        0.0000        0.0000        0.0000        0.0000        0.0000        0.0000        0.0000        0.0000        0.0000        0.0000        0.0000        0.0000        0.0000        0.0000        0.0000        0.0000        0.0000        0.0000        0.0000        0.0000        0.0000        0.0000        0.0000        0.0000        0.0000        0.0000        0.0000        0.0000        0.0000        0.0000        0.0000        0.0000        0.0000        0.0000        0.0000        0.0000        0.0000        0.0000        0.0000        0.0000        0.0000        0.0000        0.0000        0.0000        0.0000        0.0000        0.0000        0.0000        0.0000        0.0000        0.0000        0.0000        0.0000        0.0000        0.0000        0.0000        0.0000        0.0000        0.0000        0.0000        0.0000        0.0000        0.0000        0.0000        0.0000        0.0000        0.0000        0.0000        0.0000        0.0000        0.0000        0.0000        0.0000        0.0000        0.0000        0.0000        0.0000        0.0000        0.0000        0.0000        0.0000        0.0000        0.0000        0.0000        0.0000        0.0000        0.0000        0.0000        0.0000        0.0000        0.0000        0.0000       28.4897       25.9662       24.5529       25.2476       28.3287       25.0282       24.9872       25.2791       24.0929       23.5432       30.6070       31.5890       28.8986       24.5091       13.8989       11.0188       10.0770       11.1177       14.5676       14.6239       16.4557       19.1133       21.9263       24.7081       26.9093       27.7230       28.6751       29.5453       30.6657       29.1933       31.3958       31.5993       32.3908       35.2446       35.2287       35.4872       36.0973       37.2738       37.3187       41.4514       43.1418       44.8476       48.1335       50.7500       54.5105       58.7705       69.7117       77.9588       78.2753       74.5459       67.4849       67.5577       72.1727       72.4242       63.1746       64.3908       61.4506       69.2291       67.8600       65.7372       61.2611       60.8413       60.0566       69.2487       68.5997       67.6498       66.8107       70.9339       66.3123       71.9078       69.7002       70.7257       68.7850       70.6192       67.4723       68.0335       73.7087       88.4492      103.4449      102.3954       90.3141       87.3506       79.6961       86.2935       79.3587       81.4834       91.8537       95.3924      100.3649      108.8015        0.0000        0.0000        0.0000        0.0000        0.0000      197.1243      200.5597      199.7621      130.2000        0.0000        0.0000        0.0000        0.0000        0.0000        0.0000        0.0000        0.0000        0.0000        0.0000        0.0000        0.0000        0.0000        0.0000        0.0000        0.0000        0.0000        0.0000        0.0000        0.0000        0.0000        0.0000        0.0000        0.0000        0.0000        0.0000        0.0000        0.0000        0.0000        0.0000        0.0000        0.0000        0.0000        0.0000        0.0000        0.0000        0.0000        0.0000        0.0000        0.0000        0.0000        0.0000        0.0000        0.0000        0.0000        0.0000        0.0000        0.0000        0.0000        0.0000        0.0000        0.0000        0.0000
        0.0000        0.0000        0.0000        0.0000        0.0000        0.0000        0.0000        0.0000        0.0000        0.0000        0.0000        0.0000        0.0000        0.0000        0.0000        0.0000        0.0000        0.0000        0.0000        0.0000        0.0000        0.0000        0.0000        0.0000        0.0000        0.0000        0.0000        0.0000        0.0000        0.0000        0.0000        0.0000        0.0000        0.0000        0.0000        0.0000        0.0000        0.0000        0.0000        0.0000        0.0000        0.0000        0.0000        0.0000        0.0000        0.0000        0.0000        0.0000        0.0000        0.0000        0.0000        0.0000        0.0000        0.0000        0.0000        0.0000        0.0000        0.0000        0.0000        0.0000        0.0000        0.0000        0.0000        0.0000        0.0000        0.0000        0.0000        0.0000        0.0000        0.0000        0.0000        0.0000        0.0000        0.0000        0.0000        0.0000        0.0000        0.0000        0.0000        0.0000        0.0000        0.0000        0.0000        0.0000        0.0000        0.0000        0.0000        0.0000        0.0000        0.0000        0.0000        0.0000        0.0000        0.0000        0.0000        0.0000        0.0000       19.9543       25.4597       27.5923       27.5134       23.8894       22.9486       21.9810       21.2072       22.0340       20.9064       27.4761       27.7372       26.0813       22.6032       13.3230       11.1260       10.5190       11.4158       15.5025       15.0303       17.1820       19.9608       25.5335       25.6904       27.0343       28.0915       29.3662       30.2251       28.2699       28.0129       30.6019       29.2763       29.0816       30.2421       30.0693       31.1540       31.9223       34.0300       39.1193       42.2941       42.9793       43.4447       46.4780       48.4895       52.3225       58.5252       62.0265       67.4764       66.3059       69.1273       65.9473       66.7381       62.7237       75.2335       66.4430       73.2782       69.8193       70.5778       65.1928       77.9005       77.6975       61.5256       57.7416       56.7662       60.6964       59.8777       66.4986       65.0814       70.0237       65.1014       70.8377       70.2356       62.7821       68.0568       63.4489       66.0640       68.3404       73.6965       83.9828       83.9823       83.5690       81.8541       73.7555       74.5361       73.0484       80.2955       89.1864       95.8619      105.2303      130.6364        0.0000        0.0000        0.0000       31.9800      156.0887      173.9733      180.2639      175.2501       48.4200        0.0000        0.0000        0.0000        0.0000        0.0000        0.0000        0.0000        0.0000        0.0000        0.0000        0.0000        0.0000        0.0000        0.0000        0.0000        0.0000        0.0000        0.0000        0.0000        0.0000        0.0000        0.0000        0.0000        0.0000        0.0000        0.0000        0.0000        0.0000        0.0000        0.0000        0.0000        0.0000        0.0000        0.0000        0.0000        0.0000        0.0000        0.0000        0.0000        0.0000        0.0000        0.0000        0.0000        0.0000        0.0000        0.0000        0.0000        0.0000        0.0000        0.0000        0.0000        0.0000        0.0000
        0.0000        0.0000        0.0000        0.0000        0.0000        0.0000        0.0000        0.0000        0.0000        0.0000        0.0000        0.0000        0.0000        0.0000        0.0000        0.0000        0.0000        0.0000        0.0000        0.0000        0.0000        0.0000        0.0000        0.0000        0.0000        0.0000        0.0000        0.0000        0.0000        0.0000        0.0000        0.0000        0.0000        0.0000        0.0000        0.0000        0.0000        0.0000        0.0000        0.0000        0.0000        0.0000        0.0000        0.0000        0.0000        0.0000        0.0000        0.0000        0.0000        0.0000        0.0000        0.0000        0.0000        0.0000        0.0000        0.0000        0.0000        0.0000        0.0000        0.0000        0.0000        0.0000        0.0000        0.0000        0.0000        0.0000        0.0000        0.0000        0.0000        0.0000        0.0000        0.0000        0.0000        0.0000        0.0000        0.0000        0.0000        0.0000        0.0000        0.0000        0.0000        0.0000        0.0000        0.0000        0.0000        0.0000        0.0000        0.0000        0.0000        0.0000        0.0000        0.0000        0.0000        0.0000        0.0000        0.0000       41.4602       34.3146       34.6938       21.2610       18.8007       25.8592       24.3979       17.8909       17.2840       21.9063       18.8318       20.6710       21.5104       21.6534       18.1833       15.4315       13.6791       12.9754       14.0179       15.1643       16.5572       69.4108       44.5185       27.6556       30.1360       31.4391       31.1691       32.5598       31.7432       30.0742       28.2074       22.3632       21.7771       22.0029       22.9693       25.4581       26.6283       28.5930       31.0185       35.9973       38.4812       43.7409       43.1964       44.0135       46.2097       48.6097       49.7879       50.6802       53.4194       52.4517       57.5446       56.1071       56.1871       54.3910       61.7069       60.3783       60.9031       62.3612       65.4477       65.1872       64.1616       65.2991       62.7139       63.7328       62.8190       64.5899       64.4510       62.8317       63.1565       65.4751       64.7927       67.3318       77.1095       67.3623       70.4566       66.4191       69.2660       83.3664       83.9242       91.7193       81.7730       80.7267       79.3703       66.4087       66.1821       68.7168       70.8911       28.8342      113.4187      140.1014        0.0000        0.0000        0.0000        0.0000       87.8976      113.1825      130.7200      134.5727      139.6969       67.9500        0.0000        0.0000        0.0000        0.0000        0.0000        0.0000        0.0000        0.0000        0.0000        0.0000        0.0000        0.0000        0.0000        0.0000        0.0000        0.0000        0.0000        0.0000        0.0000        0.0000        0.0000        0.0000        0.0000        0.0000        0.0000        0.0000        0.0000        0.0000        0.0000        0.0000        0.0000        0.0000        0.0000        0.0000        0.0000        0.0000        0.0000        0.0000        0.0000        0.0000        0.0000        0.0000        0.0000        0.0000        0.0000        0.0000        0.0000        0.0000        0.0000        0.0000        0.0000        0.0000        0.0000
        0.0000        0.0000        0.0000        0.0000        0.0000        0.0000        0.0000        0.0000        0.0000        0.0000        0.0000        0.0000        0.0000        0.0000        0.0000        0.0000        0.0000        0.0000        0.0000        0.0000        0.0000        0.0000        0.0000        0.0000        0.0000        0.0000        0.0000        0.0000        0.0000        0.0000        0.0000        0.0000        0.0000        0.0000        0.0000        0.0000        0.0000        0.0000        0.0000        0.0000        0.0000        0.0000        0.0000        0.0000        0.0000        0.0000        0.0000        0.0000        0.0000        0.0000        0.0000        0.0000        0.0000        0.0000        0.0000        0.0000        0.0000        0.0000        0.0000        0.0000        0.0000        0.0000        0.0000        0.0000        0.0000        0.0000        0.0000        0.0000        0.0000        0.0000        0.0000        0.0000        0.0000        0.0000        0.0000        0.0000        0.0000        0.0000        0.0000        0.0000        0.0000        0.0000        0.0000        0.0000        0.0000        0.0000        0.0000        0.0000        0.0000        0.0000        0.0000        0.0000        0.0000        0.0000        0.0000        0.0000       26.7394       24.3416       12.3919       14.2611       13.9309       14.7466       15.2592       14.5275       15.0163       14.3658       14.7993       17.5910       18.0809       17.5355       16.3845       14.6263       13.8500       13.6602       14.9330       15.6039       16.8400       42.8804       61.8226       28.6675       34.4183       35.3916       32.7334       31.4672       29.6353       28.4061       26.2454       20.7284       19.5483       19.5371       20.6277       23.0259       24.3719       26.6124       29.4298       34.7254       37.5481       45.7597       41.9561       48.5450       48.7628       50.6670       51.8160       45.1707       45.5420       45.9741       46.5742       52.7535       47.5881       49.4038       49.6609       59.0428       61.3909       56.9318       55.3106       66.1081       59.2169       60.1150       59.7214       63.6493       61.5061       59.3726       59.1545       59.3619       64.7965       61.7938       63.5382       55.7318       60.9235       65.5243       67.3774       65.6141       71.5069       69.4003       82.6168       91.6304       81.0059       79.6010       78.8639       64.2716       64.0852       63.5123       84.3146        0.0000        0.0000        0.0000        0.0000        0.0000        0.0000       59.1124       74.4513       93.4157      105.0278      113.1517      125.4035        0.0000        0.0000        0.0000        0.0000        0.0000        0.0000        0.0000        0.0000        0.0000        0.0000        0.0000        0.0000        0.0000        0.0000        0.0000        0.0000        0.0000        0.0000        0.0000        0.0000        0.0000        0.0000        0.0000        0.0000        0.0000        0.0000        0.0000        0.0000        0.0000        0.0000        0.0000        0.0000        0.0000        0.0000        0.0000        0.0000        0.0000        0.0000        0.0000        0.0000        0.0000        0.0000        0.0000        0.0000        0.0000        0.0000        0.0000        0.0000        0.0000        0.0000        0.0000        0.0000        0.0000        0.0000
        0.0000        0.0000        0.0000        0.0000        0.0000        0.0000        0.0000        0.0000        0.0000        0.0000        0.0000        0.0000        0.0000        0.0000        0.0000        0.0000        0.0000        0.0000        0.0000        0.0000        0.0000        0.0000        0.0000        0.0000        0.0000        0.0000        0.0000        0.0000        0.0000        0.0000        0.0000        0.0000        0.0000        0.0000        0.0000        0.0000        0.0000        0.0000        0.0000        0.0000        0.0000        0.0000        0.0000        0.0000        0.0000        0.0000        0.0000        0.0000        0.0000        0.0000        0.0000        0.0000        0.0000        0.0000        0.0000        0.0000        0.0000        0.0000        0.0000        0.0000        0.0000        0.0000        0.0000        0.0000        0.0000        0.0000        0.0000        0.0000        0.0000        0.0000        0.0000        0.0000        0.0000        0.0000        0.0000        0.0000        0.0000        0.0000        0.0000        0.0000        0.0000        0.0000        0.0000        0.0000        0.0000        0.0000        0.0000        0.0000        0.0000        0.0000        0.0000        0.0000        0.0000        0.0000        0.0000        0.0000        5.1487        7.1074        7.5527       10.0373       11.6045       12.4996       12.9085       12.2159       14.0929       13.0229       12.7627       15.1785       15.3256       15.2584       14.7919       13.7323       13.0651       14.4410       13.9771       15.0486       16.0026       18.2404       48.4289       28.7924       31.9969       32.3950       31.2950       29.1400       27.7073       26.1939       24.3395       19.1602       17.8555       17.7100       18.8078       21.0760       22.4916       24.7433       27.5441       32.6285       35.3405       37.7077       39.6091       40.2304       41.9550       42.9572       48.1769       42.4752       44.2086       43.3842       43.7073       43.5273       43.2618       48.1951       44.5322       50.9805       62.4604       70.7780       68.4063       58.6518       56.0590       57.1956       59.5218       64.8636       65.2267       73.8861       61.1795       58.8061       58.6388       57.1342       59.8207       56.3290       61.1937       57.0238       51.0279       51.5729       58.2111       63.6970       72.9708       74.2209       74.6320       77.0705       87.2446       63.7097       64.5973       72.5173        0.0000        0.0000        0.0000        0.0000        0.0000        0.0000       48.5987       50.7459       60.7730       83.5904       90.3311       92.9734       91.7431        0.0000        0.0000        0.0000        0.0000        0.0000        0.0000        0.0000        0.0000        0.0000        0.0000        0.0000        0.0000        0.0000        0.0000        0.0000        0.0000        0.0000        0.0000        0.0000        0.0000        0.0000        0.0000        0.0000        0.0000        0.0000        0.0000        0.0000        0.0000        0.0000        0.0000        0.0000        0.0000        0.0000        0.0000        0.0000        0.0000        0.0000        0.0000        0.0000        0.0000        0.0000        0.0000        0.0000        0.0000        0.0000        0.0000        0.0000        0.0000        0.0000        0.0000        0.0000        0.0000        0.0000        0.0000
        0.0000        0.0000        0.0000        0.0000        0.0000        0.0000        0.0000        0.0000        0.0000        0.0000        0.0000        0.0000        0.0000        0.0000        0.0000        0.0000        0.0000        0.0000        0.0000        0.0000        0.0000        0.0000        0.0000        0.0000        0.0000        0.0000        0.0000        0.0000        0.0000        0.0000        0.0000        0.0000        0.0000        0.0000        0.0000        0.0000        0.0000        0.0000        0.0000        0.0000        0.0000        0.0000        0.0000        0.0000        0.0000        0.0000        0.0000        0.0000        0.0000        0.0000        0.0000        0.0000        0.0000        0.0000        0.0000        0.0000        0.0000        0.0000        0.0000        0.0000        0.0000        0.0000        0.0000        0.0000        0.0000        0.0000        0.0000        0.0000        0.0000        0.0000        0.0000        0.0000        0.0000        0.0000        0.0000        0.0000        0.0000        0.0000        0.0000        0.0000        0.0000        0.0000        0.0000        0.0000        0.0000        0.0000        0.0000        0.0000        0.0000        0.0000        0.0000        0.0000        0.0000        0.0000        0.0000        0.0000        0.0000        5.2547        9.0322       13.4179       18.4785       21.9007       16.5882       11.7492       11.9971       15.9038       11.8239       13.5956       13.6402       13.5192       13.0268       12.5384       11.6309       11.8673       12.7437       13.7962       14.7663       17.5803       20.9480       24.5005       27.4837       28.5258       27.7652       25.7226       24.7363       23.5328       22.0563       17.6549       16.6410       16.5322       19.4050       19.6186       20.9794       22.9682       27.0711       32.1722       31.9557       34.1395       36.0206       36.8903       38.5838       40.3531       41.3455       41.0536       42.4461       43.1940       43.4692       42.8303       42.4307       42.7417       46.4923       50.0968       52.7253       51.4621       59.9905       59.6447       57.2085       59.1318       55.7119       53.4472       58.3228       64.1541       57.6231       50.7053       54.0502       50.8871       52.0812       48.3851       44.1765       46.8743       44.6271       51.5250       48.3965       53.6351       59.2969       62.3322       64.4789       68.1002       69.1964       61.1244       68.0469        0.0000        0.0000        0.0000        0.0000        0.0000        0.0000        0.0000       44.6943       47.2777       54.6132       73.2154       80.3996       80.9190       91.3468        0.0000        0.0000        0.0000        0.0000        0.0000        0.0000        0.0000        0.0000        0.0000        0.0000        0.0000        0.0000        0.0000        0.0000        0.0000        0.0000        0.0000        0.0000        0.0000        0.0000        0.0000        0.0000        0.0000        0.0000        0.0000        0.0000        0.0000        0.0000        0.0000        0.0000        0.0000        0.0000        0.0000        0.0000        0.0000        0.0000        0.0000        0.0000        0.0000        0.0000        0.0000        0.0000        0.0000        0.0000        0.0000        0.0000        0.0000        0.0000        0.0000        0.0000        0.0000        0.0000        0.0000        0.0000
        0.0000        0.0000        0.0000        0.0000        0.0000        0.0000        0.0000        0.0000        0.0000        0.0000        0.0000        0.0000        0.0000        0.0000        0.0000        0.0000        0.0000        0.0000        0.0000        0.0000        0.0000        0.0000        0.0000        0.0000        0.0000        0.0000        0.0000        0.0000        0.0000        0.0000        0.0000        0.0000        0.0000        0.0000        0.0000        0.0000        0.0000        0.0000        0.0000        0.0000        0.0000        0.0000        0.0000        0.0000        0.0000        0.0000        0.0000        0.0000        0.0000        0.0000        0.0000        0.0000        0.0000        0.0000        0.0000        0.0000        0.0000        0.0000        0.0000        0.0000        0.0000        0.0000        0.0000        0.0000        0.0000        0.0000        0.0000        0.0000        0.0000        0.0000        0.0000        0.0000        0.0000        0.0000        0.0000        0.0000        0.0000        0.0000        0.0000        0.0000        0.0000        0.0000        0.0000        0.0000        0.0000        0.0000        0.0000        0.0000        0.0000        0.0000        0.0000        0.0000        0.0000        0.0000        0.0000        0.0000       13.5192       11.0234        9.6318       13.1568        0.0000       11.8409       12.5503       13.0617       16.5409       13.3825       17.7177       11.4202       11.3054       11.1252       13.8069        9.9616        9.7788       10.1508       10.9246       11.3810       12.0889       13.2981       15.2873       17.6620       19.5588       20.2208       19.8579       18.8946       18.2714       17.5373       16.6390       15.4580       14.7213       14.6696       15.5301       17.8205       19.1100       20.8195       22.7164       24.3697       25.6541       27.2925       28.9644       30.3991       31.7705       33.2204       34.9255       44.2684       46.7493       47.9068       49.7460       46.3860       47.5392       44.9643       43.2778       42.9627       41.5977       36.9004       37.5489       47.2239       51.3687       51.8924       51.9760       51.1083       51.2475       55.0442       49.0306       49.7588       70.2011      101.1994       47.9819       44.0413       41.9065       41.6143       47.1126       39.9734       44.3278       44.0025       44.5753       46.4227       44.2107       51.6863       64.3281        0.0000        0.0000        0.0000        0.0000        0.0000       65.4000       54.6300        0.0000       50.0605       48.5254       48.5822       56.2354       70.7266       75.0565       81.7392        0.0000        0.0000        0.0000        0.0000        0.0000        0.0000        0.0000        0.0000        0.0000        0.0000        0.0000        0.0000        0.0000        0.0000        0.0000        0.0000        0.0000        0.0000        0.0000        0.0000        0.0000        0.0000        0.0000        0.0000        0.0000        0.0000        0.0000        0.0000        0.0000        0.0000        0.0000        0.0000        0.0000        0.0000        0.0000        0.0000        0.0000        0.0000        0.0000        0.0000        0.0000        0.0000        0.0000        0.0000        0.0000        0.0000        0.0000        0.0000        0.0000        0.0000        0.0000        0.0000        0.0000        0.0000        0.0000
        0.0000        0.0000        0.0000        0.0000        0.0000        0.0000        0.0000        0.0000        0.0000        0.0000        0.0000        0.0000        0.0000        0.0000        0.0000        0.0000        0.0000        0.0000        0.0000        0.0000        0.0000        0.0000        0.0000        0.0000        0.0000        0.0000        0.0000        0.0000        0.0000        0.0000        0.0000        0.0000        0.0000        0.0000        0.0000        0.0000        0.0000        0.0000        0.0000        0.0000        0.0000        0.0000        0.0000        0.0000        0.0000        0.0000        0.0000        0.0000        0.0000        0.0000        0.0000        0.0000        0.0000        0.0000        0.0000        0.0000        0.0000        0.0000        0.0000        0.0000        0.0000        0.0000        0.0000        0.0000        0.0000        0.0000        0.0000        0.0000        0.0000        0.0000        0.0000        0.0000        0.0000        0.0000        0.0000        0.0000        0.0000        0.0000        0.0000        0.0000        0.0000        0.0000        0.0000        0.0000        0.0000        0.0000        0.0000        0.0000        0.0000        0.0000        0.0000        0.0000        0.0000        0.0000        0.0000        0.0000        0.0000       14.1363        0.0000        0.0000        0.0000       10.1297       11.1961       11.9364       12.6832       12.4737       15.0106       10.0561        9.5526        9.4258        9.2874        8.6943        8.6768        9.1326        9.8534       10.0437       10.6967       11.8016       13.3343       15.3535       16.8179       17.3305       17.1446       16.1761       15.7983       16.8728       15.1545       13.9549       13.5323       13.5739       14.3838       16.5071       17.7350       19.1849       20.6493       21.8983       22.8752       24.3209       25.9796       27.6522       28.9799       30.7499       33.0843       42.9055       46.2839       47.7712       49.3789       45.2044       44.5131       43.5005       40.8528       32.7403       30.1546       29.8563       31.0106       40.8328       48.4471       45.7505       43.8142       45.2533       46.7593       45.1483       45.0434       43.0302       56.8809       68.9849       44.6377       40.0233       38.8145       42.5041       44.4286       36.6416       35.4885       36.7836       43.9855       41.8144       38.6180       61.6436       61.1391        0.0000        0.0000        0.0000        0.0000        0.0000       56.1900       45.4800       19.2300       47.7458       42.6217       44.1701       51.2539       62.0703       64.4557       77.7155        0.0000        0.0000        0.0000        0.0000        0.0000        0.0000        0.0000        0.0000        0.0000        0.0000        0.0000        0.0000        0.0000        0.0000        0.0000        0.0000        0.0000        0.0000        0.0000        0.0000        0.0000        0.0000        0.0000        0.0000        0.0000        0.0000        0.0000        0.0000        0.0000        0.0000        0.0000        0.0000        0.0000        0.0000        0.0000        0.0000        0.0000        0.0000        0.0000        0.0000        0.0000        0.0000        0.0000        0.0000        0.0000        0.0000        0.0000        0.0000        0.0000        0.0000        0.0000        0.0000        0.0000        0.0000        0.0000
        0.0000        0.0000        0.0000        0.0000        0.0000        0.0000        0.0000        0.0000        0.0000        0.0000        0.0000        0.0000        0.0000        0.0000        0.0000        0.0000        0.0000        0.0000        0.0000        0.0000        0.0000        0.0000        0.0000        0.0000        0.0000        0.0000        0.0000        0.0000        0.0000        0.0000        0.0000        0.0000        0.0000        0.0000        0.0000        0.0000        0.0000        0.0000        0.0000        0.0000        0.0000        0.0000        0.0000        0.0000        0.0000        0.0000        0.0000        0.0000        0.0000        0.0000        0.0000        0.0000        0.0000        0.0000        0.0000        0.0000        0.0000        0.0000        0.0000        0.0000        0.0000        0.0000        0.0000        0.0000        0.0000        0.0000        0.0000        0.0000        0.0000        0.0000        0.0000        0.0000        0.0000        0.0000        0.0000        0.0000        0.0000        0.0000        0.0000        0.0000        0.0000        0.0000        0.0000        0.0000        0.0000        0.0000        0.0000        0.0000        0.0000        0.0000        0.0000        0.0000        0.0000        0.0000        0.0000        0.0000        0.0000        0.0000        0.0000        0.0000        0.0000       12.7683       15.2886       16.3672       15.4896       11.2173       10.4324        8.5071        7.9330        7.7749        7.7824        7.5838        7.6977        8.2200        8.9524        9.2286        9.9375       11.0175       12.4446       14.3708       15.7083       16.2879       16.2978       15.5306       15.9672       15.1057       14.4498       13.7496       13.3667       13.3831       14.0955       16.0919       17.2055       18.4561       19.6568       20.6889       21.4213       22.5910       23.9515       25.2439       26.1450       27.9328       30.4943       40.5049       46.2319       45.7907       51.3554       45.0249       42.0358       46.0706       37.9826       29.8540       27.3557       26.5444       27.7137       37.2412       39.0773       41.3594       39.0980       41.7167       40.0987       40.5701       41.2072       41.3330       42.1983       42.5333       44.8788       43.6464       46.5253       45.1784       38.2982       31.8880       33.6270       34.0454       62.0674       46.5008       65.5577        0.0000        0.0000        0.0000        0.0000        0.0000        0.0000       66.0300       57.2700       31.3200       16.5900       39.5106       37.0561       40.7036       44.4124       54.3423       57.6240       72.2692        0.0000        0.0000        0.0000        0.0000        0.0000        0.0000        0.0000        0.0000        0.0000        0.0000        0.0000        0.0000        0.0000        0.0000        0.0000        0.0000        0.0000        0.0000        0.0000        0.0000        0.0000        0.0000        0.0000        0.0000        0.0000        0.0000        0.0000        0.0000        0.0000        0.0000        0.0000        0.0000        0.0000        0.0000        0.0000        0.0000        0.0000        0.0000        0.0000        0.0000        0.0000        0.0000        0.0000        0.0000        0.0000        0.0000        0.0000        0.0000        0.0000        0.0000        0.0000        0.0000        0.0000        0.0000        0.0000
        0.0000        0.0000        0.0000        0.0000        0.0000        0.0000        0.0000        0.0000        0.0000        0.0000        0.0000        0.0000        0.0000        0.0000        0.0000        0.0000        0.0000        0.0000        0.0000        0.0000        0.0000        0.0000        0.0000        0.0000        0.0000        0.0000        0.0000        0.0000        0.0000        0.0000        0.0000        0.0000        0.0000        0.0000        0.0000        0.0000        0.0000        0.0000        0.0000        0.0000        0.0000        0.0000        0.0000        0.0000        0.0000        0.0000        0.0000        0.0000        0.0000        0.0000        0.0000        0.0000        0.0000        0.0000        0.0000        0.0000        0.0000        0.0000        0.0000        0.0000        0.0000        0.0000        0.0000        0.0000        0.0000        0.0000        0.0000        0.0000        0.0000        0.0000        0.0000        0.0000        0.0000        0.0000        0.0000        0.0000        0.0000        0.0000        0.0000        0.0000        0.0000        0.0000        0.0000        0.0000        0.0000        0.0000        0.0000        0.0000        0.0000        0.0000        0.0000        0.0000        0.0000        0.0000        0.0000        0.0000        0.0000        0.0000        0.0000        0.0000        0.0000        0.0000       12.8704       12.4577       12.3480        9.3697        8.4871        6.9215        6.3990        6.3405        6.5683        6.6590        6.9234        7.5579        8.4457        8.8496        9.6946       10.9602       12.6205       14.7306       16.2780       17.1089       17.3671       17.0727       17.0047       16.6582       15.9218       14.8834       14.2932       14.1237       14.6883       16.6004       17.5507       18.6690       19.7667       20.6548       21.2982       22.2175       23.1415       23.8198       24.1952       25.7738       28.0766       37.7943       41.2567       42.6603       42.2123       41.5165       38.8783       38.5053       35.7243       27.8555       25.4510       24.8837       25.6390       34.5710       36.4668       36.5480       36.5462       38.0115       37.6066       37.0221       36.4229       39.2140       38.5044       39.3857       40.4565       40.1348       37.0777       35.9463       33.8412       29.2986       29.2964       31.4908       74.2248       56.2082       74.9489        0.0000        0.0000        0.0000        0.0000        0.0000        0.0000        0.0000       49.6800       34.8600       14.3700       35.5750       32.6317       34.4252       38.7202       46.2177       50.7369       73.7117        0.0000        0.0000        0.0000        0.0000        0.0000        0.0000        0.0000        0.0000        0.0000        0.0000        0.0000        0.0000        0.0000        0.0000        0.0000        0.0000        0.0000        0.0000        0.0000        0.0000        0.0000        0.0000        0.0000        0.0000        0.0000        0.0000        0.0000        0.0000        0.0000        0.0000        0.0000        0.0000        0.0000        0.0000        0.0000        0.0000        0.0000        0.0000        0.0000        0.0000        0.0000        0.0000        0.0000        0.0000        0.0000        0.0000        0.0000        0.0000        0.0000        0.0000        0.0000        0.0000        0.0000        0.0000        0.0000
        0.0000        0.0000        0.0000        0.0000        0.0000        0.0000        0.0000        0.0000        0.0000        0.0000        0.0000        0.0000        0.0000        0.0000        0.0000        0.0000        0.0000        0.0000        0.0000        0.0000        0.0000        0.0000        0.0000        0.0000        0.0000        0.0000        0.0000        0.0000        0.0000        0.0000        0.0000        0.0000        0.0000        0.0000        0.0000        0.0000        0.0000        0.0000        0.0000        0.0000        0.0000        0.0000        0.0000        0.0000        0.0000        0.0000        0.0000        0.0000        0.0000        0.0000        0.0000        0.0000        0.0000        0.0000        0.0000        0.0000        0.0000        0.0000        0.0000        0.0000        0.0000        0.0000        0.0000        0.0000        0.0000        0.0000        0.0000        0.0000        0.0000        0.0000        0.0000        0.0000        0.0000        0.0000        0.0000        0.0000        0.0000        0.0000        0.0000        0.0000        0.0000        0.0000        0.0000        0.0000        0.0000        0.0000        0.0000        0.0000        0.0000        0.0000        0.0000        0.0000        0.0000        0.0000        0.0000        0.0000        0.0000        0.0000        0.0000        0.0000        0.0000        0.0000        0.0000        6.6685        7.3938        7.2465        6.4736        3.2025        2.9483        2.9911        3.2418        5.0418        5.3529        6.0653        7.0984        8.8261        9.9432       11.6592       13.9738       17.7452       20.7690       21.2725       21.9309       23.7171       24.0713       23.5545       22.1928        0.0000        0.0000       16.4523       16.9226       18.1561       18.9324       19.9403       21.0183       21.2624       21.8807       22.6522       23.4110       22.1975       22.6991       23.6587       25.9251       35.3620       38.6775       40.3522       44.5435       41.3006       36.5012       36.3994       41.1336       33.9978       27.7509       26.9854       30.1719       34.9679       34.2699       34.0650       37.7565       53.6473       43.7302       46.2296       34.8327       35.1932       34.3192       33.3665       36.3047       37.4566       33.3934       34.0706       38.2877       30.4938       50.2065       43.7672        0.0000        0.0000        0.0000        0.0000        0.0000        0.0000        0.0000        0.0000        0.0000        0.0000        0.0000        0.0000        0.0000       24.9095       22.5559       23.8091       27.1412       41.5564       50.9916        0.0000        0.0000        0.0000        0.0000        0.0000        0.0000        0.0000        0.0000        0.0000        0.0000        0.0000        0.0000        0.0000        0.0000        0.0000        0.0000        0.0000        0.0000        0.0000        0.0000        0.0000        0.0000        0.0000        0.0000        0.0000        0.0000        0.0000        0.0000        0.0000        0.0000        0.0000        0.0000        0.0000        0.0000        0.0000        0.0000        0.0000        0.0000        0.0000        0.0000        0.0000        0.0000        0.0000        0.0000        0.0000        0.0000        0.0000        0.0000        0.0000        0.0000        0.0000        0.0000        0.0000        0.0000        0.0000        0.0000
        0.0000        0.0000        0.0000        0.0000        0.0000        0.0000        0.0000        0.0000        0.0000        0.0000        0.0000        0.0000        0.0000        0.0000        0.0000        0.0000        0.0000        0.0000        0.0000        0.0000        0.0000        0.0000        0.0000        0.0000        0.0000        0.0000        0.0000        0.0000        0.0000        0.0000        0.0000        0.0000        0.0000        0.0000        0.0000        0.0000        0.0000        0.0000        0.0000        0.0000        0.0000        0.0000        0.0000        0.0000        0.0000        0.0000        0.0000        0.0000        0.0000        0.0000        0.0000        0.0000        0.0000        0.0000        0.0000        0.0000        0.0000        0.0000        0.0000        0.0000        0.0000        0.0000        0.0000        0.0000        0.0000        0.0000        0.0000        0.0000        0.0000        0.0000        0.0000        0.0000        0.0000        0.0000        0.0000        0.0000        0.0000        0.0000        0.0000        0.0000        0.0000        0.0000        0.0000        0.0000        0.0000        0.0000        0.0000        0.0000        0.0000        0.0000        0.0000        0.0000        0.0000        0.0000        0.0000        0.0000        0.0000        0.0000        0.0000        0.0000        0.0000        0.0000        0.0000        4.8336        5.4731        5.3379        4.5896        2.1987        1.9529        2.0485        2.3898        3.9346        4.4143        5.2788        6.4537        8.2902        9.5664       11.5205       14.4523       18.0667       20.8511       24.2378       24.5336       25.5043       26.1645       25.6631        0.0000        0.0000        0.0000        0.0000        0.0000        0.0000       19.2505       20.1225       21.0945       21.2171       21.6977       22.1781       22.5337       20.6471       20.1903       21.3898       23.6317       32.9396       35.9802       36.6283       35.8121       33.7653       33.9760       33.6063       30.4290       28.0166       26.5962       27.0988       27.9477       32.3540       35.1761       34.0995       31.0844       46.0822       50.5341       46.0985       33.0026       28.4368       28.6202       32.4976       33.7518       55.9148       65.4120       70.8732       88.5472       63.4821        0.0000        0.0000        0.0000        0.0000        0.0000        0.0000        0.0000        0.0000        0.0000        0.0000        0.0000        0.0000        0.0000        0.0000        0.0000       21.9484       18.1574       19.1206       23.1509       40.9059       59.1326      119.4577        0.0000        0.0000        0.0000        0.0000        0.0000        0.0000        0.0000        0.0000        0.0000        0.0000        0.0000        0.0000        0.0000        0.0000        0.0000        0.0000        0.0000        0.0000        0.0000        0.0000        0.0000        0.0000        0.0000        0.0000        0.0000        0.0000        0.0000        0.0000        0.0000        0.0000        0.0000        0.0000        0.0000        0.0000        0.0000        0.0000        0.0000        0.0000        0.0000        0.0000        0.0000        0.0000        0.0000        0.0000        0.0000        0.0000        0.0000        0.0000        0.0000        0.0000        0.0000        0.0000        0.0000        0.0000        0.0000
        0.0000        0.0000        0.0000        0.0000        0.0000        0.0000        0.0000        0.0000        0.0000        0.0000        0.0000        0.0000        0.0000        0.0000        0.0000        0.0000        0.0000        0.0000        0.0000        0.0000        0.0000        0.0000        0.0000        0.0000        0.0000        0.0000        0.0000        0.0000        0.0000        0.0000        0.0000        0.0000        0.0000        0.0000        0.0000        0.0000        0.0000        0.0000        0.0000        0.0000        0.0000        0.0000        0.0000        0.0000        0.0000        0.0000        0.0000        0.0000        0.0000        0.0000        0.0000        0.0000        0.0000        0.0000        0.0000        0.0000        0.0000        0.0000        0.0000        0.0000        0.0000        0.0000        0.0000        0.0000        0.0000        0.0000        0.0000        0.0000        0.0000        0.0000        0.0000        0.0000        0.0000        0.0000        0.0000        0.0000        0.0000        0.0000        0.0000        0.0000        0.0000        0.0000        0.0000        0.0000        0.0000        0.0000        0.0000        0.0000        0.0000        0.0000        0.0000        0.0000        0.0000        0.0000        0.0000        0.0000        0.0000        0.0000        0.0000        0.0000        0.0000        0.0000        0.0000        3.4288        3.9581        4.0606        3.2255        1.5439        1.3699        1.4536        1.8268        3.1448        3.7058        4.5837        5.8124        7.7209        8.9421        0.0000       15.1858       20.0066        0.0000        0.0000       23.7041       25.1400        0.0000        0.0000        0.0000        0.0000        0.0000        0.0000        0.0000        0.0000       19.1807       20.8478       21.2310       21.5053       22.1529       22.7044       23.1085       21.2158       20.0698       20.9869       21.7092       30.6757       31.9981       32.4612       31.4858       29.7671       29.2815       30.0891       29.4637       27.4249       26.0065       26.7550       29.0413       35.4121       36.5017       36.8351       35.9019       39.7700       34.5068       44.3707       43.3192       27.2461       32.7566       51.5758       65.6921        0.0000        0.0000        0.0000        0.0000        0.0000        0.0000        0.0000        0.0000        0.0000        0.0000        0.0000        0.0000        0.0000        0.0000        0.0000        0.0000        0.0000        0.0000        0.0000        0.0000       17.6258       15.3780       16.5364       22.0399       34.8444        0.0000        0.0000        0.0000        0.0000        0.0000        0.0000        0.0000        0.0000        0.0000        0.0000        0.0000        0.0000        0.0000        0.0000        0.0000        0.0000        0.0000        0.0000        0.0000        0.0000        0.0000        0.0000        0.0000        0.0000        0.0000        0.0000        0.0000        0.0000        0.0000        0.0000        0.0000        0.0000        0.0000        0.0000        0.0000        0.0000        0.0000        0.0000        0.0000        0.0000        0.0000        0.0000        0.0000        0.0000        0.0000        0.0000        0.0000        0.0000        0.0000        0.0000        0.0000        0.0000        0.0000        0.0000        0.0000        0.0000        0.0000
        0.0000        0.0000        0.0000        0.0000        0.0000        0.0000        0.0000        0.0000        0.0000        0.0000        0.0000        0.0000        0.0000        0.0000        0.0000        0.0000        0.0000        0.0000        0.0000        0.0000        0.0000        0.0000        0.0000        0.0000        0.0000        0.0000        0.0000        0.0000        0.0000        0.0000        0.0000        0.0000        0.0000        0.0000        0.0000        0.0000        0.0000        0.0000        0.0000        0.0000        0.0000        0.0000        0.0000        0.0000        0.0000        0.0000        0.0000        0.0000        0.0000        0.0000        0.0000        0.0000        0.0000        0.0000        0.0000        0.0000        0.0000        0.0000        0.0000        0.0000        0.0000        0.0000        0.0000        0.0000        0.0000        0.0000        0.0000        0.0000        0.0000        0.0000        0.0000        0.0000        0.0000        0.0000        0.0000        0.0000        0.0000        0.0000        0.0000        0.0000        0.0000        0.0000        0.0000        0.0000        0.0000        0.0000        0.0000        0.0000        0.0000        0.0000        0.0000        0.0000        0.0000        0.0000        0.0000        0.0000        0.0000        0.0000        0.0000        0.0000        0.0000        0.0000        0.0000        2.4661        2.8490        2.8332        2.5072        1.2834        1.1935        1.3045        1.6275        2.7637        3.2195        4.0479        0.0000        0.0000        0.0000        0.0000        0.0000        0.0000        0.0000        0.0000        0.0000        0.0000        0.0000        0.0000        0.0000        0.0000        0.0000        0.0000        0.0000        0.0000        0.0000       19.6371       22.2625       23.0625       23.4579       24.2467       24.2921       21.1509       21.2732       20.6867       20.7639       26.9270       27.1316       28.0118       25.9632       26.4140       25.4952       25.9559       25.1704       25.1164       26.7571       26.3425       29.7656       35.4115       38.0730       36.0182       35.1081       34.0978       32.1086       47.1015       47.2668       47.1633       49.7024       64.0466        0.0000        0.0000        0.0000        0.0000        0.0000        0.0000        0.0000        0.0000        0.0000        0.0000        0.0000        0.0000        0.0000        0.0000        0.0000        0.0000        0.0000        0.0000        0.0000        0.0000        0.0000        0.0000       17.2000       15.4465       17.9474        0.0000       46.3170       61.2301        0.0000        0.0000        0.0000        0.0000        0.0000        0.0000        0.0000        0.0000        0.0000        0.0000        0.0000        0.0000        0.0000        0.0000        0.0000        0.0000        0.0000        0.0000        0.0000        0.0000        0.0000        0.0000        0.0000        0.0000        0.0000        0.0000        0.0000        0.0000        0.0000        0.0000        0.0000        0.0000        0.0000        0.0000        0.0000        0.0000        0.0000        0.0000        0.0000        0.0000        0.0000        0.0000        0.0000        0.0000        0.0000        0.0000        0.0000        0.0000        0.0000        0.0000        0.0000        0.0000        0.0000        0.0000        0.0000
        0.0000        0.0000        0.0000        0.0000        0.0000        0.0000        0.0000        0.0000        0.0000        0.0000        0.0000        0.0000        0.0000        0.0000        0.0000        0.0000        0.0000        0.0000        0.0000        0.0000        0.0000        0.0000        0.0000        0.0000        0.0000        0.0000        0.0000        0.0000        0.0000        0.0000        0.0000        0.0000        0.0000        0.0000        0.0000        0.0000        0.0000        0.0000        0.0000        0.0000        0.0000        0.0000        0.0000        0.0000        0.0000        0.0000        0.0000        0.0000        0.0000        0.0000        0.0000        0.0000        0.0000        0.0000        0.0000        0.0000        0.0000        0.0000        0.0000        0.0000        0.0000        0.0000        0.0000        0.0000        0.0000        0.0000        0.0000        0.0000        0.0000        0.0000        0.0000        0.0000        0.0000        0.0000        0.0000        0.0000        0.0000        0.0000        0.0000        0.0000        0.0000        0.0000        0.0000        0.0000        0.0000        0.0000        0.0000        0.0000        0.0000        0.0000        0.0000        0.0000        0.0000        0.0000        0.0000        0.0000        0.0000        0.0000        0.0000        0.0000        0.0000        0.0000        0.0000        0.0000        0.0000        0.2118        0.3941        0.4647        0.6476        0.8520        1.0340        1.7411        2.0114        2.4638        3.0768        0.0000        0.0000        0.0000        0.0000        0.0000        0.0000        0.0000        0.0000        0.0000        0.0000        0.0000        0.0000        0.0000        0.0000        0.0000        0.0000        0.0000        0.0000       17.1325       19.4090       27.4174       29.7168       31.1489       32.5240       30.8004       30.3148       30.4366       27.4513       20.4452       17.4657       15.7697       15.6521       14.3476       14.2996       15.0024       17.5131       25.7429       28.4960       28.5980       33.1944       36.0469       37.5418       33.9799       34.3292       52.9958       57.7688       67.0292       77.5008      200.9700      223.6500        0.0000        0.0000        0.0000        0.0000        0.0000        0.0000        0.0000        0.0000        0.0000        0.0000        0.0000        0.0000        0.0000        0.0000        0.0000        0.0000        0.0000        0.0000        0.0000        0.0000        0.0000        0.0000        0.0000        0.0000       19.1896       22.1898        0.0000       52.6200       78.2700        0.0000        0.0000        0.0000        0.0000        0.0000        0.0000        0.0000        0.0000        0.0000        0.0000        0.0000        0.0000        0.0000        0.0000        0.0000        0.0000        0.0000        0.0000        0.0000        0.0000        0.0000        0.0000        0.0000        0.0000        0.0000        0.0000        0.0000        0.0000        0.0000        0.0000        0.0000        0.0000        0.0000        0.0000        0.0000        0.0000        0.0000        0.0000        0.0000        0.0000        0.0000        0.0000        0.0000        0.0000        0.0000        0.0000        0.0000        0.0000        0.0000        0.0000        0.0000        0.0000        0.0000        0.0000        0.0000
        0.0000        0.0000        0.0000        0.0000        0.0000        0.0000        0.0000        0.0000        0.0000        0.0000        0.0000        0.0000        0.0000        0.0000        0.0000        0.0000        0.0000        0.0000        0.0000        0.0000        0.0000        0.0000        0.0000        0.0000        0.0000        0.0000        0.0000        0.0000        0.0000        0.0000        0.0000        0.0000        0.0000        0.0000        0.0000        0.0000        0.0000        0.0000        0.0000        0.0000        0.0000        0.0000        0.0000        0.0000        0.0000        0.0000        0.0000        0.0000        0.0000        0.0000        0.0000        0.0000        0.0000        0.0000        0.0000        0.0000        0.0000        0.0000        0.0000        0.0000        0.0000        0.0000        0.0000        0.0000        0.0000        0.0000        0.0000        0.0000        0.0000        0.0000        0.0000        0.0000        0.0000        0.0000        0.0000        0.0000        0.0000        0.0000        0.0000        0.0000        0.0000        0.0000        0.0000        0.0000        0.0000        0.0000        0.0000        0.0000        0.0000        0.0000        0.0000        0.0000        0.0000        0.0000        0.0000        0.0000        0.0000        0.0000        0.0000        0.0000        0.0000        0.0000        0.0000        0.0000        0.0000        0.0000        0.3213        0.3960        0.5574        0.7348        0.9043        1.7351        2.3947        2.0422        2.6308        0.0000        0.0000        0.0000        0.0000        0.0000        0.0000        0.0000        0.0000        0.0000        0.0000        0.0000        0.0000        0.0000        0.0000        0.0000        0.0000        0.0000        0.0000        0.0000        0.0000       28.3991       31.4147       33.1899       33.4102       31.3475       31.9380       33.6787       26.3907       15.7617       13.5690       12.3795       12.2912       11.3027       12.9968       15.2822       17.6586       23.9534       25.5525       27.4972       34.0996       49.8523       44.9735       39.8173       47.7119       67.3260        0.0000        0.0000      120.4451        0.0000        0.0000        0.0000        0.0000        0.0000        0.0000        0.0000        0.0000        0.0000        0.0000        0.0000        0.0000        0.0000        0.0000        0.0000        0.0000        0.0000        0.0000        0.0000        0.0000        0.0000        0.0000        0.0000        0.0000        0.0000        0.0000       29.2758       35.1880        0.0000        0.0000        0.0000        0.0000        0.0000        0.0000        0.0000        0.0000        0.0000        0.0000        0.0000        0.0000        0.0000        0.0000        0.0000        0.0000        0.0000        0.0000        0.0000        0.0000        0.0000        0.0000        0.0000        0.0000        0.0000        0.0000        0.0000        0.0000        0.0000        0.0000        0.0000        0.0000        0.0000        0.0000        0.0000        0.0000        0.0000        0.0000        0.0000        0.0000        0.0000        0.0000        0.0000        0.0000        0.0000        0.0000        0.0000        0.0000        0.0000        0.0000        0.0000        0.0000        0.0000        0.0000        0.0000        0.0000        0.0000        0.0000
[truncated: 212,709 more chars]
