# Supplementary material for: Multidimensional evaluation of the TRMM 3B43V7 satellite-based precipitation product in mainland China from 1998–2016
Source: PeerJ. 2020 Feb 20;8:e8615. doi: 10.7717/peerj.8615 (PMC7036276; doi:10.7717/peerj.8615)
Supplement: Supplemental Information 2 [file peerj-08-8615-s002.zip › TRMM_3B43 data/TRMM 3B43 data-Year-Month/2014-03.txt]

ncols         249
nrows         175
xllcorner     73.250
yllcorner     6.500
cellsize      0.25000
        0.0000        0.0000        0.0000        0.0000        0.0000        0.0000        0.0000        0.0000        0.0000        0.0000        0.0000        0.0000        0.0000        0.0000        0.0000        0.0000        0.0000        0.0000        0.0000        0.0000        0.0000        0.0000        0.0000        0.0000        0.0000        0.0000        0.0000        0.0000        0.0000        0.0000        0.0000        0.0000        0.0000        0.0000        0.0000        0.0000        0.0000        0.0000        0.0000        0.0000        0.0000        0.0000        0.0000        0.0000        0.0000        0.0000        0.0000        0.0000        0.0000        0.0000        0.0000        0.0000        0.0000        0.0000        0.0000        0.0000        0.0000        0.0000        0.0000        0.0000        0.0000        0.0000        0.0000        0.0000        0.0000        0.0000        0.0000        0.0000        0.0000        0.0000        0.0000        0.0000        0.0000        0.0000        0.0000        0.0000        0.0000        0.0000        0.0000        0.0000        0.0000        0.0000        0.0000        0.0000        0.0000        0.0000        0.0000        0.0000        0.0000        0.0000        0.0000        0.0000        0.0000        0.0000        0.0000        0.0000        0.0000        0.0000        0.0000        0.0000        0.0000        0.0000        0.0000        0.0000        0.0000        0.0000        0.0000        0.0000        0.0000        0.0000        0.0000        0.0000        0.0000        0.0000        0.0000        0.0000        0.0000        0.0000        0.0000        0.0000        0.0000        0.0000        0.0000        0.0000        0.0000        0.0000        0.0000        0.0000        0.0000        0.0000        0.0000        0.0000        0.0000        0.0000        0.0000        0.0000        0.0000        0.0000        0.0000        0.0000        0.0000        0.0000        0.0000        0.0000        0.0000        0.0000        0.0000        0.0000        0.0000        0.0000        0.0000        0.0000        0.0000        0.0000        0.0000        0.0000        0.0000        0.0000        0.0000        0.0000        0.0000        0.0000        0.0000        0.0000        0.0000        0.0000        0.0000        0.0000        0.0000        0.0000        0.0000        0.0000        0.0000        0.9345        0.8270        0.4789        0.0000        0.0000        0.0000        1.6631        1.9844        2.1571        2.3122        2.3072        3.5896        3.7816        3.9842        3.9558        3.9469        3.7307        4.0167        4.2861        4.0944        3.8949        3.4931        2.9421        3.0990        2.9897        2.1914        1.2646        1.1036        1.4874        1.2831        1.0161        0.7998        1.0735        1.2323        1.7453        1.7207        1.0495        1.1023        1.1076        1.6097        1.8972        1.9419        2.0964        2.0903        2.1844        2.3060        0.0000        0.0000        0.0000        0.0000        0.0000        0.0000        0.0000        0.0000        0.0000        0.0000        0.0000        0.0000        0.0000        0.0000        0.0000        0.0000        0.0000        0.0000        0.0000        0.0000        0.0000        0.0000        0.0000        0.0000        0.0000        0.0000        0.0000        0.0000        0.0000        0.0000
        0.0000        0.0000        0.0000        0.0000        0.0000        0.0000        0.0000        0.0000        0.0000        0.0000        0.0000        0.0000        0.0000        0.0000        0.0000        0.0000        0.0000        0.0000        0.0000        0.0000        0.0000        0.0000        0.0000        0.0000        0.0000        0.0000        0.0000        0.0000        0.0000        0.0000        0.0000        0.0000        0.0000        0.0000        0.0000        0.0000        0.0000        0.0000        0.0000        0.0000        0.0000        0.0000        0.0000        0.0000        0.0000        0.0000        0.0000        0.0000        0.0000        0.0000        0.0000        0.0000        0.0000        0.0000        0.0000        0.0000        0.0000        0.0000        0.0000        0.0000        0.0000        0.0000        0.0000        0.0000        0.0000        0.0000        0.0000        0.0000        0.0000        0.0000        0.0000        0.0000        0.0000        0.0000        0.0000        0.0000        0.0000        0.0000        0.0000        0.0000        0.0000        0.0000        0.0000        0.0000        0.0000        0.0000        0.0000        0.0000        0.0000        0.0000        0.0000        0.0000        0.0000        0.0000        0.0000        0.0000        0.0000        0.0000        0.0000        0.0000        0.0000        0.0000        0.0000        0.0000        0.0000        0.0000        0.0000        0.0000        0.0000        0.0000        0.0000        0.0000        0.0000        0.0000        0.0000        0.0000        0.0000        0.0000        0.0000        0.0000        0.0000        0.0000        0.0000        0.0000        0.0000        0.0000        0.0000        0.0000        0.0000        0.0000        0.0000        0.0000        0.0000        0.0000        0.0000        0.0000        0.0000        0.0000        0.0000        0.0000        0.0000        0.0000        0.0000        0.0000        0.0000        0.0000        0.0000        0.0000        0.0000        0.0000        0.0000        0.0000        0.0000        0.0000        0.0000        0.0000        0.0000        0.0000        0.0000        0.0000        0.0000        0.0000        0.0000        0.0000        0.0000        0.0000        0.0000        0.0000        0.0000        0.0000        0.0000        0.0000        1.1846        1.0746        0.9939        0.6424        0.5957        0.6773        0.9604        2.0996        2.1306        2.4289        2.6133        3.8719        4.3050        4.1310        3.8735        3.5821        3.5202        3.4479        3.7517        4.8794        3.8442        3.4215        3.3088        3.2424        2.8043        2.1751        2.0029        1.0864        0.9095        0.8888        1.6497        1.4025        1.3041        1.1777        1.4332        1.9323        2.3704        2.6441        1.6043        0.6739        0.8808        1.2155        1.4150        1.7283        1.7366        1.8725        2.1693        2.5308        2.5925        2.3513        1.6656        0.3968        0.2986        0.4456        0.0000        0.0000        0.0000        0.0000        0.0000        0.0000        0.0000        0.0000        0.0000        0.0000        0.0000        0.0000        0.0000        0.0000        0.0000        0.0000        0.0000        0.0000        0.0000        0.0000        0.0000        0.0000        0.0000
        0.0000        0.0000        0.0000        0.0000        0.0000        0.0000        0.0000        0.0000        0.0000        0.0000        0.0000        0.0000        0.0000        0.0000        0.0000        0.0000        0.0000        0.0000        0.0000        0.0000        0.0000        0.0000        0.0000        0.0000        0.0000        0.0000        0.0000        0.0000        0.0000        0.0000        0.0000        0.0000        0.0000        0.0000        0.0000        0.0000        0.0000        0.0000        0.0000        0.0000        0.0000        0.0000        0.0000        0.0000        0.0000        0.0000        0.0000        0.0000        0.0000        0.0000        0.0000        0.0000        0.0000        0.0000        0.0000       18.1049        0.0000       26.6345       26.3839        0.0000        0.0000        0.0000        0.0000        0.0000        0.0000        0.0000        0.0000        0.0000        0.0000        0.0000        0.0000        0.0000        0.0000        0.0000        0.0000        0.0000        0.0000        0.0000        0.0000        0.0000        0.0000        0.0000        0.0000        0.0000        0.0000        0.0000        0.0000        0.0000        0.0000        0.0000        0.0000        0.0000        0.0000        0.0000        0.0000        0.0000        0.0000        0.0000        0.0000        0.0000        0.0000        0.0000        0.0000        0.0000        0.0000        0.0000        0.0000        0.0000        0.0000        0.0000        0.0000        0.0000        0.0000        0.0000        0.0000        0.0000        0.0000        0.0000        0.0000        0.0000        0.0000        0.0000        0.0000        0.0000        0.0000        0.0000        0.0000        0.0000        0.0000        0.0000        0.0000        0.0000        0.0000        0.0000        0.0000        0.0000        0.0000        0.0000        0.0000        0.0000        0.0000        0.0000        0.0000        0.0000        0.0000        0.0000        0.0000        0.0000        0.0000        0.0000        0.0000        0.0000        0.0000        0.0000        0.0000        0.0000        0.0000        0.0000        0.0000        0.0000        0.0000        0.0000        0.0000        0.0000        0.0000        0.0000        0.0000        0.0000        0.0000        0.0000        0.0000        1.6733        1.5250        1.1331        1.0918        0.6876        0.8242        0.9474        1.6501        2.0789        2.4118        2.3949        2.6032        3.2657        3.6090        3.8230        3.4543        3.2083        3.6086        3.0964        2.9840        3.4449        3.5200        3.7317        4.1759        3.6531        3.5818        3.1000        2.2933        1.6917        1.2021        1.6658        3.1542        1.8034        1.7271        1.4701        1.5085        1.4798        1.4294        1.1690        0.8552        0.5934        0.8692        1.1692        1.3522        1.6283        1.6431        1.7997        1.8663        2.2768        2.5109        2.2776        1.6003        0.6228        0.6758        0.4010        0.2435        0.0000        0.0000        0.0000        0.0000        0.0000        0.0000        0.0000        0.0000        0.0000        0.0000        0.0000        0.0000        0.0000        0.0000        0.0000        0.0000        0.0000        0.0000        0.0000        0.0000        0.0000        0.0000
        0.0000        0.0000        0.0000        0.0000        0.0000        0.0000        0.0000        0.0000        0.0000        0.0000        0.0000        0.0000        0.0000        0.0000        0.0000        0.0000        0.0000        0.0000        0.0000        0.0000        0.0000        0.0000        0.0000        0.0000        0.0000        0.0000        0.0000        0.0000        0.0000        0.0000        0.0000        0.0000        0.0000        0.0000        0.0000        0.0000        0.0000        0.0000        0.0000        0.0000        0.0000        0.0000        0.0000        0.0000        0.0000        0.0000        0.0000        0.0000        0.0000        0.0000        0.0000        0.0000        0.0000       24.2507       21.0826       17.9649       15.9660       14.4758       13.7125        6.4159        0.0000        0.0000        0.0000        0.0000        0.0000        0.0000        0.0000        0.0000        0.0000        0.0000        0.0000        0.0000        0.0000        0.0000        0.0000        0.0000        0.0000        0.0000        0.0000        0.0000        0.0000        0.0000        0.0000        0.0000        0.0000        0.0000        0.0000        0.0000        0.0000        0.0000        0.0000        0.0000        0.0000        0.0000        0.0000        0.0000        0.0000        0.0000        0.0000        0.0000        0.0000        0.0000        0.0000        0.0000        0.0000        0.0000        0.0000        0.0000        0.0000        0.0000        0.0000        0.0000        0.0000        0.0000        0.0000        0.0000        0.0000        0.0000        0.0000        0.0000        0.0000        0.0000        0.0000        0.0000        0.0000        0.0000        0.0000        0.0000        0.0000        0.0000        0.0000        0.0000        0.0000        0.0000        0.0000        0.0000        0.0000        0.0000        0.0000        0.0000        0.0000        0.0000        0.0000        0.0000        0.0000        0.0000        0.0000        0.0000        0.0000        0.0000        0.0000        0.0000        0.0000        0.0000        0.0000        0.0000        0.0000        0.0000        0.0000        0.0000        0.0000        0.0000        0.0000        0.0000        0.0000        0.0000        0.0000        0.0000        0.0000        0.0000        2.4362        2.0072        1.4605        1.0381        1.1342        1.0039        2.5410        9.8478        2.7539        2.0531        2.2935        2.1963        2.8959        2.8665        3.1771        3.6152        3.8708        3.4483        3.0488        3.1528        3.0487        2.7464        3.2536        3.0173        3.0408        3.1868        3.3337        2.6475        2.2064        1.4537        2.0768        3.1444        3.5326        1.9135        1.6434        1.6696        1.2803        1.6869        1.4058        0.7843        1.2502        0.3214        0.6666        1.0877        1.2792        1.3983        1.4037        1.4458        1.5938        2.0891        2.2713        2.1795        1.7502        0.4422        0.1704        0.1619        1.2230        0.3675        0.5385        0.0000        0.0000        0.0000        0.0000        0.0000        0.0000        0.0000        0.0000        0.0000        0.0000        0.0000        0.0000        0.0000        0.0000        0.0000        0.0000        0.0000        0.0000        0.0000        0.0000
        0.0000        0.0000        0.0000        0.0000        0.0000        0.0000        0.0000        0.0000        0.0000        0.0000        0.0000        0.0000        0.0000        0.0000        0.0000        0.0000        0.0000        0.0000        0.0000        0.0000        0.0000        0.0000        0.0000        0.0000        0.0000        0.0000        0.0000        0.0000        0.0000        0.0000        0.0000        0.0000        0.0000        0.0000        0.0000        0.0000        0.0000        0.0000        0.0000        0.0000        0.0000        0.0000        0.0000        0.0000        0.0000        0.0000        0.0000        0.0000        0.0000        0.0000        0.0000        0.0000        0.0000       18.2614       16.5006       17.5773       15.6980       16.6172       18.8668       13.0333        0.0000        0.0000        0.0000        0.0000        0.0000        0.0000        0.0000        0.0000        0.0000        0.0000        0.0000        0.0000        0.0000        0.0000        0.0000        0.0000        0.0000        0.0000        0.0000        0.0000        0.0000        0.0000        0.0000        0.0000        0.0000        0.0000        0.0000        0.0000        0.0000        0.0000        0.0000        0.0000        0.0000        0.0000        0.0000        0.0000        0.0000        0.0000        0.0000        0.0000        0.0000        0.0000        0.0000        0.0000        0.0000        0.0000        0.0000        0.0000        0.0000        0.0000        0.0000        0.0000        0.0000        0.0000        0.0000        0.0000        0.0000        0.0000        0.0000        0.0000        0.0000        0.0000        0.0000        0.0000        0.0000        0.0000        0.0000        0.0000        0.0000        0.0000        0.0000        0.0000        0.0000        0.0000        0.0000        0.0000        0.0000        0.0000        0.0000        0.0000        0.0000        0.0000        0.0000        0.0000        0.0000        0.0000        0.0000        0.0000        0.0000        0.0000        0.0000        0.0000        0.0000        0.0000        0.0000        0.0000        0.0000        0.0000        0.0000        0.0000        0.0000        0.0000        0.0000        0.0000        0.0000        0.0000        0.0000        0.0000        0.0000        0.0000        2.1656        1.1846        0.8646        1.0236        2.2460        3.1788        9.9779        5.2620        3.0731        1.3270        1.2942        1.2395        1.7928        2.0868        2.2538        2.3116        2.4511        2.9053        2.9668        3.3711        3.1557        2.4488        2.6721        2.7566        2.6857        3.2544        3.1211        2.7896        2.5011        1.7097        2.1102        3.1594        2.6598        1.5677        1.7898        2.4736        1.7711        1.6786        0.5369        0.0990        0.0000        0.0777        0.1088        0.5636        1.0266        1.0999        1.2003        0.9911        1.2028        2.1684        2.5334        2.3749        1.5672        0.1501        0.3210        0.5541        0.5127        0.8556        1.6188        3.6479        2.7055        0.0000        0.0000        0.0000        0.0000        0.0000        0.0000        0.0000        0.0000        0.0000        0.0000        0.0000        0.0000        0.0000        0.0000        0.0000        0.0000        0.0000        0.0000
        0.0000        0.0000        0.0000        0.0000        0.0000        0.0000        0.0000        0.0000        0.0000        0.0000        0.0000        0.0000        0.0000        0.0000        0.0000        0.0000        0.0000        0.0000        0.0000        0.0000        0.0000        0.0000        0.0000        0.0000        0.0000        0.0000        0.0000        0.0000        0.0000        0.0000        0.0000        0.0000        0.0000        0.0000        0.0000        0.0000        0.0000        0.0000        0.0000        0.0000        0.0000        0.0000        0.0000        0.0000        0.0000        0.0000        0.0000        0.0000        0.0000        0.0000       26.0576       19.9648       19.5149       18.4272       16.7085       18.2068       16.0296       14.6975       15.4796       15.7187       15.6787        9.3818        0.0000        0.0000        0.0000        0.0000        0.0000        0.0000        0.0000        0.0000        0.0000        0.0000        0.0000        0.0000        0.0000        0.0000        0.0000        0.0000        0.0000        0.0000        0.0000        0.0000        0.0000        0.0000        0.0000        0.0000        0.0000        0.0000        0.0000        0.0000        0.0000        0.0000        0.0000        0.0000        0.0000        0.0000        0.0000        0.0000        0.0000        0.0000        0.0000        0.0000        0.0000        0.0000        0.0000        0.0000        0.0000        0.0000        0.0000        0.0000        0.0000        0.0000        0.0000        0.0000        0.0000        0.0000        0.0000        0.0000        0.0000        0.0000        0.0000        0.0000        0.0000        0.0000        0.0000        0.0000        0.0000        0.0000        0.0000        0.0000        0.0000        0.0000        0.0000        0.0000        0.0000        0.0000        0.0000        0.0000        0.0000        0.0000        0.0000        0.0000        0.0000        0.0000        0.0000        0.0000        0.0000        0.0000        0.0000        0.0000        0.0000        0.0000        0.0000        0.0000        0.0000        0.0000        0.0000        0.0000        0.0000        0.0000        0.0000        0.0000        0.0000        0.0000        0.0000        0.0000        0.0000        0.0000        0.0000        2.6341        2.1614        1.1950        0.7298        1.0995        1.4818        5.3532        4.4511        1.8865        1.7993        1.1658        1.1070        1.1214        1.4506        1.7021        1.8008        1.9797        2.1885        2.7446        3.0610        3.2837        3.6411        3.8584        4.3158        3.5172        2.6810        3.5734        3.2302        3.0189        2.7344        2.4200        3.3952        3.4306        2.9699        1.9981        1.6564        2.0387        1.3844        0.8538        0.1399        0.0000        0.0000        0.0425        0.0596        0.4737        1.8908        3.0772        3.1862        2.1653        1.9502        2.9116        3.1473        3.0337        2.4599        1.0378        0.3002        0.1885        0.3619        0.5163        0.9619        4.3536        2.3518        0.0000        0.0000        0.0000        0.0000        0.0000        0.0000        0.0000        0.0000        0.0000        0.0000        0.0000        0.0000        0.0000        0.0000        2.7250        2.4001        3.8891        0.0000
        0.0000        0.0000        0.0000        0.0000        0.0000        0.0000        0.0000        0.0000        0.0000        0.0000        0.0000        0.0000        0.0000        0.0000        0.0000        0.0000        0.0000        0.0000        0.0000        0.0000        0.0000        0.0000        0.0000        0.0000        0.0000        0.0000        0.0000        0.0000        0.0000        0.0000        0.0000        0.0000        0.0000        0.0000        0.0000        0.0000        0.0000        0.0000        0.0000        0.0000        0.0000        0.0000        0.0000        0.0000        0.0000        0.0000        0.0000        0.0000       25.1752       23.7048       23.2805       19.4543       19.8834       18.4416       16.3581       18.0028       16.4115       14.8784       14.4616       11.6716        9.3757        8.7227        8.8361        0.0000        0.0000        0.0000        0.0000        0.0000        0.0000        0.0000        0.0000        0.0000        0.0000        0.0000        0.0000        0.0000        0.0000        0.0000        0.0000        0.0000        0.0000        0.0000        0.0000        0.0000        0.0000        0.0000        0.0000        0.0000        0.0000        0.0000        0.0000        0.0000        0.0000        0.0000        0.0000        0.0000        0.0000        0.0000        0.0000        0.0000        0.0000        0.0000        0.0000        0.0000        0.0000        0.0000        0.0000        0.0000        0.0000        0.0000        0.0000        0.0000        0.0000        0.0000        0.0000        0.0000        0.0000        0.0000        0.0000        0.0000        0.0000        0.0000        0.0000        0.0000        0.0000        0.0000        0.0000        0.0000        0.0000        0.0000        0.0000        0.0000        0.0000        0.0000        0.0000        0.0000        0.0000        0.0000        0.0000        0.0000        0.0000        0.0000        0.0000        0.0000        0.0000        0.0000        0.0000        0.0000        0.0000        0.0000        0.0000        0.0000        0.0000        0.0000        0.0000        0.0000        0.0000        0.0000        0.0000        0.0000        0.0000        0.0000        0.0000        0.0000        0.0000        0.0000        0.0000        0.0000        3.8846        3.3437        2.6722        1.6394        1.3775        1.0266        0.7551        1.1236        1.2530        1.2221        1.1300        0.9501        0.9653        0.8271        1.0231        1.3725        1.6305        1.9907        2.2728        3.1011        3.3580        3.5182        3.6796        4.3101        5.1156        4.4261        3.5350        3.9712        3.3471        3.0593        3.0995        4.1196        5.3938        4.6510        3.1428        1.6471        1.3678        1.0955        1.0244        0.3676        0.0000        0.0000        0.0000        0.0484        0.1763        0.8023        2.4611        2.8442        3.4157        3.0329        2.9712        4.1921        3.5497        3.0248        1.8165        0.0000        0.5366        0.0000        0.3739        0.7796        0.6022        1.1010        2.0661        1.3385        0.0000        0.0000        0.0000        0.0000        0.0000        0.0000        0.0000        0.0000        0.0000        4.2290        1.6863        3.2359        2.9626        2.6378        1.9876        3.1246        4.0376
        0.0000        0.0000        0.0000        0.0000        0.0000        0.0000        0.0000        0.0000        0.0000        0.0000        0.0000        0.0000        0.0000        0.0000        0.0000        0.0000        0.0000        0.0000        0.0000        0.0000        0.0000        0.0000        0.0000        0.0000        0.0000        0.0000        0.0000        0.0000        0.0000        0.0000        0.0000        0.0000        0.0000        0.0000        0.0000        0.0000        0.0000        0.0000        0.0000        0.0000        0.0000        0.0000        0.0000        0.0000        0.0000        0.0000        0.0000        0.0000       22.4662       22.0639       21.6133       18.6443       20.4544       20.4680       16.0205       18.8804       20.4590       18.2095       14.9741       12.4866       11.2751        8.8688        7.3076        8.2397        8.0995        6.4189        5.5675        0.0000        0.0000        0.0000        0.0000        0.0000        0.0000        0.0000        0.0000        0.0000        0.0000        0.0000        0.0000        0.0000        0.0000        0.0000        0.0000        0.0000        0.0000        0.0000        0.0000        0.0000        0.0000        0.0000        0.0000        0.0000        0.0000        0.0000        0.0000        0.0000        0.0000        0.0000        0.0000        0.0000        0.0000        0.0000        0.0000        0.0000        0.0000        0.0000        0.0000        0.0000        0.0000        0.0000        0.0000        0.0000        0.0000        0.0000        0.0000        0.0000        0.0000        0.0000        0.0000        0.0000        0.0000        0.0000        0.0000        0.0000        0.0000        0.0000        0.0000        0.0000        0.0000        0.0000        0.0000        0.0000        0.0000        0.0000        0.0000        0.0000        0.0000        0.0000        0.0000        0.0000        0.0000        0.0000        0.0000        0.0000        0.0000        0.0000        0.0000        0.0000        0.0000        0.0000        0.0000        0.0000        0.0000        0.0000        0.0000        0.0000        0.0000        0.0000        0.0000        0.0000        0.0000        0.0000        0.0000        0.0000        0.0000        0.0000        0.0000        0.0000        3.3762        2.9072        2.6492        1.5381        1.0370        0.8596        0.8551        0.9660        0.9980        1.3010        0.9800        0.9328        0.9040        0.9654        1.1638        1.4777        1.9320        2.2772        2.4643        3.6891        3.9830        4.1344        3.2670        2.3909        3.1521        3.0724        3.6433        3.9031        4.1164        3.1020        3.1339        4.3328        5.7366        4.7046        3.6680        2.0938        1.4765        1.2402        1.0723        0.3348        0.1652        0.1723        0.0000        0.0954        0.2791        0.6688        0.9091        1.1636        2.0723        2.2955        2.7173        3.7341        3.3057        4.0087        2.4874        0.4747        0.5176        0.7741        0.7692        0.6516        0.7167        1.3078        0.7518        0.0000        0.0000        0.0000        0.0000        0.0000        0.0000        0.2997        0.9500        1.4310        0.6959        1.2205        2.2231        2.7210        1.8157        1.4903        1.7241        0.0000        0.0000
        0.0000        0.0000        0.0000        0.0000        0.0000        0.0000        0.0000        0.0000        0.0000        0.0000        0.0000        0.0000        0.0000        0.0000        0.0000        0.0000        0.0000        0.0000        0.0000        0.0000        0.0000        0.0000        0.0000        0.0000        0.0000        0.0000        0.0000        0.0000        0.0000        0.0000        0.0000        0.0000        0.0000        0.0000        0.0000        0.0000        0.0000        0.0000        0.0000        0.0000        0.0000        0.0000        0.0000        0.0000        0.0000        0.0000        0.0000        0.0000       22.4206       22.1928       20.0869       17.9653       25.8999       23.0779       19.3991       22.3651       16.4687       14.5474       11.4685       12.3939       10.6985       10.4087        7.7597        8.1976        7.6579        8.3657        6.0789        5.2984        4.7973        0.0000        0.0000        0.0000        0.0000        0.0000        0.0000        0.0000        0.0000        0.0000        0.0000        0.0000        0.0000        0.0000        0.0000        0.0000        0.0000        0.0000        0.0000        0.0000        0.0000        0.0000        0.0000        0.0000        0.0000        0.0000        0.0000        0.0000        0.0000        0.0000        0.0000        0.0000        0.0000        0.0000        0.0000        0.0000        0.0000        0.0000        0.0000        0.0000        0.0000        0.0000        0.0000        0.0000        0.0000        0.0000        0.0000        0.0000        0.0000        0.0000        0.0000        0.0000        0.0000        0.0000        0.0000        0.0000        0.0000        0.0000        0.0000        0.0000        0.0000        0.0000        0.0000        0.0000        0.0000        0.0000        0.0000        0.0000        0.0000        0.0000        0.0000        0.0000        0.0000        0.0000        0.0000        0.0000        0.0000        0.0000        0.0000        0.0000        0.0000        0.0000        0.0000        0.0000        0.0000        0.0000        0.0000        0.0000        0.0000        0.0000        0.0000        0.0000        0.0000        0.0000        0.0000        0.0000        0.0000        0.0000        0.0000        0.0000        2.6131        1.7020        2.0636        1.3438        1.3195        1.2002        0.9997        1.2084        1.6838       10.8533        7.1805        0.6642        0.6048        1.0706        1.3670        1.9328        2.6609        2.4262        2.6400        3.8066        3.2126        3.3436        2.8852        1.7740        1.5749        2.0057        1.4955        2.5336        2.5408        2.6521        2.9414        3.3109        3.1454        3.0982        2.9415        3.2600        3.1549        2.7659        2.0024        0.9617        0.6114        0.4013        0.5204        0.3504        0.3111        0.4486        0.9906        2.3403        3.3284        4.5442        3.4258        2.6157        5.0135        4.6911        5.2730        4.6103        4.8181        3.1805        1.6085        2.8405        2.9133        2.7521        0.7276        0.6677        2.7996        1.3316        0.5486        1.3035        0.8023        0.0000        0.0000        0.0000        0.7653        0.7816        0.9201        1.1302        0.8049        1.0250        0.8219        0.0000        0.0000
        0.0000        0.0000        0.0000        0.0000        0.0000        0.0000        0.0000        0.0000        0.0000        0.0000        0.0000        0.0000        0.0000        0.0000        0.0000        0.0000        0.0000        0.0000        0.0000        0.0000        0.0000        0.0000        0.0000        0.0000        0.0000        0.0000        0.0000        0.0000        0.0000        0.0000        0.0000        0.0000        0.0000        0.0000        0.0000        0.0000        0.0000        0.0000        0.0000        0.0000        0.0000        0.0000        0.0000        0.0000        0.0000        0.0000        0.0000        0.0000       17.7153       16.7577       15.3750       14.5824       18.2776       16.7416       15.6120       17.5237       14.4795       15.7944       12.7103       11.4149        8.8986        7.7817        7.8829        8.8911        7.9265        8.8563        6.6777        5.4838        4.4179        3.5885        0.0000        0.0000        0.0000        0.0000        0.0000        0.0000        0.0000        0.0000        0.0000        0.0000        0.0000        0.0000        0.0000        0.0000        0.0000        0.0000        0.0000        0.0000        0.0000        0.0000        0.0000        0.0000        0.0000        0.0000        0.0000        0.0000        0.0000        0.0000        0.0000        0.0000        0.0000        0.0000        0.0000        0.0000        0.0000        0.0000        0.0000        0.0000        0.0000        0.0000        0.0000        0.0000        0.0000        0.0000        0.0000        0.0000        0.0000        0.0000        0.0000        0.0000        0.0000        0.0000        0.0000        0.0000        0.0000        0.0000        0.0000        0.0000        0.0000        0.0000        0.0000        0.0000        0.0000        0.0000        0.0000        0.0000        0.0000        0.0000        0.0000        0.0000        0.0000        0.0000        0.0000        0.0000        0.0000        0.0000        0.0000        0.0000        0.0000        0.0000        0.0000        0.0000        0.0000        0.0000        0.0000        0.0000        0.0000        0.0000        0.0000        0.0000        0.0000        0.0000        0.0000        0.0000        0.0000        0.0000        0.0000        0.0000        0.0000        2.1186        1.6813        2.2086        2.8456        1.4371        0.0000        2.0169        2.2487        7.2593        0.0000        0.0000        0.0000        1.1106        1.1740        2.6179        3.4620        3.2506        2.7322        3.5971        3.1037        2.9245        2.8776        1.9383        1.9809        1.5221        1.0607        2.2159        2.4394        2.5210        2.7940        3.1809        3.6710        3.6179        3.7575        4.4458        3.8117        4.8205        4.2995        2.1856        1.3010        1.1938        1.0558        1.0052        1.0428        0.6172        0.5098        1.0927        2.2244        2.0732        1.4057        3.9544        7.0251        8.5466        8.2865        6.3110        5.7428        3.5342        3.7888        4.8921        4.0228        2.5085        0.6875        0.9613        1.6646        0.9168        0.7096        1.1096        0.6313        0.0000        0.0000        0.3556        0.7432        0.8194        0.6350        0.5621        0.7739        1.0792        1.7092        0.0000        0.0000
        0.0000        0.0000        0.0000        0.0000        0.0000        0.0000        0.0000        0.0000        0.0000        0.0000        0.0000        0.0000        0.0000        0.0000        0.0000        0.0000        0.0000        0.0000        0.0000        0.0000        0.0000        0.0000        0.0000        0.0000        0.0000        0.0000        0.0000        0.0000        0.0000        0.0000        0.0000        0.0000        0.0000        0.0000        0.0000        0.0000        0.0000        0.0000       22.0647       27.2669       30.4288        0.0000        0.0000        0.0000        0.0000        0.0000        0.0000        0.0000       16.6416       13.6481       13.2063       22.2918       18.6628       15.1744       15.3135       33.8584       28.3827       18.3206       13.1025       11.1544        8.4511        7.5280        7.1620        9.0601        8.4835        8.1512        6.6488        5.2373        4.2910        3.4844        0.0000        0.0000        0.0000        0.0000        0.0000        0.0000        0.0000        0.0000        0.0000        0.0000        0.0000        0.0000        0.0000        0.0000        0.0000        0.0000        0.0000        0.0000        0.0000        0.0000        0.0000        0.0000        0.0000        0.0000        0.0000        0.0000        0.0000        0.0000        0.0000        0.0000        0.0000        0.0000        0.0000        0.0000        0.0000        0.0000        0.0000        0.0000        0.0000        0.0000        0.0000        0.0000        0.0000        0.0000        0.0000        0.0000        0.0000        0.0000        0.0000        0.0000        0.0000        0.0000        0.0000        0.0000        0.0000        0.0000        0.0000        0.0000        0.0000        0.0000        0.0000        0.0000        0.0000        0.0000        0.0000        0.0000        0.0000        0.0000        0.0000        0.0000        0.0000        0.0000        0.0000        0.0000        0.0000        0.0000        0.0000        0.0000        0.0000        0.0000        0.0000        0.0000        0.0000        0.0000        0.0000        0.0000        0.0000        0.0000        0.0000        0.0000        0.0000        0.0000        0.0000        0.0000        0.0000        0.0000        0.0000        0.0000        0.0000        0.0000        0.0000        0.0000        0.0000        0.0000        0.0000        0.0000        0.0000        0.0000        0.0000        0.0000        0.0000        0.0000        0.0000        1.8988        2.1504        2.4234        2.5296        3.4851        3.0052        3.7180        2.2444        1.5614        2.4669        1.5768        1.4396        2.3555        2.1177        2.3274        2.5129        2.9730        3.3478        3.6094        3.9001        4.4106        4.3574        5.6014        3.3204        2.4748        2.2988        1.7091        1.0713        0.5004        0.5692        0.4824        0.3831        1.2212        1.4470        1.3046        1.9886        4.1875        6.2308        8.0508        6.3224        5.3878        5.0284        4.7558        5.9225        5.1639        4.2040        2.6029        1.3019        1.8317        1.4279        1.3784        2.1494        1.9569        0.8831        0.0000        0.0000        0.0000        0.2390        1.1164        0.7492        1.4411        0.7506        0.4220        0.0000        0.0000        0.0000
        0.0000        0.0000        0.0000        0.0000        0.0000        0.0000        0.0000        0.0000        0.0000        0.0000        0.0000        0.0000        0.0000        0.0000        0.0000        0.0000        0.0000        0.0000        0.0000        0.0000        0.0000        0.0000        0.0000        0.0000        0.0000        0.0000        0.0000        0.0000        0.0000        0.0000        0.0000        0.0000        0.0000        0.0000        0.0000        0.0000        0.0000        0.0000       27.7465       28.3219       32.0862       22.4115       22.0232       24.1958       23.1824       23.0847       26.0329       29.5845       26.0947       22.6524       20.1175       26.4335       25.2354       19.1755       14.1553       41.4018       45.6752       12.7714        7.1407        8.2803        6.7008        6.4185        6.2702        7.7985        8.0573        7.3201        6.8297        5.4621        4.4306        3.6481        2.7793        1.3763        0.0000        0.0000        0.0000        0.0000        0.0000        0.0000        0.0000        0.0000        0.0000        0.0000        0.0000        0.0000        0.0000        0.0000        0.0000        0.0000        0.0000        0.0000        0.0000        0.0000        0.0000        0.0000        0.0000        0.0000        0.0000        0.0000        0.0000        0.0000        0.0000        0.0000        0.0000        0.0000        0.0000        0.0000        0.0000        0.0000        0.0000        0.0000        0.0000        0.0000        0.0000        0.0000        0.0000        0.0000        0.0000        0.0000        0.0000        0.0000        0.0000        0.0000        0.0000        0.0000        0.0000        0.0000        0.0000        0.0000        0.0000        0.0000        0.0000        0.0000        0.0000        0.0000        0.0000        0.0000        0.0000        0.0000        0.0000        0.0000        0.0000        0.0000        0.0000        0.0000        0.0000        0.0000        0.0000        0.0000        0.0000        0.0000        0.0000        0.0000        0.0000        0.0000        0.0000        0.0000        0.0000        0.0000        0.0000        0.0000        0.0000        0.0000        0.0000        0.0000        0.0000        0.0000        0.0000        0.0000        0.0000        0.0000        0.0000        0.0000        0.0000        0.0000        0.0000        0.0000        0.0000        0.0000        0.0000        0.0000        0.0000        0.0000        0.0000        0.0000        2.0348        2.1518        2.0467        2.4564        2.2092        2.0171        1.7337        1.8591        1.9112        0.8577        1.4593        2.3855        2.0263        2.2572        2.8403        3.4863        3.7530        3.7496        3.7224        3.8617        3.6772        3.2406        2.6529        1.9406        1.9617        1.7827        1.2153        0.3373        0.2872        0.3413        0.5006        1.8471        2.0733        1.8148        1.9612        3.4481        5.4487        4.7092        4.2031        4.1825        4.3995        5.3583        4.8495        5.0980        4.1183        2.2508        1.8486        3.2026        2.7517        2.8271        3.3993        1.4719        1.3359        0.5465        0.0000        0.0000        0.3902        0.5488        0.4066        0.6058        0.2158        0.0000        0.0000        0.0000        0.0000
        0.0000        0.0000        0.0000        0.0000        0.0000        0.0000        0.0000        0.0000        0.0000        0.0000        0.0000        0.0000        0.0000        0.0000        0.0000        0.0000        0.0000        0.0000        0.0000        0.0000        0.0000        0.0000        0.0000        0.0000        0.0000        0.0000        0.0000        0.0000        0.0000        0.0000        0.0000        0.0000        0.0000        0.0000        0.0000        0.0000        0.0000       23.9496       22.8725       20.8009       23.6464       17.8374       15.2533       14.1746       13.1471       14.1375       15.4946       15.2634       18.1407       10.9846        6.6220        8.9562       12.6258       14.6502       19.0437        5.9864       19.4992        3.1784        2.9036        4.6834        5.0607        6.4720        7.9917       10.5481        8.4845        7.3793        6.2752        5.9563        4.8015        3.7686        2.8578        1.0760        0.0000        0.0000        0.0000        0.0000        0.0000        0.0000        0.0000        0.0000        0.0000        0.0000        0.0000        0.0000        0.0000        0.0000        0.0000        0.0000        0.0000        0.0000        0.0000        0.0000        0.0000        0.0000        0.0000        0.0000        0.0000        0.0000        0.0000        0.0000        0.0000        0.0000        0.0000        0.0000        0.0000        0.0000        0.0000        0.0000        0.0000        0.0000        0.0000        0.0000        0.0000        0.0000        0.0000        0.0000        0.0000        0.0000        0.0000        0.0000        0.0000        0.0000        0.0000        0.0000        0.0000        0.0000        0.0000        0.0000        0.0000        0.0000        0.0000        0.0000        0.0000        0.0000        0.0000        0.0000        0.0000        0.0000        0.0000        0.0000        0.0000        0.0000        0.0000        0.0000        0.0000        0.0000        0.0000        0.0000        0.0000        0.0000        0.0000        0.0000        0.0000        0.0000        0.0000        0.0000        0.0000        0.0000        0.0000        0.0000        0.0000        0.0000        0.0000        0.0000        0.0000        0.0000        0.0000        0.0000        0.0000        0.0000        0.0000        0.0000        0.0000        0.0000        0.0000        0.0000        0.0000        0.0000        0.0000        0.4538        0.4745        0.6125        0.9378        1.9364        0.0000        2.4957        2.8036        0.2103        0.0548        0.0000        0.0000        0.0917        0.0000        0.3848        0.1115        0.6049        0.7146        0.6466        0.7764        1.1737        1.3225        1.3904        1.5462        2.5111        2.0290        1.7947        1.5010        0.9088        0.6359        0.5159        0.4734        0.4264        0.3882        0.4660        0.6605        1.3611        1.6706        2.4146        2.2832        3.1399        2.9744        3.2298        3.4131        3.9059        3.9248        4.3084        4.4185        5.2961        5.7551        5.1656        5.0816        4.8941        4.8807        4.6584        4.6541        5.5838        6.5381        7.1562        6.7836        7.6781        7.7320        7.4472        6.1753        4.4494        3.4825        0.0000        0.0000        0.0000        0.0000
        0.0000        0.0000        0.0000        0.0000        0.0000        0.0000        0.0000        0.0000        0.0000        0.0000        0.0000        0.0000        0.0000        0.0000        0.0000        0.0000        0.0000        0.0000        0.0000        0.0000        0.0000        0.0000        0.0000        0.0000        0.0000        0.0000        0.0000        0.0000        0.0000        0.0000        0.0000        0.0000        0.0000        0.0000        0.0000        0.0000        0.0000       26.6684       24.2175       21.0643       17.9838       16.5728       13.7765       11.0700        9.9974        8.4252        7.4938        3.5681        3.1256        3.9574        2.4146        2.7822        3.4802        8.6349        9.3719       13.3557        2.3777        2.3402        2.3499        5.1222        6.5763        9.9198       11.3290       14.1076       12.0901        9.0653        7.3179        6.4641        5.4985        4.4695        3.4281        1.4580        1.5351        0.0000        0.0000        0.0000        0.0000        0.0000        0.0000        0.0000        0.0000        0.0000        0.0000        0.0000        0.0000        0.0000        0.0000        0.0000        0.0000        0.0000        0.0000        0.0000        0.0000        0.0000        0.0000        0.0000        0.0000        0.0000        0.0000        0.0000        0.0000        0.0000        0.0000        0.0000        0.0000        0.0000        0.0000        0.0000        0.0000        0.0000        0.0000        0.0000        0.0000        0.0000        0.0000        0.0000        0.0000        0.0000        0.0000        0.0000        0.0000        0.0000        0.0000        0.0000        0.0000        0.0000        0.0000        0.0000        0.0000        0.0000        0.0000        0.0000        0.0000        0.0000        0.0000        0.0000        0.0000        0.0000        0.0000        0.0000        0.0000        0.0000        0.0000        0.0000        0.0000        0.0000        0.0000        0.0000        0.0000        0.0000        0.0000        0.0000        0.0000        0.0000        0.0000        0.0000        0.0000        0.0000        0.0000        0.0000        0.0000        0.0000        0.0000        0.0000        0.0000        0.0000        0.0000        0.0000        0.0000        0.0000        0.0000        0.0000        0.0000        0.0000        0.0000        0.6901        0.5898        0.5786        0.7118        0.5170        0.4538        0.6362        0.9123        2.1268        4.1000        4.0017        3.5950        2.4897        1.6258        0.6614        0.0000        0.1970        0.7457        0.9804        1.2832        0.9749        0.8716        0.8783        0.4968        0.8052        1.1197        1.2375        1.6713        3.6080        3.6692        2.5558        2.2066        1.1548        2.5685        0.5598        0.5317        0.4964        0.4719        0.5695        0.7856        1.6005        2.0290        2.2003        2.6239        3.3174        3.2362        3.2847        3.9438        4.4818        4.8398        5.0532        5.0274        6.0117        6.0920        6.4491        6.2661        6.7967        6.6175        5.8247        6.1516        7.8493        8.5325        8.9450        9.5079        9.9666       10.3727        9.9287        9.0411       11.2038        0.0000        0.0000        0.0000        0.0000        0.0000
        0.0000        0.0000        0.0000        0.0000        0.0000        0.0000        0.0000        0.0000        0.0000        0.0000        0.0000        0.0000        0.0000        0.0000        0.0000        0.0000        0.0000        0.0000        0.0000        0.0000        0.0000        0.0000        0.0000        0.0000        0.0000        0.0000        0.0000        0.0000        0.0000        0.0000        0.0000        0.0000        0.0000        0.0000        0.0000        0.0000       22.5702       18.4164       17.0708       17.2069       15.7368       13.5567       11.4787        9.5188        8.0694        6.6698        5.8206        2.8591        2.9117        4.4379        1.9153        2.4934        6.0907        4.2347        3.9829        6.5896        5.2686        2.3229        4.3917        8.4308        8.5489       11.5571       13.0320       16.4209       12.9713       10.3455        8.4831        8.5135        7.1473        5.8538        4.7522        2.2747        0.0000        0.0000        0.0000        0.0000        0.0000        0.0000        0.0000        0.0000        0.0000        0.0000        0.0000        0.0000        0.0000        0.0000        0.0000        0.0000        0.0000        0.0000        0.0000        0.0000        0.0000        0.0000        0.0000        0.0000        0.0000        0.0000        0.0000        0.0000        0.0000        0.0000        0.0000        0.0000        0.0000        0.0000        0.0000        0.0000        0.0000        0.0000        0.0000        0.0000        0.0000        0.0000        0.0000        0.0000        0.0000        0.0000        0.0000        0.0000        0.0000        0.0000        0.0000        0.0000        0.0000        0.0000        0.0000        0.0000        0.0000        0.0000        0.0000        0.0000        0.0000        0.0000        0.0000        0.0000        0.0000        0.0000        0.0000        0.0000        0.0000        0.0000        0.0000        0.0000        0.0000        0.0000        0.0000        0.0000        0.0000        0.0000        0.0000        0.0000        0.0000        0.0000        0.0000        0.0000        0.0000        0.0000        0.0000        0.0000        0.0000        0.0000        0.0000        0.0000        0.0000        0.0000        0.0000        0.0000        0.0000        0.0000        0.0000        0.0000        2.1193        1.4832        1.6211        0.9901        0.7432        0.7863        0.7706        0.8526        0.8480        1.0034        1.1097        2.6232        6.7391        6.4718        2.7584        2.2834        1.6127        0.3024        0.8553        1.8436        1.9069        2.0837        2.8416        3.4481        2.4424        2.0877        1.6084        1.9891        1.9862        1.9806        1.8964        4.0248        2.4500        2.7898        3.6758        4.5311        2.4416        1.8354        1.6387        0.9372        0.8847        0.9968        1.3685        2.5802        3.0341        4.3467        4.2655        4.1661        3.5779        3.6477        4.4373        5.4613        5.7461        6.1655        6.4642        7.4055        7.7069        7.7918        7.4607        7.8890        7.8372        7.5112        7.7242        9.0983        9.9355       11.2621       12.1125       12.3561       13.2150       13.2922       10.5637       16.9263        0.0000        0.0000        0.0000        0.0000        0.0000
        0.0000        0.0000        0.0000        0.0000        0.0000        0.0000        0.0000        0.0000        0.0000        0.0000        0.0000        0.0000        0.0000        0.0000        0.0000        0.0000        0.0000        0.0000        0.0000        0.0000        0.0000        0.0000        0.0000        0.0000        0.0000        0.0000        0.0000        0.0000        0.0000        0.0000        0.0000        0.0000        0.0000        0.0000        0.0000       18.3327       16.2062       16.3062       17.6187       14.4993       12.5970       11.9251        9.5552        7.6805        6.6117        5.6297        7.6428        5.0320        2.9663        1.9628        1.9692       11.5090       11.2583       13.0610       10.5941        3.2484        2.4524        2.4488        3.0805        8.0034        8.8599        7.0146        8.2681        9.8314       13.4809        9.5539        9.4136        7.8209        6.3490        5.4504        4.3485        2.1484        0.0000        0.0000        0.0000        0.0000        0.0000        0.0000        0.0000        0.0000        0.0000        0.0000        0.0000        0.0000        0.0000        0.0000        0.0000        0.0000        0.0000        0.0000        0.0000        0.0000        0.0000        0.0000        0.0000        0.0000        0.0000        0.0000        0.0000        0.0000        0.0000        0.0000        0.0000        0.0000        0.0000        0.0000        0.0000        0.0000        0.0000        0.0000        0.0000        0.0000        0.0000        0.0000        0.0000        0.0000        0.0000        0.0000        0.0000        0.0000        0.0000        0.0000        0.0000        0.0000        0.0000        0.0000        0.0000        0.0000        0.0000        0.0000        0.0000        0.0000        0.0000        0.0000        0.0000        0.0000        0.0000        0.0000        0.0000        0.0000        0.0000        0.0000        0.0000        0.0000        0.0000        0.0000        0.0000        0.0000        0.0000        0.0000        0.0000        0.0000        0.0000        0.0000        0.0000        0.0000        0.0000        0.0000        0.0000        0.0000        0.0000        0.0000        0.0000        0.0000        0.0000        0.0000        0.0000        0.0000        0.0000        0.0000        0.0000        2.1699        2.3878        1.6235        1.6973        1.4418        0.9420        0.7497        1.0746        0.9716        1.1384        1.0766        1.4431        2.1694        3.6657        3.2546        2.4452        1.5517        0.7105        0.9437        1.1293        2.3860        2.2767        2.6959        3.5786        3.6975        3.8662        2.5047        2.3481        3.3666        3.1731        3.6575        5.0201        7.9915        7.9734        7.1092        5.8788        4.4385        5.7186        2.8887        2.2103        1.7401        1.8094        2.3123        2.4189        4.5251        5.8333        7.4167        5.5867        4.9940        4.7463        4.8892        6.1640        7.3620        7.7197        7.5405        7.7665        9.5037        9.7641        9.4404        8.8724        8.7730        8.1323       11.6381       13.1355       14.7562       12.6597       15.5004       24.9527       26.1905       25.0286       15.2041       14.2326        9.5828        0.0000        0.0000        0.0000        0.0000        0.0000
        0.0000        0.0000        0.0000        0.0000        0.0000        0.0000        0.0000        0.0000        0.0000        0.0000        0.0000        0.0000        0.0000        0.0000        0.0000        0.0000        0.0000        0.0000        0.0000        0.0000        0.0000        0.0000        0.0000        0.0000        0.0000        0.0000        0.0000        0.0000        0.0000        0.0000        0.0000        0.0000        0.0000        0.0000        0.0000       11.1616        9.5135       13.2124       11.8159       15.1292       10.3011        9.3549        9.7091        6.7192        4.7857        9.4941        5.2707       10.4909        4.8201        3.1623        2.4972      178.2884       84.0675       28.6361       13.0572       11.3959       14.7738       13.5114        9.0039       10.0047       10.0970        8.8979        8.3917        8.9688       11.8524       10.2880        9.9679        7.6538        6.1217        5.3988        4.6096        3.6814        0.0000        0.0000        0.0000        0.0000        0.0000        0.0000        0.0000        0.0000        0.0000        0.0000        0.0000        0.0000        0.0000        0.0000        0.0000        0.0000        0.0000        0.0000        0.0000        0.0000        0.0000        0.0000        0.0000        0.0000        0.0000        0.0000        0.0000        0.0000        0.0000        0.0000        0.0000        0.0000        0.0000        0.0000        0.0000        0.0000        0.0000        0.0000        0.0000        0.0000        0.0000        0.0000        0.0000        0.0000        0.0000        0.0000        0.0000        0.0000        0.0000        0.0000        0.0000        0.0000        0.0000        0.0000        0.0000        0.0000        0.0000        0.0000        0.0000        0.0000        0.0000        0.0000        0.0000        0.0000        0.0000        0.0000        0.0000        0.0000        0.0000        0.0000        0.0000        0.0000        0.0000        0.0000        0.0000        0.0000        0.0000        0.0000        0.0000        0.0000        0.0000        0.0000        0.0000        0.0000        0.0000        0.0000        0.0000        0.0000        0.0000        0.0000        0.0000        0.0000        0.0000        0.0000        0.0000        0.0000        0.0000        0.0000        2.4128        1.5194        1.2653        1.8763        1.7135        1.3400        1.2325        0.9544        0.9639        0.8954        1.0545        1.4154        1.5146        2.5530        2.1312        1.3960        1.0283        0.3669        0.3225        0.8698        1.0118        1.3586        1.3701        1.8498        1.8019        2.1685        2.0426        2.5958        2.6615        3.3906        4.1914        5.3439        9.9786       11.4622       15.5088       14.2792       11.6276        7.7091        6.2352        6.4333       10.1147        9.8650        6.7402        5.9138        6.2311       11.9799       12.9014        9.1808       11.0517        8.8738        9.7768        8.6695        8.9233        9.3168        9.5215        9.7630       10.2886       12.2434       12.4732       15.8583       16.6516       13.0338       10.8086       11.4732       13.9652       18.3113       14.4948       16.3012       18.6257       22.7588       23.7687       24.9988       22.8004        0.0000        0.0000        0.0000        0.0000        0.0000        0.0000
        0.0000        0.0000        0.0000        0.0000        0.0000        0.0000        0.0000        0.0000        0.0000        0.0000        0.0000        0.0000        0.0000        0.0000        0.0000        0.0000        0.0000        0.0000        0.0000        0.0000        0.0000        0.0000        0.0000        0.0000        0.0000        0.0000        0.0000        0.0000        0.0000        0.0000        0.0000        0.0000        0.0000        0.0000        0.0000        8.6434        7.8909       14.8598       10.4083        8.5269       10.5596       10.8275        9.2098        4.8534        3.5858        3.5969        4.9222        5.5760        3.0020        2.9649        2.7852       88.6147       23.4042       26.2553       20.3023       16.0758        8.5275        3.3210       11.7527        9.6313        8.1496        8.8206        8.2500        8.4375        7.8435        6.5301        9.9228        9.1823        6.3234        5.5163        4.7023        0.0000        0.0000        0.0000        0.0000        0.0000        0.0000        0.0000        0.0000        0.0000        0.0000        0.0000        0.0000        0.0000        0.0000        0.0000        0.0000        0.0000        0.0000        0.0000        0.0000        0.0000        0.0000        0.0000        0.0000        0.0000        0.0000        0.0000        0.0000        0.0000        0.0000        0.0000        0.0000        0.0000        0.0000        0.0000        0.0000        0.0000        0.0000        0.0000        0.0000        0.0000        0.0000        0.0000        0.0000        0.0000        0.0000        0.0000        0.0000        0.0000        0.0000        0.0000        0.0000        0.0000        0.0000        0.0000        0.0000        0.0000        0.0000        0.0000        0.0000        0.0000        0.0000        0.0000        0.0000        0.0000        0.0000        0.0000        0.0000        0.0000        0.0000        0.0000        0.0000        0.0000        0.0000        0.0000        0.0000        0.0000        0.0000        0.0000        0.0000        0.0000        0.0000        0.0000        0.0000        0.0000        0.0000        0.0000        0.0000        0.0000        0.0000        0.0000        0.0000        0.0000        0.0000        4.2161        4.5498        0.0000        4.1198        3.3837        2.6999        2.3222        2.2863        2.2174        1.5876        1.1430        1.0248        1.1571        1.1919        1.4414        1.1448        2.4490        2.3147        3.1140        3.6773        3.2337        1.9006        1.0300        0.5891        0.4566        0.6856        1.1805        1.4604        2.2213        2.5469        2.5997        2.5597        2.1023        2.5408        3.7160        4.6910        5.9239        8.9423        9.5148       10.9963       11.9863       14.0912       13.7241       13.9459       23.1739       30.0494        9.7096        7.5926        6.9028        8.0924       14.2208       27.1895       29.8910       25.7364       18.7777       13.8444       10.7699       10.9127       12.8448       11.5476       13.0628       13.9629       14.2559       15.0615       19.3692       18.7060       15.0874       16.5380       16.3900       17.7327       16.6450       17.4888       19.0137       22.8781       30.8680       33.0134       28.4353        0.0000        0.0000        0.0000        0.0000        0.0000        0.0000        0.0000
        0.0000        0.0000        0.0000        0.0000        0.0000        0.0000        0.0000        0.0000        0.0000        0.0000        0.0000        0.0000        0.0000        0.0000        0.0000        0.0000        0.0000        0.0000        0.0000        0.0000        0.0000        0.0000        0.0000        0.0000        0.0000        0.0000        0.0000        0.0000        0.0000       35.9509       38.9133       32.2288       21.7542       16.8058       14.2498        7.0703       14.3187       14.8793        8.0444        6.5267       11.7943        5.2799        4.3693        3.3999        3.3515        5.2786        7.3617        3.0406        5.1035        6.0543        8.5248       20.9549       14.2918       20.4038        9.0088        3.8562        3.9502        4.0890        3.3231        8.1020        7.7920        7.8411        7.2215        7.6021        7.5257        7.4714        6.3319        7.3177        6.8318        6.1673        5.5535        4.3131        3.3928        0.0000        0.0000        0.0000        0.0000        0.0000        0.0000        0.0000        0.0000        0.0000        0.0000        0.0000        0.0000        0.0000        0.0000        0.0000        0.0000        0.0000        0.0000        0.0000        0.0000        0.0000        0.0000        0.0000        0.0000        0.0000        0.0000        0.0000        0.0000        0.0000        0.0000        0.0000        0.0000        0.0000        0.0000        0.0000        0.0000        0.0000        0.0000        0.0000        0.0000        0.0000        0.0000        0.0000        0.0000        0.0000        0.0000        0.0000        0.0000        0.0000        0.0000        0.0000        0.0000        0.0000        0.0000        0.0000        0.0000        0.0000        0.0000        0.0000        0.0000        0.0000        0.0000        0.0000        0.0000        0.0000        0.0000        0.0000        0.0000        0.0000        0.0000        0.0000        0.0000        0.0000        0.0000        0.0000        0.0000        0.0000        0.0000        0.0000        0.0000        0.0000        0.0000        0.0000        0.0000        0.0000        0.0000        0.0000        0.0000        0.0000        0.0000        0.0000        4.2674        3.6571        2.4778        3.2012        2.8115        2.9399        2.5403        2.1162        1.7107        1.5802        1.1560        1.2712       37.2399       38.5005        1.8381        4.5553        8.3344        4.1772        2.8794        3.3421        3.8000        3.2335        2.1304        1.9094        1.7716        0.6017        0.8539        1.5293        1.4197        2.9719       40.5914        4.1043        4.1104        3.5312        3.3939        4.6141        5.6338        8.5639       10.4321       17.4229       16.6873       15.0726       22.9658       54.0672       28.7692       43.6390       43.9517       26.1818       20.9452       10.9016        8.4630       12.6519       25.9947       26.2224       16.5270       19.2140       17.5857       15.2983       17.8342       19.1706       17.0820       16.2398       15.8003       18.0993       20.0696       19.8916       20.1383       19.7503       15.2664       14.1381       20.2043       17.6884       19.1565       21.1456       25.5490       33.5125       35.5348        0.0000        0.0000        0.0000        0.0000        0.0000        0.0000        0.0000        0.0000
        0.0000        0.0000        0.0000        0.0000        0.0000        0.0000        0.0000        0.0000        0.0000        0.0000        0.0000        0.0000        0.0000        0.0000        0.0000        0.0000        0.0000        0.0000        0.0000        0.0000        0.0000        0.0000        0.0000        0.0000        0.0000        0.0000       41.4710       44.9851       49.3780       41.9190       35.1752       18.4654       13.5464       11.1026        9.0084        4.4941        4.5390       15.7922       17.5953       15.0595       14.7716       10.4803        5.9140        4.2886        5.0552        4.4735        7.9905        3.0942        5.4169        7.7960        7.3813       16.6450       13.6366        9.0051        5.7589        2.0340        2.3920        3.0989        3.1025        8.4716        8.4838        8.9917        8.4962        8.9913       11.2196       11.2879        7.3048        8.6301        8.2074        7.3921        7.1863        5.3714        4.3503        3.6438        3.0007        1.6455        1.2876        1.2172        1.1504        1.2279        0.9892        0.9165        0.0000        0.0000        0.0000        0.0000        0.0000        0.0000        0.0000        0.0000        0.0000        0.0000        0.0000        0.0000        0.0000        0.0000        0.0000        0.0000        0.0000        0.0000        0.0000        0.0000        0.0000        0.0000        0.0000        0.0000        0.0000        0.0000        0.0000        0.0000        0.0000        0.0000        0.0000        0.0000        0.0000        0.0000        0.0000        0.0000        0.0000        0.0000        0.0000        0.0000        0.0000        0.0000        0.0000        0.0000        0.0000        0.0000        0.0000        0.0000        0.0000        0.0000        0.0000        0.0000        0.0000        0.0000        0.0000        0.0000        0.0000        0.0000        0.0000        0.0000        0.0000        0.0000        0.0000        0.0000        0.0000        0.0000        0.0000        0.0000        0.0000        0.0000        0.0000        4.2810        4.7081        5.2526        5.5626        5.6719        0.0000        0.0000        0.0000        0.0000        4.0912        4.1173        3.7618        2.9522        3.1379        3.7181        3.3601        3.2543        3.1289        2.2602        2.0723        1.7993        1.5785        1.5212        1.7866        2.6555        6.9150       11.3069        9.1129        3.2624        1.9782        1.9073        1.7380        3.9071        1.5371        2.8235        1.2888        0.9268        0.5743        1.4722        3.2907        3.0744       57.6679        4.0202        5.2825        5.4410        7.2280       10.6730       15.7305       17.1054       19.9903       23.7670       28.3704       27.3101       29.6529       31.4644       28.4345       31.7384       15.6094       20.6164       15.2718       11.5828       12.3038       17.2206       17.6223       16.1687       16.4752       16.6451       16.4364       15.3419       23.0353       20.4425       20.6708       17.6121       16.3559       17.4753       17.4828       16.5740       15.5016       12.5045       11.5787       13.4515       21.6897       18.8374       21.0711       22.6721       25.4375       29.1979       34.0908        0.0000        0.0000        0.0000        0.0000        0.0000        0.0000        0.0000        0.0000
        0.0000        0.0000        0.0000        0.0000        0.0000        0.0000        0.0000        0.0000        0.0000        0.0000        0.0000        0.0000        0.0000        0.0000        0.0000        0.0000        0.0000        0.0000        0.0000        0.0000        0.0000        0.0000        0.0000        0.0000        0.0000       49.5870       41.8724       26.0304       12.4549        9.1060        7.8544        9.5662        7.4348        7.4998        7.9980        7.4326       13.2121       17.4694       11.9454       18.8182       18.9731       19.5178        5.4352        6.1364        8.3102        7.1246        6.6740       10.6282       13.2850        9.5721       12.4199       17.2799       16.5317        9.4756        8.7747        9.9633       10.0054        6.8842        8.3032       11.3346       12.0431       12.4114       10.3666       13.7593       15.2196       14.9679        9.5734       10.1510        9.9718        8.8713        7.6893        7.2841        5.8149        4.1218        3.4200        3.0033        3.0106        3.4990        3.5598        4.5646        4.5567        3.6494        3.4835        2.0110        0.0000        0.0000        0.0000        0.0000        0.0000        0.0000        0.0000        0.0000        0.0000        0.0000        0.0000        0.0000        0.0000        0.0000        0.0000        0.0000        0.0000        0.0000        0.0000        0.0000        0.0000        0.0000        0.0000        0.0000        0.0000        0.0000        0.0000        0.0000        0.0000        0.0000        0.0000        0.0000        0.0000        0.0000        0.0000        0.0000        0.0000        0.0000        0.0000        0.0000        0.0000        0.0000        0.0000        0.0000        0.0000        0.0000        0.0000        0.0000        0.0000        0.0000        0.0000        0.0000        0.0000        0.0000        0.0000        0.0000        0.0000        0.0000        0.0000        0.0000        0.0000        0.0000        0.0000        0.0000        0.0000        0.0000        0.0000        0.0000        3.1159        3.3587        3.4937        3.5557        3.9252        5.1981        4.3633        3.4996        3.3823        4.3992        4.2051        4.7606        4.8996        4.0990        3.9567        4.2974        4.1356        4.0404        3.5612        2.9619        2.7317        2.5390        2.1416        2.0844        2.6389        3.1901        3.5824        4.2148        3.2064        2.8562        2.2407        2.4607        1.1087        0.9553        0.6090        0.4892        0.7293        0.7603        0.8204        1.6280        2.1811        3.1889        3.5975        4.6413        5.0077        7.3439       61.6593       12.2828       12.8354       21.1027       15.4645       20.3394       28.8720       30.4930       30.3598       22.8767       20.3115       19.7173       19.5358       19.5992       17.6683       20.5244       18.7898       21.6709       20.3774       24.7150       26.2793       26.0181       20.0036       16.9138       18.5005       20.4350       17.5734       20.2130       22.4808       23.4899       22.3310       19.3678       17.7862       17.9076       17.2955       15.4281        0.0000        0.0000       23.4214       24.6657       29.7360       27.0529        0.0000        0.0000        0.0000        0.0000        0.0000        0.0000        0.0000        0.0000        0.0000
        0.0000        0.0000        0.0000        0.0000        0.0000        0.0000        0.0000        0.0000        0.0000        0.0000        0.0000        0.0000        0.0000        0.0000        0.0000        0.0000        0.0000        0.0000        0.0000        0.0000        0.0000        0.0000        0.0000        0.0000        0.0000        0.0000       40.1257       21.5716        7.4475        5.4772        6.6666        7.0794        4.6099        5.8097       10.0553       20.4467       22.9031       15.6914        9.2402       14.6115       12.9313       15.8272       13.4358       10.5329        9.4175        6.4762        7.3872        8.7829        8.5009       11.3818       18.3873       15.3898       14.1234        9.3622        8.9717        8.8940        8.3797        9.1594        9.0304       13.3799       12.5150       11.4693       11.2121       16.4103       14.9846       12.5011       11.5055       11.3726       10.7773        9.5488        8.4494        6.1026        5.4230        5.2244        5.4690        5.4331        5.0702        4.7646        5.5065        5.9878        4.4746        3.4426        2.8925        1.6906        1.9735        0.7632        0.0000        0.0000        0.0000        0.0000        0.0000        0.0000        0.0000        0.0000        0.0000        0.0000        0.0000        0.0000        0.0000        0.0000        0.0000        0.0000        0.0000        0.0000        0.0000        0.0000        0.0000        0.0000        0.0000        0.0000        0.0000        0.0000        0.0000        0.0000        0.0000        0.0000        0.0000        0.0000        0.0000        0.0000        0.0000        0.0000        0.0000        0.0000        0.0000        0.0000        0.0000        0.0000        0.0000        0.0000        0.0000        0.0000        0.0000        0.0000        0.0000        0.0000        0.0000        0.0000        0.0000        0.0000        0.0000        0.0000        0.0000        0.0000        0.0000        0.0000        0.0000        0.0000        0.0000        0.0000        0.0000        0.0000        2.6318        2.7293        2.8430        3.2602        3.8134        3.9900        3.4686        2.9915        2.8902        2.6755        2.6839        3.1376        3.1276        3.7760        4.0108        4.6721        4.8089        4.6815        4.1767        3.2817        2.6943        2.4063        2.7182        2.8424        3.5303        4.6036        4.3301        3.9835        5.0018        2.8821        3.0831        3.3207        0.9556        0.9119        0.5901        0.5885        0.7668        0.7083        0.9458        1.8784        2.3701       38.1965        6.4740        7.9566       10.2699       11.5128       13.1336       12.3995       13.8581       31.3121       24.4256       26.4407       21.3246       21.3810       19.9206       19.9694       22.0247       22.8569       27.3787       30.8310       32.3826       32.7622       30.4086       30.1577       24.3205       25.5003       24.5329       23.2466       23.7207       24.2242       19.1098       17.8295       18.5056       18.0527       18.1259       22.1988       22.0642       20.7801       19.7999       17.9757       16.7570        0.0000        0.0000        0.0000        0.0000        0.0000        0.0000        0.0000        0.0000        0.0000        0.0000        0.0000        0.0000        0.0000        0.0000        0.0000        0.0000
        0.0000        0.0000        0.0000        0.0000        0.0000        0.0000        0.0000        0.0000        0.0000        0.0000        0.0000        0.0000        0.0000        0.0000        0.0000        0.0000        0.0000        0.0000        0.0000        0.0000        0.0000        0.0000        0.0000        0.0000        0.0000        0.0000        0.0000       11.4511        6.4850        4.2338        5.3368        5.0662        8.2162        6.4379       19.2681       28.9233       19.6385       11.6073       17.9262        8.3920        3.3840        8.2461        8.6979       14.1058       12.5975        5.5178        5.6671        7.2481        8.5869       14.0082       15.7018       13.7646        9.2979        8.8620        8.6460        8.4430        8.7980       10.0731       10.3866       12.6385       11.9558       11.7530       13.1003       12.4901       12.0709       11.4258       10.5969       10.6982       10.0310        9.0056        8.4443        7.4779        6.1104        6.5895        6.1983        5.3865        4.6862        4.0165        3.4234        2.0034        2.0091        2.3088        2.4356        2.3007        0.8061        0.7828        0.6150        0.6040        0.4662        1.6825        0.0000        0.0000        0.0000        0.0000        0.0000        0.0000        0.0000        0.0000        0.0000        0.0000        0.0000        0.0000        0.0000        0.0000        0.0000        0.0000        0.0000        0.0000        0.0000        0.0000        0.0000        0.0000        0.0000        0.0000        0.0000        0.0000        0.0000        0.0000        0.0000        0.0000        0.0000        0.0000        0.0000        0.0000        0.0000        0.0000        0.0000        0.0000        0.0000        0.0000        0.0000        0.0000        0.0000        0.0000        0.0000        0.0000        0.0000        0.0000        0.0000        0.0000        0.0000        0.0000        0.0000        0.0000        0.0000        0.0000        0.0000        0.0000        0.0000        0.0000        0.0000        1.9394        1.8488        1.7788        1.8187        1.9264        2.1479        2.2413        2.3947        2.2683        2.0838        2.2008        2.3603        2.8389        3.2904        3.3476        3.5081        4.3605        4.6585        4.6834        4.0072        3.0796        2.5262        4.3438        5.3605        6.2300        4.2330        3.9474        3.7928        5.3660        5.2356        4.7422        3.4296        1.7704        1.4498        1.3691        1.1546        1.3181        1.3004        0.9965        1.4680       12.6833       32.8937        6.8015        9.4581       18.1093       12.8500       11.5624       13.8002       17.5400       18.3267       18.7298       19.1259       19.8240       17.9418       63.1307       61.1548       24.3847       29.5105       31.2246       30.5778       28.9827       27.6744       29.9623       28.9669       27.4567       25.8991       24.8189       22.4978       28.4906       24.7000       17.3777       17.7096       18.1409       18.1475       19.9530       19.4206       22.1630       21.5753       20.5185       18.9564       18.9587       16.2376        0.0000        0.0000        0.0000        0.0000        0.0000        0.0000        0.0000        0.0000        0.0000        0.0000        0.0000        0.0000        0.0000        0.0000        0.0000        0.0000
        0.0000        0.0000        0.0000        0.0000        0.0000        0.0000        0.0000        0.0000        0.0000        0.0000        0.0000        0.0000        0.0000        0.0000        0.0000        0.0000        0.0000        0.0000        0.0000        0.0000        0.0000        0.0000        0.0000        0.0000        0.0000        0.0000        0.0000       10.4698        8.3840        9.9866        8.4502        6.6963        4.3619        8.2737       18.1454       27.4443       11.7991        6.7409        2.1974        4.1542        8.7700        4.3748        3.0817        2.7481        3.4881        5.8476        5.3364        6.6336        7.6632       13.5145       12.9827       14.9427       10.3961        9.5962        8.5070        8.0695        8.9429       10.9398       13.0020       12.3590       11.8473       12.0948       10.4213       11.4053       10.5281       12.3118       10.8842       10.2042        9.9289        8.9206        8.3807        5.9201        4.7448        4.4145        4.4599        4.5326        4.2865        3.0745        2.9194        3.5689        2.9157        2.3695        2.7036        1.6345        1.0713        0.4687        0.3752        0.1435        0.3129        1.8392        0.0000        0.0000        0.0000        0.0000        0.0000        0.0000        0.0000        0.0000        0.0000        0.0000        0.0000        0.0000        0.0000        0.0000        0.0000        0.0000        0.0000        0.0000        0.0000        0.0000        0.0000        0.0000        0.0000        0.0000        0.0000        0.0000        0.0000        0.0000        0.0000        0.0000        0.0000        0.0000        0.0000        0.0000        0.0000        0.0000        0.0000        0.0000        0.0000        0.0000        0.0000        0.0000        0.0000        0.0000        0.0000        0.0000        0.0000        0.0000        0.0000        0.0000        0.0000        0.0000        0.0000        0.0000        0.0000        0.0000        0.0000        0.0000        0.0000        0.0000        0.0000        0.0000        1.2709        1.3704        1.4851        1.4924        1.6137        1.8066        1.9186        1.9428        2.1302        2.3232        2.6814        3.1447        3.3399        4.2760        3.7594        4.5148        4.9571        4.7426        4.2495        2.8618        3.1335        2.9433        3.5774        4.2603        4.8330        5.2066        5.3484        5.4104        6.5776        5.5599        4.9050        2.6446        1.7796        1.2943        1.4244        1.6370        1.9433        1.7727        1.8775       15.8233        9.5023        9.6154       13.1806       11.6669       10.9504       12.3569       17.8795       18.0239       18.7120       15.0100       13.3421       13.8567       19.8041       21.5311       33.0286       26.5544       28.6858       31.4427       31.0428       28.6699       23.2921       26.9301       33.8904       30.3660       21.8603       23.2442       30.6335       34.2880       22.5186       19.4714       21.5842       19.4642       19.0302       20.1306       21.1424       21.0123       19.9910       19.6920       17.7489       17.1759       16.1037        0.0000        0.0000        0.0000        0.0000        0.0000        0.0000        0.0000        0.0000        0.0000        0.0000        0.0000        0.0000        0.0000        0.0000        0.0000        0.0000
        0.0000        0.0000        0.0000        0.0000        0.0000        0.0000        0.0000        0.0000        0.0000        0.0000        0.0000        0.0000        0.0000        0.0000        0.0000        0.0000        0.0000        0.0000        0.0000        0.0000        0.0000        0.0000        0.0000        0.0000        0.0000        0.0000        0.0000        0.0000        6.3770       14.0430       13.5272       10.4560        7.1399       11.5655        9.5870        7.4566        4.9631        3.6844        2.3566        2.2346       10.2511       24.9050       15.1577        6.0977        2.1586        2.5050        3.3146        6.8820        9.4531        8.8419        9.2584       14.6867        9.5464       10.3970       10.3232       14.7331       15.4786       13.6717       12.9818       12.6888       13.1148       11.9104       10.3145       13.6840       13.4508       12.6779       10.3132       11.4496        9.4105        7.7395        7.4530        3.4897        2.4623        2.3945        3.2873        4.3953        3.8048        5.7569        5.0833        3.6216        3.4096        2.3399        1.8587        1.5152        1.1249        0.7488        0.4484        0.1084        0.1087        0.5514        0.4898        0.0000        0.0000        0.0000        0.0000        0.0000        0.0000        0.0000        0.0000        0.0000        0.0000        0.0000        0.0000        0.0000        0.0000        0.0000        0.0000        0.0000        0.0000        0.0000        0.0000        0.0000        0.0000        0.0000        0.0000        0.0000        0.0000        0.0000        0.0000        0.0000        0.0000        0.0000        0.0000        0.0000        0.0000        0.0000        0.0000        0.0000        0.0000        0.0000        0.0000        0.0000        0.0000        0.0000        0.0000        0.0000        0.0000        0.0000        0.0000        0.0000        0.0000        0.0000        0.0000        0.0000        0.0000        0.0000        0.0000        0.0000        0.0000        0.0000        0.0000        0.0000        0.0000        1.0789        1.1734        0.8157        1.0274        1.1055        1.5583        2.5030        2.7542        3.2269        3.6946        4.3307        4.8041        5.5013        5.3684        4.5300        4.6986        4.9270        4.1322        2.8190        2.9476        3.4040        5.0424        7.5296       11.6564        9.9677        9.5375        8.3204        8.6347        8.4252        7.8119        4.9654        3.2695        2.9198        3.0321        3.2709        3.7074        4.1011        5.1654        6.9762        8.5177       11.1260       12.5327        9.7565        9.6596       11.5747       14.6693       14.0291       11.5357       12.2333       12.8885       13.6389       15.8723       19.0514       23.2721       24.4121       24.9816       25.0797       24.9061       24.9375       22.6407       16.1736       26.2187       26.6444       26.7907       20.9731       21.4823       20.5375       18.4531       19.0256       18.1450       19.1017       17.2811       17.8381       17.5240       17.1363       16.0569       16.1085       14.1888       12.0650       11.4503        0.0000        0.0000        0.0000        0.0000        0.0000        0.0000        0.0000        0.0000        0.0000        0.0000        0.0000        0.0000        0.0000        0.0000        0.0000        0.0000
        0.0000        0.0000        0.0000        0.0000        0.0000        0.0000        0.0000        0.0000        0.0000        0.0000        0.0000        0.0000        0.0000        0.0000        0.0000        0.0000        0.0000        0.0000        0.0000        0.0000        0.0000        0.0000        0.0000        0.0000        0.0000        0.0000        0.0000        0.0000        5.6286        7.2413        8.9723        8.2482        7.5802        4.2112        4.5478        4.4304        4.4744        3.9301        3.0041        0.0000        3.1900        0.5820        1.4381        9.1620        4.0269        5.6564        6.2204        6.2114        6.2690        7.8673        8.8815        9.9068        9.4804       10.0424       11.2131       15.8845       15.2752       13.6769       14.7796       10.1830       11.0064       14.3897       14.7057       17.3190       16.8929       11.1080       11.0459       11.1302        9.4551        7.6400        5.6864        2.7216        1.9680        2.4231        5.4910        5.4111        4.2953        6.0047        6.3916        3.4294        3.2027        2.5193        2.0216        1.5609        1.3743        1.1493        0.4848        0.1892        0.0679        0.0971        0.2252        0.0000        0.0000        0.0000        0.0000        0.0000        0.0000        0.0000        0.0000        0.0000        0.0000        0.0000        0.0000        0.0000        0.0000        0.0000        0.0000        0.0000        0.0000        0.0000        0.0000        0.0000        0.0000        0.0000        0.0000        0.0000        0.0000        0.0000        0.0000        0.0000        0.0000        0.0000        0.0000        0.0000        0.0000        0.0000        0.0000        0.0000        0.0000        0.0000        0.0000        0.0000        0.0000        0.0000        0.0000        0.0000        0.0000        0.0000        0.0000        0.0000        0.0000        0.0000        0.0000        0.0000        0.0000        0.0000        0.0000        0.0000        0.0000        0.0000        0.0000        0.4794        0.6476        0.8494        1.0423        0.7309        0.8140        0.9841        1.3350        2.4077        2.9886        3.8001        4.0942        4.8164        5.3533        5.9347        5.8128        5.1097        4.8832        4.7393        4.0404        3.1291        3.1736        4.3734        5.7607        9.6732       12.6057       12.2311       11.2074        9.8902       10.1699        9.8753        8.0017        5.3040        4.3075        3.6653        3.7830        3.9507        5.0112        5.1303        7.0045        7.9522        8.8955       44.2158       45.7760        8.9123       15.7523       19.5569       21.4549       15.7061       16.1349       17.1981       18.4946       17.2861       16.2071       16.7817       18.3424       20.8616       32.3017       21.2493       20.6182       13.9077       15.5129       26.0004       19.7914       20.5691       23.0144       25.0549       31.2486       27.7247       22.5358       20.7011       19.4788       18.6441       17.5761       16.2649       15.7550       14.4774       14.9685       15.4311       15.6900       14.3522       12.4961        0.0000        0.0000        0.0000        0.0000        0.0000        0.0000        0.0000        0.0000        0.0000        0.0000        0.0000        0.0000        0.0000        0.0000        0.0000        0.0000
        0.0000        0.0000        0.0000        0.0000        0.0000        0.0000        0.0000        0.0000        0.0000        0.0000        0.0000        0.0000        0.0000        0.0000        0.0000        0.0000        0.0000        0.0000        0.0000        0.0000        0.0000        0.0000        0.0000        0.0000        0.0000        0.0000        0.0000        0.0000       25.9115       25.3709        8.6178       10.3142        8.9244        7.6216        5.3597        4.4491        4.3227        3.7482        2.7428        0.5828        0.1542        0.0000        0.0000        2.0047        4.2224       10.8878       13.0550        6.5079        5.7107        7.7657        6.3803        8.0994        9.5615        8.7246        9.2540       11.8166       12.3615       11.5548       10.9082        8.0681        9.2241       11.8830        9.7305       11.6012       12.6537        9.9412        8.4099       10.5563        8.3787        7.0652        5.6964        3.2729        3.0054        3.2966        2.8616        3.1964        4.0225        3.9382        3.6327        3.7645        4.2466        1.9637        2.4105        1.5835        1.0973        0.8001        0.7474        0.5722        0.2299        0.1564        0.2864        0.2975        0.0000        0.0000        0.0000        0.0000        0.0000        0.0000        0.0000        0.0000        0.0000        0.0000        0.0000        0.0000        0.0000        0.0000        0.0000        0.0000        0.0000        0.0000        0.0000        0.0000        0.0000        0.0000        0.0000        0.0000        0.0000        0.0000        0.0000        0.0000        0.0000        0.0000        0.0000        0.0000        0.0000        0.0000        0.0000        0.0000        0.0000        0.0000        0.0000        0.0000        0.0000        0.0000        0.0000        0.0000        0.0000        0.0000        0.0000        0.0000        0.0000        0.0000        0.0000        0.0000        0.0000        0.0000        0.0000        0.0000        0.0000        0.0000        0.2316        0.4669        0.7230        0.7955        0.6497        0.5315        0.6740        1.0789        1.1584        2.2069        2.8410        3.5824        4.2341       43.1859        5.6658       35.0773       78.1808        4.9601        4.7337        4.2093        3.9145        3.0372        3.0304       28.3114        5.1845        9.1082       10.9435       11.8145       12.2280       11.0258       10.5043        9.9304       35.0784       15.0740       13.7809       34.9595        5.3079        6.0276        8.2253       51.0221       42.0368        8.7370        9.9962       12.4072       11.4328       21.3027       10.7776       12.7365       13.5447       12.4918       12.2099       12.4142       13.1526       14.0461       15.2522       16.2995       29.6286       19.6936       20.7829       20.4383       20.0814       13.8894       19.5258       19.7183       19.7591       26.3611       24.5911       27.0496       29.5734       29.5229       27.9485       24.4638       21.3119       17.9846       15.7823       15.3880       16.1117       15.7560       14.2180       13.0501       11.9618       11.1229       10.1551        8.4802        0.0000        0.0000        0.0000        0.0000        0.0000        0.0000        0.0000        0.0000        0.0000        0.0000        0.0000        0.0000        0.0000        0.0000        0.0000
        0.0000        0.0000        0.0000        0.0000        0.0000        0.0000        0.0000        0.0000        0.0000        0.0000        0.0000        0.0000        0.0000        0.0000        0.0000        0.0000        0.0000        0.0000        0.0000        0.0000        0.0000        0.0000        0.0000        0.0000        0.0000        0.0000        0.0000       20.0493       39.6129       32.4773       11.5013        6.3246        4.9981        4.8693        4.5500        5.4262        4.0883        3.3670        2.5034        0.1416        0.6868        0.8017        1.3951        4.9359        8.4533       14.3884       11.4134        5.3525        8.3054       12.0527        5.0253        5.9878        6.7132        7.4064        8.0107        8.5571        9.4098        9.0534        8.1236        7.5745        8.7566        8.3012        9.2590        9.9875        7.1047        7.9803        6.7908        7.7367        8.3532        7.2139        5.3951        4.4121        4.9067        3.8296        1.5255        2.2670        2.7419        2.9087        3.2283        2.7718        1.8680        1.3930        1.2921        1.9989        1.5141        1.6925        1.0006        0.5113        0.2478        0.1406        0.1737        0.2857        0.3589        0.0000        0.0000        0.0000        0.0000        0.0000        0.0000        0.0000        0.0000        0.0000        0.0000        0.0000        0.0000        0.0000        0.0000        0.0000        0.0000        0.0000        0.0000        0.0000        0.0000        0.0000        0.0000        0.0000        0.0000        0.0000        0.0000        0.0000        0.0000        0.0000        0.0000        0.0000        0.0000        0.0000        0.0000        0.0000        0.0000        0.0000        0.0000        0.0000        0.0000        0.0000        0.0000        0.0000        0.0000        0.0000        0.0000        0.0000        0.0000        0.0000        0.0000        0.0000        0.0000        0.0000        0.0000        0.0000        0.0000        0.6948        0.7808        0.6957        0.7456        0.7055        0.8802        0.7873        0.5597        0.8368        0.9539        1.8511        2.6352        3.4994        3.6240       50.8228        5.3222        5.3772        4.8716        4.4239        4.4478        4.0964        4.0024        3.0236        3.8431       34.1328        7.5594        9.2159       11.5491       11.8205       12.0262       11.0493       10.8646       10.5798       43.0812       15.6319       14.4377       24.6439        6.4081        6.6391        8.4975        8.1663        8.6573       10.2937       10.3806       14.3150       14.7712       16.3245       11.0159       12.1796       11.6987       10.4044       10.9740       11.8879       12.5136       13.7484       15.1573       15.5844       39.4905       17.4149       18.2803       18.4744       20.9486       19.7056       24.5323       25.4267       26.8329       29.8331       31.6795       35.2038       27.1138       28.0606       27.3257       24.5750       22.4327       22.1523       18.4126       15.5725       14.5626       13.8869       13.9699       13.0934       11.2263        8.9656        8.7331        0.0000        0.0000        0.0000        0.0000        0.0000        0.0000        0.0000        0.0000        0.0000        0.0000        0.0000        0.0000        0.0000        0.0000        0.0000        0.0000
        0.0000        0.0000        0.0000        0.0000        0.0000        0.0000        0.0000        0.0000        0.0000        0.0000        0.0000        0.0000        0.0000        0.0000        0.0000        0.0000        0.0000        0.0000        0.0000        0.0000        0.0000        0.0000        0.0000        0.0000        0.0000        0.0000        0.0000        8.5378        8.1190        6.2189        4.6623        7.6182        6.7204        6.5040        7.1004        4.4068        3.5226        2.9394        2.9222        4.1842        4.7176        2.7045        1.3263       11.1708       13.2580        6.6141        2.1932        4.1131        7.1216        5.0805        1.9443        1.6715        1.7360        1.7524        2.2723        3.9266        4.2023        4.1498        3.6112        4.0429        3.3237        2.1274        2.3254        2.6195        3.1515        3.5243        4.5706        6.6355        5.7745        6.2176        4.5217        4.1147        4.5734        4.3982        1.8448        1.7154        1.8760        1.9941        2.4590        1.7351        1.1859        0.7405        0.8215        1.8020        2.0630        1.6955        1.1145        1.2832        0.3908        0.3494        0.2097        0.1626        0.2286        0.3191        0.1308        0.1760        0.5309        0.4756        0.2684        0.3729        0.4335        0.0000        0.0000        0.0000        0.0000        0.0000        0.0000        0.4244        0.2420        0.0437        0.0000        0.0000        0.0000        0.0000        0.0000        0.0000        0.0000        0.0000        0.0000        0.0000        0.0000        0.0000        0.0000        0.0000        0.0000        0.0000        0.0000        0.0000        0.0000        0.0000        0.0000        0.0000        0.0000        0.0000        0.0000        0.0000        0.0000        0.0000        0.0000        0.0000        0.0000        0.0000        0.0000        0.0000        0.0000        0.0000        0.0000        1.4019        1.4319        0.8540        1.0448        0.8371        1.0727        1.0866        1.1208        0.7172        0.6428        0.9910        1.2202        1.5717        1.9118        2.3924        3.0360        3.5480        4.0243        4.3633        3.6720        4.1991        4.0977        4.1914        4.1968        3.9268        5.7727        6.7208        7.9042        9.3475       10.0919       10.3482       12.0097       19.2546       14.4363       11.9461       11.1955       10.9785       10.1218       13.2166       15.2024        7.9943       11.7453       11.9438        9.4388       12.7734       11.8624       13.1380       10.8500        8.9209        8.5251        8.9252        8.9889       43.5343       55.9991       10.9484       11.7579       11.5263       13.8255       12.9542       14.2796       12.7590       13.7892       16.6281       18.7388       17.5969       17.2429       15.2933       15.2704       18.9585       20.9876       27.0279       25.6997       28.2975       32.8769       28.8543       24.6604       18.8398       16.0761       13.9426       12.8981       14.5597       14.3111       12.9640       11.9054       10.9294       10.6280        0.0000        0.0000        0.0000        0.0000        0.0000        0.0000        0.0000        0.0000        0.0000        0.0000        0.0000        0.0000        0.0000        0.0000        0.0000        0.0000
        0.0000        0.0000        0.0000        0.0000        0.0000        0.0000        0.0000        0.0000        0.0000        0.0000        0.0000        0.0000        0.0000        0.0000        0.0000        0.0000        0.0000        0.0000        0.0000        0.0000        0.0000        0.0000        0.0000        0.0000        0.0000        0.0000        6.8485        6.1791        6.0843        5.7449        8.2637       10.9061        8.4807       10.1442        9.2811        8.8749        5.7729        2.6580        2.2851        4.2488        1.8058        2.8888        4.6667        8.5130        1.1510        0.9283        1.1549        5.8398        8.9274        4.5339        1.3740        0.7192        0.9271        1.2644        1.9183        3.5703        3.9509        3.2821        2.7648        3.7229        2.4560        2.2623        1.5372        0.9947        0.7845        2.5975        2.7766        3.5476        3.1509        3.4332        2.9036        4.9774        4.3128        3.3727        2.2255        1.3822        1.2078        1.2275        1.4129        1.7213        0.4418        0.6653        0.6159        0.9799        1.6497        1.7185        1.2919        1.4467        0.5091        0.6674        0.3415        0.2269        0.2927        0.2326        0.1098        0.0756        0.1453        0.1523        0.1659        0.3396        0.2493        0.2924        0.2491        0.3307        0.3718        0.4235        0.7789        0.1675        0.0696        0.1040        0.1570        0.5304        0.7508        0.9951        2.2366        0.0000        0.0000        0.0000        0.0000        0.0000        0.0000        0.0000        0.0000        0.0000        0.0000        0.0000        0.0000        0.0000        0.0000        0.0000        0.0000        0.0000        0.0000        0.0000        0.0000        0.0000        0.6133        0.5552        0.4635        0.6756        0.6870        0.6748        0.6068        0.3808        0.3779        0.4963        0.5843        0.3781        0.3523        0.3557        0.5317        0.9377        1.0490        1.0486        1.1219        0.9794        0.7476        1.1174        1.5487        1.7933        2.3387        2.4839        3.1292        3.3832        3.8130        5.1640        4.1484        4.7656       42.3626        4.0292        4.0649        3.8528        4.0187        6.9667        6.8768        8.4670       10.8478       10.4638       11.0808       11.9871       13.9353       19.5594       14.5118       12.1273       12.1170       33.8574       30.8137        9.4488       13.5932       16.1945       10.3066       10.2808       11.9652       12.0393        9.1580       44.1145       51.0788        8.3485        8.1753       55.1338       67.7447       10.1215       11.4571       34.7449       22.1005       11.0023       11.7316       11.5474       12.7803       14.4174       14.5399       14.6291       14.6914       13.8110       14.8096       18.8442       20.4210       21.3459       24.4810       27.7421       34.4913       39.7270       30.1367       18.2788       16.5985       14.5399       14.0503       15.2021       14.4708       13.4400       12.4442        0.0000        0.0000        0.0000        0.0000        0.0000        0.0000        0.0000        0.0000        0.0000        0.0000        0.0000        0.0000        0.0000        0.0000        0.0000        0.0000        0.0000        0.0000
        0.0000        0.0000        0.0000        0.0000        0.0000        0.0000        0.0000        0.0000        0.0000        0.0000        0.0000        0.0000        0.0000        0.0000        0.0000        0.0000        0.0000        0.0000        0.0000        0.0000        0.0000        0.0000        0.0000        0.0000        0.0000        0.0000        5.9310        5.3542        8.0705       13.3464       13.9200        9.6961        7.5937        8.8681       12.0222        8.8351        5.6259        5.9640        3.3873        3.1397        2.1178        2.5612        4.0703        0.9687        0.5575        0.8926        1.5225        1.6943        3.3422        2.3818        1.6560        0.8632        1.1799        2.1459        1.4528        2.4620        2.3858        2.3213        2.3013        3.3338        1.0362        0.7585        0.7937        0.6784        0.6004        1.1660        1.3779        1.3863        1.0603        1.0731        1.2215        2.1425        2.3733        1.7386        1.6410        2.0307        1.3440        0.8279        0.5664        0.2536        0.1638        0.6580        0.4012        0.4760        0.7329        1.0750        0.7851        0.7179        0.6124        1.6743        0.8920        0.5881        0.5317        0.2102        0.0750        0.0682        0.0622        0.1559        0.6100        0.2059        0.2937        0.2222        0.1924        0.4262        0.2635        0.5509        0.9226        0.7441        0.1342        0.1554        0.2173        0.4272        0.5633        0.8280        1.8693        2.7613        1.8661        1.7575        0.0000        0.0000        0.0000        0.0000        0.0000        0.0000        0.0000        0.0000        0.0000        0.0000        0.0000        0.0000        2.3024        0.9500        0.6364        0.9283        0.4074        0.4077        0.3730        0.5059        0.7387        0.8443        0.7808        0.7859        0.6977        0.5180        0.4995        0.4274        0.5097        0.4782        0.5857        0.7787        0.8693        0.8314        1.1031        1.2399        1.2650        1.2653        0.8113        0.8098        0.9479        1.4816        1.8325        2.2910        2.7952        3.2580        3.8585        4.2030        3.6313        3.8847        7.5728        3.9246        3.9168        3.7311        3.9311        4.5486        5.2214        7.3435        8.3167        9.2559       10.6990       13.5418       12.3733       11.4137       13.2152       16.0234       16.1773       16.4353       12.6316       10.4972       10.3141       10.0906       10.9281       10.7985       10.5077       10.4554        9.8173       11.6437       10.6231        7.4768        7.8535        9.8397        9.9517       10.9488       11.1400       10.4371       10.2717       10.3270       11.8072       12.8514       13.0584       14.9751       15.4822       15.7317       15.7981       16.5649       15.8061       21.7997       21.5960       23.4695       24.9904       26.0001       27.8009       25.0299       23.3735       19.8056       18.6263       15.3084       14.6415        0.0000       14.5163       13.4252       13.1266        0.0000        0.0000        0.0000        0.0000        0.0000        0.0000        0.0000        0.0000        0.0000        0.0000        0.0000        0.0000        0.0000        0.0000        0.0000        0.0000        0.0000        0.0000
        0.0000        0.0000        0.0000        0.0000        0.0000        0.0000        0.0000        0.0000        0.0000        0.0000        0.0000        0.0000        0.0000        0.0000        0.0000        0.0000        0.0000        0.0000        0.0000        0.0000        0.0000        0.0000        0.0000        0.0000        0.0000        4.0582        3.8672        8.7638       11.6994        8.8693        4.4149        4.4469        5.7720        7.5432        8.5528        6.7144        6.7212       10.3146        3.3618        4.8449        8.2857        6.4386        0.5848        1.0051        0.9758        0.8235        3.2850        1.6775        0.8734        0.6936        0.8959        1.9097        1.1204        1.0541        2.2962        2.6070        2.2189        1.6696        1.1756        1.5702        1.7875        0.7901        1.1912        1.0051        0.9718        1.0838        0.5514        0.7814        1.3512        1.5342        1.3740        1.8029        1.4599        0.5964        0.4829        1.2383        1.0107        0.6346        0.2991        0.1237        0.2822        0.1477        0.1524        0.3015        0.3369        0.4814        0.3482        0.4998        1.0394        1.6594        1.7820        1.1930        0.5598        0.4232        0.8636        0.5206        0.1109        0.1986        0.2890        0.6435        0.7437        0.7755        0.2799        0.4836        0.3537        1.3622        1.8816        1.8423        0.3364        0.3855        0.2974        0.4663        0.6780        1.0116        1.2819        2.2157        2.3707        2.3622        1.5646        1.9499        2.3077        0.0000        0.0000        0.0000        0.0000        0.0000        0.0000        0.0000        0.0000        1.9836        1.7588        1.0759        1.0136        0.3535        0.2765        0.3712        0.4126        0.3742        0.4901        0.7188        0.8447        0.9778        1.3648        0.8412        0.8063        0.7713        0.6644        0.4207        0.6792        0.9381        0.9244        1.0424        1.3998        1.2724        1.2274        0.8609        0.5376        0.5996        0.8978        1.6934        2.0044        2.7876        2.6127        3.0430        4.7312        5.4705        4.9856        4.5731        4.5341        4.4453        4.5342        4.0745        4.1691        4.1273        5.0154        6.8907        7.6606        8.9263       10.8384       14.7348       12.6079       13.2744       13.7316       16.9630       15.4808       12.9095       11.0567        9.5501        9.5509        9.8832       10.8926       10.1731       12.4721        9.7573        7.7140        7.2883        7.5443        7.8439        9.0814        9.8749        9.6262        9.8977       10.5540        9.7214       10.0465       10.6574       12.5429       14.6799       16.4810       20.4597       21.5807       22.2293       24.0185       19.0313       16.9832       21.2528       22.6007       22.5054       30.3754       38.1636       27.6894       26.3845       24.8267       20.2130       17.7799        0.0000        0.0000        0.0000        0.0000        0.0000        0.0000        0.0000        0.0000        0.0000        0.0000        0.0000        0.0000        0.0000        0.0000        0.0000        0.0000        0.0000        0.0000        0.0000        0.0000        0.0000        0.0000        0.0000        0.0000
        0.0000        0.0000        0.0000        0.0000        0.0000        0.0000        0.0000        0.0000        0.0000        0.0000        0.0000        0.0000        0.0000        0.0000        0.0000        0.0000        0.0000        0.0000        0.0000        0.0000        0.0000        0.0000        6.1932        1.8952        1.5842        0.8634        0.3299        3.1008        1.0866        1.3378        0.5680        3.8214        4.2626        4.0014        3.8602        3.3236        5.0006        3.5974        3.2047        1.6650        1.1256        1.0815        2.3161        1.4810        0.7776        0.9176        2.3358        1.6921        0.7500        0.8954        0.9898        1.6865        3.3148        3.4181        2.5793        2.5396        2.1244        1.6983        2.0535        2.7836        2.2046        2.7498        2.5024        2.8062        1.4775        1.0858        0.5664        1.1100        1.6909        1.8783        2.1684        2.7462        1.3378        0.7879        1.0158        0.7296        0.8766        0.6398        0.3543        0.9312        0.4997        0.4447        0.3284        0.2537        0.3654        0.3890        0.2405        0.5928        0.7242        1.0724        0.8721        0.6389        0.2575        0.2928        0.3651        0.6191        0.6931        0.7227        0.3196        0.3216        0.0926        0.0316        0.0905        0.5287        1.0074        0.8905        1.6856        4.3660        3.5556        0.4879        0.4630        0.5204        0.8268        0.7997        0.8516        0.9838        1.5221        2.5864        1.3206        1.2108        1.3027        1.3338        1.3697        1.1373        1.2427        1.1319        1.3497        1.4258        0.9991        0.8453        1.0485        0.4781        0.3416        0.2157        0.2238        0.4031        0.3647        0.8466        1.0627        1.7154        2.0647        1.5573        1.7684        1.3066        1.2400        1.3178        0.8511        0.5545        0.6440        1.0052        1.1911        1.3339        1.0821        0.6122        0.4713        0.1796        0.3148        0.3973        0.6121        1.5574        2.2750        2.5937        2.7348        3.2842        3.8684        4.1127        3.9446        4.3148        4.6308        4.6833        4.5579        4.1790        4.1965        4.3673        4.9658        5.6098        6.7474        9.5525       14.5549       18.7102       20.0975       20.2390       11.2750        9.7036       10.5441        8.9742        9.1293        9.5981       13.3479       12.8351       13.6543       13.7084       15.2443       12.2423        7.3356        8.7845        9.0024        9.7344        9.6026       11.0131       10.7581       11.2214       11.6306       11.8241       11.4899       12.9002       14.1684       19.0924       21.6922       23.5121       27.2622       32.2553       33.5408       30.0274       25.9655       25.2129       24.9965       25.9068       34.2292       58.2813       33.4983       31.1984       28.5911       21.8667        0.0000        0.0000        0.0000        0.0000        0.0000        0.0000        0.0000        0.0000        0.0000        0.0000        0.0000        0.0000        0.0000        0.0000        0.0000        0.0000        0.0000        0.0000        0.0000        0.0000        0.0000        0.0000        0.0000        0.0000        0.0000
        0.0000        0.0000        0.0000        0.0000        0.0000        0.0000        0.0000        0.0000        0.0000        0.0000        0.0000        0.0000        0.0000        0.0000        0.0000        0.0000        0.0000        0.0000        4.8126        4.8531        4.5547        4.4639        5.2663        3.3504        2.5899        3.0953        1.9033        1.1814        2.3976        0.8119        1.1080        4.0942        4.7810        5.8101        3.4930        2.7688        2.5007        2.5045        1.8763        1.0707        1.8884        1.9445        2.8283        0.3649        0.2024        0.5338        2.0339        2.8089        1.2982        1.2274        1.6931        1.6815        1.8018        1.4830        1.6430        4.4631        3.5940        2.1382        2.2688        2.5719        2.8787        2.7144        1.9087        2.9825        5.2850        4.0068        1.4823        1.2122        1.2092        2.0206        1.9552        1.5889        0.9957        2.0677        1.0346        1.5532        1.1710        0.4269        0.3113        0.4131        0.3603        0.3225        0.2813        0.7055        0.4976        0.7615        0.3873        0.6847        0.7384        0.7562        0.3462        0.2497        0.2352        0.2419        0.2068        0.2077        0.6912        0.4307        0.2842        0.0504        0.0658        0.0414        0.0830        0.5392        0.6618        1.0501        1.6337        2.5674        2.2366        0.5654        0.4521        0.3857        0.5976        0.8769        1.1776        0.7096        0.6411        0.9244        0.6928        0.7522        1.0280        1.0907        0.9241        0.6389        0.7976        1.3586        1.1610        0.7520        0.6162        0.6451        0.6736        0.2821        0.3813        0.3385        0.2670        0.4643        0.3434        0.5458        1.0462        1.3850        0.9433        0.9623        0.9506        0.9744        1.0505        1.2537        0.9873        0.6114        0.6453        0.8811        1.8314        1.7131        0.6999        0.5299        0.3678        0.1572        0.1496        0.1840        0.1968        1.2682        1.8573        2.0052        2.4131        2.9584        3.2704        3.8034        4.0493        4.5989        4.9480        4.9502        4.7898        5.7000        4.7237        4.2203        4.6377        6.7927        8.5972       15.1210       17.1948       19.7406       19.1697       14.1328        8.4469        8.3735        8.8711        8.8733        8.5344        8.8775       11.9928       11.0675       14.6392       10.1081        6.1592        6.0032        6.3163        7.9811        9.6824       10.9189       11.1333       13.5769       21.5092       22.7220       12.7916       11.2492       11.8124       14.0712       15.3611       21.4797       22.9456       24.5329       25.9953       27.6315       29.3103       29.6943       28.7595       26.7194       25.8713       27.2725       30.0350       34.3709       35.4885        0.0000        0.0000        0.0000        0.0000        0.0000        0.0000        0.0000        0.0000        0.0000        0.0000        0.0000        0.0000        0.0000        0.0000        0.0000        0.0000        0.0000        0.0000        0.0000        0.0000        0.0000        0.0000        0.0000        0.0000        0.0000        0.0000        0.0000        0.0000
        0.0000        0.0000        0.0000        0.0000        0.0000        0.0000        0.0000        0.0000        0.0000        0.0000        0.0000        0.0000        0.0000        0.0000        0.0000        2.6419        2.8405        2.3343        2.4414        2.5093        2.1309        1.0760        1.3717        0.9024        3.1832        6.9844        7.1419        2.3240        2.0117        4.0063        4.5532        6.9203        4.8355        2.9999        2.7621        2.4200        2.2019        1.9417        1.6639        0.8674        0.7120        0.7145        0.9174        1.6109        1.1602        0.9496        0.3058        0.8619        0.9397        1.7635        1.5255        1.7162        2.5274        3.4899        2.8303        2.1303        2.1202        3.3238        2.8391        3.4120        2.6623        2.5598        2.1660        3.4402        4.5678        3.7437        2.6334        3.2161        2.0156        3.3980        2.8336        3.2574        3.4445        3.3084        2.9318        1.8318        1.2134        0.5641        0.3224        0.4663        0.2491        0.2507        0.3501        0.5957        0.3472        0.7421        1.0278        1.7073        1.9508        1.5311        0.5907        0.3765        0.3792        0.6988        0.5225        0.1351        0.3048        0.1281        0.2474        0.2562        0.2766        0.4035        0.5355        1.3308        0.7473        1.0451        1.4149        0.8336        1.3124        0.3789        0.4179        0.4513        0.8551        0.7353        0.7009        0.7034        0.8688        0.8085        0.6970        0.8222        0.8903        0.8987        1.2831        0.9595        1.3371        1.0263        1.1353        0.5767        0.5379        0.3697        0.2950        0.2620        0.9118        0.7934        1.2919        0.8578        0.3454        0.3493        0.4861        0.6799        0.7912        0.9518        0.8829        0.9425        0.9832        0.9433        0.8015        1.0301        1.4267        1.3753        0.8749        0.5487        0.5778        0.4267        1.0722        0.6449        0.0989        0.3074        0.0817        1.1759        1.6052        2.0539        2.5421        2.9947        3.5849        3.8267        4.6675        5.2340        6.7365        5.9429        5.6798       10.3302        4.6317        4.9230        6.4007       11.9478       13.2289       14.3421       15.0438       10.1179        7.3347        6.6595        7.5107        9.4438       10.5457        9.5338       10.5189       14.2247        9.1916       16.1511       15.2388        6.8012        5.3885        5.4681        6.3368        8.3043       11.1423       12.3516       14.7692       13.7304       14.0456       12.1288       12.1830       12.2506       16.6052       14.6667       16.3665       22.2679       24.8443       26.0574       26.9701       28.1019       29.0555       29.6899        0.0000       27.1043       25.9511       27.0144       29.4139       33.1890       34.9434        0.0000        0.0000        0.0000        0.0000        0.0000        0.0000        0.0000        0.0000        0.0000        0.0000        0.0000        0.0000        0.0000        0.0000        0.0000        0.0000        0.0000        0.0000        0.0000        0.0000        0.0000        0.0000        0.0000        0.0000        0.0000        0.0000        0.0000        0.0000
        0.0000        0.0000        0.0000        0.0000        0.0000        0.0000        0.0000        0.0000        0.0000        0.0000        0.0000        0.0000        0.0000        4.3039        2.5339        2.7192        2.7100        3.8510        4.8952        1.8749        1.2704        1.1471        2.3439        1.6965        1.7481        2.4357        0.7675        0.4848        1.7329        0.0279        0.5065        1.7300        2.0382        2.0516        1.9853        1.8971        1.7636        1.5846        1.4090        1.1098        0.9917        1.0144        1.3349        1.3460        0.8181        0.5444        0.3043        0.6786        0.6252        0.5808        0.5448        0.7818        0.7380        2.3051        4.0587        2.9429        1.9856        1.5885        2.4673        3.8570        1.9816        1.4872        2.6557        4.1942        3.8001        4.9897        3.0314        3.2168        2.9706        3.0762        2.3321        3.8183        1.1446        1.7587        3.5593        2.0636        1.2025        1.4689        1.3775        0.9833        0.3116        0.1287        0.1107        0.4119        0.2583        0.2908        1.4059        0.9674        1.8810        1.5547        0.7194        0.3867        0.3951        0.8323        0.6631        0.1093        0.1671        0.0924        0.3065        0.3802        0.5687        0.6936        0.9335        2.2082        1.1890        1.2750        1.1507        0.5754        1.2244        0.3604        0.5111        0.4768        1.0741        0.7861        0.9305        1.0352        1.0095        0.8416        0.5695        0.5355        0.6236        0.5700        0.4807        0.2863        0.3277        0.3165        0.3861        0.3462        0.4438        0.3726        0.6267        0.3634        0.4280        0.0973        0.2376        0.4051        0.2491        0.3075        0.4186        0.5546        0.8218        0.8061        0.7186        0.8281        0.8752        0.7736        0.7806        1.2067        1.1966        1.3330        0.6986        0.3388        0.4216        0.3094        0.4030        0.3090        0.5213        1.3551        0.0373        1.2678        1.5895        2.2195        3.0708        3.4163        3.6821        3.7833        4.4765        6.2442        7.3622        6.9151        6.1217        5.3299        4.5730        4.5267        7.1457       11.0472        7.8062        7.5683        6.5519        5.9792        5.7523        6.1690        7.2355        9.8653        8.9671        9.0985       11.4397       12.4025       12.8039       18.1993       17.8073       11.4132        7.6374        5.9705        8.1737        8.2136        9.4605       10.6732       11.0661       11.7500       13.0342       11.8849       12.5038       12.1590       13.3967       16.7748       17.5747       23.2203       28.5875       29.2395       27.3501       30.5416       28.9598        0.0000        0.0000        0.0000        0.0000        0.0000        0.0000        0.0000        0.0000        0.0000        0.0000        0.0000        0.0000        0.0000        0.0000        0.0000        0.0000        0.0000        0.0000        0.0000        0.0000        0.0000        0.0000        0.0000        0.0000        0.0000        0.0000        0.0000        0.0000        0.0000        0.0000        0.0000        0.0000        0.0000        0.0000        0.0000        0.0000
        0.0000        0.0000        0.0000        0.0000        0.0000        0.0000        0.0000        0.0000        0.0000        5.8300        0.0000        0.0000        5.7721        4.9226        4.8988        4.4346        5.2563        5.4929        6.6209        4.2085        3.5629        5.4172        7.5924        1.9218        3.0154        2.3627        0.9541        0.0780        0.0000        0.0000        0.0000        0.3520        0.5188        0.5377        0.5454        1.1124        1.1421        1.0659        0.9967        1.1285        0.8594        1.1777        1.1250        0.8700        0.8930        1.1381        1.2029        1.8379        1.3830        0.7708        0.5043        0.5071        0.3510        1.0261        0.9290        2.4099        2.4092        2.0006        1.5931        2.2251        2.0686        1.5275        1.9762        3.8691        4.4072        3.6677        3.7130        4.7285        1.0763        1.3091        2.0468        2.9892        0.0748        2.5058        3.6497        3.4843        1.9500        1.4461        2.7789        1.7087        1.5291        0.7848        0.1476        0.1214        0.2651        0.3919        0.7831        0.6848        1.4044        0.7087        0.0255        0.4105        0.0972        0.3106        0.3601        0.0885        0.1370        0.1102        0.2422        0.2053        0.1596        0.5833        0.5879        0.4640        0.2790        0.2754        0.1721        0.4839        0.9697        0.2402        0.3653        0.4888        0.8467        0.8738        0.8449        0.7090        0.6133        1.1728        1.2508        1.7079        1.9814        2.5666        3.0849        2.4931        0.8523        0.5529        0.8408        0.5135        0.6986        0.7508        1.1613        1.0044        0.2185        0.0982        0.0742        0.0129        0.0369        0.0517        0.0777        0.3763        0.7799        0.5095        0.5604        0.5896        0.6742        0.7064        1.5131        1.7585        1.0632        0.1825        0.2704        0.5682        0.4067        0.4569        0.6915        0.8243        0.7081        0.7039        0.8692       19.1667       23.6698        1.8388        2.2397        3.1790        3.6388        4.3744        5.3524        8.6768       10.3578       10.1546        9.1426        6.4311        5.7285        6.0099        6.7649        6.0884        5.7480        4.6880        5.1180        5.3730        6.7609        6.1969        6.7437        8.0428       10.0536       11.1179       12.1822       10.6622       10.8970       12.5107       12.9026        8.3513        6.0766        6.1688        6.5267        8.4121       11.4972       14.8586       13.1892       12.6136       15.4726       12.9502       12.0826       14.5960       15.9626       20.8779       24.1544       29.2714       37.4825       32.1225       31.6854       30.1438        0.0000        0.0000        0.0000        0.0000        0.0000        0.0000        0.0000        0.0000        0.0000        0.0000        0.0000        0.0000        0.0000        0.0000        0.0000        0.0000        0.0000        0.0000        0.0000        0.0000        0.0000        0.0000        0.0000        0.0000        0.0000        0.0000        0.0000        0.0000        0.0000        0.0000        0.0000        0.0000        0.0000        0.0000        0.0000        0.0000        0.0000
        0.0000        0.0000        0.0000        0.0000        0.0000       29.4783       33.9172       22.7877       11.0327        3.4350        8.9842        5.7672        5.6811        5.6805        6.2587        8.2284        9.9148        7.4816        7.2129        5.1353        5.4099        3.1774        2.7524        1.7075        0.8992        1.7377        1.9634        0.0363        0.0000        0.0592        0.0891        0.1754        0.2194        0.2775        0.3267        0.7150        0.8176        0.9171        1.6042        1.3205        1.7447        1.1196        1.7399        3.1691        2.4883        3.2265        3.9754        4.0542        2.6917        1.5229        1.1206        1.0338        0.3983        0.3297        0.8275        0.1364        0.9483        1.1794        0.1833        0.6779        1.9459        1.7263        1.6368        2.0985        2.3531        2.2013        2.8081        5.6609        2.2086        1.7676        1.6310        0.4513        0.3201        2.8117        2.8686        3.9250        0.8689        0.1318        1.0700        1.2364        0.6408        0.4143        0.1451        0.1022        0.8894        0.7004        0.0328        0.0393        0.0000        0.0193        0.0064        0.0796        0.1285        0.4874        1.4507        0.7656        0.5497        0.3751        0.2612        0.1942        0.2202        0.4345        0.2795        0.3797        0.1903        0.2805        0.1276        0.7200        0.5254        0.5567        0.4871        0.4288        0.8183        1.0744        1.4014        0.9986        0.8509        0.7451        1.5944        0.8415        0.8525        1.6900        3.5724        1.8513        1.6194        1.5720        1.6805        1.6091        1.4390        0.9424        1.4202        1.3775        0.9942        0.0632        0.0555        0.1836        0.0822        0.0555        0.0787        0.4151        0.3652        0.3881        0.4758        0.6377        1.2677        1.3753        1.8766        9.0321        0.6402        1.4877        1.3729        1.0477        0.4040        0.6730        0.7605        0.7379        0.7959        0.8428        0.9767        1.2040        2.2245        2.6906        2.7540        3.3106        3.8888        4.7524        5.9688       10.3305       12.9153       12.7423       10.5645        6.8134        7.2166        6.9112        6.3370        4.7864        4.4969        4.2941        4.6668        5.3724        5.7886        5.8714        6.6050        7.5325        8.8036        9.2200        8.3783       11.5658       11.1294        8.8727        5.8811        8.2612        0.0000        0.0000        7.5364        8.7361        9.8413       13.5232       15.6312       12.8783       13.9899       14.5317       14.1296       17.5326       18.5372       19.4486       35.6499       27.0506       30.7918       32.8950       30.4326        0.0000        0.0000        0.0000        0.0000        0.0000        0.0000        0.0000        0.0000        0.0000        0.0000        0.0000        0.0000        0.0000        0.0000        0.0000        0.0000        0.0000        0.0000        0.0000        0.0000        0.0000        0.0000        0.0000        0.0000        0.0000        0.0000        0.0000        0.0000        0.0000        0.0000        0.0000        0.0000        0.0000        0.0000        0.0000        0.0000        0.0000        0.0000
        0.0000        0.0000        0.0000        0.0000       38.0889       40.2877       33.3950       16.8628        7.7217        4.7846        3.7104        4.1124        6.2446       13.3177       13.1769       11.0616       11.9841       10.7876        7.2527        5.4892        4.6783        2.1671        1.8095        0.1346        0.2095        0.0523        0.0000        0.0000        0.0000        0.0545        0.0102        0.2175        0.1173        0.2146        0.2123        0.5322        1.1638        2.1482        2.6196        2.6778        2.0487        2.1686        2.6717        4.3421        4.0248        2.1740        1.3726        2.9219        3.3889        2.6617        1.5800        0.7517        0.5742        0.4820        0.5555        0.1187        0.0950        0.0844        0.0876        0.1316        0.1969        0.4172        0.9757        0.6671        0.5495        0.9088        1.8069        2.3924        1.4870        2.4277        1.9614        0.6215        0.8283        0.7390        3.2203        3.8620        0.4724        0.3065        0.2892        0.5673        1.0629        0.5166        0.2898        0.3227        0.2587        0.1455        0.1057        0.3671        0.1885        0.0921        0.3105        0.4183        0.4218        0.5698        0.3015        0.2504        0.2213        0.3895        0.2369        0.3846        0.8191        0.5408        0.3172        0.2760        0.2192        0.2362        0.4367        0.2724        0.2721        0.4666        0.5939        0.5053        0.8160        1.1607        1.1624        1.0996        0.7062        1.5386        1.8544        1.5638        2.0548        1.6882        0.9506        2.2855        2.2627        2.2644        1.4299        1.1310        1.2397        2.2513        1.5118        0.9398        0.4534        0.2177        0.5681        0.5170        0.4175        0.2090        0.2164        0.7192        0.7296        0.6521        0.6463        0.4430        0.5430        1.0881        0.6293       20.0698        7.7061        0.9532        1.5002        1.4791        1.0180        1.1138        1.2390        1.1872        1.0683       14.7839       11.3227        2.1481        3.9112        2.9600        4.1146        4.8559        4.3689        5.6644        6.3360       10.7435       11.4020       37.8839       28.8288        6.6901        5.7868        4.8409        4.8992        4.0839        3.7269        3.8100        4.2738        4.6496        5.0123        5.3215        5.9841        7.2048       13.0281       12.3391        8.2071        6.8187        7.9155        5.8365        5.9168        0.0000        0.0000        0.0000        7.3108        8.4030       10.0487       14.8349       10.8371       11.2552       11.1392       13.4626       15.3073       17.7716       17.7695       18.8168       23.4269       25.8655        0.0000        0.0000        0.0000        0.0000        0.0000        0.0000        0.0000        0.0000        0.0000        0.0000        0.0000        0.0000        0.0000        0.0000        0.0000        0.0000        0.0000        0.0000        0.0000        0.0000        0.0000        0.0000        0.0000        0.0000        0.0000        0.0000        0.0000        0.0000        0.0000        0.0000        0.0000        0.0000        0.0000        0.0000        0.0000        0.0000        0.0000        0.0000        0.0000        0.0000        0.0000
        0.0000        0.0000       59.7524       48.6401       38.6037       28.6998       25.1773       13.5216       10.1194        5.1523        2.7415        6.6587       12.3756       15.1430       14.6438        9.8288        8.4515        5.4833        5.1134        3.2420        1.7160        1.6639        0.9099        2.4694        2.2339        0.0402        0.0000        0.0000        0.2059        0.0000        0.0085        0.1495        0.1396        0.2030        0.1627        0.4760        2.1257        1.3305        0.5410        0.7017        0.6961        2.2603        3.8803        3.2942        3.7277        2.6160        3.3732        2.6938        2.1567        2.0978        2.0682        1.3684        1.0494        0.5360        0.4682        0.1858        0.2476        0.1359        0.1161        0.1223        0.1251        0.1528        0.4913        0.1040        0.1015        0.3723        0.4336        0.6559        0.2534        0.1637        0.5743        0.5076        0.5628        0.4968        0.3651        1.6259        1.2619        1.1136        0.5197        0.4874        0.4795        0.6326        0.3604        0.3936        0.4743        0.3308        0.2365        0.1198        0.3373        0.3768        0.3150        0.3317        0.3167        0.2075        0.5073        0.1449        0.1639        0.0397        0.1593        0.4369        0.9101        1.2778        1.0586        0.8243        1.0474        0.7668        0.3494        0.3731        0.4185        0.4523        0.4264        0.5256        0.5604        0.8350        0.8845        0.5110        0.4867        0.5621        1.4722        1.4566        1.3255        2.1841        0.5838        1.1709        2.0634        2.2155        1.6800        1.0225        0.3107        1.2472        1.2170        1.3957        0.9118        0.6472        0.7282        0.7730        1.2634        1.5959        1.2642        2.4145        2.1687        1.7761        1.1900        0.7997        0.8701        0.7116        0.8178        0.3146        0.1974        0.2368        0.2549        1.0089        1.3115        1.2034        1.2745        1.5107        1.5902        1.9631        2.9149        3.1589        3.5857        3.5153        3.6744        5.6558        4.8858        5.6434        6.3541        9.3191        9.7065       22.5250        7.7521        5.3579        4.2554        3.7470        3.6342        3.3887        3.2799        3.4662        4.8172        5.1224        5.0437        5.4818        6.3305        7.2408       13.4117       12.0443        7.6785        4.7066        5.1405        5.1315        0.0000        0.0000        0.0000        5.8298        6.0236        7.4978        8.2761        9.2807        9.9019        9.2938        9.4370       10.7764       13.3690       15.2038       16.1352       17.7759       19.4438        0.0000        0.0000        0.0000        0.0000        0.0000        0.0000        0.0000        0.0000        0.0000        0.0000        0.0000        0.0000        0.0000        0.0000        0.0000        0.0000        0.0000        0.0000        0.0000        0.0000        0.0000        0.0000        0.0000        0.0000        0.0000        0.0000        0.0000        0.0000        0.0000        0.0000        0.0000        0.0000        0.0000        0.0000        0.0000        0.0000        0.0000        0.0000        0.0000        0.0000        0.0000        0.0000
        0.0000       42.7895       39.2399       31.5507       21.7829       16.6453       14.2790       14.9001       14.6401        7.4388        6.6426        5.5562        2.0321        2.9008        4.8878        0.3554        0.2031        0.5568        1.0861        0.1052        0.0748        0.1798        0.0188        0.1274        0.2419        0.1158        0.1269        0.0000        0.0000        0.0000        0.4176        0.2461        0.4203        0.3524        0.5147        0.2385        0.2350        0.3964        0.6412        1.5985        1.1275        0.5518        1.1436        1.8047        1.8553        1.9776        1.9187        2.6532        2.2572        1.0140        2.4292        1.3484        1.3666        1.1089        0.8666        0.4628        0.4446        0.2520        0.2194        0.3505        0.3562        0.2461        0.3352        0.2926        0.4075        0.2695        0.2591        0.2671        0.1886        0.0437        0.0571        0.3369        0.5858        0.3391        0.3804        0.0904        0.2608        0.1645        0.0907        0.0278        0.0199        0.0443        0.2264        0.1673        0.1387        0.1734        0.2836        0.6765        0.6697        0.4607        0.2669        0.3619        0.5106        0.2249        0.1149        0.0615        0.1273        0.0947        0.2784        0.4208        0.5325        0.6574        0.6637        0.6071        0.8277        0.8239        0.7411        0.3985        0.4838        0.4252        0.4959        0.3723        0.2973        0.3283        0.4014        0.5042        0.4631        0.6072        1.2670        1.4649        1.2448        1.4814        0.7983        1.0012        0.8885        1.4183        1.4663        1.0837        0.8742        3.7185        5.5364        0.7719        1.0187        7.8735        9.1154        1.5375        1.8295        2.5941        3.4580        2.1136        2.3640        1.8571        1.1721        1.1778        1.0946        0.6019        0.6254        0.5539        0.5566        0.6431        0.8711        1.5305        1.8936        2.4041        2.4392        2.2219        2.5523        3.2431        4.1407        6.5077        7.4478        7.9210        7.4327        6.3724        5.8953        5.7790        6.0229        5.5476        5.5904        5.3009        4.5335        2.6247        2.1199        1.8717        1.8837        2.6480        3.0263        2.8245        3.3458        9.6914        9.3789        5.6478        7.2038        6.9436        9.5968        9.7652        6.1894       10.3012        0.0000        0.0000        0.0000        0.0000        4.2267        3.3056        3.7298        4.4849        4.9591        5.2975        7.3220       14.0605       10.5718        8.9616       11.0805       14.5954       16.2162       17.6932        0.0000        0.0000        0.0000        0.0000        0.0000        0.0000        0.0000        0.0000        0.0000        0.0000        0.0000        0.0000        0.0000        0.0000        0.0000        0.0000        0.0000        0.0000        0.0000        0.0000        0.0000        0.0000        0.0000        0.0000        0.0000        0.0000        0.0000        0.0000        0.0000        0.0000        0.0000        0.0000        0.0000        0.0000        0.0000        0.0000        0.0000        0.0000        0.0000        0.0000        0.0000        0.0000        0.0000
        0.0000       40.4047       39.7949       22.9485       14.0289       17.0037       18.9383       16.1108       11.2059       15.4996       10.9322        5.7600        4.4474        0.7255        3.6071        0.0749        0.0706        0.1909        0.1961        0.0093        0.0046        0.0045        0.0089        0.0269        0.0000        0.6477        1.3366        0.1590        0.0000        0.3554        0.4402        0.4001        0.3076        0.2932        0.2785        0.3036        0.3822        0.5214        0.1804        0.1345        0.5874        2.3828        1.6343        1.5937        1.7860        1.7740        3.0327        3.9297        3.1391        2.1020        1.6749        1.2075        0.5793        0.7576        0.9238        0.8913        0.6030        0.6322        0.3075        0.5714        0.6859        0.3419        0.3155        0.8141        1.2030        0.5688        0.6218        0.8652        0.9502        0.4222        0.2909        1.0223        0.8846        0.4201        0.1551        0.0746        0.4269        0.1336        0.1954        0.2471        0.1959        0.4452        0.4015        0.2823        0.1693        0.2145        0.1600        0.5258        0.7021        0.7529        0.9070        1.1274        0.6083        0.3313        0.5539        0.3606        0.5147        0.9745        0.4244        0.3087        0.2967        0.5921        0.8558        1.3161        2.1595        1.5231        1.3078        0.9013        1.4980        0.8675        0.6301        0.6649        0.6189        0.5343        0.5337        0.5830        0.6908        0.9863        0.7051        0.9311        0.9179        1.3247        1.7242        6.3768        7.4804       41.3117       10.1834        2.1083        1.3373        6.3389        7.1134        1.9111        3.0707       12.5722       12.3551        1.7667        3.2146        5.0240        6.5745        5.6307        3.9772        3.5047        2.6611        3.5887        2.7700        1.3225        1.2096        1.4616        3.5631        1.5960        1.1956        1.7306        2.9121        2.7882        2.4622        3.0388        3.3131        4.7419        5.2641        7.7268        9.2067        9.2821        8.6001        6.9303        6.4604        5.9676        5.8578        4.6411        4.4304        3.9850        3.3470        1.8850        1.4745        1.3584        1.4298        2.0611        2.1490        2.5115        3.1087       13.2490       11.5318        6.0798        7.1737        6.6605        7.8522       10.4723        0.0000        0.0000        0.0000        0.0000        0.0000        3.6426        2.7210        2.8306        3.2078        3.8958        4.3402        4.6973        6.1489        7.5633        8.0783       10.3075       10.9480       14.0885        0.0000        0.0000        0.0000        0.0000        0.0000        0.0000        0.0000        0.0000        0.0000        0.0000        0.0000        0.0000        0.0000        0.0000        0.0000        0.0000        0.0000        0.0000        0.0000        0.0000        0.0000        0.0000        0.0000        0.0000        0.0000        0.0000        0.0000        0.0000        0.0000        0.0000        0.0000        0.0000        0.0000        0.0000        0.0000        0.0000        0.0000        0.0000        0.0000        0.0000        0.0000        0.0000        0.0000        0.0000        0.0000
       32.2113       32.8336       28.2410       12.8834       10.6038       16.1553       20.5045        6.2081        4.5386        7.6214        2.5765        2.6573        6.5587       11.1494        3.3565        1.5003        0.5470        0.0000        0.2668        0.1157        0.2543        0.1846        0.1585        0.0462        0.0944        0.0000        0.0000        0.0547        0.2019        0.3198        0.9889        0.7481        0.1365        0.0444        0.0000        0.0808        0.0000        0.0000        0.0930        0.8582        1.5233        2.2214        1.7762        1.4173        1.2873        1.3945        1.2994        3.7835        3.0392        3.7008        0.6685        0.2044        0.2913        0.5443        0.3922        0.4244        0.5556        0.5003        0.5694        6.8053       13.7148        0.4267        0.3084        0.3811        0.2953        0.2439        0.1965        0.3291        0.7150        0.6731        0.3948        0.9332        0.3630        0.6692        0.0475        0.0628        0.0659        0.0866        0.4568        0.6365        0.6232        0.8410        0.8214        0.4513        0.4321        0.6205        0.7103        1.1965        1.0101        0.9294        1.0015        1.3075        1.8139        1.0642        0.9388        0.6756        1.1402        1.4819        1.1183        0.9010        0.9890        1.5044        1.6209        1.9429        1.7842        2.3260        1.7837        2.0067        7.1838        1.1665        1.6691        1.8935        1.1550        0.9959        0.7996        1.0448        1.0708        1.3284        1.2904        1.3140        1.1308        1.9763        3.7697        2.7604        2.3039        3.1798        2.8072        6.0522        6.1140        1.4839        2.6629        3.0270        3.3142       10.7810        8.4488        3.3243        6.4311        8.2024        7.5186        3.8680       28.4609        2.3007        2.3207        3.4498        4.4887        3.5937        2.8172        1.4687        1.4604        1.9579        1.8525        2.3547        3.0721        3.3252        3.5471        5.3435        4.6831        4.9723        5.2868        8.6045        9.9779       10.2432        9.3983        7.3526        6.5062        5.7088        5.0650        4.0146        3.4702        2.9546        2.4917        1.4056        1.0946        0.9959        1.1182        1.6780        1.9019        2.2898        2.8672        4.2598        5.0598        6.0966        6.5521        7.0435       10.3927        0.0000        0.0000        0.0000        0.0000        0.0000        0.0000        2.5781        3.5429        2.4173        2.7754        3.4109        3.8114        4.4239        6.6538        7.3829        8.6386        0.0000        0.0000        0.0000        0.0000        0.0000        0.0000        0.0000        0.0000        0.0000        0.0000        0.0000        0.0000        0.0000        0.0000        0.0000        0.0000        0.0000        0.0000        0.0000        0.0000        0.0000        0.0000        0.0000        0.0000        0.0000        0.0000        0.0000        0.0000        0.0000        0.0000        0.0000        0.0000        0.0000        0.0000        0.0000        0.0000        0.0000        0.0000        0.0000        0.0000        0.0000        0.0000        0.0000        0.0000        0.0000        0.0000        0.0000        0.0000
       26.8153       20.1109       14.7247        9.6329       10.4148       18.3301       13.3046       11.1568       13.2979       16.1164       24.7620       11.9469       13.5192        0.2785        1.2000        1.1223        2.2124        0.1753        0.2206        1.7527        1.8895        0.5024        0.1279        0.1477        0.1514        0.0624        0.0572        0.2220        0.3080        0.7050        1.9099        0.7952        0.0000        0.0000        0.5565        0.4824        0.2501        0.0390        0.2873        1.1715        1.9289        1.4311        1.2813        2.0569        1.9445        1.6617        1.4059        0.5213        1.0104        1.6459        0.4636        1.5494        0.7716        0.5291        0.2091        0.3989        1.0512        0.8644        0.7721        0.4866        0.6624        0.4632        0.4077        0.3942        0.8657        0.3744        0.3240        0.3512        1.1738        0.5814        0.2537        0.6860        1.1707        0.9872        1.1313        1.0381        0.5781        0.4036        0.4394        0.6179        0.7485        0.6423        0.6155        0.6915        1.2081        0.7921        1.3060        2.3867        1.8576        1.8454        1.6971        2.3591        2.1519        1.7988        1.6899        1.0631        1.3724        1.6427        1.8763        1.9818        2.4131        3.5093        2.4807        2.9237        2.5374        2.6863        2.6728        1.9952        7.3573        5.6580        1.7252        1.7092        1.5894        1.8504        1.6418        1.8384        1.4853        1.4055        1.8090        1.5287        1.7356       37.1303       15.1790        3.9142        2.6751        2.6503        2.8655       15.4797       19.3619        2.9578        3.7208        4.4602        2.6644        3.6908        3.2630        2.0103        3.6856        5.0878        5.4057        5.0458       24.7479        3.1815        2.1076        2.3227        6.0361        8.6935       10.3144        5.7912        2.7006        3.1456        3.0883        4.1609        5.4751        5.9072        6.0326        6.7895        5.6564        5.7199        6.1768        9.8647       10.7969       11.0044        9.6081        7.2245        6.1888        5.5363        4.3550        3.3115        2.7586        2.3339        2.0370        1.1948        0.9868        0.9271        1.0301        1.5312        2.6644        2.3212        2.6699        3.6964        4.5617        5.3570        6.5314        4.9598        0.0000        0.0000        0.0000        0.0000        0.0000        0.0000        0.0000        1.8427        1.8834        2.1049        2.4698        3.0557        3.7292        5.0391        5.4181        7.2085        7.6246        0.0000        0.0000        0.0000        0.0000        0.0000        0.0000        0.0000        0.0000        0.0000        0.0000        0.0000        0.0000        0.0000        0.0000        0.0000        0.0000        0.0000        0.0000        0.0000        0.0000        0.0000        0.0000        0.0000        0.0000        0.0000        0.0000        0.0000        0.0000        0.0000        0.0000        0.0000        0.0000        0.0000        0.0000        0.0000        0.0000        0.0000        0.0000        0.0000        0.0000        0.0000        0.0000        0.0000        0.0000        0.0000        0.0000        0.0000        0.0000
        8.9213       11.3378        8.6326        6.7055        8.4100        4.5068        5.2734       15.9923       16.0267       24.3820       32.0216       15.9710       16.6981        3.3882        1.3746        0.1165        0.1579        0.0000        0.0645        0.5111        0.8937        0.1885        0.1848        0.4978        0.3090        0.2289        0.7050        0.6379        1.0682        0.8908        0.4567        0.4234        0.1058        0.2751        0.8525        0.9982        1.1651        0.4228        0.9230        1.2341        1.6969        2.0735        2.5232        3.0026        2.4889        1.1594        0.6788        0.7430        0.3541        0.2483        0.0745        0.3326        1.9146        0.0258        0.0276        0.3249        0.3776        0.8183        1.0401        0.3304        0.5444        0.8570        0.3362        0.3279        0.3327        0.3146        0.2133        0.4262        0.4664        0.1595        0.2607        0.3485        0.4120        0.4014        0.2854        0.1857        0.4375        0.2619        0.1744        0.7584        1.1032        1.2845        0.9972        0.7990        0.8603        1.3067        1.4045        1.8591        1.9165        1.3189        1.3127        1.1242        1.0654        0.9669        0.7135        0.5594        0.6006        0.8289        1.9972        1.7628        1.5262        1.9080        2.6373        3.3565        3.5828        3.7170        3.7586        2.9504        4.9459        3.2676        3.1416        2.6713        2.8201        3.3868        1.9252        1.9033        1.5075        1.3609        1.7453        1.9801        2.4394        5.5218        4.9601        4.1968        1.3841        2.2263        3.1111        4.5984        4.7564        2.2112        3.3922        2.7553        2.0121        3.5636        3.5730        0.8568        1.9226        2.1500        2.4998        2.8569        3.1608        2.7256        3.5545        2.2902       10.5750       11.1138        3.2573        3.5457        3.9056        4.7353        5.9731        7.8872        7.6675        7.8739        7.8911        7.7782        6.9426        7.1487        7.6634        9.8900       11.0557       10.3759        9.1950        6.5724        6.0434        4.3224        3.0651        1.7507        1.3653        1.0938        0.9980        1.5090        1.4378        2.6460        2.8584        2.1903        1.8102        1.7818        2.5967        3.6096        4.3104        4.8344        0.0000        0.0000        0.0000        0.0000        0.0000        0.0000        0.0000        0.0000        0.0000        1.6380        1.6050        1.7743        2.1373        1.2300        0.0000        9.1200        9.8700        2.3700        1.8900        0.0000        0.0000        0.0000        0.0000        0.0000        0.0000        0.0000        0.0000        0.0000        0.0000        0.0000        0.0000        0.0000        0.0000        0.0000        0.0000        0.0000        0.0000        0.0000        0.0000        0.0000        0.0000        0.0000        0.0000        0.0000        0.0000        0.0000        0.0000        0.0000        0.0000        0.0000        0.0000        0.0000        0.0000        0.0000        0.0000        0.0000        0.0000        0.0000        0.0000        0.0000        0.0000        0.0000        0.0000        0.0000        0.0000        0.0000        0.0000
       14.0485        9.1750        6.5735       11.9748       13.5065       11.0837        8.0646       26.2750       33.2065       41.0867       36.3186       26.5783       25.3648        1.8004        9.3793        8.9524        0.1315        0.1607        0.4567        0.2773        0.0725        0.1537        0.0726        0.0492        0.1291        0.3925        1.0402        1.6907        1.3834        1.2116        1.1122        0.9813        1.2826        1.5686        1.0405        0.6008        0.7088        0.2912        0.4702        1.5529        0.8583        0.3042        0.3798        0.5742        0.1703        0.1301        0.1692        0.2474        0.1367        0.7036        0.3993        0.3918        0.2897        0.0280        0.0814        0.4089        0.9998        1.3641        0.7478        0.4831        0.4405        1.0034        0.5336        0.3311        0.4912        0.3912        0.1360        0.3857        0.1118        0.0853        0.2463        0.7401        1.2903        1.2585        1.2958        1.1064        0.5907        0.3993        0.2704        1.1975        1.8361        1.6367        1.9907        0.9082        1.2268        1.7749        1.8655        2.1790        2.1590        1.9336        1.8632        1.2224        0.9479        0.7145        0.8096        1.0335        0.9441        0.9740        0.9554        1.4379        1.4685        1.8408        2.5717        4.1351        5.1486        4.8031        4.5983        4.4130        4.2643        3.5012        3.4454        3.3007        3.8139        4.2535        2.8556        1.7562        1.5772        2.4204        3.0186        2.7849        2.9821        3.5250        3.8355        4.2526        1.6703        1.8438        2.3742        5.8018        6.5375        2.3960        2.7497        1.8019        1.5557        4.0950        0.9355        0.9316        0.5435        0.8892        0.7184        1.0953        1.3060        1.9245        3.5977        2.2496        2.9289        2.9717        3.0310        4.4918        5.0996        6.1750        6.8938        8.2302        8.9022        9.9612       10.5142        8.8208        8.3161        7.8267        8.2392       10.2543       10.7041       10.7224        9.6283        7.5327        6.8611        5.8757        4.0288        1.4479        1.0374        1.1147        2.4396        3.0740        3.0204        2.7926        2.1043        1.8627        1.5810        1.6725        2.1759        0.0000        0.0000        0.0000        0.0000        0.0000        0.0000        0.0000        0.0000        0.0000        0.0000        0.0000        0.0000        1.4417        1.3266        1.4444        0.0000        0.0000        0.0000        0.0000        0.0000        0.0000        0.0000        0.0000        0.0000        0.0000        0.0000        0.0000        0.0000        0.0000        0.0000        0.0000        0.0000        0.0000        0.0000        0.0000        0.0000        0.0000        0.0000        0.0000        0.0000        0.0000        0.0000        0.0000        0.0000        0.0000        0.0000        0.0000        0.0000        0.0000        0.0000        0.0000        0.0000        0.0000        0.0000        0.0000        0.0000        0.0000        0.0000        0.0000        0.0000        0.0000        0.0000        0.0000        0.0000        0.0000        0.0000        0.0000        0.0000        0.0000        0.0000
        0.0000        0.0000       14.2922       15.4182        0.0000       15.0622       17.3423       35.2589       21.9110       36.9090       44.6854       17.5401       23.8369        1.0124        2.2323        0.0000        2.2094        0.3936        0.0907        0.2278        0.0000        0.0000        0.0000        0.0812        0.3053        0.7130        1.1617        3.6644        4.0316        2.8092        1.8916        0.3647        0.7094        0.6815        0.3195        0.3405        0.1370        0.2027        0.9122        0.8191        0.2031        0.2645        0.4482        0.1269        0.1333        0.1426        0.4783        0.5888        0.8058        0.1854        0.0964        0.6272        0.8098        0.2617        0.5515        0.8610        1.4127        1.9315        1.1105        0.7598        0.6437        1.3199        1.4955        0.8904        1.1339        0.3346        0.4000        0.5605        0.0301        0.0456        0.2389        2.1592        2.1279        1.7605        1.6042        1.4355        1.3220        0.8098        1.2691        1.8968        1.6235        1.7896        1.6081        1.0318        1.3796        2.0687        1.8459        2.4842        2.1400        1.9625        1.9694        1.3461        1.0628        0.7060        0.8802        1.0833        1.1448        1.1249        1.0025        1.3127        2.0405        2.7882        3.8900        4.7722        5.9247        6.0318        5.2726        5.2499        5.0632        3.8972        3.9102        4.2017        4.7550        3.6397        3.1132        2.4148        2.1358        2.3199        2.6834        2.1233        2.6634        3.1712        3.8833        2.1290        2.6660        2.3526        3.5181        4.8423        6.4091        4.3880        2.7247        1.9825       12.6597        1.7228        0.9233        0.5277        0.6540        0.8922        1.0839        1.7326        1.8754        4.8668        3.6112        2.4727        2.6891        3.0519        3.6328        5.9365        7.1740        7.4491        8.4186        9.4522       10.3030       12.4820       12.6702       10.0201        9.1098        8.5166        8.5205       11.2453       13.4617       12.3075        9.1057        7.2819        6.0182        4.1806        4.0318        1.3325        1.3298        1.2926        1.8234        1.0461        1.1380        1.1524        1.1913        1.7494        2.0140        5.1866        1.9852        2.9665        0.0000        0.0000        3.4002        0.0000        0.0000        0.0000        0.0000        0.0000        0.0000        0.0000        0.0000        1.2901        0.0000        0.0000        0.0000        0.0000        0.0000        0.0000        0.0000        0.0000        0.0000        0.0000        0.0000        0.0000        0.0000        0.0000        0.0000        0.0000        0.0000        0.0000        0.0000        0.0000        0.0000        0.0000        0.0000        0.0000        0.0000        0.0000        0.0000        0.0000        0.0000        0.0000        0.0000        0.0000        0.0000        0.0000        0.0000        0.0000        0.0000        0.0000        0.0000        0.0000        0.0000        0.0000        0.0000        0.0000        0.0000        0.0000        0.0000        0.0000        0.0000        0.0000        0.0000        0.0000        0.0000        0.0000        0.0000        0.0000        0.0000
        0.0000        0.0000        0.0000        0.0000        0.0000       17.6151       16.2182       39.2572       34.3837       36.7366       29.4648       12.4899       23.2713        4.6101        7.7672        0.6627        2.9537        1.8391        2.3020        0.0418        0.0000        0.0000        0.0000        1.2110        0.8310        2.0190        2.0082        4.2825        3.0644        2.5887        2.4006        0.7812        1.4798        0.8456        0.4949        0.4808        0.1922        0.3150        0.5178        0.1933        0.1747        0.1510        0.1512        0.1919        0.4563        0.8503        1.0645        1.0880        0.2750        0.3159        0.6384        3.2204        1.3483        0.8523        2.1776        1.9066        2.1364        2.2734        1.9392        1.3796        1.5991        2.1604        3.3050        1.3908        1.5325        0.9346        0.5606        0.7198        0.3784        0.5219        0.7641        2.2064        2.7090        2.2900        2.1116        2.1674        1.9326        2.2014        2.1824        2.2350        1.8690        3.2285        3.1198        1.6963        2.2494        2.6682        2.4768        2.3104        2.3793        2.1626        1.9583        1.4920        1.2186        1.5108        1.7672        1.6080        1.5056        1.2934        1.1977        1.8576        2.8877        3.1351        4.2966        5.4754        6.6246        6.9593        6.9577        5.5739        5.1450        5.1331        5.1726        5.6371        5.8342        5.3432        4.9655        4.0934        3.7921        3.1787        4.2458        4.2745        4.9869        5.1078        3.8217        1.9802        2.4113        2.5417        3.2659        3.1801        4.3829        3.8944        3.1057        2.2238        2.0910        1.8973        1.2423        0.9405        1.0515        1.1522        1.4117        2.6886        3.1178        8.6797        8.5442        3.2731        5.1928        9.9197        8.0362        8.2752        9.3055       13.4638       12.3725       14.4990       16.0529       14.8862       13.1691       10.9044        9.8429        9.7106       11.8361       15.3271       15.2085       11.3599        8.6915        7.0361        3.8090        3.8560        3.1937        1.5044        1.0503        1.6541        1.9019        1.6291        1.9922        1.3707        1.2649        1.7216        1.7486        1.6795        1.6246        2.4084        2.8117        2.8385        2.5188        5.1019        0.0000        0.0000        0.0000        0.0000        0.0000        0.0000        0.0000        1.4130        0.0000        0.0000        0.0000        0.0000        0.0000        0.0000        0.0000        0.0000        0.0000        0.0000        0.0000        0.0000        0.0000        0.0000        0.0000        0.0000        0.0000        0.0000        0.0000        0.0000        0.0000        0.0000        0.0000        0.0000        0.0000        0.0000        0.0000        0.0000        0.0000        0.0000        0.0000        0.0000        0.0000        0.0000        0.0000        0.0000        0.0000        0.0000        0.0000        0.0000        0.0000        0.0000        0.0000        0.0000        0.0000        0.0000        0.0000        0.0000        0.0000        0.0000        0.0000        0.0000        0.0000        0.0000        0.0000        0.0000        0.0000
        0.0000        0.0000        0.0000        0.0000        0.0000       73.0776       81.7593       92.2068       79.6679       57.8301       25.2754        7.5580        6.9876        9.5681       13.7645        1.3523        6.6088        1.1743        2.4055        0.2881        0.0760        0.0686        0.2946        1.1203        1.2540        4.5757        4.3302        2.1780        2.6565        0.9284        0.6166        1.4749        1.6984        0.5495        0.8713        0.9545        0.6312        0.5600        0.4493        0.3118        0.2984        0.2987        0.3963        0.7673        0.6321        0.3610        0.2072        0.1053        0.0776        0.1730        1.6201        1.8224        1.8933        1.1436        3.8075        2.8423        0.7700        0.7410        1.5668        1.4277        1.4703        1.8900        1.6258        1.0088        2.6716        1.8457        2.1489        1.9371        1.2732        0.9436        0.2884        1.6499        1.6952        1.9333        2.6667        3.2687        2.4638        1.9180        1.7216        1.2257        0.9132        1.6324        1.6024        1.7937        1.7534        2.3363        1.5587        1.6624        1.6224        1.1429        1.1080        1.6148        1.6482        2.1610        2.0520        2.1747        1.5987        1.1546        1.1672        2.3615        3.6214        3.4238        3.8379        5.1811        5.8664        7.4693        7.7820        5.4243        5.7515        6.1105        6.7368        9.9094       11.4657       10.7378        9.2220        7.0627        6.2601        5.6542        6.2901        5.8324        5.5602        5.9012        5.0087        2.7234        2.5355        2.7793        2.2731        4.4977        3.1626        2.3778        7.2133        2.6079        3.4850        2.1508        1.8283        2.2367        2.4940        2.9594        3.1368        4.0429        6.7446        8.7883        6.1160        6.1982        6.2474        9.2780       10.6035       10.4261       11.0887       13.5342       15.1195       17.7999       17.2251       14.4854       13.3731       13.0146       12.7425       15.8235       16.8956       13.6786       11.6564        8.3750        6.9021        2.3986        1.8928        1.0838        0.7270        0.0000        0.3307        0.7106        0.7032        0.6957        0.5586        0.4248        0.3742        1.1713        1.4709        1.5389        1.7607        1.1860        1.3179        1.3177        1.1745        1.1663        0.0000        0.0000        0.0000        1.1617        1.2916        1.8179        2.0146        2.5892        2.8239        0.0000        0.0000        0.0000        0.0000        0.0000        0.0000        0.0000        0.0000        0.0000        0.0000        0.0000        0.0000        0.0000        0.0000        0.0000        0.0000        0.0000        0.0000        0.0000        0.0000        0.0000        0.0000        0.0000        0.0000        0.0000        0.0000        0.0000        0.0000        0.0000        0.0000        0.0000        0.0000        0.0000        0.0000        0.0000        0.0000        0.0000        0.0000        0.0000        0.0000        0.0000        0.0000        0.0000        0.0000        0.0000        0.0000        0.0000        0.0000        0.0000        0.0000        0.0000        0.0000        0.0000        0.0000        0.0000        0.0000
        0.0000        0.0000        0.0000        0.0000        0.0000       60.4698       42.1889       48.8934       39.6794       34.2235       50.6884       15.3948       21.1490       24.2213       19.5425        3.5629        2.2795        6.2090        2.6643        0.0674        0.0640        0.0753        0.3739        0.8734        1.8634        0.9256        0.6036        0.5089        0.5165        0.9713        1.5513        1.2129        0.7201        0.0855        0.2730        1.0664        0.5091        0.5476        0.4911        0.3571        0.3078        0.3256        0.2366        0.4710        1.3663        0.5300        0.3460        0.2421        0.5686        0.9983        0.9307        0.6612        0.9318        3.0434        2.7149        0.1562        0.4815        0.4802        1.5354        1.7233        2.5392        2.8527        3.2109        1.1368        1.1932        2.5960        2.6641        2.0690        1.7629        1.5023        1.4538        2.3139        1.7214        1.3261        1.6278        2.7947        2.9102        1.9915        2.0108        1.6510        1.5394        1.6016        2.2637        1.5646        1.5934        1.7319        1.3057        1.0473        1.0658        1.0226        1.0803        1.3238        1.6199        1.9117        1.7883        1.6529        1.6035        1.4688        1.8838        3.3018        4.6743        3.9686        3.4611        4.0932        5.3348        6.5122        7.4234        7.7781        7.5193        7.3396        8.7336       12.2050       13.4415       14.1568       12.8084        9.7670        7.5650        6.4885        5.9896        5.2261        6.4441        5.2623        4.2412        1.9381        1.6471        1.4860        1.5623        2.2819        2.1265       11.1778       17.1578        2.2972        2.0913        2.0865        2.4606        3.1911        3.5837        4.1151        4.2332        6.0379        8.2802        6.6831        6.9742        7.4873       10.8572       11.7692       11.6088       12.1042       14.6144       18.9867       19.6238       17.9273       14.9085       14.7031       14.6901       14.4644       14.9858       16.4657       15.9180       13.4099       12.3586        9.7562        6.8901        2.2303        2.1705        1.0066        0.9698        0.1967        0.0342        0.0656        0.1693        0.3223        0.1962        0.1838        0.2675        0.9642        1.2560        1.3733        1.3595        0.8159        0.8182        0.7928        0.7405        0.7033        0.0000        0.0000        0.7663        1.1868        1.3674        1.9944        2.1300        2.7946        3.1681        3.5039        3.7984        3.1757        3.4124        3.9923        0.0000        0.0000        0.0000        0.0000        0.0000        0.0000        0.0000        0.0000        0.0000        0.0000        0.0000        0.0000        0.0000        0.0000        0.0000        0.0000        0.0000        0.0000        0.0000        0.0000        0.0000        0.0000        0.0000        0.0000        0.0000        0.0000        0.0000        0.0000        0.0000        0.0000        0.0000        0.0000        0.0000        0.0000        0.0000        0.0000        0.0000        0.0000        0.0000        0.0000        0.0000        0.0000        0.0000        0.0000        0.0000        0.0000        0.0000        0.0000        0.0000        0.0000        0.0000
        0.0000        0.0000        0.0000        0.0000       56.6787       33.8810       20.2417       12.6643       25.5444       49.6241       53.3515       27.3158       25.3691       30.3540       20.2306        3.1790        0.6219        3.5046        1.5948        0.1840        0.2087        0.4090        0.7115        2.1493        5.3606        4.2147        3.2397        2.2329        1.8096        1.6310        0.5593        0.0961        0.1794        0.1647        0.0898        0.4466        0.7421        0.5047        1.0935        0.5631        0.4544        0.3740        0.2722        0.4355        0.4111        0.2683        0.7189        0.8795        0.7440        0.8230        0.6095        0.7736        2.9357        4.0904        0.4697        0.4690        1.9481        2.0821        1.7584        1.8791        3.5905        4.0073        3.0856        0.6372        1.1831        2.2050        1.7126        1.5134        2.1168        2.7687        3.7317        4.8658        2.4055        2.3496        1.8249        3.0346        3.4223        3.6770        2.4912        1.7597        2.0057        1.8064        2.0190        1.1065        1.0456        0.9079        1.2597        2.2342        2.2845        1.3042        1.1126        1.1169        1.3093        1.3104        1.0474        1.9374        1.9630        2.3230        1.8091        3.2676        2.8205        3.7855        3.9280        4.5318        5.1197        5.6692        6.0351        8.6695        9.6052        8.3029        9.6874       12.2650       11.5285       10.7095       10.5638       10.0579        8.5017        7.5414        6.4982        7.4405        5.8362        4.3395        3.5341        2.1812        2.0786        4.9210       13.7816       16.0869        5.5297        3.4169        2.6210        2.8666        2.6813        2.7356        3.4432        3.7596        5.3162        8.7260       10.9431       10.3181        8.1252        8.0795        8.9247       11.7406       13.2739       15.1007       12.4202       13.7831       16.1217       19.0320       17.9958       16.8894       22.2573       20.5827       15.0913       15.4058       15.6187       14.6312       14.9100       12.1086       10.7615        7.6057        6.3620        6.1774        3.2801        1.0251        1.2275        0.6195        0.0808        0.0675        0.0727        0.6876        0.0765        0.1177        0.3709        1.3348        1.2573        1.1793        1.0759        0.5808        0.5186        0.4927        0.5055        0.6126        0.0000        0.6272        0.7898        1.2510        1.6975        3.8529        3.1124        3.0668        3.2844        3.6604        3.9942        3.3622        3.6146        3.7815        4.2521        0.0000        0.0000        0.0000        0.0000        0.0000        0.0000        0.0000        0.0000        0.0000        0.0000        0.0000        0.0000        0.0000        0.0000        0.0000        0.0000        0.0000        0.0000        0.0000        0.0000        0.0000        0.0000        0.0000        0.0000        0.0000        0.0000        0.0000        0.0000        0.0000        0.0000        0.0000        0.0000        0.0000        0.0000        0.0000        0.0000        0.0000        0.0000        0.0000        0.0000        0.0000        0.0000        0.0000        0.0000        0.0000        0.0000        0.0000        0.0000        0.0000        0.0000
        0.0000        0.0000        0.0000        0.0000       14.2368       15.5944       32.9563       68.2262       69.8357       57.8244       42.8613       12.6376       15.2772       19.7725       10.6193        4.7749        4.6025        6.3442        7.6338        0.7896        0.4146        0.5139        2.5475        4.1866        6.3537        6.2465        2.2607        1.3065        0.9095        0.7686        0.6646        0.4024        0.6198        0.0951        0.4897        1.1854        1.2919        1.6853        1.0697        0.3770        0.4360        0.4151        0.4054        0.5495        0.3789        0.4587        0.3135        0.1736        0.5432        1.0035        1.5494        0.8745        2.6235        2.7469        2.5866        1.4007        2.6351        1.6351        1.3629        1.1236        2.6290        1.6668        1.7777        1.7787        2.0514        1.7654        1.3954        2.4646        2.3079        2.1653        1.9184        2.9334        2.2115        1.7804        1.7251        2.6919        3.6141        3.4984        3.7104        2.3790        1.2874        1.2202        1.3589        0.6127        0.5004        0.2868        0.4373        1.0180        1.1065        1.0504        1.2519        1.3301        1.1906        1.3515        1.7505        1.0537        0.9785        1.7407        2.3916        3.4713        3.3279        4.4278        4.1219        5.6145        4.6543        4.8069        4.5269        6.6380        9.2458        8.4189        6.2397        8.7803       10.3314        9.0020        8.3620        7.5263        6.9427        8.7616        6.2458        8.5997        5.1727        4.4149        3.8592        2.3663        3.6631        2.5680        2.6092        3.3119        3.0594        3.5248        4.5509        4.2159        3.3429        3.4779        4.6051        7.5083        5.8319        7.2335       10.6843        9.8893        7.8735        8.8037        9.5592       13.5272       15.8975       16.6017       14.5278       16.4879       21.8596       16.2342       16.9945       22.3055       19.5001       18.5486       14.9892       14.7563       14.2678       13.3569       12.7391        9.7264        8.1070        6.4535        5.1656        2.1333        0.8584        0.3359        0.3099        0.0793        0.1414        0.1337        0.0871        0.3524        0.3811        0.2951        0.3368        1.3189        1.2573        1.0192        0.9152        0.4852        0.4232        0.4171        0.6357        0.5312        0.5828        0.6924        0.9461        1.6673        2.1027        1.8294        2.1947        2.8985        3.2612        3.7129        4.1927        3.9182        4.0116        4.4355        5.0522        0.0000        0.0000        0.0000        0.0000        0.0000        0.0000        0.0000        0.0000        0.0000        0.0000        0.0000        0.0000        0.0000        0.0000        0.0000        0.0000        0.0000        0.0000        0.0000        0.0000        0.0000        0.0000        0.0000        0.0000        0.0000        0.0000        0.0000        0.0000        0.0000        0.0000        0.0000        0.0000        0.0000        0.0000        0.0000        0.0000        0.0000        0.0000        0.0000        0.0000        0.0000        0.0000        0.0000        0.0000        0.0000        0.0000        0.0000        0.0000        0.0000        0.0000
        0.0000        0.0000        0.0000        0.0000       35.9702       33.0149       71.1900      146.2634      101.3079       67.0606       43.1549       67.8452       90.6139       54.9362       28.2979       13.1513       17.4389       10.4950       23.5111       16.2573       26.8420       44.5809       39.7470       16.6985        8.2860        2.9418        2.3038        5.6061        4.2746        3.3561        4.7733        2.0133        2.4262        0.4519        2.3932        1.7414        2.3821        8.2479        3.4251        1.8835        2.4475        0.6147        0.3961        0.9513        1.5487        2.6228        1.6230        0.6064        0.4446        0.6502        2.1101        2.4207        3.1123        4.3818        6.8498        4.2245        4.3563        1.9617        2.8596        3.8362        3.2987        2.0988        2.5715        4.1091        4.5767        2.1230        1.3326        2.3362        3.5452        2.5762        2.5241        3.2590        2.1853        1.3547        1.3763        3.7392        3.4063        3.3449        4.2150        3.1132        2.3044        2.4100        1.9720        1.5061        1.0687        0.5788        0.3327        0.2280        0.2717        0.4340        1.2022        1.5790        0.8676        0.9212        1.5421        2.0339        2.4196        1.9358        1.2249        1.2330        2.3889        2.2665        3.9863        1.7528        2.8286        2.2809        2.1190        2.9432        3.4265        2.9164        2.8753        4.0040        3.7171        4.2435        3.6749        5.2846        4.8415        4.5408        4.5997        4.5565        4.3640        4.5763        3.4344        2.5770        4.1880        2.7575        3.1084        4.5480        5.3109        5.5508        4.7597        5.5031        8.4570        7.1919        7.3839        7.8097        7.5985        8.5437        9.2554       10.0399       10.1238       10.0597       11.5379       16.6573       18.8745       21.2053       19.9906       20.3219       19.9373       20.2272       21.6742       21.9213       19.5919       17.9134       13.4552       13.6835       13.0872       11.6550       10.2261        7.5157        6.2611        5.0156        3.5884        0.8132        0.1796        0.1326        0.0868        0.4605        1.5486        0.6324        0.1926        0.4196        0.4291        0.2467        0.2100        1.5087        0.8378        0.6377        0.5719        0.1733        0.1572        0.1634        0.1920        0.6076        0.7704        1.1972        1.6636        1.9676        2.0257        2.0513        2.3567        2.4255        2.6077        3.0807        3.4139        4.5770        3.8531        6.9587        6.9388        0.0000        0.0000        0.0000        0.0000        0.0000        0.0000        0.0000        0.0000        0.0000        0.0000        0.0000        0.0000        0.0000        0.0000        0.0000        0.0000        0.0000        0.0000        0.0000        0.0000        0.0000        0.0000        0.0000        0.0000        0.0000        0.0000        0.0000        0.0000        0.0000        0.0000        0.0000        0.0000        0.0000        0.0000        0.0000        0.0000        0.0000        0.0000        0.0000        0.0000        0.0000        0.0000        0.0000        0.0000        0.0000        0.0000        0.0000        0.0000        0.0000        0.0000
        0.0000        0.0000        0.0000        0.0000        0.0000        0.0000        0.0000        0.0000       71.1830       77.5072      101.5452       79.4034       30.8086        8.8195       22.5175       33.9912       42.9146       37.9969       53.6807       45.5856       77.4146       54.0046       26.3232       14.1746        8.4468        7.3007        6.4917       10.3477       12.9081        2.1612        3.0415        0.5572        2.0446        0.9500        4.8459        4.3664        5.1387        3.8142        2.7481        1.9832        1.5005        1.0410        1.7144        1.7403        1.3040        2.8127        2.2999        2.8222        3.1671        3.3697        3.6335        5.2290        5.4079        6.9491        7.1240        7.2507        3.1442        2.3006        3.7882        2.2147        2.9473        3.9051        3.7048        1.1003        1.8344        0.8691        0.8946        3.1182        2.2609        3.5475        2.8007        1.6252        1.2613        1.3623        1.5355        4.8208        5.0266        4.8837        4.5967        4.1566        3.1437        3.0628        2.4061        1.2167        1.0957        1.0794        1.3998        1.6008        0.4170        0.6034        1.2348        1.1862        0.7542        0.5549        1.1474        1.5742        1.6606        1.5109        1.9671        1.8421        2.5583        3.2807        2.2583        1.1957        1.4694        1.6405        1.7360        2.6469        3.2330        2.4454        2.0496        2.3308        2.3506        2.5004        2.7929        4.0334        4.1539        4.6025        4.8510        5.0244        4.7838        5.2154        4.6033        2.9267        2.7767        3.5052        3.0475        6.8133        5.9668        6.5591        5.4231        5.9103        7.9131       10.3237        7.5688        7.1186        7.4623        9.1543        9.6948       10.5284       11.5160       19.1196       14.7471       18.9188       21.5283       23.6096       20.0472       17.4851       21.4878       24.1960       23.3534       21.2987       18.9069       17.8440       13.4473       13.3938       12.5365       10.8265        9.3833        6.8466        5.6760        4.4793        3.1225        0.2935        0.0804        1.1527        3.1290        2.0948        2.1612        2.5102        0.5786        0.1133        0.4457        0.5115        0.5293        0.7904        0.5209        0.5173        0.4528        0.1544        0.1677        0.1179        0.1752        0.6087        0.7572        0.9377        1.1469        1.6685        3.5707        2.3041        2.6928        2.8541        3.6799        4.0638        3.9133        6.0940        7.1225        0.0000        0.0000        0.0000        0.0000        0.0000        0.0000        0.0000        0.0000        0.0000        0.0000        0.0000        0.0000        0.0000        0.0000        0.0000        0.0000        0.0000        0.0000        0.0000        0.0000        0.0000        0.0000        0.0000        0.0000        0.0000        0.0000        0.0000        0.0000        0.0000        0.0000        0.0000        0.0000        0.0000        0.0000        0.0000        0.0000        0.0000        0.0000        0.0000        0.0000        0.0000        0.0000        0.0000        0.0000        0.0000        0.0000        0.0000        0.0000        0.0000        0.0000        0.0000        0.0000
        0.0000        0.0000        0.0000        0.0000        0.0000        0.0000        0.0000        0.0000        0.0000        0.0000       26.5596       13.7281       15.4909       18.3185       23.0173       17.7974       54.0773      107.9159      100.8362       47.9894       36.0977       28.1803       24.0622       20.4557       19.6869       14.4499       17.4778        7.5760        7.5776        9.9692        9.0971       14.4791       12.3978        5.1518        3.8728        3.1365        2.3343        2.5410        2.8163        1.9896        1.9186        2.6990        2.4387        1.7537        3.1982        2.9024        3.6365        4.6260        3.8553        4.6173        3.9119        3.2589        6.0749        5.7884        6.7175        5.4315        3.3332        3.5118        2.0130        3.3288        6.7558        8.6401        6.4172        4.9957        3.3630        2.8880        1.8662        5.6988        4.5515        2.2626        0.5453        1.0176        0.9530        0.8595        1.9078        4.8324        5.6170        5.2555        4.8191        4.7005        5.0075        4.2501        3.9153        2.4761        1.9235        1.2202        1.1758        1.2541        1.2225        1.8900        1.8013        1.5535        1.3630        0.8474        0.8662        1.3749        2.2431        2.6982        3.9394        3.8365        4.9740        4.5296        2.2456        1.5037        1.5991        1.7016        1.8350        2.5310        2.3481        2.8461        2.3375        2.2635        2.3348        2.1524        2.5054        4.4914        5.4589        6.0426        6.3058        7.0336        7.4334        7.2029        5.7973        3.6901        3.5797        3.9390        4.5286        8.0434        7.1055        7.7358        5.6402        6.0139        6.7163        7.7179        7.5888        7.6866        8.4812        9.7943       11.0280       11.7722       13.9399       17.3739       17.9094       20.0406       26.2065       23.2080       20.8227       18.7281       23.7593       24.1076       20.5859       18.0473       13.3850       12.8629       11.5224       11.2472       10.8199        9.9296        8.5344        6.4013        5.1725        4.6668        3.4429        0.6689        1.2325        3.0211        4.1341        5.0119        4.8922        7.1506        4.4276        2.1025        1.9966        2.7837        1.6087        1.3928        0.5955        0.6716        0.6462        1.0442        0.7146        9.4708        0.6487        1.0710       37.7583        1.3728        1.3993        2.2438        2.6755        2.6902        2.4259        6.3574        5.6587        8.4488        0.0000        0.0000        0.0000        0.0000        0.0000        0.0000        0.0000        0.0000        0.0000        0.0000        0.0000        0.0000        0.0000        0.0000        0.0000        0.0000        0.0000        0.0000        0.0000        0.0000        0.0000        0.0000        0.0000        0.0000        0.0000        0.0000        0.0000        0.0000        0.0000        0.0000        0.0000        0.0000        0.0000        0.0000        0.0000        0.0000        0.0000        0.0000        0.0000        0.0000        0.0000        0.0000        0.0000        0.0000        0.0000        0.0000        0.0000        0.0000        0.0000        0.0000        0.0000        0.0000        0.0000        0.0000        0.0000
        0.0000        0.0000        0.0000        0.0000        0.0000        0.0000        0.0000        0.0000        0.0000        0.0000       34.6109       43.1632       19.7195       16.3517       39.3577       77.7233      113.9060       60.7110       47.1931       24.4230       13.4519       15.3030       12.1515       10.5082       15.9167       18.9499       18.6477       15.3400        9.0863        9.5149        8.3594       16.1502       10.9133       11.8193        4.9555        1.3489        1.8620        5.7946        9.4149        7.5328        5.8797        6.2626        5.5116        6.1580        6.2514        4.4984        5.2516        4.5067        4.8935        6.7494        5.2960        5.2660        5.1595        4.2370        3.7830        4.6977        4.0302        3.5384        2.6032        2.8427        4.3857        2.7514        2.8211        3.2227        4.2096        2.8421        2.1555        4.7058        5.5139        2.8446        2.7666        2.3761        1.1581        1.6841        2.5546        5.4243        5.2941        5.3301        4.9780        5.3224        5.0598        4.5609        4.3331        3.0323        2.6603        2.1832        1.1797        0.7636        1.1733        2.1416        1.7917        2.8948        1.1757        0.7585        0.7292        2.1762        3.3414        3.6775        3.4129        4.4894        5.8553        3.4349        2.6735        2.4402        3.1301        2.9144        2.2389        2.7541        2.6924        2.9272        2.7228        3.1976        3.1982        3.4094        4.5168        8.8913       10.3187       10.5435        7.5423        8.1026        8.3105        7.2022        7.7068        5.6864        5.4306        4.0093        4.2917        6.3970        6.3970        6.7319        5.9346        6.9308        7.0253        7.6646        8.7291        9.3847       10.8519       13.0838       11.5351       12.8587       19.4900       16.2700       20.9801       26.4368       28.4338       20.8253       16.0763       15.1684       19.8226       18.3315       13.2541       11.4769       14.5515       14.1244        9.8404        9.4325        9.2209        8.6744        7.3521        5.7868        5.0741        4.1141        2.9998        0.5851        0.9190        0.3323        0.2833        0.6859        0.6270        0.3640        0.2175       12.0368        5.3213        4.1684        3.6462        2.0039        1.5252        0.9560        1.3324        1.1048        0.8613        1.4360        1.1653        1.4690        2.0977        3.0053        2.5183        2.5953        2.5963        2.7732        3.0313        6.5053       12.2305        0.0000        0.0000        0.0000        0.0000        0.0000        0.0000        0.0000        0.0000        0.0000        0.0000        0.0000        0.0000        0.0000        0.0000        0.0000        0.0000        0.0000        0.0000        0.0000        0.0000        0.0000        0.0000        0.0000        0.0000        0.0000        0.0000        0.0000        0.0000        0.0000        0.0000        0.0000        0.0000        0.0000        0.0000        0.0000        0.0000        0.0000        0.0000        0.0000        0.0000        0.0000        0.0000        0.0000        0.0000        0.0000        0.0000        0.0000        0.0000        0.0000        0.0000        0.0000        0.0000        0.0000        0.0000        0.0000        0.0000
        0.0000        0.0000        0.0000        0.0000        0.0000        0.0000        0.0000        0.0000        0.0000        0.0000       91.4260       71.9281       64.8095       72.6927       76.1207       83.3272       57.1816       79.5932       82.3856       48.1063       34.1082       14.6664       23.9902       17.4210       33.7081       40.3798       40.6627       22.1839       29.2442       35.3047       52.3551       28.6884       13.8303       13.0796       10.6566        3.2295        5.3802        6.6026        8.4289        7.7863        8.2110        6.6311        5.4584        4.1868        5.2892        5.0638        3.6529        3.6748        5.6673        6.3212        4.5200        3.4978        2.5657        1.9580        2.1395        2.6482        3.6022        2.9837        2.9906        3.1948        6.0818        4.6509        4.9930        3.7127        5.7931        1.7891        4.1125        8.5577        6.1659        5.3306        2.8470        5.6278        4.9748        5.0848        5.4711        7.0395        6.7285        7.4369        7.0489        7.6960        6.8946        6.9715        6.1092        4.3144        3.3005        3.1015        2.5942        1.8814        1.9331        1.6356        2.5091        3.9030        4.1042        2.7424        2.3344        2.3845        3.2237        3.3874        3.4351        3.2607        3.0668        2.9493        3.1514        4.9538        4.2599        4.0285        2.9871        3.1618        2.6202        3.0925        3.6289        5.0882        5.9119        7.1783        9.3021        8.1132        7.8175        8.5067        7.7282        8.8166        9.3635        9.8908       10.9746        7.9563        6.6577        5.0179        4.9455        5.3829        5.7137        5.5931        6.2015        8.9128        8.4972        8.5301       10.3167       20.1222       15.6985       12.7899       13.8695       14.1018       16.5821       18.0649       23.3072       24.9918       23.2892       19.7845       13.9697       10.8743       10.0193        9.1054        8.0925        5.5866        4.8569        4.6591        4.4790        6.1074        5.9604        5.5886        4.6786        3.0846        2.9997        2.1624        2.4832        3.2623        2.3955        1.4175        2.4663        4.6978        3.5300        4.1407        4.6387       40.3619       21.2264        1.5222        5.2786       16.4686        3.8032        2.8826        3.1761        3.4173        2.9133        3.0482        3.9097        5.7611        6.3124        6.6726        2.7657        1.4948        1.6861        2.6426        0.0000        0.0000        0.0000        0.0000        0.0000        0.0000        0.0000        0.0000        0.0000        0.0000        0.0000        0.0000        0.0000        0.0000        0.0000        0.0000        0.0000        0.0000        0.0000        0.0000        0.0000        0.0000        0.0000        0.0000        0.0000        0.0000        0.0000        0.0000        0.0000        0.0000        0.0000        0.0000        0.0000        0.0000        0.0000        0.0000        0.0000        0.0000        0.0000        0.0000        0.0000        0.0000        0.0000        0.0000        0.0000        0.0000        0.0000        0.0000        0.0000        0.0000        0.0000        0.0000        0.0000        0.0000        0.0000        0.0000        0.0000        0.0000        0.0000
        0.0000        0.0000        0.0000        0.0000        0.0000        0.0000        0.0000        0.0000        0.0000        0.0000        0.0000      103.0441       96.6472       99.3902       79.0608       64.3305       75.3665       76.2878       49.3627       23.1107       14.4907        8.7591        5.2878        2.9895       11.2342       18.0850       32.7387       25.0297       24.4336       18.6223       27.3819       15.1799        9.6481       11.4600        4.2505        1.6666        1.5669        1.4592        4.3356        5.9724        3.9690        3.4823        3.6203        1.4241        0.6881        1.5053        2.3225        3.3933        3.4449        3.7508        3.1712        3.0096        1.6182        1.3169        1.9166        2.2956        2.4362        2.3604        2.0615        2.9856        5.2594        3.6829        3.5132        4.1151        2.6729        2.4206        1.4866        3.3811        4.7271        2.9495        4.1315        7.1705        7.4330        7.6873        8.1123        8.6751        9.3289        9.2866        9.4103        9.7970        9.3851        8.3362        7.7276        5.0758        4.3791        4.4275        4.0346        3.7976        3.1979        3.6311        4.7805        5.7288        6.6134        7.2912        4.6566        3.3853        4.3467        5.3250        4.5014        5.1662        5.1984        6.0260        6.3703        6.7987        5.7504        5.3488        4.4946        2.8774        3.3258        3.2149        3.2074        8.8581       10.1813       12.9848       13.9719       10.7354        7.9431        8.4195       10.1825       10.7299       10.9379       12.3219       10.6759        7.6073        8.8223        6.3959        5.3214        5.7402        5.8194        5.9570        6.8385       10.1265        9.7838       10.3702       16.8653       29.3888       14.6937       16.6677       18.3412       18.6313       18.7032       21.7598       33.8039       26.8516       24.0894       17.5647       12.0918        9.5049        8.8117        8.0350        7.3938        4.5611        3.6544        3.6516        3.7022        4.9691        4.9190        5.0856        3.7689        3.3202        2.9558        2.2984        3.4085        5.6534        4.7719        4.5627        2.7395        8.2244        9.8166        7.5838        9.9224        5.7351        3.9160        3.9537        2.9530        4.2771        3.8893        2.0092        2.5605        3.4420        3.9617        4.5321        5.9368        5.0913        7.4116        4.4193        3.2717        2.5377        3.2336        0.0000        0.0000        0.0000        0.0000        0.0000        0.0000        0.0000        0.0000        0.0000        0.0000        0.0000        0.0000        0.0000        0.0000        0.0000        0.0000        0.0000        0.0000        0.0000        0.0000        0.0000        0.0000        0.0000        0.0000        0.0000        0.0000        0.0000        0.0000        0.0000        0.0000        0.0000        0.0000        0.0000        0.0000        0.0000        0.0000        0.0000        0.0000        0.0000        0.0000        0.0000        0.0000        0.0000        0.0000        0.0000        0.0000        0.0000        0.0000        0.0000        0.0000        0.0000        0.0000        0.0000        0.0000        0.0000        0.0000        0.0000        0.0000        0.0000        0.0000
        0.0000        0.0000        0.0000        0.0000        0.0000        0.0000        0.0000        0.0000        0.0000        0.0000        0.0000        0.0000        0.0000        0.0000       67.9492       65.8444       59.8946       45.5574       30.6221       17.3859       12.2627       15.7505        7.1897        6.9866        5.8685        2.6065        6.6326       14.9055       22.6798       37.7479       28.5897       12.3568       12.0183        8.2850        5.1422        4.9528        0.9670        0.8658        1.4224        0.4084        1.5754        1.2288        1.1826        2.7495        2.0248        2.9200        3.2548        2.5984        3.0334        2.3892        3.0543        1.7967        2.2964        3.6813        2.9440        2.4152        2.3911        2.7513        1.8457        1.1622        2.3842        2.8020        3.1928        1.5857        2.5993        0.6574        2.3729        3.5374        4.5903        6.2563        5.5123        7.7516       10.0512        9.6094        9.4440       10.9500       11.0569        9.8949        8.5043        9.0984        9.2314        9.8469        8.3045        7.0095        5.6940        4.8511        4.5440        5.4965        8.5406        7.2518        7.1603       10.1189        9.9607        7.7640        8.8154        5.9612        7.0344        6.8750        9.7671        8.0844       11.6243        9.2764        7.8937        8.0420        8.3256        8.4082        8.8927        5.9209        7.1081        8.2268        9.2450       12.7912       17.0103       22.4904       16.7525       16.3341       10.5049       12.0847       12.0779       11.1929       15.8853       15.8082       11.2799        7.2694        6.7935        6.2992        5.7489        6.5581        5.6450        7.0450        8.2972       12.3601       12.6993       11.4629       13.0383       15.6713       18.2090       20.2326       25.5995       28.3355       28.9685       31.1427       37.9550       32.2263       21.1843       14.8084       13.3400       15.1990       14.0100       10.8592        7.7411        4.3685        3.5289        3.1920        3.2143        4.7256        5.0099        4.8939        6.3847        6.9676        7.6628        8.0312        8.2320        9.0705        7.4417        5.0663        5.8236        9.4736       12.4086       11.0303       10.8711        7.7680        4.0730        3.0724        2.3770        4.9497        8.5077        3.9162        5.7369        6.7582        8.3295        6.4398        6.6393        7.2258        8.6176        8.3164        0.0000        0.0000        0.0000        0.0000        0.0000        0.0000        0.0000        0.0000        0.0000        0.0000        0.0000        0.0000        0.0000        0.0000        0.0000        0.0000        0.0000        0.0000        0.0000        0.0000        0.0000        0.0000        0.0000        0.0000        0.0000        0.0000        0.0000        0.0000        0.0000        0.0000        0.0000        0.0000        0.0000        0.0000        0.0000        0.0000        0.0000        0.0000        0.0000        0.0000        0.0000        0.0000        0.0000        0.0000        0.0000        0.0000        0.0000        0.0000        0.0000        0.0000        0.0000        0.0000        0.0000        0.0000        0.0000        0.0000        0.0000        0.0000        0.0000        0.0000        0.0000        0.0000        0.0000
        0.0000        0.0000        0.0000        0.0000        0.0000        0.0000        0.0000        0.0000        0.0000        0.0000        0.0000        0.0000        0.0000        0.0000        0.0000        0.0000        0.0000        0.0000       17.9574       20.1074       24.1506       21.5840       20.3455        3.0673       13.1875        2.2125        0.2541        0.1947       12.7192       29.0110       42.7421       33.7290       10.2631        4.8226        3.3307        1.0743        0.3975        0.1731        0.1680        1.8200        1.2017        1.4044        2.5278        5.1150        3.8464        3.8340        4.1583        3.1889        3.3824        2.6719        2.9129        4.1316        3.7711        3.1762        2.1448        2.5709        1.2278        1.5999        1.0599        0.4953        1.6573        2.8285        3.6834        1.4043        1.0312        0.8151        0.8979        3.4029        5.1336        4.7626        5.7322        9.1673        7.2447        7.7960        8.6245        7.9062        8.3169        6.8754        7.0278        9.7166       10.1362       11.0423        9.7507        9.1767        6.1223        6.5066        6.0423        6.9870        8.5191        7.7269        6.3902        9.6525       10.3345        7.2815        5.2570        8.8032       10.8766       11.4790        8.5187       10.4071       12.3000       12.6445       13.3391       15.8382       18.9828       14.0191       13.6966        9.4424        8.5546       10.3220       10.8964       17.3627       19.5682       22.3012       19.2454       19.0989       13.0026       14.9502       13.8713       11.5505       11.6315       13.1323       12.9062        7.8203        7.7035        7.5791        6.2244        9.4207        9.1933        6.5634        7.4601       10.7333       12.5888       13.1695       13.9576       16.3503       22.1944       28.2153       38.2287       43.2130       40.0697       40.9291       45.8909       35.9969       26.3163       17.6856       12.9559       11.6040       16.5330       16.0760        9.3300        5.8000        5.9214        6.3736        6.4509        9.3633        9.5413       10.0557       10.4368        9.0740        9.4176        7.8787        6.7021        8.1891        6.1836        8.6643        8.7282       10.3687       14.2835       14.8073       15.1596        7.2509        4.4673       20.9358       13.0594        5.0142        5.8130        6.3977        8.0727        7.5769       20.5783       13.8013       11.9759       35.5463        9.5536       10.8125        0.0000        0.0000        0.0000        0.0000        0.0000        0.0000        0.0000        0.0000        0.0000        0.0000        0.0000        0.0000        0.0000        0.0000        0.0000        0.0000        0.0000        0.0000        0.0000        0.0000        0.0000        0.0000        0.0000        0.0000        0.0000        0.0000        0.0000        0.0000        0.0000        0.0000        0.0000        0.0000        0.0000        0.0000        0.0000        0.0000        0.0000        0.0000        0.0000        0.0000        0.0000        0.0000        0.0000        0.0000        0.0000        0.0000        0.0000        0.0000        0.0000        0.0000        0.0000        0.0000        0.0000        0.0000        0.0000        0.0000        0.0000        0.0000        0.0000        0.0000        0.0000        0.0000        0.0000
        0.0000        0.0000        0.0000        0.0000        0.0000        0.0000        0.0000        0.0000        0.0000        0.0000        0.0000        0.0000        0.0000        0.0000        0.0000        0.0000        0.0000        0.0000        0.0000       76.5214       68.5533       58.3657       13.7065        8.8939       17.3438        1.5069        8.5552        4.7994       13.5039       18.8431       28.4983       41.2064       28.6729       18.6648        7.8373        3.8887        1.1681        1.5142        2.4917        2.3576        1.9877        2.4560        7.4044        7.1940        1.7880        2.0880        4.3080        4.8600        3.2580        4.8360        5.9340        5.9940        6.5760        6.8040        4.1940        4.0909        2.3166        3.4979        3.5596        2.8663        2.6861        3.4858        6.3369        3.9383        3.0135        2.7303        1.8689        1.5450        1.7423        1.9915        2.5258        5.8376        5.4157        6.9436        8.8822        6.1369        6.3678        5.7386        5.8680       12.9358       15.0606       13.5749       11.0598        7.6781        7.8398        7.8878        7.1139        8.5286       10.2436        7.9483        7.9789        8.6525        6.8179        8.4251        9.0375       15.5988       18.2313        9.8236       11.3120       14.5614       14.7748       15.1300       18.2643       22.3249       25.5941       24.1642       21.9402       21.2159       18.4307       19.8335       20.3821       18.9157       20.4267       21.6521       18.7464       18.6404       15.3234       16.3296       17.5625       15.4485       12.7057       10.6847       10.6924        8.7764        8.2280        7.9054        8.1596        7.0555        7.2969        6.4227        6.9986       10.4565       17.3405       17.0560       18.4606       19.9462       24.8536       30.9792       40.6923       46.3833       56.8678       57.7059       43.7785       31.4843       27.1071       24.2506       22.2579       30.4361       33.6891       27.7265       20.3532       17.8940       16.7189       14.9306       14.6347       13.9698       12.2207       15.9277       14.6897       12.7679       10.6601       13.7576       15.3385        6.4622        7.3538        9.9686       13.3344       13.7379       15.8565       16.6591       11.7317        7.8133        6.6320        8.1844       21.3095        9.5114        9.1807        8.0971        8.4628       10.3787       31.9357       12.0362       12.6405       15.6584       13.1676       25.6852        0.0000        0.0000        0.0000        0.0000        0.0000        0.0000        0.0000        0.0000        0.0000        0.0000        0.0000        0.0000        0.0000        0.0000        0.0000        0.0000        0.0000        0.0000        0.0000        0.0000        0.0000        0.0000        0.0000        0.0000        0.0000        0.0000        0.0000        0.0000        0.0000        0.0000        0.0000        0.0000        0.0000        0.0000        0.0000        0.0000        0.0000        0.0000        0.0000        0.0000        0.0000        0.0000        0.0000        0.0000        0.0000        0.0000        0.0000        0.0000        0.0000        0.0000        0.0000        0.0000        0.0000        0.0000        0.0000        0.0000        0.0000        0.0000        0.0000        0.0000        0.0000        0.0000        0.0000
        0.0000        0.0000        0.0000        0.0000        0.0000        0.0000        0.0000        0.0000        0.0000        0.0000        0.0000        0.0000        0.0000        0.0000        0.0000        0.0000        0.0000        0.0000        0.0000       39.2830       45.2223       46.8486       24.4486       10.1417       14.6239       21.0955       15.4124        0.7095        3.2508        4.2276       15.1377       15.3485       15.3946       10.5664        5.9529        1.1354        1.6443        0.4345        2.6531        3.3301        1.1976        3.2572        2.3450        1.2420        1.4940        1.2180        0.7860        4.8960        2.7660        2.1540        2.0940        1.5120        1.3560        2.3640        2.6940        2.1891        2.3389        4.4182        2.3262        1.7272        3.2805        3.5308        2.6188        0.9051        1.5651        2.7932        2.1791        0.6198        0.3254        1.0555        0.7194        2.3345        3.4166        4.7916        7.6405        5.6320        4.9011        3.7683        6.3348       13.4941       14.6491       12.4498       10.2458        9.9470       11.6141        8.5768        7.4439        9.5400       14.3072       10.9330        8.3563        8.8756        8.8315       12.6949       12.4382       13.1340       12.2285       13.2172       17.7539       15.7443       15.9154       16.6411       19.1056       24.0523       27.7929       28.4687       31.9441       23.5590       21.4517       18.5886       20.1680       21.3658       19.2154       18.5275       22.7512       16.6038       15.6727       15.7171       14.4155       14.5551       13.5077       12.0278       11.4631        9.7787        9.0598        8.4073        7.7318        6.6226        6.4477        5.6864        7.2409       10.6576       12.5782       15.1733       16.7647       20.8070       25.6403       30.1836       40.5476       40.5634       35.1388       30.2937       27.1632       28.7569       26.9356       34.4798       35.3085       37.3166       37.4630       30.1226       24.9280       17.7845       15.7553       15.2168       11.8982       11.7131       14.4492       15.5763       17.5658       12.5622        7.4094        7.4012        5.9804        6.1963        8.1416       10.6694       16.4492       12.2195       12.4096        9.3486        8.5763        7.5116        7.6978        8.5361        9.2295       37.4146       31.0623       11.5244       12.1306       13.9610       14.9446       14.8960       14.2375       15.7234       14.0160       15.1959       16.1067       21.5249        0.0000        0.0000        0.0000        0.0000        0.0000        0.0000        0.0000        0.0000        0.0000        0.0000        0.0000        0.0000        0.0000        0.0000        0.0000        0.0000        0.0000        0.0000        0.0000        0.0000        0.0000        0.0000        0.0000        0.0000        0.0000        0.0000        0.0000        0.0000        0.0000        0.0000        0.0000        0.0000        0.0000        0.0000        0.0000        0.0000        0.0000        0.0000        0.0000        0.0000        0.0000        0.0000        0.0000        0.0000        0.0000        0.0000        0.0000        0.0000        0.0000        0.0000        0.0000        0.0000        0.0000        0.0000        0.0000        0.0000        0.0000        0.0000        0.0000        0.0000        0.0000
        0.0000        0.0000        0.0000        0.0000        0.0000        0.0000        0.0000        0.0000        0.0000        0.0000        0.0000        0.0000        0.0000        0.0000        0.0000        0.0000        0.0000        0.0000        0.0000        0.0000       46.5545       33.0180       22.5518       24.3540       15.4224       13.2494        6.2837        4.0740        1.6402        1.5695       11.3418        8.2058        4.8932        3.7681        3.7263        1.8677        1.2663        2.0258        3.3874        3.9085       10.1776       10.7508        4.4218        1.3073        1.7160        1.7160        1.4580        3.7440        2.7240        3.5580        1.8900        0.5940        1.7460        1.0440        0.9540        1.0007        1.2771        3.1770        3.6039        3.8423        2.5581        0.5036        0.9878        0.8838        1.2228        1.0907        1.0536        2.0820        1.2022        1.0943        0.7543        2.4093        5.7726        8.7133        8.6274        6.6302        4.9089        4.3898        7.6396       12.5340       14.6460       12.1626        7.9826        9.5851        7.3758        7.3779        9.3466        8.6739        8.7625        8.7477       10.8196        9.8302       12.1457       15.1544       16.1975       14.6925       15.8483       19.7979       25.2298       20.6236       17.3792       15.4277       16.1249       24.0198       27.6177       27.8188       26.9659       25.7973       19.5852       17.1277       17.3812       17.2556       17.4513       16.5919       15.3980       13.5980       14.1805       14.0684       13.7076       13.3282       12.8024       12.0923       11.2932       10.6187        9.4766        9.0946        8.3255        7.7166        7.0911        6.3886        7.3227       11.2988       13.2744       15.5701       20.2139       24.4015       28.6411       30.1043       26.0392       22.5145       25.7533       21.0158       24.7184       39.4510       34.3054       28.4483       33.0098       42.3549       45.8748       39.6030       30.3531       18.2975       16.4643       15.3654       12.3874       11.4854       11.1702       11.7872       12.9218       10.9850        8.8102        7.3031        6.6546        7.7880        6.2803        9.3669       10.9078        6.3000        5.1381        5.7357        7.6656        8.9970        9.8756       10.2954       11.0400       24.3695       20.8828       15.3364       15.1801       15.4603       14.4914       13.5362       14.8205       15.4312       16.6049       14.8644       17.7900       21.2415       28.5069        0.0000        0.0000        0.0000        0.0000        0.0000        0.0000        0.0000        0.0000        0.0000        0.0000        0.0000        0.0000        0.0000        0.0000        0.0000        0.0000        0.0000        0.0000        0.0000        0.0000        0.0000        0.0000        0.0000        0.0000        0.0000        0.0000        0.0000        0.0000        0.0000        0.0000        0.0000        0.0000        0.0000        0.0000        0.0000        0.0000        0.0000        0.0000        0.0000        0.0000        0.0000        0.0000        0.0000        0.0000        0.0000        0.0000        0.0000        0.0000        0.0000        0.0000        0.0000        0.0000        0.0000        0.0000        0.0000        0.0000        0.0000        0.0000        0.0000        0.0000
        0.0000        0.0000        0.0000        0.0000        0.0000        0.0000        0.0000        0.0000        0.0000        0.0000        0.0000        0.0000        0.0000        0.0000        0.0000        0.0000        0.0000        0.0000        0.0000        0.0000        0.0000       29.4314       25.5211       29.7569       18.7759        8.3401        6.2215        6.0005        5.3502        3.4424       14.1576        1.9211        1.8325        7.9387        4.8067        1.8025        4.6788        6.0446        6.1161        8.9389       11.1968        8.3001        1.8531        1.3126        1.5749        2.7252        2.4060        3.1980        1.9920        2.6940        3.0300        1.9260        1.1100        1.1820        1.4280        0.7484        0.7365        2.8893        4.0246        1.6555        1.6284        0.5701        1.2312        0.5260        0.6146        0.3592        0.3254        1.6890        3.4910        3.7359        1.7685        2.5160        2.3952        2.6588        3.3971        7.2337        5.4194        4.2152        7.9150       11.4438       13.2190        9.8631        7.9608        7.8714        8.4061        9.6454       10.8441       10.0114        9.9890       10.4545        8.8959       11.1311       13.1195       12.8263       14.5335       18.9069       24.4852       25.7937       23.3454       18.9527       16.6554       15.3071       17.2040       23.7012       24.0766       24.8954       25.8049       20.4932       20.1857       19.2833       17.9062       18.3963       17.3782       16.3844       17.1052       15.0223       14.7465       14.4653       14.2247       15.6238       17.3273       15.7408       12.6018       11.7452       10.5289       10.0078        9.6890       10.3432        8.6408        8.4572        8.7513       13.2460       14.8709       16.4603       19.5459       25.7511       26.1128       25.3965       25.9917       23.6530       24.3696       23.5206       29.8125       34.2842       24.1042       29.5198       25.5614       36.7112       34.9477       33.2546       19.8278       17.9462       15.3069       14.3473       12.2854       11.5198       13.2314       14.2285       12.2601       10.8086        6.3451        7.0830        7.1386        6.0811        5.9055        5.6126        6.1016        6.2756        6.3346        6.2401        8.1798        9.8555       10.7625       11.7816       14.2518       15.4472       17.6052       19.0087       19.0508       48.1140       39.8974       15.0485       16.8503       18.8710       16.7686       20.0269       21.0644       23.6348       30.9934       40.8535        0.0000        0.0000        0.0000        0.0000        0.0000        0.0000        0.0000        0.0000        0.0000        0.0000        0.0000        0.0000        0.0000        0.0000        0.0000        0.0000        0.0000        0.0000        0.0000        0.0000        0.0000        0.0000        0.0000        0.0000        0.0000        0.0000        0.0000        0.0000        0.0000        0.0000        0.0000        0.0000        0.0000        0.0000        0.0000        0.0000        0.0000        0.0000        0.0000        0.0000        0.0000        0.0000        0.0000        0.0000        0.0000        0.0000        0.0000        0.0000        0.0000        0.0000        0.0000        0.0000        0.0000        0.0000        0.0000        0.0000        0.0000        0.0000        0.0000
        0.0000        0.0000        0.0000        0.0000        0.0000        0.0000        0.0000        0.0000        0.0000        0.0000        0.0000        0.0000        0.0000        0.0000        0.0000        0.0000        0.0000        0.0000        0.0000        0.0000        0.0000       45.4333       20.1302       41.0454       24.7986       48.7257       67.5303       16.9748        2.6778       31.1306       29.5098       16.9690        8.0167        6.5381       10.4027       17.5974       12.0862        3.9331        6.7935        7.4248        0.9448        2.0590        3.1137        2.6292        5.0993        8.9517        6.8633        5.0710        1.8350        1.0024        0.2493        1.5585        3.6001        4.1865        2.9294        2.8337        5.3752        9.2732        2.2678        4.0214        3.4736        0.9903        2.8823        4.0999        1.6663        1.6929        3.6726        7.3713       10.3495       10.7678        9.3074        7.0541        5.7461        5.3267        5.2312        5.5362        3.5601        5.0317        6.7127       14.9599       10.3982       10.5761        6.9292        8.3890        8.5694        9.0006       10.7149       11.0093       11.4583        9.1695        8.9445       10.5898       12.7118       14.2859       17.3448       21.4953       20.4584       22.4025       23.3273       20.3549       20.3507       24.2481       24.1921       26.2016       26.0318       26.1276       26.7651       25.6570       23.5467       22.4400       20.3902       22.6872       23.0974       20.7322       21.0861       19.2064       18.8945       17.9420       19.1964       21.2721       19.9812       18.2663       17.1979       14.0664       10.9943        9.9261       10.1051       18.4157       11.6466       10.6577       11.3391       14.8359       16.4353       22.4732       21.4923       25.5002       27.0184       29.7666       26.2051       23.2572       24.2893       25.4721       32.7267       30.2711       25.2307       20.4405       21.9029       24.0748       22.9751       22.3907       18.7826       19.1363       17.5888       16.1019       14.6434       17.7940       18.3783       15.3029        7.3181        3.5224        3.5925        3.7509        4.0003        5.4145        4.7184        5.1583        5.8640        9.3697       10.8258       10.3771       10.6880       12.0899       13.7019       15.4866       17.7614       18.3658       18.4566       21.0425       21.5210       23.6081       21.0276       20.3439       20.5087       26.1436       34.4946       24.8615       27.7126       30.4086       40.9247       45.8270        0.0000        0.0000        0.0000        0.0000        0.0000        0.0000        0.0000        0.0000        0.0000        0.0000        0.0000        0.0000        0.0000        0.0000        0.0000        0.0000        0.0000        0.0000        0.0000        0.0000        0.0000        0.0000        0.0000        0.0000        0.0000        0.0000        0.0000        0.0000        0.0000        0.0000        0.0000        0.0000        0.0000        0.0000        0.0000        0.0000        0.0000        0.0000        0.0000        0.0000        0.0000        0.0000        0.0000        0.0000        0.0000        0.0000        0.0000        0.0000        0.0000        0.0000        0.0000        0.0000        0.0000        0.0000        0.0000        0.0000        0.0000        0.0000        0.0000
        0.0000        0.0000        0.0000        0.0000        0.0000        0.0000        0.0000        0.0000        0.0000        0.0000        0.0000        0.0000        0.0000        0.0000        0.0000        0.0000        0.0000        0.0000        0.0000        0.0000        0.0000       21.7718        4.2551        7.8006       13.3049       20.1839       11.7276        3.2232       18.1337       22.1878       27.7639       13.6579       19.1887       23.4488       19.1622        7.4202       12.1559       12.9057        9.1301        5.7457        3.6324        0.9563        2.0679        1.2702        7.2490        7.2314        6.1068        5.5586        4.4055        3.3495        2.2950        3.6042        4.9745        1.7905        1.7385        4.5878        5.0606        6.2830        8.5777        6.6608        4.0690        0.5506        2.8220        1.1838        2.4474        1.4550        2.8483        2.9719        7.3472        7.5608        7.5726        6.2033        6.2993        3.9832        2.6958        2.2082        3.5249        5.8298        7.8874       11.4348       13.6589        9.4597        9.4776        8.7751        7.8661        9.9847       13.1452       11.7628       10.9482       12.0067       11.5623       13.6460       16.7501       19.1135       21.8033       17.8642       20.7372       22.6412       21.8704       22.6451       22.9916       23.7850       24.9962       28.1956       28.5822       28.9466       32.7500       26.7702       26.4731       24.3830       22.4911       22.8297       24.0972       27.2395       24.3729       20.8926       21.6136       23.1917       26.0710       27.9768       25.3420       24.0129       23.8087       18.2151       13.4689       11.8660       16.7285       24.4369       15.1001       12.7221       13.2326       18.6149       22.8107       22.7271       25.8775       33.7286       40.9005       33.9307       31.8838       28.7596       27.6690       26.7252       33.9640       32.7594       26.7804       20.9465       23.5764       26.3123       25.9869       23.6565       20.5218       19.9480       18.2843       18.1958       16.8936       19.4947       17.4936       14.9443        8.8550        4.3981        3.0768        2.9856        7.5225        6.1650        4.4709        4.8333        6.0794        8.8554       11.7578       12.4149       12.3955       15.0513       16.8917       18.3191       19.4331       19.8626       18.0406       20.2084       23.7014       29.5295       30.4484       31.5963       26.9270       63.0912      102.1338       62.3301       62.6919       66.0299       38.9095       51.6843        0.0000        0.0000        0.0000        0.0000        0.0000        0.0000        0.0000        0.0000        0.0000        0.0000        0.0000        0.0000        0.0000        0.0000        0.0000        0.0000        0.0000        0.0000        0.0000        0.0000        0.0000        0.0000        0.0000        0.0000        0.0000        0.0000        0.0000        0.0000        0.0000        0.0000        0.0000        0.0000        0.0000        0.0000        0.0000        0.0000        0.0000        0.0000        0.0000        0.0000        0.0000        0.0000        0.0000        0.0000        0.0000        0.0000        0.0000        0.0000        0.0000        0.0000        0.0000        0.0000        0.0000        0.0000        0.0000        0.0000        0.0000        0.0000        0.0000
        0.0000        0.0000        0.0000        0.0000        0.0000        0.0000        0.0000        0.0000        0.0000        0.0000        0.0000        0.0000        0.0000        0.0000        0.0000        0.0000        0.0000        0.0000        0.0000        0.0000        0.0000        5.5812        3.1663       14.5615       14.2744        7.1201        2.1515        1.0029       10.4611       20.7608       53.3026       20.4966       16.4984       25.4519       29.6394       23.0122       18.0220       18.0273       24.8317       17.3976        5.5530        0.3539        2.7101        3.3558        7.0878        6.6796        8.8417        5.9440        4.6949        4.3454        0.9921        2.1586        0.6993        1.2130        2.7815        3.0721        5.8134        4.7226        7.2721        7.9191        2.0159        2.5884        1.7012        2.4768        2.2943        1.0541        4.8820        5.5549        5.1340        5.6834        2.8983        3.1898        2.5049        2.7739        2.5135        2.8828        5.3454        4.0245        4.4644        6.1533       12.0586        8.4991       11.7642        8.9757        9.4995       12.6581       15.0242       11.8534       13.0690       11.0091       12.4897       14.7653       15.8569       18.0710       17.2672       15.0500       15.9765       16.0879       17.7255       21.5024       23.0283       24.1638       27.0142       28.0688       26.9365       28.8914       28.5391       27.7505       29.5704       25.0650       26.5826       27.0372       26.2019       24.5075       23.9362       24.2713       25.0139       32.9745       31.3670       26.1886       27.4457       25.8850       24.8147       17.3848       18.9136       13.1660       14.1004       19.8785       16.8484       13.0105       13.2329       20.2592       24.3061       21.2729       24.7668       31.7199       30.5034       34.4672       31.8348       32.0723       25.8183       30.8210       28.7863       29.5407       23.5196       19.4276       22.7886       22.3141       24.9681       28.4078       21.0924       19.0738       17.6824       16.8767       15.3786       13.4995       15.0959       12.1935        7.2070        5.1915        4.1868        2.6479        3.5002        4.5029        4.2199        5.4228        6.6986        9.9330       12.9165       13.1245       14.7445       15.5250       17.1239       18.8889       22.4056       21.6896       22.2213       21.3511       24.9730       35.0493       34.1167       37.4287       38.4240      106.5759      149.5680      105.2509       65.7457       33.1167       32.9839       38.5640      117.5075        0.0000        0.0000        0.0000        0.0000        0.0000        0.0000        0.0000        0.0000        0.0000        0.0000        0.0000        0.0000        0.0000        0.0000        0.0000        0.0000        0.0000        0.0000        0.0000        0.0000        0.0000        0.0000        0.0000        0.0000        0.0000        0.0000        0.0000        0.0000        0.0000        0.0000        0.0000        0.0000        0.0000        0.0000        0.0000        0.0000        0.0000        0.0000        0.0000        0.0000        0.0000        0.0000        0.0000        0.0000        0.0000        0.0000        0.0000        0.0000        0.0000        0.0000        0.0000        0.0000        0.0000        0.0000        0.0000        0.0000        0.0000        0.0000
        0.0000        0.0000        0.0000        0.0000        0.0000        0.0000        0.0000        0.0000        0.0000        0.0000        0.0000        0.0000        0.0000        0.0000        0.0000        0.0000        0.0000        0.0000        0.0000        0.0000        0.0000        0.0000        1.7821        5.5543       20.3483       10.3346       25.4779        3.4418        0.3581        1.3074        8.9093        2.4532        9.3540       18.1824       17.5057       15.7974       18.9709       32.5758       37.2180        9.7132        6.8810        7.8207        3.8213        4.2826        5.7511        4.1647        6.2689        9.4959        9.6449        5.1015        2.7521        1.0230        2.2111        0.2997        2.2148        1.0746        5.3943        6.2613        7.2617        5.0819        3.1630        1.8641        0.8741        2.6441        2.8949        3.3127        3.2442        2.9711        2.9289        4.3026        5.3399        3.4423        3.3658        3.9999        3.7931        3.4357        7.0982        4.8012        4.0540        5.2482        5.4700        8.0266       12.6863        9.5805       11.3641       12.9244       15.3995       12.3060       14.6714       14.2684       13.8677       14.4451       14.6084       16.5050       13.8188       14.2368       13.4107       14.0660       14.1060       20.0620       20.3156       20.3184       22.1028       23.9945       22.7705       24.4133       25.1307       27.0507       24.2156       22.1920       24.4260       26.0776       24.9937       22.0058       22.7433       24.8519       25.4923       27.5980       26.7657       27.6940       28.4060       25.7566       26.2112       17.1246       17.4425       13.7608       12.0445       15.0018       15.8856       18.0300       17.5828       18.2613       18.6364       22.8059       21.6887       25.6591       25.9853       33.2449       29.2961       31.5139       29.8543       33.7907       32.1668       29.7877       22.7093       19.1414       19.0157       20.0965       30.6488       30.8697       20.8170       18.1837       16.2027       14.5612       12.4336       10.0352        9.4016        8.2723        5.7554        5.3663        3.9676        2.2163        3.1150        5.4347        6.4986        6.3538        7.7799       15.7446       18.3706       16.8834       17.6242       18.8179       26.9179       24.7805       23.9639       23.0022       25.5582       23.9689       31.4112       37.6654       41.8889       46.9578       51.4604       60.2716       73.4067       71.9996       75.0029       32.5300       37.3254       50.9658       85.4276        0.0000        0.0000        0.0000        0.0000        0.0000        0.0000        0.0000        0.0000        0.0000        0.0000        0.0000        0.0000        0.0000        0.0000        0.0000        0.0000        0.0000        0.0000        0.0000        0.0000        0.0000        0.0000        0.0000        0.0000        0.0000        0.0000        0.0000        0.0000        0.0000        0.0000        0.0000        0.0000        0.0000        0.0000        0.0000        0.0000        0.0000        0.0000        0.0000        0.0000        0.0000        0.0000        0.0000        0.0000        0.0000        0.0000        0.0000        0.0000        0.0000        0.0000        0.0000        0.0000        0.0000        0.0000        0.0000        0.0000        0.0000        0.0000
        0.0000        0.0000        0.0000        0.0000        0.0000        0.0000        0.0000        0.0000        0.0000        0.0000        0.0000        0.0000        0.0000        0.0000        0.0000        0.0000        0.0000        0.0000        0.0000        0.0000        0.0000        7.4667        5.0986        7.1327       14.3552       11.9734       30.4462       18.9905       11.1003       12.0942       25.2575       14.4030       30.7154       31.1946       32.8268       20.6783       44.3663       52.2898       48.6605       30.0944       36.2186       27.5147       19.5821       16.2446       15.0385       15.7375       10.1749       10.5159       10.7732        6.2499        4.4029        2.3603        2.9664        2.3490        6.6435        7.4029        9.8665       14.0491        9.2544        5.2872        6.2619        4.4911        6.4431        4.3532        2.9841        3.2116        4.8723        4.0996        4.7864        4.8851        5.8302        5.6040        6.3676        7.0778        8.2904        8.4562       10.1811        8.9976       10.4846       11.0569       12.2236       12.1522       12.5476       13.5856       15.4772       17.1227       14.8454       10.5651       15.4274       16.0321       16.3743       15.1913       16.1982       16.1565       14.5804       17.8070       17.3676       16.8391       17.2471       16.7254       15.9092       16.9070       19.2801       21.3966       20.2308       21.3436       21.1134       24.3289       27.2311       21.7465       20.4459       22.1240       20.2389       21.8638       26.0660       30.1276       32.0725       40.5618       41.4519       36.3538       38.1656       31.3967       29.5277       24.9723       22.7231       14.5815       14.8097       19.8064       18.5523       19.6087       18.8357       20.8819       25.4917       20.1566       23.0058       28.7070       32.2402       36.4223       37.8069       32.0466       32.0869       35.8997       38.2598       39.4210       27.5207       21.8652       17.0589       18.6358       29.0928       24.4491       17.8206       12.2447       10.7674        9.0676        7.7500        6.4308        6.6507        6.4192        7.0687        8.5408        6.4012        5.0916        4.2291        6.1717        7.0909        7.9810       11.2165       20.9692       18.6622       17.4597       17.7957       19.9153       28.0899       24.8641       24.1704       25.3553       27.3326       27.2126       31.2963       42.2231       48.4201       62.3558       57.6483       55.0554       67.1699       42.4099       43.3690       46.0688       54.1316       66.3600       69.9096       64.2514        0.0000        0.0000        0.0000        0.0000        0.0000        0.0000        0.0000        0.0000        0.0000        0.0000        0.0000        0.0000        0.0000        0.0000        0.0000        0.0000        0.0000        0.0000        0.0000        0.0000        0.0000        0.0000        0.0000        0.0000        0.0000        0.0000        0.0000        0.0000        0.0000        0.0000        0.0000        0.0000        0.0000        0.0000        0.0000        0.0000        0.0000        0.0000        0.0000        0.0000        0.0000        0.0000        0.0000        0.0000        0.0000        0.0000        0.0000        0.0000        0.0000        0.0000        0.0000        0.0000        0.0000        0.0000        0.0000        0.0000        0.0000
        0.0000        0.0000        0.0000        0.0000        0.0000        0.0000        0.0000        0.0000        0.0000        0.0000        0.0000        0.0000        0.0000        0.0000        0.0000        0.0000        0.0000        0.0000        0.0000        0.0000       13.5883       11.1721        6.8491        8.8055        3.9967        2.0367       10.9733        4.7841       10.3550       42.0559       35.5263       13.3445       30.6569       31.7250       40.6292       56.7370       62.7612       61.3583       57.9030       38.1246       57.9081       50.8437       48.3613       30.3421       23.1025       20.5443       17.7460       14.1235        8.6278        6.2128        3.2077        4.5326        4.0762        5.9666       10.1938       13.2089       12.9982       12.0152       10.9407        1.4122        9.3646       13.4793       10.5889        4.0369        4.5571        5.5710        4.0100        4.5048        4.8438        7.8413        8.5169        6.2503        7.0366        8.4108        9.5325       12.1268       10.1480       10.4094       11.1186       11.9724       13.4797       14.1200       12.0728       11.5924       13.3537       15.5749       12.0938        9.2522        7.9574       11.7926       14.2999       13.5904       13.6689       13.9245       16.7597       18.5443       18.1285       17.3461       17.4308       14.9674       12.5159       14.1089       15.0306       18.0289       16.5349       18.3242       20.9472       27.8771       31.7567       26.1538       19.9870       22.7667       21.5329       21.7187       25.1187       31.8964       30.7542       31.3851       32.7648       33.5294       34.8160       30.2340       30.4081       23.3079       19.5789       15.3104       15.4488       20.0578       18.4076       19.0553       17.4662       18.5482       23.1634       25.2303       27.4997       31.3471       30.2750       36.5003       34.5785       36.6518       42.7833       38.9420       36.9178       28.2956       20.7428       18.5491       18.5466       19.7241       22.7236       18.6204       13.8709       10.9989        9.2150        8.7406        6.8985        5.1805        3.4509        3.3833        3.7332       17.5085       15.5770        6.6348        7.2544       11.7793       18.8656       11.7454       12.0648       16.9787       18.6930       19.7657       19.5077       20.1201       22.4123       23.2958       23.1605       25.9423       31.2486       32.0589       36.6412       43.7482       47.3561       62.3986       60.8603       77.1378       59.3146       57.2495       60.7505       68.8105       80.3045       81.6325       75.0460       74.6014       83.3079        0.0000        0.0000        0.0000        0.0000        0.0000        0.0000        0.0000        0.0000        0.0000        0.0000        0.0000        0.0000        0.0000        0.0000        0.0000        0.0000        0.0000        0.0000        0.0000        0.0000        0.0000        0.0000        0.0000        0.0000        0.0000        0.0000        0.0000        0.0000        0.0000        0.0000        0.0000        0.0000        0.0000        0.0000        0.0000        0.0000        0.0000        0.0000        0.0000        0.0000        0.0000        0.0000        0.0000        0.0000        0.0000        0.0000        0.0000        0.0000        0.0000        0.0000        0.0000        0.0000        0.0000        0.0000        0.0000        0.0000
        0.0000        0.0000        0.0000        0.0000        0.0000        0.0000        0.0000        0.0000        0.0000        0.0000        0.0000        0.0000        0.0000        0.0000        0.0000        0.0000        0.0000        0.0000        0.0000        0.0000       40.1548       21.1031        9.6954       12.6818       12.0873       12.5709        7.8117       28.0878        8.5493       14.1247        9.7347       21.2072       15.4194       27.4909       48.9005       72.0506       80.5763       50.8126       52.0010       46.1966       40.4590       44.4760       52.2271       29.6149       21.2761       24.3278       26.7661       20.7772       10.1379        5.2205        5.2592        8.2814        9.6008       11.3350       18.1020       22.2375       17.0529       17.0792       14.7864        9.9408       10.3790       13.3354       13.9312        9.1610        9.1272        9.6437        9.6687       11.9058       14.3138       18.6771       14.0222       10.1183       10.5080        9.2000        9.2346       10.1534       13.3897       12.8296       12.8038       14.3792       17.5101       16.6434       15.3528       12.3697       11.8651       11.6581       11.8815        9.5572        9.0909        8.1391        7.8792        9.3634        8.6954        9.2867       15.8924       15.1271       16.3112       14.0522       13.8859       10.5099        9.2075       10.0592       10.6559       12.5081       13.6956       15.5097       16.2787       16.3471       18.6166       17.6865       15.9603       18.4859       22.2436       23.5891       26.3481       31.9509       33.0656       29.9108       28.4191       31.1431       34.3632       36.7923       30.7607       20.5405       17.2252       15.2559       15.2509       16.4250       19.0789       25.8919       19.7508       18.4050       21.5368       27.6544       33.7314       29.6712       30.2635       33.2982       30.6858       36.8588       40.2308       33.9448       31.0907       23.4236       21.3859       21.9908       22.3568       24.5869       23.5328       18.1693       15.6729       12.8123       10.9273        8.5158        7.9678        6.1245        4.2900        4.9651        3.4656        4.2714        5.4153        7.2310        9.6052       12.2332       12.3125       12.9395       14.0928       19.0333       19.2985       20.6539       22.0176       32.8044       38.4440       30.8417       39.8856       33.5134       33.0954       34.8218       39.5669       50.4057       48.8395       65.1227       65.7672       70.6087       69.7251       85.7664       81.1110       95.2606      105.6891       90.8496       81.9892       78.0900       76.9454      113.2411        0.0000        0.0000        0.0000        0.0000        0.0000        0.0000        0.0000        0.0000        0.0000        0.0000        0.0000        0.0000        0.0000        0.0000        0.0000        0.0000        0.0000        0.0000        0.0000        0.0000        0.0000        0.0000        0.0000        0.0000        0.0000        0.0000        0.0000        0.0000        0.0000        0.0000        0.0000        0.0000        0.0000        0.0000        0.0000        0.0000        0.0000        0.0000        0.0000        0.0000        0.0000        0.0000        0.0000        0.0000        0.0000        0.0000        0.0000        0.0000        0.0000        0.0000        0.0000        0.0000        0.0000        0.0000        0.0000
        0.0000        0.0000        0.0000        0.0000        0.0000        0.0000        0.0000        0.0000        0.0000        0.0000        0.0000        0.0000        0.0000        0.0000        0.0000        0.0000        0.0000        0.0000        0.0000        0.0000       45.8551       30.7552       27.2717       26.0306       21.2447       17.3962       10.4564        9.2315       67.1276       34.5628       22.3624       17.7647       12.2511        8.3646       17.6925       36.9307       54.0419       42.9566       41.3416       33.3089       25.9930       25.2442       13.9344       24.0364       15.8493       13.9814       18.0329       11.8568        2.3177        6.0657       12.5388       18.5102       23.9869       11.8030       12.6680        7.2249        8.3118        6.1564       11.3409        5.8362        9.2759        9.3595       11.4368       12.0918        8.5311        6.7320        7.7320       10.8843        9.4590        9.4625        9.1682        7.9357        9.4111       10.7171       11.2923       12.9031       12.6087       14.6985       14.9365       14.6910       15.1832       15.2092       15.3026       14.1019       12.9286       11.3023       10.3629       10.2271       10.7168       10.4133        8.1151        7.5684        7.4675        7.6763        8.1051       10.8733       10.6532       10.5520        9.6925        8.4676       10.0793        7.1330        8.3400       10.9674       11.2717       11.9205       12.7147       11.4996       14.4188       16.0394       15.9252       20.1339       21.7526       20.3631       26.7600       34.6603       38.8174       38.4093       29.7838       28.1832       28.9189       32.9091       25.4507       20.0558       18.2991       13.8109       14.2598       14.9396       15.7724       16.1173       18.1503       23.0104       32.9206       43.0431       42.3285       41.4290       38.2643       32.0517       33.5300       36.9769       37.6683       36.8489       30.7922       31.5728       30.3484       28.8805       29.0368       25.9769       22.3402       20.5228       17.9089       14.2232       12.1504       11.4288       10.3018        8.9111       11.8382       10.5765        7.9684        6.5657        8.3682       10.3882       28.1272       16.5517       17.3550       17.4039       18.6137       23.6367       23.6533       24.9882       27.0565       31.0276       47.0589       38.3509       33.6733       34.4256       34.5075       37.7509       44.9424       68.3786       54.8711       54.7517       52.7955       61.0882       63.1867       78.2268       88.7921       73.8517       97.2670       92.4416       75.8858       65.4529       79.1264      109.0781       83.9867        0.0000        0.0000        0.0000        0.0000        0.0000        0.0000        0.0000        0.0000        0.0000        0.0000        0.0000        0.0000        0.0000        0.0000        0.0000        0.0000        0.0000        0.0000        0.0000        0.0000        0.0000        0.0000        0.0000        0.0000        0.0000        0.0000        0.0000        0.0000        0.0000        0.0000        0.0000        0.0000        0.0000        0.0000        0.0000        0.0000        0.0000        0.0000        0.0000        0.0000        0.0000        0.0000        0.0000        0.0000        0.0000        0.0000        0.0000        0.0000        0.0000        0.0000        0.0000        0.0000        0.0000        0.0000
        0.0000        0.0000        0.0000        0.0000        0.0000        0.0000        0.0000        0.0000        0.0000        0.0000        0.0000        0.0000        0.0000        0.0000        0.0000        0.0000        0.0000        0.0000        0.0000        0.0000        0.0000       60.5698       53.9384       73.4454       77.6309       56.7286       47.0844       34.5672       38.7281       82.0871       30.2922       24.5160       25.1935       14.3729       11.7351        9.7399       32.5425       44.2491       44.2958       32.4823       44.1818       43.2996       37.3518       28.6735       33.1816       23.5189       36.1642       42.8643       22.7480       27.9851       41.1330       41.9347       36.2064       25.4782       21.6489       11.4164        8.1680       10.9864       15.8783       17.0052       18.9783       16.3627       14.9130       11.1389        7.8338        6.7521        4.7723        5.4272        6.6208        6.0184        7.9221       12.2159       13.8189       12.8387       14.0173       16.9747       17.7293       16.1446       22.3401       18.2337       21.0537       20.4080       24.0221       18.5674       14.4035       15.0740       11.3941       11.7271       13.9423       12.9995       11.7590        6.7770        5.1002        5.7822        4.9211        4.8883        4.7556        5.4599        9.9704       16.3415       14.7295        7.5378        8.7135       12.9354       11.3087        9.5136        9.6260       10.4955       10.3624       11.0059       16.0251       17.4819       21.3638       21.2030       23.9024       30.9358       32.2479       38.4310       39.7088       44.2919       35.1949       31.4881       24.1097       27.3015       16.8623       14.3598       14.7944       22.0632       26.3793       26.7620       28.6224       38.7186       41.8390       43.1347       47.3243       42.2204       46.7314       48.2876       49.5471       52.5364       53.2455       50.6968       40.1782       50.9530       44.0876       42.8863       42.4228       33.8377       29.1730       26.1701       22.5585       16.5379       13.1241       11.7388       10.3465        8.5418        8.1565        8.5325        9.2668       12.6911       15.0448       17.8562       29.7807       31.2192       26.8882       27.6154       30.3422       30.4836       31.9121       38.4021       42.5475       57.8896       67.1452       59.4427       38.5326       41.6511       46.1007       44.7659       49.7248       53.8804       56.3964       58.2378       71.8434       61.9364       58.1367       60.8694       73.0617       57.7428       62.7738       64.3736       81.9240       62.9844       57.8999       58.9772       65.2770       53.3400        0.0000        0.0000        0.0000        0.0000        0.0000        0.0000        0.0000        0.0000        0.0000        0.0000        0.0000        0.0000        0.0000        0.0000        0.0000        0.0000        0.0000        0.0000        0.0000        0.0000        0.0000        0.0000        0.0000        0.0000        0.0000        0.0000        0.0000        0.0000        0.0000        0.0000        0.0000        0.0000        0.0000        0.0000        0.0000        0.0000        0.0000        0.0000        0.0000        0.0000        0.0000        0.0000        0.0000        0.0000        0.0000        0.0000        0.0000        0.0000        0.0000        0.0000        0.0000        0.0000        0.0000
        0.0000        0.0000        0.0000        0.0000        0.0000        0.0000        0.0000        0.0000        0.0000        0.0000        0.0000        0.0000        0.0000        0.0000        0.0000        0.0000        0.0000        0.0000        0.0000        0.0000        0.0000       73.3192       68.7467       91.8072       81.4311       69.3641       64.2871       46.3651       43.5283       39.5863       31.0334       14.3569       10.8466        9.1368        8.8592        9.7934       11.0391        6.6638        4.2803       13.3122       28.3879       39.0699       38.8435       32.6897       47.7651       35.6436       19.8259        7.3935        3.4806       17.2583       16.6551       13.9735       21.3601       23.5143       23.1406       17.7883       25.2576       25.1847       24.3868       23.8956       18.1635       19.2342       17.1335       15.5639       10.5940        7.3629        5.6492        5.7982        7.1589        7.0863        9.1340       13.4846       18.4258       14.2218       14.4953       15.3799       21.4825       22.7538       23.7136       20.8732       25.1711       24.4357       25.6049       16.1979       14.1348       15.0101       15.0119       17.3287       16.6802       14.2991       11.8039        6.5508        4.6820        4.0161        4.3444        4.4769        4.9928        4.3253       10.4191       13.3901        6.9746        8.5302       11.4517       11.5006       10.7407        9.2393        8.0748        8.4707        9.7495        9.5508       13.8155       17.0531       20.5315       22.6427       22.1415       27.5911       30.3120       34.1225       30.3967       33.0353       31.6873       29.8328       27.1391       28.3192       19.4744       15.7728       17.5577       25.7643       27.0515       32.8417       32.3667       35.2324       37.9313       41.3571       53.9328       47.7297       47.3034       49.9208       52.3188       55.7851       56.2720       48.6255       55.7001       49.0330       44.1801       42.0695       35.0932       31.7489       30.4108       27.0568       23.9848       19.9429       17.3866       13.6024       11.7536       10.3784        9.4398        7.7674        9.0562       16.9428       18.8042       21.9895       22.1653       29.8679       32.1524       36.7661       37.9598       48.1637       47.7423       61.9258       69.0270       78.2869       67.5472       70.6376       45.5178       58.8904       64.6536       66.5839       65.0536       74.8293       76.7769       75.5890       86.8078       71.3164       65.7189       69.0901       71.8588       62.8251       71.9539       68.0345       69.0238       63.3291       60.7113       51.5443       51.5555       42.5700        0.0000        0.0000        0.0000        0.0000        0.0000        0.0000        0.0000        0.0000        0.0000        0.0000        0.0000        0.0000        0.0000        0.0000        0.0000        0.0000        0.0000        0.0000        0.0000        0.0000        0.0000        0.0000        0.0000        0.0000        0.0000        0.0000        0.0000        0.0000        0.0000        0.0000        0.0000        0.0000        0.0000        0.0000        0.0000        0.0000        0.0000        0.0000        0.0000        0.0000        0.0000        0.0000        0.0000        0.0000        0.0000        0.0000        0.0000        0.0000        0.0000        0.0000        0.0000        0.0000        0.0000
        0.0000        0.0000        0.0000        0.0000        0.0000        0.0000        0.0000        0.0000        0.0000        0.0000        0.0000        0.0000        0.0000        0.0000        0.0000        0.0000        0.0000        0.0000        0.0000        0.0000        0.0000       82.8855       84.2886       98.9799       87.5968       86.7380       71.4299       45.0520       40.8083       35.2623       33.6343       15.8532       11.9986        9.9655       14.8920        4.0572        2.2743        2.7806        1.0381        0.1848        1.0033       11.3453       10.3696       19.8570       20.5455       10.0304       18.2182       18.7720       21.5132       23.4352       32.9072       28.1599       22.5719       31.9274       34.8399       28.0626       36.5972       38.5364       26.4672       18.8795       10.2114        9.6989        3.1169        7.2509        5.4166        5.6406        5.0610        5.6910        3.6313        7.0818       12.4714       13.3027       14.9884       15.6034       14.5782       16.7505       18.9903       23.7682       21.8722       26.3227       27.9853       26.6472       27.5779       26.6760       22.1250       18.3457       21.4247       22.3911       21.8288       22.1142       20.5025        9.6154        7.4909        5.5189        4.0454        4.4680        3.5723        3.7336        2.7092        5.4443        6.5305        5.3085        8.0902       11.0898        6.8568        7.1718        8.6085        9.3615       10.7854       10.3141       11.3650       16.4231       18.2789       17.2410       21.3439       29.9190       27.6501       29.6828       29.6126       32.4190       29.8940       25.3080       30.7386       26.6157       21.4139       18.4715       35.1071       41.8381       33.9132       33.4184       32.6940       34.4477       34.5973       44.3038       54.5011       48.0656       54.2772       62.8767       63.7722       75.8441       77.0718       61.0613       56.0625       52.1669       50.0615       43.9297       40.2315       36.9643       40.7469       30.4358       28.1471       20.8925       18.6513       18.2757       20.7076       15.9601       15.7568       15.1037       15.6007       23.7153       22.9293       25.9839       28.4744       36.0101       39.6092       52.7929       56.1472       67.0883       76.8442       78.6407       73.4283       78.3605       75.3361       72.6199       75.0427       86.5722       80.8371       88.3176       88.3935       86.3421       91.8890       96.8530      100.7279       71.8522       70.0042       75.1148       72.2541       68.5756       69.6733       69.6944       64.2131       53.5344       53.9053       47.9549       46.6566       39.2700        0.0000        0.0000        0.0000        0.0000        0.0000        0.0000        0.0000        0.0000        0.0000        0.0000        0.0000        0.0000        0.0000        0.0000        0.0000        0.0000        0.0000        0.0000        0.0000        0.0000        0.0000        0.0000        0.0000        0.0000        0.0000        0.0000        0.0000        0.0000        0.0000        0.0000        0.0000        0.0000        0.0000        0.0000        0.0000        0.0000        0.0000        0.0000        0.0000        0.0000        0.0000        0.0000        0.0000        0.0000        0.0000        0.0000        0.0000        0.0000        0.0000        0.0000        0.0000        0.0000        0.0000
        0.0000        0.0000        0.0000        0.0000        0.0000        0.0000        0.0000        0.0000        0.0000        0.0000        0.0000        0.0000        0.0000        0.0000        0.0000        0.0000        0.0000        0.0000        0.0000        0.0000        0.0000      112.6608      108.2617      130.6217      104.3938       81.3466       73.7500       43.3263       39.2366       36.9529       33.3577       17.9672       26.7935       40.3261       34.8008       11.9825       14.2542        8.2879        4.8526        0.2609        0.2212        1.0316        0.1644        0.1537        2.7345        4.0021       20.1218       20.2611       13.6803       14.0931        7.9854       24.3180       22.9712       31.9889       36.0385       28.5805       28.8641       17.1419        8.9736        6.6798       13.7749       15.5629        5.3679        6.7487        6.8884        6.4057        6.7627        9.8743       10.6812       13.2504       13.9859       19.7384       15.8285       21.0145       15.7589       19.5270       22.2496       19.9911       29.2684       25.2108       22.8803       24.3042       25.4751       20.8733       27.8878       25.9980       23.4672       23.5527       27.7470       24.5331       22.8620       15.1130       13.0467       13.0755       10.2493        8.4609        7.4791       11.2687        7.6655        8.7172        6.2142        2.4917        4.3249        6.7885        8.4849        8.0879        9.1246        6.6679        7.9967        8.0077       10.7553       15.1912       16.0694       19.6276       22.0079       30.7534       36.1028       34.0838       32.7831       32.4617       31.6040       26.9464       23.4427       24.6544       19.8096       22.0038       27.7649       34.3954       33.9493       41.0244       39.5186       44.2435       42.2964       49.6694       52.6965       49.6525       57.4583       66.5211       71.1090       77.4973       74.5934       66.7487       60.0270       57.4203       50.3547       49.2999       49.2070       46.9160       45.7480       47.0800       32.7423       24.8717       20.3243       22.9075       25.3530       18.7140       25.0939       24.1025       28.2808       34.6295       39.1534       36.7248       41.1475       58.9356       63.2100       74.6539       73.8077      101.2113       91.8574      103.8716       97.4830      102.0017       99.8399      108.2669       92.1037       87.0424       83.3523       94.4109      103.1639      103.9012      105.7344      110.5603      115.5546       89.3839      105.8878       72.3728       64.0371       66.3500       84.0735       71.7764       66.6944       49.0464       47.3283       54.6850       49.6990        0.0000        0.0000        0.0000        0.0000        0.0000        0.0000        0.0000        0.0000        0.0000        0.0000        0.0000        0.0000        0.0000        0.0000        0.0000        0.0000        0.0000        0.0000        0.0000        0.0000        0.0000        0.0000        0.0000        0.0000        0.0000        0.0000        0.0000        0.0000        0.0000        0.0000        0.0000        0.0000        0.0000        0.0000        0.0000        0.0000        0.0000        0.0000        0.0000        0.0000        0.0000        0.0000        0.0000        0.0000        0.0000        0.0000        0.0000        0.0000        0.0000        0.0000        0.0000        0.0000        0.0000        0.0000
        0.0000        0.0000        0.0000        0.0000        0.0000        0.0000        0.0000        0.0000        0.0000        0.0000        0.0000        0.0000        0.0000        0.0000        0.0000        0.0000        0.0000        0.0000        0.0000        0.0000        0.0000        0.0000       90.7451      110.2744      121.9778      106.4174       82.3323       46.8648       43.6141       44.6647       39.4658       21.6308       19.8702      126.9291       90.6202       70.9522       71.6724       51.4866       25.8617        5.9632       12.7495       10.1899       15.2130        3.5494       11.7258        3.8823       13.3685       21.4479       32.0815       73.9067       46.3728       54.1530       48.8682       57.5467       66.5717       21.6280       32.2115       26.9056       22.4003       17.6787       33.9430       42.4130       22.8527       10.5122       12.7640        9.9180        8.8123       16.6385       16.7245       14.9018       13.5906       12.5963       17.1720       15.4904       18.3284       24.9164       28.6180       40.5405       46.4348       26.7432       30.8368       34.0810       34.0086       34.1972       38.5619       39.3149       27.3874       39.4336       45.2876       39.1082       42.4596       43.1578       47.5025       49.1279       50.6461       24.3502       14.5481        8.6064        5.9384        6.5491        5.4903        5.2763        4.7700        6.6548        9.5011       11.6683       11.2293        6.2827        6.6661        9.5664       14.4305       21.7727       23.0071       28.1229       31.7921       42.0629       40.5043       40.8018       41.0716       43.5599       37.8317       33.9562       31.9030       29.5323       26.5640       23.3731       28.0629       47.3528       51.2448       50.8335       48.9933       53.6987       58.7466       61.8081       75.5743       68.0957       89.3390       99.8650      106.8711       86.1369       76.4676       77.0007       73.1756       66.5437       58.1954       55.6864       60.4993       54.1868       57.0537       50.2945       44.4177       31.2832       25.3931       29.8511       31.2268       45.9580       50.0964       56.5532       60.5988       61.6670       73.2379       95.9996       95.0000      119.2398      115.7336      116.0880      103.1950      130.8594      148.3171      153.5574      143.7994      138.7698      143.0092      152.1027      135.9754      133.5690      122.9690      115.9775      115.8339      122.4558      118.1420      115.6560      108.6218      116.8203      120.0016       77.0705       81.8340       68.9635       63.9875       49.6964       49.4837       51.9362       42.4662       43.0281       47.8148       46.1890       64.3890       66.8526       66.8798        0.0000        0.0000        0.0000        0.0000        0.0000        0.0000        0.0000        0.0000        0.0000        0.0000        0.0000        0.0000        0.0000        0.0000        0.0000        0.0000        0.0000        0.0000        0.0000        0.0000        0.0000        0.0000        0.0000        0.0000        0.0000        0.0000        0.0000        0.0000        0.0000        0.0000        0.0000        0.0000        0.0000        0.0000        0.0000        0.0000        0.0000        0.0000        0.0000        0.0000        0.0000        0.0000        0.0000        0.0000        0.0000        0.0000        0.0000        0.0000        0.0000        0.0000
        0.0000        0.0000        0.0000        0.0000        0.0000        0.0000        0.0000        0.0000        0.0000        0.0000        0.0000        0.0000        0.0000        0.0000        0.0000        0.0000        0.0000        0.0000        0.0000        0.0000        0.0000        0.0000        0.0000        0.0000        0.0000        0.0000       90.8013       74.8937       54.2494       42.2759       33.5910        6.2174       10.7454       11.9548       13.0036       18.3098       13.7526        7.2502        9.9326        6.2045       19.5400       18.6234       16.2599        9.9453       10.3252        5.7400        2.8089        1.8465        2.3213       14.8151       36.5213       32.2611       36.4404       49.2915       55.7891       24.0777       28.9931       30.9194       33.8502       35.7885       36.4073       33.5951       28.6970       13.7710       11.0638        7.7946        9.5887       15.4134       19.1105       19.7798       18.7525       16.8479       15.1152       18.3063       20.5527       20.4895       33.3304       36.5184       29.2714       37.3465       39.6201       39.2226       42.9934       38.8581       39.5770       33.2912       36.9242       37.8806       33.7355       33.3209       30.0468       27.6677       35.3275       32.8569       39.5498       31.9240       25.3719       16.4219        4.2683        6.0282        9.8845       11.3638        8.9423        7.2878        9.9777        9.6181        9.2982        8.1944        6.9437        8.1296       15.6739       28.4555       30.1310       39.8385       35.4085       37.3840       41.5066       42.4239       43.3548       46.4043       38.0928       33.0751       28.0839       21.0101       19.9831       28.0905       36.7777       57.3223       53.4764       54.9600       59.9190       72.4195       66.9531       81.4465       91.1715      119.6600      129.9660      127.0958      134.6364      110.9366       97.3286       96.9944       91.4798       78.3680       71.7317       70.1283       74.1348       66.2268       65.8467       59.2975       48.4265       34.9952       31.5988       36.2008       39.6808       50.9930       57.0820       62.4056       68.9417       80.4831       96.6119      110.7503      121.0883      137.1876      127.5681      121.8796      108.2075      111.7629      141.2691      145.4431      146.6409      138.3385      147.7472      143.5665      150.5557      165.2531      145.5422      140.8997      130.8849      120.9683      114.4594      129.1762      147.7321      105.6375      102.6746       93.8620       83.0061       63.3508       55.0882       50.1673       50.5207       55.4691       49.8494       45.1717       52.3817       54.1177       55.8798       68.2786       68.1906        0.0000        0.0000        0.0000        0.0000        0.0000        0.0000        0.0000        0.0000        0.0000        0.0000        0.0000        0.0000        0.0000        0.0000        0.0000        0.0000        0.0000        0.0000        0.0000        0.0000        0.0000        0.0000        0.0000        0.0000        0.0000        0.0000        0.0000        0.0000        0.0000        0.0000        0.0000        0.0000        0.0000        0.0000        0.0000        0.0000        0.0000        0.0000        0.0000        0.0000        0.0000        0.0000        0.0000        0.0000        0.0000        0.0000        0.0000        0.0000        0.0000        0.0000
        0.0000        0.0000        0.0000        0.0000        0.0000        0.0000        0.0000        0.0000        0.0000        0.0000        0.0000        0.0000        0.0000        0.0000        0.0000        0.0000        0.0000        0.0000        0.0000        0.0000        0.0000        0.0000        0.0000        0.0000        0.0000        0.0000        0.0000      112.4298       85.8090       65.4587       40.6072       22.0878       14.4219        3.9441        4.0235        7.6884        3.6912        9.0827       14.9217       18.3741       15.3078       14.8468       19.2183       18.3773       12.9264       10.8771        7.2238        2.7885        5.2903        3.9982        4.9528        7.6670        3.4771       11.2726       24.7137       12.5221       25.4881       28.9923       24.8242       21.2824       26.6620       29.7393       21.7941       11.5456        9.4959        9.2603       10.7222       15.0971       16.8866       18.6591       13.0779       16.1130       20.8438       14.7785       13.2224       18.8905       24.8738       31.1066       26.7131       33.9476       33.4532       27.7901       33.4926       29.5899       30.2302       24.5746       33.6138       37.2991       34.1564       34.6600       30.6087       26.1133       27.4119       26.0933       21.6570       12.7301       16.2164       12.6712       11.9597       11.6705        9.0105        6.3109        9.7769        8.9897        6.8498        7.6381        8.3025        9.2386        7.3321        8.5346       16.8250       25.7488       24.7909       31.2392       30.0766       33.8440       36.3407       39.6435       40.1001       40.1204       37.3059       33.9322       29.4288       26.5612       24.9420       34.0082       45.2883       73.1109       78.0861       79.3066       87.3756       93.8249       99.2284      107.4712      134.3611      143.5638      145.5010      149.1220      150.6572      134.3719      133.7471      118.5099      101.2798       92.2821       68.0270       69.2878       78.5240       71.7676       67.5328       58.2826       62.3609       46.5249       38.3514       42.8311       50.6652       59.1214      101.5591       71.2143       78.9665      102.3237      103.1909      119.6977      127.2381      148.1458      124.4705      113.2385      111.3482      127.2445      126.3723      131.0147      136.9831      136.3594      137.6345      152.4094      159.6209      160.4834      144.2484      143.1391      155.4338      141.4376      130.1071      132.8895      129.0376      104.0721       99.7029       96.2844       94.8225       80.2269       73.5259       66.4632       67.4776       50.5859       44.6315       48.4330       56.9156       48.8614       48.6604       61.5336       73.0303       82.7700        0.0000        0.0000        0.0000        0.0000        0.0000        0.0000        0.0000        0.0000        0.0000        0.0000        0.0000        0.0000        0.0000        0.0000        0.0000        0.0000        0.0000        0.0000        0.0000        0.0000        0.0000        0.0000        0.0000        0.0000        0.0000        0.0000        0.0000        0.0000        0.0000        0.0000        0.0000        0.0000        0.0000        0.0000        0.0000        0.0000        0.0000        0.0000        0.0000        0.0000        0.0000        0.0000        0.0000        0.0000        0.0000        0.0000        0.0000        0.0000        0.0000
        0.0000        0.0000        0.0000        0.0000        0.0000        0.0000        0.0000        0.0000        0.0000        0.0000        0.0000        0.0000        0.0000        0.0000        0.0000        0.0000        0.0000        0.0000        0.0000        0.0000        0.0000        0.0000        0.0000        0.0000        0.0000        0.0000        0.0000        0.0000        0.0000        0.0000       95.8770       77.9200       36.9963       13.5617        9.5138       14.3735       20.5029        8.4521        5.3629       20.2008       26.0372       24.9454       44.1747       29.5624       15.4760        8.0373        5.5399        3.3956        5.6840        4.7907        8.3446        2.8384        3.8092        4.5445       20.0222        7.9561        9.8654       15.0512       14.0156       18.3474       22.9490       21.2891       16.5200       11.3202        7.5044        7.8440        8.1329       11.4265       10.4840        9.5286       16.0609       19.1948       16.6358        9.8707       11.0129       17.7624       26.5242       27.0267       26.3396       23.0505       25.4146       31.0348       22.6365       21.1975       23.2889       23.0459       30.8058       40.7485       38.2541       38.6994       35.9644       33.4365       30.4394       25.9193       20.9183        8.8845       20.0402       22.4565       16.5634       13.4755       13.3429        7.6203       17.5991        9.3438        7.5506        8.4216        8.5517        6.7060        7.4823        8.7672       17.1298       19.6053       21.7435       27.0573       29.1182       34.3466       35.0889       36.8361       38.5086       37.6648       38.2089       38.5352       34.8778       27.5192       34.7174       49.7740       70.6109       97.8670      118.6473      109.2616      109.6950      135.1576      134.0816      131.8232      140.2725      151.1366      139.4343      153.8897      154.4066      135.0043      125.3067      107.7599      106.2560       97.6880       79.5926       73.6519       82.8944       75.5410       69.4162       57.8731       58.0943       48.3862       43.8639       44.1393       54.2281       76.3518       91.8309      101.7282       89.8652      103.2741      105.7555      113.9685      132.6936      139.3036      127.9773      138.3097      131.2853      134.1601      152.5301      134.0601      138.8267      148.7266      141.6665      136.2415      150.5870      160.8405      168.7352      169.5600      181.5820      172.3853      160.4744      149.0581      138.2784      119.6239      121.2323      118.0094      108.0102       96.2283       74.8542       71.6431       74.5375       64.9339       55.6835       54.0844       66.3672       58.4810       47.7907       59.3697       83.4254      132.5100        0.0000        0.0000        0.0000        0.0000        0.0000        0.0000        0.0000        0.0000        0.0000        0.0000        0.0000        0.0000        0.0000        0.0000        0.0000        0.0000        0.0000        0.0000        0.0000        0.0000        0.0000        0.0000        0.0000        0.0000        0.0000        0.0000        0.0000        0.0000        0.0000        0.0000        0.0000        0.0000        0.0000        0.0000        0.0000        0.0000        0.0000        0.0000        0.0000        0.0000        0.0000        0.0000        0.0000        0.0000        0.0000        0.0000        0.0000        0.0000        0.0000
        0.0000        0.0000        0.0000        0.0000        0.0000        0.0000        0.0000        0.0000        0.0000        0.0000        0.0000        0.0000        0.0000        0.0000        0.0000        0.0000        0.0000        0.0000        0.0000        0.0000        0.0000        0.0000        0.0000        0.0000        0.0000        0.0000        0.0000        0.0000        0.0000        0.0000        0.0000      128.9250       65.2542        0.0000        0.0000       47.6568       58.1789       46.7901       28.8514       11.3481       29.1569       36.1558       39.0545       31.2656       28.7896       28.4123       17.2357       29.1910       21.8871       23.5745       26.6171       11.1085       17.3815       15.6166       18.2040        3.5199        3.2603        5.4535        7.5765       12.4323       22.6148       15.9070        4.9039        6.2974        7.1873        7.9004        9.9996        9.7551       10.0842       13.3873       12.1579        4.5867        5.1407        5.8297        7.4724       11.2950       17.2028       18.9144       14.4071       19.7844       21.2132       23.9187       18.4171       15.9846       19.5151       21.9096       33.3211       47.6512       43.9753       49.4028       41.1197       48.2508       32.9493       26.2685       20.8622       17.9610       21.8118       26.3081       32.9716       25.8222       21.0108       20.6609       10.7649        9.8022        8.2380        6.7527        7.3327        7.8887       10.2354       13.2512       16.0717       23.6812       33.6050       38.1851       42.3380       42.4852       40.3842       35.4757       37.1128       49.0820       51.7352       51.3854       52.8983       52.8570       60.5395       80.2566      103.0614      145.0279      180.5220      176.3761      173.6022      184.1884      177.8060      182.4369      188.9086      168.5812      165.6814      168.8441      164.8884      138.3979      125.5451      118.4763      115.2267      106.0159       91.0866       77.5147       74.5546       59.5182       57.5596       50.5084       49.7348       60.0503       53.3575       56.5657       62.8282       89.4635       90.9404       94.6400       98.1819      135.1414      172.2564      142.4208      168.3826      179.4079      184.6754      191.4079      168.6879      162.9945      189.8021      188.4083      193.3576      144.6898      170.1216      152.3977      151.6224      163.6644      175.9255      207.0420      212.1696      207.3582      186.0138      170.1181      162.3635      144.6423      146.7715      133.5576      124.6165      102.3679       80.5229       80.0382       70.7077       74.1481       68.1628       70.4931       62.1416       57.9417       49.9132       56.3794        0.0000        0.0000        0.0000        0.0000        0.0000        0.0000        0.0000        0.0000        0.0000        0.0000        0.0000        0.0000        0.0000        0.0000        0.0000        0.0000        0.0000        0.0000        0.0000        0.0000        0.0000        0.0000        0.0000        0.0000        0.0000        0.0000        0.0000        0.0000        0.0000        0.0000        0.0000        0.0000        0.0000        0.0000        0.0000        0.0000        0.0000        0.0000        0.0000        0.0000        0.0000        0.0000        0.0000        0.0000        0.0000        0.0000        0.0000        0.0000        0.0000        0.0000        0.0000
        0.0000        0.0000        0.0000        0.0000        0.0000        0.0000        0.0000        0.0000        0.0000        0.0000        0.0000        0.0000        0.0000        0.0000        0.0000        0.0000        0.0000        0.0000        0.0000        0.0000        0.0000        0.0000        0.0000        0.0000        0.0000        0.0000        0.0000        0.0000        0.0000        0.0000        0.0000        0.0000        0.0000        0.0000        0.0000        0.0000        0.0000       41.9798       46.6518       44.7001       37.2958       43.9013       31.5547       26.1411       31.0452       29.0478       20.1969       26.7927       30.6448       31.0006       32.4086       15.8368       18.5436       17.3290       20.1492        1.8863        3.5050        2.5438       10.9012       10.3198        8.6767       14.0274       17.8677        4.6410        2.3845        1.0176        2.9255        3.3356        4.2299       13.0621        7.1658        5.4028        5.9863        6.6361        7.1265        8.4546        9.8717       17.9570       13.5660       13.0397       14.1678       19.6322       22.5179       18.1789       13.2593       16.2858       22.3827       41.1601       36.3821       51.4751       42.0497       31.4611       27.7450       18.7091       14.2315       18.9089       14.1740       10.8516       16.5429       18.4444       16.3468       17.2363       15.7940        6.8401        5.9564        4.5066        8.0295       10.1638       10.9620       13.8808       14.5702       21.9063       26.1900       34.4206       38.3424       35.2990       38.3181       40.7860       46.7081       66.5597       61.4023       63.5591       66.2072       70.2783       75.2805       83.8583      100.2236      134.2753      169.3174      176.7989      181.1727      212.2534      202.3197      190.4405      194.1532      173.3250      175.0423      167.4924      150.4488      137.6413      137.1531      114.4648      122.8063      117.3932      105.1927       77.8719       69.2845       75.2363       90.3162       66.8034       54.0155       66.0032       71.7892       88.2798       83.8929       79.7541      108.2303      107.9229      115.0342      146.5986      190.8652      190.5572      188.8963      221.8665      218.5300      240.3668      232.9895      216.7763      189.4540      197.7044      192.0627      157.4939      154.6303      165.5046      170.7282      176.8195      185.7375      208.9800      225.5040      221.9387      206.1622      195.9417      267.9868      228.3001      197.8963      156.1942      132.1566      117.5889      105.1743       82.4485       82.7723       89.8342       73.2595       70.1624       67.1509       86.3215       83.1736        0.0000        0.0000        0.0000        0.0000        0.0000        0.0000        0.0000        0.0000        0.0000        0.0000        0.0000        0.0000        0.0000        0.0000        0.0000        0.0000        0.0000        0.0000        0.0000        0.0000        0.0000        0.0000        0.0000        0.0000        0.0000        0.0000        0.0000        0.0000        0.0000        0.0000        0.0000        0.0000        0.0000        0.0000        0.0000        0.0000        0.0000        0.0000        0.0000        0.0000        0.0000        0.0000        0.0000        0.0000        0.0000        0.0000        0.0000        0.0000        0.0000        0.0000        0.0000        0.0000
        0.0000        0.0000        0.0000        0.0000        0.0000        0.0000        0.0000        0.0000        0.0000        0.0000        0.0000        0.0000        0.0000        0.0000        0.0000        0.0000        0.0000        0.0000        0.0000        0.0000        0.0000        0.0000        0.0000        0.0000        0.0000        0.0000        0.0000        0.0000        0.0000        0.0000        0.0000        0.0000        0.0000        0.0000        0.0000        0.0000        0.0000        0.0000        0.0000       34.4772       44.0059       55.2342       33.5199       18.3151       27.8159       17.9702       16.5330       23.0068       28.2862       26.2910       18.8864       11.8595        9.8650       12.5084       12.7519        4.2537        5.0139        5.0546        4.6650        3.1241        2.6830        5.4927        4.5705        2.4748        1.6966        2.0290        4.4276        7.0157        7.2056       10.1506        4.0497        5.4260       13.7707        5.6861        5.1517        8.6492       11.7440        9.6477        7.7325       13.7104       20.1115       22.0283       27.4774       27.1726       20.4212       21.9060       18.6230       31.2219       36.2150       37.7246       42.6712       21.9250       35.6338       23.8799       22.0017       23.2732       18.7383       16.6536       13.1852       14.4329       11.3315       12.0415       13.4290        8.1106        6.1530        6.5233        8.6424       14.5599       11.8418       13.1223       12.9583       15.0672       17.8925       21.7763       27.0540       33.0162       36.7485       43.5496       47.6195       68.6468       70.6064       64.4109       59.9422       69.0665       80.5591       87.3165       94.5239      117.2527      124.2666      155.8693      160.4412      186.5771      193.2042      200.4535      175.8633      146.9126      145.6461      152.7231      152.4033      116.4248      121.2016      110.1927      136.3413      141.4324      110.6397       68.1387       55.5583       86.8196       82.5435       74.1772       61.3622       67.9041       80.3015       79.2835       80.4217       96.9393      117.0492      115.9902      131.1811      164.9206      200.6347      199.0126      180.7982      221.9921      232.5823      230.6322      221.4255      210.7141      190.1423      169.0056      175.0589      158.5175      164.5074      167.3795      185.5985      180.9471      207.6957      250.2484      258.2098      245.1188      216.4786      218.9241      234.3450      201.5606      182.7947      163.1300      157.4968      123.5666      110.1546      104.1694      101.1242       91.9922       80.7115       84.4307       72.2448       85.7976       76.4352        0.0000        0.0000        0.0000        0.0000        0.0000        0.0000        0.0000        0.0000        0.0000        0.0000        0.0000        0.0000        0.0000        0.0000        0.0000        0.0000        0.0000        0.0000        0.0000        0.0000        0.0000        0.0000        0.0000        0.0000        0.0000        0.0000        0.0000        0.0000        0.0000        0.0000        0.0000        0.0000        0.0000        0.0000        0.0000        0.0000        0.0000        0.0000        0.0000        0.0000        0.0000        0.0000        0.0000        0.0000        0.0000        0.0000        0.0000        0.0000        0.0000        0.0000        0.0000        0.0000
        0.0000        0.0000        0.0000        0.0000        0.0000        0.0000        0.0000        0.0000        0.0000        0.0000        0.0000        0.0000        0.0000        0.0000        0.0000        0.0000        0.0000        0.0000        0.0000        0.0000        0.0000        0.0000        0.0000        0.0000        0.0000        0.0000        0.0000        0.0000        0.0000        0.0000        0.0000        0.0000        0.0000        0.0000        0.0000        0.0000        0.0000        0.0000        0.0000        0.0000       41.2317       51.7522       39.3827       33.6502       14.3652        7.4673        8.7403       13.9225       14.6133       21.1407       14.3851       11.1996        6.8545        5.2948        7.2356        1.3054        0.1336        1.8614        2.0884        0.7863        1.1696        2.6841        1.9245        2.3414        1.5835        1.1059        2.8953        7.5040        5.8929        6.2852        6.2613        9.3607       16.1683        8.6704        5.0743        5.8370        6.4447        9.3389       13.7402       10.4721       13.4987       21.0302       30.2523       34.3415       27.5609       23.3919       28.0387       38.3599       40.8672       43.0932       44.2289       30.8912       26.5868       30.3387       24.0404       23.9778       22.9836       22.8013       17.5919       15.6003       15.4190       14.5769       20.9627       13.3566       10.9887        7.3806       11.6021       16.1541       11.8865       11.1926       13.3610       16.4840       17.6583       18.0916       26.4784       30.9960       33.6794       38.7907       48.2348       63.7146       68.3005       74.0029       61.8154       66.8336       69.8435       75.9504       84.8903      108.0579      109.5992      110.6186      121.1613      142.6499      145.1046      153.1916      148.0228      136.7245      143.6797      137.8334      145.5165      120.8463      114.6311       88.7197      111.5062      112.3189       99.8021       76.4291       62.4937       71.4352       59.9647       72.5421       68.6582       98.4813       88.7267       93.4866      106.4710      100.3333      113.2364      118.7863      131.8205      151.7182      169.7488      193.5889      172.7213      188.6287      183.2741      188.5658      194.8189      218.9365      198.7147      197.3759      193.2688      186.0827      220.7268      189.9572      200.1511      222.1903      252.3230      266.2539      270.9705      245.8067      223.1666      254.0795      247.5829      201.8625      189.2138      166.6426      164.4633      157.6751      136.5522      159.5162      163.9550      102.2394       92.0732       84.9959       78.8916       70.7439        0.0000        0.0000        0.0000        0.0000        0.0000        0.0000        0.0000        0.0000        0.0000        0.0000        0.0000        0.0000        0.0000        0.0000        0.0000        0.0000        0.0000        0.0000        0.0000        0.0000        0.0000        0.0000        0.0000        0.0000        0.0000        0.0000        0.0000        0.0000        0.0000        0.0000        0.0000        0.0000        0.0000        0.0000        0.0000        0.0000        0.0000        0.0000        0.0000        0.0000        0.0000        0.0000        0.0000        0.0000        0.0000        0.0000        0.0000        0.0000        0.0000        0.0000        0.0000        0.0000        0.0000
        0.0000        0.0000        0.0000        0.0000        0.0000        0.0000        0.0000        0.0000        0.0000        0.0000        0.0000        0.0000        0.0000        0.0000        0.0000        0.0000        0.0000        0.0000        0.0000        0.0000        0.0000        0.0000        0.0000        0.0000        0.0000        0.0000        0.0000        0.0000        0.0000        0.0000        0.0000        0.0000        0.0000        0.0000        0.0000        0.0000        0.0000        0.0000        0.0000        0.0000        0.0000        0.0000        0.0000       54.8103       52.3258       50.5006       47.1946       42.0716       42.8385       43.6237       39.6812       31.4734       22.1660       19.0690       19.0910       17.5763       18.3178       24.0737       21.7809       13.9764        7.1573        9.8982        5.0917        4.4795        5.9585        3.3381        6.7635       16.4433       17.9413       21.4588       18.6483       17.0702       17.8840       20.7581       18.6527        5.4278       10.2961       12.4500       14.9162       22.4384       18.9091       27.2658       36.7466       67.5400       80.7405       88.6944       87.4003       79.7998       74.7272       79.1796       87.3298       84.8556       59.9888       67.0229       60.5167       47.8761       38.5944       36.5803       31.5058       37.0623       35.1710       39.9295       39.4980       19.2771       18.3403       10.4404       15.4824       18.5764       11.5895       11.1103       12.7913       12.7227       18.3205       17.3564       19.9984       31.4429       39.5824       37.1241       49.7896       54.9306       55.8632       56.8921       60.1569       81.3406       76.2277       74.3501       81.5732       97.6516      104.1533      111.6826      101.3662       94.7306      122.3045      114.3651      115.0098      123.6415      109.7153      116.1669      118.3275      122.1096       89.0205       80.4940       78.2035       66.0286       63.4697       55.7617       51.6379       63.6564       56.8164       56.6090       63.0813       93.5064      100.4227      102.6808      109.3908      129.0405      130.3980      141.4785      154.6261      176.1028      182.7641      185.3832      190.8520      201.2533      215.0550      205.2789      241.0986      245.3999      209.2473      201.0831      193.8881      191.8808      230.9667      201.4056      221.8996      254.0132      269.2116      279.2933      285.0367      259.1357      232.3233      240.1268      234.8304      213.3521      206.4641      184.8100      165.9404      169.5472      152.9483      150.8198      162.4646      114.6690      106.9906       85.6076       75.9859       67.9500        0.0000        0.0000        0.0000        0.0000        0.0000        0.0000        0.0000        0.0000        0.0000        0.0000        0.0000        0.0000        0.0000        0.0000        0.0000        0.0000        0.0000        0.0000        0.0000        0.0000        0.0000        0.0000        0.0000        0.0000        0.0000        0.0000        0.0000        0.0000        0.0000        0.0000        0.0000        0.0000        0.0000        0.0000        0.0000        0.0000        0.0000        0.0000        0.0000        0.0000        0.0000        0.0000        0.0000        0.0000        0.0000        0.0000        0.0000        0.0000        0.0000        0.0000        0.0000        0.0000        0.0000
        0.0000        0.0000        0.0000        0.0000        0.0000        0.0000        0.0000        0.0000        0.0000        0.0000        0.0000        0.0000        0.0000        0.0000        0.0000        0.0000        0.0000        0.0000        0.0000        0.0000        0.0000        0.0000        0.0000        0.0000        0.0000        0.0000        0.0000        0.0000        0.0000        0.0000        0.0000        0.0000        0.0000        0.0000        0.0000        0.0000        0.0000        0.0000        0.0000        0.0000        0.0000        0.0000        0.0000        0.0000       79.0577       77.0294       65.5461       48.8687       45.3135       38.9447       32.7625       30.6289       23.6046       19.3671       19.6525       20.4823       19.7448       26.2514       21.9603       18.3554       13.1543        8.5822        5.9791        3.0031        5.5048        4.8037        6.8745       17.9087       23.8213       25.3282       21.6927       20.8197       23.6631       20.9431       14.1353        3.6619        5.0705       12.4955       15.2323       21.0929       19.0825       25.5876       38.0585       78.5372       91.9851       98.5178      102.5989       87.3513       89.8793       84.7939       87.8255       84.7656       65.1209       59.4840       47.8153       51.0164       52.2056       47.9371       45.2954       43.8847       43.5803       41.7707       31.6588       18.2807       13.5748       11.9613        9.1188        9.5136        9.4908        8.0480       11.0508       10.2161       13.6205       13.7614       16.4285       25.8791       32.1692       38.7658       46.7507       50.7259       51.3432       46.0357       54.9081       68.7000       81.5113       82.3944       89.0648       98.0188      101.2254      108.6893      101.2359       86.5660       98.3343      100.0596      130.0120      122.6585      106.7334      106.7414      112.1553      111.4462       94.0388       98.5701       74.4948       60.2320       61.6057       61.8421       60.8201       59.0138       57.7099       71.9013       67.1515       85.0895      101.6213      109.0624      116.4527      176.8068      155.1379      168.0724      174.4301      203.0120      233.7191      234.3006      249.3288      268.6577      256.6727      271.2374      280.7433      258.4355      229.4410      234.8037      236.2610      218.5371      245.0001      224.6301      249.4954      260.4007      302.4789      275.9126      305.5632      278.4091      284.0862      261.0132      240.8969      231.2209      247.9223      233.1056      193.7819      201.8506      164.0773      153.3976      137.1839      118.3692      112.2645      100.9916       93.6493       96.7800        0.0000        0.0000        0.0000        0.0000        0.0000        0.0000        0.0000        0.0000        0.0000        0.0000        0.0000        0.0000        0.0000        0.0000        0.0000        0.0000        0.0000        0.0000        0.0000        0.0000        0.0000        0.0000        0.0000        0.0000        0.0000        0.0000        0.0000        0.0000        0.0000        0.0000        0.0000        0.0000        0.0000        0.0000        0.0000        0.0000        0.0000        0.0000        0.0000        0.0000        0.0000        0.0000        0.0000        0.0000        0.0000        0.0000        0.0000        0.0000        0.0000        0.0000        0.0000        0.0000        0.0000
        0.0000        0.0000        0.0000        0.0000        0.0000        0.0000        0.0000        0.0000        0.0000        0.0000        0.0000        0.0000        0.0000        0.0000        0.0000        0.0000        0.0000        0.0000        0.0000        0.0000        0.0000        0.0000        0.0000        0.0000        0.0000        0.0000        0.0000        0.0000        0.0000        0.0000        0.0000        0.0000        0.0000        0.0000        0.0000        0.0000        0.0000        0.0000        0.0000        0.0000        0.0000        0.0000        0.0000        0.0000        0.0000        0.0000       75.3146       59.4141       53.0981       43.0406       32.4872       29.6325       24.0936       20.9802       20.9060       21.9980       21.3924       20.3507       17.5284       20.9763       17.5990       10.2728        7.3204        2.7037        2.6600        4.3218        5.1008       17.5502       20.3816       26.6959       25.5837       21.4666       23.6584       22.9905       18.5482        7.5591        7.4254       14.3431       15.8263       20.5718       21.1480       27.6102       41.5783       82.4481       96.4083      110.8895      106.9032       80.2374       80.1418      117.8912      114.6200       85.6521       79.0343       52.2526       49.8505       49.6842       54.1076       52.1434       49.5157       54.1851       54.5774       49.9549       42.7942       24.5005       17.5027       12.6960       11.5942       13.0489       12.1085        7.6669        8.2463       10.7501       12.2099       14.3357       15.0520       23.0172       25.7554       32.4213       32.0915       36.9759       37.8829       37.6283       43.3582       53.1373       60.7717       79.2951       91.2150      103.2908       95.9011      103.0092      100.0730       92.1149       91.3587      104.8238       99.1252      109.6067      115.6308      127.5522      110.5339      115.9794      102.8879      100.2932       84.4499       70.3053       80.1618       60.7274       53.8213       61.2425       74.3609       78.3421       81.7508       97.9515      118.2842      130.1028      121.8405      149.9063      162.1937      178.6521      200.9053      234.6290      256.6852      276.6361      272.0504      287.9420      293.8250      326.6732      272.1398      248.6530      233.0214      242.8969      240.6816      235.5661      247.9850      240.3672      257.0468      292.0846      308.4260      315.5808      308.7204      285.3389      299.5422      291.7911      284.0114      244.5860      224.6441      214.0824      198.9664      172.7730      159.5861      150.4690      153.9607      138.7707      123.3413      112.2167      120.4327      120.6000        0.0000        0.0000        0.0000        0.0000        0.0000        0.0000        0.0000        0.0000        0.0000        0.0000        0.0000        0.0000        0.0000        0.0000        0.0000        0.0000        0.0000        0.0000        0.0000        0.0000        0.0000        0.0000        0.0000        0.0000        0.0000        0.0000        0.0000        0.0000        0.0000        0.0000        0.0000        0.0000        0.0000        0.0000        0.0000        0.0000        0.0000        0.0000        0.0000        0.0000        0.0000        0.0000        0.0000        0.0000        0.0000        0.0000        0.0000        0.0000        0.0000        0.0000        0.0000        0.0000        0.0000
        0.0000        0.0000        0.0000        0.0000        0.0000        0.0000        0.0000        0.0000        0.0000        0.0000        0.0000        0.0000        0.0000        0.0000        0.0000        0.0000        0.0000        0.0000        0.0000        0.0000        0.0000        0.0000        0.0000        0.0000        0.0000        0.0000        0.0000        0.0000        0.0000        0.0000        0.0000        0.0000        0.0000        0.0000        0.0000        0.0000        0.0000        0.0000        0.0000        0.0000        0.0000        0.0000        0.0000        0.0000        0.0000        0.0000        0.0000       49.1747       38.4608       34.9662       54.3627       33.8555       28.7058       23.0759       22.4206       26.0782       26.4836       24.8283       21.2090       17.1266       16.8387       14.1477        9.6815        3.9574        2.8127        6.7628        8.8188       18.3847       19.5872       21.0516       24.3802       19.8574       23.2382       28.5614       22.3182        5.3784        8.0870       12.8936       16.5155       19.7735       29.3855       34.5166       35.8413       81.4547       94.2292       88.2402       89.3358       83.9442       77.6025       85.6595       67.1384       70.7171       97.7104       60.2576       48.5288       52.5151       49.7519       52.6069       54.5522       64.7818       68.3649       63.8337       57.5063       35.6157       25.7266       20.0074       17.0709       16.7351       11.0026        7.5153        8.0434        9.1204       18.0430       21.9496       22.9289       33.7866       34.9880       34.0533       34.2775       41.9630       41.4902       38.2567       37.7797       50.3885       56.1028       60.9591       74.5941       98.1223      107.5622      101.0075      112.9230      103.5692       91.8582      102.3645       97.5679      104.8921      102.9439      108.8244      110.7548       87.7382       77.4548       87.9160       97.0502       79.4656       87.8598       64.3857       59.2622       59.8961       67.5445       70.5187       81.4118      110.1932      115.8504      130.2751      138.5445      156.0370      170.4884      181.7881      190.7757      215.8789      238.5056      275.0433      260.7607      255.4821      253.1267      261.2639      254.8275      239.1045      254.4345      234.3609      255.8156      256.3114      252.2186      273.8091      269.9280      284.0828      307.9594      311.5244      303.4992      296.0211      322.4369      313.0165      273.5681      222.3948      203.5492      206.6036      204.5673      183.6319      169.9978      172.8523      169.4090      152.9132      155.6159      120.2952      131.0483        0.0000        0.0000        0.0000        0.0000        0.0000        0.0000        0.0000        0.0000        0.0000        0.0000        0.0000        0.0000        0.0000        0.0000        0.0000        0.0000        0.0000        0.0000        0.0000        0.0000        0.0000        0.0000        0.0000        0.0000        0.0000        0.0000        0.0000        0.0000        0.0000        0.0000        0.0000        0.0000        0.0000        0.0000        0.0000        0.0000        0.0000        0.0000        0.0000        0.0000        0.0000        0.0000        0.0000        0.0000        0.0000        0.0000        0.0000        0.0000        0.0000        0.0000        0.0000        0.0000        0.0000        0.0000
        0.0000        0.0000        0.0000        0.0000        0.0000        0.0000        0.0000        0.0000        0.0000        0.0000        0.0000        0.0000        0.0000        0.0000        0.0000        0.0000        0.0000        0.0000        0.0000        0.0000        0.0000        0.0000        0.0000        0.0000        0.0000        0.0000        0.0000        0.0000        0.0000        0.0000        0.0000        0.0000        0.0000        0.0000        0.0000        0.0000        0.0000        0.0000        0.0000        0.0000        0.0000        0.0000        0.0000        0.0000        0.0000        0.0000        0.0000        0.0000        0.0000        0.0000       44.1933       46.4718       42.9849       36.5841       34.5911       45.9343       47.4875       46.6830       41.0527       33.1610       28.6913       25.3328       22.2495       11.9327        9.7149       11.7585        0.0000        0.0000       23.2804       24.4224       28.4297       33.4779       34.2794       32.7937       35.3515       29.3910       22.3447       33.3286       29.8872       31.8118       37.1333       38.9169       71.8664       54.7023       59.6548       58.2570       53.6622       56.6491       66.5800        0.0000        0.0000        0.0000        0.0000       94.0662      129.1925      134.4610      138.0409      152.1553        0.0000      130.4718      133.3199       93.5165       78.9047       55.7014       43.6509       31.6807       23.0472       12.6090        8.9740        6.7769        5.8625        9.9932       18.8474       20.4583       33.9299       42.1047       38.5355       45.2045       45.6565       46.8872       53.7986       43.3119       35.4157       42.5346       44.9528       51.8845       61.7476       73.9067       73.4477       78.1231       80.0334       67.7399       65.4533       60.2203       70.9579       84.5350       73.2202       68.1260       62.8398       65.8862       66.6160       61.5072       81.0969       97.6462       82.8658       64.9975       71.2080       74.4569       80.3226       85.7912       94.7813      112.5867      126.3001      141.9821      153.6895      151.1013      165.1126      184.3312      215.0965      210.4445      254.1282      249.8293      239.1020      253.7373      258.7316      324.1731      260.5897      237.0028      226.9898      238.7752      258.2697      256.9565      264.6727      303.5750      299.8127      292.7783      315.4017      323.8345      322.6371      310.1625      307.1677      301.1650      269.3355      229.8703      204.8031      202.9466      201.9878      176.7198      182.9221      180.0277      190.1808      166.3564      139.1678        0.0000        0.0000        0.0000        0.0000        0.0000        0.0000        0.0000        0.0000        0.0000        0.0000        0.0000        0.0000        0.0000        0.0000        0.0000        0.0000        0.0000        0.0000        0.0000        0.0000        0.0000        0.0000        0.0000        0.0000        0.0000        0.0000        0.0000        0.0000        0.0000        0.0000        0.0000        0.0000        0.0000        0.0000        0.0000        0.0000        0.0000        0.0000        0.0000        0.0000        0.0000        0.0000        0.0000        0.0000        0.0000        0.0000        0.0000        0.0000        0.0000        0.0000        0.0000        0.0000        0.0000        0.0000        0.0000        0.0000
        0.0000        0.0000        0.0000        0.0000        0.0000        0.0000        0.0000        0.0000        0.0000        0.0000        0.0000        0.0000        0.0000        0.0000        0.0000        0.0000        0.0000        0.0000        0.0000        0.0000        0.0000        0.0000        0.0000        0.0000        0.0000        0.0000        0.0000        0.0000        0.0000        0.0000        0.0000        0.0000        0.0000        0.0000        0.0000        0.0000        0.0000        0.0000        0.0000        0.0000        0.0000        0.0000        0.0000        0.0000        0.0000        0.0000        0.0000        0.0000        0.0000        0.0000        0.0000        0.0000        0.0000        0.0000        0.0000       51.7550       57.8911       53.4905        0.0000        0.0000        0.0000       28.8949       24.2726       15.1988       16.9843        0.0000        0.0000        0.0000        0.0000        0.0000        0.0000        0.0000       30.3548       29.5550       28.7597       26.3076       20.1368       26.8188       34.2475       31.6599       31.7212       33.9948       62.1093       52.4920       51.5618       76.0574       46.0844       46.3844        0.0000        0.0000        0.0000        0.0000        0.0000        0.0000      171.2706      143.5911        0.0000        0.0000        0.0000      131.7574      111.3407       95.6130       79.1451       58.8037       52.5906       40.3698       30.8583       16.5612       10.4974        6.6009        7.1222        8.8314       11.1017       19.3468       35.8745       33.1706       35.5022       32.1122       50.5852       47.1453       37.7679       33.8010       29.1830       37.4266       46.2031       51.8647       62.1238       64.1112       70.7085       68.9675       75.2898       74.5165       69.1456       62.3876       64.2259       74.2097       74.2665       59.5355       62.0060       65.3178       63.4693       71.9818       77.4492       94.3763       82.0334       72.9449       73.1735       73.7445       80.0755       87.2136       99.3343      123.6559      150.3118      179.9499      151.8391      155.7574      170.4002      187.0494      183.2050      211.8350      216.8843      221.3852      220.3720      222.3597      244.9342      269.3560      255.4496      227.6749      240.8235      283.0047      266.3732      260.8743      287.4673      310.4836      326.2297      342.1540      345.7152      368.9778      356.0179      317.5974      305.3966      298.1313      276.5979      248.5826      231.0744      219.2335      211.9377      198.3801      177.9541      186.1620      190.7533      191.4364      161.4713        0.0000        0.0000        0.0000        0.0000        0.0000        0.0000        0.0000        0.0000        0.0000        0.0000        0.0000        0.0000        0.0000        0.0000        0.0000        0.0000        0.0000        0.0000        0.0000        0.0000        0.0000        0.0000        0.0000        0.0000        0.0000        0.0000        0.0000        0.0000        0.0000        0.0000        0.0000        0.0000        0.0000        0.0000        0.0000        0.0000        0.0000        0.0000        0.0000        0.0000        0.0000        0.0000        0.0000        0.0000        0.0000        0.0000        0.0000        0.0000        0.0000        0.0000        0.0000        0.0000        0.0000        0.0000        0.0000        0.0000
        0.0000        0.0000        0.0000        0.0000        0.0000        0.0000        0.0000        0.0000        0.0000        0.0000        0.0000        0.0000        0.0000        0.0000        0.0000        0.0000        0.0000        0.0000        0.0000        0.0000        0.0000        0.0000        0.0000        0.0000        0.0000        0.0000        0.0000        0.0000        0.0000        0.0000        0.0000        0.0000        0.0000        0.0000        0.0000        0.0000        0.0000        0.0000        0.0000        0.0000        0.0000        0.0000        0.0000        0.0000        0.0000        0.0000        0.0000        0.0000        0.0000        0.0000        0.0000        0.0000        0.0000        0.0000        0.0000        0.0000        0.0000        0.0000        0.0000        0.0000        0.0000       33.1374       27.4245       18.2078       15.7401        0.0000        0.0000        0.0000        0.0000        0.0000        0.0000        0.0000        0.0000       29.1856       26.5712       19.9329       17.9125       17.8176       18.7372       22.5630       31.9550       42.3626       35.6195       37.8476       54.8567        0.0000        0.0000        0.0000        0.0000        0.0000        0.0000        0.0000        0.0000        0.0000        0.0000        0.0000        0.0000        0.0000        0.0000        0.0000       99.6677      107.2225      101.3946       59.1270       49.5118       40.5909       30.5489       17.1875        9.6013        6.2762        5.0746        7.5642        7.3683       11.2188       20.6905       24.5222       21.6831       34.4653       25.9621       25.4727       33.1608       24.5572       28.2301       34.9435       47.9640       52.4597       58.6246       56.6022       60.8673       68.3143       75.2299       74.6478       65.2005       65.5255       67.5115       77.2522       72.7660       64.0690       57.2499       68.8155       78.4762       90.1223       86.5038       78.3781       76.3339       80.6421       84.2956       77.0450       82.9824      101.7133      115.8509      157.6140      155.9523      154.0541      155.4662      160.1576      183.7461      186.7393      179.0971      196.3968      213.0599      219.1659      222.9822      259.8649      231.5025      228.0473      219.9545      224.0063      240.1901      294.5889      264.9680      258.7101      293.2946      358.3981      309.2910      316.6658      351.1385      357.0431      325.7650      299.8955      297.9413      288.3274      268.3474      252.1492      241.8456      226.5284      226.3634      234.7793      180.5581      168.3087      214.6464      158.5947        0.0000        0.0000        0.0000        0.0000        0.0000        0.0000        0.0000        0.0000        0.0000        0.0000        0.0000        0.0000        0.0000        0.0000        0.0000        0.0000        0.0000        0.0000        0.0000        0.0000        0.0000        0.0000        0.0000        0.0000        0.0000        0.0000        0.0000        0.0000        0.0000        0.0000        0.0000        0.0000        0.0000        0.0000        0.0000        0.0000        0.0000        0.0000        0.0000        0.0000        0.0000        0.0000        0.0000        0.0000        0.0000        0.0000        0.0000        0.0000        0.0000        0.0000        0.0000        0.0000        0.0000        0.0000        0.0000        0.0000        0.0000
        0.0000        0.0000        0.0000        0.0000        0.0000        0.0000        0.0000        0.0000        0.0000        0.0000        0.0000        0.0000        0.0000        0.0000        0.0000        0.0000        0.0000        0.0000        0.0000        0.0000        0.0000        0.0000        0.0000        0.0000        0.0000        0.0000        0.0000        0.0000        0.0000        0.0000        0.0000        0.0000        0.0000        0.0000        0.0000        0.0000        0.0000        0.0000        0.0000        0.0000        0.0000        0.0000        0.0000        0.0000        0.0000        0.0000        0.0000        0.0000        0.0000        0.0000        0.0000        0.0000        0.0000        0.0000        0.0000        0.0000        0.0000        0.0000        0.0000        0.0000        0.0000        0.0000       26.8365       19.5327        0.0000        0.0000        0.0000        0.0000        0.0000        0.0000        0.0000        0.0000        0.0000        0.0000       21.3578       18.2280       15.1132       14.8309       20.8708       29.4215       32.6359       29.7571       30.2663       28.0952        0.0000        0.0000        0.0000        0.0000        0.0000        0.0000        0.0000        0.0000        0.0000        0.0000        0.0000        0.0000        0.0000        0.0000        0.0000        0.0000        0.0000      122.6855      115.9328       60.6922       45.7968       37.6464       27.0224       20.8644        8.2366        4.4323        4.0654        7.1077        8.7974        8.5197        8.5598       12.8616       15.7925       20.2251       20.8471       17.0896       15.4665       19.3224       26.8274       41.5811       48.6063       58.2095       59.8762       64.7758       65.5739       74.9676       79.3615       73.3244       68.2143       61.6092       65.8324       84.4958       68.4734       65.3302       60.5212       80.8603       75.4019       84.0375       86.9154       89.5394       79.7513       72.7025       78.3148       79.8531      105.9230      110.6814      111.7021      134.0981      124.4944      136.5315      145.0352      164.9498      170.8904      171.7266      162.8099      196.6486      199.5620      197.7103      191.7593      193.6925      193.8859      202.6917      190.4642      203.6847      211.5688      236.1113      260.2915      291.0957      322.4669      317.8217      327.1252      328.4596      358.4530      324.5761      287.5471      262.6174      265.3955      264.1066      248.6037      227.4010      226.0823      227.9637      231.9255      220.9201      182.0796      165.7845      166.0481        0.0000        0.0000        0.0000        0.0000        0.0000        0.0000        0.0000        0.0000        0.0000        0.0000        0.0000        0.0000        0.0000        0.0000        0.0000        0.0000        0.0000        0.0000        0.0000        0.0000        0.0000        0.0000        0.0000        0.0000        0.0000        0.0000        0.0000        0.0000        0.0000        0.0000        0.0000        0.0000        0.0000        0.0000        0.0000        0.0000        0.0000        0.0000        0.0000        0.0000        0.0000        0.0000        0.0000        0.0000        0.0000        0.0000        0.0000        0.0000        0.0000        0.0000        0.0000        0.0000        0.0000        0.0000        0.0000        0.0000        0.0000        0.0000
        0.0000        0.0000        0.0000        0.0000        0.0000        0.0000        0.0000        0.0000        0.0000        0.0000        0.0000        0.0000        0.0000        0.0000        0.0000        0.0000        0.0000        0.0000        0.0000        0.0000        0.0000        0.0000        0.0000        0.0000        0.0000        0.0000        0.0000        0.0000        0.0000        0.0000        0.0000        0.0000        0.0000        0.0000        0.0000        0.0000        0.0000        0.0000        0.0000        0.0000        0.0000        0.0000        0.0000        0.0000        0.0000        0.0000        0.0000        0.0000        0.0000        0.0000        0.0000        0.0000        0.0000        0.0000        0.0000        0.0000        0.0000        0.0000        0.0000        0.0000        0.0000        0.0000        0.0000        0.0000        0.0000        0.0000        0.0000        0.0000        0.0000        0.0000        0.0000        0.0000        0.0000        0.0000       24.0560       28.2132       27.1423       28.6880       37.6619       40.2361       60.7594       55.5270       34.2158        0.0000        0.0000        0.0000        0.0000        0.0000        0.0000        0.0000        0.0000        0.0000        0.0000        0.0000        0.0000        0.0000        0.0000        0.0000        0.0000        0.0000        0.0000      128.1766      123.6725       93.5000       70.1151       54.6342       37.1919       10.3364        5.0213        2.4094        3.8460        0.8125        1.1440        0.8587        1.3614        6.0143        7.5902        7.5947        9.9232       16.7733       13.2734       16.7931       32.5132       39.1349       50.9110       60.5649       56.5726       64.1260       73.7892       77.6613       79.6303       79.7620       76.7946       71.6418       79.6623       80.1738       76.8405       87.4118       79.0334       84.3018       92.1856       97.1904      113.8232      125.4447       99.5943       99.0242      100.8631      104.1120      106.4577      101.7166      103.6842      115.7628      135.8973      133.5798      141.1534      193.7849      154.2036      154.5250      154.8437      171.0595      168.3713      162.4353      163.6036      148.1232      159.3775      187.1261      171.1583      188.4521      187.7729      259.3648      248.0366      299.0392      317.4019      314.4614      350.5543      305.6639      308.2419      299.9790      282.5368      260.1700      248.0909      248.9587      235.8180      200.8934      183.3832      182.8550      175.6090      166.6742      174.3952      182.7019      171.5850        0.0000        0.0000        0.0000        0.0000        0.0000        0.0000        0.0000        0.0000        0.0000        0.0000        0.0000        0.0000        0.0000        0.0000        0.0000        0.0000        0.0000        0.0000        0.0000        0.0000        0.0000        0.0000        0.0000        0.0000        0.0000        0.0000        0.0000        0.0000        0.0000        0.0000        0.0000        0.0000        0.0000        0.0000        0.0000        0.0000        0.0000        0.0000        0.0000        0.0000        0.0000        0.0000        0.0000        0.0000        0.0000        0.0000        0.0000        0.0000        0.0000        0.0000        0.0000        0.0000        0.0000        0.0000        0.0000        0.0000        0.0000        0.0000
        0.0000        0.0000        0.0000        0.0000        0.0000        0.0000        0.0000        0.0000        0.0000        0.0000        0.0000        0.0000        0.0000        0.0000        0.0000        0.0000        0.0000        0.0000        0.0000        0.0000        0.0000        0.0000        0.0000        0.0000        0.0000        0.0000        0.0000        0.0000        0.0000        0.0000        0.0000        0.0000        0.0000        0.0000        0.0000        0.0000        0.0000        0.0000        0.0000        0.0000        0.0000        0.0000        0.0000        0.0000        0.0000        0.0000        0.0000        0.0000        0.0000        0.0000        0.0000        0.0000        0.0000        0.0000        0.0000        0.0000        0.0000        0.0000        0.0000        0.0000        0.0000        0.0000        0.0000        0.0000        0.0000        0.0000        0.0000        0.0000        0.0000        0.0000        0.0000        0.0000        0.0000        0.0000        0.0000        0.0000        0.0000        0.0000        0.0000        0.0000        0.0000        0.0000        0.0000        0.0000        0.0000        0.0000        0.0000        0.0000        0.0000        0.0000        0.0000        0.0000        0.0000        0.0000        0.0000        0.0000        0.0000        0.0000        0.0000        0.0000        0.0000      114.4197       99.8754       85.8159       64.3076       45.5157       31.8680        8.4881        4.1265        1.6831        1.5462        0.5934        0.4076        0.8869        0.8161        3.1508        4.3253        7.0161       10.3498       14.9826       11.6144       15.3207       24.7078       30.3556       34.9981       43.6635       54.1151       61.0009       74.7150       78.0218       79.1571       76.9362       72.6503       72.3959       76.0559       83.0085       84.4058       86.1718       75.3467      101.8197      112.5897      113.3011      116.0223      123.3514      126.9274      114.8210      109.3337       89.1502      100.3770      101.6125      111.6343      134.9107      155.3110      146.7296      149.9406      159.0795      144.6767      138.6743      150.3886      139.4115      151.5758      162.5218      166.4278      173.1496      149.3725      158.7753      143.5720      152.9309      176.9437      227.0913      223.4698      233.0112      256.5171      260.9982      290.3252      279.5064      270.3812      256.0776      247.1857      229.4315      227.8849      234.2208      224.8408      183.9611      149.0717      146.9190      155.5311      152.0246      161.8538      165.3971        0.0000        0.0000        0.0000        0.0000        0.0000        0.0000        0.0000        0.0000        0.0000        0.0000        0.0000        0.0000        0.0000        0.0000        0.0000        0.0000        0.0000        0.0000        0.0000        0.0000        0.0000        0.0000        0.0000        0.0000        0.0000        0.0000        0.0000        0.0000        0.0000        0.0000        0.0000        0.0000        0.0000        0.0000        0.0000        0.0000        0.0000        0.0000        0.0000        0.0000        0.0000        0.0000        0.0000        0.0000        0.0000        0.0000        0.0000        0.0000        0.0000        0.0000        0.0000        0.0000        0.0000        0.0000        0.0000        0.0000        0.0000        0.0000        0.0000
        0.0000        0.0000        0.0000        0.0000        0.0000        0.0000        0.0000        0.0000        0.0000        0.0000        0.0000        0.0000        0.0000        0.0000        0.0000        0.0000        0.0000        0.0000        0.0000        0.0000        0.0000        0.0000        0.0000        0.0000        0.0000        0.0000        0.0000        0.0000        0.0000        0.0000        0.0000        0.0000        0.0000        0.0000        0.0000        0.0000        0.0000        0.0000        0.0000        0.0000        0.0000        0.0000        0.0000        0.0000        0.0000        0.0000        0.0000        0.0000        0.0000        0.0000        0.0000        0.0000        0.0000        0.0000        0.0000        0.0000        0.0000        0.0000        0.0000        0.0000        0.0000        0.0000        0.0000        0.0000        0.0000        0.0000        0.0000        0.0000        0.0000        0.0000        0.0000        0.0000        0.0000        0.0000        0.0000        0.0000        0.0000        0.0000        0.0000        0.0000        0.0000        0.0000        0.0000        0.0000        0.0000        0.0000        0.0000        0.0000        0.0000        0.0000        0.0000        0.0000        0.0000        0.0000        0.0000        0.0000        0.0000        0.0000        0.0000        0.0000        0.0000       76.8823       67.2355       59.6904       50.5677       39.6232       28.1807       10.1682        4.0750        1.8912        1.3708        0.2496        0.2665        0.6213        0.2344        2.5923        2.9251        4.7577        6.5395        9.6070       11.2305       14.2754       19.4002       26.6443       28.4508       47.9679       57.2567       59.0396       79.5699       79.3865       79.6278       78.5463       78.8828       74.7201       79.0997       87.0624       89.7372       87.5180       82.1961      113.8860      116.2988      119.7566      129.8085      135.9496      118.0998      108.5605      109.1818      100.7840       96.6994      103.4458      103.2972      100.5262      123.1936      132.2109      158.2939      155.8630      159.8809      149.6216      147.5165      149.4306      139.6360      140.2457      153.0488      143.1625      142.1124      144.4285      129.3112      149.7178      159.9122      182.3525      195.2551      227.2256      241.1713      257.9033      272.4305      253.3459      230.3885      223.8887      211.5529      205.0249      209.0130      211.2130      194.7180      153.0670      135.2522      128.8788      136.6647      144.0560      171.0218      171.9547        0.0000        0.0000        0.0000        0.0000        0.0000        0.0000        0.0000        0.0000        0.0000        0.0000        0.0000        0.0000        0.0000        0.0000        0.0000        0.0000        0.0000        0.0000        0.0000        0.0000        0.0000        0.0000        0.0000        0.0000        0.0000        0.0000        0.0000        0.0000        0.0000        0.0000        0.0000        0.0000        0.0000        0.0000        0.0000        0.0000        0.0000        0.0000        0.0000        0.0000        0.0000        0.0000        0.0000        0.0000        0.0000        0.0000        0.0000        0.0000        0.0000        0.0000        0.0000        0.0000        0.0000        0.0000        0.0000        0.0000        0.0000        0.0000        0.0000
        0.0000        0.0000        0.0000        0.0000        0.0000        0.0000        0.0000        0.0000        0.0000        0.0000        0.0000        0.0000        0.0000        0.0000        0.0000        0.0000        0.0000        0.0000        0.0000        0.0000        0.0000        0.0000        0.0000        0.0000        0.0000        0.0000        0.0000        0.0000        0.0000        0.0000        0.0000        0.0000        0.0000        0.0000        0.0000        0.0000        0.0000        0.0000        0.0000        0.0000        0.0000        0.0000        0.0000        0.0000        0.0000        0.0000        0.0000        0.0000        0.0000        0.0000        0.0000        0.0000        0.0000        0.0000        0.0000        0.0000        0.0000        0.0000        0.0000        0.0000        0.0000        0.0000        0.0000        0.0000        0.0000        0.0000        0.0000        0.0000        0.0000        0.0000        0.0000        0.0000        0.0000        0.0000        0.0000        0.0000        0.0000        0.0000        0.0000        0.0000        0.0000        0.0000        0.0000        0.0000        0.0000        0.0000        0.0000        0.0000        0.0000        0.0000        0.0000        0.0000        0.0000        0.0000        0.0000        0.0000        0.0000        0.0000        0.0000        0.0000       55.4014       55.3259       42.7180       42.7037       37.6114       31.1819       25.8279        8.2934        3.8885        2.2756        1.4882        0.7397        0.4241        1.3615        0.6111        4.1543        5.3819        4.3207        8.8562       11.2097       12.5289       14.8438       18.2637       26.3750       27.4887       46.5076       68.8459       61.6729       66.8661       69.3214       68.8097       76.5228       88.5823       87.3101       85.3425       96.7607       98.2641       96.8356       83.3028      113.0100      103.8659      100.0244      101.1906      104.1453      107.1739      100.9672       99.1528      108.7924      106.3912      103.9286      106.5720      117.4081      130.3424      138.7813      162.2293      164.3540      154.5690      159.2696      158.4041      154.7073      144.2590      153.6560      149.1871      140.3042      142.1118      141.7333      136.1552      156.1763      149.1380      163.7403      176.0827      215.5662      251.0734      230.1501      228.6012      215.0664      193.1838      188.8322      184.3139      180.4940      174.9916      175.4669      167.2383      126.7032      114.3009      121.1808      131.6410      158.9711        0.0000        0.0000        0.0000        0.0000        0.0000        0.0000        0.0000        0.0000        0.0000        0.0000        0.0000        0.0000        0.0000      149.9700        0.0000        0.0000        0.0000      188.2200        0.0000        0.0000        0.0000        0.0000        0.0000        0.0000        0.0000        0.0000        0.0000        0.0000        0.0000        0.0000        0.0000        0.0000        0.0000        0.0000        0.0000        0.0000        0.0000        0.0000        0.0000        0.0000        0.0000        0.0000        0.0000        0.0000        0.0000        0.0000        0.0000        0.0000        0.0000        0.0000        0.0000        0.0000        0.0000        0.0000        0.0000        0.0000        0.0000        0.0000        0.0000        0.0000        0.0000
        0.0000        0.0000        0.0000        0.0000        0.0000        0.0000        0.0000        0.0000        0.0000        0.0000        0.0000        0.0000        0.0000        0.0000        0.0000        0.0000        0.0000        0.0000        0.0000        0.0000        0.0000        0.0000        0.0000        0.0000        0.0000        0.0000        0.0000        0.0000        0.0000        0.0000        0.0000        0.0000        0.0000        0.0000        0.0000        0.0000        0.0000        0.0000        0.0000        0.0000        0.0000        0.0000        0.0000        0.0000        0.0000        0.0000        0.0000        0.0000        0.0000        0.0000        0.0000        0.0000        0.0000        0.0000        0.0000        0.0000        0.0000        0.0000        0.0000        0.0000        0.0000        0.0000        0.0000        0.0000        0.0000        0.0000        0.0000        0.0000        0.0000        0.0000        0.0000        0.0000        0.0000        0.0000        0.0000        0.0000        0.0000        0.0000        0.0000        0.0000        0.0000        0.0000        0.0000        0.0000        0.0000        0.0000        0.0000        0.0000        0.0000        0.0000        0.0000        0.0000        0.0000        0.0000        0.0000        0.0000        0.0000        0.0000        0.0000        0.0000       42.9997       41.8773       38.1908       32.8691       28.4308       23.5799       19.7191       38.1327       15.1160        7.7554        7.5611        4.5504        5.0955        3.9018        3.0880        4.1152        4.7327        6.3212        9.1232       16.6901       17.7678       25.5540       28.2500       27.6538       37.8517       57.1919       98.8465      101.5106       90.5219       77.1907       83.5182       94.9989      103.2552      122.9277      115.6482      106.1921      108.7473      102.1876       97.0927      125.0094      118.1784      112.2066      107.8305      138.8707      115.3871      109.5244      111.5442      124.8498      114.5953      119.1308      112.8502      130.3613      145.5218      155.1122      159.9501      188.1176      175.7587      186.2436      217.0945      150.2065      154.3777      140.0518      152.5755      137.8946      134.4327      138.1619      147.2772      152.3842      138.7769      139.9890      154.1323      160.3013      169.3425      169.0623      179.3419      152.1950      138.9779      138.6673      152.6696      132.0324      128.7345      128.4289      111.0239       88.4037       84.5581       99.6119      111.8688      189.7520        0.0000        0.0000        0.0000        0.0000        0.0000        0.0000        0.0000        0.0000        0.0000        0.0000        0.0000        0.0000      131.0100      138.1500      155.0700        0.0000      154.1100      151.9500        0.0000        0.0000        0.0000        0.0000        0.0000        0.0000        0.0000        0.0000        0.0000        0.0000        0.0000        0.0000        0.0000        0.0000        0.0000        0.0000        0.0000        0.0000        0.0000        0.0000        0.0000        0.0000        0.0000        0.0000        0.0000        0.0000        0.0000        0.0000        0.0000        0.0000        0.0000        0.0000        0.0000        0.0000        0.0000        0.0000        0.0000        0.0000        0.0000        0.0000        0.0000        0.0000        0.0000
        0.0000        0.0000        0.0000        0.0000        0.0000        0.0000        0.0000        0.0000        0.0000        0.0000        0.0000        0.0000        0.0000        0.0000        0.0000        0.0000        0.0000        0.0000        0.0000        0.0000        0.0000        0.0000        0.0000        0.0000        0.0000        0.0000        0.0000        0.0000        0.0000        0.0000        0.0000        0.0000        0.0000        0.0000        0.0000        0.0000        0.0000        0.0000        0.0000        0.0000        0.0000        0.0000        0.0000        0.0000        0.0000        0.0000        0.0000        0.0000        0.0000        0.0000        0.0000        0.0000        0.0000        0.0000        0.0000        0.0000        0.0000        0.0000        0.0000        0.0000        0.0000        0.0000        0.0000        0.0000        0.0000        0.0000        0.0000        0.0000        0.0000        0.0000        0.0000        0.0000        0.0000        0.0000        0.0000        0.0000        0.0000        0.0000        0.0000        0.0000        0.0000        0.0000        0.0000        0.0000        0.0000        0.0000        0.0000        0.0000        0.0000        0.0000        0.0000        0.0000        0.0000        0.0000        0.0000        0.0000        0.0000        0.0000        0.0000       30.3384       34.6338       42.2790       31.2353       22.9061       20.3658       17.5689       20.4704       33.7390       19.6042       15.8145       14.1968        6.4953        7.2785        3.2880        3.8013        4.4976        5.0441        7.3866       10.8296       16.9662       17.6068       16.7039       21.9264       32.1003       42.9073       53.6896       78.5505       92.8989       92.4206       84.1920       84.8792      103.8995      112.4096      128.4664      120.8019      119.2802      111.9147      109.0570      108.0023      136.7898      151.9168      141.9245      144.2782      169.2111      130.4874      125.3903      127.8366      141.7990      126.7357      123.7232      122.1548      123.3858      139.6837      132.1344      143.7957      179.0201      173.5025      212.2755      191.1386      149.5109      139.1666      139.6039      145.5962      144.5458      135.1100      140.8968      140.4553      147.3497      130.4201      128.9684      135.4861      133.4809      138.7999      142.1296      143.8910      125.0746      115.5191      111.1691      112.5519      103.1617      107.4630      102.4308       89.2528       74.8729       68.1353       84.7265      103.2921      174.9125        0.0000        0.0000        0.0000        0.0000        0.0000        0.0000      176.9876      120.9300        0.0000        0.0000        0.0000        0.0000      113.2500       92.0700        0.0000        0.0000        0.0000        0.0000        0.0000        0.0000        0.0000        0.0000        0.0000        0.0000        0.0000        0.0000        0.0000        0.0000        0.0000        0.0000        0.0000        0.0000        0.0000        0.0000        0.0000        0.0000        0.0000        0.0000        0.0000        0.0000        0.0000        0.0000        0.0000        0.0000        0.0000        0.0000        0.0000        0.0000        0.0000        0.0000        0.0000        0.0000        0.0000        0.0000        0.0000        0.0000        0.0000        0.0000        0.0000        0.0000        0.0000
        0.0000        0.0000        0.0000        0.0000        0.0000        0.0000        0.0000        0.0000        0.0000        0.0000        0.0000        0.0000        0.0000        0.0000        0.0000        0.0000        0.0000        0.0000        0.0000        0.0000        0.0000        0.0000        0.0000        0.0000        0.0000        0.0000        0.0000        0.0000        0.0000        0.0000        0.0000        0.0000        0.0000        0.0000        0.0000        0.0000        0.0000        0.0000        0.0000        0.0000        0.0000        0.0000        0.0000        0.0000        0.0000        0.0000        0.0000        0.0000        0.0000        0.0000        0.0000        0.0000        0.0000        0.0000        0.0000        0.0000        0.0000        0.0000        0.0000        0.0000        0.0000        0.0000        0.0000        0.0000        0.0000        0.0000        0.0000        0.0000        0.0000        0.0000        0.0000        0.0000        0.0000        0.0000        0.0000        0.0000        0.0000        0.0000        0.0000        0.0000        0.0000        0.0000        0.0000        0.0000        0.0000        0.0000        0.0000        0.0000        0.0000        0.0000        0.0000        0.0000        0.0000        0.0000        0.0000        0.0000        0.0000       21.1145       16.8934       24.9002       33.0289       33.9888       28.8045       17.1654       17.6124       14.5569       17.4551       17.1045       15.3732       12.4024        8.9530        3.8397        2.1270        2.9931        4.2829        6.3788        5.8088        7.3780        9.3055       12.9465       17.0872       20.6573       21.7273       27.1591       31.2892       40.1784       57.6519       64.8297       58.5315       66.4361       73.1134      103.7449      130.1584      141.4846      135.4324      125.8152      126.0292      121.9118      127.7728      152.3365      162.6614      150.6407      144.7203      146.0547      138.0974      135.5899      133.8853      141.6463      156.1293      141.8868      135.1305      127.9210      140.2460      125.3959      141.5136      139.9532      169.2215      199.2399      182.3450      155.0358      153.8456      145.2793      143.0093      145.0251      146.7231      140.0564      140.8506      134.3355      140.9110      148.8497      140.4365      132.4003      160.9266      150.7450      131.0918      117.1821      104.3247       95.6915      100.9802       89.8003       93.3357       81.5819       75.4156       62.7672       63.5321       75.4809       84.9609        0.0000        0.0000        0.0000        0.0000        0.0000      125.7809      128.2290      123.9988       74.0100        0.0000        0.0000        0.0000        0.0000        0.0000        0.0000        0.0000        0.0000        0.0000        0.0000        0.0000        0.0000        0.0000        0.0000        0.0000        0.0000        0.0000        0.0000        0.0000        0.0000        0.0000        0.0000        0.0000        0.0000        0.0000        0.0000        0.0000        0.0000        0.0000        0.0000        0.0000        0.0000        0.0000        0.0000        0.0000        0.0000        0.0000        0.0000        0.0000        0.0000        0.0000        0.0000        0.0000        0.0000        0.0000        0.0000        0.0000        0.0000        0.0000        0.0000        0.0000        0.0000        0.0000
        0.0000        0.0000        0.0000        0.0000        0.0000        0.0000        0.0000        0.0000        0.0000        0.0000        0.0000        0.0000        0.0000        0.0000        0.0000        0.0000        0.0000        0.0000        0.0000        0.0000        0.0000        0.0000        0.0000        0.0000        0.0000        0.0000        0.0000        0.0000        0.0000        0.0000        0.0000        0.0000        0.0000        0.0000        0.0000        0.0000        0.0000        0.0000        0.0000        0.0000        0.0000        0.0000        0.0000        0.0000        0.0000        0.0000        0.0000        0.0000        0.0000        0.0000        0.0000        0.0000        0.0000        0.0000        0.0000        0.0000        0.0000        0.0000        0.0000        0.0000        0.0000        0.0000        0.0000        0.0000        0.0000        0.0000        0.0000        0.0000        0.0000        0.0000        0.0000        0.0000        0.0000        0.0000        0.0000        0.0000        0.0000        0.0000        0.0000        0.0000        0.0000        0.0000        0.0000        0.0000        0.0000        0.0000        0.0000        0.0000        0.0000        0.0000        0.0000        0.0000        0.0000        0.0000        0.0000        0.0000        0.0000       21.0005       15.5377       21.3056       29.0711       24.0676       20.5106       16.5290       18.4493       20.3334       23.5072       12.3486       18.4584        8.9978        7.2145        3.4669        2.9854        3.1659        3.6513        6.1201        6.3207        8.1490       10.4325       25.1298       23.2336       28.3240       27.0939       29.3595       34.5489       41.5299       44.9432       52.1538       49.3697       56.3925       61.4376       75.2897      104.8455      114.9271      116.2951      127.0708      139.9466      135.1230      140.2160      139.0072      151.4124      146.0441      156.3945      206.6989      160.2614      144.5045      143.1558      143.7573      183.9693      154.6796      143.1140      144.5157      145.1419      144.7556      150.7355      150.1338      170.8500      192.1805      188.3903      147.6128      137.9436      138.3031      137.4073      144.6465      150.5427      143.6214      130.0200      140.0646      156.7521      164.3610      165.6221      145.3736      151.4232      152.4358      131.2611      110.9601      101.9052      108.6343       96.4194       79.8661       73.7478       68.6125       65.0486       55.6521       58.2120       67.3231       92.6360        0.0000        0.0000        0.0000       18.0000      102.8289      115.1632      118.3440      117.6988       44.0400        0.0000        0.0000        0.0000        0.0000        0.0000        0.0000        0.0000        0.0000        0.0000        0.0000        0.0000        0.0000        0.0000        0.0000        0.0000        0.0000        0.0000        0.0000        0.0000        0.0000        0.0000        0.0000        0.0000        0.0000        0.0000        0.0000        0.0000        0.0000        0.0000        0.0000        0.0000        0.0000        0.0000        0.0000        0.0000        0.0000        0.0000        0.0000        0.0000        0.0000        0.0000        0.0000        0.0000        0.0000        0.0000        0.0000        0.0000        0.0000        0.0000        0.0000        0.0000        0.0000        0.0000
        0.0000        0.0000        0.0000        0.0000        0.0000        0.0000        0.0000        0.0000        0.0000        0.0000        0.0000        0.0000        0.0000        0.0000        0.0000        0.0000        0.0000        0.0000        0.0000        0.0000        0.0000        0.0000        0.0000        0.0000        0.0000        0.0000        0.0000        0.0000        0.0000        0.0000        0.0000        0.0000        0.0000        0.0000        0.0000        0.0000        0.0000        0.0000        0.0000        0.0000        0.0000        0.0000        0.0000        0.0000        0.0000        0.0000        0.0000        0.0000        0.0000        0.0000        0.0000        0.0000        0.0000        0.0000        0.0000        0.0000        0.0000        0.0000        0.0000        0.0000        0.0000        0.0000        0.0000        0.0000        0.0000        0.0000        0.0000        0.0000        0.0000        0.0000        0.0000        0.0000        0.0000        0.0000        0.0000        0.0000        0.0000        0.0000        0.0000        0.0000        0.0000        0.0000        0.0000        0.0000        0.0000        0.0000        0.0000        0.0000        0.0000        0.0000        0.0000        0.0000        0.0000        0.0000        0.0000        0.0000        8.1537       13.9728       10.9923       14.8690       17.6086       16.6751       18.1781       12.5300       12.5846       12.4748       12.1620       10.1579        9.4673        6.5244        5.6751        8.0129        6.1047        5.4302       11.3128       10.1511       10.1774       62.9924       35.9823       37.1517       39.1090       53.2057       29.7862       27.0158       31.5158       34.6052       35.1170       34.7402       38.7352       46.4549       48.4950       60.9692       74.7082       95.1554      108.2244      124.0846      156.0828      163.7347      183.8941      177.3608      185.2377      205.3948      268.6751      204.3502      173.1243      182.9421      168.7456      128.3134      152.6668      117.1499      126.4156      138.5331      136.4314      140.3230      144.0788      166.5551      160.7023      160.2863      160.6704      180.3986      175.2489      162.9359      173.8396      174.6472      181.0831      205.9961      165.4310      152.5411      163.5136      163.8168      153.3088      143.7164      164.7023      160.2009      142.4015      104.8447      100.0587       90.4810       85.3397       63.5381       55.1949       53.2267       59.3620       31.3475       54.3888       79.9499        0.0000        0.0000        0.0000        0.0000       81.9013       84.1673       98.4090      106.4782      107.6290       55.4400        0.0000        0.0000        0.0000        0.0000        0.0000        0.0000        0.0000        0.0000        0.0000        0.0000        0.0000        0.0000        0.0000        0.0000        0.0000        0.0000        0.0000        0.0000        0.0000        0.0000        0.0000        0.0000        0.0000        0.0000        0.0000        0.0000        0.0000        0.0000        0.0000        0.0000        0.0000        0.0000        0.0000        0.0000        0.0000        0.0000        0.0000        0.0000        0.0000        0.0000        0.0000        0.0000        0.0000        0.0000        0.0000        0.0000        0.0000        0.0000        0.0000        0.0000        0.0000        0.0000        0.0000
        0.0000        0.0000        0.0000        0.0000        0.0000        0.0000        0.0000        0.0000        0.0000        0.0000        0.0000        0.0000        0.0000        0.0000        0.0000        0.0000        0.0000        0.0000        0.0000        0.0000        0.0000        0.0000        0.0000        0.0000        0.0000        0.0000        0.0000        0.0000        0.0000        0.0000        0.0000        0.0000        0.0000        0.0000        0.0000        0.0000        0.0000        0.0000        0.0000        0.0000        0.0000        0.0000        0.0000        0.0000        0.0000        0.0000        0.0000        0.0000        0.0000        0.0000        0.0000        0.0000        0.0000        0.0000        0.0000        0.0000        0.0000        0.0000        0.0000        0.0000        0.0000        0.0000        0.0000        0.0000        0.0000        0.0000        0.0000        0.0000        0.0000        0.0000        0.0000        0.0000        0.0000        0.0000        0.0000        0.0000        0.0000        0.0000        0.0000        0.0000        0.0000        0.0000        0.0000        0.0000        0.0000        0.0000        0.0000        0.0000        0.0000        0.0000        0.0000        0.0000        0.0000        0.0000        0.0000        0.0000        5.3931        6.5717        9.4739       12.3582       16.0776       15.1053       14.2163        8.0336       17.5407       13.5182       13.8376       15.9255       10.9275        6.0402        6.8258       10.8552       11.8170       17.9437       15.1319       11.7091       11.7709       39.0057       47.4184       36.6496       27.5004       46.9528       28.3918       25.8873       34.5085       48.5431       33.2876       31.2554       34.3725       39.9204       46.0358       58.8164       65.2298       86.7737       97.7700      120.1918      126.6834      114.8970      114.4915      123.7182      163.1533      198.4719      240.7031      192.4132      192.8516      168.1758      162.5656      135.1445      131.1069      122.9601      126.8459      140.8218      140.0766      147.2280      140.7630      157.8808      165.2321      170.7661      178.5100      197.1283      190.7211      192.0722      207.5523      205.9357      197.9845      190.4969      180.0964      170.1880      185.3506      171.5830      171.6986      141.1677      144.5845      144.2612      123.6771      107.0738       97.8411       81.6195       77.1993       58.6677       54.5295       52.8731       61.0661        0.0000        0.0000        0.0000        0.0000        0.0000        0.0000       75.5714       74.9631       83.4585       89.1879       88.4216       99.4249        0.0000        0.0000        0.0000        0.0000        0.0000        0.0000        0.0000        0.0000        0.0000        0.0000        0.0000        0.0000        0.0000        0.0000        0.0000        0.0000        0.0000        0.0000        0.0000        0.0000        0.0000        0.0000        0.0000        0.0000        0.0000        0.0000        0.0000        0.0000        0.0000        0.0000        0.0000        0.0000        0.0000        0.0000        0.0000        0.0000        0.0000        0.0000        0.0000        0.0000        0.0000        0.0000        0.0000        0.0000        0.0000        0.0000        0.0000        0.0000        0.0000        0.0000        0.0000        0.0000        0.0000        0.0000
        0.0000        0.0000        0.0000        0.0000        0.0000        0.0000        0.0000        0.0000        0.0000        0.0000        0.0000        0.0000        0.0000        0.0000        0.0000        0.0000        0.0000        0.0000        0.0000        0.0000        0.0000        0.0000        0.0000        0.0000        0.0000        0.0000        0.0000        0.0000        0.0000        0.0000        0.0000        0.0000        0.0000        0.0000        0.0000        0.0000        0.0000        0.0000        0.0000        0.0000        0.0000        0.0000        0.0000        0.0000        0.0000        0.0000        0.0000        0.0000        0.0000        0.0000        0.0000        0.0000        0.0000        0.0000        0.0000        0.0000        0.0000        0.0000        0.0000        0.0000        0.0000        0.0000        0.0000        0.0000        0.0000        0.0000        0.0000        0.0000        0.0000        0.0000        0.0000        0.0000        0.0000        0.0000        0.0000        0.0000        0.0000        0.0000        0.0000        0.0000        0.0000        0.0000        0.0000        0.0000        0.0000        0.0000        0.0000        0.0000        0.0000        0.0000        0.0000        0.0000        0.0000        0.0000        0.0000        0.0000        2.1923        4.1552        4.9472        6.8552        9.1971        7.9388       10.3214        7.8086       10.0205       16.5956       14.7211        6.3868        6.0975        7.6824        7.7787        8.8922       16.2774       23.2824       19.8238       10.5000        9.2361       12.9737       34.7334       34.3775       23.8198       22.6473       30.0707       26.4800       31.7489       32.7927       31.9039       29.4657       29.5839       38.2619       42.2493       49.3368       49.2119       67.8430       68.8570       91.5587       97.1876       85.1109       80.1247      113.7398      164.6884      229.6232      253.9274      196.5602      207.1619      144.4000      135.2652      130.5319      122.2635      122.0809      126.9782      140.1127      145.6652      148.7527      158.9847      173.4690      171.5498      184.1203      189.0450      215.5119      208.0250      227.9687      231.2704      233.2112      220.0052      207.8232      200.8956      191.4196      191.4535      187.5745      172.5008      161.0646      161.1302      148.7924      137.0847      120.0120      100.7360       75.7239       78.6376       60.0992       58.0919       50.5132        0.0000        0.0000        0.0000        0.0000        0.0000        0.0000       67.9948       68.7267       68.1673       80.0237       79.0432       82.8029       82.1620        0.0000        0.0000        0.0000        0.0000        0.0000        0.0000        0.0000        0.0000        0.0000        0.0000        0.0000        0.0000        0.0000        0.0000        0.0000        0.0000        0.0000        0.0000        0.0000        0.0000        0.0000        0.0000        0.0000        0.0000        0.0000        0.0000        0.0000        0.0000        0.0000        0.0000        0.0000        0.0000        0.0000        0.0000        0.0000        0.0000        0.0000        0.0000        0.0000        0.0000        0.0000        0.0000        0.0000        0.0000        0.0000        0.0000        0.0000        0.0000        0.0000        0.0000        0.0000        0.0000        0.0000        0.0000
        0.0000        0.0000        0.0000        0.0000        0.0000        0.0000        0.0000        0.0000        0.0000        0.0000        0.0000        0.0000        0.0000        0.0000        0.0000        0.0000        0.0000        0.0000        0.0000        0.0000        0.0000        0.0000        0.0000        0.0000        0.0000        0.0000        0.0000        0.0000        0.0000        0.0000        0.0000        0.0000        0.0000        0.0000        0.0000        0.0000        0.0000        0.0000        0.0000        0.0000        0.0000        0.0000        0.0000        0.0000        0.0000        0.0000        0.0000        0.0000        0.0000        0.0000        0.0000        0.0000        0.0000        0.0000        0.0000        0.0000        0.0000        0.0000        0.0000        0.0000        0.0000        0.0000        0.0000        0.0000        0.0000        0.0000        0.0000        0.0000        0.0000        0.0000        0.0000        0.0000        0.0000        0.0000        0.0000        0.0000        0.0000        0.0000        0.0000        0.0000        0.0000        0.0000        0.0000        0.0000        0.0000        0.0000        0.0000        0.0000        0.0000        0.0000        0.0000        0.0000        0.0000        0.0000        0.0000        0.0000        0.0000        2.2043        2.8945        4.7234        5.2620        5.5360        5.8016        5.4420        4.9086        6.4761        6.4349       11.9638        8.8345        7.6810        8.5179        9.7381       22.1554       22.2096       19.5596       10.3273        8.9981       14.2150       16.4892       20.2229       19.1431       20.4440       23.8690       25.7852       26.4068       27.4738       31.9084       29.5885       32.4319       39.1507       40.6332       45.7438       46.0783       55.9784       63.6630       70.9759       75.3527       80.2798       80.9475      134.3396      163.0573      223.6607      212.9566      162.1956      151.6339      111.0549      121.5229      146.1484      139.0010      122.4792      139.6990      157.5306      145.2621      172.6147      194.3063      193.1410      200.8212      217.4217      215.7332      223.8454      237.3387      248.1800      261.7020      286.8069      253.5690      250.6542      226.4012      219.1572      208.4917      183.5000      186.9613      162.7741      163.4341      148.7970      136.1500      118.7098      102.9165       85.4629       83.1251       60.5272       63.1707        0.0000        0.0000        0.0000        0.0000        0.0000        0.0000        0.0000       65.1864       64.2781       66.5336       77.9209       71.4686       74.2744       75.3654        0.0000        0.0000        0.0000        0.0000        0.0000        0.0000        0.0000        0.0000        0.0000        0.0000        0.0000        0.0000        0.0000        0.0000        0.0000        0.0000        0.0000        0.0000        0.0000        0.0000        0.0000        0.0000        0.0000        0.0000        0.0000        0.0000        0.0000        0.0000        0.0000        0.0000        0.0000        0.0000        0.0000        0.0000        0.0000        0.0000        0.0000        0.0000        0.0000        0.0000        0.0000        0.0000        0.0000        0.0000        0.0000        0.0000        0.0000        0.0000        0.0000        0.0000        0.0000        0.0000        0.0000        0.0000
        0.0000        0.0000        0.0000        0.0000        0.0000        0.0000        0.0000        0.0000        0.0000        0.0000        0.0000        0.0000        0.0000        0.0000        0.0000        0.0000        0.0000        0.0000        0.0000        0.0000        0.0000        0.0000        0.0000        0.0000        0.0000        0.0000        0.0000        0.0000        0.0000        0.0000        0.0000        0.0000        0.0000        0.0000        0.0000        0.0000        0.0000        0.0000        0.0000        0.0000        0.0000        0.0000        0.0000        0.0000        0.0000        0.0000        0.0000        0.0000        0.0000        0.0000        0.0000        0.0000        0.0000        0.0000        0.0000        0.0000        0.0000        0.0000        0.0000        0.0000        0.0000        0.0000        0.0000        0.0000        0.0000        0.0000        0.0000        0.0000        0.0000        0.0000        0.0000        0.0000        0.0000        0.0000        0.0000        0.0000        0.0000        0.0000        0.0000        0.0000        0.0000        0.0000        0.0000        0.0000        0.0000        0.0000        0.0000        0.0000        0.0000        0.0000        0.0000        0.0000        0.0000        0.0000        0.0000        0.0000        0.2464        0.2190        0.2857        0.5783        0.0000        2.5102        1.3040        4.5039        3.8044        5.9204        6.3524       14.8397       14.5072       13.2798       16.7618       17.6474       17.8200       20.3972       15.7150       18.1709       17.9501       22.1915       15.6996       20.6440       50.3296       35.8518       37.3571       28.1182       38.6136       42.2844       42.5971       37.2048       43.4670       47.9500       43.9798       46.2058       49.5063       42.6344       49.7015       67.1665       80.2218       69.0087       70.6551       98.8068      116.6753      164.4104      186.2650      148.4947      110.9698      139.5952      143.4657      158.3478      140.0776      150.1154      183.4719      185.4722      160.1522      201.2821      202.9325      232.6413      238.9582      247.9395      248.2297      249.9287      279.1939      291.6439      298.3521      279.4423      258.5117      271.6946      265.3942      240.9872      228.1631      195.2957      179.0045      168.2146      162.1694      145.6015      129.1266      103.4191       89.8541      103.5952       88.9003        0.0000        0.0000        0.0000        0.0000        0.0000       59.5500       57.4200        0.0000       65.6925       63.4661       65.3637       69.8466       74.6401       69.7131       68.6583        0.0000        0.0000        0.0000        0.0000        0.0000        0.0000        0.0000        0.0000        0.0000        0.0000        0.0000        0.0000        0.0000        0.0000        0.0000        0.0000        0.0000        0.0000        0.0000        0.0000        0.0000        0.0000        0.0000        0.0000        0.0000        0.0000        0.0000        0.0000        0.0000        0.0000        0.0000        0.0000        0.0000        0.0000        0.0000        0.0000        0.0000        0.0000        0.0000        0.0000        0.0000        0.0000        0.0000        0.0000        0.0000        0.0000        0.0000        0.0000        0.0000        0.0000        0.0000        0.0000        0.0000        0.0000        0.0000
        0.0000        0.0000        0.0000        0.0000        0.0000        0.0000        0.0000        0.0000        0.0000        0.0000        0.0000        0.0000        0.0000        0.0000        0.0000        0.0000        0.0000        0.0000        0.0000        0.0000        0.0000        0.0000        0.0000        0.0000        0.0000        0.0000        0.0000        0.0000        0.0000        0.0000        0.0000        0.0000        0.0000        0.0000        0.0000        0.0000        0.0000        0.0000        0.0000        0.0000        0.0000        0.0000        0.0000        0.0000        0.0000        0.0000        0.0000        0.0000        0.0000        0.0000        0.0000        0.0000        0.0000        0.0000        0.0000        0.0000        0.0000        0.0000        0.0000        0.0000        0.0000        0.0000        0.0000        0.0000        0.0000        0.0000        0.0000        0.0000        0.0000        0.0000        0.0000        0.0000        0.0000        0.0000        0.0000        0.0000        0.0000        0.0000        0.0000        0.0000        0.0000        0.0000        0.0000        0.0000        0.0000        0.0000        0.0000        0.0000        0.0000        0.0000        0.0000        0.0000        0.0000        0.0000        0.0000        0.0000        0.0000        0.5012        0.0000        0.0000        0.0000        0.3731        0.9876        3.7889        3.8639        6.2075        8.6751       13.1557       18.2909       18.5497       25.3449       31.5874       28.3124       23.6654       17.5787       16.5074       21.2767       23.1430       28.1049       39.0176       42.5620       26.4078       20.1858       28.2741       33.7653       56.7429       55.7352       47.8561       67.0859       72.6013       74.1160       51.6652       50.0534       42.1195       52.5083       71.3769       66.8693       61.1960       58.8749       46.1449       45.9457       59.2236       88.4230      118.4749      123.0718      140.9216      167.0178      170.8525      149.6867      171.7107      192.5163      230.3688      230.1862      220.8516      205.0468      261.0282      266.2679      295.6199      263.8465      301.0222      315.1354      326.1949      300.4620      281.2450      262.6790      263.1494      247.6759      209.7852      195.3061      186.9930      165.2045      164.5498      155.6240      132.1942      128.8680       75.1836       86.4908      127.5737       92.0001        0.0000        0.0000        0.0000        0.0000        0.0000       51.3900       50.8500       30.1800       64.6007       64.9935       64.2790       68.9938       68.1459       67.3582       66.5024        0.0000        0.0000        0.0000        0.0000        0.0000        0.0000        0.0000        0.0000        0.0000        0.0000        0.0000        0.0000        0.0000        0.0000        0.0000        0.0000        0.0000        0.0000        0.0000        0.0000        0.0000        0.0000        0.0000        0.0000        0.0000        0.0000        0.0000        0.0000        0.0000        0.0000        0.0000        0.0000        0.0000        0.0000        0.0000        0.0000        0.0000        0.0000        0.0000        0.0000        0.0000        0.0000        0.0000        0.0000        0.0000        0.0000        0.0000        0.0000        0.0000        0.0000        0.0000        0.0000        0.0000        0.0000        0.0000
        0.0000        0.0000        0.0000        0.0000        0.0000        0.0000        0.0000        0.0000        0.0000        0.0000        0.0000        0.0000        0.0000        0.0000        0.0000        0.0000        0.0000        0.0000        0.0000        0.0000        0.0000        0.0000        0.0000        0.0000        0.0000        0.0000        0.0000        0.0000        0.0000        0.0000        0.0000        0.0000        0.0000        0.0000        0.0000        0.0000        0.0000        0.0000        0.0000        0.0000        0.0000        0.0000        0.0000        0.0000        0.0000        0.0000        0.0000        0.0000        0.0000        0.0000        0.0000        0.0000        0.0000        0.0000        0.0000        0.0000        0.0000        0.0000        0.0000        0.0000        0.0000        0.0000        0.0000        0.0000        0.0000        0.0000        0.0000        0.0000        0.0000        0.0000        0.0000        0.0000        0.0000        0.0000        0.0000        0.0000        0.0000        0.0000        0.0000        0.0000        0.0000        0.0000        0.0000        0.0000        0.0000        0.0000        0.0000        0.0000        0.0000        0.0000        0.0000        0.0000        0.0000        0.0000        0.0000        0.0000        0.0000        0.0000        0.0000        0.0000        0.0000        0.3035        0.6716        4.3954        6.0279        7.5073       11.4244       21.7494       25.8671       26.8977       33.1416       31.9902       28.6693       22.9916       22.2618       15.6211       22.2194       24.8863       29.1928       36.0187       27.5256       25.6318       22.5784       22.5874       23.1199       31.9994       30.5136       40.8412       38.3406       60.5287       71.9165       52.1885       44.9583       52.1149       53.1046       65.1195       55.9514       54.5085       54.4081       47.4587       46.3457       56.2439       64.9040      112.0625      110.9868      125.8907      167.2673      173.4378      158.4590      180.8880      191.8681      207.0924      193.0300      202.1603      229.8156      307.6013      292.0926      281.7320      290.7486      337.8134      328.8893      334.5236      300.8722      297.8596      288.5714      277.1730      247.7872      204.5722      203.0141      174.0249      161.8207      152.4104      136.6395      135.0234      132.1227      102.4901      103.7965        0.0000        0.0000        0.0000        0.0000        0.0000        0.0000       36.1200       39.1200       91.4100       35.3100       65.5920       70.4827       63.4487       67.5157       58.9486       54.9655       56.0036        0.0000        0.0000        0.0000        0.0000        0.0000        0.0000        0.0000        0.0000        0.0000        0.0000        0.0000        0.0000        0.0000        0.0000        0.0000        0.0000        0.0000        0.0000        0.0000        0.0000        0.0000        0.0000        0.0000        0.0000        0.0000        0.0000        0.0000        0.0000        0.0000        0.0000        0.0000        0.0000        0.0000        0.0000        0.0000        0.0000        0.0000        0.0000        0.0000        0.0000        0.0000        0.0000        0.0000        0.0000        0.0000        0.0000        0.0000        0.0000        0.0000        0.0000        0.0000        0.0000        0.0000        0.0000        0.0000
        0.0000        0.0000        0.0000        0.0000        0.0000        0.0000        0.0000        0.0000        0.0000        0.0000        0.0000        0.0000        0.0000        0.0000        0.0000        0.0000        0.0000        0.0000        0.0000        0.0000        0.0000        0.0000        0.0000        0.0000        0.0000        0.0000        0.0000        0.0000        0.0000        0.0000        0.0000        0.0000        0.0000        0.0000        0.0000        0.0000        0.0000        0.0000        0.0000        0.0000        0.0000        0.0000        0.0000        0.0000        0.0000        0.0000        0.0000        0.0000        0.0000        0.0000        0.0000        0.0000        0.0000        0.0000        0.0000        0.0000        0.0000        0.0000        0.0000        0.0000        0.0000        0.0000        0.0000        0.0000        0.0000        0.0000        0.0000        0.0000        0.0000        0.0000        0.0000        0.0000        0.0000        0.0000        0.0000        0.0000        0.0000        0.0000        0.0000        0.0000        0.0000        0.0000        0.0000        0.0000        0.0000        0.0000        0.0000        0.0000        0.0000        0.0000        0.0000        0.0000        0.0000        0.0000        0.0000        0.0000        0.0000        0.0000        0.0000        0.0000        0.0000        0.0000        0.2105        5.7386        9.3756       10.2516       30.2208       26.2711       23.2468       25.0486       23.1213       18.9560       23.0930       22.9272       21.3269       17.5937       18.6615       19.2470       25.2780       28.7367       25.9178       27.3933       23.5365       28.0219       28.4289       28.1192       35.3284       36.6593       30.2168       40.6029       63.2842       48.6785       56.0472       54.2034       56.2119       65.2143       51.0638       47.0030       50.9126       53.0357       55.7320       60.2701       64.0939       90.0207      103.0973      120.1616      161.5506      149.4849      134.3239      162.6753      196.0787      228.0652      191.5135      205.4093      261.8879      304.4106      252.6293      278.9462      296.5669      288.3569      295.7141      291.1948      290.9850      279.0535      269.2086      286.3903      243.6100      196.5273      192.9989      171.7817      167.5565      147.8788      139.7737      132.3096      125.9427      118.2014      126.8643        0.0000        0.0000        0.0000        0.0000        0.0000        0.0000        0.0000       95.1900      100.0200       41.0100       61.2763       64.3257       63.2243       52.9273       48.8200       50.3377       54.9707        0.0000        0.0000        0.0000        0.0000        0.0000        0.0000        0.0000        0.0000        0.0000        0.0000        0.0000        0.0000        0.0000        0.0000        0.0000        0.0000        0.0000        0.0000        0.0000        0.0000        0.0000        0.0000        0.0000        0.0000        0.0000        0.0000        0.0000        0.0000        0.0000        0.0000        0.0000        0.0000        0.0000        0.0000        0.0000        0.0000        0.0000        0.0000        0.0000        0.0000        0.0000        0.0000        0.0000        0.0000        0.0000        0.0000        0.0000        0.0000        0.0000        0.0000        0.0000        0.0000        0.0000        0.0000        0.0000
        0.0000        0.0000        0.0000        0.0000        0.0000        0.0000        0.0000        0.0000        0.0000        0.0000        0.0000        0.0000        0.0000        0.0000        0.0000        0.0000        0.0000        0.0000        0.0000        0.0000        0.0000        0.0000        0.0000        0.0000        0.0000        0.0000        0.0000        0.0000        0.0000        0.0000        0.0000        0.0000        0.0000        0.0000        0.0000        0.0000        0.0000        0.0000        0.0000        0.0000        0.0000        0.0000        0.0000        0.0000        0.0000        0.0000        0.0000        0.0000        0.0000        0.0000        0.0000        0.0000        0.0000        0.0000        0.0000        0.0000        0.0000        0.0000        0.0000        0.0000        0.0000        0.0000        0.0000        0.0000        0.0000        0.0000        0.0000        0.0000        0.0000        0.0000        0.0000        0.0000        0.0000        0.0000        0.0000        0.0000        0.0000        0.0000        0.0000        0.0000        0.0000        0.0000        0.0000        0.0000        0.0000        0.0000        0.0000        0.0000        0.0000        0.0000        0.0000        0.0000        0.0000        0.0000        0.0000        0.0000        0.0000        0.0000        0.0000        0.0000        0.0000        0.0000        0.0000       13.0510       21.0859       22.1915       27.8861       29.0991       31.1725       32.4120       31.6680       33.8645       38.7278       40.6479       30.9804       21.6618       20.8865       25.5888       44.4216       46.4115       42.3639       39.6011       40.7083       49.4528       41.7264       48.6214       54.5267        0.0000        0.0000       49.7510       73.1131       71.8603       60.0301       67.0586       63.9430       68.3110       60.9995       55.2017       52.6956       44.8959       40.9074       44.3018       49.1874       77.5583       79.8502       90.7504      115.3726       86.9267       88.3297       90.2265      112.2759      147.2174      131.3874      176.1058      221.2025      176.9689      202.0627      274.0125      266.5360      245.2241      244.9675      299.1446      307.1539      271.4745      243.1572      253.7799      228.7969      195.6177      170.1575      173.3981      152.1387      134.0649      136.4780      143.2932        0.0000        0.0000        0.0000        0.0000        0.0000        0.0000        0.0000        0.0000        0.0000        0.0000        0.0000        0.0000        0.0000       59.0296       69.9014       44.7399       37.7425       36.4748       40.2919        0.0000        0.0000        0.0000        0.0000        0.0000        0.0000        0.0000        0.0000        0.0000        0.0000        0.0000        0.0000        0.0000        0.0000        0.0000        0.0000        0.0000        0.0000        0.0000        0.0000        0.0000        0.0000        0.0000        0.0000        0.0000        0.0000        0.0000        0.0000        0.0000        0.0000        0.0000        0.0000        0.0000        0.0000        0.0000        0.0000        0.0000        0.0000        0.0000        0.0000        0.0000        0.0000        0.0000        0.0000        0.0000        0.0000        0.0000        0.0000        0.0000        0.0000        0.0000        0.0000        0.0000        0.0000        0.0000        0.0000
        0.0000        0.0000        0.0000        0.0000        0.0000        0.0000        0.0000        0.0000        0.0000        0.0000        0.0000        0.0000        0.0000        0.0000        0.0000        0.0000        0.0000        0.0000        0.0000        0.0000        0.0000        0.0000        0.0000        0.0000        0.0000        0.0000        0.0000        0.0000        0.0000        0.0000        0.0000        0.0000        0.0000        0.0000        0.0000        0.0000        0.0000        0.0000        0.0000        0.0000        0.0000        0.0000        0.0000        0.0000        0.0000        0.0000        0.0000        0.0000        0.0000        0.0000        0.0000        0.0000        0.0000        0.0000        0.0000        0.0000        0.0000        0.0000        0.0000        0.0000        0.0000        0.0000        0.0000        0.0000        0.0000        0.0000        0.0000        0.0000        0.0000        0.0000        0.0000        0.0000        0.0000        0.0000        0.0000        0.0000        0.0000        0.0000        0.0000        0.0000        0.0000        0.0000        0.0000        0.0000        0.0000        0.0000        0.0000        0.0000        0.0000        0.0000        0.0000        0.0000        0.0000        0.0000        0.0000        0.0000        0.0000        0.0000        0.0000        0.0000        0.0000        0.0000        0.0000       16.3992       22.7265       25.8555       27.9223       28.3309       31.6140       31.7797       34.7120       36.2635       40.2461       32.1786       33.4872       24.1615       23.6742       33.4276       49.3738       44.2332       42.0889       45.3334       46.7975       52.3678       53.8531       60.4653        0.0000        0.0000        0.0000        0.0000        0.0000        0.0000       65.1356       70.3314       70.6403       67.1515       56.9411       52.9351       50.2433       40.6318       33.3257       34.8017       40.2548       62.8857       70.4650       76.0715       76.0876       65.8899       67.8217       68.4986       81.0544      102.6852       89.8768       95.5437      113.7651      152.0778      177.6704      225.1555      231.7623      228.6805      254.7134      252.2118      285.6929      258.6146      241.7667      246.4696      228.9481      216.3407      194.6115      199.5767      177.6771      144.6401        0.0000        0.0000        0.0000        0.0000        0.0000        0.0000        0.0000        0.0000        0.0000        0.0000        0.0000        0.0000        0.0000        0.0000        0.0000       58.9012       80.5713       40.2890       31.0419       31.7088       32.5776       44.8792        0.0000        0.0000        0.0000        0.0000        0.0000        0.0000        0.0000        0.0000        0.0000        0.0000        0.0000        0.0000        0.0000        0.0000        0.0000        0.0000        0.0000        0.0000        0.0000        0.0000        0.0000        0.0000        0.0000        0.0000        0.0000        0.0000        0.0000        0.0000        0.0000        0.0000        0.0000        0.0000        0.0000        0.0000        0.0000        0.0000        0.0000        0.0000        0.0000        0.0000        0.0000        0.0000        0.0000        0.0000        0.0000        0.0000        0.0000        0.0000        0.0000        0.0000        0.0000        0.0000        0.0000        0.0000        0.0000
        0.0000        0.0000        0.0000        0.0000        0.0000        0.0000        0.0000        0.0000        0.0000        0.0000        0.0000        0.0000        0.0000        0.0000        0.0000        0.0000        0.0000        0.0000        0.0000        0.0000        0.0000        0.0000        0.0000        0.0000        0.0000        0.0000        0.0000        0.0000        0.0000        0.0000        0.0000        0.0000        0.0000        0.0000        0.0000        0.0000        0.0000        0.0000        0.0000        0.0000        0.0000        0.0000        0.0000        0.0000        0.0000        0.0000        0.0000        0.0000        0.0000        0.0000        0.0000        0.0000        0.0000        0.0000        0.0000        0.0000        0.0000        0.0000        0.0000        0.0000        0.0000        0.0000        0.0000        0.0000        0.0000        0.0000        0.0000        0.0000        0.0000        0.0000        0.0000        0.0000        0.0000        0.0000        0.0000        0.0000        0.0000        0.0000        0.0000        0.0000        0.0000        0.0000        0.0000        0.0000        0.0000        0.0000        0.0000        0.0000        0.0000        0.0000        0.0000        0.0000        0.0000        0.0000        0.0000        0.0000        0.0000        0.0000        0.0000        0.0000        0.0000        0.0000        0.0000       17.9526       20.9542       28.8833       32.1341       34.4298       30.2153       32.9432       44.4819       48.5638       33.3761       33.4567       32.2670       30.9575       38.1778        0.0000       49.5764       55.3110        0.0000        0.0000       63.5759       67.7364        0.0000        0.0000        0.0000        0.0000        0.0000        0.0000        0.0000        0.0000       59.6574       63.1069       61.6350       56.5566       55.4674       48.3002       48.2464       48.2110       47.9866       34.7384       38.9429       57.8556       62.7765       70.5964       67.2742       56.5643       55.4766       55.0954       58.5961       73.4869       63.9227      115.9320      139.4529      155.3581      195.9733      178.5845      227.5329      249.2085      231.8529      233.5476      237.5396      215.4853      217.2424      214.8867      213.2764        0.0000        0.0000        0.0000        0.0000        0.0000        0.0000        0.0000        0.0000        0.0000        0.0000        0.0000        0.0000        0.0000        0.0000        0.0000        0.0000        0.0000        0.0000        0.0000        0.0000       76.4642       49.5158       29.7838       26.9873       26.8338        0.0000        0.0000        0.0000        0.0000        0.0000        0.0000        0.0000        0.0000        0.0000        0.0000        0.0000        0.0000        0.0000        0.0000        0.0000        0.0000        0.0000        0.0000        0.0000        0.0000        0.0000        0.0000        0.0000        0.0000        0.0000        0.0000        0.0000        0.0000        0.0000        0.0000        0.0000        0.0000        0.0000        0.0000        0.0000        0.0000        0.0000        0.0000        0.0000        0.0000        0.0000        0.0000        0.0000        0.0000        0.0000        0.0000        0.0000        0.0000        0.0000        0.0000        0.0000        0.0000        0.0000        0.0000        0.0000        0.0000        0.0000
        0.0000        0.0000        0.0000        0.0000        0.0000        0.0000        0.0000        0.0000        0.0000        0.0000        0.0000        0.0000        0.0000        0.0000        0.0000        0.0000        0.0000        0.0000        0.0000        0.0000        0.0000        0.0000        0.0000        0.0000        0.0000        0.0000        0.0000        0.0000        0.0000        0.0000        0.0000        0.0000        0.0000        0.0000        0.0000        0.0000        0.0000        0.0000        0.0000        0.0000        0.0000        0.0000        0.0000        0.0000        0.0000        0.0000        0.0000        0.0000        0.0000        0.0000        0.0000        0.0000        0.0000        0.0000        0.0000        0.0000        0.0000        0.0000        0.0000        0.0000        0.0000        0.0000        0.0000        0.0000        0.0000        0.0000        0.0000        0.0000        0.0000        0.0000        0.0000        0.0000        0.0000        0.0000        0.0000        0.0000        0.0000        0.0000        0.0000        0.0000        0.0000        0.0000        0.0000        0.0000        0.0000        0.0000        0.0000        0.0000        0.0000        0.0000        0.0000        0.0000        0.0000        0.0000        0.0000        0.0000        0.0000        0.0000        0.0000        0.0000        0.0000        0.0000        0.0000       22.5488       22.0618       23.4200       26.5058       26.4449       28.3448       35.7734       49.4174       50.5918       45.5354       49.2159        0.0000        0.0000        0.0000        0.0000        0.0000        0.0000        0.0000        0.0000        0.0000        0.0000        0.0000        0.0000        0.0000        0.0000        0.0000        0.0000        0.0000        0.0000        0.0000       62.2833       64.5419       58.9821       59.6552       53.8501       46.1351       35.2143       40.6079       36.7442       37.6195       53.9173       56.9149       59.8171       56.6418       46.9418       45.4416       45.2087       48.5972       51.6447       58.0094       77.3127       79.0931      116.0296      180.0175      166.3200      173.5826      192.4489      211.7890      216.1880      211.5425      200.8462      200.4798      220.9536        0.0000        0.0000        0.0000        0.0000        0.0000        0.0000        0.0000        0.0000        0.0000        0.0000        0.0000        0.0000        0.0000        0.0000        0.0000        0.0000        0.0000        0.0000        0.0000        0.0000        0.0000        0.0000       28.1980       27.2889       26.5145        0.0000       84.1770       54.1432        0.0000        0.0000        0.0000        0.0000        0.0000        0.0000        0.0000        0.0000        0.0000        0.0000        0.0000        0.0000        0.0000        0.0000        0.0000        0.0000        0.0000        0.0000        0.0000        0.0000        0.0000        0.0000        0.0000        0.0000        0.0000        0.0000        0.0000        0.0000        0.0000        0.0000        0.0000        0.0000        0.0000        0.0000        0.0000        0.0000        0.0000        0.0000        0.0000        0.0000        0.0000        0.0000        0.0000        0.0000        0.0000        0.0000        0.0000        0.0000        0.0000        0.0000        0.0000        0.0000        0.0000        0.0000        0.0000
        0.0000        0.0000        0.0000        0.0000        0.0000        0.0000        0.0000        0.0000        0.0000        0.0000        0.0000        0.0000        0.0000        0.0000        0.0000        0.0000        0.0000        0.0000        0.0000        0.0000        0.0000        0.0000        0.0000        0.0000        0.0000        0.0000        0.0000        0.0000        0.0000        0.0000        0.0000        0.0000        0.0000        0.0000        0.0000        0.0000        0.0000        0.0000        0.0000        0.0000        0.0000        0.0000        0.0000        0.0000        0.0000        0.0000        0.0000        0.0000        0.0000        0.0000        0.0000        0.0000        0.0000        0.0000        0.0000        0.0000        0.0000        0.0000        0.0000        0.0000        0.0000        0.0000        0.0000        0.0000        0.0000        0.0000        0.0000        0.0000        0.0000        0.0000        0.0000        0.0000        0.0000        0.0000        0.0000        0.0000        0.0000        0.0000        0.0000        0.0000        0.0000        0.0000        0.0000        0.0000        0.0000        0.0000        0.0000        0.0000        0.0000        0.0000        0.0000        0.0000        0.0000        0.0000        0.0000        0.0000        0.0000        0.0000        0.0000        0.0000        0.0000        0.0000        0.0000        0.0000        0.0000        9.1601       14.2258       22.9523       25.1003       28.9778       33.7612       50.8109       63.3526       65.1545       66.0782        0.0000        0.0000        0.0000        0.0000        0.0000        0.0000        0.0000        0.0000        0.0000        0.0000        0.0000        0.0000        0.0000        0.0000        0.0000        0.0000        0.0000        0.0000       67.2837       64.0095       58.9856       60.5407       58.0902       57.1992       47.8972       49.5328       48.7804       47.3021       41.7506       41.2638       41.4676       39.4113       33.4511       32.6318       35.4588       35.4760       33.4445       36.5932       40.9780       49.0546       74.1018      168.5366      179.2177      198.5037      206.2621      234.8411      242.1172      265.9781      210.3900      266.5200        0.0000        0.0000        0.0000        0.0000        0.0000        0.0000        0.0000        0.0000        0.0000        0.0000        0.0000        0.0000        0.0000        0.0000        0.0000        0.0000        0.0000        0.0000        0.0000        0.0000        0.0000        0.0000        0.0000        0.0000       31.3576       41.7428        0.0000       75.2400       73.2300        0.0000        0.0000        0.0000        0.0000        0.0000        0.0000        0.0000        0.0000        0.0000        0.0000        0.0000        0.0000        0.0000        0.0000        0.0000        0.0000        0.0000        0.0000        0.0000        0.0000        0.0000        0.0000        0.0000        0.0000        0.0000        0.0000        0.0000        0.0000        0.0000        0.0000        0.0000        0.0000        0.0000        0.0000        0.0000        0.0000        0.0000        0.0000        0.0000        0.0000        0.0000        0.0000        0.0000        0.0000        0.0000        0.0000        0.0000        0.0000        0.0000        0.0000        0.0000        0.0000        0.0000        0.0000        0.0000
        0.0000        0.0000        0.0000        0.0000        0.0000        0.0000        0.0000        0.0000        0.0000        0.0000        0.0000        0.0000        0.0000        0.0000        0.0000        0.0000        0.0000        0.0000        0.0000        0.0000        0.0000        0.0000        0.0000        0.0000        0.0000        0.0000        0.0000        0.0000        0.0000        0.0000        0.0000        0.0000        0.0000        0.0000        0.0000        0.0000        0.0000        0.0000        0.0000        0.0000        0.0000        0.0000        0.0000        0.0000        0.0000        0.0000        0.0000        0.0000        0.0000        0.0000        0.0000        0.0000        0.0000        0.0000        0.0000        0.0000        0.0000        0.0000        0.0000        0.0000        0.0000        0.0000        0.0000        0.0000        0.0000        0.0000        0.0000        0.0000        0.0000        0.0000        0.0000        0.0000        0.0000        0.0000        0.0000        0.0000        0.0000        0.0000        0.0000        0.0000        0.0000        0.0000        0.0000        0.0000        0.0000        0.0000        0.0000        0.0000        0.0000        0.0000        0.0000        0.0000        0.0000        0.0000        0.0000        0.0000        0.0000        0.0000        0.0000        0.0000        0.0000        0.0000        0.0000        0.0000        0.0000        0.0000       10.3465       18.2218       21.6604       27.9107       35.2811       56.5047       74.4112       74.2322       80.8404        0.0000        0.0000        0.0000        0.0000        0.0000        0.0000        0.0000        0.0000        0.0000        0.0000        0.0000        0.0000        0.0000        0.0000        0.0000        0.0000        0.0000        0.0000        0.0000        0.0000       60.4184       58.0225       54.0524       55.4010       50.2170       52.8586       51.8203       44.9086       37.8080       36.8280       34.0582       33.0695       28.1726       26.7620       29.6287       31.2821       26.5556       27.5382       31.7416       39.2421       83.9870      112.2654      126.5594      128.9329      245.8446        0.0000        0.0000      262.8359        0.0000        0.0000        0.0000        0.0000        0.0000        0.0000        0.0000        0.0000        0.0000        0.0000        0.0000        0.0000        0.0000        0.0000        0.0000        0.0000        0.0000        0.0000        0.0000        0.0000        0.0000        0.0000        0.0000        0.0000        0.0000        0.0000       33.4461       40.7192        0.0000        0.0000        0.0000        0.0000        0.0000        0.0000        0.0000        0.0000        0.0000        0.0000        0.0000        0.0000        0.0000        0.0000        0.0000        0.0000        0.0000        0.0000        0.0000        0.0000        0.0000        0.0000        0.0000        0.0000        0.0000        0.0000        0.0000        0.0000        0.0000        0.0000        0.0000        0.0000        0.0000        0.0000        0.0000        0.0000        0.0000        0.0000        0.0000        0.0000        0.0000        0.0000        0.0000        0.0000        0.0000        0.0000        0.0000        0.0000        0.0000        0.0000        0.0000        0.0000        0.0000        0.0000        0.0000        0.0000        0.0000        0.0000
[truncated: 212,709 more chars]
