# Supplementary material for: Multidimensional evaluation of the TRMM 3B43V7 satellite-based precipitation product in mainland China from 1998–2016
Source: PeerJ. 2020 Feb 20;8:e8615. doi: 10.7717/peerj.8615 (PMC7036276; doi:10.7717/peerj.8615)
Supplement: Supplemental Information 2 [file peerj-08-8615-s002.zip › TRMM_3B43 data/TRMM 3B43 data-Year-Month/2014-04.txt]

ncols         249
nrows         175
xllcorner     73.250
yllcorner     6.500
cellsize      0.25000
        0.0000        0.0000        0.0000        0.0000        0.0000        0.0000        0.0000        0.0000        0.0000        0.0000        0.0000        0.0000        0.0000        0.0000        0.0000        0.0000        0.0000        0.0000        0.0000        0.0000        0.0000        0.0000        0.0000        0.0000        0.0000        0.0000        0.0000        0.0000        0.0000        0.0000        0.0000        0.0000        0.0000        0.0000        0.0000        0.0000        0.0000        0.0000        0.0000        0.0000        0.0000        0.0000        0.0000        0.0000        0.0000        0.0000        0.0000        0.0000        0.0000        0.0000        0.0000        0.0000        0.0000        0.0000        0.0000        0.0000        0.0000        0.0000        0.0000        0.0000        0.0000        0.0000        0.0000        0.0000        0.0000        0.0000        0.0000        0.0000        0.0000        0.0000        0.0000        0.0000        0.0000        0.0000        0.0000        0.0000        0.0000        0.0000        0.0000        0.0000        0.0000        0.0000        0.0000        0.0000        0.0000        0.0000        0.0000        0.0000        0.0000        0.0000        0.0000        0.0000        0.0000        0.0000        0.0000        0.0000        0.0000        0.0000        0.0000        0.0000        0.0000        0.0000        0.0000        0.0000        0.0000        0.0000        0.0000        0.0000        0.0000        0.0000        0.0000        0.0000        0.0000        0.0000        0.0000        0.0000        0.0000        0.0000        0.0000        0.0000        0.0000        0.0000        0.0000        0.0000        0.0000        0.0000        0.0000        0.0000        0.0000        0.0000        0.0000        0.0000        0.0000        0.0000        0.0000        0.0000        0.0000        0.0000        0.0000        0.0000        0.0000        0.0000        0.0000        0.0000        0.0000        0.0000        0.0000        0.0000        0.0000        0.0000        0.0000        0.0000        0.0000        0.0000        0.0000        0.0000        0.0000        0.0000        0.0000        0.0000        0.0000        0.0000        0.0000        0.0000        0.0000        0.0000        0.0000        0.0000        0.0000        0.0000        0.0000        0.0000        0.0000        1.7724        1.9198        1.0383        0.0000        0.0000        0.0000        1.2314        1.3650        1.5041        1.7457        2.6271        2.8618        3.0632        4.1159        5.1064        3.3185        3.8098        3.8267        3.8017        4.8771        5.6272        5.0505        2.9132        3.5526        3.5831        4.1971        2.6435        3.1406        2.5267        1.3940        1.7906        2.2959        1.8135        1.2310        9.0846        8.8749        0.6187        0.6751        1.9116        2.7417        2.6058        2.6005        3.5988        3.2614        4.0032        3.8825        0.0000        0.0000        0.0000        0.0000        0.0000        0.0000        0.0000        0.0000        0.0000        0.0000        0.0000        0.0000        0.0000        0.0000        0.0000        0.0000        0.0000        0.0000        0.0000        0.0000        0.0000        0.0000        0.0000        0.0000        0.0000        0.0000        0.0000        0.0000        0.0000        0.0000
        0.0000        0.0000        0.0000        0.0000        0.0000        0.0000        0.0000        0.0000        0.0000        0.0000        0.0000        0.0000        0.0000        0.0000        0.0000        0.0000        0.0000        0.0000        0.0000        0.0000        0.0000        0.0000        0.0000        0.0000        0.0000        0.0000        0.0000        0.0000        0.0000        0.0000        0.0000        0.0000        0.0000        0.0000        0.0000        0.0000        0.0000        0.0000        0.0000        0.0000        0.0000        0.0000        0.0000        0.0000        0.0000        0.0000        0.0000        0.0000        0.0000        0.0000        0.0000        0.0000        0.0000        0.0000        0.0000        0.0000        0.0000        0.0000        0.0000        0.0000        0.0000        0.0000        0.0000        0.0000        0.0000        0.0000        0.0000        0.0000        0.0000        0.0000        0.0000        0.0000        0.0000        0.0000        0.0000        0.0000        0.0000        0.0000        0.0000        0.0000        0.0000        0.0000        0.0000        0.0000        0.0000        0.0000        0.0000        0.0000        0.0000        0.0000        0.0000        0.0000        0.0000        0.0000        0.0000        0.0000        0.0000        0.0000        0.0000        0.0000        0.0000        0.0000        0.0000        0.0000        0.0000        0.0000        0.0000        0.0000        0.0000        0.0000        0.0000        0.0000        0.0000        0.0000        0.0000        0.0000        0.0000        0.0000        0.0000        0.0000        0.0000        0.0000        0.0000        0.0000        0.0000        0.0000        0.0000        0.0000        0.0000        0.0000        0.0000        0.0000        0.0000        0.0000        0.0000        0.0000        0.0000        0.0000        0.0000        0.0000        0.0000        0.0000        0.0000        0.0000        0.0000        0.0000        0.0000        0.0000        0.0000        0.0000        0.0000        0.0000        0.0000        0.0000        0.0000        0.0000        0.0000        0.0000        0.0000        0.0000        0.0000        0.0000        0.0000        0.0000        0.0000        0.0000        0.0000        0.0000        0.0000        0.0000        0.0000        0.0000        2.0630        2.1169        3.0483        1.3814        1.1789        1.0076        0.9082        1.0661        1.0943        1.3266        1.5004        2.2757        2.9983        3.2042        3.3846        3.1348        3.2784        3.0334        3.8956        3.9101        5.1225        4.9589        4.0088        2.9965        3.6024        2.6699        3.1560        2.7732        1.4101        1.5975        1.8339        2.2380        2.1489        1.3450        2.9054        1.6964        1.6951        0.7616        1.2662        1.8491        1.9895        2.2287        2.4184        3.0942        3.3386        3.5436        4.4134       10.6239        8.1165        8.6768       10.6939        4.1229        3.4510        4.6920        0.0000        0.0000        0.0000        0.0000        0.0000        0.0000        0.0000        0.0000        0.0000        0.0000        0.0000        0.0000        0.0000        0.0000        0.0000        0.0000        0.0000        0.0000        0.0000        0.0000        0.0000        0.0000        0.0000
        0.0000        0.0000        0.0000        0.0000        0.0000        0.0000        0.0000        0.0000        0.0000        0.0000        0.0000        0.0000        0.0000        0.0000        0.0000        0.0000        0.0000        0.0000        0.0000        0.0000        0.0000        0.0000        0.0000        0.0000        0.0000        0.0000        0.0000        0.0000        0.0000        0.0000        0.0000        0.0000        0.0000        0.0000        0.0000        0.0000        0.0000        0.0000        0.0000        0.0000        0.0000        0.0000        0.0000        0.0000        0.0000        0.0000        0.0000        0.0000        0.0000        0.0000        0.0000        0.0000        0.0000        0.0000        0.0000       38.5133        0.0000       31.1637       22.7190        0.0000        0.0000        0.0000        0.0000        0.0000        0.0000        0.0000        0.0000        0.0000        0.0000        0.0000        0.0000        0.0000        0.0000        0.0000        0.0000        0.0000        0.0000        0.0000        0.0000        0.0000        0.0000        0.0000        0.0000        0.0000        0.0000        0.0000        0.0000        0.0000        0.0000        0.0000        0.0000        0.0000        0.0000        0.0000        0.0000        0.0000        0.0000        0.0000        0.0000        0.0000        0.0000        0.0000        0.0000        0.0000        0.0000        0.0000        0.0000        0.0000        0.0000        0.0000        0.0000        0.0000        0.0000        0.0000        0.0000        0.0000        0.0000        0.0000        0.0000        0.0000        0.0000        0.0000        0.0000        0.0000        0.0000        0.0000        0.0000        0.0000        0.0000        0.0000        0.0000        0.0000        0.0000        0.0000        0.0000        0.0000        0.0000        0.0000        0.0000        0.0000        0.0000        0.0000        0.0000        0.0000        0.0000        0.0000        0.0000        0.0000        0.0000        0.0000        0.0000        0.0000        0.0000        0.0000        0.0000        0.0000        0.0000        0.0000        0.0000        0.0000        0.0000        0.0000        0.0000        0.0000        0.0000        0.0000        0.0000        0.0000        0.0000        0.0000        0.0000        2.7485        2.4871        3.0651        3.3056        2.2887        2.1345        4.4405        4.1703        1.5102        1.4026        1.8159        1.8694        2.4004        2.9352        3.4018        3.7841        3.5458        3.2823        3.4679        3.9934        4.1318        4.4083        5.1397        3.7726        5.4256        4.9916        3.2250        3.7927        3.5898        2.9191        2.3434        2.1814        1.8408        1.7140        2.1573        2.3733        1.9556        0.9276        0.3873        0.5276        1.7483        2.1096        2.5689        2.9491        3.7691        4.0150        3.6451        3.2778        3.0166        2.8075        3.0741        2.9171       14.3052        5.3526        7.5326       12.3529        0.0000        0.0000        0.0000        0.0000        0.0000        0.0000        0.0000        0.0000        0.0000        0.0000        0.0000        0.0000        0.0000        0.0000        0.0000        0.0000        0.0000        0.0000        0.0000        0.0000        0.0000        0.0000
        0.0000        0.0000        0.0000        0.0000        0.0000        0.0000        0.0000        0.0000        0.0000        0.0000        0.0000        0.0000        0.0000        0.0000        0.0000        0.0000        0.0000        0.0000        0.0000        0.0000        0.0000        0.0000        0.0000        0.0000        0.0000        0.0000        0.0000        0.0000        0.0000        0.0000        0.0000        0.0000        0.0000        0.0000        0.0000        0.0000        0.0000        0.0000        0.0000        0.0000        0.0000        0.0000        0.0000        0.0000        0.0000        0.0000        0.0000        0.0000        0.0000        0.0000        0.0000        0.0000        0.0000       38.9732       36.9050       35.9815       30.6746       23.1150       16.4404        9.1512        0.0000        0.0000        0.0000        0.0000        0.0000        0.0000        0.0000        0.0000        0.0000        0.0000        0.0000        0.0000        0.0000        0.0000        0.0000        0.0000        0.0000        0.0000        0.0000        0.0000        0.0000        0.0000        0.0000        0.0000        0.0000        0.0000        0.0000        0.0000        0.0000        0.0000        0.0000        0.0000        0.0000        0.0000        0.0000        0.0000        0.0000        0.0000        0.0000        0.0000        0.0000        0.0000        0.0000        0.0000        0.0000        0.0000        0.0000        0.0000        0.0000        0.0000        0.0000        0.0000        0.0000        0.0000        0.0000        0.0000        0.0000        0.0000        0.0000        0.0000        0.0000        0.0000        0.0000        0.0000        0.0000        0.0000        0.0000        0.0000        0.0000        0.0000        0.0000        0.0000        0.0000        0.0000        0.0000        0.0000        0.0000        0.0000        0.0000        0.0000        0.0000        0.0000        0.0000        0.0000        0.0000        0.0000        0.0000        0.0000        0.0000        0.0000        0.0000        0.0000        0.0000        0.0000        0.0000        0.0000        0.0000        0.0000        0.0000        0.0000        0.0000        0.0000        0.0000        0.0000        0.0000        0.0000        0.0000        0.0000        0.0000        0.0000        1.3798        3.1018        2.8077        3.4912        3.4650        3.4350       11.3515       32.3384        4.1562        2.2161        2.1143        1.8148        2.1686        3.4743        3.5476        3.9695        4.3982        4.3260        4.3801        4.3501        4.5815        4.8016        4.7317        5.0598        4.8154        4.9312        6.0268        8.0117        6.2138        4.7121        3.6971        3.5908        1.9514        2.0943        2.2935        3.7454        6.5241        1.8134        1.1074        0.5134        0.6510        2.0663        2.6988        4.1587        4.9905        4.4510        4.0591        4.5372        4.3365        3.6643        3.2294        3.0378        3.0792        5.5133        4.5021        8.5929       23.4073        9.8592       13.9957        0.0000        0.0000        0.0000        0.0000        0.0000        0.0000        0.0000        0.0000        0.0000        0.0000        0.0000        0.0000        0.0000        0.0000        0.0000        0.0000        0.0000        0.0000        0.0000        0.0000
        0.0000        0.0000        0.0000        0.0000        0.0000        0.0000        0.0000        0.0000        0.0000        0.0000        0.0000        0.0000        0.0000        0.0000        0.0000        0.0000        0.0000        0.0000        0.0000        0.0000        0.0000        0.0000        0.0000        0.0000        0.0000        0.0000        0.0000        0.0000        0.0000        0.0000        0.0000        0.0000        0.0000        0.0000        0.0000        0.0000        0.0000        0.0000        0.0000        0.0000        0.0000        0.0000        0.0000        0.0000        0.0000        0.0000        0.0000        0.0000        0.0000        0.0000        0.0000        0.0000        0.0000       22.3174       22.2492       23.2165       19.6224       14.9055       12.8709       10.6123        0.0000        0.0000        0.0000        0.0000        0.0000        0.0000        0.0000        0.0000        0.0000        0.0000        0.0000        0.0000        0.0000        0.0000        0.0000        0.0000        0.0000        0.0000        0.0000        0.0000        0.0000        0.0000        0.0000        0.0000        0.0000        0.0000        0.0000        0.0000        0.0000        0.0000        0.0000        0.0000        0.0000        0.0000        0.0000        0.0000        0.0000        0.0000        0.0000        0.0000        0.0000        0.0000        0.0000        0.0000        0.0000        0.0000        0.0000        0.0000        0.0000        0.0000        0.0000        0.0000        0.0000        0.0000        0.0000        0.0000        0.0000        0.0000        0.0000        0.0000        0.0000        0.0000        0.0000        0.0000        0.0000        0.0000        0.0000        0.0000        0.0000        0.0000        0.0000        0.0000        0.0000        0.0000        0.0000        0.0000        0.0000        0.0000        0.0000        0.0000        0.0000        0.0000        0.0000        0.0000        0.0000        0.0000        0.0000        0.0000        0.0000        0.0000        0.0000        0.0000        0.0000        0.0000        0.0000        0.0000        0.0000        0.0000        0.0000        0.0000        0.0000        0.0000        0.0000        0.0000        0.0000        0.0000        0.0000        0.0000        0.0000        0.0000        2.5464        4.2469        3.4672        4.2953       13.1990       26.9441       53.7255       35.3335       15.9117        3.6805        3.5643        3.6196        4.3611        4.0629        4.0273        4.3641        4.8271        5.4385        6.0634        5.7101        5.7762        4.1315        3.9200        3.8747        3.6269        4.9021        5.7494        6.3774        5.0323        3.5093        3.0551        3.1852        3.1025        3.0430        2.9367        3.5910        2.5888        2.8385        2.4522        2.0297        2.1914        3.3256        5.5529        5.6696        3.5522        3.2323        3.2660        3.3653        3.1125        4.3328        5.4836        5.9849        5.7506        4.8886        4.7082        3.9067        5.9443       12.7516       21.5460       26.5469        7.5475        0.0000        0.0000        0.0000        0.0000        0.0000        0.0000        0.0000        0.0000        0.0000        0.0000        0.0000        0.0000        0.0000        0.0000        0.0000        0.0000        0.0000        0.0000
        0.0000        0.0000        0.0000        0.0000        0.0000        0.0000        0.0000        0.0000        0.0000        0.0000        0.0000        0.0000        0.0000        0.0000        0.0000        0.0000        0.0000        0.0000        0.0000        0.0000        0.0000        0.0000        0.0000        0.0000        0.0000        0.0000        0.0000        0.0000        0.0000        0.0000        0.0000        0.0000        0.0000        0.0000        0.0000        0.0000        0.0000        0.0000        0.0000        0.0000        0.0000        0.0000        0.0000        0.0000        0.0000        0.0000        0.0000        0.0000        0.0000        0.0000       29.3347       30.0548       22.1723       16.2884       17.6003       17.7610       15.4984       12.8678       13.2174       13.8163       10.0817        8.9103        0.0000        0.0000        0.0000        0.0000        0.0000        0.0000        0.0000        0.0000        0.0000        0.0000        0.0000        0.0000        0.0000        0.0000        0.0000        0.0000        0.0000        0.0000        0.0000        0.0000        0.0000        0.0000        0.0000        0.0000        0.0000        0.0000        0.0000        0.0000        0.0000        0.0000        0.0000        0.0000        0.0000        0.0000        0.0000        0.0000        0.0000        0.0000        0.0000        0.0000        0.0000        0.0000        0.0000        0.0000        0.0000        0.0000        0.0000        0.0000        0.0000        0.0000        0.0000        0.0000        0.0000        0.0000        0.0000        0.0000        0.0000        0.0000        0.0000        0.0000        0.0000        0.0000        0.0000        0.0000        0.0000        0.0000        0.0000        0.0000        0.0000        0.0000        0.0000        0.0000        0.0000        0.0000        0.0000        0.0000        0.0000        0.0000        0.0000        0.0000        0.0000        0.0000        0.0000        0.0000        0.0000        0.0000        0.0000        0.0000        0.0000        0.0000        0.0000        0.0000        0.0000        0.0000        0.0000        0.0000        0.0000        0.0000        0.0000        0.0000        0.0000        0.0000        0.0000        0.0000        0.0000        0.0000        0.0000        3.3232        3.3105        4.6671        3.6005        4.0330       11.2561       32.3721       22.1452       13.6126        7.5119        5.1628        4.7839        4.9365        5.2483        4.5359        4.1942        4.3961        5.0284        5.9782        7.0922        7.5973        6.3141        3.9972        3.8801        3.9485        3.9292        5.0045        5.3500        4.6589        4.1056        3.2836        3.2440        3.6254        4.1145        3.0022        2.8757        8.6436        2.4437        1.9686        1.8141        1.8482        2.2626        3.4825        4.6361        4.5476        4.2841        3.4357        3.3949        3.3405        3.2165        3.0464        3.2516        3.2175        5.5481        5.0960        3.8332        5.1287        8.9825       15.8321       16.7422       12.3693        7.4240        0.0000        0.0000        0.0000        0.0000        0.0000        0.0000        0.0000        0.0000        0.0000        0.0000        0.0000        0.0000        0.0000        0.0000       25.9229       24.9227       47.3400        0.0000
        0.0000        0.0000        0.0000        0.0000        0.0000        0.0000        0.0000        0.0000        0.0000        0.0000        0.0000        0.0000        0.0000        0.0000        0.0000        0.0000        0.0000        0.0000        0.0000        0.0000        0.0000        0.0000        0.0000        0.0000        0.0000        0.0000        0.0000        0.0000        0.0000        0.0000        0.0000        0.0000        0.0000        0.0000        0.0000        0.0000        0.0000        0.0000        0.0000        0.0000        0.0000        0.0000        0.0000        0.0000        0.0000        0.0000        0.0000        0.0000       34.6619       33.7847       27.3398       22.2397       15.9013       14.3127       14.7218       17.0926       15.8653       18.7043       18.1094       17.3631       13.3492       12.9332       12.5623        0.0000        0.0000        0.0000        0.0000        0.0000        0.0000        0.0000        0.0000        0.0000        0.0000        0.0000        0.0000        0.0000        0.0000        0.0000        0.0000        0.0000        0.0000        0.0000        0.0000        0.0000        0.0000        0.0000        0.0000        0.0000        0.0000        0.0000        0.0000        0.0000        0.0000        0.0000        0.0000        0.0000        0.0000        0.0000        0.0000        0.0000        0.0000        0.0000        0.0000        0.0000        0.0000        0.0000        0.0000        0.0000        0.0000        0.0000        0.0000        0.0000        0.0000        0.0000        0.0000        0.0000        0.0000        0.0000        0.0000        0.0000        0.0000        0.0000        0.0000        0.0000        0.0000        0.0000        0.0000        0.0000        0.0000        0.0000        0.0000        0.0000        0.0000        0.0000        0.0000        0.0000        0.0000        0.0000        0.0000        0.0000        0.0000        0.0000        0.0000        0.0000        0.0000        0.0000        0.0000        0.0000        0.0000        0.0000        0.0000        0.0000        0.0000        0.0000        0.0000        0.0000        0.0000        0.0000        0.0000        0.0000        0.0000        0.0000        0.0000        0.0000        0.0000        0.0000        0.0000        0.0000        5.8221        4.9128        4.4314        5.5563        5.8626        6.8202        6.9462        7.4719        6.8155        6.6668        5.3747        5.8938        5.7779        5.4174        6.0181        5.4229        5.0769        5.1702        6.0460        6.5156        7.6666        7.3910        6.7875        4.3770        3.8025        4.1316        3.8279        5.6740        5.1538        4.6107        4.2471        3.2995        3.4578        3.9308        3.7255        2.8206        2.7294        3.6555        2.2474        2.0029        1.9131        1.9744        2.8949        3.5131        4.6701        4.9138        3.8616        3.5073        3.6606        3.4645        3.3593        3.1004        3.3233        3.7076        4.5386        3.6574        3.8611        4.8951        7.4764        6.7237        6.4775        4.8612        6.5901        8.1974        0.0000        0.0000        0.0000        0.0000        0.0000        0.0000        0.0000        0.0000        0.0000       18.9583       23.3521       18.6500       22.8487       31.5438       31.8246       28.0316       21.2918
        0.0000        0.0000        0.0000        0.0000        0.0000        0.0000        0.0000        0.0000        0.0000        0.0000        0.0000        0.0000        0.0000        0.0000        0.0000        0.0000        0.0000        0.0000        0.0000        0.0000        0.0000        0.0000        0.0000        0.0000        0.0000        0.0000        0.0000        0.0000        0.0000        0.0000        0.0000        0.0000        0.0000        0.0000        0.0000        0.0000        0.0000        0.0000        0.0000        0.0000        0.0000        0.0000        0.0000        0.0000        0.0000        0.0000        0.0000        0.0000       24.7108       21.9128       20.6194       14.3204       10.8163       10.7922       13.0281       16.7489       18.9848       16.9195       17.7996       20.1181       19.6491       21.9127       15.6590       12.3534       11.7326       12.5946       14.5909        0.0000        0.0000        0.0000        0.0000        0.0000        0.0000        0.0000        0.0000        0.0000        0.0000        0.0000        0.0000        0.0000        0.0000        0.0000        0.0000        0.0000        0.0000        0.0000        0.0000        0.0000        0.0000        0.0000        0.0000        0.0000        0.0000        0.0000        0.0000        0.0000        0.0000        0.0000        0.0000        0.0000        0.0000        0.0000        0.0000        0.0000        0.0000        0.0000        0.0000        0.0000        0.0000        0.0000        0.0000        0.0000        0.0000        0.0000        0.0000        0.0000        0.0000        0.0000        0.0000        0.0000        0.0000        0.0000        0.0000        0.0000        0.0000        0.0000        0.0000        0.0000        0.0000        0.0000        0.0000        0.0000        0.0000        0.0000        0.0000        0.0000        0.0000        0.0000        0.0000        0.0000        0.0000        0.0000        0.0000        0.0000        0.0000        0.0000        0.0000        0.0000        0.0000        0.0000        0.0000        0.0000        0.0000        0.0000        0.0000        0.0000        0.0000        0.0000        0.0000        0.0000        0.0000        0.0000        0.0000        0.0000        0.0000        0.0000        0.0000        0.0000        7.1685        6.9683        6.3133        6.9964        7.5293        7.0428        7.0217        8.1262        8.0321        7.4007        6.5215        6.0071        6.1595        6.5586        6.9396        6.1855        6.9316        6.5963        6.7267        7.2931        7.6189        7.6821        6.6862        3.7903        4.4662        3.5262        3.3510        5.0258        4.7739        4.3743        4.0860        3.2768        3.6409        3.8796        3.3439        3.2168        3.1795        2.8960        2.6638        2.2135        2.1317        2.2282        3.3824        4.7202        5.1285        4.7855        3.8786        3.5746        3.8289        3.5095        3.4119        3.2572        3.7544        4.9391        5.4001        4.3319        3.6718        5.6715        6.8249        4.9961        9.4025        9.5464        4.7749        0.0000        0.0000        0.0000        0.0000        0.0000        0.0000       12.7748       13.0275       14.8965       19.1353       22.5588       28.0661       15.3872       18.1113       25.1865       22.2251        0.0000        0.0000
        0.0000        0.0000        0.0000        0.0000        0.0000        0.0000        0.0000        0.0000        0.0000        0.0000        0.0000        0.0000        0.0000        0.0000        0.0000        0.0000        0.0000        0.0000        0.0000        0.0000        0.0000        0.0000        0.0000        0.0000        0.0000        0.0000        0.0000        0.0000        0.0000        0.0000        0.0000        0.0000        0.0000        0.0000        0.0000        0.0000        0.0000        0.0000        0.0000        0.0000        0.0000        0.0000        0.0000        0.0000        0.0000        0.0000        0.0000        0.0000       21.8055       20.2418       18.0986       11.5692        7.9162        8.1108        7.9581        5.9034        5.5045       16.9783       12.8873       22.6549       19.0717       15.5817       12.3770       14.2639       13.4303       12.3590       13.2167       11.1155       10.3672        0.0000        0.0000        0.0000        0.0000        0.0000        0.0000        0.0000        0.0000        0.0000        0.0000        0.0000        0.0000        0.0000        0.0000        0.0000        0.0000        0.0000        0.0000        0.0000        0.0000        0.0000        0.0000        0.0000        0.0000        0.0000        0.0000        0.0000        0.0000        0.0000        0.0000        0.0000        0.0000        0.0000        0.0000        0.0000        0.0000        0.0000        0.0000        0.0000        0.0000        0.0000        0.0000        0.0000        0.0000        0.0000        0.0000        0.0000        0.0000        0.0000        0.0000        0.0000        0.0000        0.0000        0.0000        0.0000        0.0000        0.0000        0.0000        0.0000        0.0000        0.0000        0.0000        0.0000        0.0000        0.0000        0.0000        0.0000        0.0000        0.0000        0.0000        0.0000        0.0000        0.0000        0.0000        0.0000        0.0000        0.0000        0.0000        0.0000        0.0000        0.0000        0.0000        0.0000        0.0000        0.0000        0.0000        0.0000        0.0000        0.0000        0.0000        0.0000        0.0000        0.0000        0.0000        0.0000        0.0000        0.0000        0.0000        0.0000        9.6567        9.3444        9.5082        8.5586        7.5217        8.0227        9.5650       11.3682       12.1297       81.9750       65.8963        6.2966        5.8139        6.2756        7.1570        7.1949        7.9259        7.2056        7.3977        7.6963        7.9737        7.5230        6.8583        4.1778        4.1722        3.9437        3.8287        5.2422        5.0444        4.8063        4.4241        4.0310        3.9633        3.7819        3.4141        4.4282        4.4351        4.3741        3.9904        2.9241        2.6904        3.0138        3.8659        3.9310        3.9128        4.1220        2.8512        2.4355        2.5630        3.0451        2.3835        2.1383        2.5795        5.3860        7.2255        4.3126        4.7509        8.2343        7.1040        4.9873        5.0347        5.1033        5.8434        8.0205       11.2594        8.2600       10.1685       10.7927       10.6255       13.1347        9.9457       12.2605       12.3873       13.8985       12.6838       13.2183       15.8787       21.2730       22.0505        0.0000        0.0000
        0.0000        0.0000        0.0000        0.0000        0.0000        0.0000        0.0000        0.0000        0.0000        0.0000        0.0000        0.0000        0.0000        0.0000        0.0000        0.0000        0.0000        0.0000        0.0000        0.0000        0.0000        0.0000        0.0000        0.0000        0.0000        0.0000        0.0000        0.0000        0.0000        0.0000        0.0000        0.0000        0.0000        0.0000        0.0000        0.0000        0.0000        0.0000        0.0000        0.0000        0.0000        0.0000        0.0000        0.0000        0.0000        0.0000        0.0000        0.0000       16.0670       17.0516       13.6109        8.9409        6.0345        7.2454        6.8497        4.8237        3.6455        8.7948       17.1835       14.7041       14.5191       15.4541       13.8191       13.2881       11.8232       10.0573        8.8710        9.7434        9.4167        8.9354        0.0000        0.0000        0.0000        0.0000        0.0000        0.0000        0.0000        0.0000        0.0000        0.0000        0.0000        0.0000        0.0000        0.0000        0.0000        0.0000        0.0000        0.0000        0.0000        0.0000        0.0000        0.0000        0.0000        0.0000        0.0000        0.0000        0.0000        0.0000        0.0000        0.0000        0.0000        0.0000        0.0000        0.0000        0.0000        0.0000        0.0000        0.0000        0.0000        0.0000        0.0000        0.0000        0.0000        0.0000        0.0000        0.0000        0.0000        0.0000        0.0000        0.0000        0.0000        0.0000        0.0000        0.0000        0.0000        0.0000        0.0000        0.0000        0.0000        0.0000        0.0000        0.0000        0.0000        0.0000        0.0000        0.0000        0.0000        0.0000        0.0000        0.0000        0.0000        0.0000        0.0000        0.0000        0.0000        0.0000        0.0000        0.0000        0.0000        0.0000        0.0000        0.0000        0.0000        0.0000        0.0000        0.0000        0.0000        0.0000        0.0000        0.0000        0.0000        0.0000        0.0000        0.0000        0.0000        0.0000        0.0000        0.0000        0.0000       10.3778        9.7250       10.8475       11.4977       11.9371        0.0000       13.6715       13.8270       73.6000        0.0000        0.0000        0.0000        6.9653        7.8100        7.8584        8.0102        7.6827        7.7775        8.0892        8.1485        7.9492        6.6806        3.8866        3.5926        3.7871        3.8612        5.6832        5.1640        4.7939        4.6519        4.0538        3.6509        3.6722        3.4523        4.9746        5.0396        4.8894        4.5260        3.4375        3.1046        3.2861        3.6506        3.4265        3.3294        2.8894        2.5314        2.1651        2.3798        2.6944        2.4823        2.2316        2.1954        6.6295        7.2450        3.9835        4.7541        7.1774        7.6004        6.1799        8.2345        7.2092        7.7436        6.1970        7.7870        8.9920       11.9314       10.1155       11.4127        8.3080        9.2905        9.8231       10.6940       11.3276       12.1082       13.2430       15.4334       16.6242       18.2794        0.0000        0.0000
        0.0000        0.0000        0.0000        0.0000        0.0000        0.0000        0.0000        0.0000        0.0000        0.0000        0.0000        0.0000        0.0000        0.0000        0.0000        0.0000        0.0000        0.0000        0.0000        0.0000        0.0000        0.0000        0.0000        0.0000        0.0000        0.0000        0.0000        0.0000        0.0000        0.0000        0.0000        0.0000        0.0000        0.0000        0.0000        0.0000        0.0000        0.0000        9.8793       16.0213       18.1390        0.0000        0.0000        0.0000        0.0000        0.0000        0.0000        0.0000       10.2096       10.0777       11.4201       11.5136        8.0641        6.0596        4.8220       28.0995       41.1257       24.8589        6.1108       11.1765       18.7020       11.9882        8.6045       11.0236       10.9837        9.7204        9.4730        9.7966       10.1099       10.1127        0.0000        0.0000        0.0000        0.0000        0.0000        0.0000        0.0000        0.0000        0.0000        0.0000        0.0000        0.0000        0.0000        0.0000        0.0000        0.0000        0.0000        0.0000        0.0000        0.0000        0.0000        0.0000        0.0000        0.0000        0.0000        0.0000        0.0000        0.0000        0.0000        0.0000        0.0000        0.0000        0.0000        0.0000        0.0000        0.0000        0.0000        0.0000        0.0000        0.0000        0.0000        0.0000        0.0000        0.0000        0.0000        0.0000        0.0000        0.0000        0.0000        0.0000        0.0000        0.0000        0.0000        0.0000        0.0000        0.0000        0.0000        0.0000        0.0000        0.0000        0.0000        0.0000        0.0000        0.0000        0.0000        0.0000        0.0000        0.0000        0.0000        0.0000        0.0000        0.0000        0.0000        0.0000        0.0000        0.0000        0.0000        0.0000        0.0000        0.0000        0.0000        0.0000        0.0000        0.0000        0.0000        0.0000        0.0000        0.0000        0.0000        0.0000        0.0000        0.0000        0.0000        0.0000        0.0000        0.0000        0.0000        0.0000        0.0000        0.0000        0.0000        0.0000        0.0000        0.0000        0.0000        0.0000        0.0000        0.0000        0.0000        0.0000        0.0000        0.0000        0.0000        8.1203        8.3368        8.7457        8.5081        8.1092        8.3831        8.4324        6.4340        3.7739        4.2898        3.3011        3.6008        5.4168        5.0235        4.0065        3.8554        3.5204        3.8900        3.5302        3.2601        4.7392        4.8439        4.7414        4.4146        3.2322        3.2075        3.3714        3.5795        3.2247        3.0847        3.0817        2.6575        2.0715        2.1333        2.2539        2.4226        3.4112        2.8477        6.3962        7.7073        5.6650        5.9188        4.9038        6.8183        4.7900        8.4985        6.1164        8.5410        5.6332        8.1566       10.7479        9.1811        7.7156        7.5845        7.9073        8.8098        9.3058       10.1320       10.8583       11.4831       13.4568       19.1641       22.5787        0.0000        0.0000        0.0000
        0.0000        0.0000        0.0000        0.0000        0.0000        0.0000        0.0000        0.0000        0.0000        0.0000        0.0000        0.0000        0.0000        0.0000        0.0000        0.0000        0.0000        0.0000        0.0000        0.0000        0.0000        0.0000        0.0000        0.0000        0.0000        0.0000        0.0000        0.0000        0.0000        0.0000        0.0000        0.0000        0.0000        0.0000        0.0000        0.0000        0.0000        0.0000       43.2961      130.7817      225.9637      145.1540       31.4968       14.7761       13.4183       18.8222       23.9611       71.0186       83.8164      131.4416       82.7072       49.3666       14.0731        4.3489        5.9768       63.0048       48.7201       14.3447        9.7390        9.4191        6.3401        6.1854       11.2530        9.2433        9.5589       10.7073       10.5980       10.9346       10.3453       11.3124        9.3077        6.3350        0.0000        0.0000        0.0000        0.0000        0.0000        0.0000        0.0000        0.0000        0.0000        0.0000        0.0000        0.0000        0.0000        0.0000        0.0000        0.0000        0.0000        0.0000        0.0000        0.0000        0.0000        0.0000        0.0000        0.0000        0.0000        0.0000        0.0000        0.0000        0.0000        0.0000        0.0000        0.0000        0.0000        0.0000        0.0000        0.0000        0.0000        0.0000        0.0000        0.0000        0.0000        0.0000        0.0000        0.0000        0.0000        0.0000        0.0000        0.0000        0.0000        0.0000        0.0000        0.0000        0.0000        0.0000        0.0000        0.0000        0.0000        0.0000        0.0000        0.0000        0.0000        0.0000        0.0000        0.0000        0.0000        0.0000        0.0000        0.0000        0.0000        0.0000        0.0000        0.0000        0.0000        0.0000        0.0000        0.0000        0.0000        0.0000        0.0000        0.0000        0.0000        0.0000        0.0000        0.0000        0.0000        0.0000        0.0000        0.0000        0.0000        0.0000        0.0000        0.0000        0.0000        0.0000        0.0000        0.0000        0.0000        0.0000        0.0000        0.0000        0.0000        0.0000        0.0000        0.0000        0.0000        0.0000        0.0000        0.0000        0.0000        0.0000        0.0000        0.0000        9.6096        9.4339        9.6737        7.7409        7.2048        6.8075        5.7025        3.5792        4.1709        4.0868        3.3328        4.1588        3.4236        3.0505        3.1839        3.9321        3.0313        2.6485        2.6308        3.7973        3.9446        3.9181        3.7267        3.9111        4.2213        3.0662        3.5642        3.8262        3.1373        2.8404        2.9172        2.4921        2.3173        2.4616        2.7774        2.6909        2.9660        5.5138        5.6954        4.8055        4.8412        2.4809        4.8472        5.6880        5.5701       23.2789       30.0777        7.9403        8.4940        7.9842        7.5604        6.8926        6.8686        7.4497        8.4282        8.9867        9.8890       10.7294       11.5119       13.1405       16.5734        0.0000        0.0000        0.0000        0.0000
        0.0000        0.0000        0.0000        0.0000        0.0000        0.0000        0.0000        0.0000        0.0000        0.0000        0.0000        0.0000        0.0000        0.0000        0.0000        0.0000        0.0000        0.0000        0.0000        0.0000        0.0000        0.0000        0.0000        0.0000        0.0000        0.0000        0.0000        0.0000        0.0000        0.0000        0.0000        0.0000        0.0000        0.0000        0.0000        0.0000        0.0000       22.9411       21.3609       17.2770       41.9651      101.7083       29.9072       11.3230       13.0756       22.3354       15.9165       24.4756       23.1112       36.2812       23.2175       32.6099       14.1725        6.6007        3.0646       13.0384       39.4128        3.7149        4.3995        4.2406        3.8441        5.7811        9.2765        7.7654        9.2960        9.3553        8.8254        9.4724        9.2497        8.1935        7.6797        4.5422        0.0000        0.0000        0.0000        0.0000        0.0000        0.0000        0.0000        0.0000        0.0000        0.0000        0.0000        0.0000        0.0000        0.0000        0.0000        0.0000        0.0000        0.0000        0.0000        0.0000        0.0000        0.0000        0.0000        0.0000        0.0000        0.0000        0.0000        0.0000        0.0000        0.0000        0.0000        0.0000        0.0000        0.0000        0.0000        0.0000        0.0000        0.0000        0.0000        0.0000        0.0000        0.0000        0.0000        0.0000        0.0000        0.0000        0.0000        0.0000        0.0000        0.0000        0.0000        0.0000        0.0000        0.0000        0.0000        0.0000        0.0000        0.0000        0.0000        0.0000        0.0000        0.0000        0.0000        0.0000        0.0000        0.0000        0.0000        0.0000        0.0000        0.0000        0.0000        0.0000        0.0000        0.0000        0.0000        0.0000        0.0000        0.0000        0.0000        0.0000        0.0000        0.0000        0.0000        0.0000        0.0000        0.0000        0.0000        0.0000        0.0000        0.0000        0.0000        0.0000        0.0000        0.0000        0.0000        0.0000        0.0000        0.0000        0.0000        0.0000        0.0000        0.0000        0.0000        0.0000        0.0000        0.0000        0.0000        9.7969        8.0836        7.3992        7.6544        8.9599        0.0000        9.8879       10.0493        6.4052        5.4396        5.6843        4.8812        3.0648        4.5454        2.4595        2.0899        1.5241        1.3583        2.3427        1.3896        1.5212        1.2082        1.3983        1.5262        2.1678        2.4430        2.4482        1.9415        2.1540        2.3521        2.8666        3.7106        4.4999        4.3512        4.1469        3.6868        3.2588        3.3436        3.5750        4.1008        4.8768        5.4457        5.5324        5.6823        5.1800        4.0926        4.1746        4.7590        4.8827        3.9855        5.1733        7.2654        6.9305        7.3076        7.6089        8.3348        6.5960        6.7304        7.9394        9.7004        9.7413       10.8247       11.9246       13.5620       17.7008       20.0756        0.0000        0.0000        0.0000        0.0000
        0.0000        0.0000        0.0000        0.0000        0.0000        0.0000        0.0000        0.0000        0.0000        0.0000        0.0000        0.0000        0.0000        0.0000        0.0000        0.0000        0.0000        0.0000        0.0000        0.0000        0.0000        0.0000        0.0000        0.0000        0.0000        0.0000        0.0000        0.0000        0.0000        0.0000        0.0000        0.0000        0.0000        0.0000        0.0000        0.0000        0.0000       15.6268       14.9057       18.3694       17.5464       13.6921       12.1120       12.6607       20.9917       16.9461       10.2118       10.0395        4.1058        3.9241        7.6052        8.5328        9.2898        2.2908        3.1148        4.1105        4.9121        2.7369        2.6457        4.1467        4.5526        5.9249        8.0452        8.7852       11.5410       11.2493       10.5920       12.2125       10.7060        9.9730        9.1504        4.6003        3.5989        0.0000        0.0000        0.0000        0.0000        0.0000        0.0000        0.0000        0.0000        0.0000        0.0000        0.0000        0.0000        0.0000        0.0000        0.0000        0.0000        0.0000        0.0000        0.0000        0.0000        0.0000        0.0000        0.0000        0.0000        0.0000        0.0000        0.0000        0.0000        0.0000        0.0000        0.0000        0.0000        0.0000        0.0000        0.0000        0.0000        0.0000        0.0000        0.0000        0.0000        0.0000        0.0000        0.0000        0.0000        0.0000        0.0000        0.0000        0.0000        0.0000        0.0000        0.0000        0.0000        0.0000        0.0000        0.0000        0.0000        0.0000        0.0000        0.0000        0.0000        0.0000        0.0000        0.0000        0.0000        0.0000        0.0000        0.0000        0.0000        0.0000        0.0000        0.0000        0.0000        0.0000        0.0000        0.0000        0.0000        0.0000        0.0000        0.0000        0.0000        0.0000        0.0000        0.0000        0.0000        0.0000        0.0000        0.0000        0.0000        0.0000        0.0000        0.0000        0.0000        0.0000        0.0000        0.0000        0.0000        0.0000        0.0000        0.0000        0.0000        0.0000        0.0000        8.3833        7.7363        8.2340        8.9649        8.4205        8.0020        7.7977        7.9099        9.2705        9.7777        9.3993        9.1574        5.6020        6.0527        6.1125        5.4766        4.3459        4.1391        2.2039        1.9925        1.2423        1.5469        1.1694        1.5027        0.9848        0.6988        0.9502        1.2091        2.0027        1.7325        1.9689        2.5593        7.6618       10.5258        2.9563        3.4502        4.2910        4.5474        4.3246        3.7882        3.6298        3.5884        3.9680        4.2927        4.5833        5.5074        5.3142        6.2552        4.8524        4.6637        4.7827        6.4542        7.3087        5.4309        5.1974        5.5772        7.3745        7.1758        7.7457        7.4511        5.8157        5.8887        8.4480       10.2515        9.3786       10.8988       15.4618       19.5107       22.6397        0.0000        0.0000        0.0000        0.0000        0.0000
        0.0000        0.0000        0.0000        0.0000        0.0000        0.0000        0.0000        0.0000        0.0000        0.0000        0.0000        0.0000        0.0000        0.0000        0.0000        0.0000        0.0000        0.0000        0.0000        0.0000        0.0000        0.0000        0.0000        0.0000        0.0000        0.0000        0.0000        0.0000        0.0000        0.0000        0.0000        0.0000        0.0000        0.0000        0.0000        0.0000       16.8950       14.3398       12.9081       13.1327       12.0672       13.7765       15.6178       40.6742       24.2638        6.9252        5.9468        3.6026        3.0236        4.7060        4.3202        4.5947        3.2112        2.0788        5.0445        4.3192        3.7893        3.2645        1.8760        4.3868        6.6909        6.9777        7.7412        9.6392       10.2054       11.1348       11.5641        9.6488        8.9512        9.3320        8.5651        6.0167        0.0000        0.0000        0.0000        0.0000        0.0000        0.0000        0.0000        0.0000        0.0000        0.0000        0.0000        0.0000        0.0000        0.0000        0.0000        0.0000        0.0000        0.0000        0.0000        0.0000        0.0000        0.0000        0.0000        0.0000        0.0000        0.0000        0.0000        0.0000        0.0000        0.0000        0.0000        0.0000        0.0000        0.0000        0.0000        0.0000        0.0000        0.0000        0.0000        0.0000        0.0000        0.0000        0.0000        0.0000        0.0000        0.0000        0.0000        0.0000        0.0000        0.0000        0.0000        0.0000        0.0000        0.0000        0.0000        0.0000        0.0000        0.0000        0.0000        0.0000        0.0000        0.0000        0.0000        0.0000        0.0000        0.0000        0.0000        0.0000        0.0000        0.0000        0.0000        0.0000        0.0000        0.0000        0.0000        0.0000        0.0000        0.0000        0.0000        0.0000        0.0000        0.0000        0.0000        0.0000        0.0000        0.0000        0.0000        0.0000        0.0000        0.0000        0.0000        0.0000        0.0000        0.0000        0.0000        0.0000        0.0000        0.0000        0.0000        0.0000        9.7308        9.1244        8.8688        8.5275        8.3244        9.0878        8.8271        8.2968        7.8396        8.1484        8.3087        8.7185        8.9343        8.9062        7.7915        5.1541        5.7415        5.6267        4.5685        4.3244        3.2533        2.1873        3.2731        1.1674        1.7667        1.7554        1.1879        0.3852        0.3898        0.7943        0.7682        1.8779        1.6316        1.8621        3.4934        2.0178        2.1221        2.7427        2.7400        3.7525        4.0824        4.8084        4.4174        3.9324        4.1624        4.4064        4.7474        5.9304        6.6790        6.9858        5.5825        5.5353        5.3953        5.5283        7.5703        7.6543        8.7450        7.1036        5.4776        7.6600        7.6208        6.7015        6.9209        5.7106        5.4510        7.1356        9.7722        9.5774        9.9097       14.0211       19.5332       19.8600        0.0000        0.0000        0.0000        0.0000        0.0000
        0.0000        0.0000        0.0000        0.0000        0.0000        0.0000        0.0000        0.0000        0.0000        0.0000        0.0000        0.0000        0.0000        0.0000        0.0000        0.0000        0.0000        0.0000        0.0000        0.0000        0.0000        0.0000        0.0000        0.0000        0.0000        0.0000        0.0000        0.0000        0.0000        0.0000        0.0000        0.0000        0.0000        0.0000        0.0000       16.0443       18.9749       15.6762       14.1269       13.2745       12.1363       11.6463       10.4680        9.2569        6.7002        5.7402       26.2325        3.5700        3.0169        4.6643        3.5157        5.0948        2.8292        2.6532        3.5248        3.2721        2.9232        4.1620        4.9480        8.7079       10.1875       10.8790       10.5527       12.8579       12.0325       13.2434       11.6636       10.2129        9.7886        9.3327        8.5638        6.2373        0.0000        0.0000        0.0000        0.0000        0.0000        0.0000        0.0000        0.0000        0.0000        0.0000        0.0000        0.0000        0.0000        0.0000        0.0000        0.0000        0.0000        0.0000        0.0000        0.0000        0.0000        0.0000        0.0000        0.0000        0.0000        0.0000        0.0000        0.0000        0.0000        0.0000        0.0000        0.0000        0.0000        0.0000        0.0000        0.0000        0.0000        0.0000        0.0000        0.0000        0.0000        0.0000        0.0000        0.0000        0.0000        0.0000        0.0000        0.0000        0.0000        0.0000        0.0000        0.0000        0.0000        0.0000        0.0000        0.0000        0.0000        0.0000        0.0000        0.0000        0.0000        0.0000        0.0000        0.0000        0.0000        0.0000        0.0000        0.0000        0.0000        0.0000        0.0000        0.0000        0.0000        0.0000        0.0000        0.0000        0.0000        0.0000        0.0000        0.0000        0.0000        0.0000        0.0000        0.0000        0.0000        0.0000        0.0000        0.0000        0.0000        0.0000        0.0000        0.0000        0.0000        0.0000        0.0000        0.0000        0.0000        0.0000        0.0000        9.0481       10.4910        9.6052        8.8491        7.7485        8.1331        8.1675        8.7963        8.8811        8.0144        8.1637        8.7308        8.5289        8.6409        8.0642        7.3629        4.9174        5.1255        5.1397        4.9568        4.0705        3.7805        3.0130        2.2349        1.2688        1.0785        0.7875        0.7762        1.7708        0.9488        0.6850        0.6897        1.7704        1.4487        1.6691        2.0628        2.7203        2.4441        3.0253        3.2105        3.7004        4.1657        4.8598        5.1472        4.5968        5.0428        5.5611        6.0669        9.8986       11.0105        8.1878        7.8135       10.7761        7.7471        8.6644        8.3930        7.4488        7.6338        6.9499        5.7992        6.9848        6.7557        6.7793        5.8434        4.9109        5.2589        7.6516       12.3112       10.6805        8.3576        9.3750       11.4210       13.1934        0.0000        0.0000        0.0000        0.0000        0.0000
        0.0000        0.0000        0.0000        0.0000        0.0000        0.0000        0.0000        0.0000        0.0000        0.0000        0.0000        0.0000        0.0000        0.0000        0.0000        0.0000        0.0000        0.0000        0.0000        0.0000        0.0000        0.0000        0.0000        0.0000        0.0000        0.0000        0.0000        0.0000        0.0000        0.0000        0.0000        0.0000        0.0000        0.0000        0.0000       12.6213       14.7599       14.1323       31.8574       29.9328        9.5198       10.8253        8.7999        5.3464        4.5756       11.2767       26.5337       28.6610        4.3562        4.4758        3.1435      247.6384       97.3495        5.4631        8.3935        6.4981        4.4201       11.7734       17.2935       16.4693       19.2164       15.4277       13.4135       13.3278       13.4264       14.1407       12.8843       14.7931       14.3828       13.8342       12.1618        8.4830        0.0000        0.0000        0.0000        0.0000        0.0000        0.0000        0.0000        0.0000        0.0000        0.0000        0.0000        0.0000        0.0000        0.0000        0.0000        0.0000        0.0000        0.0000        0.0000        0.0000        0.0000        0.0000        0.0000        0.0000        0.0000        0.0000        0.0000        0.0000        0.0000        0.0000        0.0000        0.0000        0.0000        0.0000        0.0000        0.0000        0.0000        0.0000        0.0000        0.0000        0.0000        0.0000        0.0000        0.0000        0.0000        0.0000        0.0000        0.0000        0.0000        0.0000        0.0000        0.0000        0.0000        0.0000        0.0000        0.0000        0.0000        0.0000        0.0000        0.0000        0.0000        0.0000        0.0000        0.0000        0.0000        0.0000        0.0000        0.0000        0.0000        0.0000        0.0000        0.0000        0.0000        0.0000        0.0000        0.0000        0.0000        0.0000        0.0000        0.0000        0.0000        0.0000        0.0000        0.0000        0.0000        0.0000        0.0000        0.0000        0.0000        0.0000        0.0000        0.0000        0.0000        0.0000        0.0000        0.0000        0.0000        0.0000       10.5279        9.4206        8.9446        8.6636        8.6834        8.3287        8.3006        8.5828        8.5360        6.9781        7.2838        7.5318        7.3441        6.8058        6.1653        5.8729        5.4831        4.8897        4.5810        5.0800        6.1181        4.8580        5.1349        4.8217        3.4337        1.7005        1.3572        0.8439        0.4399        0.2899        0.5733        0.8397        2.9640        2.1331        2.4106        6.6699        3.2059        3.4389        4.1215        4.1337        4.3424        3.4423        3.9321       32.1918       31.3657        5.6471       20.5495        5.7499       32.3351        8.5179       11.6898       13.3915        9.4378       12.7745        9.4739        7.9387        7.7902        8.5477        7.6760        6.9037        6.4398        4.8856        5.5357        5.3928        5.4062        3.9597        4.3048        6.8096        9.0716        5.9839        5.9276        6.6471        7.8334        0.0000        0.0000        0.0000        0.0000        0.0000        0.0000
        0.0000        0.0000        0.0000        0.0000        0.0000        0.0000        0.0000        0.0000        0.0000        0.0000        0.0000        0.0000        0.0000        0.0000        0.0000        0.0000        0.0000        0.0000        0.0000        0.0000        0.0000        0.0000        0.0000        0.0000        0.0000        0.0000        0.0000        0.0000        0.0000        0.0000        0.0000        0.0000        0.0000        0.0000        0.0000       14.0552       13.0238        9.8128       26.8305       10.4353        9.1598        8.3802       10.5575        6.2627        4.7733        4.0770        4.5085        4.0195        3.7701        4.4047        3.7047       97.6365        7.1339       20.1972       19.5117        9.8139       10.3766        6.7193        9.2951       13.5792       15.1656       14.5813       18.2103       18.8562       18.6554       16.6099       15.1476       17.5014       17.5200       16.9913       14.1208        0.0000        0.0000        0.0000        0.0000        0.0000        0.0000        0.0000        0.0000        0.0000        0.0000        0.0000        0.0000        0.0000        0.0000        0.0000        0.0000        0.0000        0.0000        0.0000        0.0000        0.0000        0.0000        0.0000        0.0000        0.0000        0.0000        0.0000        0.0000        0.0000        0.0000        0.0000        0.0000        0.0000        0.0000        0.0000        0.0000        0.0000        0.0000        0.0000        0.0000        0.0000        0.0000        0.0000        0.0000        0.0000        0.0000        0.0000        0.0000        0.0000        0.0000        0.0000        0.0000        0.0000        0.0000        0.0000        0.0000        0.0000        0.0000        0.0000        0.0000        0.0000        0.0000        0.0000        0.0000        0.0000        0.0000        0.0000        0.0000        0.0000        0.0000        0.0000        0.0000        0.0000        0.0000        0.0000        0.0000        0.0000        0.0000        0.0000        0.0000        0.0000        0.0000        0.0000        0.0000        0.0000        0.0000        0.0000        0.0000        0.0000        0.0000        0.0000        0.0000        0.0000        0.0000        9.9902       10.0718        0.0000       11.4936       12.1322       10.7633        9.3436        9.4825        9.0433        8.8723        7.9146        7.8666        7.5680        7.2414        5.6997        5.6526        6.5290        7.2120        9.3814        8.5088        5.7429        5.8213        5.5841        5.7303        5.4487        4.8344        4.2785        4.9836        4.9706        4.1829        2.4629        1.8007        1.2246        0.6178        0.4295        0.7100        0.6544        6.7226        1.9061        2.5391        3.0927        3.1226        2.8910        3.7002       14.8455       40.9533        3.0846        3.8075        4.2708        5.0788        5.9119        6.3368        6.7811        6.5557        8.2593        9.6222       10.1152        9.4540       11.3486        9.7760        8.2221       14.3548       18.4980        7.8849        6.9528        8.4651        6.3107        3.8723        3.8050        3.9425        4.6782        4.6537        4.9806        5.2410        4.4247        4.7377        6.2436        0.0000        0.0000        0.0000        0.0000        0.0000        0.0000        0.0000
        0.0000        0.0000        0.0000        0.0000        0.0000        0.0000        0.0000        0.0000        0.0000        0.0000        0.0000        0.0000        0.0000        0.0000        0.0000        0.0000        0.0000        0.0000        0.0000        0.0000        0.0000        0.0000        0.0000        0.0000        0.0000        0.0000        0.0000        0.0000        0.0000       53.0621       58.3056       62.4798       53.9205       34.9418       16.8367       14.4625       20.2135       15.8322       15.6567       12.6096       11.8750        9.6827        7.7480        7.1749        6.2183        6.6708        7.4560        4.6649        4.8639        5.5598        4.5411        6.9379       10.2212       19.3608       23.9047       13.3207       12.3570       10.2616        4.8249       15.8502       13.6862       14.7397       20.6536       22.6218       24.6192       20.8381       17.3697       19.4147       18.8835       17.2438       14.6942        9.8440        8.2549        0.0000        0.0000        0.0000        0.0000        0.0000        0.0000        0.0000        0.0000        0.0000        0.0000        0.0000        0.0000        0.0000        0.0000        0.0000        0.0000        0.0000        0.0000        0.0000        0.0000        0.0000        0.0000        0.0000        0.0000        0.0000        0.0000        0.0000        0.0000        0.0000        0.0000        0.0000        0.0000        0.0000        0.0000        0.0000        0.0000        0.0000        0.0000        0.0000        0.0000        0.0000        0.0000        0.0000        0.0000        0.0000        0.0000        0.0000        0.0000        0.0000        0.0000        0.0000        0.0000        0.0000        0.0000        0.0000        0.0000        0.0000        0.0000        0.0000        0.0000        0.0000        0.0000        0.0000        0.0000        0.0000        0.0000        0.0000        0.0000        0.0000        0.0000        0.0000        0.0000        0.0000        0.0000        0.0000        0.0000        0.0000        0.0000        0.0000        0.0000        0.0000        0.0000        0.0000        0.0000        0.0000        0.0000        0.0000        0.0000        0.0000        0.0000        0.0000        9.9908        9.8141       10.8158       10.9356       12.8073       10.4943       10.6417       10.6695        9.7648        9.1558        8.2367        7.0468       82.5232       88.1442        8.3396        8.3749        9.1340        8.4317        7.7218        6.9593        7.8496        7.5177        7.1995        6.1683        5.8371        5.9416        4.2953        4.8047        5.7714        5.2661       19.8356        2.7477        2.0421        2.1630        1.8303        0.9826        1.4893        1.4107        1.6840        6.4041        4.8405        2.1014        2.4059       20.1843        3.6259       20.4351       22.7921        4.3545        4.7148        4.8111        5.7967        7.1168       10.0140       10.3053        8.0909        8.8153        9.1372       10.0820       12.2301       14.8210       10.3656        9.7884       25.6834       20.4786        9.7833        6.9594        6.5930        5.4551        6.4046        5.0500        4.1473        4.4030        4.0792        4.1551        4.5692        4.5838        4.8469        0.0000        0.0000        0.0000        0.0000        0.0000        0.0000        0.0000        0.0000
        0.0000        0.0000        0.0000        0.0000        0.0000        0.0000        0.0000        0.0000        0.0000        0.0000        0.0000        0.0000        0.0000        0.0000        0.0000        0.0000        0.0000        0.0000        0.0000        0.0000        0.0000        0.0000        0.0000        0.0000        0.0000        0.0000       70.9286       45.3270       39.8339       45.4270       42.7633       37.9059       35.3015       25.3987       18.3566       14.5015       15.8764       19.1679       20.4239       12.3190       12.7001        9.0193        6.4236        7.0622       11.8768       13.9711       10.5426        7.0382        7.6539       12.5161       11.6811       12.2234       15.0619       30.3361       31.0637       15.0936        9.8993       15.2737       14.1051       25.7382       26.6741       15.1622       16.8626       21.1242       18.8039       18.4702       22.0269       20.7811       19.0902       17.2470       15.2141       10.5884        9.0407        7.7263        7.5093        6.2246        6.1365        5.6236        4.5570        3.1093        4.2608        3.9120        0.0000        0.0000        0.0000        0.0000        0.0000        0.0000        0.0000        0.0000        0.0000        0.0000        0.0000        0.0000        0.0000        0.0000        0.0000        0.0000        0.0000        0.0000        0.0000        0.0000        0.0000        0.0000        0.0000        0.0000        0.0000        0.0000        0.0000        0.0000        0.0000        0.0000        0.0000        0.0000        0.0000        0.0000        0.0000        0.0000        0.0000        0.0000        0.0000        0.0000        0.0000        0.0000        0.0000        0.0000        0.0000        0.0000        0.0000        0.0000        0.0000        0.0000        0.0000        0.0000        0.0000        0.0000        0.0000        0.0000        0.0000        0.0000        0.0000        0.0000        0.0000        0.0000        0.0000        0.0000        0.0000        0.0000        0.0000        0.0000        0.0000        0.0000        0.0000        4.6614        4.0890        4.0455        4.3514        4.9449        0.0000        0.0000        0.0000        0.0000        9.5731       10.7347       11.1447       11.6143       12.8066       13.5292       12.3784       11.7122       12.5107       12.1352       10.9109       10.5954       10.1369        8.5674        9.3773        6.5120        8.1400        7.7592        8.6513        7.5494        5.9302        5.8829        6.0650        5.1335        5.8177        5.6911        5.1610        4.7332        4.8494        4.8302        5.6968        5.7724       26.5706        2.4625        1.7064        1.7710        1.3662        0.8609        1.3349        1.2744        1.6871        7.6346       11.2601        1.7244        1.9834        2.1436        3.7197        4.3692        3.4976        3.7666        4.6253        5.5567        5.8026        6.1243        8.0452       12.6874       12.5772       12.4761       10.1172       10.2760       13.4722       15.2317       14.1707       15.0289       33.0164       24.7326       15.4704       10.8217        9.4736        8.5807        7.8024        5.6440        5.6555        5.7186        5.8955        6.1818        5.6767        5.4070        4.9827        0.0000        0.0000        0.0000        0.0000        0.0000        0.0000        0.0000        0.0000
        0.0000        0.0000        0.0000        0.0000        0.0000        0.0000        0.0000        0.0000        0.0000        0.0000        0.0000        0.0000        0.0000        0.0000        0.0000        0.0000        0.0000        0.0000        0.0000        0.0000        0.0000        0.0000        0.0000        0.0000        0.0000      138.4171      112.8784       46.1407       27.8338       23.2020       21.7819       23.6827       20.8118       20.3638       17.7714       16.9032       12.4187       16.4818       17.3751       15.6984       10.7213       13.3466       10.2378       18.2931       12.7922       13.3902       10.8764       11.5607       15.7181       17.8653       14.2333       11.9859       18.4002       22.7397       15.4392       16.0171       27.1374       31.8172       31.7913       32.3178       27.4199       20.2112       19.8334       20.0877       17.3870       23.3417       19.2637       17.9131       15.3736       14.0462       12.8818       10.0093        8.7002        8.5076        7.9376        6.8843        7.9633        8.7662        6.0267        1.9391        2.1775        3.5818        3.8968        3.5593        0.0000        0.0000        0.0000        0.0000        0.0000        0.0000        0.0000        0.0000        0.0000        0.0000        0.0000        0.0000        0.0000        0.0000        0.0000        0.0000        0.0000        0.0000        0.0000        0.0000        0.0000        0.0000        0.0000        0.0000        0.0000        0.0000        0.0000        0.0000        0.0000        0.0000        0.0000        0.0000        0.0000        0.0000        0.0000        0.0000        0.0000        0.0000        0.0000        0.0000        0.0000        0.0000        0.0000        0.0000        0.0000        0.0000        0.0000        0.0000        0.0000        0.0000        0.0000        0.0000        0.0000        0.0000        0.0000        0.0000        0.0000        0.0000        0.0000        0.0000        0.0000        0.0000        0.0000        0.0000        0.0000        0.0000        0.0000        0.0000        4.7547        3.8903        3.6425        4.3498        4.9772        5.7711        6.1313        7.3423        8.0434        8.3865        8.7060        9.2165        9.8564       10.7723       12.0831       13.0330       12.8387       12.5121       11.8658       10.6997       10.2379        9.1935        9.5505        9.7281        8.7159        7.3491        7.4613        7.8873        7.1472        7.5589        5.8045        5.4231        4.9537        5.3111        5.8534        6.7402        4.7222        4.6252        4.6993        3.7326        4.2584        3.7763        3.6666        2.9710        2.5264        2.2981       23.4010        2.1864        1.1986       12.1607        2.6897        0.5104        0.4439        0.5513        0.6546        1.5773        2.4423        2.6182        5.2176        8.0455        8.7859        7.8395        7.2047       11.1852       13.0609       15.5077       17.4051       18.0838       15.9804       14.7291       18.0582       21.9810       20.8025       20.7605       23.6850       25.2916       23.2846       17.4355       13.7945       12.8395       10.7737       10.6526        0.0000        0.0000       13.7880       13.3589       12.5813        7.4761        0.0000        0.0000        0.0000        0.0000        0.0000        0.0000        0.0000        0.0000        0.0000
        0.0000        0.0000        0.0000        0.0000        0.0000        0.0000        0.0000        0.0000        0.0000        0.0000        0.0000        0.0000        0.0000        0.0000        0.0000        0.0000        0.0000        0.0000        0.0000        0.0000        0.0000        0.0000        0.0000        0.0000        0.0000        0.0000       66.5287       33.6633       24.2503       23.5792       21.4423       26.6652       22.6681       21.3056       18.2169       12.3041        9.7474        9.8108       12.2576       20.4517       10.7568       13.9066       12.8406       20.4719       18.2221       13.2864       15.3420       13.2017       16.8217       19.9373       17.5205       12.8933       15.4483       15.4536       14.6583       14.6418       18.7018       22.3845       31.6182       30.6390       23.1745       20.2717       18.6718       16.1296       15.6359       20.9352       18.1155       18.7209       18.8262       15.5449       13.4360       11.1167       10.2731        9.8864        9.8741        8.0990        8.3175        8.3942        6.7893        2.6665        1.4470        1.6198        4.1133        3.1891        2.1110        1.8148        0.0000        0.0000        0.0000        0.0000        0.0000        0.0000        0.0000        0.0000        0.0000        0.0000        0.0000        0.0000        0.0000        0.0000        0.0000        0.0000        0.0000        0.0000        0.0000        0.0000        0.0000        0.0000        0.0000        0.0000        0.0000        0.0000        0.0000        0.0000        0.0000        0.0000        0.0000        0.0000        0.0000        0.0000        0.0000        0.0000        0.0000        0.0000        0.0000        0.0000        0.0000        0.0000        0.0000        0.0000        0.0000        0.0000        0.0000        0.0000        0.0000        0.0000        0.0000        0.0000        0.0000        0.0000        0.0000        0.0000        0.0000        0.0000        0.0000        0.0000        0.0000        0.0000        0.0000        0.0000        0.0000        0.0000        4.2510        4.3809        4.2752        4.5785        4.8848        5.7420        6.4506        7.9312        7.7895        8.2396        9.0457        9.5027       10.2635       11.3891       12.9598       12.9275       13.0175       12.5095       11.5281       10.0218        9.6768        8.7219        8.5205        8.0854        6.8696        6.2157        6.2383        7.0094        8.5589        8.6141        5.4861        4.7235        4.4908        5.6837        6.7741        5.6445        4.2128        3.7408        3.2181        3.4469        3.6531       28.9924        3.8166        3.7892        3.0471        2.6877        1.9400        0.5900        0.3484        6.7344        0.4839        0.4696        0.5888        0.4823        0.4284        1.4902        2.2672        2.6502        8.0880       11.1951       13.0936       12.5304       13.4477       16.7799       18.1753       17.4223       17.3878       21.5237       19.6093       20.3111       23.9216       27.8722       25.7874       26.1554       22.2302       23.7153       23.2880       19.2301       17.8851       14.4425       12.2322        0.0000        0.0000        0.0000        0.0000        0.0000        0.0000        0.0000        0.0000        0.0000        0.0000        0.0000        0.0000        0.0000        0.0000        0.0000        0.0000
        0.0000        0.0000        0.0000        0.0000        0.0000        0.0000        0.0000        0.0000        0.0000        0.0000        0.0000        0.0000        0.0000        0.0000        0.0000        0.0000        0.0000        0.0000        0.0000        0.0000        0.0000        0.0000        0.0000        0.0000        0.0000        0.0000        0.0000       21.0157       19.8640       20.7456       20.0531       22.4465       21.8475       22.7740       18.1384       13.6678       10.7726       13.0532       13.9355       12.7704       15.7822       14.2653       14.0790       21.5408       20.9674       23.2970       21.7245       18.7311       18.4651       19.3842       17.7550       14.1168       15.3600       15.6740       15.7334       16.3975       16.6374       19.5292       18.3042       26.8311       33.5588       22.1496       26.4387       21.2203       16.1975       15.4879       27.3223       24.1092       22.6603       19.6045       17.1202       14.4656        9.2582        9.1866        9.8634        8.5024        7.6365        7.2583        7.0960        2.8702        1.5138        1.3833        1.1706        2.5318        1.9406        1.5345        1.3022        0.8678        1.0633        1.1914        0.0000        0.0000        0.0000        0.0000        0.0000        0.0000        0.0000        0.0000        0.0000        0.0000        0.0000        0.0000        0.0000        0.0000        0.0000        0.0000        0.0000        0.0000        0.0000        0.0000        0.0000        0.0000        0.0000        0.0000        0.0000        0.0000        0.0000        0.0000        0.0000        0.0000        0.0000        0.0000        0.0000        0.0000        0.0000        0.0000        0.0000        0.0000        0.0000        0.0000        0.0000        0.0000        0.0000        0.0000        0.0000        0.0000        0.0000        0.0000        0.0000        0.0000        0.0000        0.0000        0.0000        0.0000        0.0000        0.0000        0.0000        0.0000        0.0000        0.0000        0.0000        5.9589        5.9956        5.1659        4.6831        5.7779        6.6641        6.0060        6.9686        8.0116        8.5990        9.6489       10.3670       10.9986       12.6945       12.8066       12.9260       12.8329       12.7633       12.1974       11.0144        9.9327        8.2040        7.1137        6.3866        6.3898        6.3146        6.2133        6.3359        6.5359        6.4244        5.8576        4.6596        4.2343        5.3410        4.0845        4.0969        4.7025        4.2917        3.7013        3.1743        8.4521       20.8956        3.0673        3.0776        2.8666        2.2378        1.7566        1.7408        0.8161        0.6840        0.5819        0.3219        0.1452        0.4360        6.9087        9.1106        1.8462        2.5509        4.9210        8.9464        9.8789       10.2821        9.8172       14.2786       18.8871       20.5109       18.0336       17.5050       17.7205       18.7467       18.2181       19.6655       23.0302       27.7160       36.2438       29.0296       22.8548       21.7568       19.9475       18.2312       16.5650       13.6465        0.0000        0.0000        0.0000        0.0000        0.0000        0.0000        0.0000        0.0000        0.0000        0.0000        0.0000        0.0000        0.0000        0.0000        0.0000        0.0000
        0.0000        0.0000        0.0000        0.0000        0.0000        0.0000        0.0000        0.0000        0.0000        0.0000        0.0000        0.0000        0.0000        0.0000        0.0000        0.0000        0.0000        0.0000        0.0000        0.0000        0.0000        0.0000        0.0000        0.0000        0.0000        0.0000        0.0000       24.2127       23.5819       25.3943       18.7034       22.4772       24.2841       28.3536       32.9253       29.0498       25.3536       26.4185       30.2010       38.6318       48.6527       44.4098       22.1187       23.4964       23.2206       22.6285       23.6271       24.5179       23.0629       21.6095       21.7077       17.1553       18.4404       17.3733       22.6580       21.1439       16.6469       17.7589       25.0031       28.3225       29.1634       24.3234       19.6916       16.7166       15.9503       14.7353       14.4455       18.4668       20.4569       16.6799       14.1694       12.6303       13.3406        7.6634        7.8153        6.8151        6.8468        7.1355        6.1981        3.3333        1.4571        1.3317        1.1161        2.5051        1.7361        1.3074        1.5351        1.3530        1.0303        0.8076        0.0000        0.0000        0.0000        0.0000        0.0000        0.0000        0.0000        0.0000        0.0000        0.0000        0.0000        0.0000        0.0000        0.0000        0.0000        0.0000        0.0000        0.0000        0.0000        0.0000        0.0000        0.0000        0.0000        0.0000        0.0000        0.0000        0.0000        0.0000        0.0000        0.0000        0.0000        0.0000        0.0000        0.0000        0.0000        0.0000        0.0000        0.0000        0.0000        0.0000        0.0000        0.0000        0.0000        0.0000        0.0000        0.0000        0.0000        0.0000        0.0000        0.0000        0.0000        0.0000        0.0000        0.0000        0.0000        0.0000        0.0000        0.0000        0.0000        0.0000        0.0000        0.0000        3.5922        4.7688        7.1076        9.9848       14.0299        9.5820        8.2573        9.6638       10.8552       10.9945       11.9370       12.9754       13.1455       13.2177       12.6014       12.7711       12.9300       11.7309        9.8612        8.7291        8.2760        7.6896        7.1699        7.3362        7.0924        6.9796        7.0544        7.2592        6.6517        6.1930        5.5719        5.7127        7.7604        5.4500        4.5841        4.7511        4.3180        3.7360        3.5196        7.8906        5.5198        1.5511        1.8113        2.9650        2.5002        1.5610        1.4455        0.5981        0.5472        0.3785        0.2265        0.4776        0.6801        0.6112        7.8042        2.4167        3.0753        4.2650        5.4022        5.6782        8.5904       10.0769       12.0461       16.6607       17.6759       15.1339       13.4270       15.2215       15.9382       22.6805       23.6913       16.9095       20.4091       25.7806       23.4910       22.9171       20.8194       21.7710       21.4938       17.7779       16.0893        0.0000        0.0000        0.0000        0.0000        0.0000        0.0000        0.0000        0.0000        0.0000        0.0000        0.0000        0.0000        0.0000        0.0000        0.0000        0.0000
        0.0000        0.0000        0.0000        0.0000        0.0000        0.0000        0.0000        0.0000        0.0000        0.0000        0.0000        0.0000        0.0000        0.0000        0.0000        0.0000        0.0000        0.0000        0.0000        0.0000        0.0000        0.0000        0.0000        0.0000        0.0000        0.0000        0.0000        0.0000       25.8759       21.6780       22.6113       33.6989       39.7532       31.1881       30.4486       26.6322       25.6474       20.6117       21.1216       26.0321       41.0400       69.5813       36.1524       33.4997       33.0337       29.6459       29.9080       26.9565       29.4809       24.6245       22.8612       24.6304       26.3128       28.3187       26.7766       26.6594       26.1587       26.6266       34.3987       46.2918      133.5611       95.5615       30.3006       16.9582       16.8892       11.0069       12.4814       16.8156       14.4718       13.4075       12.6792       10.2401       14.2776       12.5637        2.7834        6.9427        7.2822       23.8410       25.0568        4.9938        5.1105        4.3192        3.5907        2.5569        1.8336        1.3396        1.0922        1.1873        1.5152        0.6890        0.7405        0.0000        0.0000        0.0000        0.0000        0.0000        0.0000        0.0000        0.0000        0.0000        0.0000        0.0000        0.0000        0.0000        0.0000        0.0000        0.0000        0.0000        0.0000        0.0000        0.0000        0.0000        0.0000        0.0000        0.0000        0.0000        0.0000        0.0000        0.0000        0.0000        0.0000        0.0000        0.0000        0.0000        0.0000        0.0000        0.0000        0.0000        0.0000        0.0000        0.0000        0.0000        0.0000        0.0000        0.0000        0.0000        0.0000        0.0000        0.0000        0.0000        0.0000        0.0000        0.0000        0.0000        0.0000        0.0000        0.0000        0.0000        0.0000        0.0000        0.0000        0.0000        0.0000        6.8411        7.5649        8.7733       10.9985       11.1562        9.1341        9.9222       10.3194       10.7973       11.7589       15.7588       16.4590       13.3397       12.0297       12.2210       12.1668       11.0233       10.0690        8.0469        7.8833        8.4900        7.8126        8.8083        9.0830        9.1594        9.0272        9.5128        8.6705        8.0939        8.6084        7.8484        5.4489        4.9535        5.0905        4.3852        3.6947        3.3732        2.5425        1.0897        0.6848        0.4887        0.5676        1.1155        1.2412        1.0267        0.8429        0.5613        0.5044        0.3084        0.3054        1.3642        1.7934        2.1750        2.8341        3.6425        4.6396        6.3941        7.6376       10.0290       18.6307       11.7695       13.3382       11.5821        9.8875       11.2264       11.1334       12.8496       12.6321       24.4471       34.0652       15.9462       17.0961       17.4929       18.8551       18.5648       15.8517       15.6466       16.2717       17.2536       16.6088        0.0000        0.0000        0.0000        0.0000        0.0000        0.0000        0.0000        0.0000        0.0000        0.0000        0.0000        0.0000        0.0000        0.0000        0.0000        0.0000
        0.0000        0.0000        0.0000        0.0000        0.0000        0.0000        0.0000        0.0000        0.0000        0.0000        0.0000        0.0000        0.0000        0.0000        0.0000        0.0000        0.0000        0.0000        0.0000        0.0000        0.0000        0.0000        0.0000        0.0000        0.0000        0.0000        0.0000        0.0000       25.0343       22.9045       29.6114       39.9478       31.9724       32.1557       33.3907       23.4736       25.4514       20.5321       21.3641       18.6607       19.8389       19.0143       17.6570       22.0958       24.5707       22.6640       37.8534       33.7787       30.0718       27.3721       26.5577       30.5653       34.5992       33.5224       34.5712       34.2265       36.0714       37.9086       40.8301       33.7071       66.3126       77.4014      101.9296      120.4511       77.0061       20.5685       20.7436       42.2377       26.4161       20.6141       14.2882       10.6424       10.6133        4.9866        5.9479        6.2249        6.2873       30.2987       30.8726        9.4742        8.0166        9.0564        7.8247        3.5880        1.8238        1.5290        0.9656        0.5637        0.8737        0.8719        0.9757        0.0000        0.0000        0.0000        0.0000        0.0000        0.0000        0.0000        0.0000        0.0000        0.0000        0.0000        0.0000        0.0000        0.0000        0.0000        0.0000        0.0000        0.0000        0.0000        0.0000        0.0000        0.0000        0.0000        0.0000        0.0000        0.0000        0.0000        0.0000        0.0000        0.0000        0.0000        0.0000        0.0000        0.0000        0.0000        0.0000        0.0000        0.0000        0.0000        0.0000        0.0000        0.0000        0.0000        0.0000        0.0000        0.0000        0.0000        0.0000        0.0000        0.0000        0.0000        0.0000        0.0000        0.0000        0.0000        0.0000        0.0000        0.0000        0.0000        0.0000        7.0656        6.6677        6.9327        9.1019       10.6833       10.7829       10.3141        9.3059        9.5504       10.2936       11.6582       12.2077       13.0432       14.7081       13.5261       12.8383       12.3097       12.1586       11.9093       10.4277        8.1933        8.0069        7.5731        7.7396        9.8502       10.7090        9.6883        9.1808        8.7200        8.7016        8.8921        9.6245        8.4199        5.9267        5.2822        4.0539        3.6718        3.6354        3.3359        2.6363        0.9011        0.4524        9.5618        7.8502        0.3908        0.3355        0.5520        0.6834        0.5570        0.5089        0.4713        0.4595        1.6078        2.0063        2.4146        3.2362        4.3897       26.5962        6.1768        9.5199       12.0283       16.7079       18.2429       43.8905       17.3864       12.2147        9.9628       10.1074       11.1278       11.3004       18.2453       12.2996       14.4736       15.6435       19.1735       15.2108       13.6182       14.3719       15.2497       14.1984       16.4286       16.2827        0.0000        0.0000        0.0000        0.0000        0.0000        0.0000        0.0000        0.0000        0.0000        0.0000        0.0000        0.0000        0.0000        0.0000        0.0000        0.0000
        0.0000        0.0000        0.0000        0.0000        0.0000        0.0000        0.0000        0.0000        0.0000        0.0000        0.0000        0.0000        0.0000        0.0000        0.0000        0.0000        0.0000        0.0000        0.0000        0.0000        0.0000        0.0000        0.0000        0.0000        0.0000        0.0000        0.0000        0.0000       71.2237       92.1806       40.0352       53.5928       59.9412       33.8170       37.3293       38.8314       30.2576       26.8359       18.7938       13.6094       11.1629        9.7169       12.3738       13.8016       15.2186       17.0924       17.6612       19.2883       27.3539       21.3317       21.3551       33.4801       31.9788       32.4845       32.9541       34.8759       36.3805       33.8711       30.2773       20.8990       16.5763       14.7724       21.0496       39.3221       90.9929      113.6656       86.0714       71.1325       31.4323       11.0372        5.1603        1.1602        1.0772        0.7138        2.8005        6.6044        8.5961        9.8191       12.7391       48.7452       43.7195       14.9145       12.0237       13.8421        6.3030        1.8861        1.2338        0.4355        0.4593        0.9192        1.1731        1.5445        0.0000        0.0000        0.0000        0.0000        0.0000        0.0000        0.0000        0.0000        0.0000        0.0000        0.0000        0.0000        0.0000        0.0000        0.0000        0.0000        0.0000        0.0000        0.0000        0.0000        0.0000        0.0000        0.0000        0.0000        0.0000        0.0000        0.0000        0.0000        0.0000        0.0000        0.0000        0.0000        0.0000        0.0000        0.0000        0.0000        0.0000        0.0000        0.0000        0.0000        0.0000        0.0000        0.0000        0.0000        0.0000        0.0000        0.0000        0.0000        0.0000        0.0000        0.0000        0.0000        0.0000        0.0000        0.0000        0.0000        0.0000        0.0000        9.3358        8.0012        7.7536        7.8123        8.4847       12.8101       12.7907        9.8945       10.6570       10.8300       11.5138       13.1782       12.6212       71.8254       14.1812       64.2228      217.8890       18.2090       14.6128       11.8749       10.6819        8.4914        7.9836       88.6995        7.5279       10.6106       10.6144       10.3127        9.5100        9.3755        9.7391       10.5745       34.0553       11.0884       10.0166       17.2017        3.9997        4.1593        3.6006       10.3445       23.8354        0.4844        0.2431        0.5660        1.1916        0.4829        0.2200        0.4267        0.9298        0.5515        0.2684        0.2231        0.3660        1.6795        1.9497        2.5601       12.1581        4.6258        5.6531        6.4444        7.6465       12.3716       20.3422       16.2647       13.8117       21.0284       11.8935       14.6879        9.2740       10.2155       10.0426       10.1915       11.5173       12.5154       13.5958       17.9018       17.3577       14.0834       13.8798       13.5051       13.9187       20.2648       20.7023       13.7285        0.0000        0.0000        0.0000        0.0000        0.0000        0.0000        0.0000        0.0000        0.0000        0.0000        0.0000        0.0000        0.0000        0.0000        0.0000
        0.0000        0.0000        0.0000        0.0000        0.0000        0.0000        0.0000        0.0000        0.0000        0.0000        0.0000        0.0000        0.0000        0.0000        0.0000        0.0000        0.0000        0.0000        0.0000        0.0000        0.0000        0.0000        0.0000        0.0000        0.0000        0.0000        0.0000       34.6363       92.2211       58.7509       32.6079       42.5324       45.5561       51.0909       41.4159       34.1105       28.3853       18.7139       14.0864        9.5064        9.6115       15.2795        9.8598        9.6628       12.2946       10.1445       15.6263       19.5817       23.6801       19.2066       21.1728       26.7253       28.0633       35.1533       41.1168       42.0080       33.1565       28.5007       22.1643       16.4459       14.5331       17.8659       17.3483       20.2963       15.2624       12.0473        8.1072        6.4051        5.8065        5.3170        3.6757        0.8868        0.7977        0.7459        1.4576        3.7565        6.0223        6.7627        4.4092        4.0259        2.9781        4.7573       15.9703       32.8356       40.2239       10.9207        1.7937        0.7682        0.6732        0.9372        1.2263        1.6492        2.4467        0.0000        0.0000        0.0000        0.0000        0.0000        0.0000        0.0000        0.0000        0.0000        0.0000        0.0000        0.0000        0.0000        0.0000        0.0000        0.0000        0.0000        0.0000        0.0000        0.0000        0.0000        0.0000        0.0000        0.0000        0.0000        0.0000        0.0000        0.0000        0.0000        0.0000        0.0000        0.0000        0.0000        0.0000        0.0000        0.0000        0.0000        0.0000        0.0000        0.0000        0.0000        0.0000        0.0000        0.0000        0.0000        0.0000        0.0000        0.0000        0.0000        0.0000        0.0000        0.0000        0.0000        0.0000        0.0000        0.0000       12.6318       11.8519       10.2486        8.6120        8.0338        9.3844       10.8433       10.3636       10.5887       11.3927       11.4674       11.9250       15.2174       13.6222       88.4899       21.8589       25.6082       18.1021       15.1313       12.6629       12.3935       11.2862        9.3571        9.9718       83.2039        9.1800       11.4579       11.9486       11.6781       10.1457        9.1826       10.9172       12.3462       31.5880       13.8927       13.6311       17.7589        3.7675        2.4550        3.2342        2.4495        1.1182        0.5707        0.3586        0.5583        0.6294        0.7010        0.4894        0.5856        0.4457        0.1884        0.1008        0.0000        0.0000        1.6660        2.0700        2.5306       30.1587        4.5977        5.5532        7.9094       10.5855       12.0957       10.8372       11.8354       11.1329       11.1554       11.5368       13.5612       10.4578       10.4059       10.0992       10.4008       10.2354       11.6605       11.4068       11.8198       17.0365       18.3834       17.2193       13.3199       11.6372       11.8535       12.6907        0.0000        0.0000        0.0000        0.0000        0.0000        0.0000        0.0000        0.0000        0.0000        0.0000        0.0000        0.0000        0.0000        0.0000        0.0000        0.0000
        0.0000        0.0000        0.0000        0.0000        0.0000        0.0000        0.0000        0.0000        0.0000        0.0000        0.0000        0.0000        0.0000        0.0000        0.0000        0.0000        0.0000        0.0000        0.0000        0.0000        0.0000        0.0000        0.0000        0.0000        0.0000        0.0000        0.0000       40.7100       38.9164       38.4487       29.6050       40.8148       42.1736       36.4914       30.1711       22.6194       23.1262       16.1409       15.9858       15.2573        5.9056        7.3654       11.4456       16.2609       13.5265       11.0883       19.5648       16.1765       18.3511       17.5559       19.3707       22.9888       21.6383       24.2590       37.8501       37.9325       28.6138       22.0627       14.9512       12.5158        9.1199       11.6095        9.4983       20.9250       15.4571        7.7627        6.7423        2.1730        1.7536        1.5028        1.1894        0.3551        0.2317        0.2221        0.4872        1.7028        4.7433        7.1851        4.5310        2.7542        3.0572        1.7112        2.2699        2.3336       10.4428        3.8742        1.7224        1.4599        1.3321        1.8137        2.4781        4.1529        4.9039        5.1555        5.8192        7.6227       12.3250       15.8972       16.0070       15.0960       13.0117        0.0000        0.0000        0.0000        0.0000        0.0000        0.0000        2.0770        2.6109        1.7319        6.8058        0.0000        0.0000        0.0000        0.0000        0.0000        0.0000        0.0000        0.0000        0.0000        0.0000        0.0000        0.0000        0.0000        0.0000        0.0000        0.0000        0.0000        0.0000        0.0000        0.0000        0.0000        0.0000        0.0000        0.0000        0.0000        0.0000        0.0000        0.0000        0.0000        0.0000        0.0000        0.0000        0.0000        0.0000        0.0000        0.0000       13.8723       13.2071       13.3559       13.5765       11.7656       10.2299       10.6105       12.0901       11.5313       11.0384       11.0436       11.5332       12.0911       11.6536       14.6047       12.8116       14.6706       17.3948       24.6185       22.5120       17.8791       16.4004       16.9016       15.6812       16.0445       16.1583       16.6803       16.0129       14.3728       13.9775       12.9773       12.2737       10.0248       10.4869        9.0973        6.1597        5.3554        5.1426       10.1423        7.8420        3.4402        4.5293        2.9852        2.8218        2.0466        1.6899        1.2802        1.1638        0.9001        0.8790        0.9255        0.9948        4.8138        6.7535        1.9782        2.3060        1.9658        2.2118        2.8637        4.2996        3.9874        4.4912        6.1734        8.5235       14.5642       16.2305       16.2187       16.8801       17.1384       16.6123       15.8288       15.1398       12.5582       12.0677       11.7298       11.6155        9.8026        9.4099       10.4580       13.1227       17.9420       15.9595       11.8804       11.9310       11.2713       11.3723        0.0000        0.0000        0.0000        0.0000        0.0000        0.0000        0.0000        0.0000        0.0000        0.0000        0.0000        0.0000        0.0000        0.0000        0.0000        0.0000
        0.0000        0.0000        0.0000        0.0000        0.0000        0.0000        0.0000        0.0000        0.0000        0.0000        0.0000        0.0000        0.0000        0.0000        0.0000        0.0000        0.0000        0.0000        0.0000        0.0000        0.0000        0.0000        0.0000        0.0000        0.0000        0.0000       43.9921       43.6319       40.9249       36.1016       31.9511       29.7749       39.2857       34.9351       25.0730       19.6614       13.0545       11.4412        9.7217       12.4705        8.9016        8.4409       15.6990       19.4015       12.4922        8.9645       14.4317       17.1681       22.2063       18.5074       15.5234       24.0250       17.5265       18.2244       24.9190       29.0617       26.7540       25.8307       11.4917        7.1757        6.2331        5.0259        5.0407        2.5820        1.6694        1.8616        1.4529        1.0664        0.9372        0.7937        0.6331        0.1887        0.1241        0.7327        0.6455        1.0292        2.5487        2.0164        1.9220        2.6608        1.9636        0.6627        0.5776        1.0618        1.0178        1.5951        1.8067        4.0780        2.4051        2.4168        2.8868        5.3006        7.2684        7.5721        7.4729        8.3648       11.0622        9.4060        7.6143        7.4773        6.4940        6.9542        5.5534        1.7521        1.0296        0.3320        0.2671        1.3350        1.0557        0.4837        0.5656        0.4570        0.5121        1.0197        1.0749        0.0000        0.0000        0.0000        0.0000        0.0000        0.0000        0.0000        0.0000        0.0000        0.0000        0.0000        0.0000        0.0000        0.0000        0.0000        0.0000        0.0000        0.0000        0.0000        0.0000        0.0000       10.2383        9.0444        9.4063        9.5136        9.8143        9.9792       12.6434       14.6804       17.0867       16.9845       15.9464       15.9571       15.3658       14.0010       16.3235       13.9421       12.5536       13.7680       13.2152       11.7604       12.4541       13.0187       12.6406       11.4997       11.4485       10.7663       11.6533       16.0822       20.0918       18.6636       19.6801       21.4485       61.1454       18.2468       18.3172       19.3046       19.7827       20.0725       19.7594       17.2456       15.3217       14.0539       14.3354       13.0324       10.9603        7.4756        5.6601        4.8936        4.8898       18.9221       13.6650        3.9412        2.9363        2.7697        2.0031        2.1316        2.0019        1.5533        1.3742        4.1066        5.8445        1.0153        1.1553        8.3512       14.6866        2.8299        3.4387        4.7839        6.1964        2.7828        3.3672        3.8309        4.1746        5.1583        8.6849       15.2499       20.5493       18.8456       21.1672       20.9018       24.0879       18.7930       15.6121       14.1033       13.6968       14.0058       11.6038        9.9634       10.2886       11.0081       12.8052       14.5197       14.0135       12.2039       13.1285        0.0000        0.0000        0.0000        0.0000        0.0000        0.0000        0.0000        0.0000        0.0000        0.0000        0.0000        0.0000        0.0000        0.0000        0.0000        0.0000        0.0000        0.0000
        0.0000        0.0000        0.0000        0.0000        0.0000        0.0000        0.0000        0.0000        0.0000        0.0000        0.0000        0.0000        0.0000        0.0000        0.0000        0.0000        0.0000        0.0000        0.0000        0.0000        0.0000        0.0000        0.0000        0.0000        0.0000        0.0000       33.1521       27.3932       25.3951       24.0875       35.7612       38.0813       44.3313       38.0961       21.6323       17.4243       10.5241        8.4950        8.0809       10.9707        9.8661        8.1765       12.3726       22.8524       29.5276       12.9465       13.4114       12.9120       11.1178       11.0787       12.5097       13.0321       14.3815       14.8070       17.6298       17.5782       14.0530       11.1701        8.7232        6.7643        4.8732        3.8944        3.0318        1.2229        0.8073        0.9054        0.5290        0.6122        3.6820        4.9104        4.7754        0.7551        0.6660        3.4479        1.1124        0.7653        1.4821        2.0811        2.3914        2.1477        1.4032        1.1024        1.1145        1.0982        1.0323        2.4927        2.7881        5.0534        5.9335        4.1283        4.6253        7.2122        9.4369        9.2675        7.8271        8.1388        6.6375        5.8244        6.7804        8.2140        6.7926        5.7743        4.2617        1.4837        0.4375        0.3398        0.2625        0.6871        0.3427        0.1253        0.5858        2.2660        2.3829        0.9982        0.9421        0.7530        0.7781        0.9429        0.0000        0.0000        0.0000        0.0000        0.0000        0.0000        0.0000        0.0000        0.0000        0.0000        0.0000        0.0000        5.7684        6.1362        9.2713       14.5932       16.9398       14.4006       12.4855       11.2567       10.7204       11.8450       13.8678       16.1350       17.8005       18.4489       20.7007       20.6868       18.0256       17.3665       17.1162       19.7208       19.0006       14.5275       14.7662       16.0445       14.8201       14.3282       15.8330       15.1367       13.0755       11.3243       11.3032       11.6335       13.3152       15.1802       15.8385       17.4768       16.6004       19.4010       25.1202       19.3138       19.0757       19.5770       19.6765       18.6545       17.9374       16.7070       15.1411       14.4797       16.1825       13.5252        9.9179        6.9273        5.6599        5.1856        6.2805        6.7346        5.2555        3.8766        3.3783        2.8232        2.7154        4.4722        4.5546        2.7426        1.7624        1.2879        1.1564        1.2752        1.6623        2.3074        2.8270        3.5444        3.9993        3.2020        2.5697        2.8984        3.4044        3.7744        3.9158        5.0044        7.0288       12.5579       19.2173       25.1402       24.9588       20.8084       22.4008       21.3972       18.6656       14.4250       14.4234       15.0339       15.0223       10.2948       11.3414       11.0577       11.8653        0.0000       17.0210       14.9453       14.7490        0.0000        0.0000        0.0000        0.0000        0.0000        0.0000        0.0000        0.0000        0.0000        0.0000        0.0000        0.0000        0.0000        0.0000        0.0000        0.0000        0.0000        0.0000
        0.0000        0.0000        0.0000        0.0000        0.0000        0.0000        0.0000        0.0000        0.0000        0.0000        0.0000        0.0000        0.0000        0.0000        0.0000        0.0000        0.0000        0.0000        0.0000        0.0000        0.0000        0.0000        0.0000        0.0000        0.0000       25.5975       24.6616       26.6265       20.3216       17.2102       24.0756       24.5585       23.8236       15.3086       13.3379       11.3084        9.0472        6.2872        7.9429       11.0717       10.5676        6.4765        4.8796        4.5139        5.9946        9.1868       10.2824        8.7867        9.6522        9.5449        9.1889       10.9704       11.9526       12.6997       14.5706       14.6763       10.5666        8.5624        7.3978        5.0182        4.5283        3.3901        2.8735        1.1476        0.7218        0.5572        0.5828        1.3192        1.7419        2.0959        2.0636        0.0911        0.4909        1.3820        0.9776        0.6593        0.8917        2.4626        1.0895        0.8530        1.7131        1.2147        1.2307        1.2541        1.8257        1.5270        1.7125        2.4033        4.5262        5.1829        5.9894        9.6399       10.4589       10.7708       10.8694       11.6847       10.2816        8.6069        6.0237        5.1152        4.5698        4.5537        3.8436        1.3051        0.4566        0.3598        0.2784        1.2460        1.3186        0.1128        0.1008        3.0231        3.0174        0.9664        0.8031        0.7952        1.1368        2.5515        1.8294        2.2227        2.7655        0.0000        0.0000        0.0000        0.0000        0.0000        0.0000        0.0000        0.0000       14.4231       10.3213        7.9693       12.8401       19.7834       21.4327       16.8884       14.5416       15.4688       16.7597       18.1692       19.0900       21.3466       20.3877       21.0278       20.5346       21.8168       19.9381       20.3286       18.7793       19.6730       24.8554       22.7793       16.4064       17.8218       17.4336       17.6038       17.2319       14.1044       12.1961       12.1774       12.1398       11.6490       12.3980       13.8227       15.4117       17.8341       17.3222       18.5285       19.0568       18.8735       19.3236       22.0994       18.1820       17.1310       18.2368       15.9060       16.9115       15.6364       15.5363       13.1167        9.1086        7.3996        6.4091        5.8946        6.1676        6.5001        5.3597        5.0413        3.8617        2.8776        2.5578        4.7247        4.3475        3.1982        2.7660        2.4654        1.9911        1.8839        1.3834        2.2640        2.5672        2.8393        2.9706        2.5769        2.7255        3.0548        3.4643        4.0413        4.4080        5.0749        6.6680       10.2417       13.8522       20.3698       22.9921       27.4488       25.3092       23.4093       28.6548       54.4655       15.8485       14.2502       12.1292       10.0615        8.5709        0.0000        0.0000        0.0000        0.0000        0.0000        0.0000        0.0000        0.0000        0.0000        0.0000        0.0000        0.0000        0.0000        0.0000        0.0000        0.0000        0.0000        0.0000        0.0000        0.0000        0.0000        0.0000        0.0000        0.0000
        0.0000        0.0000        0.0000        0.0000        0.0000        0.0000        0.0000        0.0000        0.0000        0.0000        0.0000        0.0000        0.0000        0.0000        0.0000        0.0000        0.0000        0.0000        0.0000        0.0000        0.0000        0.0000       14.0237       17.1781       16.1806       16.6483       16.1755       17.2350       14.8251       12.7112        8.1277        7.8545        7.8707        8.6078        6.1664        6.2339        3.3162        3.1274        2.6837        5.1490        2.9363        1.6289        1.8168        0.7220        2.2741        8.6331       10.4945        6.6288        4.2883        4.2746        4.7595        4.0454        6.0165        5.6404        5.9834        7.0187        7.1513        7.5277        4.6381        3.7429        3.1155        2.5620        2.1615        1.3758        1.0646        0.8513        0.7391        0.5987        0.4904        0.8327        0.9830        0.0450        0.7052        4.3302        6.3600        2.3955        1.7811        2.4725        1.3403        0.8863        0.9930        0.8276        0.8655        1.0471        1.1781        1.5775        1.9670        2.7121        4.3271        6.7022        6.8930        8.3627       10.2181       12.5041       12.7747       13.2175       11.1093        8.3958        6.4664        5.8459        5.4402        5.1621        4.6659        1.8019        1.1766        0.6615        1.6166        0.7987        0.0483        0.0238        0.3039        4.1479        4.5469        1.9256        2.2184        2.4601        0.3717        0.3956        2.5175        1.8591        2.5159        3.0036        3.5401        4.0978        5.5251        6.7727        8.9668       13.1317       16.4277       17.2524       16.1112       15.9495       18.8705       20.6377       20.1596       18.5964       18.2869       24.4834       24.8960       26.2189       27.3100       24.6562       20.4147       18.3285       18.2823       17.9271       16.4086       20.4346       18.4006       17.6135       24.7883       26.6426       17.0138       17.4108       17.2912       18.8664       18.8038       14.2486       14.1717       15.1230       15.0139       14.8292       15.5966       15.9956       16.7983       21.3668       19.9479       17.1515       18.3050       19.8741       18.8125       17.0586       14.3336       13.3669       14.1885       14.2007       14.0121       13.1307       15.7934       12.9765       10.5652       10.1120        7.8229        6.4180        7.5037        7.2721        5.0387        4.4988        3.7238        2.7574        2.3158        4.1506        3.4290        3.3367        4.4125        2.5058        2.2108        1.2421        1.0288        1.0674        1.1520        1.3400        1.4672        2.1746        2.7143        3.8763        4.9634        4.5807        4.7138        5.3677        7.1770       11.7145       15.1738       16.2150       19.8709       22.9602       22.2539       21.1481       35.1433       90.6740       20.2974       17.4239       13.8107        7.9253        0.0000        0.0000        0.0000        0.0000        0.0000        0.0000        0.0000        0.0000        0.0000        0.0000        0.0000        0.0000        0.0000        0.0000        0.0000        0.0000        0.0000        0.0000        0.0000        0.0000        0.0000        0.0000        0.0000        0.0000        0.0000
        0.0000        0.0000        0.0000        0.0000        0.0000        0.0000        0.0000        0.0000        0.0000        0.0000        0.0000        0.0000        0.0000        0.0000        0.0000        0.0000        0.0000        0.0000       13.0182        7.3623        6.6586        8.8139       16.7662        9.8788       11.8333       17.4041       16.9081        6.1437        2.0402       14.1977       15.0871        5.5336        3.6963        4.4957        4.1106        4.1296        2.6887        1.3780        1.2204        0.6681        0.5679        0.5754        0.6945        0.3655        1.1033        1.8748        2.9231        1.8788        2.5606        2.3426        4.1527        3.3898        5.3217        4.9541        4.9679        5.0245        4.8525        3.9232        5.0061        2.6054        2.1087        2.3479        1.6095        1.3350        1.8866        1.7822        2.0294        1.3860        1.3792        0.5502        0.3850        0.4429        0.0290        2.3089        2.2412        0.9994        1.6671        1.3343        1.5131        0.8140        1.2564        1.4273        1.5202        1.7117        2.4064        1.8704        2.1310        4.3610        5.1129        6.2362        6.8284        7.8492       11.1620       15.0521       13.2005       10.2315        9.4825        8.4988        6.5149        6.0767        5.7392        5.1686        4.3986        2.6518        4.0395        2.2201        0.5311        0.0969        0.0476        1.5354        7.9309        8.3056        4.1602        1.1178        1.1256        0.3023        0.2659        0.1343        0.2609        1.9882        2.5648        3.0785        7.5581        5.3032        7.0906        8.6735        6.2067       12.9001       18.4765       23.8380       23.3293       20.6493       21.6232       24.1395       25.7601       25.1387       21.0725       21.8947       23.2709       24.5772       28.5867       23.6109       17.6028       18.6439       19.1095       15.9695       16.8432       17.4965       20.6256       20.0326       24.2380       25.1925       20.3054       19.3214       22.2175       19.5161       16.3456       14.8833       15.5769       18.0415       16.3943       17.5167       18.9719       18.6283       18.9568       24.5842       25.3875       21.6839       22.3801       17.4460       15.8974       14.3621       12.4593       14.3855       14.9376       14.1864       13.1005       16.2237       16.6611       17.0304       21.6043       17.1094       11.3825        8.1837        9.0918        8.0742        6.5680        6.3378        4.8520        4.3978        3.0706        7.9295        7.0403        6.4071        3.9344        1.7754        1.0660        1.0643        1.0237        0.9379        0.9814        1.1596        1.4381        2.4117        5.1468       10.5122       10.5741        7.2733        5.8338        7.3394        8.5490       12.5457       16.0831       16.8282       20.3550       23.1232       20.1620       17.9003       17.8330       19.2657       19.9508        0.0000        0.0000        0.0000        0.0000        0.0000        0.0000        0.0000        0.0000        0.0000        0.0000        0.0000        0.0000        0.0000        0.0000        0.0000        0.0000        0.0000        0.0000        0.0000        0.0000        0.0000        0.0000        0.0000        0.0000        0.0000        0.0000        0.0000        0.0000
        0.0000        0.0000        0.0000        0.0000        0.0000        0.0000        0.0000        0.0000        0.0000        0.0000        0.0000        0.0000        0.0000        0.0000        0.0000       15.5693       15.2356       14.6905       11.1027        5.3145        4.3093        5.5009        8.1859        7.3179        7.3665       10.1369        9.1764       10.7249        3.0209        5.9062        9.3844        1.6215        1.3639        1.3376        1.2141        1.2716        0.9770        1.0209        0.8609        0.4082        0.3525        0.3717        0.4663        0.7183        4.9879       10.3571        1.8281        1.8338        1.3454        1.1610        1.1301        1.2916        1.6846        2.9269        2.4637        3.2718        3.1466        2.1547        2.3624        2.5005        2.5166        2.9184        7.9560        1.3744        3.3569        5.6516        4.9655        3.0404        2.7803        2.4634        1.8713        0.9511        1.2086        3.0088        2.2461        0.5759        1.2827        1.4759        2.1571        0.7123        0.7999        1.2175        1.6053        1.5682        1.4258        1.6963        2.8526        5.0696        6.1264        6.3409        7.2418        6.5277        8.0410       10.1008        9.6246        7.7526        7.8603        8.1399        6.3486        6.2569        6.4564        7.1946        4.1113        1.8275        2.7829        3.1563        2.6116        1.1291        3.1735        4.2815        3.0802        0.3447        1.2096        2.6339        1.7690        1.8911        1.6789        0.9157        1.3178        2.5386        2.8150        3.4575        4.0289        4.1769        4.3843        9.1235        5.3465       12.7279       22.3533       30.9141       29.9904       22.9951       19.4112       18.7326       17.1477       18.9533       20.2605       23.4467       28.4293       30.0926       25.4416       21.9189       19.9783       19.1390       19.8888       19.8678       22.7506       23.2476       24.9630       28.6493       24.5645       20.1780       20.8179       20.5232       22.6155       22.1209       19.6155       16.5716       18.9869       20.5354       19.0959       19.4653       19.9992       18.5124       18.8897       22.5544       26.1062       25.7274       30.1171       23.1894       17.7972       14.6124       12.0428       12.5353       16.0428       20.3305       20.5164       22.2873       17.0889       23.7303       27.2648       26.1622       19.8109       10.9422        9.1372        8.0517       11.1768       25.5979       23.1252       17.9562       17.8493       10.7603        6.9712        5.5198        2.8515        1.3073        0.9786        0.8457        0.9222        1.0730        1.2423        1.6327        1.9242        3.1825        7.5992       10.9607       12.2790        9.9553        9.5236        9.5003        9.5611       12.5636       12.8088       16.1738        0.0000       21.5413       21.3802       17.8627       18.0956       19.2793       18.3495        0.0000        0.0000        0.0000        0.0000        0.0000        0.0000        0.0000        0.0000        0.0000        0.0000        0.0000        0.0000        0.0000        0.0000        0.0000        0.0000        0.0000        0.0000        0.0000        0.0000        0.0000        0.0000        0.0000        0.0000        0.0000        0.0000        0.0000        0.0000
        0.0000        0.0000        0.0000        0.0000        0.0000        0.0000        0.0000        0.0000        0.0000        0.0000        0.0000        0.0000        0.0000       34.2750       31.1083       15.8185       18.1502       13.3893        7.5355        7.0016        9.0617        6.9615       12.0828        6.4624        5.8984        5.3084        1.1578        1.0672        0.2349        1.9762        1.6659        1.7487        0.9663        0.9819        0.9088        0.8395        0.7687        1.1085        1.2538        0.6021        0.8644        1.3696        1.0546        0.8712        4.3833        5.7884        3.6898        1.4971        1.0891        0.9321        1.1755        1.2402        1.2223        1.2322        1.2004        1.5588        1.5930        1.6795        2.6418        1.9863        1.9747        1.8273        2.6349        5.4753        7.9468        6.3222        1.8526        1.0724        0.8605        1.4954        0.7535        1.1319        4.3478        2.4285        1.6698        0.3797        0.6563        1.4068        1.1173        1.1795        2.4477        3.6927        3.3085        2.5513        2.2275        3.4534        3.3507        4.3925        6.6316        5.5903        5.4265        5.4944        4.8207        5.2993        6.1362        7.7155        8.5344        8.4563        8.6596        7.4156        7.7433        7.8312        4.5106        1.7122        0.7269        0.8124        0.5293        1.1332        0.7623        0.3997        1.4223        5.3366        7.3395        5.9133        3.4326        1.5611        0.5531        0.8478        2.1147        6.6810        6.2584        4.4856        4.2815        4.6431        4.5105        4.9660        5.3442       11.4687       19.9153       24.7133       28.5515       26.4918       16.2881       18.1399       19.5901       17.7248       17.6756       23.7173       22.5373       19.8628       18.9457       14.2745       13.3424       15.6020       17.5543       23.5708       29.0576       30.2940       31.3735       36.3021       33.9446       23.5947       21.4950       23.0956       24.3602       21.1686       27.1703       26.4031       23.2394       21.6062       20.9032       20.9194       21.1006       17.6092       16.9448       19.8276       26.1183       23.4378       20.6521       18.8588       18.0344       14.7500       14.2733       13.9222       14.2384       17.6377       26.4484       22.8753       22.0808       14.9806       15.0325       13.1444       15.0143       11.7133        9.6079        9.4766       18.9658       26.2697       23.6158       23.1973       18.0671        9.0518        5.2264        3.8772        3.3970        1.4211        1.0626        1.2086        1.6923        2.1292        2.2213        2.7182        4.0226        6.3025        5.4448        6.8813        8.3601        9.2843        9.6185        9.1370        8.0622       10.7171       10.5796        0.0000        0.0000        0.0000        0.0000        0.0000        0.0000        0.0000        0.0000        0.0000        0.0000        0.0000        0.0000        0.0000        0.0000        0.0000        0.0000        0.0000        0.0000        0.0000        0.0000        0.0000        0.0000        0.0000        0.0000        0.0000        0.0000        0.0000        0.0000        0.0000        0.0000        0.0000        0.0000        0.0000        0.0000        0.0000        0.0000
        0.0000        0.0000        0.0000        0.0000        0.0000        0.0000        0.0000        0.0000        0.0000       33.0271        0.0000        0.0000       34.4615       42.4439       27.8131       17.9617       19.6370       15.6088        9.6373        8.9737       11.4761        9.2573       16.7648        0.1114        0.1250        0.0547        0.0744        0.3447        1.2173        1.7181        1.1069        0.2527        0.1852        0.1922        0.1857        0.7310        0.6840        0.6255        0.5922        0.8202        1.6382        1.2234        0.9236        3.1504        5.4988        3.8629        1.2514        0.9105        0.8377        0.7354        0.9191        1.0466        0.8513        0.8517        0.8614        0.5368        0.5410        0.9651        1.1931        1.7755        3.9934        5.2154        4.0599        3.3406        1.7822        2.1516        0.9457        1.0835        1.0698        0.7753        1.2260        1.6630        0.3158        0.1783        1.0390        0.6807        0.8972        1.1084        1.3483        1.0829        2.7164        1.2471        2.9812        1.5909        2.2375        3.7577        3.0995        4.4829        3.3657        2.1378        3.7623        3.7113        3.4590        4.5981        5.9561        6.6552        7.5499        9.1675       11.0235        8.2487        5.3262        3.4662        2.8742        2.1821        1.9152        1.7717        1.4551        1.1732        0.8591        0.9144        4.9842        8.8244        5.7912        1.7096        1.3665        1.3315        1.2875        1.6626        4.9021        9.5927        8.6342        4.8450        7.1290        8.2026       10.9603       12.2548       12.0267       13.8494       12.8889       14.6223       21.4944       22.8661       17.3489       20.1760       19.3575       19.2007       24.5119       22.4447       20.1622       18.8324       17.7568       15.5480       15.3598       15.8796       17.1918       20.6115       21.8544       30.1934       34.2557       30.6502       25.9053       20.3463       19.7981       18.3650       16.4320       18.3150       17.7870       19.4085       20.9544       57.1470       53.7663       22.7939       24.6480       16.8865       14.2803       14.6716       15.0558       16.6029       17.9467       16.7221       14.6923       14.6450       15.5716       15.8649       13.3079       17.2519       23.5291       21.0446       21.1835       16.5480       13.4489       12.2060       11.1716       11.4723       11.7450       13.3343       13.8426       17.4119       11.9467        8.2480        5.9370        3.9701        2.6151        2.3118        1.9395        1.9101        1.5307        2.0321        2.7460        4.7518        9.7303        9.0231        8.8234       11.2778       11.3427       12.1907       12.7543       12.9030       12.6956       12.2063       11.9215       10.0354        0.0000        0.0000        0.0000        0.0000        0.0000        0.0000        0.0000        0.0000        0.0000        0.0000        0.0000        0.0000        0.0000        0.0000        0.0000        0.0000        0.0000        0.0000        0.0000        0.0000        0.0000        0.0000        0.0000        0.0000        0.0000        0.0000        0.0000        0.0000        0.0000        0.0000        0.0000        0.0000        0.0000        0.0000        0.0000        0.0000        0.0000
        0.0000        0.0000        0.0000        0.0000        0.0000       65.8758       58.6985       44.5321       32.5314       22.9877       29.4735       27.3539       29.1749       35.1614       32.4678       26.4739       22.4758       15.8859        9.0371        3.8115        5.3932       13.3691       14.0724        0.0323        0.0000        0.7891        0.4851        3.7978        1.6474        0.8763        0.4429        0.0599        0.0701        0.0801        0.0899        0.3953        0.4194        0.4345        0.4378        0.3498        0.8575        1.9981        1.5732        0.3650        0.5214        0.3847        0.4042        0.7273        0.5877        0.5697        0.5430        0.6212        0.5868        0.5503        0.5099        1.1737        1.4641        1.8476        1.6897        3.1845        2.6785        2.1023        1.1903        0.8806        2.8301        6.4117        5.2056        5.2419        3.1349        1.4792        0.2981        0.5085        0.2014        0.0021        0.5874        0.2624        0.3207        1.1398        0.7117        0.7555        0.6044        0.5748        0.6737        0.7757        1.5535        2.1425        1.4519        1.2507        1.1469        1.6510        1.9043        2.4822        2.6248        3.9571        6.4537        4.3780        5.1620        5.5297        4.4058        5.6085        5.3367        2.9968        2.7870        3.0292        2.7663        2.1844        1.7876        1.6532        2.1034        2.2207        4.7908        5.0099        3.6244        1.3568        1.4193        0.8916        1.8222        2.9075        5.9459        6.1328        6.4277        5.0870        5.3846       11.1275       16.5439       18.8614       14.4335       12.3341       11.3663       13.2415       18.4541       19.7976       22.9074       21.0690       17.8077       22.5529       21.4593       21.2999       18.1061       16.8916       17.1359       15.9861       16.3427       19.3415       19.9666       23.5180       24.3386       91.0207       32.2132       32.4115       22.7068       21.0381       18.4124       17.0081       19.6785       19.2470       18.5075       21.8716       20.5422       20.4005       23.4919       26.0213       25.6950       19.8523       17.6765       17.8392       20.5494       17.7218       15.8105       15.0428       16.1376       14.1364       14.3149       12.7789       15.0691       21.1294       22.6977       17.4993       17.3598       15.3430       15.0031       14.3805       14.1207       15.5903       16.4184       18.1524       14.1730       14.2115       11.5439        8.5789        6.3213        4.8787        0.0000        0.0000        2.3048        2.1867        2.8762        3.0016        8.5120        9.2751        8.7612       10.5838        8.8029       12.2824       14.2172       15.1622       19.4812       14.9529       14.6090       14.1186       13.7305        0.0000        0.0000        0.0000        0.0000        0.0000        0.0000        0.0000        0.0000        0.0000        0.0000        0.0000        0.0000        0.0000        0.0000        0.0000        0.0000        0.0000        0.0000        0.0000        0.0000        0.0000        0.0000        0.0000        0.0000        0.0000        0.0000        0.0000        0.0000        0.0000        0.0000        0.0000        0.0000        0.0000        0.0000        0.0000        0.0000        0.0000        0.0000
        0.0000        0.0000        0.0000        0.0000       58.5887       66.8869       53.9524       25.3713       20.6081       22.7460       26.3779       27.6904       35.7572       25.6105       28.6169       18.0028       15.5556       12.5760       10.4908        4.3790        1.6346        1.1150        0.4983        1.1998        0.0480        0.0167        0.0172        1.3348        2.2305        1.7632        1.0505        1.4304        0.2676        0.2101        0.0359        0.2054        0.2675        0.3098        0.4405        0.3365        0.5864        0.4980        0.5043        0.1144        0.1672        0.2525        0.3134        0.5056        0.4486        0.4300        0.3976        0.4544        0.4145        0.3665        1.1718        2.1514        1.6383        1.3687        1.3534        1.8000        0.5786        0.3838        0.5795        0.7537        0.3659        0.2296        1.5220        3.5273        2.2069        0.3725        0.1532        0.2856        0.9198        1.2768        1.4462        1.0123        0.7602        0.7602        0.7945        0.7957        0.3414        0.2910        0.4635        0.3512        0.4609        1.0485        2.4633        1.4703        1.1923        1.2989        1.8724        2.1314        2.3716        3.8781        5.9064        4.9100        3.9217        5.6141        5.7299        5.6605        6.7769        3.0538        3.9502        3.5235        3.1886        3.1012        3.2913        5.5844        5.7537        6.2770        8.3375        5.1324        2.9321        1.8916        2.3916        2.0165        2.0147        2.4005        4.1176        3.6119        6.1348       18.6084       27.5447       29.0094       21.1092       19.5138       13.8972       11.7615       12.6782       14.4001       14.3775       21.5620       25.9625       23.7664       21.7874       17.3050       16.5854       16.5878       15.0489       16.4925       17.2311       18.4611       19.1487       19.6902       25.5607       28.9196       28.2512       98.4340       51.2267       26.0179       25.7049       25.6657       22.1473       19.4491       20.6144       20.9774       22.4361       35.5470       29.4644       21.1587       22.0326       25.9427       23.1988       18.5634       16.3021       14.9086       16.0354       16.8945       17.9437       32.8698       33.1825       15.5948       13.7949       12.7763       14.1946       18.2210       20.4155       16.7159       15.8233       14.6848       13.5741       13.3193       15.7494       18.2423       17.9774       13.5975       12.8687       13.8023       12.0466        8.3792        5.9639        0.0000        0.0000        0.0000        4.0677        4.9028        6.2108        5.9050        6.6695        8.3131        7.4488        8.1661       10.1019       14.3276       16.3272       16.9999       16.3863       16.0356        0.0000        0.0000        0.0000        0.0000        0.0000        0.0000        0.0000        0.0000        0.0000        0.0000        0.0000        0.0000        0.0000        0.0000        0.0000        0.0000        0.0000        0.0000        0.0000        0.0000        0.0000        0.0000        0.0000        0.0000        0.0000        0.0000        0.0000        0.0000        0.0000        0.0000        0.0000        0.0000        0.0000        0.0000        0.0000        0.0000        0.0000        0.0000        0.0000        0.0000        0.0000
        0.0000        0.0000       65.6868       51.3054       53.2063       49.7319       33.9657       16.1988       17.8381       20.4247       24.4693       24.5027       20.2520       19.7613       23.2325       14.6948       11.1041        9.5668       13.7904        6.8267        5.5946        3.7427        2.6179        0.1325        0.0135        0.7544        0.8515        0.7501        0.7089        1.2689        2.5768        1.0031        0.0077        0.1967        0.1168        0.1643        0.2155        0.3904        0.2726        0.2853        0.2770        0.2703        0.3203        1.0019        0.5757        0.5560        0.2712        0.4146        0.3319        1.5371        2.6868        0.3861        1.1329        0.2810        0.2402        1.3227        0.4391        0.4113        0.8174        0.5290        0.2683        0.2532        0.5760        0.5476        0.6433        0.3460        0.3187        0.1613        0.0829        0.0237        0.0174        0.3374        1.0136        1.0801        1.0914        0.9701        0.4643        0.4603        0.2014        0.3434        0.5022        0.4162        0.8843        1.0215        0.7642        0.6758        1.7528        2.3518        1.9864        1.1369        2.3339        2.8128        3.1451        3.3869        6.1870        3.9986        3.8551        4.3066        4.7702        5.0009        5.8071        3.3118        3.0700        2.2112        1.8504        2.4011        4.2316        9.4833       14.3061       14.8754        9.9111        6.1025        1.4158        1.2371        1.9129        1.9653        1.9900        6.6235        5.7294        4.8654        5.3275       12.8313       22.0176       22.0293       17.0605       20.4624       20.8027       16.7509       14.4601       13.9269       13.5946       19.8330       24.1208       21.9428       22.2420       17.1988       17.1690       17.3994       17.3038       19.9312       17.9685       18.4376       20.0500       21.0100       23.9127       26.5139       29.8929       33.0169       31.9379       29.3859       23.3916       28.6923       22.8785       24.0591       27.6631       28.5486       21.8583       24.8809       24.0701       21.7041       20.6519       21.7016       19.7811       19.0247       18.5326       18.7554       18.5007       18.9607       17.1237       17.9477       15.8552       16.0389       13.4782       12.7695       12.2318       15.0244       17.7227       25.5952       17.3283       11.7497       12.2015       13.0871       13.4880       12.6963       13.6161       11.6466       10.1422        9.4939        9.8998        6.9717        0.0000        0.0000        0.0000        5.0482        7.4030        7.1440        6.9199        5.6202        7.0915       11.3698       11.4125       10.1083       11.2255       15.3833       17.7676       17.7445       16.4374        0.0000        0.0000        0.0000        0.0000        0.0000        0.0000        0.0000        0.0000        0.0000        0.0000        0.0000        0.0000        0.0000        0.0000        0.0000        0.0000        0.0000        0.0000        0.0000        0.0000        0.0000        0.0000        0.0000        0.0000        0.0000        0.0000        0.0000        0.0000        0.0000        0.0000        0.0000        0.0000        0.0000        0.0000        0.0000        0.0000        0.0000        0.0000        0.0000        0.0000        0.0000        0.0000
        0.0000       41.1095       37.1479       39.4017       40.8785       27.3589       21.1444       13.9539       16.7478       14.2095       12.7224        5.9050        6.0917        7.6362       13.2063        9.0734        5.9215        4.2491        7.4883        0.0891        0.0301        0.0210        0.0214        0.0271        0.0838        0.0857        0.3353        0.0000        0.2116        2.1456        0.2082        0.0187        0.0186        0.0187        1.9447        0.9493        0.2062        0.1530        0.2526        0.1748        0.1900        0.2034        0.2147        0.2074        0.2880        0.2162        0.2425        0.1259        0.1207        0.0082        0.1052        1.2405        4.2374        0.0404        0.0361        1.4282        0.3798        0.1434        0.1599        0.2539        0.1792        0.0395        0.0397        0.4540        0.4730        1.1993        1.1831        0.2128        0.0363        0.3299        0.7329        0.4194        0.5635        0.5161        0.4851        0.4157        0.1230        0.2043        0.3547        0.2159        0.1754        0.2416        0.4777        0.7014        0.9098        1.7682        1.8878        1.9259        3.0218        3.0903        3.8047        2.7897        2.1639        2.2810        5.6148        4.9079        4.6382        4.6362        4.1031        4.6904        5.5120        2.5073        2.2778        1.9313        1.8902        2.4077        4.0569        4.6896        6.0669        6.4642        1.6230        1.4578        1.2014        1.1310        1.8561        2.5722        2.9825        4.5726        5.4842        6.1271        6.5000       12.7920       15.5490       15.9445       14.9374       17.7024       18.5111       17.2726       17.8648       46.4150       43.9315       20.5999       20.7600       63.0112       68.2329       23.7288       21.7246       24.5683       29.0551       29.7144       22.9989       23.4181       24.9258       26.3642       29.8071       32.9753       32.4543       29.9036       27.2274       25.0232       24.0163       25.1128       30.0936       34.2631       34.5614       32.7657       27.1519       26.8645       23.7379       25.3450       26.3830       26.0486       22.9905       18.1796       16.9857       16.7092       17.7229       23.5506       24.7095       24.1679       18.4742       15.5344       14.1291       13.2262       14.3233       16.5949       15.6977       13.3340       11.9936       13.3863        9.7885        7.9038        7.1212        7.6056        6.1918        5.9871        5.9735        7.2010        0.0000        0.0000        0.0000        0.0000        5.7514        9.3896       14.9563       17.1189       16.1583       17.5220       20.2092       10.1557        9.1241       11.6965       13.8085       15.5841       17.8033       17.6842        0.0000        0.0000        0.0000        0.0000        0.0000        0.0000        0.0000        0.0000        0.0000        0.0000        0.0000        0.0000        0.0000        0.0000        0.0000        0.0000        0.0000        0.0000        0.0000        0.0000        0.0000        0.0000        0.0000        0.0000        0.0000        0.0000        0.0000        0.0000        0.0000        0.0000        0.0000        0.0000        0.0000        0.0000        0.0000        0.0000        0.0000        0.0000        0.0000        0.0000        0.0000        0.0000        0.0000
        0.0000       30.2507       35.8288       36.9135       31.1879       21.8017       16.7800       10.9344       14.5073        4.5611        1.8681        1.4562        4.8784        2.2837        5.8766        2.6924        0.5369        1.6541        4.0147        0.0337        0.5789        0.0089        0.0180        0.0114        0.0702        0.0705        0.6746        1.9178        0.9128        1.0364        0.0756        0.7571        0.0000        0.0000        0.0000        0.0641        0.0874        0.2001        0.1770        0.1668        0.2006        0.3018        0.2091        0.1421        0.2326        0.1343        0.1147        0.0693        0.1069        0.1000        0.1300        0.0936        0.1093        0.1040        0.0098        0.3870        0.6588        0.4075        0.0285        0.1198        0.1119        0.1374        0.1402        0.4119        0.7173        0.9358        1.0122        2.5195        0.3708        0.9306        0.6334        0.1773        1.7882        1.0641        0.8081        0.1728        0.1994        0.7155        0.8725        1.5651        1.7303        0.8029        0.7377        1.1633        1.6431        1.6961        1.1704        2.3469        2.6922        3.0801        3.6554        2.1924        2.6165        3.4525        5.5724        6.6340        5.1450        7.0135        5.8731        8.3176       10.1264        8.9081        9.9937        3.7610        2.3184        2.2610        2.9372        3.5327        4.8298        4.6448        2.8390        3.8529        3.6122        2.2566        4.0925        6.1245       11.8295       14.4400       10.5015        6.2392        6.1405        6.8762       11.4001       45.1679       51.8593      144.5444       88.1971       18.1529       19.5523       51.4976       42.3548       18.0077       18.1669       74.2808       88.8647       24.5895       25.4133       29.1173       37.4057       36.3172       29.1850       24.7792       26.9617       30.3516       36.4455       36.6383       30.1109       25.0556       24.6707       23.4852       25.0724       27.1064       32.3417       34.3971       31.2208       29.7761       28.2653       26.4569       24.8208       27.7613       28.4388       27.7847       24.4094       20.1678       18.1377       17.5007       19.1837       19.8550       22.3839       23.2430       20.8962       16.1624       15.7704       15.1489       14.7911       13.3544       12.2087       11.3856       11.4313       17.0964       13.5861        6.1302        6.3167        5.8758        5.9749        4.9819        0.0000        0.0000        0.0000        0.0000        0.0000        9.2710       14.2471       16.5572       18.6512       21.8267       20.5100       20.2808       18.4792       12.3140       12.4794       13.1649       14.3902       15.6462        0.0000        0.0000        0.0000        0.0000        0.0000        0.0000        0.0000        0.0000        0.0000        0.0000        0.0000        0.0000        0.0000        0.0000        0.0000        0.0000        0.0000        0.0000        0.0000        0.0000        0.0000        0.0000        0.0000        0.0000        0.0000        0.0000        0.0000        0.0000        0.0000        0.0000        0.0000        0.0000        0.0000        0.0000        0.0000        0.0000        0.0000        0.0000        0.0000        0.0000        0.0000        0.0000        0.0000        0.0000        0.0000
       26.3656       30.6079       34.4399       20.5611       16.4495       16.9924       16.8132       10.0722        7.7939        6.6356        3.5936        1.6636        5.9277        4.4946        3.1230        2.7132        2.4787        5.1364        2.7472        0.0078        0.0313        0.0000        0.0079        0.2770        0.1876        0.0194        0.0193        0.0000        0.1256        0.2107        0.1812        0.2376        0.2933        0.1053        0.0000        0.0775        0.1632        0.4129        0.4179        0.4877        0.3650        0.1676        0.1194        0.1867        0.1394        0.0874        0.0661        0.0023        0.0605        0.1116        0.2460        0.1419        0.0407        0.0022        0.0027        0.0766        1.7948        0.6768        0.0582       12.3429       31.0992        0.3215        0.3309        0.4464        0.8465        1.3831        0.8141        1.2028        0.5411        0.5378        0.1979        0.3164        0.6274        0.9804        0.2982        0.9279        1.1074        1.5845        1.4878        0.2624        0.4698        0.4104        0.4521        0.9772        0.8665        1.0577        0.8831        2.3206        3.3628        2.4302        3.3630        3.9538        3.6825        7.8402        6.3854        6.8640        7.1169        4.7912        4.7330        6.3910        5.2052        5.1301        6.0233        7.5671        6.2959        3.6158        5.6769        9.5357       36.5544        5.0787        2.2662        2.4148        3.9756        6.9103        9.9061        9.9510       10.5204        8.9235        8.5081        7.2828        7.9584       11.1051       17.8058       24.2969       22.7856       23.2982       26.5908       39.9015       44.7368       17.5161       17.5609       19.5026       23.3671       43.7403       50.6287       20.4899       24.3875       26.8181       31.1193       26.8826       71.9862       23.1402       23.1904       24.3078       22.4487       26.1013       21.9886       24.1625       25.7309       31.2932       35.3717       36.5433       35.0006       33.5201       29.3793       32.0089       27.0518       24.2482       26.6229       32.3138       32.4640       30.1551       25.9582       22.3272       19.5148       17.3671       19.3136       24.4670       26.6778       26.7622       26.4234       21.9985       16.5504       18.2971       13.4895       11.2036        9.9274        9.7972        9.3860        8.1328        5.2819        5.3248        6.7307        5.8858        6.1907        0.0000        0.0000        0.0000        0.0000        0.0000        0.0000       12.1192       15.6007       17.2097       17.8660       17.3584       17.2570       17.5112       18.0200       14.6465       16.8087        0.0000        0.0000        0.0000        0.0000        0.0000        0.0000        0.0000        0.0000        0.0000        0.0000        0.0000        0.0000        0.0000        0.0000        0.0000        0.0000        0.0000        0.0000        0.0000        0.0000        0.0000        0.0000        0.0000        0.0000        0.0000        0.0000        0.0000        0.0000        0.0000        0.0000        0.0000        0.0000        0.0000        0.0000        0.0000        0.0000        0.0000        0.0000        0.0000        0.0000        0.0000        0.0000        0.0000        0.0000        0.0000        0.0000        0.0000        0.0000
       23.9585       26.3042       21.7796       14.9000       14.3172       20.6392       19.2250       14.5202       24.4349       25.9808       20.2124        8.0438        4.9452        2.0973        1.3499        4.1620        3.7971        0.7234        0.1318        0.0205        0.0613        0.0548        0.2753        0.8135        0.0748        0.0652        0.0160        0.0000        0.0604        0.3338        0.3588        0.3672        0.1157        0.0440        0.0607        0.1775        0.2817        0.6455        0.8767        0.7533        0.3059        0.4214        0.1104        0.0946        0.0885        0.0757        0.0567        0.0019        1.4328        0.2827        1.7709        0.2801        0.0292        0.0069        0.0124        0.5986        0.0687        0.4704        0.3722        0.1876        0.1050        0.1960        0.5291        1.2027        1.6849        0.8692        0.5022        0.6135        0.1459        0.0945        0.0662        0.2616        0.8345        1.2029        1.3499        1.5147        0.4378        2.8603        1.9335        0.7247        0.4696        0.4216        0.4308        0.4861        0.6529        0.6727        0.7873        3.3346        6.2680        3.6558        3.8076        3.7873        4.2782        4.7920        6.3462        5.2567        5.7242        4.6797        4.8965        5.3602       10.3004       14.3385        8.5366        6.6414        4.9566        5.4538        7.4950       10.4152       25.7307       17.9070        3.3026        5.4476        8.3723        5.8707        5.0343       10.1569       10.2485        9.5223        9.1380       11.2584       17.9012      171.8156       81.7663       27.1204       23.4317       21.8899       25.9834       78.9751       74.0526       22.3711       21.2332       25.6879       24.5121       23.1986       33.3414       20.2130       17.4076       24.6590       24.5530       20.3680       45.8166       22.3174       25.3161       23.3484       19.8678       19.3975       18.4246       26.7471       28.6368       32.4416       42.1512       44.5106       42.7940       36.9479       33.2591       30.4389       28.4871       28.5311       32.0204       39.6917       38.5906       33.4884       30.9795       27.3660       22.6686       20.4775       20.5996       22.3229       26.2802       28.2660       27.8274       23.8372       17.7946       17.5651       13.4768       11.6467       13.2538       11.0714        9.0899        7.2073        6.5544        6.4702        6.1489        6.4966        0.0000        0.0000        0.0000        0.0000        0.0000        0.0000        9.7800        9.6775       14.5515       17.0201       12.8344       14.2047       17.2079       19.5269       20.8273       14.8527       12.6495        0.0000        0.0000        0.0000        0.0000        0.0000        0.0000        0.0000        0.0000        0.0000        0.0000        0.0000        0.0000        0.0000        0.0000        0.0000        0.0000        0.0000        0.0000        0.0000        0.0000        0.0000        0.0000        0.0000        0.0000        0.0000        0.0000        0.0000        0.0000        0.0000        0.0000        0.0000        0.0000        0.0000        0.0000        0.0000        0.0000        0.0000        0.0000        0.0000        0.0000        0.0000        0.0000        0.0000        0.0000        0.0000        0.0000        0.0000        0.0000
       16.5174       17.0543       14.3713       10.9194       13.1887       12.5634       17.7293       27.8251       30.3298       40.1046       33.1895       18.1094        1.8818        2.4790        1.8845        1.5884        1.4989        0.7214        0.1740        0.3102        0.4956        0.3337        0.2826        0.9075        0.1952        0.2006        0.1909        0.1197        0.1421        0.2901        0.2497        0.0846        0.0747        0.0757        0.0678        0.1715        0.1478        0.1535        0.2247        0.2700        0.1556        0.1634        0.1688        0.1445        0.5002        0.0710        0.0526        0.0000        3.4051        4.0135        0.0812        0.0954        0.0060        0.0057        0.0057        0.1633        0.0983        0.1425        0.0564        0.3365        0.1480        0.6240        1.1787        0.4347        0.8841        1.8142        0.7648        1.2310        1.7870        1.9057        0.6721        0.7320        0.5107        1.1445        0.5569        0.1938        0.5240        0.4212        0.3749        0.3764        0.1778        1.2960        0.5667        0.5638        0.8520        1.0569        0.9117        1.2772        2.7453        4.7174        3.1329        2.1776        2.9615        3.8166        6.5271        8.7033        7.3312        7.9853        7.4376        6.0062        6.4160        9.5151        8.9972       12.8203       11.9972       10.2896       12.7325        7.8888        8.3813        9.0598        9.9187       10.9478        9.6507        7.6064       10.2935       14.0330       10.9236       11.9543       10.8562       11.9451       20.6633       37.9696       21.7116       21.1674       20.3542       17.4658       18.5579       22.3425       23.2977       22.8201       26.8993       31.9164       29.3438       39.3279       33.6807       25.4294       20.6960       20.4155       19.9531       19.1345       18.4144       18.5990       20.7617       21.9853       21.2968       23.5760       25.0572       37.0166       40.5562       41.0979       48.9054       47.4456       43.6939       43.8433       37.8756       30.1531       23.7804       24.8661       29.0663       39.1598       41.9255       39.3670       34.0061       29.0276       24.3691       25.4721       21.8696       22.8371       25.4307       23.0101       22.1139       18.7151       16.1647       17.4985       15.0549       13.6733       12.6976       10.4681        8.8849        8.2737        7.9097        7.1166        0.0000        0.0000        0.0000        0.0000        0.0000        0.0000        0.0000        0.0000       14.1600       10.0044        9.6602       11.4357        9.2288        6.6300        0.0000       45.2100       40.3200       28.6800       14.6100        0.0000        0.0000        0.0000        0.0000        0.0000        0.0000        0.0000        0.0000        0.0000        0.0000        0.0000        0.0000        0.0000        0.0000        0.0000        0.0000        0.0000        0.0000        0.0000        0.0000        0.0000        0.0000        0.0000        0.0000        0.0000        0.0000        0.0000        0.0000        0.0000        0.0000        0.0000        0.0000        0.0000        0.0000        0.0000        0.0000        0.0000        0.0000        0.0000        0.0000        0.0000        0.0000        0.0000        0.0000        0.0000        0.0000        0.0000        0.0000
       18.2350       12.0960        8.7496       11.8147       11.6331       14.4417       16.5628       29.6349       38.9627       29.7824       20.1947       11.3458        4.8543        2.5028        3.7337        1.2460        0.8025        0.2564        1.0040        0.9990        0.4986        0.3077        0.2285        0.2165        0.2217        0.4310        0.5900        0.4984        0.2718        0.2103        0.2542        0.0962        0.1035        0.1240        0.1813        0.2459        0.1927        0.1560        0.1647        1.0344        1.6796        1.0164        0.8439        0.5549        1.1747        0.2205        1.7525        3.2623        3.6179        1.5153        0.0056        0.3769        0.7541        0.0000        0.0000        0.0253        0.0527        0.4591        0.2551        0.8559        1.7956        0.1208        0.0361        0.0222        0.2088        0.5242        0.5273        0.3875        1.6020        1.4455        1.3777        0.8013        0.9916        0.8472        0.4364        0.0822        0.4591        0.7590        0.6041        0.6240        0.3577        0.6745        2.1379        1.0835        1.0908        1.4242        1.5580        1.7668        3.3841        5.5248        3.3722        2.7939        4.5380        6.5791        7.0629       10.3060       10.3095        8.7953        7.0444        6.6255        7.0133       10.2789       12.4850       12.4549       12.7385       13.3284       12.1919        8.8176        9.2522       10.2353       10.8467        9.3688        9.4863        8.7937       10.1090       14.4601       12.2447       12.5238       13.4200       15.2584       28.8049       30.6954       18.3082       15.7726       18.8113       22.7178       27.7172       32.3823       32.0961       25.4780       24.5623       29.3993       32.5186       39.5290       26.6073       22.7531       24.6225       29.1277       28.3965       22.6029       21.2353       19.3656       22.7716       28.2573       30.0120       25.7938       28.0920       41.6077       44.7819       46.4435       47.6527       52.8354       51.4162       42.6989       38.4265       29.6408       24.9521       23.1195       24.1745       32.6992       40.2798       43.4130       37.8253       33.3747       29.9334       26.3330       26.7566       26.7188       22.4212       22.0215       20.0045       17.3522       16.4469       18.7818       16.1153       12.9474       10.6342       10.3815        9.4704        0.0000        0.0000        0.0000        0.0000        0.0000        0.0000        0.0000        0.0000        0.0000        0.0000        0.0000       18.4500       16.2077       13.3144       11.0382        0.0000        0.0000        0.0000        0.0000        0.0000        0.0000        0.0000        0.0000        0.0000        0.0000        0.0000        0.0000        0.0000        0.0000        0.0000        0.0000        0.0000        0.0000        0.0000        0.0000        0.0000        0.0000        0.0000        0.0000        0.0000        0.0000        0.0000        0.0000        0.0000        0.0000        0.0000        0.0000        0.0000        0.0000        0.0000        0.0000        0.0000        0.0000        0.0000        0.0000        0.0000        0.0000        0.0000        0.0000        0.0000        0.0000        0.0000        0.0000        0.0000        0.0000        0.0000        0.0000        0.0000        0.0000        0.0000
        0.0000        0.0000        7.8650       11.3760        0.0000       11.5792       13.5519       19.3706       28.9761       14.5576       19.7965       14.5069        5.6949        2.7786        3.1353        4.1145        1.1787        0.3574        0.7199        0.3098        0.2481        0.2441        0.2669        0.2651        0.3889        0.5222        0.3374        0.1961        0.2128        0.2950        0.4346        1.0591        0.7096        0.1539        0.7206        0.6899        0.6756        0.9843        0.9597        1.2127        0.8069        0.3045        0.7454        0.7715        0.9498        0.5387        1.3267        3.1624        3.1742        2.2985        0.7397        1.5550        0.1874        0.0000        0.0000        0.5148        0.5099        0.1391        0.4988        0.1555        0.0626        0.1655        0.1473        0.1013        0.1510        0.8804        0.6780        0.2200        0.5095        0.3244        0.5013        1.3067        0.5429        0.7295        0.2942        0.4544        0.6878        0.9883        0.6154        0.9190        0.6994        1.2496        2.3097        0.9400        1.2827        1.6311        1.0504        1.7004        3.8962        7.0648        4.2738        4.1844        4.5959        5.1417        5.5395        9.3318        8.3535        7.9239        7.5115       10.4707       10.7891        9.7520       13.4564       14.3026       15.1456       14.5529       15.3891       13.8413       26.5552       23.5302       17.1983       12.4256       12.5932       13.1252       12.6634       21.1859       22.6216       26.2853       27.4315       26.3257       29.7237       20.9621       15.9814       20.0486       23.4797       25.6333       24.6791       27.4924       27.8052       23.6716       23.0378       27.5181       51.6234       33.1794       31.1945       27.8492       30.3055       33.6321       28.0084       22.5490       23.3437       22.5469       25.8905       33.2550       37.3815       31.2699       31.1601       42.8135       44.8570       50.1570       51.9946       52.4067       47.4656       47.5699       42.4427       33.7778       29.3680       25.3224       24.3790       32.3845       38.2845       38.7764       36.2017       31.0732       28.5747       30.1671       30.0158       27.0905       26.3823       28.0510       21.6853       18.2191       17.5320       19.2928       16.4104       13.9229       11.7036       10.8073       10.7709        8.5119        0.0000        0.0000       10.8924        0.0000        0.0000        0.0000        0.0000        0.0000        0.0000       40.1400       36.7800       24.3523        0.0000        0.0000        0.0000        0.0000        0.0000        0.0000        0.0000        0.0000        0.0000        0.0000        0.0000        0.0000        0.0000        0.0000        0.0000        0.0000        0.0000        0.0000        0.0000        0.0000        0.0000        0.0000        0.0000        0.0000        0.0000        0.0000        0.0000        0.0000        0.0000        0.0000        0.0000        0.0000        0.0000        0.0000        0.0000        0.0000        0.0000        0.0000        0.0000        0.0000        0.0000        0.0000        0.0000        0.0000        0.0000        0.0000        0.0000        0.0000        0.0000        0.0000        0.0000        0.0000        0.0000        0.0000        0.0000        0.0000        0.0000
        0.0000        0.0000        0.0000        0.0000        0.0000       10.5253       16.3290       13.1253       40.2880       34.3359       22.1445       13.4630        8.0872        7.4469        4.2954        2.7241        1.0598        0.2909        1.1561        0.2638        0.2754        0.2987        0.3281        0.3216        0.3655        0.3903        0.4611        0.2688        0.2865        0.3285        0.4073        0.1863        0.4331        0.2206        0.2623        0.6909        1.1319        0.9991        0.7219        0.3140        0.1596        0.1313        0.1551        0.1080        0.0717        0.7696        0.7782        0.7059        1.8733        1.9005        1.4858        0.0113        0.0056        0.0337        0.9803        0.1967        0.3272        0.1928        0.6273        0.4484        0.2045        0.4892        0.1407        0.1756        0.3521        1.2679        1.5290        0.7795        0.4479        1.3468        1.0728        1.1369        0.6959        0.7439        0.6133        0.7870        1.2634        1.8694        1.2683        0.8960        1.8446        1.9060        1.3728        0.8915        1.0558        1.6936        0.9972        1.5190        2.8411        6.5437        5.8110        5.3219        5.4005        4.2462        4.4527        6.9987        6.7397        6.2362        7.1355        9.0846       10.1088        9.7437       13.9978       14.6747       15.4286       15.2695       16.2619       17.4944       18.5936       24.1029       22.1150       19.2220       18.4338       21.3482       20.2599       25.2937       30.5995       36.4992       44.6397       41.4067       26.7641       25.9004       22.3465       20.9177       22.4632       20.2537       21.8668       24.5253       25.5938       27.1942       24.8798       29.4849       30.5419       32.9911       32.5784       27.9928       29.0258       35.2159       32.2018       30.2959       29.4860       27.7886       29.6971       29.8874       34.8680       37.3839       38.8520       47.3603       48.9980       49.4593       50.1344       50.0570       52.7528       51.3326       51.3761       40.5038       30.2604       26.8927       27.7896       35.2168       45.0814       42.5030       37.4280       30.7213       33.4456       31.8633       29.8849       31.5004       31.5728       29.6920       26.4145       18.6949       17.3253       17.3646       17.3236       16.1793       14.0600       12.3079       10.6693        8.1691        7.7360        8.1895       11.8730       15.3614        0.0000        0.0000        0.0000        0.0000       22.2000       31.3200       34.4400       28.2619        0.0000        0.0000        0.0000        0.0000        0.0000        0.0000        0.0000        0.0000        0.0000        0.0000        0.0000        0.0000        0.0000        0.0000        0.0000        0.0000        0.0000        0.0000        0.0000        0.0000        0.0000        0.0000        0.0000        0.0000        0.0000        0.0000        0.0000        0.0000        0.0000        0.0000        0.0000        0.0000        0.0000        0.0000        0.0000        0.0000        0.0000        0.0000        0.0000        0.0000        0.0000        0.0000        0.0000        0.0000        0.0000        0.0000        0.0000        0.0000        0.0000        0.0000        0.0000        0.0000        0.0000        0.0000        0.0000        0.0000        0.0000
        0.0000        0.0000        0.0000        0.0000        0.0000       20.8305       27.1088       36.1022       62.4181       53.0575       39.4397       20.8147        7.9332        7.9813        3.2782        1.3909        0.3174        0.2386        0.3448        0.2541        0.2713        0.2949        0.3243        0.3258        0.3758        0.4010        0.4600        0.3820        0.4458        0.5011        0.5550        0.1306        0.1455        0.1448        0.1407        0.7238        1.2926        1.0179        0.3219        0.2144        0.1668        0.1750        0.1286        0.0663        0.8975        1.4243        0.4242        0.2196        0.6649        1.5128        1.0188        0.3762        1.1275        4.2216        3.6659        3.7688        1.4128        0.2970        0.4482        0.1622        0.4478        0.5150        0.5710        0.2962        0.5923        0.8719        0.3095        0.2671        0.7155        0.2472        0.3198        0.0328        0.3777        1.2232        0.5441        0.2569        0.3830        0.7790        0.5861        0.1590        0.0659        0.3747        0.5235        0.6461        0.5866        0.9888        1.3176        1.4232        2.3535        3.4412        2.5346        3.8144        4.1559        3.8182        3.7590        5.7485        5.9598        6.2264        7.3549        7.8678        6.1395        7.4679       10.6960       12.0192       13.0517       17.3632       19.3990       16.1686       16.8135       17.8925       22.2567       32.9298       36.7597       33.7618       30.4453       32.0887       41.4118       47.5520       44.1537       31.2262       35.1917       38.6333       26.4336       19.7109       17.2237       16.6671       22.6362       24.6448       33.9658       28.1824       49.5798       25.5391       25.3307       29.1045       29.1039       33.9669       37.8477       34.4501       40.2279       45.3736       38.5018       36.3456       38.5784       35.5245       36.7009       42.3827       49.0380       58.0144       56.0819       44.7340       51.2454       61.8512       61.1634       60.5027       54.1879       41.1647       32.3397       30.5662       29.6801       38.1248       46.2109       43.0941       37.1457       36.0021       36.2898       32.4488       30.0465       31.1343       32.1200       34.5954       31.7840       23.0836       17.8481       17.1312       18.0000       16.6518       12.5118       10.7262       10.2153        9.8585        8.8955        8.9074       10.6550       13.7798        0.0000        0.0000        0.0000       26.8301       34.7019       33.9110       39.4640       48.5922       45.1426        0.0000        0.0000        0.0000        0.0000        0.0000        0.0000        0.0000        0.0000        0.0000        0.0000        0.0000        0.0000        0.0000        0.0000        0.0000        0.0000        0.0000        0.0000        0.0000        0.0000        0.0000        0.0000        0.0000        0.0000        0.0000        0.0000        0.0000        0.0000        0.0000        0.0000        0.0000        0.0000        0.0000        0.0000        0.0000        0.0000        0.0000        0.0000        0.0000        0.0000        0.0000        0.0000        0.0000        0.0000        0.0000        0.0000        0.0000        0.0000        0.0000        0.0000        0.0000        0.0000        0.0000        0.0000        0.0000        0.0000
        0.0000        0.0000        0.0000        0.0000        0.0000       21.1757       21.7241       44.6102       42.2728       38.6439       29.3115       20.2761       24.1931       18.9028        5.6767        3.0997        1.7357        0.2059        0.1411        0.3045        0.3123        0.3407        0.3880        0.5471        0.4657        0.4650        0.5735        1.7094        2.0080        0.6408        0.6671        0.1510        0.1776        0.2716        0.1503        0.6146        0.5242        0.4659        0.3993        0.3294        0.2702        0.1681        0.1211        0.2200        0.0769        0.7104        0.1249        1.2918        1.0811        0.6851        1.3570        0.4115        0.4225        0.4505        0.3487        0.3200        0.6393        2.3103        3.1666        2.9409        0.9695        0.8011        1.6447        0.5240        0.7800        0.2310        0.3668        0.3227        0.7729        1.1554        1.4331        1.5542        1.6524        1.8626        0.9849        0.2070        0.3697        0.9898        0.3799        0.3962        0.2402        0.8408        0.7949        0.7739        0.6477        0.7349        0.9641        1.8748        3.0758        3.0947        2.3412        4.2718        5.9660        5.5404        3.8344        5.5539        5.9978        5.8671        7.2671        8.7523        5.9155        8.3008        9.5552       11.1074       11.3412       16.4379       20.8545       19.7229       19.0378       22.9767       23.3940       28.7268       44.4684       63.6686       66.6853       80.8013       54.0686       50.3879       49.7192       40.2842       38.7763       33.5281       25.1470       28.4134       23.1039       21.3273       27.7056       34.2034       29.7170       40.8634       60.4780       26.1361       23.0425       31.5629       40.6496       40.7149       53.7991       58.6323       58.6598       53.8645       45.6151       52.0603       54.4770       52.0258       57.7530       54.6942       49.3780       62.0625       56.6644       59.7756       66.8420       66.0841       61.0940       61.0952       59.7015       40.3121       33.2512       30.3753       28.8079       37.7619       43.6660       46.9463       48.6602       50.3197       40.7843       32.8655       30.3356       30.4326       31.3580       30.6297       31.1809       27.6111       24.7193       23.1042       18.2995       13.9967       12.6271       12.1152       11.7294       10.5716        9.2947       10.3713       12.3784       11.7422        0.0000        0.0000       20.8413       25.6318       27.2452       30.5155       37.6958       49.2606       57.3162       63.2112       66.3242       74.5638       75.7963       79.0405        0.0000        0.0000        0.0000        0.0000        0.0000        0.0000        0.0000        0.0000        0.0000        0.0000        0.0000        0.0000        0.0000        0.0000        0.0000        0.0000        0.0000        0.0000        0.0000        0.0000        0.0000        0.0000        0.0000        0.0000        0.0000        0.0000        0.0000        0.0000        0.0000        0.0000        0.0000        0.0000        0.0000        0.0000        0.0000        0.0000        0.0000        0.0000        0.0000        0.0000        0.0000        0.0000        0.0000        0.0000        0.0000        0.0000        0.0000        0.0000        0.0000        0.0000        0.0000
        0.0000        0.0000        0.0000        0.0000       30.7071       14.9975       16.4417       23.0206        8.9809       25.1964       21.9017       35.2754       41.6442       27.7349       11.2307        5.4482        3.6328        5.6186        8.8378        0.6018        0.4085        0.3882        0.4529        0.5197        0.5656        0.6550        0.9396        0.9532        0.9299        0.8900        0.8121        0.2015        0.2141        0.1920        0.1699        0.6669        0.6241        0.5132        0.4416        0.3884        0.2323        0.2273        0.1539        0.0991        0.2126        0.1469        1.0429        2.0773        0.0787        0.2134        0.2692        0.4936        0.4484        0.8131        0.4202        0.7457        1.3077        4.1304        3.4384        4.0116        4.5341        3.0548        1.2563        0.9682        0.7892        0.9251        0.4320        0.4462        1.3040        1.0726        0.5070        1.0006        2.5613        2.2787        2.2315        2.2145        1.9039        0.9743        0.1949        0.7056        0.7929        1.4887        0.7681        0.6044        0.7582        0.7203        0.9454        2.6144        2.8885        2.8986        3.8654        4.9909        5.8882        4.9148        4.2289        6.7032        7.3509        8.7101        6.4216        5.7234        6.0118        8.6342       10.3012       14.3000       15.5614       13.8518       17.6145       22.4334       20.9743       25.8274       36.4307       37.7445       32.5050       42.1571       54.6345       66.1817       52.0873       44.9794       44.0317       44.6203       41.9996       38.6262       25.5542       31.3503       33.2705       41.2123       52.3096       44.0953       31.8404       27.2584       21.7143       34.3095       36.4631       36.5637       39.5765       46.0129       51.3994       55.5274       51.4279       45.4421       50.2706       61.3735       67.6156       73.6502       72.6183       62.6123       65.6105       66.0770       65.9219       70.6714       66.1032       61.0422       60.8008       57.6880       58.2318       43.8553       38.1096       36.3832       38.2206       43.0757       48.3290       51.6000       53.8350       55.9316       46.7577       38.8956       35.3548       36.0939       36.6127       36.8206       33.6074       28.0269       26.0679       29.6838       24.1847       19.7770       17.6632       15.4421       13.6498       11.2925       10.2052       10.7011       11.7261       13.7321        0.0000       16.4021       18.4489       24.3251       27.7072       34.2939       41.5421       54.7804       60.5968       64.8207       70.7001       65.5280       66.4283       72.5325       79.4026        0.0000        0.0000        0.0000        0.0000        0.0000        0.0000        0.0000        0.0000        0.0000        0.0000        0.0000        0.0000        0.0000        0.0000        0.0000        0.0000        0.0000        0.0000        0.0000        0.0000        0.0000        0.0000        0.0000        0.0000        0.0000        0.0000        0.0000        0.0000        0.0000        0.0000        0.0000        0.0000        0.0000        0.0000        0.0000        0.0000        0.0000        0.0000        0.0000        0.0000        0.0000        0.0000        0.0000        0.0000        0.0000        0.0000        0.0000        0.0000        0.0000        0.0000
        0.0000        0.0000        0.0000        0.0000       19.3591       21.7878       19.6663       12.6665        7.0925       10.5494       11.2019       14.5013       23.1700       16.9647       12.2297        5.7956        8.6295        9.4071        5.8408        0.9448        0.6661        0.5651        0.5956        0.6306        0.5767        0.8501        0.7791        0.6814        1.5759        1.3947        0.8792        0.2860        0.1926        0.1893        0.2406        0.7677        1.0122        0.6267        0.5015        0.3928        0.4152        0.3120        0.2948        0.8279        0.4075        0.8190        1.4687        0.9768        0.3870        0.8361        0.4932        0.7058        0.5935        1.2788        1.4808        2.2295        2.5624        1.6208        5.2635        6.8784        7.4792        4.6418        4.8509        2.7233        2.3368        2.4084        3.4986        0.9960        2.1782        0.8159        0.5566        2.0073        1.9049        1.5582        1.7404        3.1363        2.0844        1.9631        1.3645        0.8447        1.1366        1.2076        0.1545        0.5861        0.6551        0.6338        0.8932        2.2582        4.0117        3.8584        3.4726        5.9726        6.3959        4.7683       13.1671        7.4115        5.3724        6.0563        7.5847       11.0835        7.3370        9.7446       12.0791       18.4673       16.0237       16.0142       16.7871       23.2380       23.3064       23.6815       26.0194       32.2505       33.2210       39.3180       40.9556       42.6330       39.6074       53.3022       53.1346       56.3877       58.1269       52.0606       46.5315       41.3134       56.1671       53.1583       43.0437       33.0395       32.2974       26.4373       26.6072       44.8486       50.9205       48.4076       40.2104       48.0538       53.7273       72.1269       67.8820       60.3265       63.2843       72.9013       75.8104       65.1346       62.8042       62.7563       73.7117       68.1141       64.0028       63.1429       64.6252       65.9913       63.9476       61.0187       55.0352       44.6590       47.0947       50.6903       54.2220       63.7463       63.0897       55.1011       55.3650       58.4589       45.6402       41.7202       38.9192       39.0777       37.1657       37.6423       36.1679       30.1998       30.3222       34.3322       29.8414       23.5939       24.7956       22.1682       21.7279       20.2941       17.6509       12.2233       14.4936       13.4375       15.5416       16.6412       20.5935       28.1002       32.9170       36.6764       43.4231       58.0914       66.4950       71.7268       75.6659       66.8039       70.1633       68.3907       79.5923        0.0000        0.0000        0.0000        0.0000        0.0000        0.0000        0.0000        0.0000        0.0000        0.0000        0.0000        0.0000        0.0000        0.0000        0.0000        0.0000        0.0000        0.0000        0.0000        0.0000        0.0000        0.0000        0.0000        0.0000        0.0000        0.0000        0.0000        0.0000        0.0000        0.0000        0.0000        0.0000        0.0000        0.0000        0.0000        0.0000        0.0000        0.0000        0.0000        0.0000        0.0000        0.0000        0.0000        0.0000        0.0000        0.0000        0.0000        0.0000        0.0000        0.0000
        0.0000        0.0000        0.0000        0.0000       38.5666       47.3975       50.3120       32.5326       22.3414       14.3033       12.2591       36.6164       49.3582       31.9809       37.6224       11.8555       14.1581       15.3251       23.1049        8.8163       11.8079       14.9918       20.3108        5.7465        0.8995        1.1879        0.6935        0.6190        0.7093        1.1217        1.8059        0.4766        0.1315        0.1300        0.4586        1.1754        1.3634        0.3244        0.2520        1.0976        0.4464        0.0733        0.0948        3.2769        2.4841        1.3065        2.9551        0.9684        1.0229        0.2074        0.2927        1.0829        2.2952        2.3928        0.7155        1.3351        1.5878        0.5609        2.9742        5.5543        4.8556        3.5683        3.3211        4.9744        4.4801        5.9132        4.5722        3.5312        3.8232        1.8220        5.1164        5.1184        3.4048        2.9761        1.7840        1.2670        0.9920        1.1676        1.6503        1.6851        1.2280        0.2587        0.0212        0.4012        0.5551        0.7269        1.4252        3.2431        3.5056        2.3735        1.1371        3.9847        4.2478        2.2855        4.3241        4.8118        4.1201        2.9723        3.2609        7.4440        7.1587        6.3569       11.2888       16.3696       16.0282       14.7799       15.8486       18.2639       19.2540       21.2107       24.5181       33.9765       35.3111       39.8588       42.5627       39.7517       48.2475       34.4177       40.5748       51.7896       66.8983       71.2845       63.2286       56.4814       65.0494       57.2390       48.6419       45.4704       41.5788       39.7685       44.5492       53.7918       51.6832       52.3969       50.1623       59.3597       71.0250       78.7671       87.8135       88.5008       82.8352       79.9324       82.1420       81.2420       72.6096       78.5512       88.0033       66.6086       61.8311       59.1840       64.1221       57.5314       55.9058       57.6160       55.2068       54.6927       60.5522       52.8260       55.6792       74.4569       71.3448       65.1002       62.5621       56.5366       46.2247       45.3630       48.6995       44.1114       39.2509       37.2081       35.4651       40.0852       42.8519       47.8111       42.7543       34.3017       35.1945       32.1727       27.8703       18.3532       15.7381       14.5735       15.5114       19.6838       20.3920       22.6357       29.9617       36.0459       39.0158       47.5503       58.1075       59.2158       66.3929       69.6586       75.1516       53.9399       54.9805       56.5843       71.8870        0.0000        0.0000        0.0000        0.0000        0.0000        0.0000        0.0000        0.0000        0.0000        0.0000        0.0000        0.0000        0.0000        0.0000        0.0000        0.0000        0.0000        0.0000        0.0000        0.0000        0.0000        0.0000        0.0000        0.0000        0.0000        0.0000        0.0000        0.0000        0.0000        0.0000        0.0000        0.0000        0.0000        0.0000        0.0000        0.0000        0.0000        0.0000        0.0000        0.0000        0.0000        0.0000        0.0000        0.0000        0.0000        0.0000        0.0000        0.0000        0.0000        0.0000
        0.0000        0.0000        0.0000        0.0000        0.0000        0.0000        0.0000        0.0000       22.3306       21.1599       14.6541       10.6885       12.0918       14.0593       29.1852       14.3156       24.8954       29.0670       33.8263       22.0970       32.1633       29.4046       23.8522        8.8719        9.6118        7.1579        4.3794        3.4709        8.7988        2.0886        1.1082        0.1840        0.2900        0.4989        0.7131        0.5244        1.1950        0.8433        0.8769        1.5901        1.5216        1.0068        1.7433        2.7959        4.4043        3.3068        3.6975        2.4355        2.9096        2.6471        1.8074        2.8880        1.8349        1.1627        0.4579        0.4121        0.3033        1.5303        5.0105        0.9967        2.4967        0.5610        0.9967        3.7034        4.9507        5.3609        4.3323        4.7450        2.4208        1.4993        3.3778        6.2375        6.0083        4.1724        2.3023        0.9106        0.4336        0.2503        0.3533        0.7248        1.3462        0.9663        0.6705        1.3321        1.9566        2.2978        2.2424        3.5266        4.6204        3.8838        1.1941        0.7034        0.9049        3.6033        3.7696        4.4314        5.2288        2.5422        2.8325        4.5644        4.9943        8.2733       17.2276       17.3438       17.7842       16.9419       16.9463       19.2764       20.8185       22.3494       25.6283       29.4987       32.6540       32.0161       32.8071       32.9142       42.0978       41.0676       43.5241       61.6960       64.0670       61.7102       67.7374       70.8697       48.6353       46.4437       52.7499       53.3268       48.3210       45.9384       53.6843       50.9209       52.0270       54.6058       58.3771       82.3696       83.9388       93.6188      100.2476       89.2493       81.4227       81.0647       81.8911       84.6060       66.4917       77.3566       79.0042       64.8679       62.5075       63.1863       65.9921       59.6153       59.9907       58.6899       59.8352       61.2374       69.0829       63.0524       57.5773       66.7044       71.1565       64.6924       64.0905       56.6808       55.0879       56.6914       55.2629       50.1525       42.8273       38.1666       38.7627       45.3508       45.4306       50.0503       49.8270       38.8835       40.4315       35.8276       30.9264       22.1416       19.6916       16.0237       16.6576       23.7987       20.3179       25.8835       31.9737       40.5212       42.9756       50.9332       59.7434       61.7292       70.6403       75.9082       76.8064       56.5016       56.9814        0.0000        0.0000        0.0000        0.0000        0.0000        0.0000        0.0000        0.0000        0.0000        0.0000        0.0000        0.0000        0.0000        0.0000        0.0000        0.0000        0.0000        0.0000        0.0000        0.0000        0.0000        0.0000        0.0000        0.0000        0.0000        0.0000        0.0000        0.0000        0.0000        0.0000        0.0000        0.0000        0.0000        0.0000        0.0000        0.0000        0.0000        0.0000        0.0000        0.0000        0.0000        0.0000        0.0000        0.0000        0.0000        0.0000        0.0000        0.0000        0.0000        0.0000        0.0000        0.0000
        0.0000        0.0000        0.0000        0.0000        0.0000        0.0000        0.0000        0.0000        0.0000        0.0000       11.7865        7.5107        8.9925       11.6031        8.0383        7.5459        6.4301       18.5360       33.4394       30.8999       32.7076       28.2164       35.2442       26.6374       17.0108        9.4459        7.5521        3.6913        4.0763        1.8890        2.5662        2.0301        1.2254        1.4958        1.3276        1.3886        0.5555        0.9273        2.6617        2.6330        2.4354        4.0546        2.0814        3.0403        5.4195        4.1036        2.1070        4.7909        3.5679        1.3154        2.9603        6.0015        3.3848        0.3434        0.6299        1.4963        1.4389        3.7752        1.4388        2.2784        1.1344        0.5037        0.1716        2.0995        3.1903        5.9915        2.7160        1.4093        3.2795        5.2316        7.6759        5.3240        6.2728        4.4366        2.3772        0.9043        1.2705        2.3327        1.4256        0.5765        1.6456        3.4385        3.4170        2.0957        1.1394        2.1793        4.3859        4.8691        6.0935        6.5223        2.9094        0.9843        0.6904        2.2599        2.2847        2.6569        4.5941        6.8355        5.0976        5.5913        7.3614       10.0491       20.2949       22.8837       22.5055       23.2822       25.0204       23.2892       24.4260       26.0017       24.1521       38.7559       48.4798       31.2819       32.1297       38.6752       40.4079       43.3396       53.0918       58.2721       64.3891       66.6837       64.7943       69.0065       55.5311       54.1563       55.1090       53.4928       50.7532       48.6304       61.1387       68.5570       63.0126       59.5003       62.4599       85.1064       80.0863       81.5475       79.6908       76.9660       69.2078       72.3954       82.1341       84.4186       64.9463       73.8002       74.9190       68.4466       62.6333       63.7244       64.3056       62.9940       64.4989       65.7757       66.0954       65.5811       64.9413       63.7110       60.5081       61.4233       58.0220       67.0373       71.8241       66.1913       61.8975       67.8034       56.1907       48.8995       48.2482       48.3874       47.4076       50.8991       49.0963       49.8002       50.5658       44.1965       42.5342       37.9553       32.5980       26.8181       26.7158       37.7370       32.3149       27.4146      104.6786       46.7630       35.6986       43.6312       43.7599       47.8675       56.9299       58.1304       66.1864       87.6708        0.0000        0.0000        0.0000        0.0000        0.0000        0.0000        0.0000        0.0000        0.0000        0.0000        0.0000        0.0000        0.0000        0.0000        0.0000        0.0000        0.0000        0.0000        0.0000        0.0000        0.0000        0.0000        0.0000        0.0000        0.0000        0.0000        0.0000        0.0000        0.0000        0.0000        0.0000        0.0000        0.0000        0.0000        0.0000        0.0000        0.0000        0.0000        0.0000        0.0000        0.0000        0.0000        0.0000        0.0000        0.0000        0.0000        0.0000        0.0000        0.0000        0.0000        0.0000        0.0000        0.0000        0.0000        0.0000
        0.0000        0.0000        0.0000        0.0000        0.0000        0.0000        0.0000        0.0000        0.0000        0.0000       16.0046       21.7326       17.1354       15.1133        9.9698        7.4632        5.8371       10.4885       18.4051       26.2204       26.4304       24.0182       33.9306        9.5021       15.8462       12.7337        9.8672        3.5353        5.8122        2.3089        2.1737        2.9123        4.0955        2.9431        2.9197        1.8795        2.0579        3.0501        3.5111        5.3632        5.1774        4.3022        2.6443        3.1700        2.9137        2.1867        1.7302        1.3052        1.6009        5.0552        4.5735        1.8476        3.5272        3.4180        2.8227        3.8409        2.9392        2.7884        2.8401        2.3201        2.4822        1.0464        0.5169        1.0248        3.2538        0.6298        0.8842        2.0135        1.9538        4.0964        4.1192        5.2318        4.3704        3.5400        3.4156        1.6496        1.9955        2.7295        2.9271        2.0018        2.9121        3.6933        3.6164        1.5418        1.0070        2.4171        2.4241        4.9841        7.0824        3.5313        2.4226        2.9149        1.9335        3.3481        3.6850        6.7136        8.5882       12.8500       15.7719        8.8059       13.4341       15.7554       27.5022       21.6140       24.2548       27.1271       30.1564       25.7963       25.7111       26.2389       27.4964       32.5161       32.9988       34.8616       35.4918       36.3291       55.7097       57.3194       42.7996       53.4364       68.6955       63.6296       66.0899       67.1819       60.0389       64.6868       67.0085       65.0441       56.8526       51.0307       51.5211       51.9270       60.0881       64.8915       66.8975       82.5946       74.4495       71.5888       69.1256       78.7382       77.0110       72.7319       80.7894       85.5953       78.0925       79.2825       67.4325       66.1944       65.9555       64.1772       66.7124       62.2221       64.0937       64.4745       63.5375       66.4915       62.6331       60.8621       55.9666       61.7806       71.4197       79.5037       75.3017       74.1375       72.2440       74.3107       58.9797       50.3864       51.6454       50.9164       51.8430       84.8043       67.8791       50.4330       48.9831       44.2340       42.0540       40.5004       36.1458       29.4223       27.3049       27.2890       28.2069       36.0051       43.4405       42.1166       37.8731       35.5619       40.7709       45.2067       53.3445       61.9563       71.3794        0.0000        0.0000        0.0000        0.0000        0.0000        0.0000        0.0000        0.0000        0.0000        0.0000        0.0000        0.0000        0.0000        0.0000        0.0000        0.0000        0.0000        0.0000        0.0000        0.0000        0.0000        0.0000        0.0000        0.0000        0.0000        0.0000        0.0000        0.0000        0.0000        0.0000        0.0000        0.0000        0.0000        0.0000        0.0000        0.0000        0.0000        0.0000        0.0000        0.0000        0.0000        0.0000        0.0000        0.0000        0.0000        0.0000        0.0000        0.0000        0.0000        0.0000        0.0000        0.0000        0.0000        0.0000        0.0000        0.0000
        0.0000        0.0000        0.0000        0.0000        0.0000        0.0000        0.0000        0.0000        0.0000        0.0000       37.6424       20.1283       21.4744       24.0208       15.7894       19.8936        9.1283        1.3311        1.3244        4.3082        7.4898       11.8111       16.9392        9.5775       26.1267       35.8581       40.8243       16.3354       12.0644       10.3571       11.4817        6.5491        5.0549        5.2306        5.6139        3.3022        5.2991        4.6989        3.5794        3.1574        4.8648        4.6512        4.2745        4.7619        3.9393        2.6692        2.9598        1.4311        2.0037        0.8772        2.6160        0.0000        0.1174        0.8813        0.7697        5.1929        5.1759        2.2583        6.2020        0.7286        1.8754        0.7931        0.9929        0.9630        4.3550        0.6564        1.0033        0.5036        0.5288        1.4834        2.7908        2.4555        1.9614        0.6956        0.5706        0.5435        1.9923        1.5148        2.3219        2.2201        3.1216        3.4571        2.2299        1.7751        0.5510        0.8560        1.1173        6.1752        4.3570        2.3300        2.6957        4.9790        4.4456        4.9653       10.0929        8.6299        8.8398       10.7737       10.8057       10.5119       13.1421       15.5376       22.1899       23.8150       31.4646       30.0798       28.5148       30.1056       27.9357       35.2515       31.6304       28.4088       31.5383       34.5095       42.7026       46.1575       59.8536       62.3988       59.0669       70.4518       80.5134       73.9886       68.7268       74.4284       75.2342       71.1743       73.4015       85.0677       63.4005       55.1922       54.5410       63.6561       72.4132       74.8666       87.3225       92.4566       86.3022       82.9734       91.0259       85.2415       89.8002       85.2455       84.3602       80.4525       73.2187       72.8306       70.5383       67.2200       66.9561       65.5127       72.1405       69.6902       66.2090       67.0562       66.6271       73.0055       76.8687       77.0529       67.1214       69.9752       80.2558       80.5539       81.1795       71.1376       68.6190       75.4556       67.2900       53.2166       50.5374       52.3798       59.4043      112.3049       78.0163       53.4839       51.9506       46.8188       41.1105       43.0719       41.3268       39.2484       31.1211       22.8745       23.2884       24.8965       33.5796       33.8113       29.4293       31.4289       37.9045       40.1648        0.0000        0.0000        0.0000        0.0000        0.0000        0.0000        0.0000        0.0000        0.0000        0.0000        0.0000        0.0000        0.0000        0.0000        0.0000        0.0000        0.0000        0.0000        0.0000        0.0000        0.0000        0.0000        0.0000        0.0000        0.0000        0.0000        0.0000        0.0000        0.0000        0.0000        0.0000        0.0000        0.0000        0.0000        0.0000        0.0000        0.0000        0.0000        0.0000        0.0000        0.0000        0.0000        0.0000        0.0000        0.0000        0.0000        0.0000        0.0000        0.0000        0.0000        0.0000        0.0000        0.0000        0.0000        0.0000        0.0000        0.0000        0.0000        0.0000
        0.0000        0.0000        0.0000        0.0000        0.0000        0.0000        0.0000        0.0000        0.0000        0.0000        0.0000       15.5060       27.1190       34.8475       29.9524       17.0327       10.2481        1.9605        3.2607        0.6593        0.8001        0.1656        1.2483        2.5648        6.4837       26.2452       32.4690       23.8412       27.2896       31.5673       26.2556       10.9916        5.5318        4.0010        7.8744        3.1132        2.3626        1.4590        4.2429        5.7252        6.8345        4.6983        4.2940        3.9934        2.0459        1.0008        2.7572        2.7295        4.2705        6.5918        0.8769        0.2292        0.2350        0.2762        1.4175        2.0003        3.8040        3.5560        9.5140        6.3996        3.5379        4.2632        1.6762        3.1404        5.2612        1.5496        1.3725        1.3056        1.1315        3.0452        4.7626        2.6266        1.7956        1.7228        3.0219        2.1239        2.0191        1.6644        0.8379        1.8703        3.3577        3.5083        3.0100        0.8359        0.4405        0.9505        1.4303        2.9637        4.1201        4.3599        2.6349        3.7139        4.9048       10.0614       11.7022        8.0133       10.5975       15.5878       12.3802       10.1210       11.8645       17.8733       22.4596       30.9687       32.2181       27.0345       32.6934       30.0900       32.5129       38.4315       32.8281       37.3722       39.3315       61.4561       40.1272       51.7754       67.4621       74.6920       73.1764       79.1882       84.7810       66.8926       58.4294       64.0304       67.1786       67.3887       70.5163       83.5073       70.9250       63.1320       68.3500       73.7675       71.9678       75.5354       82.8661       90.7470       83.5600       93.1571       95.8489       86.2093       92.3281       94.7897       86.8678       79.9475       73.4060       68.1154       71.1981       68.9537       68.7847       67.4592       72.1797       73.2008       69.1247       69.1533       70.3104       69.6799       77.7582       76.6710       77.7687       75.1401       84.1723       72.5333       78.0243       72.1955       76.6244       67.6201       54.0283       52.2042       49.0673       56.8596       55.0260       57.7292       59.7265       62.3472       62.9059       54.2994       47.3207       47.3228       43.2563       33.9322       26.4990       23.1106       25.0153       27.6202       33.7732       35.5915       29.0104       29.6149       33.1604        0.0000        0.0000        0.0000        0.0000        0.0000        0.0000        0.0000        0.0000        0.0000        0.0000        0.0000        0.0000        0.0000        0.0000        0.0000        0.0000        0.0000        0.0000        0.0000        0.0000        0.0000        0.0000        0.0000        0.0000        0.0000        0.0000        0.0000        0.0000        0.0000        0.0000        0.0000        0.0000        0.0000        0.0000        0.0000        0.0000        0.0000        0.0000        0.0000        0.0000        0.0000        0.0000        0.0000        0.0000        0.0000        0.0000        0.0000        0.0000        0.0000        0.0000        0.0000        0.0000        0.0000        0.0000        0.0000        0.0000        0.0000        0.0000        0.0000        0.0000
        0.0000        0.0000        0.0000        0.0000        0.0000        0.0000        0.0000        0.0000        0.0000        0.0000        0.0000        0.0000        0.0000        0.0000       42.7614       38.9221       26.3416        6.2514        2.3255        1.8358        1.2458        0.2015        0.7376        0.6623        0.1899        2.0507       15.1414       15.1034       15.6968       23.0961       27.1016       10.5755        8.2857       10.7629        7.9753        4.3959        4.8200        3.5434        4.2946        2.8778        4.9726        4.0968        4.3364        3.0242        1.4074        0.4841        4.9284        6.8790        3.6595        3.5536        0.5776        0.1058        1.0467        3.5151        0.7820        2.2013        1.9125        6.3787       11.1553        5.0841        4.6060        2.4540        6.0926        1.9279        4.8630        2.5705        4.4319        2.9220        3.4055        2.6842        2.4809        1.5532        1.8222        2.2508        3.9727        3.1689        2.6050        0.7608        0.9892        1.5410        2.3898        3.3519        2.4470        1.5214        1.1874        1.4135        2.1486        2.4521        2.9735        4.0694        3.4354        4.9674        4.1961        5.0810        8.1033        7.9734       10.4156       10.4260       12.4922       12.6976       18.1595       25.5237       28.0539       29.1559       27.6845       29.9627       29.5965       35.2666       36.3562       36.8465       30.4932       34.3244       40.2514       61.3919       44.3178       57.2126       66.6328       72.6646       65.9236       70.6242       73.3254       66.3010       64.8710       67.3127       68.2148       61.0547       61.9270       76.5320       67.9411       70.8500       69.9751       74.0323       70.4597       73.6565       79.1388       92.7718       95.2599       99.8325      104.2054       86.8447       85.1043       82.4608       83.9879       77.2944       71.6514       61.8075       69.6377       64.2762       62.4098       60.0844       64.0493       67.1751       66.8239       74.8733       77.3953       74.1489       80.2474       80.8036       88.1705       89.8953       81.0551       78.4300       78.8834       61.1800       60.9384       54.8185       54.6370       48.3694       51.7453       50.9073       51.5347       58.0076       56.6495       56.9256       60.2618       62.5293       67.5716       58.3878       52.4228       41.2301       33.6330       29.5166       27.2298       28.6123       26.6272       34.8938        0.0000        0.0000        0.0000        0.0000        0.0000        0.0000        0.0000        0.0000        0.0000        0.0000        0.0000        0.0000        0.0000        0.0000        0.0000        0.0000        0.0000        0.0000        0.0000        0.0000        0.0000        0.0000        0.0000        0.0000        0.0000        0.0000        0.0000        0.0000        0.0000        0.0000        0.0000        0.0000        0.0000        0.0000        0.0000        0.0000        0.0000        0.0000        0.0000        0.0000        0.0000        0.0000        0.0000        0.0000        0.0000        0.0000        0.0000        0.0000        0.0000        0.0000        0.0000        0.0000        0.0000        0.0000        0.0000        0.0000        0.0000        0.0000        0.0000        0.0000        0.0000        0.0000        0.0000
        0.0000        0.0000        0.0000        0.0000        0.0000        0.0000        0.0000        0.0000        0.0000        0.0000        0.0000        0.0000        0.0000        0.0000        0.0000        0.0000        0.0000        0.0000        6.8201        5.5176        2.0308        0.2393        0.2153        0.9626        1.0682        1.5404        2.4517        0.6352       13.2838       23.6870       31.7848       13.3318       11.1905       14.0695       11.6584        9.3886        6.2013        6.2790        7.0697        4.9299        5.6524        5.4277        5.9217        0.9896        0.8103        2.1481        3.7665        5.9300        5.0595        3.5774        0.1833        0.2234        1.3587        0.8351        3.0086        1.7596        1.8187        5.4108        6.0905        4.8139        4.3592        3.9165        2.4487        1.7222        7.0660        8.1137        3.9137        3.4575        2.7048        1.8870        2.9374        1.5515        1.8237        1.9819        1.7405        1.3187        1.2092        0.8270        0.5860        1.3877        2.6139        2.9419        1.2415        0.9912        1.5585        3.4177        2.4883        5.5406        5.0263        4.9926        4.3576        5.3418        7.3437        5.9288       11.7841       16.8131       12.8059       12.8031       13.8240       17.8580       27.5450       31.1720       29.3614       27.2342       26.0590       27.2913       29.6383       38.7067       42.6047       32.8986       32.4607       39.9743       38.4523       41.3975       49.1651       54.0240       55.2579       67.6950       71.6870       75.8992       84.0331       77.6676       80.1033       80.5940       75.9775       64.7197       66.6531       88.7177       77.3517       71.6790       75.4408       73.8161       70.0912       73.6822       73.5644       84.7597       85.6392       97.3648       89.6862       79.2231       75.7590       74.4783       76.1965       76.7469       67.9398       68.8969       62.8506       59.9342       55.0015       58.5085       61.8079       64.6892       70.8871       72.3748       82.3899       88.7930       89.3588       94.2767       81.8662       80.3260       87.7131       87.1658       65.8742       55.3725       57.9160       52.3207       52.4295       48.2063       51.6802       61.7024       57.1577       64.3633       59.8845       94.3844       89.7366       65.6132       70.6041       54.9669       54.1235       53.3632       53.7238       30.4253       27.0535       27.1995       30.3322       36.8587        0.0000        0.0000        0.0000        0.0000        0.0000        0.0000        0.0000        0.0000        0.0000        0.0000        0.0000        0.0000        0.0000        0.0000        0.0000        0.0000        0.0000        0.0000        0.0000        0.0000        0.0000        0.0000        0.0000        0.0000        0.0000        0.0000        0.0000        0.0000        0.0000        0.0000        0.0000        0.0000        0.0000        0.0000        0.0000        0.0000        0.0000        0.0000        0.0000        0.0000        0.0000        0.0000        0.0000        0.0000        0.0000        0.0000        0.0000        0.0000        0.0000        0.0000        0.0000        0.0000        0.0000        0.0000        0.0000        0.0000        0.0000        0.0000        0.0000        0.0000        0.0000        0.0000        0.0000
        0.0000        0.0000        0.0000        0.0000        0.0000        0.0000        0.0000        0.0000        0.0000        0.0000        0.0000        0.0000        0.0000        0.0000        0.0000        0.0000        0.0000        0.0000        0.0000       25.8804       19.5981        8.7354        4.0387        0.4934        3.7332        1.9108        3.2427        5.9191       26.6348       21.2989       17.7600        9.3659       13.5206       23.8834       19.0263       13.0380        7.3535        7.1043        7.2655        7.4966        5.0923        5.2671        3.8245        1.0680        5.3400        7.2240        5.8500        0.4380        0.2460        0.9120        3.5760        2.1360        2.3100        1.9020        2.5020        2.8727        2.8691        4.2400        2.4383        6.4695        6.2837        4.2120        1.8297        5.6914       11.4349       14.7571        8.4668        8.5494        6.6637        1.7684        6.1383        2.2993        0.6588        1.5711        5.0133        4.0797        1.2521        1.0110        0.8324        1.8293        3.3031        3.0939        3.2570        5.2220        4.2862        6.9358        8.5806       12.2339       11.4075        9.5094        4.0188        5.4567        7.6638        9.4663       16.4736       12.3460       12.5918       14.5504       15.1640       21.7147       25.7456       26.0303       27.6269       28.8504       29.8100       29.5468       32.4738       41.3982       34.6548       28.0821       40.8412       42.7432       45.9495       45.5986       45.5406       60.0170       61.6684       69.7700       82.2166       91.3119       97.1955       99.6143      102.9637       93.2957       83.2113       76.9396       75.5869       90.1015       83.3595       69.4056       78.0762       83.1624       88.5119       81.3658       69.5924       72.2259       75.2246       81.9161       83.0424       73.4093       67.2554       70.3381       65.8096       68.6468       66.1084       59.3696       59.6765       72.1496       73.6509       60.9382       62.8118       71.0894       75.1066       76.1501       80.4212       99.7332       99.3594       88.9307       85.2503       80.7592       80.8321       83.8759       67.1516       59.8029       52.4537       58.8000       55.6369       62.6955       57.9821       80.8993       77.1559       67.7619       65.8166       69.8905      119.3101       61.9250       68.5021       63.3831       64.7596       61.2941       70.9127       40.8342       43.1836       37.3361       43.0916       49.0994        0.0000        0.0000        0.0000        0.0000        0.0000        0.0000        0.0000        0.0000        0.0000        0.0000        0.0000        0.0000        0.0000        0.0000        0.0000        0.0000        0.0000        0.0000        0.0000        0.0000        0.0000        0.0000        0.0000        0.0000        0.0000        0.0000        0.0000        0.0000        0.0000        0.0000        0.0000        0.0000        0.0000        0.0000        0.0000        0.0000        0.0000        0.0000        0.0000        0.0000        0.0000        0.0000        0.0000        0.0000        0.0000        0.0000        0.0000        0.0000        0.0000        0.0000        0.0000        0.0000        0.0000        0.0000        0.0000        0.0000        0.0000        0.0000        0.0000        0.0000        0.0000        0.0000        0.0000
        0.0000        0.0000        0.0000        0.0000        0.0000        0.0000        0.0000        0.0000        0.0000        0.0000        0.0000        0.0000        0.0000        0.0000        0.0000        0.0000        0.0000        0.0000        0.0000       30.7616       19.7092       11.1505        8.9525        4.3602        1.2093        8.2960       16.2327       24.6800       15.4508       11.1149       15.7008        8.4141       12.5061       15.2398        9.2112        4.9297        5.7308        5.6030        7.3409        4.9135        4.9128        1.3088        1.7472        1.9740        2.5500        1.4100        5.0640        2.5380        1.9200        2.4420        0.7080        0.3600        3.9480        4.8960        4.2060        4.2105        3.4053        0.8570        0.4724        1.7408        5.2898        3.8572        1.2561        6.2052       12.9727       11.1291        9.5860        8.3287        5.2403        1.3657        2.2155        1.3006        1.6592        3.4306        3.6116        2.1317        1.1174        1.9644        2.6696        4.1976        1.4510        3.7269        4.2262        4.3880        3.7812        5.2330        6.5025        6.7481        7.1149        8.2391        9.2967        7.6886        8.8729       12.0725       17.0319       15.3710       15.2160       16.2411       19.4307       21.1438       25.5087       27.9658       32.1240       37.4152       39.2830       32.4834       33.9082       40.6912       39.5434       34.9163       41.0697       38.2092       40.7137       43.5357       46.7960       61.7896       64.6146       73.8525       83.4616       93.2522       89.2572       96.5095       94.0599       82.5978       78.1525       74.9633       69.2349       76.7301       70.0695       61.5863       68.1590       73.5271       77.9258       76.3750       70.5469       68.1203       70.0152       78.9111       79.2162       78.9448       74.4891       71.7423       68.0959       64.3081       66.6420       65.6881       66.6456       69.5169       69.1501       70.8607       75.5908       84.0418       79.7418       79.4361       79.6772       86.2044       88.3079       91.6771       82.5755       84.6041       78.5543       82.1933       66.2411       58.7703       57.3235       63.2285       74.8880       74.7295       78.2340       75.0094       72.1982       70.9046       69.5036       73.6567       65.7165      140.3200      123.3391       62.4988       61.8313       57.0633       56.0710       51.1702       50.8061       44.9349       45.8111       54.4825       43.6023       31.9157        0.0000        0.0000        0.0000        0.0000        0.0000        0.0000        0.0000        0.0000        0.0000        0.0000        0.0000        0.0000        0.0000        0.0000        0.0000        0.0000        0.0000        0.0000        0.0000        0.0000        0.0000        0.0000        0.0000        0.0000        0.0000        0.0000        0.0000        0.0000        0.0000        0.0000        0.0000        0.0000        0.0000        0.0000        0.0000        0.0000        0.0000        0.0000        0.0000        0.0000        0.0000        0.0000        0.0000        0.0000        0.0000        0.0000        0.0000        0.0000        0.0000        0.0000        0.0000        0.0000        0.0000        0.0000        0.0000        0.0000        0.0000        0.0000        0.0000        0.0000        0.0000
        0.0000        0.0000        0.0000        0.0000        0.0000        0.0000        0.0000        0.0000        0.0000        0.0000        0.0000        0.0000        0.0000        0.0000        0.0000        0.0000        0.0000        0.0000        0.0000        0.0000       33.4798        9.6110        4.5022        1.8699        3.2729       12.8699       22.9917        8.8934        6.6069        5.7551       15.3665        5.7306        8.9104        5.5134        5.6986        1.2206        7.3846        5.8103        4.6310        8.6469        1.2344        0.8454        3.9389        5.2500        5.7900        2.6460        7.6260        7.4340        5.0760        3.5700        2.9760        1.1220        1.7040        5.5920        1.3260        1.6917        4.8236        5.8291        5.3425        3.4043        3.0493        2.1960        2.1182        6.4043        5.0084        9.8073        6.8860        6.3578        2.9405        0.3565        0.2471        1.5506        1.9057        2.4028        1.8081        3.0676        3.3678        4.6163        5.4688        2.2252        1.0921        5.4302        6.2772        4.1065        4.9891        5.9021        6.5474        8.8136        7.2538        7.5877       10.8290       12.2121       11.9947       12.5125       17.3349       17.8813       21.4490       22.9008       25.1735       24.3920       36.1370       40.3990       35.6575       37.1511       38.8286       35.8507       35.5256       42.6011       36.8629       36.6959       35.7451       35.3201       34.6986       38.6443       41.6741       60.7487       68.9582       74.7476       74.9742       81.7112       90.6576       87.7165       81.3175       79.5515       82.1468       84.4678       72.8349       85.6312       74.9058       69.7062       65.1054       71.6663       72.9161       73.9969       70.2085       65.3873       64.7825       68.9426       68.0702       69.2886       71.9186       80.4084       71.4256       64.4099       64.8636       62.4305       80.2198       65.1362       76.3637       70.0715       65.0722       72.7892       71.5724       78.0925       80.1949       78.1071       82.3655       84.8461       81.4033       80.9525       80.4698       74.4721       57.1141       53.2976       65.3695       71.2978       81.3567       75.0469       66.1891       73.9931       81.2097       75.6563       77.4233       80.9695       75.3176       88.1615       84.6293       68.8798       68.4620       68.8768       69.1349       69.5500       75.1598       66.4153       55.7558       54.0877       40.8085       35.4477       29.1310        0.0000        0.0000        0.0000        0.0000        0.0000        0.0000        0.0000        0.0000        0.0000        0.0000        0.0000        0.0000        0.0000        0.0000        0.0000        0.0000        0.0000        0.0000        0.0000        0.0000        0.0000        0.0000        0.0000        0.0000        0.0000        0.0000        0.0000        0.0000        0.0000        0.0000        0.0000        0.0000        0.0000        0.0000        0.0000        0.0000        0.0000        0.0000        0.0000        0.0000        0.0000        0.0000        0.0000        0.0000        0.0000        0.0000        0.0000        0.0000        0.0000        0.0000        0.0000        0.0000        0.0000        0.0000        0.0000        0.0000        0.0000        0.0000        0.0000        0.0000
        0.0000        0.0000        0.0000        0.0000        0.0000        0.0000        0.0000        0.0000        0.0000        0.0000        0.0000        0.0000        0.0000        0.0000        0.0000        0.0000        0.0000        0.0000        0.0000        0.0000        0.0000        9.2775        8.3638        3.7877       15.7670       47.8872       37.8254       11.9959        7.8083        1.7919        5.2034        4.4317        6.3138        5.4630        6.8690        1.2869        3.3046        5.4057        7.0052        5.4376        2.9060        2.0689        1.5561        3.5220        1.3860        0.9960        1.9140        0.8460        3.8040        1.9740        3.3060        7.4340        6.4320        4.5780        4.5360        3.3035        7.1671        7.9911        8.1134        2.7602        2.8236        0.9404        2.5846        1.9036        0.2314        1.4248        6.8282        6.7646        1.0767        0.4628        0.2536        2.1783        1.2862        1.8178        3.8842        2.1778        2.4533        2.3359        3.4546        1.3748        2.2564        7.7408        4.0072        7.3780        8.2652        8.3321        8.4993       13.8476       15.9120       10.5698        9.2905        9.6539       11.5037       21.1515       20.7919       24.0633       26.2377       34.3036       36.0734       39.0296       39.9455       39.6772       34.2807       32.7716       34.8614       33.3010       34.9688       40.9371       34.7782       34.1782       33.8217       34.2881       35.6601       36.4665       41.2087       53.2993       62.6878       63.1105       71.6532       80.2672       84.0054       84.2644       83.1892       95.4927       94.6072       86.1943       88.1143      100.1182       74.4706       70.4427       71.1508       74.5710       77.9465       76.4239       72.9600       72.8302       70.9188       71.1199       66.6236       58.8406       55.8860       59.2338       57.1858       54.4871       54.9367       57.4730       62.7507       67.3672       71.3739       74.1368       74.6362       72.7872       74.5819       75.2835       80.2981       84.2876       84.2897       84.2898       89.1540       94.3571       89.7640       85.0318       68.0033       68.2674       78.6159       78.7226       77.6985       81.1670       80.4797       71.6954       75.2439       78.8444       81.2598       84.6613       87.8154       84.5450       90.1326       82.4568       86.0077      126.6768      116.2920       79.9017       85.0141       60.2970       51.7174       56.8703       47.0201       39.2640       30.2226       42.3259        0.0000        0.0000        0.0000        0.0000        0.0000        0.0000        0.0000        0.0000        0.0000        0.0000        0.0000        0.0000        0.0000        0.0000        0.0000        0.0000        0.0000        0.0000        0.0000        0.0000        0.0000        0.0000        0.0000        0.0000        0.0000        0.0000        0.0000        0.0000        0.0000        0.0000        0.0000        0.0000        0.0000        0.0000        0.0000        0.0000        0.0000        0.0000        0.0000        0.0000        0.0000        0.0000        0.0000        0.0000        0.0000        0.0000        0.0000        0.0000        0.0000        0.0000        0.0000        0.0000        0.0000        0.0000        0.0000        0.0000        0.0000        0.0000        0.0000
        0.0000        0.0000        0.0000        0.0000        0.0000        0.0000        0.0000        0.0000        0.0000        0.0000        0.0000        0.0000        0.0000        0.0000        0.0000        0.0000        0.0000        0.0000        0.0000        0.0000        0.0000       19.9352       31.8005        8.1303       21.1166       26.3199       16.5221       16.1387       14.5212        4.7967       15.6607       14.3869       11.2540       14.1001        8.9837        8.1719       10.4447       11.8157        8.5920        6.9879        4.8439        5.6830        2.5962        1.7340        0.4020        1.9740        7.9080        8.0534        6.0556        2.6628        8.0792        7.6040        6.7536        2.5709        5.0393       10.5682       11.8868        7.3568        5.1395        7.8194        5.9937        8.4864        6.5791        4.9713        1.0188        1.9516        6.1567        9.9508        4.0981        2.9318        1.1388        3.1883        3.0090        2.9964        4.2652        1.3503        2.8191        2.5798        4.1000        6.7551        5.5333        6.9639        5.2336        6.7444       11.5729       16.5693       14.1575       10.9566        9.1786        8.5586       10.5094       14.3286       14.4988       16.7593       20.7780       25.1998       27.5534       41.2359       44.9631       41.4407       36.6695       31.3621       29.8917       34.6357       35.2702       39.7661       38.8722       36.1411       36.7165       33.5687       36.4550       40.1742       43.4128       42.5089       47.9454       55.4711       64.0857       62.6845       61.1741       93.5430       93.4298       95.1346      117.4197       91.5406      110.5909      103.1242      102.2034       89.5978       67.8791       64.1695       68.6907       70.4430       73.7655       74.1447       77.6668       83.0287       80.9362       82.9932       71.1897       62.2383       58.6732       58.6612       65.7591       75.0585       72.6605       65.4996       71.6502       79.1300       76.6434       75.3207       76.7970       81.6686       82.3493       83.5161       85.9110       89.0581       91.7226       92.0776       99.6613      110.1011      100.0347       85.8437       93.3659       88.9023       91.5811       86.6656       92.8610       78.6469       77.9063       77.6472       80.0362       78.7466       75.8906       72.0471       77.4706       90.6892      102.2853      103.6853      108.3300       99.6710       84.7169       85.3392       84.1160       98.2192       95.0337       72.4587       53.5317       45.4686       37.2297       42.3797        0.0000        0.0000        0.0000        0.0000        0.0000        0.0000        0.0000        0.0000        0.0000        0.0000        0.0000        0.0000        0.0000        0.0000        0.0000        0.0000        0.0000        0.0000        0.0000        0.0000        0.0000        0.0000        0.0000        0.0000        0.0000        0.0000        0.0000        0.0000        0.0000        0.0000        0.0000        0.0000        0.0000        0.0000        0.0000        0.0000        0.0000        0.0000        0.0000        0.0000        0.0000        0.0000        0.0000        0.0000        0.0000        0.0000        0.0000        0.0000        0.0000        0.0000        0.0000        0.0000        0.0000        0.0000        0.0000        0.0000        0.0000        0.0000        0.0000
        0.0000        0.0000        0.0000        0.0000        0.0000        0.0000        0.0000        0.0000        0.0000        0.0000        0.0000        0.0000        0.0000        0.0000        0.0000        0.0000        0.0000        0.0000        0.0000        0.0000        0.0000        9.1393       15.3937        8.1715       25.1448       40.6082       17.0246       16.5085       13.7667        6.2693        8.8651        7.8080        8.7406        6.9864        3.7476        4.0867        7.8892        4.9218        4.7489        3.9959        4.4629        1.0101        1.0051        1.7340        0.1200        2.1660        8.7540       10.1265        3.7284        1.5896        3.5651        2.3722        4.7557        4.6583        6.5978       12.1699       11.7412       11.9278        9.5338        8.6601        6.2451        9.1158        3.7771        3.8637        4.6853        2.5848        3.0784        2.2189        4.6771        2.8169        2.6728        2.5046        2.3591        4.4093        5.4746        3.7880        1.4917        3.2713        4.1549        7.0799        5.3681        7.1769        7.9375        8.6477       12.7053       17.5519       16.8301       13.3559       10.3890       10.0331       14.6370       17.7950       18.0652       18.6293       27.6934       26.1291       27.5768       36.3285       50.2072       42.8704       43.0726       42.6627       36.0276       36.6512       36.4316       38.1271       36.6257       33.1708       30.8349       40.3151       39.6466       47.0106       44.7192       41.4056       49.7656       59.2107       58.7619       61.0113       56.1348      117.0397      111.1897      110.4032       95.6820       91.8097       89.3548       87.9822       75.3237       85.0725       77.0196       63.5492       66.4429       74.8905       78.7532       89.2357       89.2484       88.1438       88.8740       81.5547       70.8022       65.5479       71.0118       68.1246       75.3162       79.8107       83.7524       88.9849       87.1406       74.6162       75.1732       73.2710       76.3540       85.3774       90.8109       94.8557       91.3325       97.9832       93.2666      102.3924      108.2155       98.6893       98.5046       99.8754      102.5993       95.6358       93.9198       87.4985       92.7078       89.5219       89.5148       82.7343       87.2563       91.8031       82.7600       80.4184       83.0937      110.6431      115.4081      107.2775       88.0343       82.6140       94.2742      116.9767       98.7809       80.3891       90.4812       65.0220       53.3724       47.4473       44.2354       54.1286        0.0000        0.0000        0.0000        0.0000        0.0000        0.0000        0.0000        0.0000        0.0000        0.0000        0.0000        0.0000        0.0000        0.0000        0.0000        0.0000        0.0000        0.0000        0.0000        0.0000        0.0000        0.0000        0.0000        0.0000        0.0000        0.0000        0.0000        0.0000        0.0000        0.0000        0.0000        0.0000        0.0000        0.0000        0.0000        0.0000        0.0000        0.0000        0.0000        0.0000        0.0000        0.0000        0.0000        0.0000        0.0000        0.0000        0.0000        0.0000        0.0000        0.0000        0.0000        0.0000        0.0000        0.0000        0.0000        0.0000        0.0000        0.0000        0.0000
        0.0000        0.0000        0.0000        0.0000        0.0000        0.0000        0.0000        0.0000        0.0000        0.0000        0.0000        0.0000        0.0000        0.0000        0.0000        0.0000        0.0000        0.0000        0.0000        0.0000        0.0000       22.9042        3.1759       14.7373       10.4381        7.7598        8.2729       15.2202       14.7043       16.6461       10.1133       10.9750        6.4494        3.1535        3.6153        3.8331        1.3976        0.5150        0.0406        2.8565        0.5205        0.6876        1.9463        2.2680        1.1340        0.9060        2.5800        2.9088        4.0323        2.7371        1.2303        0.3406        3.9766        2.7114        5.2632        2.8051        8.0859       16.2327        8.9071        4.8854        3.4238        4.8818        4.6463        4.0733        5.5171        6.5802        5.4432        2.3000        5.8803        2.2486        4.4562        2.5236        2.4241        5.1503        5.7952        5.5553        3.5392        3.2109        3.4412        3.6621        5.2108        4.7120        7.3016       12.7464       18.0895       17.1460       16.2721       13.6840       10.6934       12.8149       16.8666       17.4730       16.4285       20.9378       26.6524       20.5985       25.5373       36.9642       38.3920       36.9254       42.3731       38.7157       36.3952       39.6690       38.4956       30.6341       29.1835       30.5399       36.0420       42.0533       45.4362       46.8672       44.3914       46.0889       46.8999       49.4940       51.7011       48.2726       42.8298       69.0366       83.2886       71.6382       93.0353       77.7025       81.0829       84.1259       78.2030       93.1926       84.7925       87.1916       82.6520       92.7296       96.3709      102.5568      103.3322      106.4840       99.0615       87.7157       89.1466       92.0543       85.6024       82.2294       79.7867       91.2271       95.7027       92.9082       84.1461       72.9501       69.6370       77.2805       75.7613       84.4510       89.6898       98.7964      101.4379      111.9808       95.6858      111.6047      110.0902      115.1893      105.8046      101.0838      107.6513      105.9330      109.9114      111.3777       98.7039       85.1920       83.4032       82.0462       83.5144       90.9476       96.1368       96.9641      108.9198      115.6452      117.4186      111.6036       92.3843       92.4333       97.2004      138.8026      116.3786       91.7642       77.0041       75.1957       74.3021       59.6186       57.3790       55.7592       60.4913        0.0000        0.0000        0.0000        0.0000        0.0000        0.0000        0.0000        0.0000        0.0000        0.0000        0.0000        0.0000        0.0000        0.0000        0.0000        0.0000        0.0000        0.0000        0.0000        0.0000        0.0000        0.0000        0.0000        0.0000        0.0000        0.0000        0.0000        0.0000        0.0000        0.0000        0.0000        0.0000        0.0000        0.0000        0.0000        0.0000        0.0000        0.0000        0.0000        0.0000        0.0000        0.0000        0.0000        0.0000        0.0000        0.0000        0.0000        0.0000        0.0000        0.0000        0.0000        0.0000        0.0000        0.0000        0.0000        0.0000        0.0000        0.0000
        0.0000        0.0000        0.0000        0.0000        0.0000        0.0000        0.0000        0.0000        0.0000        0.0000        0.0000        0.0000        0.0000        0.0000        0.0000        0.0000        0.0000        0.0000        0.0000        0.0000        0.0000        0.0000        3.7906        4.8900        6.4003       15.4817       17.4493        1.9441       11.2049       10.8862       11.6787       10.7023        9.0559        3.9578        3.7179        1.8362        2.2049        4.1769        4.5245        2.1323        2.0909        2.8971        2.3553        0.9840        1.6980        3.5820        7.6440        8.7266        6.5309        5.2820        5.0186        3.6020        3.1679        2.4281        6.1302        1.1327        3.6055        7.4631        8.7816        3.4776        7.1293        5.0490        1.3809        4.6501        9.0176       11.6798        8.1603        7.3588        5.6638        6.5850        5.4384        2.7114        2.4208        7.5418        7.9076        7.4738        7.5643        5.6280       11.5451       12.1603        7.2966        7.4467        8.7874       10.8474       11.7042       12.6123       14.3446        9.9757       11.1166       15.4768       15.2817       17.3893       18.6656       22.8730       22.6917       25.1888       27.5646       26.1351       26.1248       30.0288       32.0091       33.5607       34.2573       31.0250       29.9993       30.4502       30.3997       30.3660       31.5240       34.9812       33.0770       40.8325       38.8681       39.4869       38.3256       37.2017       38.6920       36.5007       40.1183       57.3255       85.8677       84.3782       76.5661       58.0622       87.2837       77.5401       76.3159      109.8810      102.3794       73.7463       78.7285       91.7048       86.7896       96.6750       95.9601       99.5792       89.1054       89.5243       78.4205       79.3285       88.3760       88.1649       87.9208       99.0487      113.2442       92.2757       94.6270       82.7175       80.5069       80.5970       84.5813       88.3620       92.1233       98.9480       92.5711      107.5209      115.9503      124.1413      102.4504      103.8527      114.4240      108.0759      124.9709      122.0201      133.3987      123.6186       98.8066       87.9576       84.9650       92.0915       98.1404      106.2232      110.4553      104.3437      113.3565      120.7194      119.0421      113.5257      113.4418      102.6510       97.5392      103.9632       89.1468       75.4913       81.7431       89.6355       81.1112       73.0458       70.9147       77.0074       78.0658        0.0000        0.0000        0.0000        0.0000        0.0000        0.0000        0.0000        0.0000        0.0000        0.0000        0.0000        0.0000        0.0000        0.0000        0.0000        0.0000        0.0000        0.0000        0.0000        0.0000        0.0000        0.0000        0.0000        0.0000        0.0000        0.0000        0.0000        0.0000        0.0000        0.0000        0.0000        0.0000        0.0000        0.0000        0.0000        0.0000        0.0000        0.0000        0.0000        0.0000        0.0000        0.0000        0.0000        0.0000        0.0000        0.0000        0.0000        0.0000        0.0000        0.0000        0.0000        0.0000        0.0000        0.0000        0.0000        0.0000        0.0000        0.0000
        0.0000        0.0000        0.0000        0.0000        0.0000        0.0000        0.0000        0.0000        0.0000        0.0000        0.0000        0.0000        0.0000        0.0000        0.0000        0.0000        0.0000        0.0000        0.0000        0.0000        0.0000        8.7834       14.5402       19.9237       15.5221       12.3322       21.0376        4.5293        9.1093       11.5773       22.0140       11.8302       12.1262        5.6746        2.9783        3.1983        8.9093       13.4797        7.7408        7.4942        7.8290        5.3692        2.1774        4.8842        5.0379        6.0462        5.5085        3.7347        2.1553        4.0258        5.1951        2.9493        3.6449        3.8949        9.2377        9.3786        7.5565        5.2367        4.9670        3.1279        8.4340       11.0350        5.4885        3.9116        6.3147       10.6736        7.5471        9.5634        7.9423        6.4180        6.6730        9.2456        8.9745       12.1109       10.5649       10.1085       13.3811       10.6358       12.1249       16.0850       18.6043       19.6843       25.8068       16.7317       15.0200       13.1628       12.1395       17.2318       18.6528       22.7320       20.6388       20.0839       21.9655       24.8602       28.6145       31.5478       27.9438       29.5351       29.0014       27.7218       26.6828       25.6501       28.1411       28.7409       28.2062       31.1441       33.3899       40.3560       29.7051       31.1424       31.4431       34.9718       37.4406       42.0369       46.7844       49.4734       49.1168       44.5502       50.2188       86.3658       94.1703      104.9508      148.5469       80.4461       76.8678       70.1319       70.1556       63.0659       56.6423       56.8784       74.8862       79.1425       80.0167       88.0150       94.1984      103.2264      105.4232       77.4819       69.9318       75.2973       77.2880       93.2325       95.9522      100.7556       94.6029      102.2159      109.8672       91.3975       76.4509       75.1453       91.3434       86.9285      103.4175      116.6845      116.1739      122.7934      115.6308      100.0620       96.5973      112.3143      112.5171      125.3853      138.5656      157.0789      146.3364      143.1100      141.5633      153.9667      129.2021      148.4559      161.4929      159.5902      154.3243      135.1073      152.0424      147.4843      128.3402      125.8716      114.4169      108.2700       98.3966       84.4377       81.9026      102.8891      104.8066       78.7626       81.5147       86.1594      112.0237      111.7631       90.4914      158.5201        0.0000        0.0000        0.0000        0.0000        0.0000        0.0000        0.0000        0.0000        0.0000        0.0000        0.0000        0.0000        0.0000        0.0000        0.0000        0.0000        0.0000        0.0000        0.0000        0.0000        0.0000        0.0000        0.0000        0.0000        0.0000        0.0000        0.0000        0.0000        0.0000        0.0000        0.0000        0.0000        0.0000        0.0000        0.0000        0.0000        0.0000        0.0000        0.0000        0.0000        0.0000        0.0000        0.0000        0.0000        0.0000        0.0000        0.0000        0.0000        0.0000        0.0000        0.0000        0.0000        0.0000        0.0000        0.0000        0.0000        0.0000
        0.0000        0.0000        0.0000        0.0000        0.0000        0.0000        0.0000        0.0000        0.0000        0.0000        0.0000        0.0000        0.0000        0.0000        0.0000        0.0000        0.0000        0.0000        0.0000        0.0000       10.2867        8.1667       10.0670       29.5486       15.2912       15.7060       18.7048       12.1752       16.5888       15.9084       17.4787       11.1698        6.3029        7.1660        1.7316        5.4565        5.2188        5.3810       10.9432        7.0018        7.6392        6.6663        4.1395        4.1210        6.0113        3.7865        7.2635        0.4909        0.3795        4.2252        4.4814        3.2253        2.0067        2.4470        6.8027        9.0413        6.0823        7.8310        7.8709        5.1828       12.1430       11.5348        8.2133        4.8964        8.4542        7.2205        8.9332        6.9725        4.1691        4.6694        3.6143        6.2631        5.5018        5.5540        9.9327        6.8847        9.0597       11.4852       11.0737       12.8382       18.2190       19.8075       20.7101       17.1389       23.4651       21.3767       17.2281       20.7216       20.6784       17.6041       17.1079       23.5788       23.7470       22.9033       33.3784       34.7026       27.7044       29.2542       28.8258       24.2175       20.4396       22.7247       25.5375       26.7946       27.7325       27.8451       29.7948       34.6911       27.1076       25.1898       27.2951       33.7125       39.4086       44.7558       50.6969       59.9554       63.0813       59.0478       65.4655       97.9445      102.7480      175.4977      201.8792       75.3468       65.9481       57.4372       74.1683       64.7415       63.7561       57.4155       65.1870       72.4540       78.3750       85.2724       90.8859       95.5137       76.1358       76.6110       86.4402       79.7563       67.9187       66.8825       84.1895       94.2226       99.0538      122.7737      136.6423       97.8823       84.6064       82.1828       80.4769      100.9205       99.2742      121.8817      117.6877      104.1576       92.1228       85.8367       98.2463      114.7078      116.0201      134.3427      153.6450      174.0760      174.9466      175.6674      178.7124      171.7644      158.4699      167.0726      159.8599      154.3565      147.7843      158.3431      160.6769      141.7320      136.9753      131.5181      119.3999      110.0374      112.4072       90.6618       84.4432      101.0668      117.8256       99.4348       98.9235       86.1917       81.0438       81.4298       97.3162      175.5141      160.3192        0.0000        0.0000        0.0000        0.0000        0.0000        0.0000        0.0000        0.0000        0.0000        0.0000        0.0000        0.0000        0.0000        0.0000        0.0000        0.0000        0.0000        0.0000        0.0000        0.0000        0.0000        0.0000        0.0000        0.0000        0.0000        0.0000        0.0000        0.0000        0.0000        0.0000        0.0000        0.0000        0.0000        0.0000        0.0000        0.0000        0.0000        0.0000        0.0000        0.0000        0.0000        0.0000        0.0000        0.0000        0.0000        0.0000        0.0000        0.0000        0.0000        0.0000        0.0000        0.0000        0.0000        0.0000        0.0000        0.0000
        0.0000        0.0000        0.0000        0.0000        0.0000        0.0000        0.0000        0.0000        0.0000        0.0000        0.0000        0.0000        0.0000        0.0000        0.0000        0.0000        0.0000        0.0000        0.0000        0.0000       17.6094       11.8342       35.7325       24.9483       25.4125       10.7855       13.3675       15.0292        7.0619        3.2840        7.4911        8.4744        7.0550        9.4953        3.1331        8.0801        3.9579        9.0943        4.1214        5.4257        5.9905        5.2091        7.0836        8.2786       13.3393        8.1656        4.3119        1.1332        0.5057        0.9782        6.4315        4.4959        2.8854        3.5879        6.1348        6.7419        6.0731        9.0049        4.8044        2.4664        5.2657        9.3405        5.3171        2.6327        4.0884        7.6578        9.8212        7.7933        7.1915        6.1222        6.4605        5.9503        4.9671        9.9500       11.4173        9.4736       10.3167       12.5843       12.8803       21.8061       19.4161       19.4934       22.9755       18.8609       15.2776       18.9757       17.1212       15.2361       15.1981       15.3750       21.1541       22.9555       17.7575       16.9741       22.6980       26.0849       24.6676       24.6391       19.4543       20.5281       20.8381       19.4201       17.7310       21.8077       21.0799       22.4083       24.0989       28.1531       30.6872       25.8078       25.6410       39.8314       46.6339       49.5185       54.1678       60.5009       56.7589       71.2077       73.2365       84.3344       93.6230      110.6540      130.6809       64.2475       68.3700       46.5115       46.8139       51.2756       54.8461       62.9728       69.2167       71.7463       83.0433       98.8428       76.5545       81.3137       78.1285       87.7760       84.7188       83.2979       65.8752       70.5629       91.6317       96.3996      108.3650      114.5003      111.8586       93.8537      109.0475       99.6284       90.3039       87.7550       98.8355      102.8421      106.8494      101.1099       99.1536      105.4194       98.7416      113.5179      131.4506      150.0895      157.6352      168.5370      186.3896      202.2909      194.0933      173.8506      164.2889      171.5878      159.7247      156.8025      159.9968      144.5931      172.5916      164.0003      148.2961      141.8879      132.3147      116.0910      110.6447      103.9863      116.6933      111.8666      133.7068      121.8277      109.9071      104.1768       97.8920       95.4729      101.3219       85.4646       87.3814      103.2842        0.0000        0.0000        0.0000        0.0000        0.0000        0.0000        0.0000        0.0000        0.0000        0.0000        0.0000        0.0000        0.0000        0.0000        0.0000        0.0000        0.0000        0.0000        0.0000        0.0000        0.0000        0.0000        0.0000        0.0000        0.0000        0.0000        0.0000        0.0000        0.0000        0.0000        0.0000        0.0000        0.0000        0.0000        0.0000        0.0000        0.0000        0.0000        0.0000        0.0000        0.0000        0.0000        0.0000        0.0000        0.0000        0.0000        0.0000        0.0000        0.0000        0.0000        0.0000        0.0000        0.0000        0.0000        0.0000
        0.0000        0.0000        0.0000        0.0000        0.0000        0.0000        0.0000        0.0000        0.0000        0.0000        0.0000        0.0000        0.0000        0.0000        0.0000        0.0000        0.0000        0.0000        0.0000        0.0000       32.6928       31.3588       34.0062       26.0139       18.4857       24.3526       14.1032        8.0575       10.0126        3.3280        4.8709        9.8930        7.7234        3.3356        4.2659        7.1356        9.9586        5.9872        2.9405        2.3606        0.6794        3.1825        5.1928        9.0521        7.3437        7.6409        8.4064        6.6469        4.6386        3.7397        8.0979       15.6720        8.7551        2.9444        6.7416        6.0903        8.5259       10.8140        6.9986        6.0878        6.7104        9.3791        3.5473        3.2546        6.4455        5.8594        4.4556        5.8416        6.4614        6.7065        7.1966        8.1717        7.4881        7.7488       10.1105       10.0569       10.7675       17.2351       19.1811       21.4413       17.0401       22.1848       24.1305       16.2590       15.8890       17.8292       20.3256       21.8555       21.5642       25.0834       26.9907       22.5374       22.5792       18.8710       17.3919       20.5745       19.5772       20.6626       18.8675       17.5293       20.3262       26.3679       23.9662       21.9382       20.6438       22.0663       24.7902       24.9263       27.3562       27.2902       36.5494       45.7332       46.5953       48.4127       55.1996       61.6187       63.1005       60.4535       53.3569       88.7487      118.3970      105.7924      118.7038       55.0829       42.8531       40.8931       43.5290       38.0995       45.8828       64.5713       68.8781       72.7578       87.1420       89.0151       90.5325       93.9169       87.5560       93.7656       89.9469       91.1977       75.7816       78.8474       91.7980       97.3568       96.5128       98.7230      117.0551      107.1213      111.0881       95.4996       99.4828       99.1497       98.2492      100.4059      112.3103      112.5862      106.7991      109.2914      113.7667      133.8162      146.6881      153.0401      170.9749      190.0510      187.0197      192.3688      188.2434      179.3747      197.3992      184.7274      161.9445      143.5930      155.5614      142.5940      144.6376      158.1364      160.8242      156.0589      135.6935      122.8405      115.4314      133.6049      146.5485      141.4269      138.2806      129.3679      107.5119       91.7624      106.6780      138.0251      105.0021      103.6456       95.8207      117.8438      132.3450        0.0000        0.0000        0.0000        0.0000        0.0000        0.0000        0.0000        0.0000        0.0000        0.0000        0.0000        0.0000        0.0000        0.0000        0.0000        0.0000        0.0000        0.0000        0.0000        0.0000        0.0000        0.0000        0.0000        0.0000        0.0000        0.0000        0.0000        0.0000        0.0000        0.0000        0.0000        0.0000        0.0000        0.0000        0.0000        0.0000        0.0000        0.0000        0.0000        0.0000        0.0000        0.0000        0.0000        0.0000        0.0000        0.0000        0.0000        0.0000        0.0000        0.0000        0.0000        0.0000        0.0000        0.0000
        0.0000        0.0000        0.0000        0.0000        0.0000        0.0000        0.0000        0.0000        0.0000        0.0000        0.0000        0.0000        0.0000        0.0000        0.0000        0.0000        0.0000        0.0000        0.0000        0.0000        0.0000       44.4029       36.0976       41.0007       34.1487       28.2608       29.6315       14.5831       11.9876        9.5786        6.4324        2.6209        1.6587        1.1240        1.9574        8.6954       11.1503        6.6222        5.4549        4.0869        6.8701        3.9391        3.9480        5.8018       15.9999       10.8257        5.4446        2.0241        4.0163       13.3693        8.8151        6.8855        5.8247        1.9583        1.4618        7.9854        8.9259       10.4117       11.6949        5.4853        3.4088        4.0074        3.6629        5.9700        5.8044        4.9081        4.0645        8.1729        7.7322        9.3400       11.1031        7.4733       10.2431       12.2147       10.5632       10.3408       11.1447       14.6721       21.7190       23.0303       21.2521       20.6107       23.9948       25.5403       22.5920       26.0357       34.2057       39.2044       41.7081       41.8101       42.3448       32.1828       29.3826       22.1889       18.1648       16.5215       18.3297       17.4114       18.1657       19.8993       21.7559       27.1953       56.3674       45.8869       28.9485       24.7901       27.8781       33.7349       32.5082       33.5331       34.9607       45.7075       62.2598       71.5639       73.2164       75.9707       85.3608       83.2821      113.9984      145.2398      122.2404      115.7371       87.2097       51.4483       35.5794       34.2447       35.4161       34.3772       60.4120       80.8839       73.9276       66.6232       71.0335       77.7062       86.7946      109.7454       96.6606       98.7655      124.3347      118.5876      109.0308      115.9699      121.0675      121.8819      115.4040      118.7919      130.3914      119.6058      118.1844      128.0753      131.4937      146.2601      116.8549      120.2314      110.2413      120.0808      127.4467      144.5844      150.9971      143.3544      156.1167      162.4914      208.6301      229.1367      213.1329      213.6016      193.3327      197.8804      200.2892      205.6023      192.8941      178.4249      174.2991      184.1273      163.7506      163.5110      164.0228      157.5681      145.4767      132.0375      134.3456      144.9121      153.7679      150.2279      155.4325      125.2419      124.1838      115.6855      126.7914      140.9148      140.3195      115.1748      122.2805      109.7147      102.8847      245.0400        0.0000        0.0000        0.0000        0.0000        0.0000        0.0000        0.0000        0.0000        0.0000        0.0000        0.0000        0.0000        0.0000        0.0000        0.0000        0.0000        0.0000        0.0000        0.0000        0.0000        0.0000        0.0000        0.0000        0.0000        0.0000        0.0000        0.0000        0.0000        0.0000        0.0000        0.0000        0.0000        0.0000        0.0000        0.0000        0.0000        0.0000        0.0000        0.0000        0.0000        0.0000        0.0000        0.0000        0.0000        0.0000        0.0000        0.0000        0.0000        0.0000        0.0000        0.0000        0.0000        0.0000
        0.0000        0.0000        0.0000        0.0000        0.0000        0.0000        0.0000        0.0000        0.0000        0.0000        0.0000        0.0000        0.0000        0.0000        0.0000        0.0000        0.0000        0.0000        0.0000        0.0000        0.0000       46.9019       35.7694       44.5534       40.0935       37.3052       33.3808       19.8893       15.0214       17.4371       13.0290        4.4084        1.7132        0.9364        2.9481        6.1290        8.5650        8.7745        4.6159        6.8388        9.6812        6.7050        1.7782        3.9808        1.3000        5.4728        3.6144        0.8264        2.3142        4.4584        8.8199        4.8303        1.1113        2.0226       10.9842        4.3308        7.7935       11.0280       15.9806       17.2147        5.2558        2.0584        5.0663        5.2142        7.2023        4.0577        3.8211        5.2426        6.3119       14.7573       12.8067        9.4959       11.1626        9.5923        9.7072       10.0504       11.0605       14.9147       31.1217       34.0743       42.6074       45.5760       43.2255       35.4810       31.4696       30.5807       33.4157       36.0127       37.8118       37.0796       42.1483       28.1637       28.5427       26.0864       18.6135       15.4232       14.8991       18.2130       16.6696       20.1702       17.9842       17.0252       21.4221       25.0908       31.4858       32.2379       30.8462       28.8834       35.3711       32.9310       34.9747       40.3441       53.9877       69.6703       63.0864       85.4943       98.1597      107.3564       89.8482      128.1348       97.6229       78.2726       75.7201       39.3911       31.3552       26.8297       29.2629       33.4543       60.7085      103.7872       59.1247       64.2370       68.8677       79.3494      111.7013      116.0956       95.5198       99.1270      146.6978      139.5348      156.9798      173.0273      148.4906      166.1597      168.9654      167.4399      160.5892      115.8629      116.2042      110.3009      111.1459      124.9978      110.8722      110.4471      113.9456      131.1499      134.3489      155.2025      149.6119      177.4355      162.5899      166.2369      183.2007      195.8318      205.1926      218.0515      252.5906      251.8569      233.1664      215.5166      216.8911      213.0244      188.7601      199.1942      185.0632      185.8756      205.9019      206.0922      168.1564      149.3260      171.0072      175.6179      173.9845      168.9424      160.8044      168.4268      184.3570      155.8104      146.1460      142.0008      147.7124      134.8321      132.6479      119.5544      115.4560      173.7600        0.0000        0.0000        0.0000        0.0000        0.0000        0.0000        0.0000        0.0000        0.0000        0.0000        0.0000        0.0000        0.0000        0.0000        0.0000        0.0000        0.0000        0.0000        0.0000        0.0000        0.0000        0.0000        0.0000        0.0000        0.0000        0.0000        0.0000        0.0000        0.0000        0.0000        0.0000        0.0000        0.0000        0.0000        0.0000        0.0000        0.0000        0.0000        0.0000        0.0000        0.0000        0.0000        0.0000        0.0000        0.0000        0.0000        0.0000        0.0000        0.0000        0.0000        0.0000        0.0000        0.0000
        0.0000        0.0000        0.0000        0.0000        0.0000        0.0000        0.0000        0.0000        0.0000        0.0000        0.0000        0.0000        0.0000        0.0000        0.0000        0.0000        0.0000        0.0000        0.0000        0.0000        0.0000       47.2087       37.4200       51.2970       51.7239       50.0652       42.5590       23.1786       15.8355       14.2514       16.2246        9.4768        6.2000        5.1060        5.1588        4.7095        4.2853        6.2489        6.8755        5.2526        6.9254        3.7980        3.5608        5.1287        4.0062        2.7475        3.4249        2.4625        3.3317        5.2101        3.2937        3.7969        2.3972        1.3701       15.0320        6.1747        2.8263        6.6314       13.6756       17.8213        8.8097        4.0164        2.7573        3.5916        3.4957        2.9043        3.4283        4.1908        7.4918       11.3958        9.3295        6.5681        8.6674       14.0474       20.7268       11.2450       16.2363       19.8535       33.6587       36.7577       41.0129       38.2096       45.3502       36.5764       35.7318       33.5181       33.2064       36.2317       33.8603       26.4275       22.9092       25.2071       22.8002       21.5120       17.5084       19.4766       17.3910       23.2940       18.1235       18.7166       15.9164       20.2922       17.7181       19.0840       27.2017       29.0086       35.5881       32.7283       37.4827       28.6050       36.4282       51.7249       81.9902       88.8536       70.2641       73.2324       97.8992      114.7175       88.8042      104.8587       86.0293       88.1507      109.0599       49.3877       35.4335       35.2192       32.2009       47.4986       85.0095       65.1047       51.4297       66.7914       82.3152       90.6457       89.2080       92.3495       95.2394      122.9346      149.7542      174.0206      167.2719      148.0828      178.9527      192.9055      172.3355      145.1174      149.8511      123.0061      115.4565      110.8189      104.1242      105.7370      109.2060      115.5222      123.0292      152.1340      146.0183      153.0993      166.4064      192.1499      193.1899      158.9533      183.2701      185.7660      188.3882      206.0687      222.8169      239.0554      236.1069      242.1338      261.8718      231.6022      199.3220      199.2008      210.5599      194.6020      204.4987      218.0148      181.0571      166.6047      158.3354      190.4558      197.3887      160.5991      152.1011      156.7528      152.6614      277.9746      137.4854      170.9148      164.8010      127.3092      146.8976      135.1888      144.7452      148.6500        0.0000        0.0000        0.0000        0.0000        0.0000        0.0000        0.0000        0.0000        0.0000        0.0000        0.0000        0.0000        0.0000        0.0000        0.0000        0.0000        0.0000        0.0000        0.0000        0.0000        0.0000        0.0000        0.0000        0.0000        0.0000        0.0000        0.0000        0.0000        0.0000        0.0000        0.0000        0.0000        0.0000        0.0000        0.0000        0.0000        0.0000        0.0000        0.0000        0.0000        0.0000        0.0000        0.0000        0.0000        0.0000        0.0000        0.0000        0.0000        0.0000        0.0000        0.0000        0.0000        0.0000
        0.0000        0.0000        0.0000        0.0000        0.0000        0.0000        0.0000        0.0000        0.0000        0.0000        0.0000        0.0000        0.0000        0.0000        0.0000        0.0000        0.0000        0.0000        0.0000        0.0000        0.0000       36.2811       49.2583       61.1787       66.5289       62.0615       41.4325       19.0225       14.2572       12.9454       14.2138       13.4732       14.8911       10.8927       11.3351       11.0918        7.7590        3.5830        3.4418        4.3342        6.9371       10.1049        6.5320        3.2560       12.0222        4.8905        4.1921        2.4606        4.3139        7.9705        7.4257        5.3875        5.7063        9.0158       16.2428        7.0561        3.2276        3.4628        7.7334       11.3398       10.1881        5.5634        4.2875        5.5830        5.4241        5.0883        4.7641       11.3056       16.3074       14.8261       15.3908       13.0374       14.3806        9.5088       12.0089       16.2745       22.9152       29.4545       32.7527       39.6179       41.3346       46.4852       47.3763       39.1700       38.4933       36.1502       37.9933       33.4926       31.7096       29.0451       26.9733       22.7572       23.5114       19.3806       19.2103       17.9880       16.3641       12.8259       15.2843       13.3645       15.3409       16.2738       16.8401       18.0717       28.8938       28.3267       30.3669       23.9389       21.9268       29.0181       32.0471       56.0223       80.5126       60.3216       55.8441       63.1108       65.3419       85.8270      116.4003      113.3788       92.1905       86.8132       77.7484       76.6924       42.2632       35.3345       32.7470       53.5315       80.8866       64.6026       54.4592       66.7338       72.4807       72.7947       85.1952       92.6376       95.6441      126.0980      139.5909      141.1545      143.8241      154.3911      151.8430      127.8025      119.0833      117.9467      140.4160      113.5114      111.1083      108.6058      106.3053      109.7008      108.4460      121.0394      124.2514      169.5327      151.2138      158.1657      143.0612      172.3940      174.1629      156.1923      156.2580      162.0392      162.9783      179.6676      203.1367      218.5360      217.2751      223.2531      246.6938      245.5694      228.8083      208.5708      192.6946      196.3732      196.6533      185.9680      204.7220      177.7339      148.1730      141.0608      173.9899      174.1915      149.4555      145.3718      147.0390      285.3018      149.8912      173.0497      183.4288      117.7844      153.3911      126.3935      116.8642        0.0000        0.0000        0.0000        0.0000        0.0000        0.0000        0.0000        0.0000        0.0000        0.0000        0.0000        0.0000        0.0000        0.0000        0.0000        0.0000        0.0000        0.0000        0.0000        0.0000        0.0000        0.0000        0.0000        0.0000        0.0000        0.0000        0.0000        0.0000        0.0000        0.0000        0.0000        0.0000        0.0000        0.0000        0.0000        0.0000        0.0000        0.0000        0.0000        0.0000        0.0000        0.0000        0.0000        0.0000        0.0000        0.0000        0.0000        0.0000        0.0000        0.0000        0.0000        0.0000        0.0000        0.0000
        0.0000        0.0000        0.0000        0.0000        0.0000        0.0000        0.0000        0.0000        0.0000        0.0000        0.0000        0.0000        0.0000        0.0000        0.0000        0.0000        0.0000        0.0000        0.0000        0.0000        0.0000        0.0000       58.7902       56.1887       56.5171       52.9614       42.4512       27.3854       21.0369       19.1487       14.5231        9.7873       11.3025       10.7910       10.5032       21.1586       19.8915       15.4708       10.3275        7.7892        6.1356        4.5932        3.6206        4.1512        7.0432        9.5616        5.0979        3.5220       12.0830       24.0792       21.4049       10.3553       16.5893       18.6555       17.3598        7.0450        6.6827        8.0267       10.9044       12.9550        9.5438        8.9142       10.1621        9.9223       13.2372       10.6807        7.5085       17.1155       23.1606       26.6518       33.2290       30.4350       26.6301       18.9166       15.6224       33.8398       48.0109       48.9713       43.6151       48.0353       46.2048       53.2330       61.1840       54.4272       52.3786       45.0382       50.9742       55.3094       44.4434       41.4705       37.5906       39.7583       45.3558       44.4425       37.5559       32.5436       35.1939       23.4269       20.4133       18.0296       20.5083       24.8604       25.4357       26.4315       28.9089       20.6849       19.5929       21.9113       27.1906       32.3861       37.2659       51.0086       95.0364       75.1472       61.6927       68.9785       80.7130       71.7258       78.1571       74.7886       73.3546       72.1183       61.9744       43.2707       37.6085       31.1554       34.2459       41.2574       63.0132       66.6947       64.0905       84.5410       66.7921       89.3910       83.5855      124.6974      124.0387      149.1997      181.3142      144.3920      156.8316      150.8352      123.4750      124.4472      105.1361      112.5045      119.3214      136.2953      136.0034      126.8787      121.3307      107.5386      108.6508      112.5017      120.4519      141.8533      152.9470      159.6296      169.3688      228.1491      222.2406      178.0577      156.0552      158.4365      171.3195      186.2262      213.4935      210.3074      243.2768      227.2519      256.4859      269.6890      222.4175      207.4252      212.1975      237.3915      216.1215      203.0473      193.7569      166.6812      157.0965      141.7903      155.0215      139.5032      141.2490      132.5811      128.6114      110.7641      107.1725      111.7368      121.6706      107.0879      109.6872      128.1213      141.6259      129.8646      116.3691      114.3792      122.2366        0.0000        0.0000        0.0000        0.0000        0.0000        0.0000        0.0000        0.0000        0.0000        0.0000        0.0000        0.0000        0.0000        0.0000        0.0000        0.0000        0.0000        0.0000        0.0000        0.0000        0.0000        0.0000        0.0000        0.0000        0.0000        0.0000        0.0000        0.0000        0.0000        0.0000        0.0000        0.0000        0.0000        0.0000        0.0000        0.0000        0.0000        0.0000        0.0000        0.0000        0.0000        0.0000        0.0000        0.0000        0.0000        0.0000        0.0000        0.0000        0.0000        0.0000
        0.0000        0.0000        0.0000        0.0000        0.0000        0.0000        0.0000        0.0000        0.0000        0.0000        0.0000        0.0000        0.0000        0.0000        0.0000        0.0000        0.0000        0.0000        0.0000        0.0000        0.0000        0.0000        0.0000        0.0000        0.0000        0.0000       37.9774       26.7842       22.0297       20.2687       14.9164        9.5462       12.8116       11.2018        8.1977       14.0623       21.6193       19.7602       14.7085        6.7140        5.1721        3.9628        2.5393        0.5171        0.0000        5.4840        8.9807       10.6880       12.0878       12.7338       24.5935       20.6838       21.9794       20.5178       20.4931       13.2609       17.0212       21.2877       15.3996       19.6149       15.2277        8.2213       10.7525        9.8196       12.5029       17.3050       12.4994       14.0981       16.0385       22.1835       27.3351       23.0848       21.6948       22.3536       22.8947       36.9715       41.8731       35.4492       34.1687       37.7593       42.6287       54.5720       58.9883       52.0177       48.5386       49.0890       53.9313       59.6358       56.1098       50.8411       44.0853       45.3985       37.4677       29.7767       27.5234       24.4436       22.6403       15.9122        8.4574        7.0275        7.6448       27.5079       16.7961       19.0006       28.5192       21.9065       12.3389       19.4848       28.1887       32.1244       36.2813       56.3887       55.9537       64.5900       81.6442       65.9217       72.5779       64.0535       62.1592       72.4465       72.2206       65.8274       50.4904       53.2009       39.7438       39.6136       41.0073       49.6713       68.7457       72.9679       86.8841       63.8574       88.2021       89.1539       74.4563      114.4262      107.5415      137.9244      168.4929      174.9403      167.5554      160.2148      125.0895      111.4935      108.1625      136.2839      125.0915      131.3270      127.2761      122.9522      119.7618      119.7689      122.0733      119.0183      137.4152      170.1788      165.3700      178.7129      181.5292      192.5615      162.2412      169.9508      162.3118      194.0345      215.0214      205.1032      205.5141      211.2037      206.4683      223.8144      248.7743      200.1313      207.5333      198.3394      225.4196      231.4526      218.4688      216.1439      199.0633      176.7065      169.8138      158.6053      152.5711      137.0826      142.7930      141.5034      122.0599      102.3821       88.5616       97.8333      110.1496      110.1487      118.2636      141.5746      153.6093      106.2507      108.2281      112.0107      109.4818        0.0000        0.0000        0.0000        0.0000        0.0000        0.0000        0.0000        0.0000        0.0000        0.0000        0.0000        0.0000        0.0000        0.0000        0.0000        0.0000        0.0000        0.0000        0.0000        0.0000        0.0000        0.0000        0.0000        0.0000        0.0000        0.0000        0.0000        0.0000        0.0000        0.0000        0.0000        0.0000        0.0000        0.0000        0.0000        0.0000        0.0000        0.0000        0.0000        0.0000        0.0000        0.0000        0.0000        0.0000        0.0000        0.0000        0.0000        0.0000        0.0000        0.0000
        0.0000        0.0000        0.0000        0.0000        0.0000        0.0000        0.0000        0.0000        0.0000        0.0000        0.0000        0.0000        0.0000        0.0000        0.0000        0.0000        0.0000        0.0000        0.0000        0.0000        0.0000        0.0000        0.0000        0.0000        0.0000        0.0000        0.0000       25.9505       21.0405       17.2207       15.7628       10.6463       14.1995       11.9410        4.1653       10.4347       12.3913       13.1370        9.3492        4.7940        4.6821        3.1836        1.7923        1.9155        1.8110        1.7060        0.9067        2.8008        5.1975       13.8559       17.3464       13.8190       18.2137       26.7355       13.6485        7.7429       14.5140       14.3037       12.4707       21.4571       13.6161        4.0427        5.0825       14.8783        8.8426       10.5332       13.3148       17.2934       21.1487       21.4215       22.7259       15.3134       17.7682       25.9530       32.8349       42.4695       35.7280       30.2938       34.3095       46.2055       57.0538       59.3941       55.3623       48.3416       44.5861       43.7750       44.2997       52.1564       61.8559       64.3154       60.9144       44.3856       31.8462       27.7503       26.6567       18.3837       13.0964       10.0739        6.4914        4.9007        4.0160        4.6660        6.4664        8.4940        8.2377        9.8532        8.7112       13.9177       17.0020       21.7711       24.9094       39.9735       49.3069       75.5031       79.8537       57.8369       60.1359       58.0006       61.5832       57.7422       55.9848       56.5398       65.9514       50.8456       46.0586       42.4695       47.4226       54.2537       60.5015       58.0819       88.4430       64.3751       68.3114       72.0614       79.3529       91.3852      106.7323      117.1771      128.4236      134.7552      139.7705      121.8274      115.4644      127.8819      117.0093      126.0437      119.3736      124.3228      142.3197      143.6862      127.6999      119.5788      125.2736      126.6419      139.0513      210.7009      273.0412      165.5675      162.0518      159.9584      161.3845      160.5854      168.2058      194.8235      191.5625      193.3129      186.0464      187.8702      187.7313      212.6269      209.7904      176.6012      175.3568      172.4352      217.7978      215.8948      192.8637      179.4854      177.5133      163.9968      155.7533      152.1080      143.4660      134.5104      144.2933      136.0863      128.4922       97.7356      102.6263      106.8834      112.5227       95.8799      111.9198      153.5473      151.7433      102.4276       97.1918      112.5895      108.3292       95.5200        0.0000        0.0000        0.0000        0.0000        0.0000        0.0000        0.0000        0.0000        0.0000        0.0000        0.0000        0.0000        0.0000        0.0000        0.0000        0.0000        0.0000        0.0000        0.0000        0.0000        0.0000        0.0000        0.0000        0.0000        0.0000        0.0000        0.0000        0.0000        0.0000        0.0000        0.0000        0.0000        0.0000        0.0000        0.0000        0.0000        0.0000        0.0000        0.0000        0.0000        0.0000        0.0000        0.0000        0.0000        0.0000        0.0000        0.0000        0.0000        0.0000
        0.0000        0.0000        0.0000        0.0000        0.0000        0.0000        0.0000        0.0000        0.0000        0.0000        0.0000        0.0000        0.0000        0.0000        0.0000        0.0000        0.0000        0.0000        0.0000        0.0000        0.0000        0.0000        0.0000        0.0000        0.0000        0.0000        0.0000        0.0000        0.0000        0.0000       14.0750        7.4785        8.1359        7.2391        3.0480       13.3594       17.7417       15.5475       10.6670        4.8740        3.8211        3.0343        3.8158        3.6283        3.0376        2.2352        2.1133        3.9611        7.5621        8.7455       10.4060        5.1925       21.1139       31.6138       22.6778        7.0058        8.5833        8.6675        7.2631       12.4078       11.2354        3.3218        4.5275        6.2957        7.8603        6.0837        9.9139       17.4580       14.9868       16.6764       12.4432       16.1002       21.3690       27.4866       32.4295       33.2924       35.6195       32.5436       37.4776       45.1535       44.8373       43.8695       44.2467       45.4299       45.1804       43.8641       47.3184       49.5130       52.3303       50.5108       50.9468       57.0057       52.7942       36.4517       25.6107       14.3651        8.4486       11.2991       21.6963        5.3509        3.5001        4.4322        6.9939        4.9828        8.3916       12.9226        7.3519       11.1011       13.6002       16.8999       21.2483       30.8874       39.1549       43.8820       63.4457       55.4122       53.3257       57.5630       54.6855       55.5036       59.5111       70.2117       68.4935       52.5346       43.3345       40.6291       42.5290       52.7160       49.4662       53.5262       87.0410       57.3621       62.7317       78.0108       86.0012      100.5968      108.1505      111.6035      113.0702      133.0838      146.7603      128.1404      110.2105      109.9322      111.7628      117.7586      114.3556      125.2714      116.8814      114.9527      116.2376      113.0669      114.9791      107.7063      123.7665      173.3599      188.5824      197.6147      209.8274      160.4193      147.6249      158.1433      149.8231      162.7106      173.6518      175.5232      161.7941      164.7776      190.9010      183.9932      207.3369      164.9900      227.5326      226.3990      195.2262      201.3234      178.0580      170.1547      168.0478      154.3312      146.9204      142.8354      141.1142      131.7858      127.6349      133.2909      112.0705      105.5730      108.2936      107.6365      109.6143      115.0490      107.0384      134.7426      128.9386       89.1895       81.3748      109.3267      124.4164      115.5600        0.0000        0.0000        0.0000        0.0000        0.0000        0.0000        0.0000        0.0000        0.0000        0.0000        0.0000        0.0000        0.0000        0.0000        0.0000        0.0000        0.0000        0.0000        0.0000        0.0000        0.0000        0.0000        0.0000        0.0000        0.0000        0.0000        0.0000        0.0000        0.0000        0.0000        0.0000        0.0000        0.0000        0.0000        0.0000        0.0000        0.0000        0.0000        0.0000        0.0000        0.0000        0.0000        0.0000        0.0000        0.0000        0.0000        0.0000        0.0000        0.0000
        0.0000        0.0000        0.0000        0.0000        0.0000        0.0000        0.0000        0.0000        0.0000        0.0000        0.0000        0.0000        0.0000        0.0000        0.0000        0.0000        0.0000        0.0000        0.0000        0.0000        0.0000        0.0000        0.0000        0.0000        0.0000        0.0000        0.0000        0.0000        0.0000        0.0000        0.0000       17.5852       15.4020        0.0000        0.0000       20.0036       22.0416       19.8875       15.3070        2.6894        1.8165        1.0352        1.2580        4.3047        0.6590        1.2570        4.3092       13.4473       19.8428       14.9417       15.9944        6.8426        9.8869       10.1809       13.8120        6.4166        6.7657        7.5296        7.5342       11.0760       11.5201        6.7762        3.2590        6.0608       13.8635       14.5593       14.9644       19.0623        5.9178       17.0963       21.8227       25.4444       16.7426       23.9146       54.5006       55.6097       36.9969       30.5944       24.5041       37.1156       49.7222       54.5445       50.0914       81.2190       80.9354       40.7475       33.4413       38.7891       41.2881       40.3952       46.6787       65.8818       83.8915       62.5452       47.1605       24.6403       18.5087       14.9761       21.1889        7.2656        3.3665        3.8755        6.0646       10.0125        9.5207       11.3487        1.8493        6.3619        7.8752       10.8045       13.4236       21.6160       29.9372       34.6436       76.6607       51.1649       57.8119       61.0663       62.3154       59.0631       69.8955       75.5895       61.8989       50.1101       44.6548       48.9889       57.7113       59.4286       50.2902       63.9645       93.4306       63.9134       63.5820       80.3242       89.4886       90.5058       94.9763      107.4901      108.8348      104.5997      120.3544      141.0194      114.7318      106.2807      113.7333      117.3451      118.2623      124.6874      109.0399      126.2993      106.7601      108.2679      113.8570      117.5655      157.3403      191.2397      181.4935      184.8682      167.9393      160.2870      177.8517      110.1743      110.1879      125.2598      150.7378      147.7218      128.4458      125.2336      129.4454      139.2728      163.5918      159.6667      185.0307      181.1154      183.7837      167.6704      151.9168      141.6807      139.6316      132.3893      123.6410      124.7980      129.5564      119.5382      110.4224      113.6382      109.0283       95.7675       91.1445       90.8626       99.6823      110.7823       99.5338       93.0542       89.6138       84.6512      100.0234      106.3446        0.0000        0.0000        0.0000        0.0000        0.0000        0.0000        0.0000        0.0000        0.0000        0.0000        0.0000        0.0000        0.0000        0.0000        0.0000        0.0000        0.0000        0.0000        0.0000        0.0000        0.0000        0.0000        0.0000        0.0000        0.0000        0.0000        0.0000        0.0000        0.0000        0.0000        0.0000        0.0000        0.0000        0.0000        0.0000        0.0000        0.0000        0.0000        0.0000        0.0000        0.0000        0.0000        0.0000        0.0000        0.0000        0.0000        0.0000        0.0000        0.0000        0.0000        0.0000
        0.0000        0.0000        0.0000        0.0000        0.0000        0.0000        0.0000        0.0000        0.0000        0.0000        0.0000        0.0000        0.0000        0.0000        0.0000        0.0000        0.0000        0.0000        0.0000        0.0000        0.0000        0.0000        0.0000        0.0000        0.0000        0.0000        0.0000        0.0000        0.0000        0.0000        0.0000        0.0000        0.0000        0.0000        0.0000        0.0000        0.0000       21.4071       15.8562        2.9288        3.3423        2.8146        5.9858        5.3904        2.2366        1.4489        1.7987       11.6383       18.6302       17.7853       17.3356        4.3838        6.7430        6.6121        8.3066        3.1424        4.7159        7.1328        7.0747       10.3970       12.2142        8.9144        3.6079        9.8472        9.1233        7.7540        9.7950        7.2452       11.4297       21.4550        8.4005        9.1366       14.9425       21.5257       35.7189       29.8666       23.4601       26.3269       31.2484       44.9059       46.1968       40.8730       46.0971       53.0675       47.2996       38.3157       35.9137       70.5710       50.2130       55.7968       55.9287       55.5305       46.1977       64.4661       69.4759       48.4338       25.7160       19.5438       12.4029        5.9526        5.8547       11.3076        8.2076        4.8296        3.1526        3.5292        1.6025        4.9523        6.8971        8.4869       11.3417       21.9931       26.7314       35.2277      111.3269       47.4588       49.3578       51.2445       56.5581       59.3992       63.0740       63.8125       68.9477       54.4105       47.1447       58.1906       46.5603       53.7184       51.4808       56.5680       78.7981       70.6038       62.3846       73.7878      102.4806      121.5885      115.9243      118.2052      111.6523      103.4361      134.4931      136.0710      112.1375      108.5126      118.0198      131.7059      126.8985      117.8028      133.8909      136.7594      123.4538      114.9453      115.3303      107.1447      147.6328      155.2409      181.5932      270.8146      266.4330      208.0497      148.8373      114.5522      121.0764      134.3154      120.8545      125.3105      142.8613      134.1817      124.5391      138.8331      141.9861      133.1705      134.2696      133.8832      139.1643      149.2587      145.0799      142.9935      141.8382      143.6779      142.0260      138.5840      160.8158      152.7949      104.1247      132.7594      106.3659       94.1160       99.2943      119.6661      117.9531       92.6244       87.0087       90.3972       86.2573       87.9178      101.2637        0.0000        0.0000        0.0000        0.0000        0.0000        0.0000        0.0000        0.0000        0.0000        0.0000        0.0000        0.0000        0.0000        0.0000        0.0000        0.0000        0.0000        0.0000        0.0000        0.0000        0.0000        0.0000        0.0000        0.0000        0.0000        0.0000        0.0000        0.0000        0.0000        0.0000        0.0000        0.0000        0.0000        0.0000        0.0000        0.0000        0.0000        0.0000        0.0000        0.0000        0.0000        0.0000        0.0000        0.0000        0.0000        0.0000        0.0000        0.0000        0.0000        0.0000        0.0000        0.0000
        0.0000        0.0000        0.0000        0.0000        0.0000        0.0000        0.0000        0.0000        0.0000        0.0000        0.0000        0.0000        0.0000        0.0000        0.0000        0.0000        0.0000        0.0000        0.0000        0.0000        0.0000        0.0000        0.0000        0.0000        0.0000        0.0000        0.0000        0.0000        0.0000        0.0000        0.0000        0.0000        0.0000        0.0000        0.0000        0.0000        0.0000        0.0000        0.0000        3.2080        3.8682        3.3579        3.8147        5.3319        5.5506        6.0108        5.2771       15.0423       14.8532       15.4652       13.2695        1.6964        4.5601        7.0788        7.8887        6.8198        6.5220        0.8874        5.9917        6.9787        7.7869        6.8307        2.3067        3.2653        2.5317        5.4657        7.5597        8.4797        9.9643        8.9840        7.5814       13.1489       19.6094       13.7904       14.2067       13.2551       14.6738       18.7323       25.3471       36.1889       34.8645       37.4018       45.2926       46.2821       36.9364       33.4516       38.3394       55.8287       44.9864       40.2577       43.7396       61.1750       53.5299       60.4106       52.9458       54.1123       36.3475       18.6998       14.7723        3.1799        2.8616        4.4240        4.8318        1.5458        1.0473        1.3356        1.7113        4.4438        7.0323        8.6491       10.7459       21.9491       30.8741       46.8167       49.0439       39.4482       43.4260       46.1335       50.2652       52.3144       59.9420       67.6697       66.0195       56.3644       55.3655       45.6895       44.9667       45.7164       86.9404       42.0080       62.8957       65.1176       64.5895       73.3782       86.9728      100.8479      139.3142      159.4757      131.1506      122.9755      145.8728      135.5105      131.1748      132.9235      137.5868      136.1273      133.2007      140.5265      141.5305      144.3759      131.2522      113.7368       97.2189       92.8811      140.4084      156.0715      227.6414      249.4386      216.4453      217.0775      127.1765      130.0838      113.8494      123.7773      131.7279      121.0666      130.3909      154.0022      132.2501      157.6983      140.7501      119.5809      114.9737      118.1545      133.1265      141.8624      148.0945      157.5772      153.5985      149.5924      151.6597      145.5136      132.2025      107.9723      119.5139      114.7676       96.4802      102.6508      101.2716       94.2797      101.9777       98.1956      100.1016       92.3791       89.6142       92.9406      105.4727        0.0000        0.0000        0.0000        0.0000        0.0000        0.0000        0.0000        0.0000        0.0000        0.0000        0.0000        0.0000        0.0000        0.0000        0.0000        0.0000        0.0000        0.0000        0.0000        0.0000        0.0000        0.0000        0.0000        0.0000        0.0000        0.0000        0.0000        0.0000        0.0000        0.0000        0.0000        0.0000        0.0000        0.0000        0.0000        0.0000        0.0000        0.0000        0.0000        0.0000        0.0000        0.0000        0.0000        0.0000        0.0000        0.0000        0.0000        0.0000        0.0000        0.0000        0.0000        0.0000
        0.0000        0.0000        0.0000        0.0000        0.0000        0.0000        0.0000        0.0000        0.0000        0.0000        0.0000        0.0000        0.0000        0.0000        0.0000        0.0000        0.0000        0.0000        0.0000        0.0000        0.0000        0.0000        0.0000        0.0000        0.0000        0.0000        0.0000        0.0000        0.0000        0.0000        0.0000        0.0000        0.0000        0.0000        0.0000        0.0000        0.0000        0.0000        0.0000        0.0000        4.3566        4.5098        1.9363        3.8001        5.3388        4.4462        3.9247       16.6303       14.8006       13.2537        9.9669        0.0000        1.9230       10.3699       12.2120       10.7527        5.9675        6.6362        5.9093        6.5098        6.3197        2.4868        0.6962        3.9342        4.1062        5.8161        8.2912        9.8303        9.2229        9.3378       10.6470       12.6678       15.6718       14.5770       22.2280       14.9202       15.9282       18.6625       20.1617       26.2346       27.7137       34.2366       46.9510       38.9151       47.0864       41.6216       46.5402       53.2837       48.5324       46.2689       46.6605       40.0269       34.8207       36.8507       33.3933       39.2556       30.7134       24.0768       15.4876        2.2812        3.6925        2.7251        1.3573        1.9641        3.1891        1.4354        0.6837        3.0150        5.0644        6.7265        9.4471       27.5073       38.5652       38.5499       34.4900       37.6989       46.1991       49.1197       54.8717       51.3135       64.4930       58.9351       55.4970       57.9709       44.0159       41.5716       44.4208       37.8127       57.6586       40.6145       43.5618       58.6072       65.4363       72.9805       79.1239      127.2443      125.7984      128.4259      138.3279      138.6943      146.6325      155.9876      152.5365      146.2627      126.5213      131.8441      120.5294      118.9497      131.6026      115.4870      104.3117       93.7791       88.2519      115.5960      123.4706      166.8444      197.3764      236.1003      206.0872      110.1060      101.4167      130.4048      143.2929      134.6727      136.8861      129.8783      142.2953      139.9067      128.1926      145.3522      146.3413      145.9018      132.6332      130.3377      163.6350      147.3511      145.6841      150.8061      160.1783      151.6350      148.2322      133.3972      126.0917      110.0533       90.1331       89.2796       83.1373       93.0200       81.8644       83.3956       89.5292      103.3536      103.5426       91.6904       88.8804       78.8039        0.0000        0.0000        0.0000        0.0000        0.0000        0.0000        0.0000        0.0000        0.0000        0.0000        0.0000        0.0000        0.0000        0.0000        0.0000        0.0000        0.0000        0.0000        0.0000        0.0000        0.0000        0.0000        0.0000        0.0000        0.0000        0.0000        0.0000        0.0000        0.0000        0.0000        0.0000        0.0000        0.0000        0.0000        0.0000        0.0000        0.0000        0.0000        0.0000        0.0000        0.0000        0.0000        0.0000        0.0000        0.0000        0.0000        0.0000        0.0000        0.0000        0.0000        0.0000        0.0000        0.0000
        0.0000        0.0000        0.0000        0.0000        0.0000        0.0000        0.0000        0.0000        0.0000        0.0000        0.0000        0.0000        0.0000        0.0000        0.0000        0.0000        0.0000        0.0000        0.0000        0.0000        0.0000        0.0000        0.0000        0.0000        0.0000        0.0000        0.0000        0.0000        0.0000        0.0000        0.0000        0.0000        0.0000        0.0000        0.0000        0.0000        0.0000        0.0000        0.0000        0.0000        0.0000        0.0000        0.0000       30.9790       36.6763       40.0341       41.8687       24.0644       23.2999       21.3679       19.7257       14.6835        9.9123        8.8517       10.7225       20.2380       20.2097       18.4502       17.7603       14.6273       13.7541       10.6540       10.0940        9.5121        8.1329       12.1036       20.2253       34.2067       31.2527       32.2659       28.0745       26.3700       25.5038       24.4288       23.2326       16.5977       21.5062       13.8372       17.7619       38.3253       39.6625       47.8884       54.3793      107.8492      129.6462      138.3019      140.5961      103.5172      110.1387       95.0286       99.6653       99.1831       88.3964       85.9087       66.5879       75.3723       57.1504       39.8332       32.8551       26.3879       24.3937       20.9438       18.8864        1.3624        0.6912        0.1287        0.2553        1.6824        2.6067        4.1047        5.8635       18.0627       24.0436       22.6227       26.5960       46.0848       52.3787       50.9871       61.3087       63.8842       61.3362       50.2636       46.8651       49.1781       48.0813       47.5499       46.5193       45.5067       60.4466       50.7288       57.5937       80.7831       70.8535       73.0053       83.0939      151.4059      161.6602      165.8332      153.1355      174.0907      163.9346      184.1383      209.9535      139.0197      125.8767      115.9964      121.1707      122.4635      118.7509       89.2310       89.8069      110.5329       97.6660      106.8801      105.3632      107.6053      110.9154      146.2340      127.7739      126.2415      134.0558      146.2390      138.8338      127.1423      144.0236      146.6367      158.3092      163.4901      142.6148      131.1627      135.6876      156.4720      182.5109      159.9376      161.0908      165.9841      164.7952      169.7760      171.6480      148.6807      144.4377      126.0294      113.2525       89.2005       84.4284       84.8913       78.2508       81.3220       81.5663       78.9176       76.1474       89.4019       90.3731       92.5086       88.1050       48.4800        0.0000        0.0000        0.0000        0.0000        0.0000        0.0000        0.0000        0.0000        0.0000        0.0000        0.0000        0.0000        0.0000        0.0000        0.0000        0.0000        0.0000        0.0000        0.0000        0.0000        0.0000        0.0000        0.0000        0.0000        0.0000        0.0000        0.0000        0.0000        0.0000        0.0000        0.0000        0.0000        0.0000        0.0000        0.0000        0.0000        0.0000        0.0000        0.0000        0.0000        0.0000        0.0000        0.0000        0.0000        0.0000        0.0000        0.0000        0.0000        0.0000        0.0000        0.0000        0.0000        0.0000
        0.0000        0.0000        0.0000        0.0000        0.0000        0.0000        0.0000        0.0000        0.0000        0.0000        0.0000        0.0000        0.0000        0.0000        0.0000        0.0000        0.0000        0.0000        0.0000        0.0000        0.0000        0.0000        0.0000        0.0000        0.0000        0.0000        0.0000        0.0000        0.0000        0.0000        0.0000        0.0000        0.0000        0.0000        0.0000        0.0000        0.0000        0.0000        0.0000        0.0000        0.0000        0.0000        0.0000        0.0000       49.7630       50.7892       46.1212       22.7942       19.6641       15.9998       13.3747       10.9639        8.5642        8.5816       12.2749       18.5293       20.9357       21.2174       19.4806       13.3785       12.2824       11.9734       11.9588       11.1505       10.9695       14.4488       20.4285       43.2285       42.0875       38.0299       35.0573       31.3162       28.8867       25.0485       19.0508        5.8455        7.9240        7.1302       11.9206       30.5122       31.5349       40.8756       57.6930      124.1744      162.6800      174.3849      167.3515      147.0535      147.6946      149.3864      136.9416      143.4388      123.7888       88.7702       65.6725       71.5325       60.5431       54.5213       53.3017       32.6350       28.6665       26.7578       18.5276        0.4454        0.5101        0.1144        0.1491        1.4346        2.0467        3.3181        4.8149       12.6839       18.6397       20.8625       24.8797       41.9228       60.2139       67.2487       70.7807       63.0241       59.2548       48.2504       49.7501       46.4545       44.5874       45.3436       47.9675       48.0112       61.4053       50.5983       59.5604       77.3795       74.3828       79.2408       95.5444      135.9679      141.7890      160.0530      163.3868      199.7003      170.2009      145.0105      148.4438      121.8067      106.2377       99.3997       93.7598       88.5671       93.9930       87.5981       89.0007      105.2574      114.1142      105.5417      102.4651      109.2835      110.6428      131.6606      107.6798      156.6661      170.5947      150.6105      136.6692      134.8764      144.9136      139.5094      153.7235      162.2641      158.1342      150.8633      147.9915      179.2369      186.6507      161.2828      177.3856      168.9261      187.3749      177.3192      156.9835      138.6169      127.9843      118.9511      111.9013       92.4963       81.0008       75.3419       78.3343       77.3527       75.2224       77.0258       80.2805       90.0631       93.9990       93.1367       94.1329      112.1400        0.0000        0.0000        0.0000        0.0000        0.0000        0.0000        0.0000        0.0000        0.0000        0.0000        0.0000        0.0000        0.0000        0.0000        0.0000        0.0000        0.0000        0.0000        0.0000        0.0000        0.0000        0.0000        0.0000        0.0000        0.0000        0.0000        0.0000        0.0000        0.0000        0.0000        0.0000        0.0000        0.0000        0.0000        0.0000        0.0000        0.0000        0.0000        0.0000        0.0000        0.0000        0.0000        0.0000        0.0000        0.0000        0.0000        0.0000        0.0000        0.0000        0.0000        0.0000        0.0000        0.0000
        0.0000        0.0000        0.0000        0.0000        0.0000        0.0000        0.0000        0.0000        0.0000        0.0000        0.0000        0.0000        0.0000        0.0000        0.0000        0.0000        0.0000        0.0000        0.0000        0.0000        0.0000        0.0000        0.0000        0.0000        0.0000        0.0000        0.0000        0.0000        0.0000        0.0000        0.0000        0.0000        0.0000        0.0000        0.0000        0.0000        0.0000        0.0000        0.0000        0.0000        0.0000        0.0000        0.0000        0.0000        0.0000        0.0000       45.1495       22.1039       19.1325       15.0319       13.0707       10.8494        9.0433        9.7458       12.7467       22.4801       27.1592       28.4310       26.2628       17.4917       16.6343       16.4377       15.8498       13.6572       10.9880       14.5809       16.5025       35.5217       38.9097       40.4522       37.5054       35.3986       31.4861       27.6213       20.1475        4.1104        3.3552        3.6499        6.0587       19.5421       25.6089       37.4807       56.1120      128.7729      174.7313      186.0076      211.0931      165.6291      161.5961      162.1946      148.5126      162.8972      145.4845       97.2246       60.1729       50.0531       53.9758       45.0349       45.2900       43.9105       38.8800       51.1134       26.3998        0.3127        0.2467        0.3784        0.7702        2.9462        4.1404        5.8812        7.9094       17.4225       18.5681       16.7062       19.2070       29.6811       49.5119       67.7050       65.8607       57.7026       44.1437       39.9930       39.0961       42.0549       42.3048       45.6329       46.4966       40.8392       43.7728       45.8600       48.6446       56.2709       57.8299       64.8906      109.1442      117.2353      125.8524      142.3199      172.7075      169.0281      151.6964      120.9464       96.0621      106.5014      108.8421      110.3558       97.3215       81.9264       82.1659       84.8827      100.4436      125.8695      132.3976      128.8049      143.9320      150.0985      127.5324      132.5319      112.6327      171.7006      157.2617      157.4715      188.3269      152.2828      150.9975      140.1205      128.9393      139.1155      148.3409      150.9640      143.8548      145.2555      135.5645      140.5274      160.3666      161.0225      183.1172      174.1879      157.4175      148.0088      136.6516      129.4760      114.2312       97.0376       86.1993       79.2998       76.8158       82.3874       82.8378       86.2236       82.2036       92.7326       98.0540      101.1478      103.6443       78.4800        0.0000        0.0000        0.0000        0.0000        0.0000        0.0000        0.0000        0.0000        0.0000        0.0000        0.0000        0.0000        0.0000        0.0000        0.0000        0.0000        0.0000        0.0000        0.0000        0.0000        0.0000        0.0000        0.0000        0.0000        0.0000        0.0000        0.0000        0.0000        0.0000        0.0000        0.0000        0.0000        0.0000        0.0000        0.0000        0.0000        0.0000        0.0000        0.0000        0.0000        0.0000        0.0000        0.0000        0.0000        0.0000        0.0000        0.0000        0.0000        0.0000        0.0000        0.0000        0.0000        0.0000
        0.0000        0.0000        0.0000        0.0000        0.0000        0.0000        0.0000        0.0000        0.0000        0.0000        0.0000        0.0000        0.0000        0.0000        0.0000        0.0000        0.0000        0.0000        0.0000        0.0000        0.0000        0.0000        0.0000        0.0000        0.0000        0.0000        0.0000        0.0000        0.0000        0.0000        0.0000        0.0000        0.0000        0.0000        0.0000        0.0000        0.0000        0.0000        0.0000        0.0000        0.0000        0.0000        0.0000        0.0000        0.0000        0.0000        0.0000       17.3321       14.7674       12.9164       12.5565       12.0873       10.9642       12.0280       16.3286       29.3544       36.8115       40.1823       37.7674       29.3295       27.2509       27.2845       24.6145       17.4593       16.0383       19.1426       21.4314       39.1086       39.8646       39.4984       36.7466       32.6153       31.5600       29.5358       24.9774        4.2255        0.9235        4.9052        4.2430       19.6331       26.0218       52.9377       80.0414      142.5685      171.2022      165.4876      152.6809      150.9028      128.6510      106.6865      126.6779      133.1564      116.6125       66.2881       84.4253       60.7436       65.0708       43.5907       47.0769       54.3391       50.8455       48.8853       46.8841        0.9893        0.2423        0.1223        0.4383        3.8898        3.1507        5.2186        5.0191        9.1674       11.1878       13.5135       15.8180       31.9230       33.6892       38.4109       53.2626       56.3912       39.1803       34.1446       34.2844       37.4891       39.5332       40.5508       42.3181       37.7317       39.4963       45.3992       43.4080       48.7058       55.5141       54.5995       83.0653       92.1675      117.1241      164.9314      186.2757      168.1604      147.2154      120.8809      103.9863      108.0803      102.7259      107.1988      110.4459      112.6108      107.4584      109.5893      116.1797      146.0255      144.9605      128.0758      143.8545      159.5747      142.7025      119.0678      118.6383      130.6709      138.0018      161.2335      181.1565      150.7811      149.9500      147.4884      137.9456      146.4905      145.5393      147.4837      152.3970      129.7706      145.1961      162.8086      161.9312      179.6648      184.3029      184.5026      167.5558      159.1849      161.6502      154.0458      133.2992      105.0891       90.6175       87.5169       83.3727       79.6901       74.5956       78.1710       84.8483       98.4184      104.5533      106.0177      116.7340        0.0000        0.0000        0.0000        0.0000        0.0000        0.0000        0.0000        0.0000        0.0000        0.0000        0.0000        0.0000        0.0000        0.0000        0.0000        0.0000        0.0000        0.0000        0.0000        0.0000        0.0000        0.0000        0.0000        0.0000        0.0000        0.0000        0.0000        0.0000        0.0000        0.0000        0.0000        0.0000        0.0000        0.0000        0.0000        0.0000        0.0000        0.0000        0.0000        0.0000        0.0000        0.0000        0.0000        0.0000        0.0000        0.0000        0.0000        0.0000        0.0000        0.0000        0.0000        0.0000        0.0000        0.0000
        0.0000        0.0000        0.0000        0.0000        0.0000        0.0000        0.0000        0.0000        0.0000        0.0000        0.0000        0.0000        0.0000        0.0000        0.0000        0.0000        0.0000        0.0000        0.0000        0.0000        0.0000        0.0000        0.0000        0.0000        0.0000        0.0000        0.0000        0.0000        0.0000        0.0000        0.0000        0.0000        0.0000        0.0000        0.0000        0.0000        0.0000        0.0000        0.0000        0.0000        0.0000        0.0000        0.0000        0.0000        0.0000        0.0000        0.0000        0.0000        0.0000        0.0000       13.4386       17.1367       17.0980       18.9494       26.6056       54.1761       67.2824       73.0831       73.4623       63.5473       59.7675       57.3076       56.4668       40.0890       39.1610       37.9291        0.0000        0.0000       49.4454       48.5616       41.4027       40.2348       41.9577       40.2245       30.7402       22.1185       14.8556       13.6212       18.9661       29.8818       49.1290       65.2955       91.3764      120.9277       98.1931       95.8128      107.0086      118.3797       77.0713        0.0000        0.0000        0.0000        0.0000       89.8385       60.1284       70.9137       75.7570       69.6106        0.0000       99.8053       95.8936       78.6996       81.0076       42.1818       28.2564       13.8901       10.6352        2.4398        1.7291        1.2939        1.6773        5.0347        8.1898       12.6811       15.3238       20.0555       23.4753       29.3561       31.6893       40.0157       35.7110       33.4058       35.8157       37.9556       40.5063       39.7525       41.1071       52.0661       53.0363       55.4437       49.9933       46.6874       60.6613       66.6021       69.1011       90.4274      129.2474      140.1934      132.6840      142.6173      125.8975      121.3195      111.2741      103.3090      107.4829       98.8694      113.9095      139.8763      139.9312      141.3772      134.5500      123.8576      132.9122      125.0682      125.2740      144.1822      139.7734      131.2986      123.1475      132.0708      150.5646      152.3160      143.8780      145.1690      156.2925      164.0606      146.7044      135.9584      127.5679      161.1785      155.1642      146.5240      174.7659      173.3559      167.6173      199.7505      206.3304      220.3570      200.1637      194.6847      191.7381      169.8334      154.3802      155.0728      128.4673      122.7845      119.5009       92.9124       96.9253      105.7597      113.9256       99.6216       96.4573        0.0000        0.0000        0.0000        0.0000        0.0000        0.0000        0.0000        0.0000        0.0000        0.0000        0.0000        0.0000        0.0000        0.0000        0.0000        0.0000        0.0000        0.0000        0.0000        0.0000        0.0000        0.0000        0.0000        0.0000        0.0000        0.0000        0.0000        0.0000        0.0000        0.0000        0.0000        0.0000        0.0000        0.0000        0.0000        0.0000        0.0000        0.0000        0.0000        0.0000        0.0000        0.0000        0.0000        0.0000        0.0000        0.0000        0.0000        0.0000        0.0000        0.0000        0.0000        0.0000        0.0000        0.0000        0.0000        0.0000
        0.0000        0.0000        0.0000        0.0000        0.0000        0.0000        0.0000        0.0000        0.0000        0.0000        0.0000        0.0000        0.0000        0.0000        0.0000        0.0000        0.0000        0.0000        0.0000        0.0000        0.0000        0.0000        0.0000        0.0000        0.0000        0.0000        0.0000        0.0000        0.0000        0.0000        0.0000        0.0000        0.0000        0.0000        0.0000        0.0000        0.0000        0.0000        0.0000        0.0000        0.0000        0.0000        0.0000        0.0000        0.0000        0.0000        0.0000        0.0000        0.0000        0.0000        0.0000        0.0000        0.0000        0.0000        0.0000       65.7913       79.7103       88.2755        0.0000        0.0000        0.0000       75.0687       69.6440       51.0765       48.9305        0.0000        0.0000        0.0000        0.0000        0.0000        0.0000        0.0000       50.1812       41.5178       36.3371       26.2791       20.4214       17.1746       21.0740       42.7824       49.0251       54.7437       55.8944       63.0824       73.8044       84.7675       78.4204       80.6870        0.0000        0.0000        0.0000        0.0000        0.0000        0.0000      138.4602       66.4671        0.0000        0.0000        0.0000       66.0384       92.1211       79.1184       74.7851       41.1858       25.9506       16.5447       16.1915        3.3653        2.3368        1.3934        6.3413        5.8705       15.1863        7.2307        7.9033       14.3801       19.4562       19.7358       23.5227       29.6682       29.3500       33.6561       37.3866       44.5827       43.1605       42.6150       48.7769       74.7491       58.8921       56.4312       57.8172       52.6207       86.6284      100.4141      104.9794      132.2720      139.4507      139.1036      137.2801      144.0033      125.2027      123.1427      117.5817      114.6916      109.3602      115.8371      121.7633      123.1685      130.8194      141.1953      131.3008      116.9417      127.1092      134.9937      145.2535      152.8747      143.1404      133.4141      127.8622      136.8533      148.3998      142.6482      155.7897      163.7504      171.1853      182.6943      158.9579      140.7327      150.3197      183.2177      192.4799      172.8981      140.3205      142.6933      164.9358      173.9882      195.9454      194.7319      203.6802      195.4654      197.7921      191.5330      171.7685      175.0722      170.4765      170.5725      142.0737      128.2992      124.1205      123.9432      132.4425      193.2417      111.0854        0.0000        0.0000        0.0000        0.0000        0.0000        0.0000        0.0000        0.0000        0.0000        0.0000        0.0000        0.0000        0.0000        0.0000        0.0000        0.0000        0.0000        0.0000        0.0000        0.0000        0.0000        0.0000        0.0000        0.0000        0.0000        0.0000        0.0000        0.0000        0.0000        0.0000        0.0000        0.0000        0.0000        0.0000        0.0000        0.0000        0.0000        0.0000        0.0000        0.0000        0.0000        0.0000        0.0000        0.0000        0.0000        0.0000        0.0000        0.0000        0.0000        0.0000        0.0000        0.0000        0.0000        0.0000        0.0000        0.0000
        0.0000        0.0000        0.0000        0.0000        0.0000        0.0000        0.0000        0.0000        0.0000        0.0000        0.0000        0.0000        0.0000        0.0000        0.0000        0.0000        0.0000        0.0000        0.0000        0.0000        0.0000        0.0000        0.0000        0.0000        0.0000        0.0000        0.0000        0.0000        0.0000        0.0000        0.0000        0.0000        0.0000        0.0000        0.0000        0.0000        0.0000        0.0000        0.0000        0.0000        0.0000        0.0000        0.0000        0.0000        0.0000        0.0000        0.0000        0.0000        0.0000        0.0000        0.0000        0.0000        0.0000        0.0000        0.0000        0.0000        0.0000        0.0000        0.0000        0.0000        0.0000       82.4929       83.5300       69.3325       60.2420        0.0000        0.0000        0.0000        0.0000        0.0000        0.0000        0.0000        0.0000       37.8760       34.8236       25.2475       18.7530       16.4948       27.6379       35.9198       40.8344       46.7324       45.3657       51.0919       52.8827        0.0000        0.0000        0.0000        0.0000        0.0000        0.0000        0.0000        0.0000        0.0000        0.0000        0.0000        0.0000        0.0000        0.0000        0.0000       54.4956       61.4338       55.2310       39.3887       29.7462       17.4874       15.5129        3.7098        1.7320        0.8323        0.9510        3.1587        3.2801        3.1275        5.2107       11.0067       14.0124       16.2599       21.1149       28.4094       31.2896       34.1744       38.4811       43.9154       39.7838       41.6240       49.1202       55.1714       60.4438       59.2684       59.7430       89.9890       99.9635       80.2920      102.0280      124.0578      132.3036      131.7308      121.1624      118.8274      113.2655      110.4293      110.8930      106.0286      108.3629      105.0406      123.5677      124.3746      137.1518      141.5164      138.5870      123.9775      120.4668      131.5934      134.1547      147.2157      149.7875      143.5426      137.7020      144.4926      164.6760      161.8719      162.7498      156.9299      158.2222      133.5751      119.5625      134.0518      137.4179      165.9426      199.1845      162.7922      151.6636      165.1198      172.8121      188.0444      191.0927      215.7967      221.4079      187.1533      187.2325      178.1960      178.7985      181.6749      181.8234      191.1590      184.2588      144.7799      133.3967      135.2446      141.1242      107.3651        0.0000        0.0000        0.0000        0.0000        0.0000        0.0000        0.0000        0.0000        0.0000        0.0000        0.0000        0.0000        0.0000        0.0000        0.0000        0.0000        0.0000        0.0000        0.0000        0.0000        0.0000        0.0000        0.0000        0.0000        0.0000        0.0000        0.0000        0.0000        0.0000        0.0000        0.0000        0.0000        0.0000        0.0000        0.0000        0.0000        0.0000        0.0000        0.0000        0.0000        0.0000        0.0000        0.0000        0.0000        0.0000        0.0000        0.0000        0.0000        0.0000        0.0000        0.0000        0.0000        0.0000        0.0000        0.0000        0.0000        0.0000
        0.0000        0.0000        0.0000        0.0000        0.0000        0.0000        0.0000        0.0000        0.0000        0.0000        0.0000        0.0000        0.0000        0.0000        0.0000        0.0000        0.0000        0.0000        0.0000        0.0000        0.0000        0.0000        0.0000        0.0000        0.0000        0.0000        0.0000        0.0000        0.0000        0.0000        0.0000        0.0000        0.0000        0.0000        0.0000        0.0000        0.0000        0.0000        0.0000        0.0000        0.0000        0.0000        0.0000        0.0000        0.0000        0.0000        0.0000        0.0000        0.0000        0.0000        0.0000        0.0000        0.0000        0.0000        0.0000        0.0000        0.0000        0.0000        0.0000        0.0000        0.0000        0.0000       79.8669       72.2674        0.0000        0.0000        0.0000        0.0000        0.0000        0.0000        0.0000        0.0000        0.0000        0.0000       38.3713       20.2602       13.3427       14.4646       15.5025       22.1638       23.8701       27.5892       35.8199       46.4454        0.0000        0.0000        0.0000        0.0000        0.0000        0.0000        0.0000        0.0000        0.0000        0.0000        0.0000        0.0000        0.0000        0.0000        0.0000        0.0000        0.0000       80.5710       79.7614       42.7444       25.6055       17.4494       13.0819        7.6674        1.6147        0.8733        0.7727        1.4685        1.6200        2.1465        3.5078        7.4258       12.2162       14.7367       17.3919       22.5706       23.9930       25.5786       30.9732       33.3810       36.8851       39.6602       44.6371       48.3661       58.8293       62.1910       60.8256       70.3120       68.0597       54.6618       63.8906       75.6334       83.0465      104.9060      123.7923      109.7859       99.5367      110.2564      102.4161      101.9569      107.4828      108.0786      110.7928      118.0141      127.7361      138.2938      132.5648      124.3253      122.5085      121.1168      124.3233      139.5589      135.6249      129.6624      134.6508      132.9783      147.1447      159.2174      147.3551      139.8980      139.2088      135.8418      145.0849      142.0032      149.0139      178.6133      210.2537      205.6236      176.5310      171.4557      166.3301      187.2117      191.7618      205.0360      208.6569      192.8772      190.2843      185.2839      175.3660      192.2689      173.2125      152.8793      141.0747      122.2808      111.6773      132.2766      114.1784        0.0000        0.0000        0.0000        0.0000        0.0000        0.0000        0.0000        0.0000        0.0000        0.0000        0.0000        0.0000        0.0000        0.0000        0.0000        0.0000        0.0000        0.0000        0.0000        0.0000        0.0000        0.0000        0.0000        0.0000        0.0000        0.0000        0.0000        0.0000        0.0000        0.0000        0.0000        0.0000        0.0000        0.0000        0.0000        0.0000        0.0000        0.0000        0.0000        0.0000        0.0000        0.0000        0.0000        0.0000        0.0000        0.0000        0.0000        0.0000        0.0000        0.0000        0.0000        0.0000        0.0000        0.0000        0.0000        0.0000        0.0000        0.0000
        0.0000        0.0000        0.0000        0.0000        0.0000        0.0000        0.0000        0.0000        0.0000        0.0000        0.0000        0.0000        0.0000        0.0000        0.0000        0.0000        0.0000        0.0000        0.0000        0.0000        0.0000        0.0000        0.0000        0.0000        0.0000        0.0000        0.0000        0.0000        0.0000        0.0000        0.0000        0.0000        0.0000        0.0000        0.0000        0.0000        0.0000        0.0000        0.0000        0.0000        0.0000        0.0000        0.0000        0.0000        0.0000        0.0000        0.0000        0.0000        0.0000        0.0000        0.0000        0.0000        0.0000        0.0000        0.0000        0.0000        0.0000        0.0000        0.0000        0.0000        0.0000        0.0000        0.0000        0.0000        0.0000        0.0000        0.0000        0.0000        0.0000        0.0000        0.0000        0.0000        0.0000        0.0000       54.4006       20.7829        9.2774        8.0882        8.0326       15.5862       17.2679       17.9361       22.4332        0.0000        0.0000        0.0000        0.0000        0.0000        0.0000        0.0000        0.0000        0.0000        0.0000        0.0000        0.0000        0.0000        0.0000        0.0000        0.0000        0.0000        0.0000      110.4770      110.2907       57.5846       37.2650       28.9803       21.2005        3.1118        1.3565        0.3271        0.3461        0.1589        0.2507        0.2730        0.4135        3.9859       11.4445       16.4322       16.5598       24.8455       20.7803       23.0973       25.7161       33.4637       36.0929       39.2575       48.2363       56.0428       68.6317       64.4580       53.5991       41.2629       72.4763       48.9426       59.0896       61.3310       57.4822       61.1880       72.2257       92.6027       87.4429      116.7241       98.2560      102.4544      114.4212      113.2210      119.0819      123.8631      132.7020      133.3535      127.7374      130.7784      130.8125      126.9961      125.4698      127.0914      118.3399      112.6427      122.2779      129.6276      122.2225      127.4226      131.7714      127.6490      131.8514      130.4705      136.4461      145.5040      158.1726      181.5220      196.8774      195.9652      195.7128      203.5594      204.5575      197.2291      198.3391      199.0568      208.0705      228.5064      224.6354      213.5207      206.5894      179.8949      172.2592      154.4593      149.4859      129.7002      137.3209      146.2636      130.3192        0.0000        0.0000        0.0000        0.0000        0.0000        0.0000        0.0000        0.0000        0.0000        0.0000        0.0000        0.0000        0.0000        0.0000        0.0000        0.0000        0.0000        0.0000        0.0000        0.0000        0.0000        0.0000        0.0000        0.0000        0.0000        0.0000        0.0000        0.0000        0.0000        0.0000        0.0000        0.0000        0.0000        0.0000        0.0000        0.0000        0.0000        0.0000        0.0000        0.0000        0.0000        0.0000        0.0000        0.0000        0.0000        0.0000        0.0000        0.0000        0.0000        0.0000        0.0000        0.0000        0.0000        0.0000        0.0000        0.0000        0.0000        0.0000
        0.0000        0.0000        0.0000        0.0000        0.0000        0.0000        0.0000        0.0000        0.0000        0.0000        0.0000        0.0000        0.0000        0.0000        0.0000        0.0000        0.0000        0.0000        0.0000        0.0000        0.0000        0.0000        0.0000        0.0000        0.0000        0.0000        0.0000        0.0000        0.0000        0.0000        0.0000        0.0000        0.0000        0.0000        0.0000        0.0000        0.0000        0.0000        0.0000        0.0000        0.0000        0.0000        0.0000        0.0000        0.0000        0.0000        0.0000        0.0000        0.0000        0.0000        0.0000        0.0000        0.0000        0.0000        0.0000        0.0000        0.0000        0.0000        0.0000        0.0000        0.0000        0.0000        0.0000        0.0000        0.0000        0.0000        0.0000        0.0000        0.0000        0.0000        0.0000        0.0000        0.0000        0.0000        0.0000        0.0000        0.0000        0.0000        0.0000        0.0000        0.0000        0.0000        0.0000        0.0000        0.0000        0.0000        0.0000        0.0000        0.0000        0.0000        0.0000        0.0000        0.0000        0.0000        0.0000        0.0000        0.0000        0.0000        0.0000        0.0000        0.0000       84.0399       63.0885       49.4888       38.7867       31.1334       22.8946        3.2912        1.3081        0.2691        0.4177        0.0933        0.1571        0.1930        0.2844        2.6249        3.9749        6.1940       11.7205       19.6647       19.8996       24.3502       30.3870       33.3638       36.7126       39.6408       55.6152       62.2680       55.5245       65.5445       66.2357       46.5920       40.0263       39.6268       43.6124       46.8941       54.3666       57.2318       67.2147      101.0991       93.2795      102.6497      105.9898       96.3588      115.0301      117.8424      116.6025      124.7971      142.4791      131.3556      131.1867      140.8029      148.0658      134.8648      132.0341      131.8266      125.6051      120.0950      121.9281      151.7306      139.2595      147.3301      138.5799      122.5287      115.0979      129.0865      138.2961      161.7253      167.9221      175.7412      186.1703      182.1399      179.6657      210.6709      203.6259      187.3541      200.8494      214.2374      211.6451      216.0700      213.4179      216.2081      211.6968      192.4094      168.5712      152.2659      146.0118      130.5767      133.9026      137.6495        0.0000        0.0000        0.0000        0.0000        0.0000        0.0000        0.0000        0.0000        0.0000        0.0000        0.0000        0.0000        0.0000        0.0000        0.0000        0.0000        0.0000        0.0000        0.0000        0.0000        0.0000        0.0000        0.0000        0.0000        0.0000        0.0000        0.0000        0.0000        0.0000        0.0000        0.0000        0.0000        0.0000        0.0000        0.0000        0.0000        0.0000        0.0000        0.0000        0.0000        0.0000        0.0000        0.0000        0.0000        0.0000        0.0000        0.0000        0.0000        0.0000        0.0000        0.0000        0.0000        0.0000        0.0000        0.0000        0.0000        0.0000        0.0000        0.0000
        0.0000        0.0000        0.0000        0.0000        0.0000        0.0000        0.0000        0.0000        0.0000        0.0000        0.0000        0.0000        0.0000        0.0000        0.0000        0.0000        0.0000        0.0000        0.0000        0.0000        0.0000        0.0000        0.0000        0.0000        0.0000        0.0000        0.0000        0.0000        0.0000        0.0000        0.0000        0.0000        0.0000        0.0000        0.0000        0.0000        0.0000        0.0000        0.0000        0.0000        0.0000        0.0000        0.0000        0.0000        0.0000        0.0000        0.0000        0.0000        0.0000        0.0000        0.0000        0.0000        0.0000        0.0000        0.0000        0.0000        0.0000        0.0000        0.0000        0.0000        0.0000        0.0000        0.0000        0.0000        0.0000        0.0000        0.0000        0.0000        0.0000        0.0000        0.0000        0.0000        0.0000        0.0000        0.0000        0.0000        0.0000        0.0000        0.0000        0.0000        0.0000        0.0000        0.0000        0.0000        0.0000        0.0000        0.0000        0.0000        0.0000        0.0000        0.0000        0.0000        0.0000        0.0000        0.0000        0.0000        0.0000        0.0000        0.0000        0.0000        0.0000       59.9221       44.4691       41.2614       36.2249       28.7931       21.3775        3.5492        1.7827        0.4631        0.3682        0.1584        0.1015        0.2030        0.3286        3.0395        3.6979        6.7508       11.9155       14.7542       21.5659       27.2917       27.2946       37.6632       39.8846       46.1860       60.0228       83.3590       74.7155       70.8993       69.9649       46.9106       45.5046       43.2758       44.1098       53.7001       63.6291       65.4621       68.1869       69.6334       76.7113      107.4803      109.7537       95.6280       99.9444      112.4885      118.6050      127.4768      125.7458      129.5998      137.7718      149.6676      158.4297      166.4614      161.9708      152.2765      143.0022      125.3124      138.7337      161.0564      173.4109      166.9157      154.6246      140.5681      146.2091      156.6617      160.9379      180.7906      178.8893      189.2360      198.7220      192.3630      192.7341      191.7976      190.5020      187.4970      210.1887      196.8078      198.3226      216.7123      209.6783      217.3809      215.8315      193.8878      173.9320      166.1284      172.3834      158.8798      150.5118      146.5389        0.0000        0.0000        0.0000        0.0000        0.0000        0.0000        0.0000        0.0000        0.0000        0.0000        0.0000        0.0000        0.0000        0.0000        0.0000        0.0000        0.0000        0.0000        0.0000        0.0000        0.0000        0.0000        0.0000        0.0000        0.0000        0.0000        0.0000        0.0000        0.0000        0.0000        0.0000        0.0000        0.0000        0.0000        0.0000        0.0000        0.0000        0.0000        0.0000        0.0000        0.0000        0.0000        0.0000        0.0000        0.0000        0.0000        0.0000        0.0000        0.0000        0.0000        0.0000        0.0000        0.0000        0.0000        0.0000        0.0000        0.0000        0.0000        0.0000
        0.0000        0.0000        0.0000        0.0000        0.0000        0.0000        0.0000        0.0000        0.0000        0.0000        0.0000        0.0000        0.0000        0.0000        0.0000        0.0000        0.0000        0.0000        0.0000        0.0000        0.0000        0.0000        0.0000        0.0000        0.0000        0.0000        0.0000        0.0000        0.0000        0.0000        0.0000        0.0000        0.0000        0.0000        0.0000        0.0000        0.0000        0.0000        0.0000        0.0000        0.0000        0.0000        0.0000        0.0000        0.0000        0.0000        0.0000        0.0000        0.0000        0.0000        0.0000        0.0000        0.0000        0.0000        0.0000        0.0000        0.0000        0.0000        0.0000        0.0000        0.0000        0.0000        0.0000        0.0000        0.0000        0.0000        0.0000        0.0000        0.0000        0.0000        0.0000        0.0000        0.0000        0.0000        0.0000        0.0000        0.0000        0.0000        0.0000        0.0000        0.0000        0.0000        0.0000        0.0000        0.0000        0.0000        0.0000        0.0000        0.0000        0.0000        0.0000        0.0000        0.0000        0.0000        0.0000        0.0000        0.0000        0.0000        0.0000        0.0000       42.8140       43.7108       34.3540       33.2603       28.5753       23.8638       18.5466        3.0080        1.7593        0.7943        0.6270        0.2979        0.2166        0.2643        0.4685        3.2853        4.0140        6.4646       17.3511       20.9524       23.4721       26.4310       26.0838       35.3814       44.7771       51.0603       58.2740       71.8356       68.1045       79.7445       77.6999       60.1714       58.6020       54.5378       53.3603       58.0175       54.9363       59.7632       70.0307       73.6928       90.9710      100.2806      117.2422      102.5068      108.6757      114.0641      125.9398      134.7302      139.5159      149.0123      144.5635      154.1983      165.3738      173.0583      169.7231      148.8095      147.8974      143.4403      143.4399      167.9569      147.1671      169.6079      173.8882      196.9614      173.9137      162.8756      177.5023      169.6903      177.5503      192.0539      182.0648      191.7285      179.8361      176.3459      169.0064      168.8894      178.2793      165.3521      163.8429      160.7479      178.9732      203.6375      197.3818      180.1473      172.9560      174.7191      173.0305      159.5408        0.0000        0.0000        0.0000        0.0000        0.0000        0.0000        0.0000        0.0000        0.0000        0.0000        0.0000        0.0000        0.0000      111.4500        0.0000        0.0000        0.0000       91.3500        0.0000        0.0000        0.0000        0.0000        0.0000        0.0000        0.0000        0.0000        0.0000        0.0000        0.0000        0.0000        0.0000        0.0000        0.0000        0.0000        0.0000        0.0000        0.0000        0.0000        0.0000        0.0000        0.0000        0.0000        0.0000        0.0000        0.0000        0.0000        0.0000        0.0000        0.0000        0.0000        0.0000        0.0000        0.0000        0.0000        0.0000        0.0000        0.0000        0.0000        0.0000        0.0000        0.0000
        0.0000        0.0000        0.0000        0.0000        0.0000        0.0000        0.0000        0.0000        0.0000        0.0000        0.0000        0.0000        0.0000        0.0000        0.0000        0.0000        0.0000        0.0000        0.0000        0.0000        0.0000        0.0000        0.0000        0.0000        0.0000        0.0000        0.0000        0.0000        0.0000        0.0000        0.0000        0.0000        0.0000        0.0000        0.0000        0.0000        0.0000        0.0000        0.0000        0.0000        0.0000        0.0000        0.0000        0.0000        0.0000        0.0000        0.0000        0.0000        0.0000        0.0000        0.0000        0.0000        0.0000        0.0000        0.0000        0.0000        0.0000        0.0000        0.0000        0.0000        0.0000        0.0000        0.0000        0.0000        0.0000        0.0000        0.0000        0.0000        0.0000        0.0000        0.0000        0.0000        0.0000        0.0000        0.0000        0.0000        0.0000        0.0000        0.0000        0.0000        0.0000        0.0000        0.0000        0.0000        0.0000        0.0000        0.0000        0.0000        0.0000        0.0000        0.0000        0.0000        0.0000        0.0000        0.0000        0.0000        0.0000        0.0000        0.0000        0.0000       33.0372       31.0638       28.0408       20.5080       18.5153       19.3194       18.1342       33.1473       11.7294        5.0850        4.5578        3.1277        2.6339        3.3187        4.1577        5.1181        6.1895        8.6088       20.1430       24.4891       28.3978       30.4267       33.1265       48.6934       57.1692       63.4706       58.5903       65.4072       76.5873       76.9137       86.4468       66.2509       67.4776       63.5207       56.1963       58.3691       62.2873       78.3348       73.4345       83.6927       99.0800      108.6290      113.9928      129.6929      132.0795      141.0883      155.3869      172.2251      177.5077      175.5583      174.9512      169.8284      168.1281      165.5217      151.5180      145.3364      141.7233      145.7486      138.3971      145.4072      138.1066      156.0571      166.8161      176.4156      167.6218      153.7376      145.2793      156.9774      169.8777      182.0777      170.9459      158.7676      148.3733      158.5291      156.8808      151.2594      131.5083      122.2596      122.8831      129.9291      125.2325      122.9301      124.9735      131.5892      134.5982      126.4928      148.0595      231.4059        0.0000        0.0000        0.0000        0.0000        0.0000        0.0000        0.0000        0.0000        0.0000        0.0000        0.0000        0.0000      137.8200      120.6600      136.6500        0.0000       92.8500       94.8900        0.0000        0.0000        0.0000        0.0000        0.0000        0.0000        0.0000        0.0000        0.0000        0.0000        0.0000        0.0000        0.0000        0.0000        0.0000        0.0000        0.0000        0.0000        0.0000        0.0000        0.0000        0.0000        0.0000        0.0000        0.0000        0.0000        0.0000        0.0000        0.0000        0.0000        0.0000        0.0000        0.0000        0.0000        0.0000        0.0000        0.0000        0.0000        0.0000        0.0000        0.0000        0.0000        0.0000
        0.0000        0.0000        0.0000        0.0000        0.0000        0.0000        0.0000        0.0000        0.0000        0.0000        0.0000        0.0000        0.0000        0.0000        0.0000        0.0000        0.0000        0.0000        0.0000        0.0000        0.0000        0.0000        0.0000        0.0000        0.0000        0.0000        0.0000        0.0000        0.0000        0.0000        0.0000        0.0000        0.0000        0.0000        0.0000        0.0000        0.0000        0.0000        0.0000        0.0000        0.0000        0.0000        0.0000        0.0000        0.0000        0.0000        0.0000        0.0000        0.0000        0.0000        0.0000        0.0000        0.0000        0.0000        0.0000        0.0000        0.0000        0.0000        0.0000        0.0000        0.0000        0.0000        0.0000        0.0000        0.0000        0.0000        0.0000        0.0000        0.0000        0.0000        0.0000        0.0000        0.0000        0.0000        0.0000        0.0000        0.0000        0.0000        0.0000        0.0000        0.0000        0.0000        0.0000        0.0000        0.0000        0.0000        0.0000        0.0000        0.0000        0.0000        0.0000        0.0000        0.0000        0.0000        0.0000        0.0000        0.0000        0.0000        0.0000       23.3751       23.9294       22.2974       19.2785       14.8956       16.1561       15.5982       19.2407       35.0795       14.1748        6.8258        6.0348        5.3051        3.9139        3.8694        5.0429        6.4621       10.8053        9.9311       14.1510       23.2636       31.5875       46.0592       46.7666       60.6618       74.3151       65.7478       62.8843       69.2907       76.1958       77.9341       61.8270       60.9956       65.2668       88.1579       75.3238       79.2823       64.7049       69.7453       78.3042       83.6735       87.3202      102.0169      110.5835      143.7540      151.1522      165.4835      178.6392      196.1081      213.1687      230.2910      199.5421      182.5449      169.5872      158.2960      150.9837      149.2552      156.4871      151.5210      168.9931      143.0925      139.6237      142.0314      145.7237      165.5976      152.2533      157.2116      139.6122      137.9391      146.9551      155.6467      152.8745      128.9977      127.6618      139.2924      134.5057      113.3973       97.8348       98.6135      112.1422      116.9106      116.6300      109.3937      111.6669      115.1474      109.1411      102.3026      112.9338      115.3274        0.0000        0.0000        0.0000        0.0000        0.0000        0.0000      136.1010       96.5100        0.0000        0.0000        0.0000        0.0000      121.7100      108.5400        0.0000        0.0000        0.0000        0.0000        0.0000        0.0000        0.0000        0.0000        0.0000        0.0000        0.0000        0.0000        0.0000        0.0000        0.0000        0.0000        0.0000        0.0000        0.0000        0.0000        0.0000        0.0000        0.0000        0.0000        0.0000        0.0000        0.0000        0.0000        0.0000        0.0000        0.0000        0.0000        0.0000        0.0000        0.0000        0.0000        0.0000        0.0000        0.0000        0.0000        0.0000        0.0000        0.0000        0.0000        0.0000        0.0000        0.0000
        0.0000        0.0000        0.0000        0.0000        0.0000        0.0000        0.0000        0.0000        0.0000        0.0000        0.0000        0.0000        0.0000        0.0000        0.0000        0.0000        0.0000        0.0000        0.0000        0.0000        0.0000        0.0000        0.0000        0.0000        0.0000        0.0000        0.0000        0.0000        0.0000        0.0000        0.0000        0.0000        0.0000        0.0000        0.0000        0.0000        0.0000        0.0000        0.0000        0.0000        0.0000        0.0000        0.0000        0.0000        0.0000        0.0000        0.0000        0.0000        0.0000        0.0000        0.0000        0.0000        0.0000        0.0000        0.0000        0.0000        0.0000        0.0000        0.0000        0.0000        0.0000        0.0000        0.0000        0.0000        0.0000        0.0000        0.0000        0.0000        0.0000        0.0000        0.0000        0.0000        0.0000        0.0000        0.0000        0.0000        0.0000        0.0000        0.0000        0.0000        0.0000        0.0000        0.0000        0.0000        0.0000        0.0000        0.0000        0.0000        0.0000        0.0000        0.0000        0.0000        0.0000        0.0000        0.0000        0.0000        0.0000       17.3688       15.2685       18.3547       17.9762       17.7858       16.9784       12.3531       12.9154       14.3567       15.7917       16.7048       11.7437        9.7509        7.6639        5.8327        4.9820        4.9899        5.6987        7.4503        8.6531       10.6551       13.8681       24.1220       31.7840       37.3753       37.4049       54.0704       65.5222       70.3530       71.8067       72.2832      101.1628      113.9658       75.8419       69.1700       75.8615       71.9122       73.0531       77.5061       78.7447       88.2846      110.1464      102.7457       99.7918      116.7540      131.1860      150.5846      173.0833      195.5936      200.3188      222.6475      207.5508      208.3850      182.7080      168.4891      189.7612      187.1031      168.2112      150.0954      168.1941      143.9745      158.0215      141.0702      127.8892      145.5760      144.1356      144.6705      145.9309      149.2217      145.0166      128.8257      138.5320      133.5076      139.0966      126.2961      125.6447      120.8408      113.4501       93.5949       82.4414       84.8775       95.1412       98.8167      103.4142      104.6618       99.8059      101.9683      102.4807       96.1433       95.0330        0.0000        0.0000        0.0000        0.0000        0.0000      104.3122      109.0161      113.9301       91.9800        0.0000        0.0000        0.0000        0.0000        0.0000        0.0000        0.0000        0.0000        0.0000        0.0000        0.0000        0.0000        0.0000        0.0000        0.0000        0.0000        0.0000        0.0000        0.0000        0.0000        0.0000        0.0000        0.0000        0.0000        0.0000        0.0000        0.0000        0.0000        0.0000        0.0000        0.0000        0.0000        0.0000        0.0000        0.0000        0.0000        0.0000        0.0000        0.0000        0.0000        0.0000        0.0000        0.0000        0.0000        0.0000        0.0000        0.0000        0.0000        0.0000        0.0000        0.0000        0.0000        0.0000
        0.0000        0.0000        0.0000        0.0000        0.0000        0.0000        0.0000        0.0000        0.0000        0.0000        0.0000        0.0000        0.0000        0.0000        0.0000        0.0000        0.0000        0.0000        0.0000        0.0000        0.0000        0.0000        0.0000        0.0000        0.0000        0.0000        0.0000        0.0000        0.0000        0.0000        0.0000        0.0000        0.0000        0.0000        0.0000        0.0000        0.0000        0.0000        0.0000        0.0000        0.0000        0.0000        0.0000        0.0000        0.0000        0.0000        0.0000        0.0000        0.0000        0.0000        0.0000        0.0000        0.0000        0.0000        0.0000        0.0000        0.0000        0.0000        0.0000        0.0000        0.0000        0.0000        0.0000        0.0000        0.0000        0.0000        0.0000        0.0000        0.0000        0.0000        0.0000        0.0000        0.0000        0.0000        0.0000        0.0000        0.0000        0.0000        0.0000        0.0000        0.0000        0.0000        0.0000        0.0000        0.0000        0.0000        0.0000        0.0000        0.0000        0.0000        0.0000        0.0000        0.0000        0.0000        0.0000        0.0000        0.0000       16.7581       16.0650       14.3471       14.8236       17.2079       13.4472       11.4966        9.3134       11.2230       10.7367       11.1943       14.1409       14.2732        9.8087        6.6585        6.2915        6.3011        7.1575        9.0472       10.0322       11.6214       14.6462       24.5491       26.5242       30.4749       36.1883       47.9498       61.5859       70.9928       79.8933      112.7439      109.9129      106.1543      115.7106       93.6763      113.0916       80.1056       73.1820      132.7756      131.7612      126.4629      140.9236      116.7877      113.9883      132.0707      138.4939      167.7464      212.7141      202.6800      210.6341      242.5614      233.6559      232.8527      204.1753      165.2597      164.9361      193.5272      160.2896      185.9543      169.3607      173.2806      130.4266      132.0215      129.1662      147.8989      152.7625      142.7385      148.9574      149.0862      157.8488      135.4609      131.9258      126.9828      128.2365      124.6569      123.7561      117.8977      107.9855       90.8149       87.2772       89.6248       97.8229       83.0433       81.2768       85.9896       81.5436       87.5319       91.5132       90.6655       98.9750        0.0000        0.0000        0.0000       45.9300       87.9347       94.2738      108.4968       92.5281       64.7400        0.0000        0.0000        0.0000        0.0000        0.0000        0.0000        0.0000        0.0000        0.0000        0.0000        0.0000        0.0000        0.0000        0.0000        0.0000        0.0000        0.0000        0.0000        0.0000        0.0000        0.0000        0.0000        0.0000        0.0000        0.0000        0.0000        0.0000        0.0000        0.0000        0.0000        0.0000        0.0000        0.0000        0.0000        0.0000        0.0000        0.0000        0.0000        0.0000        0.0000        0.0000        0.0000        0.0000        0.0000        0.0000        0.0000        0.0000        0.0000        0.0000        0.0000        0.0000        0.0000        0.0000
        0.0000        0.0000        0.0000        0.0000        0.0000        0.0000        0.0000        0.0000        0.0000        0.0000        0.0000        0.0000        0.0000        0.0000        0.0000        0.0000        0.0000        0.0000        0.0000        0.0000        0.0000        0.0000        0.0000        0.0000        0.0000        0.0000        0.0000        0.0000        0.0000        0.0000        0.0000        0.0000        0.0000        0.0000        0.0000        0.0000        0.0000        0.0000        0.0000        0.0000        0.0000        0.0000        0.0000        0.0000        0.0000        0.0000        0.0000        0.0000        0.0000        0.0000        0.0000        0.0000        0.0000        0.0000        0.0000        0.0000        0.0000        0.0000        0.0000        0.0000        0.0000        0.0000        0.0000        0.0000        0.0000        0.0000        0.0000        0.0000        0.0000        0.0000        0.0000        0.0000        0.0000        0.0000        0.0000        0.0000        0.0000        0.0000        0.0000        0.0000        0.0000        0.0000        0.0000        0.0000        0.0000        0.0000        0.0000        0.0000        0.0000        0.0000        0.0000        0.0000        0.0000        0.0000        0.0000        0.0000       13.0923       10.2644       18.3596       14.4384       15.4531       15.7850       13.6886        8.5145        7.9608        8.4887       10.6632       10.0641       10.8810        9.5144        9.4638        8.8877        8.7270        8.8967        9.8158       11.4532       12.4493       55.0910       34.5338       21.4988       23.2938       22.4598       28.3999       41.8990       49.5228       64.0276       80.9305       87.2040       81.4086       85.8373       86.3519       79.1815       72.3889       79.5721       85.5460      130.4898      130.2769      114.0355      131.4246      121.8075      126.4643      124.5325      129.8674      164.9732      208.7995      214.0306      237.9120      233.0739      224.9498      240.0940      198.2280      187.0977      174.3786      185.9234      184.5952      175.8987      162.1558      159.2408      148.0520      160.1501      158.3422      156.0204      152.8166      150.6548      148.1624      145.7647      148.4412      120.8095      110.5108      106.6429      115.5518      114.5039      115.7648      114.9236      100.2858       94.8618       88.5258       85.1730       83.3313       70.3766       64.8211       60.7273       63.4727       31.8918       34.8862       55.8616        0.0000        0.0000        0.0000        0.0000       62.7644       69.9602       74.8571       74.4885       76.7530       57.8400        0.0000        0.0000        0.0000        0.0000        0.0000        0.0000        0.0000        0.0000        0.0000        0.0000        0.0000        0.0000        0.0000        0.0000        0.0000        0.0000        0.0000        0.0000        0.0000        0.0000        0.0000        0.0000        0.0000        0.0000        0.0000        0.0000        0.0000        0.0000        0.0000        0.0000        0.0000        0.0000        0.0000        0.0000        0.0000        0.0000        0.0000        0.0000        0.0000        0.0000        0.0000        0.0000        0.0000        0.0000        0.0000        0.0000        0.0000        0.0000        0.0000        0.0000        0.0000        0.0000        0.0000
        0.0000        0.0000        0.0000        0.0000        0.0000        0.0000        0.0000        0.0000        0.0000        0.0000        0.0000        0.0000        0.0000        0.0000        0.0000        0.0000        0.0000        0.0000        0.0000        0.0000        0.0000        0.0000        0.0000        0.0000        0.0000        0.0000        0.0000        0.0000        0.0000        0.0000        0.0000        0.0000        0.0000        0.0000        0.0000        0.0000        0.0000        0.0000        0.0000        0.0000        0.0000        0.0000        0.0000        0.0000        0.0000        0.0000        0.0000        0.0000        0.0000        0.0000        0.0000        0.0000        0.0000        0.0000        0.0000        0.0000        0.0000        0.0000        0.0000        0.0000        0.0000        0.0000        0.0000        0.0000        0.0000        0.0000        0.0000        0.0000        0.0000        0.0000        0.0000        0.0000        0.0000        0.0000        0.0000        0.0000        0.0000        0.0000        0.0000        0.0000        0.0000        0.0000        0.0000        0.0000        0.0000        0.0000        0.0000        0.0000        0.0000        0.0000        0.0000        0.0000        0.0000        0.0000        0.0000        0.0000        9.9477        6.8719       13.7360       10.8705       12.2171       13.1980       11.4306        6.9627        8.0472        8.8870        9.8911        8.2911        7.3155        8.1838        9.2610       11.5142       10.2785       11.2055       11.9443       13.0187       13.6504       36.7996       45.2890       25.8201       24.7193       26.3428       31.3216       42.8079       59.0043       67.7573       68.3706       69.4558       91.7469      104.6512       97.0563      104.5426       78.8403       73.2779       81.3806      111.5289      116.1252      118.7711      132.1137      120.9921      127.4513      147.8628      151.3640      167.6504      197.4944      218.9241      244.3017      287.3525      258.7390      217.9048      219.4325      207.9610      209.4668      200.6005      217.5970      178.9991      161.8759      162.6985      160.4436      169.1816      169.3396      163.5735      156.6870      142.9673      147.2291      138.6051      132.5250      111.6352      106.9196      102.1948      103.5393      118.4803      117.9747      109.1255       93.8703       82.1015       82.2224       75.9425       72.4190       66.0478       58.4666       53.5154       54.6912        0.0000        0.0000        0.0000        0.0000        0.0000        0.0000       54.2417       55.9729       61.0757       65.3796       65.6842       72.2322        0.0000        0.0000        0.0000        0.0000        0.0000        0.0000        0.0000        0.0000        0.0000        0.0000        0.0000        0.0000        0.0000        0.0000        0.0000        0.0000        0.0000        0.0000        0.0000        0.0000        0.0000        0.0000        0.0000        0.0000        0.0000        0.0000        0.0000        0.0000        0.0000        0.0000        0.0000        0.0000        0.0000        0.0000        0.0000        0.0000        0.0000        0.0000        0.0000        0.0000        0.0000        0.0000        0.0000        0.0000        0.0000        0.0000        0.0000        0.0000        0.0000        0.0000        0.0000        0.0000        0.0000        0.0000
        0.0000        0.0000        0.0000        0.0000        0.0000        0.0000        0.0000        0.0000        0.0000        0.0000        0.0000        0.0000        0.0000        0.0000        0.0000        0.0000        0.0000        0.0000        0.0000        0.0000        0.0000        0.0000        0.0000        0.0000        0.0000        0.0000        0.0000        0.0000        0.0000        0.0000        0.0000        0.0000        0.0000        0.0000        0.0000        0.0000        0.0000        0.0000        0.0000        0.0000        0.0000        0.0000        0.0000        0.0000        0.0000        0.0000        0.0000        0.0000        0.0000        0.0000        0.0000        0.0000        0.0000        0.0000        0.0000        0.0000        0.0000        0.0000        0.0000        0.0000        0.0000        0.0000        0.0000        0.0000        0.0000        0.0000        0.0000        0.0000        0.0000        0.0000        0.0000        0.0000        0.0000        0.0000        0.0000        0.0000        0.0000        0.0000        0.0000        0.0000        0.0000        0.0000        0.0000        0.0000        0.0000        0.0000        0.0000        0.0000        0.0000        0.0000        0.0000        0.0000        0.0000        0.0000        0.0000        0.0000        7.9903        7.2031       11.0305       12.0715       12.7715       12.2120       10.1615        7.4520        6.5454        7.9687        6.6538        6.8202        7.4457        8.2971        9.0554       11.9913       14.2387       18.5081       13.3413       14.9365       15.7419       17.0494       35.5498       26.0522       25.6616       28.1154       35.0886       40.9688       52.1835       54.7969       62.5608       69.2621       70.7180       75.1791       75.0446       71.2561       74.2745       91.4902      100.3475      103.9396      123.0632      118.3749      125.8002      100.6957      121.0931      148.3355      164.7070      184.2095      201.4818      229.4370      254.1336      294.6886      262.7641      224.4927      234.6240      196.3913      215.7113      183.3759      183.6585      183.9316      176.0883      166.9783      164.5706      175.6306      171.3821      179.7131      174.6782      149.1111      138.3876      143.0944      135.8208      101.8178       94.2292       93.2524       98.5493      116.6823      114.7784      100.2688       91.2252       80.7194       77.3954       66.6013       75.2956       67.5783       64.9148       51.7031        0.0000        0.0000        0.0000        0.0000        0.0000        0.0000       51.8845       49.6928       52.3086       61.6812       64.3587       63.1265       74.2483        0.0000        0.0000        0.0000        0.0000        0.0000        0.0000        0.0000        0.0000        0.0000        0.0000        0.0000        0.0000        0.0000        0.0000        0.0000        0.0000        0.0000        0.0000        0.0000        0.0000        0.0000        0.0000        0.0000        0.0000        0.0000        0.0000        0.0000        0.0000        0.0000        0.0000        0.0000        0.0000        0.0000        0.0000        0.0000        0.0000        0.0000        0.0000        0.0000        0.0000        0.0000        0.0000        0.0000        0.0000        0.0000        0.0000        0.0000        0.0000        0.0000        0.0000        0.0000        0.0000        0.0000        0.0000
        0.0000        0.0000        0.0000        0.0000        0.0000        0.0000        0.0000        0.0000        0.0000        0.0000        0.0000        0.0000        0.0000        0.0000        0.0000        0.0000        0.0000        0.0000        0.0000        0.0000        0.0000        0.0000        0.0000        0.0000        0.0000        0.0000        0.0000        0.0000        0.0000        0.0000        0.0000        0.0000        0.0000        0.0000        0.0000        0.0000        0.0000        0.0000        0.0000        0.0000        0.0000        0.0000        0.0000        0.0000        0.0000        0.0000        0.0000        0.0000        0.0000        0.0000        0.0000        0.0000        0.0000        0.0000        0.0000        0.0000        0.0000        0.0000        0.0000        0.0000        0.0000        0.0000        0.0000        0.0000        0.0000        0.0000        0.0000        0.0000        0.0000        0.0000        0.0000        0.0000        0.0000        0.0000        0.0000        0.0000        0.0000        0.0000        0.0000        0.0000        0.0000        0.0000        0.0000        0.0000        0.0000        0.0000        0.0000        0.0000        0.0000        0.0000        0.0000        0.0000        0.0000        0.0000        0.0000        0.0000        0.0000       10.1158       12.0027       10.2581       12.0676       12.1095       12.8478       10.2561        9.0274        8.4291        5.8776        7.3306        7.5934        8.8960       11.1915       13.2008       14.2717       14.5567       16.2162       17.7146       18.6836       20.4710       25.3868       31.3112       29.8966       35.5387       36.7679       44.9094       48.3549       50.7214       59.8524       73.3485       62.3523       63.3820       74.5587       71.4420       62.9265       68.2069       93.3974       90.7278      108.3610      102.6906      106.0581      108.5199      121.8077      152.3038      167.3967      174.0766      202.7889      209.1726      239.4905      299.0872      267.1089      254.5357      292.1976      229.4320      198.7416      206.0191      197.7901      189.0704      181.0942      165.3078      158.0424      178.7661      181.4557      184.7450      165.3980      145.3290      136.2244      129.7199      120.5992       99.9547       98.3353       99.5017      106.8671      115.7624      132.1126      121.7628       93.5006       73.6337       67.7405       69.7542       68.9196       62.3737       68.5170        0.0000        0.0000        0.0000        0.0000        0.0000        0.0000        0.0000       49.5048       47.9547       56.6636       61.2340       62.8985       67.2740       80.7994        0.0000        0.0000        0.0000        0.0000        0.0000        0.0000        0.0000        0.0000        0.0000        0.0000        0.0000        0.0000        0.0000        0.0000        0.0000        0.0000        0.0000        0.0000        0.0000        0.0000        0.0000        0.0000        0.0000        0.0000        0.0000        0.0000        0.0000        0.0000        0.0000        0.0000        0.0000        0.0000        0.0000        0.0000        0.0000        0.0000        0.0000        0.0000        0.0000        0.0000        0.0000        0.0000        0.0000        0.0000        0.0000        0.0000        0.0000        0.0000        0.0000        0.0000        0.0000        0.0000        0.0000        0.0000
        0.0000        0.0000        0.0000        0.0000        0.0000        0.0000        0.0000        0.0000        0.0000        0.0000        0.0000        0.0000        0.0000        0.0000        0.0000        0.0000        0.0000        0.0000        0.0000        0.0000        0.0000        0.0000        0.0000        0.0000        0.0000        0.0000        0.0000        0.0000        0.0000        0.0000        0.0000        0.0000        0.0000        0.0000        0.0000        0.0000        0.0000        0.0000        0.0000        0.0000        0.0000        0.0000        0.0000        0.0000        0.0000        0.0000        0.0000        0.0000        0.0000        0.0000        0.0000        0.0000        0.0000        0.0000        0.0000        0.0000        0.0000        0.0000        0.0000        0.0000        0.0000        0.0000        0.0000        0.0000        0.0000        0.0000        0.0000        0.0000        0.0000        0.0000        0.0000        0.0000        0.0000        0.0000        0.0000        0.0000        0.0000        0.0000        0.0000        0.0000        0.0000        0.0000        0.0000        0.0000        0.0000        0.0000        0.0000        0.0000        0.0000        0.0000        0.0000        0.0000        0.0000        0.0000        0.0000        0.0000       14.2831       16.9198       13.4833        9.0873        0.0000       11.6091       13.4855       11.0389        9.7213        9.2480        8.4153        7.5810        8.9404        8.3085        9.8488       19.3377       18.2310       17.6937       20.5281       21.1542       24.8943       27.9219       31.3305       29.6687       31.5990       38.8080       40.4794       45.9424       47.5668       49.3138       58.5439       59.7533       52.8654       50.4664       55.1057       52.5119       50.0527       52.5996       46.2901       51.7553       64.8832       73.0610       90.9539      110.6541      118.1766      132.3890      131.6724      157.5363      225.4467      212.5518      212.6175      254.8848      235.2934      241.9268      268.2036      222.8213      191.8880      188.5190      208.2221      202.0366      192.1866      180.9503      167.9617      203.1881      199.7639      198.4515      171.0920      144.8500      135.2438      128.2255      123.7224      118.5769      121.1426      122.2702      133.2912      126.6134      127.3932      107.0314       95.9107       84.4087       72.2225       64.8006       69.6846        0.0000        0.0000        0.0000        0.0000        0.0000       78.1800       52.8900        0.0000       60.8909       58.7596       58.3341       65.7825       76.9215       79.7926       84.6695        0.0000        0.0000        0.0000        0.0000        0.0000        0.0000        0.0000        0.0000        0.0000        0.0000        0.0000        0.0000        0.0000        0.0000        0.0000        0.0000        0.0000        0.0000        0.0000        0.0000        0.0000        0.0000        0.0000        0.0000        0.0000        0.0000        0.0000        0.0000        0.0000        0.0000        0.0000        0.0000        0.0000        0.0000        0.0000        0.0000        0.0000        0.0000        0.0000        0.0000        0.0000        0.0000        0.0000        0.0000        0.0000        0.0000        0.0000        0.0000        0.0000        0.0000        0.0000        0.0000        0.0000        0.0000        0.0000
        0.0000        0.0000        0.0000        0.0000        0.0000        0.0000        0.0000        0.0000        0.0000        0.0000        0.0000        0.0000        0.0000        0.0000        0.0000        0.0000        0.0000        0.0000        0.0000        0.0000        0.0000        0.0000        0.0000        0.0000        0.0000        0.0000        0.0000        0.0000        0.0000        0.0000        0.0000        0.0000        0.0000        0.0000        0.0000        0.0000        0.0000        0.0000        0.0000        0.0000        0.0000        0.0000        0.0000        0.0000        0.0000        0.0000        0.0000        0.0000        0.0000        0.0000        0.0000        0.0000        0.0000        0.0000        0.0000        0.0000        0.0000        0.0000        0.0000        0.0000        0.0000        0.0000        0.0000        0.0000        0.0000        0.0000        0.0000        0.0000        0.0000        0.0000        0.0000        0.0000        0.0000        0.0000        0.0000        0.0000        0.0000        0.0000        0.0000        0.0000        0.0000        0.0000        0.0000        0.0000        0.0000        0.0000        0.0000        0.0000        0.0000        0.0000        0.0000        0.0000        0.0000        0.0000        0.0000        0.0000        0.0000       22.9858        0.0000        0.0000        0.0000        9.0114       10.9467        9.5815       10.2070       11.2116        9.1795       10.6349        9.2099        8.0039       11.9756       15.4356       18.7335       24.7304       27.4682       26.5785       38.7079       47.5522       50.0806       34.3902       34.1127       38.6515       38.5005       44.0425       54.7860       58.0891       66.3158       67.3057       81.7155       73.9220       63.3781       50.6640       49.8939       48.5091       45.0375       49.5586       59.6707       62.5204       68.3253       93.7015      102.1133      104.6247      124.0916      157.1471      164.9544      191.7936      227.9875      199.1526      194.1501      204.1928      216.5694      205.3114      192.0247      196.1967      213.1555      193.9008      207.7245      199.0884      170.6774      227.1357      188.6479      198.1986      193.7430      158.1970      143.5246      144.0770      136.7946      141.8075      148.3576      129.6060      131.6120      120.3484      110.3042      108.3866       99.6255       92.1694       84.2989      101.1286       88.4183        0.0000        0.0000        0.0000        0.0000        0.0000       69.5100       46.8900       34.6500       61.4848       58.5758       60.0876       66.8153       73.6915       77.2310       90.2963        0.0000        0.0000        0.0000        0.0000        0.0000        0.0000        0.0000        0.0000        0.0000        0.0000        0.0000        0.0000        0.0000        0.0000        0.0000        0.0000        0.0000        0.0000        0.0000        0.0000        0.0000        0.0000        0.0000        0.0000        0.0000        0.0000        0.0000        0.0000        0.0000        0.0000        0.0000        0.0000        0.0000        0.0000        0.0000        0.0000        0.0000        0.0000        0.0000        0.0000        0.0000        0.0000        0.0000        0.0000        0.0000        0.0000        0.0000        0.0000        0.0000        0.0000        0.0000        0.0000        0.0000        0.0000        0.0000
        0.0000        0.0000        0.0000        0.0000        0.0000        0.0000        0.0000        0.0000        0.0000        0.0000        0.0000        0.0000        0.0000        0.0000        0.0000        0.0000        0.0000        0.0000        0.0000        0.0000        0.0000        0.0000        0.0000        0.0000        0.0000        0.0000        0.0000        0.0000        0.0000        0.0000        0.0000        0.0000        0.0000        0.0000        0.0000        0.0000        0.0000        0.0000        0.0000        0.0000        0.0000        0.0000        0.0000        0.0000        0.0000        0.0000        0.0000        0.0000        0.0000        0.0000        0.0000        0.0000        0.0000        0.0000        0.0000        0.0000        0.0000        0.0000        0.0000        0.0000        0.0000        0.0000        0.0000        0.0000        0.0000        0.0000        0.0000        0.0000        0.0000        0.0000        0.0000        0.0000        0.0000        0.0000        0.0000        0.0000        0.0000        0.0000        0.0000        0.0000        0.0000        0.0000        0.0000        0.0000        0.0000        0.0000        0.0000        0.0000        0.0000        0.0000        0.0000        0.0000        0.0000        0.0000        0.0000        0.0000        0.0000        0.0000        0.0000        0.0000        0.0000       11.9428        9.1458       10.4000        9.9354        8.2295       11.2391        8.7465        8.8343       10.7957       13.8898       19.3310       20.1074       24.1206       29.7330       36.2012       40.9204       44.7900       42.7554       41.5762       37.7494       45.7808       35.4021       51.3344       55.5396       61.8363       77.2905       79.0968       91.1629       85.2420       70.4116       64.2004       54.3480       50.5538       52.9845       63.9187       68.4887       69.4023       75.6537       83.5103       80.9037       87.2997      114.2523      131.1322      160.4533      164.5604      170.6913      168.5112      186.1853      198.3963      203.5298      174.9860      194.9489      206.9764      194.0322      183.6882      175.4797      177.0387      171.5199      182.2664      189.9136      180.2439      181.3708      147.0350      125.7298      138.7782      138.3835      150.7390      156.5080      135.1641      123.8139      106.5930      106.2195      102.9033      117.0298      124.3141      107.3449        0.0000        0.0000        0.0000        0.0000        0.0000        0.0000      109.7100       84.8400       67.6500       29.9100       49.4537       50.9804       57.3803       64.8298       68.5800       71.2688       83.2888        0.0000        0.0000        0.0000        0.0000        0.0000        0.0000        0.0000        0.0000        0.0000        0.0000        0.0000        0.0000        0.0000        0.0000        0.0000        0.0000        0.0000        0.0000        0.0000        0.0000        0.0000        0.0000        0.0000        0.0000        0.0000        0.0000        0.0000        0.0000        0.0000        0.0000        0.0000        0.0000        0.0000        0.0000        0.0000        0.0000        0.0000        0.0000        0.0000        0.0000        0.0000        0.0000        0.0000        0.0000        0.0000        0.0000        0.0000        0.0000        0.0000        0.0000        0.0000        0.0000        0.0000        0.0000        0.0000
        0.0000        0.0000        0.0000        0.0000        0.0000        0.0000        0.0000        0.0000        0.0000        0.0000        0.0000        0.0000        0.0000        0.0000        0.0000        0.0000        0.0000        0.0000        0.0000        0.0000        0.0000        0.0000        0.0000        0.0000        0.0000        0.0000        0.0000        0.0000        0.0000        0.0000        0.0000        0.0000        0.0000        0.0000        0.0000        0.0000        0.0000        0.0000        0.0000        0.0000        0.0000        0.0000        0.0000        0.0000        0.0000        0.0000        0.0000        0.0000        0.0000        0.0000        0.0000        0.0000        0.0000        0.0000        0.0000        0.0000        0.0000        0.0000        0.0000        0.0000        0.0000        0.0000        0.0000        0.0000        0.0000        0.0000        0.0000        0.0000        0.0000        0.0000        0.0000        0.0000        0.0000        0.0000        0.0000        0.0000        0.0000        0.0000        0.0000        0.0000        0.0000        0.0000        0.0000        0.0000        0.0000        0.0000        0.0000        0.0000        0.0000        0.0000        0.0000        0.0000        0.0000        0.0000        0.0000        0.0000        0.0000        0.0000        0.0000        0.0000        0.0000        0.0000        9.0507       10.7960       11.3192       11.7556       13.0141        9.2704        8.9958       13.4778       34.7015       24.9439       26.5743       31.3901       47.5220       44.0496       39.6174       42.3755       45.9749       52.9241       53.8616       55.4906       66.9498       66.6392       65.0235       66.3252       76.3094       72.7555       73.5639       79.4331       93.0198       72.8545       61.7281       58.6804       58.9715       71.8632       79.7843       76.7445       82.3280       82.5815       77.2666       81.1635      102.0801      121.5411      146.0021      152.1504      145.3221      152.9805      215.2995      187.9150      172.0805      163.4835      170.9713      183.7451      189.9935      159.4441      175.5362      164.0923      156.8961      156.5715      164.6453      165.9357      166.0802      123.1628      127.1835      142.6235      138.4187      132.4124      121.7612      119.2016      115.4756      115.3307      109.0544      109.0688      127.0284      149.0106      134.2384        0.0000        0.0000        0.0000        0.0000        0.0000        0.0000        0.0000       63.0900       54.9300       19.0200       41.4542       44.7995       48.4879       53.3575       55.2258       59.0083       91.4991        0.0000        0.0000        0.0000        0.0000        0.0000        0.0000        0.0000        0.0000        0.0000        0.0000        0.0000        0.0000        0.0000        0.0000        0.0000        0.0000        0.0000        0.0000        0.0000        0.0000        0.0000        0.0000        0.0000        0.0000        0.0000        0.0000        0.0000        0.0000        0.0000        0.0000        0.0000        0.0000        0.0000        0.0000        0.0000        0.0000        0.0000        0.0000        0.0000        0.0000        0.0000        0.0000        0.0000        0.0000        0.0000        0.0000        0.0000        0.0000        0.0000        0.0000        0.0000        0.0000        0.0000        0.0000        0.0000
        0.0000        0.0000        0.0000        0.0000        0.0000        0.0000        0.0000        0.0000        0.0000        0.0000        0.0000        0.0000        0.0000        0.0000        0.0000        0.0000        0.0000        0.0000        0.0000        0.0000        0.0000        0.0000        0.0000        0.0000        0.0000        0.0000        0.0000        0.0000        0.0000        0.0000        0.0000        0.0000        0.0000        0.0000        0.0000        0.0000        0.0000        0.0000        0.0000        0.0000        0.0000        0.0000        0.0000        0.0000        0.0000        0.0000        0.0000        0.0000        0.0000        0.0000        0.0000        0.0000        0.0000        0.0000        0.0000        0.0000        0.0000        0.0000        0.0000        0.0000        0.0000        0.0000        0.0000        0.0000        0.0000        0.0000        0.0000        0.0000        0.0000        0.0000        0.0000        0.0000        0.0000        0.0000        0.0000        0.0000        0.0000        0.0000        0.0000        0.0000        0.0000        0.0000        0.0000        0.0000        0.0000        0.0000        0.0000        0.0000        0.0000        0.0000        0.0000        0.0000        0.0000        0.0000        0.0000        0.0000        0.0000        0.0000        0.0000        0.0000        0.0000        0.0000        0.0000        9.1978        7.5673        8.7618        8.7848       11.5100       12.6497       16.5891       25.5721       32.1332       47.0848       54.8346       49.8810       63.6806       83.9372       85.8492       87.9256       82.3320       88.8453      104.7384      101.3277       96.2494       85.1681       87.3832       80.6027        0.0000        0.0000       91.1642       93.7217       92.0962       86.0957       84.8374       79.7890       88.4470       97.0080       92.7386      113.9675      108.7546      108.0599      108.0695      136.6273      144.2381      138.9756      149.7306      157.2305      143.4476      157.3566      172.6923      162.2766      148.1260      146.1064      157.8219      156.4112      161.0665      175.3885      162.8354      147.1402      144.4351      150.4804      159.9617      158.9757      125.9940      140.5555      147.1350      139.9040      143.2686      127.5765      125.5852      152.0734      126.6561      124.3426      120.6995        0.0000        0.0000        0.0000        0.0000        0.0000        0.0000        0.0000        0.0000        0.0000        0.0000        0.0000        0.0000        0.0000       24.7339       19.2752       23.9283       22.9836       32.4073       39.8368        0.0000        0.0000        0.0000        0.0000        0.0000        0.0000        0.0000        0.0000        0.0000        0.0000        0.0000        0.0000        0.0000        0.0000        0.0000        0.0000        0.0000        0.0000        0.0000        0.0000        0.0000        0.0000        0.0000        0.0000        0.0000        0.0000        0.0000        0.0000        0.0000        0.0000        0.0000        0.0000        0.0000        0.0000        0.0000        0.0000        0.0000        0.0000        0.0000        0.0000        0.0000        0.0000        0.0000        0.0000        0.0000        0.0000        0.0000        0.0000        0.0000        0.0000        0.0000        0.0000        0.0000        0.0000        0.0000        0.0000
        0.0000        0.0000        0.0000        0.0000        0.0000        0.0000        0.0000        0.0000        0.0000        0.0000        0.0000        0.0000        0.0000        0.0000        0.0000        0.0000        0.0000        0.0000        0.0000        0.0000        0.0000        0.0000        0.0000        0.0000        0.0000        0.0000        0.0000        0.0000        0.0000        0.0000        0.0000        0.0000        0.0000        0.0000        0.0000        0.0000        0.0000        0.0000        0.0000        0.0000        0.0000        0.0000        0.0000        0.0000        0.0000        0.0000        0.0000        0.0000        0.0000        0.0000        0.0000        0.0000        0.0000        0.0000        0.0000        0.0000        0.0000        0.0000        0.0000        0.0000        0.0000        0.0000        0.0000        0.0000        0.0000        0.0000        0.0000        0.0000        0.0000        0.0000        0.0000        0.0000        0.0000        0.0000        0.0000        0.0000        0.0000        0.0000        0.0000        0.0000        0.0000        0.0000        0.0000        0.0000        0.0000        0.0000        0.0000        0.0000        0.0000        0.0000        0.0000        0.0000        0.0000        0.0000        0.0000        0.0000        0.0000        0.0000        0.0000        0.0000        0.0000        0.0000        0.0000       10.1301        8.2805        8.3473        9.4158       13.3318       14.7993       18.0610       26.5641       42.0709       47.5257       48.1601       56.8133       97.2585      111.9005      123.0914      123.8710      125.8318      134.5198      167.9129      143.3456      120.9552      104.2199      101.2965        0.0000        0.0000        0.0000        0.0000        0.0000        0.0000      108.0436      105.0527       96.1011      101.2695      112.7099      111.9670       97.6857      109.7670      104.6051      121.1768      160.7161      149.3083      159.7365      172.0045      183.6654      149.2709      157.0238      151.5883      149.4755      135.0239      133.6958      139.2193      139.9431      151.1027      176.5966      156.3216      140.1742      138.6820      166.5646      179.1322      151.2040      135.3505      119.7862      148.6047      139.3903      162.8041      162.3628      159.0024      197.7714      170.8422        0.0000        0.0000        0.0000        0.0000        0.0000        0.0000        0.0000        0.0000        0.0000        0.0000        0.0000        0.0000        0.0000        0.0000        0.0000       32.2523       28.9197       17.8288       15.9196       25.6021       35.8148      104.3736        0.0000        0.0000        0.0000        0.0000        0.0000        0.0000        0.0000        0.0000        0.0000        0.0000        0.0000        0.0000        0.0000        0.0000        0.0000        0.0000        0.0000        0.0000        0.0000        0.0000        0.0000        0.0000        0.0000        0.0000        0.0000        0.0000        0.0000        0.0000        0.0000        0.0000        0.0000        0.0000        0.0000        0.0000        0.0000        0.0000        0.0000        0.0000        0.0000        0.0000        0.0000        0.0000        0.0000        0.0000        0.0000        0.0000        0.0000        0.0000        0.0000        0.0000        0.0000        0.0000        0.0000        0.0000        0.0000
        0.0000        0.0000        0.0000        0.0000        0.0000        0.0000        0.0000        0.0000        0.0000        0.0000        0.0000        0.0000        0.0000        0.0000        0.0000        0.0000        0.0000        0.0000        0.0000        0.0000        0.0000        0.0000        0.0000        0.0000        0.0000        0.0000        0.0000        0.0000        0.0000        0.0000        0.0000        0.0000        0.0000        0.0000        0.0000        0.0000        0.0000        0.0000        0.0000        0.0000        0.0000        0.0000        0.0000        0.0000        0.0000        0.0000        0.0000        0.0000        0.0000        0.0000        0.0000        0.0000        0.0000        0.0000        0.0000        0.0000        0.0000        0.0000        0.0000        0.0000        0.0000        0.0000        0.0000        0.0000        0.0000        0.0000        0.0000        0.0000        0.0000        0.0000        0.0000        0.0000        0.0000        0.0000        0.0000        0.0000        0.0000        0.0000        0.0000        0.0000        0.0000        0.0000        0.0000        0.0000        0.0000        0.0000        0.0000        0.0000        0.0000        0.0000        0.0000        0.0000        0.0000        0.0000        0.0000        0.0000        0.0000        0.0000        0.0000        0.0000        0.0000        0.0000        0.0000       11.2383       10.0379       13.3893       14.5790       15.6097       20.9670       21.1811       28.4916       40.5154       46.8202       56.0808       74.1735       97.1496       99.4726        0.0000      111.8398      131.4314        0.0000        0.0000      172.3453      140.3869        0.0000        0.0000        0.0000        0.0000        0.0000        0.0000        0.0000        0.0000      114.1907      109.9695      113.6959      138.8380      142.0811      112.3554      107.6920      115.8398      121.0192      157.7878      190.2654      235.2020      219.4942      203.8683      204.6028      170.5020      138.1287      140.6039      148.9073      137.4005      121.4163      116.7267      122.1132      147.1864      158.0048      141.7952      135.5599      128.0648      148.8711      148.1764      142.6120      138.6791      115.7744      134.0566      136.8059        0.0000        0.0000        0.0000        0.0000        0.0000        0.0000        0.0000        0.0000        0.0000        0.0000        0.0000        0.0000        0.0000        0.0000        0.0000        0.0000        0.0000        0.0000        0.0000        0.0000       12.9816       10.1680        9.4453       10.6143       20.2255        0.0000        0.0000        0.0000        0.0000        0.0000        0.0000        0.0000        0.0000        0.0000        0.0000        0.0000        0.0000        0.0000        0.0000        0.0000        0.0000        0.0000        0.0000        0.0000        0.0000        0.0000        0.0000        0.0000        0.0000        0.0000        0.0000        0.0000        0.0000        0.0000        0.0000        0.0000        0.0000        0.0000        0.0000        0.0000        0.0000        0.0000        0.0000        0.0000        0.0000        0.0000        0.0000        0.0000        0.0000        0.0000        0.0000        0.0000        0.0000        0.0000        0.0000        0.0000        0.0000        0.0000        0.0000        0.0000        0.0000        0.0000
        0.0000        0.0000        0.0000        0.0000        0.0000        0.0000        0.0000        0.0000        0.0000        0.0000        0.0000        0.0000        0.0000        0.0000        0.0000        0.0000        0.0000        0.0000        0.0000        0.0000        0.0000        0.0000        0.0000        0.0000        0.0000        0.0000        0.0000        0.0000        0.0000        0.0000        0.0000        0.0000        0.0000        0.0000        0.0000        0.0000        0.0000        0.0000        0.0000        0.0000        0.0000        0.0000        0.0000        0.0000        0.0000        0.0000        0.0000        0.0000        0.0000        0.0000        0.0000        0.0000        0.0000        0.0000        0.0000        0.0000        0.0000        0.0000        0.0000        0.0000        0.0000        0.0000        0.0000        0.0000        0.0000        0.0000        0.0000        0.0000        0.0000        0.0000        0.0000        0.0000        0.0000        0.0000        0.0000        0.0000        0.0000        0.0000        0.0000        0.0000        0.0000        0.0000        0.0000        0.0000        0.0000        0.0000        0.0000        0.0000        0.0000        0.0000        0.0000        0.0000        0.0000        0.0000        0.0000        0.0000        0.0000        0.0000        0.0000        0.0000        0.0000        0.0000        0.0000       13.1636       18.2064       18.1636       17.4122       21.4045       27.3988       29.8676       31.4678       49.6003       57.3918       62.4775        0.0000        0.0000        0.0000        0.0000        0.0000        0.0000        0.0000        0.0000        0.0000        0.0000        0.0000        0.0000        0.0000        0.0000        0.0000        0.0000        0.0000        0.0000        0.0000      111.0360      112.4558      143.4611      145.7928      127.4963      120.0156      146.9998      149.6093      197.0386      231.4626      291.2828      210.6674      202.3121      209.8175      151.4150      120.6260      125.0806      149.0256      130.1111      111.9860      114.5230      114.2568      133.2490      137.7073      125.4881      116.5642      118.7663      123.3419      141.2340      145.3732      147.8458      115.6811      141.8124        0.0000        0.0000        0.0000        0.0000        0.0000        0.0000        0.0000        0.0000        0.0000        0.0000        0.0000        0.0000        0.0000        0.0000        0.0000        0.0000        0.0000        0.0000        0.0000        0.0000        0.0000        0.0000       11.8023       11.8876       11.2326        0.0000       34.9404       53.5570        0.0000        0.0000        0.0000        0.0000        0.0000        0.0000        0.0000        0.0000        0.0000        0.0000        0.0000        0.0000        0.0000        0.0000        0.0000        0.0000        0.0000        0.0000        0.0000        0.0000        0.0000        0.0000        0.0000        0.0000        0.0000        0.0000        0.0000        0.0000        0.0000        0.0000        0.0000        0.0000        0.0000        0.0000        0.0000        0.0000        0.0000        0.0000        0.0000        0.0000        0.0000        0.0000        0.0000        0.0000        0.0000        0.0000        0.0000        0.0000        0.0000        0.0000        0.0000        0.0000        0.0000        0.0000        0.0000
        0.0000        0.0000        0.0000        0.0000        0.0000        0.0000        0.0000        0.0000        0.0000        0.0000        0.0000        0.0000        0.0000        0.0000        0.0000        0.0000        0.0000        0.0000        0.0000        0.0000        0.0000        0.0000        0.0000        0.0000        0.0000        0.0000        0.0000        0.0000        0.0000        0.0000        0.0000        0.0000        0.0000        0.0000        0.0000        0.0000        0.0000        0.0000        0.0000        0.0000        0.0000        0.0000        0.0000        0.0000        0.0000        0.0000        0.0000        0.0000        0.0000        0.0000        0.0000        0.0000        0.0000        0.0000        0.0000        0.0000        0.0000        0.0000        0.0000        0.0000        0.0000        0.0000        0.0000        0.0000        0.0000        0.0000        0.0000        0.0000        0.0000        0.0000        0.0000        0.0000        0.0000        0.0000        0.0000        0.0000        0.0000        0.0000        0.0000        0.0000        0.0000        0.0000        0.0000        0.0000        0.0000        0.0000        0.0000        0.0000        0.0000        0.0000        0.0000        0.0000        0.0000        0.0000        0.0000        0.0000        0.0000        0.0000        0.0000        0.0000        0.0000        0.0000        0.0000        0.0000        0.0000       17.7736       19.7117       25.2045       28.5435       35.8601       43.0322       72.8643       66.6238       72.1756       78.7851        0.0000        0.0000        0.0000        0.0000        0.0000        0.0000        0.0000        0.0000        0.0000        0.0000        0.0000        0.0000        0.0000        0.0000        0.0000        0.0000        0.0000        0.0000      114.6067      120.7643      138.9714      140.4678      148.4627      153.9597      172.6154      180.4820      211.8311      235.4989      226.1495      205.8420      162.0875      170.5798      112.6979       95.7772      105.4923      104.9818      101.2116      103.4798      103.8988       98.9949      113.8972      105.4859      102.9808      100.1235      158.8283      162.4084      158.2534      138.2933      131.3400      114.9000        0.0000        0.0000        0.0000        0.0000        0.0000        0.0000        0.0000        0.0000        0.0000        0.0000        0.0000        0.0000        0.0000        0.0000        0.0000        0.0000        0.0000        0.0000        0.0000        0.0000        0.0000        0.0000        0.0000        0.0000       11.6796       13.7869        0.0000       72.9600       72.6900        0.0000        0.0000        0.0000        0.0000        0.0000        0.0000        0.0000        0.0000        0.0000        0.0000        0.0000        0.0000        0.0000        0.0000        0.0000        0.0000        0.0000        0.0000        0.0000        0.0000        0.0000        0.0000        0.0000        0.0000        0.0000        0.0000        0.0000        0.0000        0.0000        0.0000        0.0000        0.0000        0.0000        0.0000        0.0000        0.0000        0.0000        0.0000        0.0000        0.0000        0.0000        0.0000        0.0000        0.0000        0.0000        0.0000        0.0000        0.0000        0.0000        0.0000        0.0000        0.0000        0.0000        0.0000        0.0000
        0.0000        0.0000        0.0000        0.0000        0.0000        0.0000        0.0000        0.0000        0.0000        0.0000        0.0000        0.0000        0.0000        0.0000        0.0000        0.0000        0.0000        0.0000        0.0000        0.0000        0.0000        0.0000        0.0000        0.0000        0.0000        0.0000        0.0000        0.0000        0.0000        0.0000        0.0000        0.0000        0.0000        0.0000        0.0000        0.0000        0.0000        0.0000        0.0000        0.0000        0.0000        0.0000        0.0000        0.0000        0.0000        0.0000        0.0000        0.0000        0.0000        0.0000        0.0000        0.0000        0.0000        0.0000        0.0000        0.0000        0.0000        0.0000        0.0000        0.0000        0.0000        0.0000        0.0000        0.0000        0.0000        0.0000        0.0000        0.0000        0.0000        0.0000        0.0000        0.0000        0.0000        0.0000        0.0000        0.0000        0.0000        0.0000        0.0000        0.0000        0.0000        0.0000        0.0000        0.0000        0.0000        0.0000        0.0000        0.0000        0.0000        0.0000        0.0000        0.0000        0.0000        0.0000        0.0000        0.0000        0.0000        0.0000        0.0000        0.0000        0.0000        0.0000        0.0000        0.0000        0.0000        0.0000       25.2914       34.7125       33.8274       38.6601       45.5627       65.1615       66.6567       74.6055       80.2036        0.0000        0.0000        0.0000        0.0000        0.0000        0.0000        0.0000        0.0000        0.0000        0.0000        0.0000        0.0000        0.0000        0.0000        0.0000        0.0000        0.0000        0.0000        0.0000        0.0000      143.2683      149.8498      168.4041      189.6803      208.3368      195.8598      217.9466      192.2938      175.3094      161.4123      160.8687      137.2034       90.3191       93.6955      102.8322       74.2083       75.8139       83.4150       81.2927       85.7525      116.1053      118.3699      121.8506      132.0521      133.3630        0.0000        0.0000      143.1407        0.0000        0.0000        0.0000        0.0000        0.0000        0.0000        0.0000        0.0000        0.0000        0.0000        0.0000        0.0000        0.0000        0.0000        0.0000        0.0000        0.0000        0.0000        0.0000        0.0000        0.0000        0.0000        0.0000        0.0000        0.0000        0.0000       14.9489       18.7005        0.0000        0.0000        0.0000        0.0000        0.0000        0.0000        0.0000        0.0000        0.0000        0.0000        0.0000        0.0000        0.0000        0.0000        0.0000        0.0000        0.0000        0.0000        0.0000        0.0000        0.0000        0.0000        0.0000        0.0000        0.0000        0.0000        0.0000        0.0000        0.0000        0.0000        0.0000        0.0000        0.0000        0.0000        0.0000        0.0000        0.0000        0.0000        0.0000        0.0000        0.0000        0.0000        0.0000        0.0000        0.0000        0.0000        0.0000        0.0000        0.0000        0.0000        0.0000        0.0000        0.0000        0.0000        0.0000        0.0000        0.0000        0.0000
[truncated: 212,709 more chars]
