# Supplementary material for: Multidimensional evaluation of the TRMM 3B43V7 satellite-based precipitation product in mainland China from 1998–2016
Source: PeerJ. 2020 Feb 20;8:e8615. doi: 10.7717/peerj.8615 (PMC7036276; doi:10.7717/peerj.8615)
Supplement: Supplemental Information 2 [file peerj-08-8615-s002.zip › TRMM_3B43 data/TRMM 3B43 data-Year-Month/2014-05.txt]

ncols         249
nrows         175
xllcorner     73.250
yllcorner     6.500
cellsize      0.25000
        0.0000        0.0000        0.0000        0.0000        0.0000        0.0000        0.0000        0.0000        0.0000        0.0000        0.0000        0.0000        0.0000        0.0000        0.0000        0.0000        0.0000        0.0000        0.0000        0.0000        0.0000        0.0000        0.0000        0.0000        0.0000        0.0000        0.0000        0.0000        0.0000        0.0000        0.0000        0.0000        0.0000        0.0000        0.0000        0.0000        0.0000        0.0000        0.0000        0.0000        0.0000        0.0000        0.0000        0.0000        0.0000        0.0000        0.0000        0.0000        0.0000        0.0000        0.0000        0.0000        0.0000        0.0000        0.0000        0.0000        0.0000        0.0000        0.0000        0.0000        0.0000        0.0000        0.0000        0.0000        0.0000        0.0000        0.0000        0.0000        0.0000        0.0000        0.0000        0.0000        0.0000        0.0000        0.0000        0.0000        0.0000        0.0000        0.0000        0.0000        0.0000        0.0000        0.0000        0.0000        0.0000        0.0000        0.0000        0.0000        0.0000        0.0000        0.0000        0.0000        0.0000        0.0000        0.0000        0.0000        0.0000        0.0000        0.0000        0.0000        0.0000        0.0000        0.0000        0.0000        0.0000        0.0000        0.0000        0.0000        0.0000        0.0000        0.0000        0.0000        0.0000        0.0000        0.0000        0.0000        0.0000        0.0000        0.0000        0.0000        0.0000        0.0000        0.0000        0.0000        0.0000        0.0000        0.0000        0.0000        0.0000        0.0000        0.0000        0.0000        0.0000        0.0000        0.0000        0.0000        0.0000        0.0000        0.0000        0.0000        0.0000        0.0000        0.0000        0.0000        0.0000        0.0000        0.0000        0.0000        0.0000        0.0000        0.0000        0.0000        0.0000        0.0000        0.0000        0.0000        0.0000        0.0000        0.0000        0.0000        0.0000        0.0000        0.0000        0.0000        0.0000        0.0000        0.0000        0.0000        0.0000        0.0000        0.0000        0.0000        0.0000       42.2719       39.4653       37.5842        0.0000        0.0000        0.0000       38.2327       43.1379       42.4125       39.0497       28.2218       33.0574       35.0719       47.1130       48.7044       43.6727       50.6449       54.0889       66.3303       74.6094       84.0656       79.0515       76.6590       81.7241       83.5509       89.9152       90.7651      102.9630       95.2133       93.1008       87.0079       94.0742       90.8399       84.7525       90.0475       89.1654       88.5914       93.0318       95.6442       98.9261      105.2957      106.6399      113.9418      102.2525       99.7555      105.6818        0.0000        0.0000        0.0000        0.0000        0.0000        0.0000        0.0000        0.0000        0.0000        0.0000        0.0000        0.0000        0.0000        0.0000        0.0000        0.0000        0.0000        0.0000        0.0000        0.0000        0.0000        0.0000        0.0000        0.0000        0.0000        0.0000        0.0000        0.0000        0.0000        0.0000
        0.0000        0.0000        0.0000        0.0000        0.0000        0.0000        0.0000        0.0000        0.0000        0.0000        0.0000        0.0000        0.0000        0.0000        0.0000        0.0000        0.0000        0.0000        0.0000        0.0000        0.0000        0.0000        0.0000        0.0000        0.0000        0.0000        0.0000        0.0000        0.0000        0.0000        0.0000        0.0000        0.0000        0.0000        0.0000        0.0000        0.0000        0.0000        0.0000        0.0000        0.0000        0.0000        0.0000        0.0000        0.0000        0.0000        0.0000        0.0000        0.0000        0.0000        0.0000        0.0000        0.0000        0.0000        0.0000        0.0000        0.0000        0.0000        0.0000        0.0000        0.0000        0.0000        0.0000        0.0000        0.0000        0.0000        0.0000        0.0000        0.0000        0.0000        0.0000        0.0000        0.0000        0.0000        0.0000        0.0000        0.0000        0.0000        0.0000        0.0000        0.0000        0.0000        0.0000        0.0000        0.0000        0.0000        0.0000        0.0000        0.0000        0.0000        0.0000        0.0000        0.0000        0.0000        0.0000        0.0000        0.0000        0.0000        0.0000        0.0000        0.0000        0.0000        0.0000        0.0000        0.0000        0.0000        0.0000        0.0000        0.0000        0.0000        0.0000        0.0000        0.0000        0.0000        0.0000        0.0000        0.0000        0.0000        0.0000        0.0000        0.0000        0.0000        0.0000        0.0000        0.0000        0.0000        0.0000        0.0000        0.0000        0.0000        0.0000        0.0000        0.0000        0.0000        0.0000        0.0000        0.0000        0.0000        0.0000        0.0000        0.0000        0.0000        0.0000        0.0000        0.0000        0.0000        0.0000        0.0000        0.0000        0.0000        0.0000        0.0000        0.0000        0.0000        0.0000        0.0000        0.0000        0.0000        0.0000        0.0000        0.0000        0.0000        0.0000        0.0000        0.0000        0.0000        0.0000        0.0000        0.0000        0.0000        0.0000        0.0000       41.4116       48.2473       43.3178       37.6561       40.7874       41.0943       37.6602       34.2412       42.0013       35.0560       35.6307       29.0146       32.9605       29.5131       30.2747       29.8611       31.7096       49.2977       55.4709       54.0445       61.0844       65.9929       81.1617       89.6744       88.3937       96.5154       93.5155       96.0660      105.8378       92.8405       86.8486       86.8266       84.0062       82.0779       84.9942       93.6811       93.3331       84.2892       84.4524       98.7429       98.9850      104.1131      104.1263      101.3933      101.2545       99.8944      106.9407      104.2525      102.2836      100.5251       99.5499       98.1761       92.5731       91.9988        0.0000        0.0000        0.0000        0.0000        0.0000        0.0000        0.0000        0.0000        0.0000        0.0000        0.0000        0.0000        0.0000        0.0000        0.0000        0.0000        0.0000        0.0000        0.0000        0.0000        0.0000        0.0000        0.0000
        0.0000        0.0000        0.0000        0.0000        0.0000        0.0000        0.0000        0.0000        0.0000        0.0000        0.0000        0.0000        0.0000        0.0000        0.0000        0.0000        0.0000        0.0000        0.0000        0.0000        0.0000        0.0000        0.0000        0.0000        0.0000        0.0000        0.0000        0.0000        0.0000        0.0000        0.0000        0.0000        0.0000        0.0000        0.0000        0.0000        0.0000        0.0000        0.0000        0.0000        0.0000        0.0000        0.0000        0.0000        0.0000        0.0000        0.0000        0.0000        0.0000        0.0000        0.0000        0.0000        0.0000        0.0000        0.0000       44.3780        0.0000       30.8416       26.2630        0.0000        0.0000        0.0000        0.0000        0.0000        0.0000        0.0000        0.0000        0.0000        0.0000        0.0000        0.0000        0.0000        0.0000        0.0000        0.0000        0.0000        0.0000        0.0000        0.0000        0.0000        0.0000        0.0000        0.0000        0.0000        0.0000        0.0000        0.0000        0.0000        0.0000        0.0000        0.0000        0.0000        0.0000        0.0000        0.0000        0.0000        0.0000        0.0000        0.0000        0.0000        0.0000        0.0000        0.0000        0.0000        0.0000        0.0000        0.0000        0.0000        0.0000        0.0000        0.0000        0.0000        0.0000        0.0000        0.0000        0.0000        0.0000        0.0000        0.0000        0.0000        0.0000        0.0000        0.0000        0.0000        0.0000        0.0000        0.0000        0.0000        0.0000        0.0000        0.0000        0.0000        0.0000        0.0000        0.0000        0.0000        0.0000        0.0000        0.0000        0.0000        0.0000        0.0000        0.0000        0.0000        0.0000        0.0000        0.0000        0.0000        0.0000        0.0000        0.0000        0.0000        0.0000        0.0000        0.0000        0.0000        0.0000        0.0000        0.0000        0.0000        0.0000        0.0000        0.0000        0.0000        0.0000        0.0000        0.0000        0.0000        0.0000        0.0000        0.0000       48.1765       41.8916       42.7464       42.4557       41.2948       40.2882       42.8201       47.1329       37.3637       36.9322       37.5120       31.3005       32.2509       23.7539       23.6569       25.1692       28.6140       31.9391       39.9739       47.4482       52.6326       60.1346       73.4913       84.8795       84.4499       89.2680       90.0871       97.7750      116.6501      117.6039      123.8964      102.4946       93.3338       84.1168       83.9475       84.2335       86.2034       80.6867       81.9416       83.2766       93.8039       97.6417      104.3842      103.4212      102.9577      107.7253      108.9166      104.3091      101.5294      100.1914       98.1422      100.2481      104.6398       94.5448       97.2277      106.5252        0.0000        0.0000        0.0000        0.0000        0.0000        0.0000        0.0000        0.0000        0.0000        0.0000        0.0000        0.0000        0.0000        0.0000        0.0000        0.0000        0.0000        0.0000        0.0000        0.0000        0.0000        0.0000
        0.0000        0.0000        0.0000        0.0000        0.0000        0.0000        0.0000        0.0000        0.0000        0.0000        0.0000        0.0000        0.0000        0.0000        0.0000        0.0000        0.0000        0.0000        0.0000        0.0000        0.0000        0.0000        0.0000        0.0000        0.0000        0.0000        0.0000        0.0000        0.0000        0.0000        0.0000        0.0000        0.0000        0.0000        0.0000        0.0000        0.0000        0.0000        0.0000        0.0000        0.0000        0.0000        0.0000        0.0000        0.0000        0.0000        0.0000        0.0000        0.0000        0.0000        0.0000        0.0000        0.0000       54.1613       45.8627       37.4360       32.8376       36.0648       37.9847       22.9627        0.0000        0.0000        0.0000        0.0000        0.0000        0.0000        0.0000        0.0000        0.0000        0.0000        0.0000        0.0000        0.0000        0.0000        0.0000        0.0000        0.0000        0.0000        0.0000        0.0000        0.0000        0.0000        0.0000        0.0000        0.0000        0.0000        0.0000        0.0000        0.0000        0.0000        0.0000        0.0000        0.0000        0.0000        0.0000        0.0000        0.0000        0.0000        0.0000        0.0000        0.0000        0.0000        0.0000        0.0000        0.0000        0.0000        0.0000        0.0000        0.0000        0.0000        0.0000        0.0000        0.0000        0.0000        0.0000        0.0000        0.0000        0.0000        0.0000        0.0000        0.0000        0.0000        0.0000        0.0000        0.0000        0.0000        0.0000        0.0000        0.0000        0.0000        0.0000        0.0000        0.0000        0.0000        0.0000        0.0000        0.0000        0.0000        0.0000        0.0000        0.0000        0.0000        0.0000        0.0000        0.0000        0.0000        0.0000        0.0000        0.0000        0.0000        0.0000        0.0000        0.0000        0.0000        0.0000        0.0000        0.0000        0.0000        0.0000        0.0000        0.0000        0.0000        0.0000        0.0000        0.0000        0.0000        0.0000        0.0000        0.0000        0.0000       46.7363       42.2631       55.9358       52.8303       48.2670       46.4073       43.9480       65.5388       47.7510       42.3153       38.0353       34.9769       31.3349       25.5037       30.8074       34.6633       26.2175       31.8205       36.2639       41.9636       50.2087       71.6190       85.0167       79.5821       79.1314       78.1920       88.5453       99.0804      113.2024      124.2996      126.9925      102.2172       85.7745       79.5869       81.8901       82.9423       85.0120       84.5206       86.5409       82.7312       83.8686       93.8583       96.3247       97.2229      103.5303      103.3187      111.5430      119.0189      118.6748      119.4756      125.3238      112.2505      104.7887      107.2656      108.6687      108.1617      117.7047      117.0067      118.3043        0.0000        0.0000        0.0000        0.0000        0.0000        0.0000        0.0000        0.0000        0.0000        0.0000        0.0000        0.0000        0.0000        0.0000        0.0000        0.0000        0.0000        0.0000        0.0000        0.0000
        0.0000        0.0000        0.0000        0.0000        0.0000        0.0000        0.0000        0.0000        0.0000        0.0000        0.0000        0.0000        0.0000        0.0000        0.0000        0.0000        0.0000        0.0000        0.0000        0.0000        0.0000        0.0000        0.0000        0.0000        0.0000        0.0000        0.0000        0.0000        0.0000        0.0000        0.0000        0.0000        0.0000        0.0000        0.0000        0.0000        0.0000        0.0000        0.0000        0.0000        0.0000        0.0000        0.0000        0.0000        0.0000        0.0000        0.0000        0.0000        0.0000        0.0000        0.0000        0.0000        0.0000       36.0686       35.1218       30.6077       34.7698       39.2937       38.7041       31.1628        0.0000        0.0000        0.0000        0.0000        0.0000        0.0000        0.0000        0.0000        0.0000        0.0000        0.0000        0.0000        0.0000        0.0000        0.0000        0.0000        0.0000        0.0000        0.0000        0.0000        0.0000        0.0000        0.0000        0.0000        0.0000        0.0000        0.0000        0.0000        0.0000        0.0000        0.0000        0.0000        0.0000        0.0000        0.0000        0.0000        0.0000        0.0000        0.0000        0.0000        0.0000        0.0000        0.0000        0.0000        0.0000        0.0000        0.0000        0.0000        0.0000        0.0000        0.0000        0.0000        0.0000        0.0000        0.0000        0.0000        0.0000        0.0000        0.0000        0.0000        0.0000        0.0000        0.0000        0.0000        0.0000        0.0000        0.0000        0.0000        0.0000        0.0000        0.0000        0.0000        0.0000        0.0000        0.0000        0.0000        0.0000        0.0000        0.0000        0.0000        0.0000        0.0000        0.0000        0.0000        0.0000        0.0000        0.0000        0.0000        0.0000        0.0000        0.0000        0.0000        0.0000        0.0000        0.0000        0.0000        0.0000        0.0000        0.0000        0.0000        0.0000        0.0000        0.0000        0.0000        0.0000        0.0000        0.0000        0.0000        0.0000        0.0000       42.4350       51.2292       52.7585       54.2464       54.0587       63.0178       61.9292       46.8635       39.0577       43.7441       42.3841       39.8343       33.9707       26.3343       27.9953       30.2090       40.2774       54.1748       61.2361       62.2979       66.4481      101.8092      103.6990       63.7853       65.0843       73.5421       85.7936       92.6518      107.7592      100.0772       95.1416       86.9725       84.1960       93.7212       85.6550       87.6434       89.9739       90.3693       90.6220       80.8225       81.0447       90.3277       95.5336       99.2494      107.9765      109.5219      106.7958      114.7925      118.6772      115.1805      119.6566      110.7318      105.5289      112.6805      123.9643      126.6363      129.9332      133.3210      134.0111      138.2375      127.8726        0.0000        0.0000        0.0000        0.0000        0.0000        0.0000        0.0000        0.0000        0.0000        0.0000        0.0000        0.0000        0.0000        0.0000        0.0000        0.0000        0.0000        0.0000
        0.0000        0.0000        0.0000        0.0000        0.0000        0.0000        0.0000        0.0000        0.0000        0.0000        0.0000        0.0000        0.0000        0.0000        0.0000        0.0000        0.0000        0.0000        0.0000        0.0000        0.0000        0.0000        0.0000        0.0000        0.0000        0.0000        0.0000        0.0000        0.0000        0.0000        0.0000        0.0000        0.0000        0.0000        0.0000        0.0000        0.0000        0.0000        0.0000        0.0000        0.0000        0.0000        0.0000        0.0000        0.0000        0.0000        0.0000        0.0000        0.0000        0.0000       92.4349       26.3220       30.0102       24.8033       35.3276       32.5188       32.3783       32.1411       32.9864       32.0425       23.2873       24.3756        0.0000        0.0000        0.0000        0.0000        0.0000        0.0000        0.0000        0.0000        0.0000        0.0000        0.0000        0.0000        0.0000        0.0000        0.0000        0.0000        0.0000        0.0000        0.0000        0.0000        0.0000        0.0000        0.0000        0.0000        0.0000        0.0000        0.0000        0.0000        0.0000        0.0000        0.0000        0.0000        0.0000        0.0000        0.0000        0.0000        0.0000        0.0000        0.0000        0.0000        0.0000        0.0000        0.0000        0.0000        0.0000        0.0000        0.0000        0.0000        0.0000        0.0000        0.0000        0.0000        0.0000        0.0000        0.0000        0.0000        0.0000        0.0000        0.0000        0.0000        0.0000        0.0000        0.0000        0.0000        0.0000        0.0000        0.0000        0.0000        0.0000        0.0000        0.0000        0.0000        0.0000        0.0000        0.0000        0.0000        0.0000        0.0000        0.0000        0.0000        0.0000        0.0000        0.0000        0.0000        0.0000        0.0000        0.0000        0.0000        0.0000        0.0000        0.0000        0.0000        0.0000        0.0000        0.0000        0.0000        0.0000        0.0000        0.0000        0.0000        0.0000        0.0000        0.0000        0.0000        0.0000        0.0000        0.0000       36.4421       50.5008       51.9370       46.9989       62.2492       65.5425       69.9004       62.1519       40.9766       39.0865       41.5671       48.3710       45.8692       39.4063       30.1757       31.1750       25.1860       29.9885       36.8122       50.8430       76.5204       65.2798       68.4975       81.9217       58.6157       75.8793       84.2437       78.2236       98.2358       92.1212       85.1731       91.4261       88.4936       72.2897       81.2497       76.5802       80.0848       80.8787       81.5087       82.2545       80.9910       86.8478       92.6895       92.3782       89.6726       93.4213      104.6607      116.6196      141.8494      150.0628      150.5748      131.3268      112.9165      115.1906      117.9370      127.8111      130.3234      127.1011      129.3086      142.0355      149.8978      131.7891        0.0000        0.0000        0.0000        0.0000        0.0000        0.0000        0.0000        0.0000        0.0000        0.0000        0.0000        0.0000        0.0000        0.0000       94.7111      117.1404      123.3190        0.0000
        0.0000        0.0000        0.0000        0.0000        0.0000        0.0000        0.0000        0.0000        0.0000        0.0000        0.0000        0.0000        0.0000        0.0000        0.0000        0.0000        0.0000        0.0000        0.0000        0.0000        0.0000        0.0000        0.0000        0.0000        0.0000        0.0000        0.0000        0.0000        0.0000        0.0000        0.0000        0.0000        0.0000        0.0000        0.0000        0.0000        0.0000        0.0000        0.0000        0.0000        0.0000        0.0000        0.0000        0.0000        0.0000        0.0000        0.0000        0.0000       29.8164       33.3427       32.5659       35.3859       30.8678       28.1131       30.5896       23.6287       29.3523       30.9831       33.1510       28.8655       23.2494       24.8207       28.4744        0.0000        0.0000        0.0000        0.0000        0.0000        0.0000        0.0000        0.0000        0.0000        0.0000        0.0000        0.0000        0.0000        0.0000        0.0000        0.0000        0.0000        0.0000        0.0000        0.0000        0.0000        0.0000        0.0000        0.0000        0.0000        0.0000        0.0000        0.0000        0.0000        0.0000        0.0000        0.0000        0.0000        0.0000        0.0000        0.0000        0.0000        0.0000        0.0000        0.0000        0.0000        0.0000        0.0000        0.0000        0.0000        0.0000        0.0000        0.0000        0.0000        0.0000        0.0000        0.0000        0.0000        0.0000        0.0000        0.0000        0.0000        0.0000        0.0000        0.0000        0.0000        0.0000        0.0000        0.0000        0.0000        0.0000        0.0000        0.0000        0.0000        0.0000        0.0000        0.0000        0.0000        0.0000        0.0000        0.0000        0.0000        0.0000        0.0000        0.0000        0.0000        0.0000        0.0000        0.0000        0.0000        0.0000        0.0000        0.0000        0.0000        0.0000        0.0000        0.0000        0.0000        0.0000        0.0000        0.0000        0.0000        0.0000        0.0000        0.0000        0.0000        0.0000        0.0000        0.0000        0.0000       46.9268       48.1681       50.5437       51.7848       45.1605       66.4099       73.2470       62.5709       55.8527       46.9437       47.6525       39.2068       36.9351       35.6365       31.3240       35.5684       38.8106       44.2044       46.6786       49.9828       53.2115       57.9953       58.1728       75.2578       75.5273       73.7806       73.7622       74.4926       85.9978       82.5649       78.7743       81.9491       83.3211       80.5723       74.2320       83.8706       79.6405       75.7143       74.3904       76.3310       82.6919       83.2021       88.1067       89.3744       89.7121       90.4007       95.4772      102.2454      141.9630      154.5155      157.0267      155.5446      147.0296      129.6955      122.9937      127.8400      132.2868      129.2840      135.6387      136.1581      143.2521      135.7683      135.0523      126.9100        0.0000        0.0000        0.0000        0.0000        0.0000        0.0000        0.0000        0.0000        0.0000       98.4518       92.0808       86.5039       83.3903       83.5858       91.7218      124.8025      129.8433
        0.0000        0.0000        0.0000        0.0000        0.0000        0.0000        0.0000        0.0000        0.0000        0.0000        0.0000        0.0000        0.0000        0.0000        0.0000        0.0000        0.0000        0.0000        0.0000        0.0000        0.0000        0.0000        0.0000        0.0000        0.0000        0.0000        0.0000        0.0000        0.0000        0.0000        0.0000        0.0000        0.0000        0.0000        0.0000        0.0000        0.0000        0.0000        0.0000        0.0000        0.0000        0.0000        0.0000        0.0000        0.0000        0.0000        0.0000        0.0000       27.4778       29.8953       27.1973       31.0002       26.2899       25.1293       24.1264       24.6186       35.8561       34.7563       33.0669       24.4952       23.2266       25.2356       20.3658       25.4854       21.4066       21.0970       24.2258        0.0000        0.0000        0.0000        0.0000        0.0000        0.0000        0.0000        0.0000        0.0000        0.0000        0.0000        0.0000        0.0000        0.0000        0.0000        0.0000        0.0000        0.0000        0.0000        0.0000        0.0000        0.0000        0.0000        0.0000        0.0000        0.0000        0.0000        0.0000        0.0000        0.0000        0.0000        0.0000        0.0000        0.0000        0.0000        0.0000        0.0000        0.0000        0.0000        0.0000        0.0000        0.0000        0.0000        0.0000        0.0000        0.0000        0.0000        0.0000        0.0000        0.0000        0.0000        0.0000        0.0000        0.0000        0.0000        0.0000        0.0000        0.0000        0.0000        0.0000        0.0000        0.0000        0.0000        0.0000        0.0000        0.0000        0.0000        0.0000        0.0000        0.0000        0.0000        0.0000        0.0000        0.0000        0.0000        0.0000        0.0000        0.0000        0.0000        0.0000        0.0000        0.0000        0.0000        0.0000        0.0000        0.0000        0.0000        0.0000        0.0000        0.0000        0.0000        0.0000        0.0000        0.0000        0.0000        0.0000        0.0000        0.0000        0.0000        0.0000        0.0000       55.3520       57.2300       52.7265       54.2957       52.5367       60.2139       58.8354       63.1840       59.7652       60.9960       54.6679       39.8721       48.3873       49.5947       48.8402       34.6202       39.1002       46.6743       50.9176       62.0621       66.8727       57.1707       60.7165       65.6126       84.6404       94.9116       86.4890       78.6614       84.7082       75.5460       70.5668       63.8913       61.1602       63.3828       67.7390       70.4225       73.6377       75.1606       71.5191       69.1497       82.6201      105.7246       96.9926       88.6202       87.9686       90.3748      100.9000      130.5213      143.2377      154.2414      156.3120      185.7247      186.3312      139.3373      122.1369      131.5267      140.5650      138.8884      141.1998      122.6398      123.0609      114.4701      108.5978        0.0000        0.0000        0.0000        0.0000        0.0000        0.0000      101.2194       98.6603       91.2150       87.9303       89.2164       83.9637       81.0132       75.0493       79.3754       77.7842        0.0000        0.0000
        0.0000        0.0000        0.0000        0.0000        0.0000        0.0000        0.0000        0.0000        0.0000        0.0000        0.0000        0.0000        0.0000        0.0000        0.0000        0.0000        0.0000        0.0000        0.0000        0.0000        0.0000        0.0000        0.0000        0.0000        0.0000        0.0000        0.0000        0.0000        0.0000        0.0000        0.0000        0.0000        0.0000        0.0000        0.0000        0.0000        0.0000        0.0000        0.0000        0.0000        0.0000        0.0000        0.0000        0.0000        0.0000        0.0000        0.0000        0.0000       21.6399       23.1685       21.3231       22.4215       21.5203       21.7394       22.9523       17.9054       21.7768       19.3390       14.5461       17.5495       18.4937       19.9463       23.4125       26.1804       25.6559       28.7720       29.5202       24.2835       22.0487        0.0000        0.0000        0.0000        0.0000        0.0000        0.0000        0.0000        0.0000        0.0000        0.0000        0.0000        0.0000        0.0000        0.0000        0.0000        0.0000        0.0000        0.0000        0.0000        0.0000        0.0000        0.0000        0.0000        0.0000        0.0000        0.0000        0.0000        0.0000        0.0000        0.0000        0.0000        0.0000        0.0000        0.0000        0.0000        0.0000        0.0000        0.0000        0.0000        0.0000        0.0000        0.0000        0.0000        0.0000        0.0000        0.0000        0.0000        0.0000        0.0000        0.0000        0.0000        0.0000        0.0000        0.0000        0.0000        0.0000        0.0000        0.0000        0.0000        0.0000        0.0000        0.0000        0.0000        0.0000        0.0000        0.0000        0.0000        0.0000        0.0000        0.0000        0.0000        0.0000        0.0000        0.0000        0.0000        0.0000        0.0000        0.0000        0.0000        0.0000        0.0000        0.0000        0.0000        0.0000        0.0000        0.0000        0.0000        0.0000        0.0000        0.0000        0.0000        0.0000        0.0000        0.0000        0.0000        0.0000        0.0000        0.0000        0.0000       47.7957       41.1204       40.1657       37.2016       38.3850       44.9306       44.5087       50.7430       46.6694      318.0231      282.5959       64.4508       87.9957       82.6607       79.7336       74.1914       64.2598       51.5713       55.7617       72.0789       90.7419       70.4642       71.6207       64.6036      115.6422      150.1081      113.8352       87.1739       67.8036       65.8023       59.5394       59.2854       67.2479       60.3909       63.5009       62.9039       66.7444       72.6343       75.1772       79.9590       91.3474       94.9253       89.7589       90.2926       89.9922       95.6220      100.2675      106.7323      114.3593      121.7415      128.5070      165.8536      151.2483      143.5938      126.8405      121.8890      131.5357      130.1406      122.1300      112.4776      106.9218      105.1835       97.7704       98.0341       95.8994       98.1358       94.2142       92.9554       93.4639       91.6010       88.2938       79.5692       78.5948       80.1816       72.8520       74.0653       70.5099       69.5607       74.6673        0.0000        0.0000
        0.0000        0.0000        0.0000        0.0000        0.0000        0.0000        0.0000        0.0000        0.0000        0.0000        0.0000        0.0000        0.0000        0.0000        0.0000        0.0000        0.0000        0.0000        0.0000        0.0000        0.0000        0.0000        0.0000        0.0000        0.0000        0.0000        0.0000        0.0000        0.0000        0.0000        0.0000        0.0000        0.0000        0.0000        0.0000        0.0000        0.0000        0.0000        0.0000        0.0000        0.0000        0.0000        0.0000        0.0000        0.0000        0.0000        0.0000        0.0000       17.6957       18.4804       22.9978       23.6728       22.6054       25.3298       30.0468       18.4904       14.7958        9.8736       12.6079       20.0440       19.9993       19.6333       21.4667       20.5955       21.9797       23.2828       25.6272       28.0891       26.7449       23.9711        0.0000        0.0000        0.0000        0.0000        0.0000        0.0000        0.0000        0.0000        0.0000        0.0000        0.0000        0.0000        0.0000        0.0000        0.0000        0.0000        0.0000        0.0000        0.0000        0.0000        0.0000        0.0000        0.0000        0.0000        0.0000        0.0000        0.0000        0.0000        0.0000        0.0000        0.0000        0.0000        0.0000        0.0000        0.0000        0.0000        0.0000        0.0000        0.0000        0.0000        0.0000        0.0000        0.0000        0.0000        0.0000        0.0000        0.0000        0.0000        0.0000        0.0000        0.0000        0.0000        0.0000        0.0000        0.0000        0.0000        0.0000        0.0000        0.0000        0.0000        0.0000        0.0000        0.0000        0.0000        0.0000        0.0000        0.0000        0.0000        0.0000        0.0000        0.0000        0.0000        0.0000        0.0000        0.0000        0.0000        0.0000        0.0000        0.0000        0.0000        0.0000        0.0000        0.0000        0.0000        0.0000        0.0000        0.0000        0.0000        0.0000        0.0000        0.0000        0.0000        0.0000        0.0000        0.0000        0.0000        0.0000        0.0000        0.0000       35.6436       28.5037       36.7737       44.7958       46.4314        0.0000       55.3892       47.8042      242.3589        0.0000        0.0000        0.0000       61.6945       70.7575       68.8870       66.8744       56.7670       71.2714       99.1998       86.4131       71.2868       71.4219       74.3878      122.6450      158.9230      138.1296      102.0361       63.2700       57.3556       68.2763       48.7306       48.8254       46.1599       48.8485       61.3519       60.3226       66.0376       65.8383       71.2158       79.1405       77.5714       84.9378       88.9138       89.4713       87.0978       88.4637       94.3774      108.4595      108.9646      109.9293      128.0719      145.7059      160.7952      173.8204      141.5948      129.0149      115.5414      112.7513      127.5000      118.5826       96.4986       89.6750       93.9164       93.2442       93.6126       96.1889       89.9738       88.5586       85.4674       82.6713       74.7295       73.2646       70.1003       72.4982       73.2048       67.2703       66.4661       72.6535        0.0000        0.0000
        0.0000        0.0000        0.0000        0.0000        0.0000        0.0000        0.0000        0.0000        0.0000        0.0000        0.0000        0.0000        0.0000        0.0000        0.0000        0.0000        0.0000        0.0000        0.0000        0.0000        0.0000        0.0000        0.0000        0.0000        0.0000        0.0000        0.0000        0.0000        0.0000        0.0000        0.0000        0.0000        0.0000        0.0000        0.0000        0.0000        0.0000        0.0000       14.7362       18.3164       16.6511        0.0000        0.0000        0.0000        0.0000        0.0000        0.0000        0.0000       18.6501       22.1578       28.2819       25.0338       20.8988       30.5388       29.4457       37.1748       54.6732       23.8325       10.2789       17.1533       17.9597       17.8049       18.6572       17.0976       24.1587       22.4081       28.3210       25.1099       27.4167       25.4065        0.0000        0.0000        0.0000        0.0000        0.0000        0.0000        0.0000        0.0000        0.0000        0.0000        0.0000        0.0000        0.0000        0.0000        0.0000        0.0000        0.0000        0.0000        0.0000        0.0000        0.0000        0.0000        0.0000        0.0000        0.0000        0.0000        0.0000        0.0000        0.0000        0.0000        0.0000        0.0000        0.0000        0.0000        0.0000        0.0000        0.0000        0.0000        0.0000        0.0000        0.0000        0.0000        0.0000        0.0000        0.0000        0.0000        0.0000        0.0000        0.0000        0.0000        0.0000        0.0000        0.0000        0.0000        0.0000        0.0000        0.0000        0.0000        0.0000        0.0000        0.0000        0.0000        0.0000        0.0000        0.0000        0.0000        0.0000        0.0000        0.0000        0.0000        0.0000        0.0000        0.0000        0.0000        0.0000        0.0000        0.0000        0.0000        0.0000        0.0000        0.0000        0.0000        0.0000        0.0000        0.0000        0.0000        0.0000        0.0000        0.0000        0.0000        0.0000        0.0000        0.0000        0.0000        0.0000        0.0000        0.0000        0.0000        0.0000        0.0000        0.0000        0.0000        0.0000        0.0000        0.0000        0.0000        0.0000        0.0000        0.0000        0.0000        0.0000        0.0000        0.0000       61.0358       62.7692       61.7816       69.9793      113.6102       69.4330       70.2331       83.9921       87.7324      118.8855      112.5590      163.3422      109.3435       80.6952       59.7193       55.5904       48.6051       43.3540       53.4098       82.7443       72.5048       65.8782       66.6953       69.7459       77.5946       79.6829       77.4178       79.2593       88.1442       86.5941       97.8696       95.2763       88.5034       89.9248       84.8727       89.0581       94.1794      124.0231      128.1239      139.2411      134.7322      120.1563      123.6039      145.7352      129.8877      101.5018       88.8997       93.0622       90.0633       90.4954       90.9595       91.7443       91.1733       87.5114       83.3491       80.9587       72.1727       69.2205       70.2913       71.4828       73.6455       74.1855       70.1191        0.0000        0.0000        0.0000
        0.0000        0.0000        0.0000        0.0000        0.0000        0.0000        0.0000        0.0000        0.0000        0.0000        0.0000        0.0000        0.0000        0.0000        0.0000        0.0000        0.0000        0.0000        0.0000        0.0000        0.0000        0.0000        0.0000        0.0000        0.0000        0.0000        0.0000        0.0000        0.0000        0.0000        0.0000        0.0000        0.0000        0.0000        0.0000        0.0000        0.0000        0.0000       31.2610       46.6189      103.9894       83.2054       24.3128       21.6789       21.5528       26.4348       34.0284       63.3845       57.6787       51.5574       29.9451       30.2292       38.4290       41.5888       29.3245       88.2025       60.9034       20.5737        9.8327       10.7488       11.3711       15.2519       16.6525       19.3203       18.3517       21.6399       28.6212       27.7797       23.3970       23.3431       22.4585       21.4475        0.0000        0.0000        0.0000        0.0000        0.0000        0.0000        0.0000        0.0000        0.0000        0.0000        0.0000        0.0000        0.0000        0.0000        0.0000        0.0000        0.0000        0.0000        0.0000        0.0000        0.0000        0.0000        0.0000        0.0000        0.0000        0.0000        0.0000        0.0000        0.0000        0.0000        0.0000        0.0000        0.0000        0.0000        0.0000        0.0000        0.0000        0.0000        0.0000        0.0000        0.0000        0.0000        0.0000        0.0000        0.0000        0.0000        0.0000        0.0000        0.0000        0.0000        0.0000        0.0000        0.0000        0.0000        0.0000        0.0000        0.0000        0.0000        0.0000        0.0000        0.0000        0.0000        0.0000        0.0000        0.0000        0.0000        0.0000        0.0000        0.0000        0.0000        0.0000        0.0000        0.0000        0.0000        0.0000        0.0000        0.0000        0.0000        0.0000        0.0000        0.0000        0.0000        0.0000        0.0000        0.0000        0.0000        0.0000        0.0000        0.0000        0.0000        0.0000        0.0000        0.0000        0.0000        0.0000        0.0000        0.0000        0.0000        0.0000        0.0000        0.0000        0.0000        0.0000        0.0000        0.0000        0.0000        0.0000        0.0000        0.0000        0.0000        0.0000        0.0000       75.3424       64.8946       64.8814       76.7111       76.3494      101.3711      106.5256      107.3060      118.9670       87.4592      125.1091       90.1376       78.0611       73.1376       57.2291       48.6797       55.3844       61.2238       75.6921       59.8522       60.1942       59.6574       60.7517       67.9060       72.7468       75.2065       88.5184       95.2666      104.9343       97.9365       96.4643       84.1702       78.9147       78.2199       81.6310       85.2622      117.1733      139.4632      132.7141      133.3560      128.0402      125.7294      132.3542      113.9827       93.4505       96.1256      103.6542       90.5604       86.9616       86.9423       89.2097       93.0478       93.1026       85.5532       79.0869       71.5361       68.8469       67.6530       69.2763       69.1768       73.3144        0.0000        0.0000        0.0000        0.0000
        0.0000        0.0000        0.0000        0.0000        0.0000        0.0000        0.0000        0.0000        0.0000        0.0000        0.0000        0.0000        0.0000        0.0000        0.0000        0.0000        0.0000        0.0000        0.0000        0.0000        0.0000        0.0000        0.0000        0.0000        0.0000        0.0000        0.0000        0.0000        0.0000        0.0000        0.0000        0.0000        0.0000        0.0000        0.0000        0.0000        0.0000       14.7231       18.9392       18.3132       22.2945       38.1216       19.8685       17.2796       19.2307       30.0068       21.9314       19.2366       23.5008       29.2399       26.7399       24.0772       22.8152       22.9614       16.4666       13.8082       27.0704        8.2277       11.4058       11.9990        8.4870       10.2884       11.1468       15.0169       13.4902       13.6113       14.0171       17.2878       16.8954       17.9713       17.4410       12.9906        0.0000        0.0000        0.0000        0.0000        0.0000        0.0000        0.0000        0.0000        0.0000        0.0000        0.0000        0.0000        0.0000        0.0000        0.0000        0.0000        0.0000        0.0000        0.0000        0.0000        0.0000        0.0000        0.0000        0.0000        0.0000        0.0000        0.0000        0.0000        0.0000        0.0000        0.0000        0.0000        0.0000        0.0000        0.0000        0.0000        0.0000        0.0000        0.0000        0.0000        0.0000        0.0000        0.0000        0.0000        0.0000        0.0000        0.0000        0.0000        0.0000        0.0000        0.0000        0.0000        0.0000        0.0000        0.0000        0.0000        0.0000        0.0000        0.0000        0.0000        0.0000        0.0000        0.0000        0.0000        0.0000        0.0000        0.0000        0.0000        0.0000        0.0000        0.0000        0.0000        0.0000        0.0000        0.0000        0.0000        0.0000        0.0000        0.0000        0.0000        0.0000        0.0000        0.0000        0.0000        0.0000        0.0000        0.0000        0.0000        0.0000        0.0000        0.0000        0.0000        0.0000        0.0000        0.0000        0.0000        0.0000        0.0000        0.0000        0.0000        0.0000        0.0000        0.0000        0.0000        0.0000        0.0000        0.0000       32.4052       45.0120       63.2681       59.4388       55.3294        0.0000       76.3034       84.8452       86.9535       82.6922       86.3632      100.4240       81.9561       93.1082       75.0478       72.2544       56.9315       53.9051       48.6112       48.9776       49.5887       52.3946       59.6741       62.1699       70.3150       66.2598       67.0299       64.6890       65.5007       69.0181       73.1544       92.1601       96.0092       92.3154       89.8029       90.8637       92.2876       90.5398       90.0305       90.8313       90.2984      100.3593      120.8943      122.4227      129.5453      127.2804      127.7282      118.3131      105.1867       87.7999       85.3709       83.4123       86.4584       84.4099       85.1878       88.5095       86.3389       82.1638       81.1726       77.4006       74.8648       72.1693       70.4578       70.9627       75.4319       85.5009        0.0000        0.0000        0.0000        0.0000
        0.0000        0.0000        0.0000        0.0000        0.0000        0.0000        0.0000        0.0000        0.0000        0.0000        0.0000        0.0000        0.0000        0.0000        0.0000        0.0000        0.0000        0.0000        0.0000        0.0000        0.0000        0.0000        0.0000        0.0000        0.0000        0.0000        0.0000        0.0000        0.0000        0.0000        0.0000        0.0000        0.0000        0.0000        0.0000        0.0000        0.0000       18.0919       18.4087       16.7926       17.7639       17.5820       18.3438       18.7040       18.5226       19.4778       18.3164       13.8747       13.8225       11.9459       13.2055       10.7246       10.7277       11.7291       13.6196        9.6656        7.2609        5.7158        9.2760       10.9165       10.5179       10.3085        9.7405       12.2028       11.4084       11.0367       11.3004       13.3380       13.8232       13.8827       14.6284       10.0991        8.7435        0.0000        0.0000        0.0000        0.0000        0.0000        0.0000        0.0000        0.0000        0.0000        0.0000        0.0000        0.0000        0.0000        0.0000        0.0000        0.0000        0.0000        0.0000        0.0000        0.0000        0.0000        0.0000        0.0000        0.0000        0.0000        0.0000        0.0000        0.0000        0.0000        0.0000        0.0000        0.0000        0.0000        0.0000        0.0000        0.0000        0.0000        0.0000        0.0000        0.0000        0.0000        0.0000        0.0000        0.0000        0.0000        0.0000        0.0000        0.0000        0.0000        0.0000        0.0000        0.0000        0.0000        0.0000        0.0000        0.0000        0.0000        0.0000        0.0000        0.0000        0.0000        0.0000        0.0000        0.0000        0.0000        0.0000        0.0000        0.0000        0.0000        0.0000        0.0000        0.0000        0.0000        0.0000        0.0000        0.0000        0.0000        0.0000        0.0000        0.0000        0.0000        0.0000        0.0000        0.0000        0.0000        0.0000        0.0000        0.0000        0.0000        0.0000        0.0000        0.0000        0.0000        0.0000        0.0000        0.0000        0.0000        0.0000        0.0000        0.0000        0.0000        0.0000       23.4229       26.4805       19.4798       24.1308       32.5653       39.3833       57.4888       67.8240       72.7119       75.6967       96.3299       85.8755       84.8046       89.1178       66.0745       64.5550       62.1887       74.7569       64.2740       89.7331       67.5439       59.0061       75.9216       63.6163       51.1188       51.5049       57.6373       61.9742       77.5500       72.8573       65.9339       78.6267       93.1462      111.2080       68.1436       78.8195       91.3033       93.2029       88.8671       87.1472       89.8138       88.9483       86.6290       93.6205      101.4074      115.6143      122.2299      111.9157      106.1744      115.0173      128.8587      130.5966      102.1813       92.6177       83.6997       80.5022       83.0360       82.7006       84.2963       83.1409       84.2381       81.1190       79.0644       76.8901       79.3243       74.8667       71.7341       78.1975       96.4389        0.0000        0.0000        0.0000        0.0000        0.0000
        0.0000        0.0000        0.0000        0.0000        0.0000        0.0000        0.0000        0.0000        0.0000        0.0000        0.0000        0.0000        0.0000        0.0000        0.0000        0.0000        0.0000        0.0000        0.0000        0.0000        0.0000        0.0000        0.0000        0.0000        0.0000        0.0000        0.0000        0.0000        0.0000        0.0000        0.0000        0.0000        0.0000        0.0000        0.0000        0.0000       12.9897       14.5146       18.1673       16.2814       16.3608       18.4087       19.9105       23.1833       17.8665       15.3629       14.1681        9.4062        8.4888        9.6267        9.3773        9.1473        7.8802        9.9152       13.6483       13.0200        8.4558        9.7055       14.2246       11.5735       19.2819       15.8887       12.1153       18.9264       11.4041       10.7303       11.8347       11.9780       12.4312       10.7854       10.6509        7.6832        0.0000        0.0000        0.0000        0.0000        0.0000        0.0000        0.0000        0.0000        0.0000        0.0000        0.0000        0.0000        0.0000        0.0000        0.0000        0.0000        0.0000        0.0000        0.0000        0.0000        0.0000        0.0000        0.0000        0.0000        0.0000        0.0000        0.0000        0.0000        0.0000        0.0000        0.0000        0.0000        0.0000        0.0000        0.0000        0.0000        0.0000        0.0000        0.0000        0.0000        0.0000        0.0000        0.0000        0.0000        0.0000        0.0000        0.0000        0.0000        0.0000        0.0000        0.0000        0.0000        0.0000        0.0000        0.0000        0.0000        0.0000        0.0000        0.0000        0.0000        0.0000        0.0000        0.0000        0.0000        0.0000        0.0000        0.0000        0.0000        0.0000        0.0000        0.0000        0.0000        0.0000        0.0000        0.0000        0.0000        0.0000        0.0000        0.0000        0.0000        0.0000        0.0000        0.0000        0.0000        0.0000        0.0000        0.0000        0.0000        0.0000        0.0000        0.0000        0.0000        0.0000        0.0000        0.0000        0.0000        0.0000        0.0000        0.0000        0.0000       31.9852       23.7831       22.1696       19.2710       24.9105       30.0996       37.6203       38.5371       39.4585       44.0798       49.8353       66.0742       73.3669       72.5549       81.2436       84.7079       67.3690       62.1057       57.0365       50.6255       78.2489       84.9862       66.2724       60.1808       59.5170       69.5016       72.4854       67.1810       53.5769       56.3167       52.1659       57.5944       62.1859       65.1947       78.3370       67.8877       68.1515       64.6150       69.2084       82.4311       85.2386       86.0631       86.5637       87.1741       92.6327       91.2878       91.8559       95.4371      101.0582       99.2136      101.9219      100.7288      125.7745      116.2906      118.6478      108.9759       89.4104       78.9273       77.9422       85.1052       87.0406       90.6710       89.6056       85.4823       82.5127       78.2023       77.0676       74.8414       76.1685       76.4452       76.1007       82.0750        0.0000        0.0000        0.0000        0.0000        0.0000
        0.0000        0.0000        0.0000        0.0000        0.0000        0.0000        0.0000        0.0000        0.0000        0.0000        0.0000        0.0000        0.0000        0.0000        0.0000        0.0000        0.0000        0.0000        0.0000        0.0000        0.0000        0.0000        0.0000        0.0000        0.0000        0.0000        0.0000        0.0000        0.0000        0.0000        0.0000        0.0000        0.0000        0.0000        0.0000       18.2344       13.6703       14.8668       17.1399       14.4745       15.0435       17.0851       18.0846       14.7223       14.3656       13.7324       34.2463        9.3541       10.6018        9.2458        8.8073        6.6080        6.3295        7.4482        9.5901        7.3626        6.3243        5.8266        6.1145        8.7229        8.9717       16.2962       10.4879       14.2906       14.9236       10.9936       11.7003       11.3743       11.2449       10.8398        9.6776        6.6408        0.0000        0.0000        0.0000        0.0000        0.0000        0.0000        0.0000        0.0000        0.0000        0.0000        0.0000        0.0000        0.0000        0.0000        0.0000        0.0000        0.0000        0.0000        0.0000        0.0000        0.0000        0.0000        0.0000        0.0000        0.0000        0.0000        0.0000        0.0000        0.0000        0.0000        0.0000        0.0000        0.0000        0.0000        0.0000        0.0000        0.0000        0.0000        0.0000        0.0000        0.0000        0.0000        0.0000        0.0000        0.0000        0.0000        0.0000        0.0000        0.0000        0.0000        0.0000        0.0000        0.0000        0.0000        0.0000        0.0000        0.0000        0.0000        0.0000        0.0000        0.0000        0.0000        0.0000        0.0000        0.0000        0.0000        0.0000        0.0000        0.0000        0.0000        0.0000        0.0000        0.0000        0.0000        0.0000        0.0000        0.0000        0.0000        0.0000        0.0000        0.0000        0.0000        0.0000        0.0000        0.0000        0.0000        0.0000        0.0000        0.0000        0.0000        0.0000        0.0000        0.0000        0.0000        0.0000        0.0000        0.0000        0.0000        0.0000       26.2668       28.7120       20.9657       22.6749       28.0699       28.5765       41.4405       40.9053       38.5239       38.5573       44.1198       61.9689       76.4922       66.3479       69.1594       75.6102       79.3407       74.0260       65.5453       64.5296       57.6048       92.0341       74.9979       68.5923       71.1029       63.5608       61.4500       59.5668       54.7611       50.4997       50.8347       52.9306       70.4557       67.7426       70.9352       71.6934       67.4458       67.6975       70.8292       72.7465       78.5907       81.0622       82.7245       79.5977       82.8062       87.1094       86.4342       91.6051      101.7605       96.2943      102.6280      103.8219      100.7360      122.5109      123.1394      118.5555      105.4869       91.4658       89.5207       84.8779       86.5690      100.6305      114.3997      103.5583       92.0629       86.3577       84.7640       81.6360       77.0967       81.5705       87.3728       88.6884       88.4707        0.0000        0.0000        0.0000        0.0000        0.0000
        0.0000        0.0000        0.0000        0.0000        0.0000        0.0000        0.0000        0.0000        0.0000        0.0000        0.0000        0.0000        0.0000        0.0000        0.0000        0.0000        0.0000        0.0000        0.0000        0.0000        0.0000        0.0000        0.0000        0.0000        0.0000        0.0000        0.0000        0.0000        0.0000        0.0000        0.0000        0.0000        0.0000        0.0000        0.0000       15.9154       12.4158       14.4071       17.9300       18.2182       15.3445       15.6162       16.1718       18.8271       13.3294       19.8544       33.3319       27.6847       11.5869        7.1467        6.7446      113.8788       33.0507        5.6586        6.5943        3.1055        2.8856        3.1552        3.5919        9.6627       10.0278       11.3734       11.7156       11.2881       12.3644       11.1392       10.6753       13.3987       13.5927       14.0641       11.4689        8.9654        0.0000        0.0000        0.0000        0.0000        0.0000        0.0000        0.0000        0.0000        0.0000        0.0000        0.0000        0.0000        0.0000        0.0000        0.0000        0.0000        0.0000        0.0000        0.0000        0.0000        0.0000        0.0000        0.0000        0.0000        0.0000        0.0000        0.0000        0.0000        0.0000        0.0000        0.0000        0.0000        0.0000        0.0000        0.0000        0.0000        0.0000        0.0000        0.0000        0.0000        0.0000        0.0000        0.0000        0.0000        0.0000        0.0000        0.0000        0.0000        0.0000        0.0000        0.0000        0.0000        0.0000        0.0000        0.0000        0.0000        0.0000        0.0000        0.0000        0.0000        0.0000        0.0000        0.0000        0.0000        0.0000        0.0000        0.0000        0.0000        0.0000        0.0000        0.0000        0.0000        0.0000        0.0000        0.0000        0.0000        0.0000        0.0000        0.0000        0.0000        0.0000        0.0000        0.0000        0.0000        0.0000        0.0000        0.0000        0.0000        0.0000        0.0000        0.0000        0.0000        0.0000        0.0000        0.0000        0.0000        0.0000        0.0000       18.8231       24.6015       26.2924       22.1526       20.6138       22.4360       28.6864       31.4132       29.2743       25.7658       31.5687       33.8063       45.2695       47.2280       46.6326       45.8757       47.2195       59.6605       66.4021       86.1311      104.7316       99.4580       88.0139       89.3066       95.5001       93.0736      115.7776       88.7023       55.3892       55.5725       51.5703       53.9547       78.9171       63.7841       65.6892       89.6645       82.8015       85.5324       77.4963       84.7136       86.1970       78.9927       86.3963      130.1404      139.2511       76.8684       86.0072       78.8630       90.8362       86.5608       87.1055       91.6437       92.8445       95.3662      122.9407      116.2432      108.1809      106.8078      100.4462       94.9947       91.3108      106.8634      106.3184      136.9759      109.5186       98.1541       96.7890       90.6290      101.0864      108.8789       99.8985      108.5108      106.4246        0.0000        0.0000        0.0000        0.0000        0.0000        0.0000
        0.0000        0.0000        0.0000        0.0000        0.0000        0.0000        0.0000        0.0000        0.0000        0.0000        0.0000        0.0000        0.0000        0.0000        0.0000        0.0000        0.0000        0.0000        0.0000        0.0000        0.0000        0.0000        0.0000        0.0000        0.0000        0.0000        0.0000        0.0000        0.0000        0.0000        0.0000        0.0000        0.0000        0.0000        0.0000       14.5488       10.8224       10.6185       16.0103       14.8736       14.2246       14.2352       14.7940       13.8333       10.2962       10.6245       13.0246        8.0408        6.8145        6.0000        6.2079       34.9434        6.0090        7.4749        9.4035        8.2725        4.5582        3.5691        3.8272        9.7936        9.6785       11.5688       12.1746       12.2908       11.2823       11.3499       11.2712       14.8158       15.1218       13.6172       11.9872        0.0000        0.0000        0.0000        0.0000        0.0000        0.0000        0.0000        0.0000        0.0000        0.0000        0.0000        0.0000        0.0000        0.0000        0.0000        0.0000        0.0000        0.0000        0.0000        0.0000        0.0000        0.0000        0.0000        0.0000        0.0000        0.0000        0.0000        0.0000        0.0000        0.0000        0.0000        0.0000        0.0000        0.0000        0.0000        0.0000        0.0000        0.0000        0.0000        0.0000        0.0000        0.0000        0.0000        0.0000        0.0000        0.0000        0.0000        0.0000        0.0000        0.0000        0.0000        0.0000        0.0000        0.0000        0.0000        0.0000        0.0000        0.0000        0.0000        0.0000        0.0000        0.0000        0.0000        0.0000        0.0000        0.0000        0.0000        0.0000        0.0000        0.0000        0.0000        0.0000        0.0000        0.0000        0.0000        0.0000        0.0000        0.0000        0.0000        0.0000        0.0000        0.0000        0.0000        0.0000        0.0000        0.0000        0.0000        0.0000        0.0000        0.0000        0.0000        0.0000        0.0000        0.0000       33.8501       41.1389        0.0000       30.1560       21.8714       23.7735       30.4046       21.3213       23.2911       23.3795       25.4835       22.5915       24.0107       29.3652       31.6106       36.9011       41.8271       41.0846       40.6516       43.3080       41.1101       38.3598       52.0348       99.4930      134.1107      100.0107       87.5484       83.3172       86.7885       81.5703       82.7977       77.1931       80.0571       75.7334       66.3263       66.8061       73.1346       70.6392       77.7832       78.8779       76.0285       78.7285       85.9481       88.9201      101.7329      149.7194       94.3279       85.4758       79.6411       71.1091       69.1134       70.9355       75.2240       76.5717       81.3103       83.5224       86.1227       96.6017       98.0807      109.3561      109.5255       96.6765       95.1395       97.3102       90.0350       89.9893       93.7263       98.6048       99.8784       97.5325       99.8279       96.3108       98.3200      105.4646      104.3893      103.1816      108.8098        0.0000        0.0000        0.0000        0.0000        0.0000        0.0000        0.0000
        0.0000        0.0000        0.0000        0.0000        0.0000        0.0000        0.0000        0.0000        0.0000        0.0000        0.0000        0.0000        0.0000        0.0000        0.0000        0.0000        0.0000        0.0000        0.0000        0.0000        0.0000        0.0000        0.0000        0.0000        0.0000        0.0000        0.0000        0.0000        0.0000       63.9452       64.6556       55.5871       47.2287       36.4579       25.7126       17.2817       15.1171       12.4180       12.4544       15.0110       17.0016       15.6406       14.8906       12.1289       11.6590       11.7639       10.6901        9.1397        8.6583        8.0741        8.1343        6.6661        6.9915        7.3143        7.2829        2.7434        3.3251        3.2613        2.8592       10.8476       11.8352       10.9459       10.1966       12.1783       12.0286       11.6633       11.0897       14.3524       14.1603       13.6793       13.3959       11.0741        8.7283        0.0000        0.0000        0.0000        0.0000        0.0000        0.0000        0.0000        0.0000        0.0000        0.0000        0.0000        0.0000        0.0000        0.0000        0.0000        0.0000        0.0000        0.0000        0.0000        0.0000        0.0000        0.0000        0.0000        0.0000        0.0000        0.0000        0.0000        0.0000        0.0000        0.0000        0.0000        0.0000        0.0000        0.0000        0.0000        0.0000        0.0000        0.0000        0.0000        0.0000        0.0000        0.0000        0.0000        0.0000        0.0000        0.0000        0.0000        0.0000        0.0000        0.0000        0.0000        0.0000        0.0000        0.0000        0.0000        0.0000        0.0000        0.0000        0.0000        0.0000        0.0000        0.0000        0.0000        0.0000        0.0000        0.0000        0.0000        0.0000        0.0000        0.0000        0.0000        0.0000        0.0000        0.0000        0.0000        0.0000        0.0000        0.0000        0.0000        0.0000        0.0000        0.0000        0.0000        0.0000        0.0000        0.0000        0.0000        0.0000        0.0000        0.0000        0.0000       44.0679       46.4194       42.3889       36.5197       30.5024       25.3929       31.9485       24.5544       19.5726       21.5662       28.6132       31.7972      148.7457      158.7537       35.4957       45.9023       42.2615       43.3729       44.3417       44.0859       47.0668       47.4489       44.4813       59.2959      123.9199      120.8851       73.4833       82.9008       83.3573       80.0337       75.0598       67.7935       75.7492       76.4862       74.9295       62.6661       70.3257       82.1774       73.3614       96.5608      104.5419       86.2498       81.4446      142.7549       91.0660      100.9208      112.6700       77.0417       74.5577       70.3051       72.3086       71.0030       69.7921       69.8810       72.0957       79.4829       81.3731       85.1126       96.4367       95.9311       97.4964      103.1590      102.5271      102.1108       92.3263       93.7463       92.9053       95.2615       92.1128       96.1790       97.3812      103.2970      105.6871      110.6165      109.2856      106.8421      107.0803        0.0000        0.0000        0.0000        0.0000        0.0000        0.0000        0.0000        0.0000
        0.0000        0.0000        0.0000        0.0000        0.0000        0.0000        0.0000        0.0000        0.0000        0.0000        0.0000        0.0000        0.0000        0.0000        0.0000        0.0000        0.0000        0.0000        0.0000        0.0000        0.0000        0.0000        0.0000        0.0000        0.0000        0.0000       73.8888       79.9054       90.8349       89.9804       77.5198       61.7740       39.7694       32.1337       22.4826       17.1351       16.2309       33.3774       39.6940       11.8866       12.0664       12.2614       11.7175        9.5935        9.2320        9.7092       10.1039        8.7500        8.2617        7.9795        8.4748        7.0659        7.0755        7.2578        7.1843        2.7757        2.7739        2.3940        3.5136       10.8279       11.6730       11.3869       10.2545       12.1477       12.7560       12.0493       11.5421       14.9274       14.7189       14.2380       13.3206       10.3810        9.2014        8.4081        7.7356        5.1610        4.6728        4.5243        4.1203        6.7465        7.6906        7.6115        0.0000        0.0000        0.0000        0.0000        0.0000        0.0000        0.0000        0.0000        0.0000        0.0000        0.0000        0.0000        0.0000        0.0000        0.0000        0.0000        0.0000        0.0000        0.0000        0.0000        0.0000        0.0000        0.0000        0.0000        0.0000        0.0000        0.0000        0.0000        0.0000        0.0000        0.0000        0.0000        0.0000        0.0000        0.0000        0.0000        0.0000        0.0000        0.0000        0.0000        0.0000        0.0000        0.0000        0.0000        0.0000        0.0000        0.0000        0.0000        0.0000        0.0000        0.0000        0.0000        0.0000        0.0000        0.0000        0.0000        0.0000        0.0000        0.0000        0.0000        0.0000        0.0000        0.0000        0.0000        0.0000        0.0000        0.0000        0.0000        0.0000        0.0000        0.0000       49.6476       38.8424       36.3359       34.8142       30.5567        0.0000        0.0000        0.0000        0.0000       38.0895       34.4947       35.7025       40.5037       41.4094       33.4167       28.1634       22.5156       22.6861       21.4614       20.5835       29.9071       48.3087       50.0854       41.5955       39.7262       48.6230       57.0161       40.9173       52.1507       63.6157       51.7040       42.8732       45.4259       57.9741       70.1184      102.0647      123.0599       73.7012       79.8491       87.5674       76.2218       60.9727       52.1559       77.3178       76.9480       72.3794       66.5441       69.9247       70.4950       76.6010       96.6618      117.6185       77.5992       72.7100       85.6082       86.9480       98.6027      105.7992       83.3322       79.5518       79.3116       70.1916       78.1819       87.1596       79.0295       71.2568       74.1873       87.4542       92.0456      111.6228      104.4436       99.8807      107.1698       98.7064      100.4561      102.9805      103.9944      107.1315      106.2408       99.0245       98.8116       97.0590      102.4197      120.6727      110.1626      106.1813      112.6210      118.0277        0.0000        0.0000        0.0000        0.0000        0.0000        0.0000        0.0000        0.0000
        0.0000        0.0000        0.0000        0.0000        0.0000        0.0000        0.0000        0.0000        0.0000        0.0000        0.0000        0.0000        0.0000        0.0000        0.0000        0.0000        0.0000        0.0000        0.0000        0.0000        0.0000        0.0000        0.0000        0.0000        0.0000      151.8267      143.8402       88.0239       54.5562       34.0569       25.3498       22.7998       21.2379       21.2754       21.0572       11.5581       11.2338       44.8180      134.4610       92.4287       13.0359        7.5921        7.0938        7.7677        8.2898        9.0630        9.3220       10.0065       10.0077       10.1498       10.8912        8.1050        8.0721        7.9831        7.4354        7.0455        7.9030        9.1643       10.5430       13.7112       13.3403       13.4375       12.6983       13.9658       15.2410       13.8870       13.7525       14.7670       13.9446       14.4456       13.7299        9.4279        8.2353        7.5207        7.0859        5.7468        6.8433        5.0489        5.0688        3.5997        5.2429        6.4669       22.6794        9.0051        0.0000        0.0000        0.0000        0.0000        0.0000        0.0000        0.0000        0.0000        0.0000        0.0000        0.0000        0.0000        0.0000        0.0000        0.0000        0.0000        0.0000        0.0000        0.0000        0.0000        0.0000        0.0000        0.0000        0.0000        0.0000        0.0000        0.0000        0.0000        0.0000        0.0000        0.0000        0.0000        0.0000        0.0000        0.0000        0.0000        0.0000        0.0000        0.0000        0.0000        0.0000        0.0000        0.0000        0.0000        0.0000        0.0000        0.0000        0.0000        0.0000        0.0000        0.0000        0.0000        0.0000        0.0000        0.0000        0.0000        0.0000        0.0000        0.0000        0.0000        0.0000        0.0000        0.0000        0.0000        0.0000        0.0000        0.0000        0.0000       26.6079       25.1452       24.3526       26.1645       28.7160       25.4779       22.4264       29.0994       34.0409       33.5726       35.8429       35.1817       33.9141       32.0124       33.7959       34.8683       32.4660       31.6625       37.4883       34.2956       36.0751       35.6172       38.1078       44.0035       49.9795       54.1760       65.6718       67.3263       70.5606       75.2568       72.5492       70.2948       59.1200       56.7664       67.2878       65.9779       83.0592       77.9970       77.9627       64.2132       64.1410       63.6504       64.2902       63.3687       59.3539       70.4456       78.7425       73.0569       82.0580       98.3295       86.0791       76.2088       79.9469       89.9884       91.1234       80.3189       91.6428       90.2673       95.1102       88.2871       88.0357       92.7192       96.7883       94.5001       93.8728       84.7623       82.0719       86.2924       86.4085       99.8420      112.8536      120.4723      120.4399      113.7030      109.4926      114.2398      120.4531      125.3590      116.9872      109.6039      105.8590      102.9860        0.0000        0.0000      116.6312      117.9657      116.3761      118.7814        0.0000        0.0000        0.0000        0.0000        0.0000        0.0000        0.0000        0.0000        0.0000
        0.0000        0.0000        0.0000        0.0000        0.0000        0.0000        0.0000        0.0000        0.0000        0.0000        0.0000        0.0000        0.0000        0.0000        0.0000        0.0000        0.0000        0.0000        0.0000        0.0000        0.0000        0.0000        0.0000        0.0000        0.0000        0.0000      106.8261       94.7998       57.4023       48.7815       19.7938       76.0382       62.5608       17.3137       15.7429        9.2958        8.9524        9.7256       26.3027       34.8842        9.1406        8.4578        9.0981       10.4534       11.5193       12.1651        9.4177       10.5463       11.4269       12.0964       11.7969        8.8450        9.5822       10.3344       10.9726        7.8608        7.4242       11.2969       14.2684       15.8683       14.5664       15.6084       15.5348       15.7808       15.6927       14.0899       13.2690       15.1834       14.0827       13.5161       13.1179       11.4232       11.0271        9.7680        8.0536        6.1933        6.3910        5.9757        5.6077        3.2377        4.9167        4.9543        4.6695        2.4503        4.6872        2.4573        0.0000        0.0000        0.0000        0.0000        0.0000        0.0000        0.0000        0.0000        0.0000        0.0000        0.0000        0.0000        0.0000        0.0000        0.0000        0.0000        0.0000        0.0000        0.0000        0.0000        0.0000        0.0000        0.0000        0.0000        0.0000        0.0000        0.0000        0.0000        0.0000        0.0000        0.0000        0.0000        0.0000        0.0000        0.0000        0.0000        0.0000        0.0000        0.0000        0.0000        0.0000        0.0000        0.0000        0.0000        0.0000        0.0000        0.0000        0.0000        0.0000        0.0000        0.0000        0.0000        0.0000        0.0000        0.0000        0.0000        0.0000        0.0000        0.0000        0.0000        0.0000        0.0000        0.0000        0.0000        0.0000        0.0000       18.6671       18.7676       21.3000       26.7741       34.1892       25.6682       22.1155       27.5505       30.1252       32.1100       32.9893       32.8027       33.4153       35.6120       32.9032       37.0053       35.8549       41.1791       47.1812       48.4649       53.1639       52.7258       52.4346       55.5048       58.1123       62.4195       74.6239      100.8393      111.7687       83.7366       69.5344       70.9455       68.5302       66.7534       70.0697       60.6761       73.2510       81.0608       82.6042       73.9256       67.9096       87.8839       63.0531       55.6589       62.9621       59.5358       51.9043       65.0758       76.0341       63.5676       89.3160       94.2567       82.0001       79.2636       87.2373       72.9342       78.8127       81.4995       83.6490       82.8814       82.8594       77.6775       91.3859      102.5417      100.4292       97.8951       99.5684       99.5902       95.8197      101.6048      113.8644      115.9859      113.9912      107.8234      107.3099      120.5039      130.6243      131.2266      124.1114      118.0603      111.1741        0.0000        0.0000        0.0000        0.0000        0.0000        0.0000        0.0000        0.0000        0.0000        0.0000        0.0000        0.0000        0.0000        0.0000        0.0000        0.0000
        0.0000        0.0000        0.0000        0.0000        0.0000        0.0000        0.0000        0.0000        0.0000        0.0000        0.0000        0.0000        0.0000        0.0000        0.0000        0.0000        0.0000        0.0000        0.0000        0.0000        0.0000        0.0000        0.0000        0.0000        0.0000        0.0000        0.0000       32.3538       28.3245       20.5002       22.2943       22.7391       19.1563       14.3876       18.8068       11.4232        8.1876        7.2365       12.3047        9.0575       12.5077       12.2283       13.7649       14.0965       14.3782       13.1434       12.7966       14.0870       14.0129       12.0500       12.1442       11.0120       12.5668       13.2706       11.7982        9.8376        9.2388       10.5999       14.5319       16.9701       15.1819       14.9588       17.3883       15.7272       16.8390       15.5023       15.3133       17.3769       15.5409       14.7165       16.7215       13.1861       10.6021       10.1407        9.3119        6.9473        6.9068        6.3137        6.2867        3.5268        3.8563        3.7810        5.6121        3.5594        5.5247        3.0868        2.5667        2.1090        0.1232        4.5665        0.0000        0.0000        0.0000        0.0000        0.0000        0.0000        0.0000        0.0000        0.0000        0.0000        0.0000        0.0000        0.0000        0.0000        0.0000        0.0000        0.0000        0.0000        0.0000        0.0000        0.0000        0.0000        0.0000        0.0000        0.0000        0.0000        0.0000        0.0000        0.0000        0.0000        0.0000        0.0000        0.0000        0.0000        0.0000        0.0000        0.0000        0.0000        0.0000        0.0000        0.0000        0.0000        0.0000        0.0000        0.0000        0.0000        0.0000        0.0000        0.0000        0.0000        0.0000        0.0000        0.0000        0.0000        0.0000        0.0000        0.0000        0.0000        0.0000        0.0000        0.0000       15.8007       16.1664       16.0289       19.0780       22.0776       22.9814       21.5164       23.1699       29.8130       35.9984       39.3900       41.2293       39.4529       46.0530       43.7967       36.0146       37.3697       40.3115       43.4505       45.4141       49.4045       51.4058       46.8058       54.0112       54.1171       59.1369       66.7686       74.5151       63.5714       79.2695       62.9124       65.7864       75.7203       74.3952       71.7323       61.4253       57.1822       66.6374      106.8239       84.7752       64.9388       75.2963       61.6430       49.4670       44.3399       48.0594       57.4032       64.5704       67.6388       64.6920       57.8127       67.2403       76.3776       79.1924       84.2571       83.5357       69.9776       86.8283       87.2297       84.7798       84.2114       79.3481       74.8368       80.6127       91.0642       95.4534       99.8518      113.7455      129.8748      106.2937      112.4818      118.8689      118.0198      111.8270      112.2883      123.2982      131.6978      144.2628      130.4987      120.4375      119.7599      119.1648        0.0000        0.0000        0.0000        0.0000        0.0000        0.0000        0.0000        0.0000        0.0000        0.0000        0.0000        0.0000        0.0000        0.0000        0.0000        0.0000
        0.0000        0.0000        0.0000        0.0000        0.0000        0.0000        0.0000        0.0000        0.0000        0.0000        0.0000        0.0000        0.0000        0.0000        0.0000        0.0000        0.0000        0.0000        0.0000        0.0000        0.0000        0.0000        0.0000        0.0000        0.0000        0.0000        0.0000       23.3328       27.1900       26.1384       23.7366       18.8063       16.9043       17.3164       17.3722       11.5304       11.6954       19.3504       24.5142       36.5077       66.3335       37.9414       29.3238       22.0084       13.9835       12.6812       12.7463       16.5554       16.9629       16.8766       17.3681       16.1719       14.9248       15.4195       15.1324       11.8447       14.2566       18.5749       16.8647       19.9636       20.2603       19.7899       19.4954       22.6081       20.3228       18.0322       16.5449       21.6127       19.8076       17.4053       14.0308       11.6824       10.9215        8.6177        8.1253        7.0917        7.0282        7.1695        7.1191        5.2587        6.7095        8.0895        2.5259        2.0465        1.6657        1.2189        0.8331        0.1243        0.6973        0.6692        0.0000        0.0000        0.0000        0.0000        0.0000        0.0000        0.0000        0.0000        0.0000        0.0000        0.0000        0.0000        0.0000        0.0000        0.0000        0.0000        0.0000        0.0000        0.0000        0.0000        0.0000        0.0000        0.0000        0.0000        0.0000        0.0000        0.0000        0.0000        0.0000        0.0000        0.0000        0.0000        0.0000        0.0000        0.0000        0.0000        0.0000        0.0000        0.0000        0.0000        0.0000        0.0000        0.0000        0.0000        0.0000        0.0000        0.0000        0.0000        0.0000        0.0000        0.0000        0.0000        0.0000        0.0000        0.0000        0.0000        0.0000        0.0000        0.0000        0.0000        0.0000        0.0000       14.7474       16.2968       16.9581       18.6144       18.9620       20.6609       32.0290       30.8944       39.4546       42.0829       48.0664       47.0464       44.0153       45.0928       43.2399       46.7611       56.7730       52.4181       49.7983       49.0387       49.8637       49.2664       50.9842       55.1909       64.0039       58.5921       72.3371       65.9394       59.1718       61.1060       76.3694       77.7698       74.0393       85.0224       87.1031       79.8726       89.2786      104.7454       77.7337       69.7852       56.8820       52.8131       51.1702       50.3516       51.0656       59.6607       78.3279       78.5378       71.6913       65.4570       77.3421       70.9745       68.1218       73.4943       88.4133       82.9964       88.0806       92.8321       92.5757      103.0923      106.2339       87.0245       87.7511      100.5591      105.7255      120.6271      137.2683      140.3923      114.4368      112.6162      129.1311      129.7050      127.2893      134.1765      128.8593      123.8308      123.9958      121.3114      126.4018      135.0706      140.4877        0.0000        0.0000        0.0000        0.0000        0.0000        0.0000        0.0000        0.0000        0.0000        0.0000        0.0000        0.0000        0.0000        0.0000        0.0000        0.0000
        0.0000        0.0000        0.0000        0.0000        0.0000        0.0000        0.0000        0.0000        0.0000        0.0000        0.0000        0.0000        0.0000        0.0000        0.0000        0.0000        0.0000        0.0000        0.0000        0.0000        0.0000        0.0000        0.0000        0.0000        0.0000        0.0000        0.0000        0.0000       23.0082       21.9550       19.0539       23.2433       24.2220       23.0905       23.3610       18.0788       16.6734       23.8480       36.0257       51.1567       74.9352      112.1280       92.1147       56.5538       31.4091       22.2761       21.7665       20.4323       20.7750       23.1269       27.2720       25.7981       25.9333       27.3954       25.9423       19.8195       18.0002       17.4652       19.5069       38.9338       86.6882       42.8233       22.3144       25.4227       23.3621       21.6516       17.9748       18.9048       16.8024       14.5324       11.4034        5.6604        5.2415        4.0373        6.1083        8.5690        9.6057       25.6711       32.4064        9.2270       10.4892       15.1306        7.8265        4.5225        2.9558        1.7802        1.1557        0.4295        2.2576        1.0604        1.0172        0.0000        0.0000        0.0000        0.0000        0.0000        0.0000        0.0000        0.0000        0.0000        0.0000        0.0000        0.0000        0.0000        0.0000        0.0000        0.0000        0.0000        0.0000        0.0000        0.0000        0.0000        0.0000        0.0000        0.0000        0.0000        0.0000        0.0000        0.0000        0.0000        0.0000        0.0000        0.0000        0.0000        0.0000        0.0000        0.0000        0.0000        0.0000        0.0000        0.0000        0.0000        0.0000        0.0000        0.0000        0.0000        0.0000        0.0000        0.0000        0.0000        0.0000        0.0000        0.0000        0.0000        0.0000        0.0000        0.0000        0.0000        0.0000        0.0000        0.0000        0.0000        0.0000       15.6221       16.9186       15.6632       21.0167       31.1151       30.4441       32.1464       41.6142       44.6327       39.1104       36.8600       39.1764       41.5665       40.6737       47.5950       53.7749       49.0902       49.3961       42.4934       37.0525       44.5698       62.6144       63.9815       69.2028       66.7051       65.6684       61.7960       58.1631       72.8155       87.0867       76.8978       71.1610       87.5803      100.8005       95.4204       98.9267       74.8243       73.2147       59.8571       50.9232       50.1665       50.7014       52.8910       50.9772       55.4312       82.8800       84.7106       88.0818       89.7885       79.4232       77.0987       76.1398       78.5253       84.5000       89.6014       91.2112       92.8749       93.6696      104.9501      126.5979       99.2490      107.7601       94.5031       98.4708      117.9777      139.9078      128.6944      126.2589      123.6659      152.6186      122.5187      127.6104      131.4189      132.5041      122.2779      120.2946      113.9493      122.4135      126.6471      125.5415        0.0000        0.0000        0.0000        0.0000        0.0000        0.0000        0.0000        0.0000        0.0000        0.0000        0.0000        0.0000        0.0000        0.0000        0.0000        0.0000
        0.0000        0.0000        0.0000        0.0000        0.0000        0.0000        0.0000        0.0000        0.0000        0.0000        0.0000        0.0000        0.0000        0.0000        0.0000        0.0000        0.0000        0.0000        0.0000        0.0000        0.0000        0.0000        0.0000        0.0000        0.0000        0.0000        0.0000        0.0000       21.9617       20.8051       21.4893       27.5295       29.8403       29.8099       28.7332       27.0707       32.0517       35.9229       39.4403       29.3818       27.1466       25.0549       25.4442       37.8561       38.0953       35.9804       43.0460       39.1463       32.5897       26.6597       30.1459       39.9837       36.8750       33.6542       35.0311       27.5938       22.5110       18.7457       34.2452       26.1589       46.7069       38.2100       48.8620       65.5776       44.3112       28.1396       29.1486       50.1341       29.4141       23.1512       14.7325        9.1638        7.7828        6.5227        8.4543       13.4978       16.6759       34.2380       44.4571       13.5890       13.9094       13.4067       20.2732        9.9888        7.4951        5.7965        1.5049        0.0584        0.4185        1.0277        0.9939        0.0000        0.0000        0.0000        0.0000        0.0000        0.0000        0.0000        0.0000        0.0000        0.0000        0.0000        0.0000        0.0000        0.0000        0.0000        0.0000        0.0000        0.0000        0.0000        0.0000        0.0000        0.0000        0.0000        0.0000        0.0000        0.0000        0.0000        0.0000        0.0000        0.0000        0.0000        0.0000        0.0000        0.0000        0.0000        0.0000        0.0000        0.0000        0.0000        0.0000        0.0000        0.0000        0.0000        0.0000        0.0000        0.0000        0.0000        0.0000        0.0000        0.0000        0.0000        0.0000        0.0000        0.0000        0.0000        0.0000        0.0000        0.0000        0.0000        0.0000       19.9923       18.6260       22.2902       18.0937       20.8686       25.0259       27.3769       31.7757       37.3038       37.7131       34.1590       34.1814       39.0255       46.9765       51.3881       44.2077       43.3896       49.1722       54.0662       54.5730       54.0917       48.7620       49.9321       41.2692       51.4480       63.2438       66.4121       70.6528       72.4855       72.8002       68.3518       85.4685       72.7598       82.4243       89.1159       91.7997      107.7825       95.4370       87.0815       62.7572       51.8961       47.4050       59.0036       62.5858       49.8647       49.0327       52.5758       64.8253       83.5594       98.0105      113.0380       82.2314       81.2396       87.6805       93.6609      103.5348      106.5625      116.7919       92.9263       97.9282      108.3607      121.2963      115.4771      169.6097      110.4406      121.5124      136.3605      131.0775      125.6590      123.1269      127.1730      138.5881      135.8870      128.6235      122.6999      123.2228      120.4838      120.9446      112.7316      114.9898      116.8920      114.2213        0.0000        0.0000        0.0000        0.0000        0.0000        0.0000        0.0000        0.0000        0.0000        0.0000        0.0000        0.0000        0.0000        0.0000        0.0000        0.0000
        0.0000        0.0000        0.0000        0.0000        0.0000        0.0000        0.0000        0.0000        0.0000        0.0000        0.0000        0.0000        0.0000        0.0000        0.0000        0.0000        0.0000        0.0000        0.0000        0.0000        0.0000        0.0000        0.0000        0.0000        0.0000        0.0000        0.0000        0.0000       44.6742       50.7332       38.5042       44.6987       44.1855       40.4142       37.0711       50.4058       48.0469       45.4191       42.3877       29.0399       25.0687       24.8785       23.9333       26.2705       28.2704       35.1270       46.3008       38.9633       35.7998       27.6284       30.9244       38.8172       33.8554       34.1954       31.3274       32.1393       30.2960       24.2732       20.4958       18.6350       20.7676       23.2133       23.1502       42.2585       68.2634       72.0254       69.4604       70.0086       40.1840       27.9337       16.1088       11.9494        8.5820        9.6786       13.9619       18.0129       24.9055       21.5816       20.2162       56.9514       45.9121       19.2813       15.1954       29.9067       24.7809        5.3648        4.3531        2.9502        2.7518        2.0735        0.7070        1.5996        0.0000        0.0000        0.0000        0.0000        0.0000        0.0000        0.0000        0.0000        0.0000        0.0000        0.0000        0.0000        0.0000        0.0000        0.0000        0.0000        0.0000        0.0000        0.0000        0.0000        0.0000        0.0000        0.0000        0.0000        0.0000        0.0000        0.0000        0.0000        0.0000        0.0000        0.0000        0.0000        0.0000        0.0000        0.0000        0.0000        0.0000        0.0000        0.0000        0.0000        0.0000        0.0000        0.0000        0.0000        0.0000        0.0000        0.0000        0.0000        0.0000        0.0000        0.0000        0.0000        0.0000        0.0000        0.0000        0.0000        0.0000        0.0000       14.4473       19.4630       17.5281       17.1618       21.0341       22.9057       24.4195       24.2064       23.5963       26.1502       25.9465       30.1457       42.9519       76.1877       55.5998       67.9923      171.5766       39.9053       45.1285       52.9812       53.0100       56.4517       47.8415      142.8798       36.4503       45.4169       57.1279       54.3998       61.4819       57.2426       68.7230       75.3490       86.0963       71.4331       83.7974      101.6763       85.2295       96.8410       92.8844       71.0535       77.3507       53.2311       52.1211       60.7930       62.0742       52.8455       57.1703       70.6632       64.2804       79.7239       84.0732       92.4343       88.6934       81.5401       84.3082       95.5983      116.3950      117.1337      114.2950      101.5166      110.7060      144.6053      156.9995      135.4669      145.7042      139.3726      144.1030      145.4586      122.8512      126.3181      129.2164      143.5610      152.9400      131.4652      124.5343      112.8836      119.6009      114.3766      110.8071      112.5293      115.2564      110.9436      107.4921      111.2374        0.0000        0.0000        0.0000        0.0000        0.0000        0.0000        0.0000        0.0000        0.0000        0.0000        0.0000        0.0000        0.0000        0.0000        0.0000
        0.0000        0.0000        0.0000        0.0000        0.0000        0.0000        0.0000        0.0000        0.0000        0.0000        0.0000        0.0000        0.0000        0.0000        0.0000        0.0000        0.0000        0.0000        0.0000        0.0000        0.0000        0.0000        0.0000        0.0000        0.0000        0.0000        0.0000       25.9633       51.8731       45.8780       37.2903       39.0835       42.8856       40.9384       39.4221       54.6511       57.7961       50.1034       47.0229       33.9244       37.9369       51.2211       41.1414       29.5994       22.9925       21.2385       21.2618       19.6404       23.6947       25.6542       25.3678       30.5294       37.2994       37.2942       51.7525       41.9733       34.3073       29.4581       23.2431       19.5845       19.9105       18.6298       17.4196       21.4419       21.1159       19.8795       21.0660       21.1899       21.2455       19.8424       14.7707       13.4988       10.5863       11.6725       11.6220       11.8362       11.9924        8.4342        7.0480        6.4924        6.7851        8.9880       14.6686       24.6312       55.4063        8.6662        3.4814        3.4554        3.0536        2.3463        1.0030        0.8050        0.9344        0.0000        0.0000        0.0000        0.0000        0.0000        0.0000        0.0000        0.0000        0.0000        0.0000        0.0000        0.0000        0.0000        0.0000        0.0000        0.0000        0.0000        0.0000        0.0000        0.0000        0.0000        0.0000        0.0000        0.0000        0.0000        0.0000        0.0000        0.0000        0.0000        0.0000        0.0000        0.0000        0.0000        0.0000        0.0000        0.0000        0.0000        0.0000        0.0000        0.0000        0.0000        0.0000        0.0000        0.0000        0.0000        0.0000        0.0000        0.0000        0.0000        0.0000        0.0000        0.0000        0.0000        0.0000        0.0000        0.0000       13.1541       13.2340       17.3854       22.1173       17.9649       18.8969       21.0660       19.7458       20.5439       23.8990       23.0260       22.8910       33.5091       49.5478       79.2368       50.5369       48.8474       44.5196       44.6296       38.8865       48.1444       49.1553       45.9530       47.6191      125.1589       41.1510       51.0617       51.7512       52.0656       53.3489       51.2368       57.3266       58.2699       75.0727       79.6104       87.5446       89.8822      103.2110      105.6257       93.7901       79.0388       55.5337       55.1705       48.8956       65.5580       61.9819       50.7026       59.9224       67.8780       63.6384       73.7292       76.3961       96.5692       88.1955      101.9463      105.0707      105.0087      148.9569      104.0083      106.8906      104.6507      114.4902      145.6224      133.4222      127.9231      117.1658      121.4747      125.1123      140.0172      145.9046      152.0978      130.3675      137.0698      145.0228      139.2564      129.9091      115.8537      114.2063      110.7980      117.0514      121.2079      114.8854      112.2363      107.3820        0.0000        0.0000        0.0000        0.0000        0.0000        0.0000        0.0000        0.0000        0.0000        0.0000        0.0000        0.0000        0.0000        0.0000        0.0000        0.0000
        0.0000        0.0000        0.0000        0.0000        0.0000        0.0000        0.0000        0.0000        0.0000        0.0000        0.0000        0.0000        0.0000        0.0000        0.0000        0.0000        0.0000        0.0000        0.0000        0.0000        0.0000        0.0000        0.0000        0.0000        0.0000        0.0000        0.0000       20.7538       21.9873       25.6640       24.5855       31.1821       33.3401       32.4444       28.0478       31.3474       41.6652       34.7709       37.7062       38.3755       26.6667       27.1710       20.5523       21.5552       22.5611       22.9741       21.2403       21.5135       24.4408       25.6429       26.1074       29.3894       29.6421       30.1298       35.3762       34.3748       24.2768       23.7315       21.6283       16.1664       15.6670       14.9591       14.8386       19.8676       25.0703       22.9910       17.2565       14.1258       13.5686       12.0008       10.0871       10.2094        8.1082        4.8372        4.3285        3.7879        3.4800        3.9764        4.2879        4.4558        5.2121        6.1208        3.6955       12.7814       31.5140        6.5959        1.7251        2.4913        1.8416        2.2274        1.8499        1.7881        1.0946        0.8533        2.3398        1.6322        0.7560        2.2517        0.6473        0.5284        0.6693        0.0000        0.0000        0.0000        0.0000        0.0000        0.0000        3.0120        3.4239        4.4842        5.0960        0.0000        0.0000        0.0000        0.0000        0.0000        0.0000        0.0000        0.0000        0.0000        0.0000        0.0000        0.0000        0.0000        0.0000        0.0000        0.0000        0.0000        0.0000        0.0000        0.0000        0.0000        0.0000        0.0000        0.0000        0.0000        0.0000        0.0000        0.0000        0.0000        0.0000        0.0000        0.0000        0.0000        0.0000        0.0000        0.0000       16.0780       19.1462       13.4514       11.2898       16.4803       19.8303       19.4939       19.2669       18.8300       21.7813       31.3267       33.5259       34.6000       36.4300       43.7366       40.8101       39.0341       43.0572       40.9046       24.7406       31.4439       35.3634       48.1404       50.1218       47.7043       44.8608       43.6689       42.0078       44.1454       47.7382       53.3874       66.1621       53.5114       56.7694       67.2869       70.0951       73.0678       78.6160       95.8281      111.0130      110.4109      105.9262       89.7722       79.5746       63.6155       54.8097       63.0677       55.0797       57.5933       61.0304       63.0570       66.1839       80.7140       97.0597       98.7284       92.5236       92.7019       98.4259       99.6347      103.3079      100.2333      105.7859      103.9718      115.8678      128.0858      128.0710      130.0825      128.2084      130.3557      146.1813      149.7958      141.1733      134.2303      130.0793      124.3861      131.8736      126.2288      115.4487      109.3826      114.3997      117.8537      120.3261      116.3091      111.9383      107.8358      100.2263        0.0000        0.0000        0.0000        0.0000        0.0000        0.0000        0.0000        0.0000        0.0000        0.0000        0.0000        0.0000        0.0000        0.0000        0.0000        0.0000
        0.0000        0.0000        0.0000        0.0000        0.0000        0.0000        0.0000        0.0000        0.0000        0.0000        0.0000        0.0000        0.0000        0.0000        0.0000        0.0000        0.0000        0.0000        0.0000        0.0000        0.0000        0.0000        0.0000        0.0000        0.0000        0.0000       29.1301       24.7149       25.9461       25.7461       26.0818       31.9049       33.3701       37.2703       38.1918       29.3286       23.8307       27.1432       37.9818       45.8652       24.6172       24.8504       26.9486       24.4115       26.6679       23.3594       25.9087       31.8010       29.6713       25.2146       28.1238       29.5969       27.7211       27.4512       28.6098       24.6533       23.5050       24.0981       21.9697       16.2476       17.3697       13.9010       11.2959       10.2742       12.7054       15.6897       17.9992        9.1640        4.4977        8.9814        8.9976        5.6852        2.0445        2.2612        4.7256        5.2757        7.6603        8.9779        7.9885        9.3362        9.9789        7.8506        2.1230        2.8255        1.9294        1.5036        1.2335        1.7600        1.0490        1.1823        1.0878        1.1359        3.6183        3.5538        2.0483        1.5880        2.1520        1.0781        0.7078        0.5431        0.6124        0.7432        0.8019        1.0223        1.8725        1.2236        0.8861        3.0734        2.7763        3.4902        5.1074        6.1847        5.8378        7.8540       10.4187        0.0000        0.0000        0.0000        0.0000        0.0000        0.0000        0.0000        0.0000        0.0000        0.0000        0.0000        0.0000        0.0000        0.0000        0.0000        0.0000        0.0000        0.0000        0.0000        0.0000        0.0000       11.3031       12.7783       14.2734       15.0810       16.7015       16.0749       14.6538       16.1491       16.5603       15.1810       14.8984       16.9782       21.7917       17.4908       15.6250       16.3727       20.8337       23.6141       24.3894       18.8588       19.7418       29.3337       47.4156       56.3870       50.7695       45.8256       33.2374       31.7371       33.1541       29.8424       31.0021       40.3694       58.5839       44.2872       41.3399       38.9488       39.2474       47.3800       52.3186       58.5208       58.8164       62.3275       64.1053       57.3516       56.1113       58.8711       65.1156       68.7506       69.0447       85.3306      111.9373       96.8255       73.3840       65.7578       74.2020       74.2891       73.5156       78.7105       60.2418       57.4211       55.3568       64.7924       64.0119       83.1137       90.7888       86.5710       83.4016       82.7186       92.3388       97.1419      103.1897      101.7690      103.8303       99.2006      105.3235      118.6889      125.4367      120.7089      129.8765      141.1414      161.8169      168.3425      152.6169      141.0813      151.3458      141.5784      163.4329      125.7549      124.0122      126.6936      131.2591      132.3929      125.8825      123.7213      117.4090        0.0000        0.0000        0.0000        0.0000        0.0000        0.0000        0.0000        0.0000        0.0000        0.0000        0.0000        0.0000        0.0000        0.0000        0.0000        0.0000        0.0000        0.0000
        0.0000        0.0000        0.0000        0.0000        0.0000        0.0000        0.0000        0.0000        0.0000        0.0000        0.0000        0.0000        0.0000        0.0000        0.0000        0.0000        0.0000        0.0000        0.0000        0.0000        0.0000        0.0000        0.0000        0.0000        0.0000        0.0000       31.5023       26.6552       26.4519       28.8797       27.6644       30.4104       33.6832       36.4420       40.2113       30.3586       20.2142       16.0172       14.2966       14.0978       15.0065       29.0646       26.7975       44.9300       37.3391       27.1072       23.1177       21.6392       22.1020       20.9466       21.0000       22.9215       22.8624       21.6403       20.2726       20.7777       24.0972       21.9446       15.9725       16.4642       14.4325       10.1195        6.7693        4.8095        5.4493        6.2215        6.7207        4.5265        3.0170        2.9920        4.8128        4.8305        4.0457        5.6839        7.5881        9.1208       10.8798       11.7210       11.6885       10.9301        7.6293        1.2522        1.7820        2.0516        1.9647        1.7509        1.4894        1.0554        0.9550        2.6940        1.5780        1.8170        1.1185        1.4261        1.3430        1.9534        1.0231        0.6078        0.5845        0.3954        0.4411        0.5562        0.9612        0.5940        0.6606        1.2639        2.2496        3.4476        4.4459        4.0158        4.2654        3.3797        3.9106        5.0872        7.7908        9.8984        8.2881        9.6029        0.0000        0.0000        0.0000        0.0000        0.0000        0.0000        0.0000        0.0000        0.0000        0.0000        0.0000        0.0000       12.3928       11.8873        8.6223        8.0168        8.3918       11.4524       12.6765       13.7251       18.1409       21.0598       15.9947       16.1715       17.8150       17.9251       18.3301       21.9908       17.7199       17.8844       20.5406       20.8902       19.1018       18.5402       20.5779       22.8448       23.3899       24.0332       23.1480       26.0232       41.2160       53.6448       46.2014       34.2277       29.6834       23.1490       22.0153       24.7891       31.2156       37.4494       43.8029       43.4177       45.6694       47.2459       44.1872       53.9188       57.3749       61.5912       67.3276       59.3091       57.7012       55.4544       59.9999       58.1495       60.5892       64.9289       71.5947       74.8954       91.2734       87.5668       73.8109       76.6748       82.8706       80.9417       78.2949       68.8436       78.5991       77.5143       89.6391      116.0653       75.9943       77.7726       83.3081       84.1173       84.4311       80.2546       89.9325       98.6973       99.9935      101.7345      106.9305       95.7141      101.1334      114.8116      128.8407      136.6050      147.6480      149.6257      147.5367      152.5395      135.6921      132.7211      145.3832      174.8076      161.7597      153.2207      155.5858      140.7765      126.7044        0.0000      134.1781      134.5495      122.2561        0.0000        0.0000        0.0000        0.0000        0.0000        0.0000        0.0000        0.0000        0.0000        0.0000        0.0000        0.0000        0.0000        0.0000        0.0000        0.0000        0.0000        0.0000
        0.0000        0.0000        0.0000        0.0000        0.0000        0.0000        0.0000        0.0000        0.0000        0.0000        0.0000        0.0000        0.0000        0.0000        0.0000        0.0000        0.0000        0.0000        0.0000        0.0000        0.0000        0.0000        0.0000        0.0000        0.0000       21.6477       24.2679       20.3883       18.6904       16.7128       16.6584       20.8020       20.8266       21.2714       18.5308       16.6790       13.0997       10.9325       10.4811       10.3071        9.8524       10.6483       12.3480       15.9473       17.1168       16.7142       15.8351       15.3264       16.3923       17.3875       17.5761       16.7233       18.1943       17.8602       24.7541       23.0578       18.5080       13.0743       11.2623       13.5199       12.6039        7.0737        6.5098        5.8718        5.5697        5.9129        5.8337        4.1394        3.3886        2.9926        5.2153        8.3276        9.0201        9.5931        8.4370        7.2881        6.8895        6.5932        6.2092        4.1228        2.6423        1.5483        1.5507        2.5492        2.5401        2.3496        2.3181        1.9759        2.8125        3.1995        2.3159        1.5415        1.1083        0.4086        0.3116        0.6822        0.4777        0.8922        0.7633        0.4594        0.4046        0.4732        0.5720        0.3521        1.0188        2.0515        2.7548        3.2779        3.9576        3.0730        2.7502        2.8011        2.9054        3.6994        7.8555        8.8516       10.0751       10.3692       12.5783       13.8100        9.5569        0.0000        0.0000        0.0000        0.0000        0.0000        0.0000        0.0000        0.0000       16.4437       17.1838       12.8554       13.3610       13.9541       12.0300       12.4774       16.1803       24.1593       26.2149       19.8286       19.0971       31.7804       31.5156       26.7591       33.0642       25.2633       22.2771       19.3205       17.0892       15.7921       19.9193       22.5828       21.6428       22.9129       26.7929       32.1937       26.9148       24.5175       37.4667       50.5787       38.2184       29.6767       23.4426       20.5580       23.0260       38.5164       42.9619       42.3602       53.1469       60.4201       58.5469       48.5176       38.3785       48.8302       68.4146       76.2642       76.4319       68.5124       66.7990       61.3907       66.6279       63.4832       77.2299       89.4641       76.4130       79.6311       94.9842       92.6811       92.2555       79.4510       68.6019       62.8288       62.8105       72.0356       74.2343       75.8248       65.9264       68.8508       78.8828       84.6140       81.8577       84.7231       92.4681       94.5498       99.5631      103.1693      102.3790      101.5045      112.5112      107.9237      107.4671      122.8719      128.1001      119.6251      140.4958      143.4330      145.9369      140.4431      140.7875      145.0562      123.1543      130.3815      153.9340      140.4527      126.4846        0.0000        0.0000        0.0000        0.0000        0.0000        0.0000        0.0000        0.0000        0.0000        0.0000        0.0000        0.0000        0.0000        0.0000        0.0000        0.0000        0.0000        0.0000        0.0000        0.0000        0.0000        0.0000        0.0000        0.0000
        0.0000        0.0000        0.0000        0.0000        0.0000        0.0000        0.0000        0.0000        0.0000        0.0000        0.0000        0.0000        0.0000        0.0000        0.0000        0.0000        0.0000        0.0000        0.0000        0.0000        0.0000        0.0000       12.0016        1.8286        1.9217        2.9740        3.0423        4.1301        4.3060        3.2471        2.2816        6.5634        6.2615        5.9293        6.7709        7.1112        5.6193        5.0848        4.3626        4.5055        4.8413        5.4339        8.4063       11.0556        9.6208       10.5759        6.5635        6.2032        6.8806        8.0210        8.7525        8.0601        9.6132       11.2228       37.7440       32.2742       18.9913        8.3439        8.8945        8.3971        8.6669        5.3188        6.5406        6.2471        4.0325        3.6905        3.4124        2.6325        1.7289        1.9385        2.8067        3.9223        5.4950        4.9546        3.8409        2.9755        2.1768        2.0957        2.2640        3.6327        3.7083        3.7399        3.9635        3.7204        3.7476        3.5199        3.3653        3.7349        3.8478        3.3109        1.8305        1.6362        1.6324        1.7418        1.2405        1.1162        1.0690        1.0044        0.9797        0.9078        0.6674        0.7354        1.0701        1.0078        2.0189        4.1217        7.4846        4.9009        5.0473        4.3168        2.3533        2.2090        2.1878        7.0830        9.4443       10.5084       10.7591        8.0335        8.1114        8.4985        6.4109        9.3093        7.9972        9.7833       12.5502       15.0623       15.1819       14.2287       14.4863       14.8100       14.3151       17.5688       20.4157       19.9794       15.6885       16.8542       29.6565       32.9120       29.1228       22.9494       25.0714       24.6128       23.8879       34.3178       31.1693       25.8704       21.5070       16.6798       16.5954       18.0057       21.3295       25.1364       25.2579       29.6149       30.0659       28.6682       27.1678       31.1415       35.6610       45.1317       41.0154       34.0962       26.7121       32.8744       36.9097       39.5068       43.4554       50.0735       60.1702       65.5410       61.1705       49.2969       45.1481       56.3788       84.1450       99.5468       89.0373       87.1353      102.3117      104.1575       75.3089       68.9585       72.8313       80.4691       82.9682       91.8041       90.2184       84.7084       82.8466       81.8427       69.9823       70.6822       68.9765       64.7966       62.4003       72.8728       73.2513       65.2715       69.8306       78.2803       87.6681       88.3400       92.1791       93.5686       92.7015       88.5457       97.9889      105.8637      110.3181      109.5745      112.4158      122.7518      121.2169      112.9342      111.0452      114.5684      115.9801      108.9685      118.8580      135.0663      101.7744       98.3612       98.8331       99.9808        0.0000        0.0000        0.0000        0.0000        0.0000        0.0000        0.0000        0.0000        0.0000        0.0000        0.0000        0.0000        0.0000        0.0000        0.0000        0.0000        0.0000        0.0000        0.0000        0.0000        0.0000        0.0000        0.0000        0.0000        0.0000
        0.0000        0.0000        0.0000        0.0000        0.0000        0.0000        0.0000        0.0000        0.0000        0.0000        0.0000        0.0000        0.0000        0.0000        0.0000        0.0000        0.0000        0.0000        7.8970        6.0262        6.3875       10.1993       10.6200        1.3729        1.4141        1.8952        1.6906        2.3001        2.4323        2.4486        2.8099        3.0309        3.7641        4.3079        4.5333        3.8129        3.5308        3.7142        3.8033        3.6497        3.3176        2.8869        2.3045        2.4808        3.4852        3.7796        4.1472        4.2089        4.7143        5.9957        6.2315        5.9751        5.8100        7.4874        8.7756       10.4330        9.0658        7.3525        7.6025        6.4781        5.3718        4.5969        4.6927        5.6990        4.5710        5.0588        5.3050        3.2507        1.9617        1.6061        1.7079        1.0956        1.6259        1.9364        1.6810        2.2283        2.0495        2.0775        2.3530        3.8908        4.1720        4.3475        4.3747        4.3831        4.4437        4.2576        3.7701        2.4910        2.3167        2.3929        2.2840        1.9453        3.1225        2.8869        1.8301        1.2811        0.9341        1.3168        0.9021        0.7159        0.8450        1.2069        1.5747        2.8758        3.8286        4.8891        4.7736        3.2654        4.4143        4.7718        4.1411        5.2496        1.4987        2.9493        9.6392        7.9235        6.9967        7.1715        5.8370        6.6447        6.5113        9.8557       13.1144       17.8459       19.6773       21.4212       20.0113       12.0003       11.1949       10.9560       14.1378       20.4416       21.5129       35.4008       33.9626       37.3869       29.2857       24.1773       25.3150       25.5289       23.7205       22.3199       24.4745       32.3382       23.7154       22.0501       18.9665       17.0188       19.7330       25.9845       25.2151       29.1810       28.7246       29.3554       27.5794       29.9375       43.4139       44.6573       41.8082       37.9373       36.1325       36.6423       44.0252       52.7344       50.6056       39.7642       49.1557       65.4445       66.2443       59.5147       57.3822       51.7356       57.4959       83.8445       90.3355       89.7023       89.7003       89.4053       92.4895       89.8238       66.9084       71.2995       82.5736       91.5409      104.2925       99.0994       86.6089       78.4170       87.3986       86.0769       88.7207       77.3649       79.4728       73.9288       70.4847       71.1198       84.4727       80.9446       81.4946       78.2310       86.8249      102.8304       89.6399       90.7867       96.2430       87.3912       86.2502      106.7586      107.4830      111.3234      113.9373      122.2410      110.4758      108.4126      107.2942      101.4715       98.1532       96.0371       97.7470       90.5333       81.7591        0.0000        0.0000        0.0000        0.0000        0.0000        0.0000        0.0000        0.0000        0.0000        0.0000        0.0000        0.0000        0.0000        0.0000        0.0000        0.0000        0.0000        0.0000        0.0000        0.0000        0.0000        0.0000        0.0000        0.0000        0.0000        0.0000        0.0000        0.0000
        0.0000        0.0000        0.0000        0.0000        0.0000        0.0000        0.0000        0.0000        0.0000        0.0000        0.0000        0.0000        0.0000        0.0000        0.0000       11.0087        9.6601        8.2940        6.7620        5.9342        6.9278        7.1367        5.8245        0.5892        0.8356        1.0591        0.9145        1.5909        1.4022        2.1487        1.9272        1.2553        1.0262        1.8007        1.5895        2.1519        2.7554        2.4568        1.8565        2.0566        1.5698        1.8620        2.2956        2.9244        2.3727        2.1282        3.0418        3.2935        4.5494        4.2796        4.2717        4.0383        3.9505        4.5799        6.5817        8.8965        6.8894        5.4864        4.8802        4.6704        4.2772        3.9318        4.1461        4.5751        4.6964        4.2975        3.3302        2.1797        1.6684        1.2578        1.4518        0.6790        0.6817        1.6747        2.1884        2.6059        2.1780        2.3412        2.6183        4.1656        4.4512        4.7462        5.0760        5.0045        5.2524        4.9244        4.3849        2.9227        2.7280        2.4213        2.0734        1.6559        1.6699        1.5436        1.2657        1.5492        0.9684        0.9981        1.2445        0.7900        0.8148        0.9951        1.1133        1.6401        3.3281        3.4159        2.2493        1.7110        2.8833        3.8463        5.0438        2.3266        8.6808        6.1837        5.4930        6.0229        6.2093        6.0983        5.3107        5.9075        5.6605       10.1875       11.4509       15.6692       17.4968       17.9209       13.0538        7.8471        9.5072       14.0871       21.9857       19.6477       27.0692       43.2980       46.7830       45.5983       17.3185       18.8944       27.8790       23.5759       24.7049       22.3624       20.6372       23.8113       24.4048       22.8613       22.0610       19.2748       26.9610       29.1530       27.7734       28.2032       29.4378       27.9622       26.4919       30.0362       46.1045       48.1338       55.1605       51.1183       52.0317       51.1825       49.2570       46.4943       45.7838       42.8806       44.7827       56.6314       58.3785       54.1247       56.4163       49.4599       65.4952       77.2135       89.4662       82.3174       79.7526       75.4711       72.4013       69.0319       67.4041       67.3470       79.5000       96.9384      107.0581      108.6689       99.9492       97.1525       87.7808       73.5550       66.6536       74.3299       70.2617       77.8132       80.7315       90.9444       69.8479       92.9694       94.9339       82.4341       75.9988       86.0874       95.7118       99.3083      101.2589       87.2965       90.1711      100.9737      104.4089      106.2204      109.0354      111.1688      109.6471      112.7218        0.0000      104.4531       96.2808       86.5948       84.2329       75.6525       73.4544        0.0000        0.0000        0.0000        0.0000        0.0000        0.0000        0.0000        0.0000        0.0000        0.0000        0.0000        0.0000        0.0000        0.0000        0.0000        0.0000        0.0000        0.0000        0.0000        0.0000        0.0000        0.0000        0.0000        0.0000        0.0000        0.0000        0.0000        0.0000
        0.0000        0.0000        0.0000        0.0000        0.0000        0.0000        0.0000        0.0000        0.0000        0.0000        0.0000        0.0000        0.0000       20.8679       17.5004       10.5272       11.1274        9.8668        8.5830        7.1495        6.5363        5.8448        5.7959        0.6426        0.2780        1.4602        1.1083        3.6041        7.7749        7.0860        3.2459        1.1806        1.0281        1.1406        1.4328        1.2377        1.0212        1.2091        0.7427        1.4213        1.6781        1.8282        1.8044        3.4969        2.6626        2.7619        3.3021        2.8827        4.1772        3.6093        3.8997        3.7539        2.8848        2.3146        3.7559        5.8838        5.2877        4.3911        3.9794        4.1939        3.9030        3.2854        2.7641        2.7599        3.3751        3.5253        3.0223        1.6963        1.1719        2.6109        2.8084        2.5432        1.7269        2.2746        2.7129        3.3680        2.8267        2.6049        2.8878        4.8590        4.8524        5.1161        5.6030        5.5792        5.7972        5.6588        5.1032        3.2459        2.9837        2.8070        2.1947        1.9766        1.7301        1.9887        2.0390        1.5951        0.9559        1.2431        1.7393        0.7262        0.9440        0.9203        0.5890        0.4570        1.9326        1.6551        1.3691        1.1496        3.6270        3.4251        4.6400        5.3576        8.2444        8.9260        6.2969        3.1393        2.9589        3.4329        3.6160        4.4783        3.8399        5.9279        7.0777        8.2606        8.3085        8.8079        5.5557        6.7758        9.6382       17.1394       18.7807       28.0781       40.1792       52.2647       44.9329       29.2469       14.2110       18.0016       19.8674       17.0496       17.3293       17.8915       22.4188       24.3717       26.0554       25.8288       23.8930       22.3099       29.5132       33.7618       31.2027       35.8970       38.1428       38.0842       32.5858       44.2671       52.6126       55.0224       58.2507       50.6236       53.5206       52.4598       45.1354       48.8622       48.3850       41.8661       40.4111       46.1403       48.6277       50.6013       52.3138       52.1218       62.4835       54.4919       58.2301       60.5835       68.7086       74.2062       69.3430       65.4292       62.1286       71.8183       77.6798       90.0081       97.0301       99.9795       97.6882       88.7102       88.9539       86.4902       75.8496       78.6873       72.0304       69.1192       73.3673       67.8811       75.7672       81.4502       81.6224       75.5795       77.3289       81.1912      104.2684      106.4101       98.7798       88.2441       91.0159       98.4955      106.4629      103.7789      111.4330      118.7842      122.6288        0.0000        0.0000        0.0000        0.0000        0.0000        0.0000        0.0000        0.0000        0.0000        0.0000        0.0000        0.0000        0.0000        0.0000        0.0000        0.0000        0.0000        0.0000        0.0000        0.0000        0.0000        0.0000        0.0000        0.0000        0.0000        0.0000        0.0000        0.0000        0.0000        0.0000        0.0000        0.0000        0.0000        0.0000        0.0000        0.0000
        0.0000        0.0000        0.0000        0.0000        0.0000        0.0000        0.0000        0.0000        0.0000       21.6254        0.0000        0.0000       15.1658       17.6464       17.7944       10.5158       10.3640        8.3312        5.7215        1.0922        0.7936        0.8891        0.4190        0.6206        0.2387        0.7772        0.1507        0.2168        2.4548        2.3675        2.3852        2.5560        2.2547        0.6558        0.6231        1.1415        0.9680        0.8700        0.9605        0.6493        1.2448        1.5186        1.3279        2.3444        1.2291        2.0568        2.9032        4.1136        5.1950        4.4152        3.5822        2.8683        1.9156        2.6013        3.9423        4.8379        3.7648        2.7782        2.0863        1.9229        2.6292        2.0043        1.4838        1.1727        1.7678        3.6876        4.1414        4.3937        5.7832        4.4681        3.8556        2.4471        1.3493        1.2635        1.5174        1.6955        2.0347        1.3379        0.8140        3.6038        4.0527        4.2582        4.6543        5.6570        5.4431        4.9020        4.5205        4.5176        4.0404        3.8066        3.0638        1.9812        1.5154        1.4934        1.0285        0.5636        1.3914        1.6231        0.8718        0.3692        0.1141        0.0575        0.0807        0.2429        0.3361        0.4058        0.3553        0.6567        1.1386        3.4289        2.6962        2.2646        4.5879        5.1679        6.4088        4.8920        5.0473        3.5194        1.9756        2.5828        3.3181        3.8532        4.8805        4.4198        4.2327        5.4395        5.6999        7.2129        9.2602       13.7530       13.8538       18.1659       25.8808       28.8188       23.9170       14.9587       12.3285       14.8625       14.5484       16.1028       17.7852       20.1549       21.3859       23.3175       22.2123       19.7549       17.8489       22.9599       34.5514       35.1234       36.4993       38.8307       36.0608       40.9996       39.1475       54.0010       59.7980       54.6211       55.4001       64.3120       70.9874       50.4531       56.4438       57.3780       53.9248       45.7127       43.9499       53.0654       65.8496       62.5524       57.4896       51.6541       71.3055       75.4246       65.7277       59.6769       65.8452       78.9523       78.0959       80.0807       83.6233       77.9183       80.0057       84.8662       77.8018       85.1979       82.6573       66.2559       78.0977       75.5924       74.1834       73.7389       71.7985       64.5772       80.4968       88.9357       86.7737       85.6948       94.0980       88.2071       85.2295       94.3913       96.3138      100.5945       95.3000       94.7205       93.0004       97.4772      103.9230      104.7729      109.8337      110.0837        0.0000        0.0000        0.0000        0.0000        0.0000        0.0000        0.0000        0.0000        0.0000        0.0000        0.0000        0.0000        0.0000        0.0000        0.0000        0.0000        0.0000        0.0000        0.0000        0.0000        0.0000        0.0000        0.0000        0.0000        0.0000        0.0000        0.0000        0.0000        0.0000        0.0000        0.0000        0.0000        0.0000        0.0000        0.0000        0.0000        0.0000
        0.0000        0.0000        0.0000        0.0000        0.0000       37.7271       24.6371       29.2410       29.3981       14.7701       13.4095       13.2857       13.8774       16.0917       17.3372        9.1700        7.5032        5.9971        4.5180        0.8617        0.9762        0.2843        1.0037        1.1891        0.9175        0.5848        0.1084        0.1864        0.9735        2.4525        2.7822        2.2944        1.2036        1.4631        0.9926        1.2655        1.2529        1.2258        0.9856        1.4620        2.2589        2.5527        2.0780        3.6071        3.1579        2.5515        3.1771        3.8963        3.2922        2.9498        2.3672        2.0841        1.7976        1.7677        2.0237        3.3587        3.6959        1.5243        1.3557        1.4610        1.3062        1.0034        1.0490        0.8307        1.2010        2.7393        3.2272        3.3812        3.5597        3.1314        1.9168        0.7401        0.3880        0.4026        0.4837        1.6822        2.1124        2.8605        1.7249        3.9300        4.2092        4.4656        4.6286        5.1347        5.3957        5.2662        4.9405        4.5937        4.2100        3.7392        2.9422        1.9613        1.6526        1.9025        1.3987        1.3449        1.1418        0.6069        0.6836        0.1840        0.1817        0.1049        0.0428        0.0137        0.2249        0.0153        0.4018        1.3329        2.6082        1.2976        0.4888        1.9813        6.1464        7.4613        5.5979        6.3048        4.9154        3.2929        2.5458        2.3769        3.5598        3.2991        4.9594        4.2743        3.7718        4.4507        8.0233        9.5118       15.0966       15.9268       13.0757       12.1097       12.0973       10.1659        8.8896        8.3068        8.9147       11.2300       12.3841       14.9132       16.6734       24.7181       19.9340       17.1390       17.2196       17.0800       18.1542       62.4241       31.2516       31.6658       34.3903       35.8669       30.4231       33.1591       42.6253       52.1961       61.2024       49.9916       53.6355       55.0983       55.5024       60.3066       56.7995       55.6558       54.8650       53.0370       48.2725       48.8899       74.6379       63.5472       65.0808       65.7710       60.1943       71.6342       73.6135       71.2565       66.1935       75.8602       88.1500       94.7404       85.5200       82.2973       80.0429       89.9005       89.9333       78.9319       76.7959       65.8071       74.3242       69.6579       64.0646       75.0084        0.0000        0.0000      100.7396       85.2333       93.9873      111.7122      111.7896      103.7208       98.1279       97.2146       98.6141      103.7863      108.1442       99.0935      104.4888      100.1474      103.8985      103.6927      103.4973        0.0000        0.0000        0.0000        0.0000        0.0000        0.0000        0.0000        0.0000        0.0000        0.0000        0.0000        0.0000        0.0000        0.0000        0.0000        0.0000        0.0000        0.0000        0.0000        0.0000        0.0000        0.0000        0.0000        0.0000        0.0000        0.0000        0.0000        0.0000        0.0000        0.0000        0.0000        0.0000        0.0000        0.0000        0.0000        0.0000        0.0000        0.0000
        0.0000        0.0000        0.0000        0.0000       36.5146       38.3252       28.7746       24.3354       20.2908       13.9189       13.3225       13.0822       12.3325       11.6671       13.7778        7.1543        5.7283        4.6172        3.4335        0.5043        1.0253        1.1858        1.2136        1.3602        1.9923        1.2867        0.3865        0.3650        0.8191        2.9661        2.9641        3.2662        3.2403        1.6618        1.7896        2.0585        2.5863        1.8017        1.4048        2.5798        1.7445        0.9618        0.8148        2.3051        2.8085        2.2326        2.9317        3.1834        2.5917        3.0878        4.9761        3.6173        2.5551        2.4751        1.3591        1.8923        2.2496        1.4679        1.2706        0.9500        0.8719        0.8866        0.8797        0.6952        1.2073        2.2353        1.9813        1.3031        1.0073        0.2198        0.2490        0.3102        0.3359        0.3806        0.8041        1.3512        1.5947        2.3280        2.5098        4.6043        4.2834        4.3491        4.5690        5.0774        5.3250        5.6257        5.0945        4.6872        4.1452        3.7053        3.4855        2.3034        1.4823        0.8502        0.9830        0.3475        0.5719        0.7274        0.8137        0.4167        0.1014        0.0409        0.0420        0.0000        0.0000        0.0150        0.2930        1.9000        3.6662        4.1854        3.1980        4.3169        7.4167       11.9592        9.9186        4.0954        4.2471        2.9408        2.1904        2.3217        3.3032        4.4957        6.9169        6.1945        6.3807        8.5971       15.0840       11.5580       14.1236       15.5354       12.9941       10.1243        7.0538        6.8528        7.4129        7.4171        8.3389        9.5915       10.7309       13.1030       14.1368       16.8454       16.3287       16.7187       17.2955       18.1451       27.6621       62.3232       45.7471       32.8529       31.0367       29.2502       36.9281       46.2764       53.2301       59.9419       59.3586       56.6278       58.8464       58.5662       58.5680       57.6028       65.7534       65.1695       66.1309       56.2875       53.0200       52.7283       57.0769       55.2050       56.6331       57.1979       53.4873       51.8650       67.4949       62.2590       62.8598       76.6556       89.0576       93.1956       74.2527       69.0311       72.3996       82.3263       92.6456       95.4242      101.9335       93.2180       69.4443       66.8715       66.0895        0.0000        0.0000        0.0000       87.8626       78.6330       79.0403       93.8530       95.2924      102.8062       99.8074       95.9190      104.0012      105.6194      104.3147       93.2583      101.2426      105.1676        0.0000        0.0000        0.0000        0.0000        0.0000        0.0000        0.0000        0.0000        0.0000        0.0000        0.0000        0.0000        0.0000        0.0000        0.0000        0.0000        0.0000        0.0000        0.0000        0.0000        0.0000        0.0000        0.0000        0.0000        0.0000        0.0000        0.0000        0.0000        0.0000        0.0000        0.0000        0.0000        0.0000        0.0000        0.0000        0.0000        0.0000        0.0000        0.0000        0.0000        0.0000
        0.0000        0.0000       60.4129       43.1642       33.0082       26.5070       29.0599       18.8726       16.9860       15.0000       11.0205        9.9096        9.4673        9.5198        7.6538        5.3160        3.9940        2.9610        2.4499        0.7015        0.7720        0.5279        0.3570        1.8829        2.4098        2.5765        2.4085        2.5211        0.9754        1.5532        1.0566        1.2903        1.6503        2.2156        1.9633        1.5347        1.8072        4.1237        3.9868        3.1868        2.4848        1.5219        0.4464        0.4219        0.4433        0.6694        4.1076        4.3607        4.0632        3.1861        2.6423        1.4078        1.2916        1.4632        1.3901        0.8771        0.9584        1.5762        1.5625        0.6893        0.7077        0.7352        0.8025        1.0416        1.0277        0.6939        0.7607        1.0398        0.8917        0.9393        0.9739        0.9703        0.7436        0.8497        1.6254        1.5930        1.3355        1.4550        1.4006        3.8763        4.0477        4.0119        4.1064        4.6481        4.9988        4.8147        4.6198        4.6098        4.1847        3.7640        3.5645        3.4301        2.3368        2.0756        1.7727        0.6088        0.8527        0.3216        0.2582        0.0290        0.0149        0.0101        0.0207        0.0133        0.0626        0.0738        0.0236        1.0357        2.6254        5.7583        9.7993       13.8097        8.4842        7.8284        6.6928        5.5662        7.3557        7.8809        6.0961        5.8983        3.0815        3.9939        5.2467        5.0216        5.6580        4.9054        7.2912        8.8969       13.4591       15.0904       11.8155        9.3378        6.2669        6.2395        7.7134        9.5216       11.8078        9.1721        9.4849       11.5642       12.8094       13.9658       17.1063       23.2570       20.9170       27.4694       35.7063       48.4062       52.2931       46.0245       43.9227       36.6062       43.0037       46.7654       52.4397       57.0415       54.1279       52.7087       52.1167       47.6340       53.9325       57.5211       64.6556       54.7057       53.4035       52.6450       54.0300       51.3768       44.1820       44.5921       45.2456       41.9593       42.5188       43.1201       49.0486       51.6367       58.2087       66.8787       76.5998       70.4552       65.2047       72.4282       83.5455       89.1587       90.6269       80.1603       95.9639       87.2957       68.7890       91.1532        0.0000        0.0000        0.0000      113.1730       91.6611       75.0172       80.4624       93.2456      103.0982      103.2220      104.4376      105.8584      106.0434      104.5018       99.1488       90.6297       95.4543        0.0000        0.0000        0.0000        0.0000        0.0000        0.0000        0.0000        0.0000        0.0000        0.0000        0.0000        0.0000        0.0000        0.0000        0.0000        0.0000        0.0000        0.0000        0.0000        0.0000        0.0000        0.0000        0.0000        0.0000        0.0000        0.0000        0.0000        0.0000        0.0000        0.0000        0.0000        0.0000        0.0000        0.0000        0.0000        0.0000        0.0000        0.0000        0.0000        0.0000        0.0000        0.0000
        0.0000       39.3941       34.7704       29.7140       27.8828       24.6566       23.2873       13.8094        9.9652        7.9958        7.1682        4.8143        4.8368        4.5317        3.5080        0.9070        0.8263        1.3310        1.5856        0.4636        0.1023        0.0000        0.0908        0.7221        0.7367        1.1955        4.1323        6.6429        3.0810        1.3550        0.8856        0.4132        1.5521        2.2901        1.9780        1.8624        1.3854        1.0178        0.9773        4.0886        4.7031        1.7498        1.2614        1.8897        1.6278        0.8559        2.3211        4.7082        4.0514        2.3909        1.5355        1.0661        1.0432        0.7491        0.6135        0.6920        0.6859        0.6265        0.5840        0.4889        0.5160        0.5352        0.6215        0.6949        0.6915        0.7231        1.6673        1.7857        1.4843        1.1933        1.0169        0.9413        1.1153        1.5184        2.3405        2.2776        1.8956        2.1211        4.1179        4.7420        4.8514        5.0226        5.2380        6.6046        8.3684        7.3406        6.8776        5.3317        5.4213        4.2478        5.0107        5.0182        6.6151        4.7438        3.5540        4.5955        3.8569        3.9061        3.3020        3.2010        3.1928        2.9668        1.5925        0.6758        0.7677        0.4697        0.5311        3.0246        2.4934        3.0484        5.3560        6.1941        2.2871        5.9360        8.3975        8.4142        8.6179        8.1959        6.5407        8.1691        5.9091        4.5166        4.8044        7.6827        8.1585        8.3010        9.2127        7.5680        8.4674       21.3644       17.9204        6.4820        6.9297       31.8890       41.9440       16.5306       14.6528       11.2307        9.9501       11.4032       12.1817       11.4252       12.9364       14.0187       15.2696       28.8580       52.2296       59.0283       52.9043       44.1241       41.3339       47.9557       49.1267       61.2548       62.3576       57.8404       57.5210       51.7287       52.0869       54.1420       53.7635       55.2889       55.4063       55.3938       51.6828       52.4894       53.7412       47.2495       42.0836       44.5407       43.7393       40.1006       37.2468       38.9878       44.5300       49.8340       59.9409       63.9059       70.0867       75.1225       82.1749       96.1738       91.5316      106.6467       83.6724       69.3037       91.7114       94.8723        0.0000        0.0000        0.0000        0.0000       83.2826       66.2526       65.8153       77.0038       82.0062       86.7231      106.9098      115.9311      107.9000      103.6443      109.4730      104.9293       96.0757       92.5684        0.0000        0.0000        0.0000        0.0000        0.0000        0.0000        0.0000        0.0000        0.0000        0.0000        0.0000        0.0000        0.0000        0.0000        0.0000        0.0000        0.0000        0.0000        0.0000        0.0000        0.0000        0.0000        0.0000        0.0000        0.0000        0.0000        0.0000        0.0000        0.0000        0.0000        0.0000        0.0000        0.0000        0.0000        0.0000        0.0000        0.0000        0.0000        0.0000        0.0000        0.0000        0.0000        0.0000
        0.0000       37.2219       35.9567       31.9334       28.4134       26.5231       23.8044       16.1461       11.4258        8.0301        7.6454        4.4520        3.9457        3.3642        2.9702        0.7356        0.5619        0.3730        0.4175        0.0262        0.2925        0.1463        0.0819        0.0449        0.0766        1.4444        4.9314        7.1667        2.3340        0.1233        0.0000        0.0304        0.0425        0.0504        1.7428        1.0890        0.7161        0.5906        0.1131        0.7869        3.2343        2.6568        4.0548        5.5736        4.0482        1.1045        1.3979        2.3907        1.5019        1.4737        1.4961        0.9111        0.7737        0.7756        0.7749        0.8810        0.7581        0.7480        0.6787        0.4183        0.3731        0.3937        0.5224        0.6247        0.5769        0.6251        1.0309        1.3984        1.5139        0.8439        0.8354        1.1275        1.6470        2.5891        2.7245        4.5377        4.7708        4.9967        4.7323        4.8694        5.4589        4.9534        5.2835        6.3294        8.0635        7.8519        9.9097        9.7376       10.1684        9.4578       10.4089        9.4176        9.1877        7.4489        5.0766        4.8556        4.9353        5.4218        4.6109        3.9577        4.4139        4.4177        3.7829        3.0902        4.2685        0.7929        0.6962        0.9957        1.5880        1.9459        1.9442        3.2937        7.1243        7.0246        4.1434        4.9732        5.1619        5.2317        4.7090        6.1638        6.3507        5.4392        4.5440       21.3535       23.6791       94.5196       48.2996        9.8300        7.1024       23.2045       22.4447        4.8697        4.3350       59.7170       67.5027        9.9120       10.9277        9.4166       10.3032       14.8190       14.9273       13.0451       18.0984       21.0075       16.7523       18.5834       30.5537       49.5061       42.4114       31.6736       33.5917       40.2595       49.9717       57.0250       58.7945       55.4207       53.1348       46.5466       49.4994       50.4396       52.0778       53.7960       55.0201       53.8777       51.9546       51.8135       50.4299       43.0402       42.3577       49.6189       49.3200       40.4640       35.2019       41.0532       45.6625       55.0233       62.7362       62.2523       69.1134       77.7038       81.3347       90.2883       91.7896      102.3296       90.1210       69.8174        0.0000        0.0000        0.0000        0.0000        0.0000       73.9410       69.1911       64.6056       69.6918       73.9187       82.7230       84.8301       88.0044       93.9602       94.7350      100.8755      102.9181       96.9648        0.0000        0.0000        0.0000        0.0000        0.0000        0.0000        0.0000        0.0000        0.0000        0.0000        0.0000        0.0000        0.0000        0.0000        0.0000        0.0000        0.0000        0.0000        0.0000        0.0000        0.0000        0.0000        0.0000        0.0000        0.0000        0.0000        0.0000        0.0000        0.0000        0.0000        0.0000        0.0000        0.0000        0.0000        0.0000        0.0000        0.0000        0.0000        0.0000        0.0000        0.0000        0.0000        0.0000        0.0000        0.0000
       36.3609       37.0072       36.0047       31.7074       30.6129       26.0890       24.5058       19.5367       18.1080       10.6492        9.4167        4.7064        3.4541        1.7550        1.6845        0.3866        0.3511        0.6068        0.6467        0.5619        1.0627        1.2925        0.7754        1.4422        1.1096        4.4523        5.1898        3.6637        0.0000        0.0000        0.0000        0.0587        0.0784        0.7848        1.3264        1.4329        0.1088        0.5999        0.0845        0.1709        0.2610        0.6454        1.3632        1.7409        1.5682        0.2429        0.8400        2.1542        1.8558        1.3839        1.6424        1.2209        0.8091        0.3660        0.8372        1.5402        1.2134        0.7590        0.7458       15.2140       39.4349        0.3875        0.4744        0.5053        0.5696        0.6400        0.8244        0.8649        0.9654        1.2013        1.2506        1.4222        1.8342        1.9968        2.1941        4.0766        3.5691        3.2525        3.9540        4.7543        5.9344        6.1548        5.7126        6.9141        8.8550        8.0992        9.3803       10.7483       10.0756       11.7445       10.1456       10.1569        9.4258       10.9323        5.0419        7.5213       10.6041        6.9135        6.3836        7.1679        7.5375        5.4857        5.1131        3.7886        5.7043        2.8394        1.8619        5.5462       21.8867        2.1393        2.3057        4.3015        4.9943        4.2711        4.2885        4.2813        5.1331        7.8556        6.8533        7.2359        7.5295        6.6413        4.3717        6.8354        8.8733       12.6447       15.8498       29.6537       25.3128        5.2460        5.0022        4.5994        4.7519       30.4744       29.4925        6.2729        5.7007        6.6016       14.2748       18.8455       46.0694       17.0652       15.9268       17.2695       16.3560       26.6398       25.0304       31.6080       32.0093       28.8632       29.0146       33.6083       46.9529       44.0178       49.5479       52.8552       58.7306       52.5609       44.5078       47.5993       55.3590       56.1735       51.9559       50.7714       53.4048       49.3236       47.1756       41.1938       37.8834       42.9948       40.1874       36.9973       37.0144       37.5441       39.6522       45.9690       52.7759       60.3997       74.8483       69.1723       69.0742       70.5179       66.0983       72.2807       65.1486        0.0000        0.0000        0.0000        0.0000        0.0000        0.0000       71.2576       57.5046       50.9842       53.6156       58.9162       62.1669       64.3539      101.1012      105.4306      104.6929        0.0000        0.0000        0.0000        0.0000        0.0000        0.0000        0.0000        0.0000        0.0000        0.0000        0.0000        0.0000        0.0000        0.0000        0.0000        0.0000        0.0000        0.0000        0.0000        0.0000        0.0000        0.0000        0.0000        0.0000        0.0000        0.0000        0.0000        0.0000        0.0000        0.0000        0.0000        0.0000        0.0000        0.0000        0.0000        0.0000        0.0000        0.0000        0.0000        0.0000        0.0000        0.0000        0.0000        0.0000        0.0000        0.0000        0.0000        0.0000
       33.1056       32.4420       30.3848       30.7966       30.8747       29.6892       28.7536       34.0536       25.5674       18.8229       12.9570        3.4236        2.3931        2.5994        2.8667        0.5770        0.5824        0.9657        1.2061        1.1924        2.0589        2.3136        0.6011        0.1590        2.1027        4.7578        3.4246        1.0670        0.0000        0.1121        0.1273        0.1139        0.3673        1.4203        1.3862        1.4348        0.2726        1.1714        0.6216        0.1845        0.4778        0.3262        0.4900        0.5493        0.1864        0.3037        0.1090        0.0503        0.6546        2.5717        3.5939        1.1355        0.5884        0.6088        0.7805        0.7243        0.6634        0.6511        0.7479        0.5252        0.5530        0.6197        0.5963        0.6196        0.6563        0.8763        1.0139        1.0516        1.0391        1.1980        1.1002        1.5148        1.9010        1.9529        1.7678        2.9749        3.4774        3.1413        2.8578        3.4441        5.4984        5.4945        5.6026        7.7671        9.2500        9.3778        9.9420       10.5625       14.5385        9.2427        7.6777        5.7947        4.9024        6.6679        9.1785        9.4806        9.6899        8.1238        7.9799        9.0478        9.9820       14.4178        8.5187        5.5333        4.4136        4.1039        4.8738        6.9050       14.0547       14.4408        4.0489        6.4592        5.8913        5.8879        6.2569        7.4303        7.7766        8.6508        8.3188        6.0174        5.3543       71.3445       26.1778        5.9563        8.1598        9.6965       11.3954       34.8865       33.9958        5.1041        4.6817        3.9613        6.2341       14.2917       13.3504        4.0594        4.5694        5.7657        8.7643       12.3064       26.7975       17.4216       15.7949       15.0373       14.5801       15.3258       26.1629       32.6074       28.8474       34.3431       36.1321       36.4803       39.6966       37.5059       45.5489       60.8282       65.1055       66.5439       61.1022       57.5457       55.4664       49.3988       43.0847       42.8322       47.5821       49.3692       46.8368       43.3180       40.4434       35.7813       36.3346       32.1323       33.6861       37.3781       39.0545       44.8954       52.3797       55.8051       66.2279       70.8779       68.6985       60.2653       61.0132      108.2687        0.0000        0.0000        0.0000        0.0000        0.0000        0.0000       77.1000       55.7911      127.3633       62.9803       52.6675       64.3813       71.3868       75.4412       66.2618       88.5235       86.7848        0.0000        0.0000        0.0000        0.0000        0.0000        0.0000        0.0000        0.0000        0.0000        0.0000        0.0000        0.0000        0.0000        0.0000        0.0000        0.0000        0.0000        0.0000        0.0000        0.0000        0.0000        0.0000        0.0000        0.0000        0.0000        0.0000        0.0000        0.0000        0.0000        0.0000        0.0000        0.0000        0.0000        0.0000        0.0000        0.0000        0.0000        0.0000        0.0000        0.0000        0.0000        0.0000        0.0000        0.0000        0.0000        0.0000        0.0000        0.0000
       25.9480       26.2949       32.0565       26.8555       26.0232       23.0454       23.9437       28.4132       21.4480       16.3293       14.2162        4.4820        4.0663        3.2853        3.3719        1.4225        1.5119        1.3619        1.1810        1.3652        1.1817        0.8419        0.5007        0.4790        0.7678        0.8024        0.5004        0.0963        0.0645        0.1655        0.2666        0.0718        0.0921        0.6216        1.5654        1.6499        1.3983        1.9087        2.4624        0.6343        0.3155        0.2601        0.0983        2.0547        2.6071        0.2109        0.2739        0.2997        0.5319        0.9682        1.6893        0.8474        1.1627        1.9727        2.1567        0.9135        0.4160        0.3647        0.6161        1.5566        2.4410        2.6168        2.0315        1.7776        2.3987        2.5369        1.6372        1.8856        2.5644        4.1755        4.0679        4.5064        5.8353        5.3493        2.7094        2.1972        1.8848        3.3540        3.8442        3.7632        2.9424        3.6259        5.8545        7.0511        7.6537        8.9298        8.5811       11.3938       13.4653       10.5556        9.8671        8.4700        5.9998        6.8424       10.7724       14.5121       16.5191       16.5085       14.7142       15.2574       15.2404       17.1637       17.1135       17.3769       15.0900       16.2778       17.9482       12.2014       15.0740       12.2805       10.4444        7.7161        4.9533        5.7644        6.2670        6.9637        8.7771        7.4748        5.7286        5.6875        5.0906        7.2256        4.5086        5.3313        5.0875        5.1192        5.8685        7.9193        7.1756        4.8343        4.3324        3.8012        4.8953       49.5322       12.6426        3.7861        4.6122        5.5653       10.2902       14.2229       14.1267       16.0567       15.7048       11.2644       12.0236       18.3533       26.2664       31.2016       27.5677       32.9688       39.2951       39.5743       39.7712       49.7260       53.6323       59.4774       63.0526       56.9478       52.3114       55.8200       53.2063       42.8581       40.6290       39.6611       42.0954       44.5533       47.5132       42.4627       38.5247       38.8854       39.3611       35.9041       44.3916       59.3021       61.3573       46.5144       55.7311       57.0898       56.8993       73.3038       66.8742       68.3248        0.0000        0.0000        0.0000        0.0000        0.0000        0.0000        0.0000        0.0000       98.6100       63.5738       70.1673       62.0968       71.8685       67.5600        0.0000       63.4800       75.5100       56.0400       46.9500        0.0000        0.0000        0.0000        0.0000        0.0000        0.0000        0.0000        0.0000        0.0000        0.0000        0.0000        0.0000        0.0000        0.0000        0.0000        0.0000        0.0000        0.0000        0.0000        0.0000        0.0000        0.0000        0.0000        0.0000        0.0000        0.0000        0.0000        0.0000        0.0000        0.0000        0.0000        0.0000        0.0000        0.0000        0.0000        0.0000        0.0000        0.0000        0.0000        0.0000        0.0000        0.0000        0.0000        0.0000        0.0000        0.0000        0.0000        0.0000
       29.1037       28.3537       28.5712       27.1217       26.0274       26.6035       33.4032       35.2238       27.2053       20.4466       15.6256        7.7157        6.4887        3.2925        2.9900        2.0737        1.4691        1.2827        1.2911        1.0442        1.7166        2.1426        1.1309        0.7723        0.7711        0.4072        0.5545        0.9116        1.1826        0.5824        0.4260        0.2916        0.4162        0.4843        0.1456        0.1302        1.6461        1.6461        1.3972        0.9878        0.4630        0.0707        0.0589        0.8555        2.1299        2.1995        0.2896        0.2658        0.5885        1.5359        2.2526        1.2777        2.4382        1.8121        1.3236        0.4461        0.3274        0.2934        0.3064        1.6786        2.1816        1.9226        1.4777        2.3197        2.2158        2.0706        1.1499        1.3005        3.3284        3.2627        2.0254        2.3664        3.9252        2.8192        1.3786        1.6279        2.3405        2.0469        3.0131        3.6183        2.7876        3.9789        7.1549        8.0459        9.0909       10.0677        6.7776        8.8096       11.8736       10.8230       12.2146       10.2501        8.9080        8.7806       11.8982       18.0766       20.1112       22.9035       21.3093       20.3697       18.3793       18.6379       20.6595       24.1098       20.1719       20.1551       19.0137       14.0698       16.0183       16.1699       15.2114       14.2468       13.0030        8.6587        8.2074        8.2651        5.9894        5.7504        6.5440        5.1385        3.8231        3.8491        3.9421        4.8879        4.8194        4.8113        4.6754        6.3485        5.0942        7.8818        8.4999        3.9833        3.1085       39.9130        2.9958        3.6873        4.9278        6.2804        9.3041       14.3531       13.6643       12.0542       15.0212       13.9982       33.8682       41.3743       30.1839       27.3870       27.9300       31.4125       36.3346       40.9469       50.7687       50.8338       56.4838       54.6471       53.3936       47.3251       43.3280       41.6458       41.3253       46.9070       42.9967       41.8830       44.7829       46.9874       42.7532       43.0014       41.1809       39.6513       37.8367       38.5457       47.6577       56.8918       63.5034       54.0196       47.1450       48.2847       44.8740        0.0000        0.0000        0.0000        0.0000        0.0000        0.0000        0.0000        0.0000        0.0000        0.0000        0.0000      107.2800       81.6896       93.9492       88.1357        0.0000        0.0000        0.0000        0.0000        0.0000        0.0000        0.0000        0.0000        0.0000        0.0000        0.0000        0.0000        0.0000        0.0000        0.0000        0.0000        0.0000        0.0000        0.0000        0.0000        0.0000        0.0000        0.0000        0.0000        0.0000        0.0000        0.0000        0.0000        0.0000        0.0000        0.0000        0.0000        0.0000        0.0000        0.0000        0.0000        0.0000        0.0000        0.0000        0.0000        0.0000        0.0000        0.0000        0.0000        0.0000        0.0000        0.0000        0.0000        0.0000        0.0000        0.0000        0.0000        0.0000        0.0000        0.0000
        0.0000        0.0000       20.1331       19.8749        0.0000       29.2248       35.4709       32.7636       30.6677       25.7077       15.0647        8.6774        7.7191        4.6116        3.3872        2.0320        0.9319        0.1841        1.2101        2.5234        1.9687        2.6697        2.9065        1.4099        0.8979        1.2031        1.3966        1.6225        1.2094        1.2274        0.2320        0.1260        0.1555        0.8809        1.8347        1.5727        0.9146        0.2127        0.5465        1.6583        0.9435        0.9032        0.0668        0.2228        1.0715        2.0068        2.1278        0.4243        0.9853        1.2010        1.3770        1.1744        0.5149        1.0671        0.9714        0.6141        0.4381        1.2011        0.8708        5.0521        5.1196        1.6643        1.3888        2.2574        2.6443        2.7125        2.2444        3.2385        3.1433        3.3158        3.2818        4.9617        5.6920        4.7595        4.7818        3.9339        2.5858        1.7387        3.0521        2.8153        4.1104        5.9663        6.0750        5.1439        6.8745        5.5584        5.3816        6.4876        7.1812        6.2940        6.2664        7.0364        9.6989       11.9208       11.6652       14.7829       18.4433       22.7879       21.6602       19.8406       18.6216       19.9083       19.8275       22.6261       20.4597       23.2232       24.7466       23.9362       39.5402       25.8344       19.0664       14.7908       13.6750       11.9956       10.2304        9.3967        7.7483        6.4001        6.5443        4.9891        5.0752        3.3805        3.0032        4.7876        4.5177        4.5600        4.6491        4.0782        5.4512        8.2833        7.3061        3.5622       46.5737        3.1324        4.8046        9.1736        7.8613       10.4290       11.5695       13.1052       13.4136       14.6257       16.1112       17.5585       27.5473       31.0431       32.3678       31.9516       33.5199       32.9496       37.2980       43.7391       54.9543       61.5927       56.4384       54.3569       50.8492       43.4220       39.7056       37.8148       38.7983       42.1558       43.0858       38.4646       43.4342       44.4339       42.4306       42.2205       43.3366       38.7634       38.2660       39.1466       46.0292       53.0926       54.6595       47.8560       46.1102       46.2352       45.3471       41.6108        0.0000        0.0000       62.2467        0.0000        0.0000        0.0000        0.0000        0.0000        0.0000       85.1100       71.0700       65.2818        0.0000        0.0000        0.0000        0.0000        0.0000        0.0000        0.0000        0.0000        0.0000        0.0000        0.0000        0.0000        0.0000        0.0000        0.0000        0.0000        0.0000        0.0000        0.0000        0.0000        0.0000        0.0000        0.0000        0.0000        0.0000        0.0000        0.0000        0.0000        0.0000        0.0000        0.0000        0.0000        0.0000        0.0000        0.0000        0.0000        0.0000        0.0000        0.0000        0.0000        0.0000        0.0000        0.0000        0.0000        0.0000        0.0000        0.0000        0.0000        0.0000        0.0000        0.0000        0.0000        0.0000        0.0000        0.0000        0.0000        0.0000
        0.0000        0.0000        0.0000        0.0000        0.0000       23.0376       23.8830       28.1644       27.7882       26.6860       18.4436       12.3002        9.1805        6.8422        4.6449        1.2312        0.6165        0.8655        1.3635        2.5845        3.4043        3.8126        3.5757        2.0807        1.3342        1.1663        1.6776        1.2029        1.9055        0.9985        1.3389        1.0813        1.9372        2.1441        1.2987        1.0445        0.8744        0.4983        2.1228        1.2386        0.5863        0.3475        0.4505        0.2266        0.2814        0.8002        1.4738        1.1269        1.0703        1.0815        1.1441        2.4580        1.0594        2.7628        2.8003        0.8660        1.1429        1.0269        1.8314        7.7933        6.0817        3.4424        2.4765        2.8255        2.9790        3.8150        2.2716        2.1864        2.3926        9.1964        3.7167        2.8431        3.0056        3.1892        4.2775        2.0470        1.5159        1.2668        1.4026        3.7076        3.6243        3.5820        4.0338        3.2982        4.7584        4.4810        5.1648        6.6688        6.0654        4.7313        3.7367        6.9494       10.0545        8.4811       11.1174       11.2255       14.0718       14.0451       15.1197       16.2430       17.4385       18.9087       20.8817       21.6560       23.5440       24.2654       23.2473       23.7249       34.0077       36.7750       25.6718       20.6800       17.1114       15.0184       13.8167       12.4795        8.9645        5.6185        4.8204        6.0636        5.5286        3.4224        2.9379        4.2808        4.1295        4.5636        4.9672        4.4706        8.1989       10.3335        7.4013        3.4530        3.7841        5.0575        8.7153       10.8837       11.0679       15.4818       19.9967       17.6435       16.3925       18.6461       19.6530       26.7153       29.6871       35.5223       37.1065       32.6286       32.1792       33.7994       45.6084       50.3553       60.1124       60.0769       57.5639       55.2957       53.5034       43.0314       42.0957       37.9681       38.9237       38.2552       36.9086       38.9409       43.8138       39.5857       42.6940       43.3059       53.6671       52.8886       50.8523       38.5073       45.1952       46.4852       42.9415       41.5391       48.3808       48.4767       39.7089       35.2805       40.1043       55.6806       57.7732       86.4171        0.0000        0.0000        0.0000        0.0000       87.0300       69.3900       51.2400       69.1491        0.0000        0.0000        0.0000        0.0000        0.0000        0.0000        0.0000        0.0000        0.0000        0.0000        0.0000        0.0000        0.0000        0.0000        0.0000        0.0000        0.0000        0.0000        0.0000        0.0000        0.0000        0.0000        0.0000        0.0000        0.0000        0.0000        0.0000        0.0000        0.0000        0.0000        0.0000        0.0000        0.0000        0.0000        0.0000        0.0000        0.0000        0.0000        0.0000        0.0000        0.0000        0.0000        0.0000        0.0000        0.0000        0.0000        0.0000        0.0000        0.0000        0.0000        0.0000        0.0000        0.0000        0.0000        0.0000        0.0000        0.0000
        0.0000        0.0000        0.0000        0.0000        0.0000       25.8760       34.6322       31.3327       29.3125       36.8877       28.8522       16.6978       15.5325       10.6409        5.0613        1.5481        1.2265        1.7040        2.0207        2.7023        3.5073        3.0749        2.0546        1.6686        1.9125        2.0694        1.5638        3.2982        4.3551        2.0002        2.8818        3.2423        1.9474        0.8337        0.2024        0.6967        0.8422        0.8250        0.6417        0.1922        0.1439        0.8759        0.8634        0.7597        0.6508        0.8521        1.1571        4.0357        5.5913        5.2394        4.3266        7.1917        6.1713        9.7189        8.1266        9.1662       12.0711        7.2605        6.1748       11.2340        9.9096        8.7337        7.2313        8.9945       10.0445        7.9371        3.7145        4.1692        2.4325        1.8465        1.4583        1.6842        1.9469        2.0049        1.3902        1.7321        1.4711        1.1511        1.3184        0.8634        1.2617        3.4550        3.7888        3.5225        4.1532        4.8822        3.8368        6.0081        6.9067        4.4918        5.6986       10.7255       11.8758        9.9132        9.3539        9.5870       11.4108       12.1031       13.1312       16.7732       13.2332       12.0768       15.1721       19.0726       23.3019       26.8955       25.1394       24.3830       27.2556       23.3489       28.0030       36.8145       45.1587       31.9132       28.1172       19.0140       13.7796        9.4068        6.7906        5.3806        5.3333        3.6670        3.5773        2.6574        2.2674        2.2336        2.3548        4.7275        9.0236        7.7141       15.3810        5.1087        5.2105        5.8201        8.2621        9.4390       14.1888       16.0314       20.2695       22.0835       21.6034       26.4212       29.3398       40.2890       44.0372       42.1408       33.5180       34.6934       44.5744       61.3694       64.5298       58.6290       54.6333       61.6555       53.7791       48.4990       55.7748       43.9881       38.8034       40.2655       40.9521       37.8416       34.9720       36.6394       38.6858       34.4799       34.6142       36.8755       40.9667       39.6413       38.7362       40.0012       42.1398       42.6152       46.1561       45.5918       47.9092       50.2827       39.5659       33.2739       34.3012       38.5810       41.8127       51.2774        0.0000        0.0000        0.0000       57.5541       60.7749       53.0226       55.9700       68.2978       71.4693        0.0000        0.0000        0.0000        0.0000        0.0000        0.0000        0.0000        0.0000        0.0000        0.0000        0.0000        0.0000        0.0000        0.0000        0.0000        0.0000        0.0000        0.0000        0.0000        0.0000        0.0000        0.0000        0.0000        0.0000        0.0000        0.0000        0.0000        0.0000        0.0000        0.0000        0.0000        0.0000        0.0000        0.0000        0.0000        0.0000        0.0000        0.0000        0.0000        0.0000        0.0000        0.0000        0.0000        0.0000        0.0000        0.0000        0.0000        0.0000        0.0000        0.0000        0.0000        0.0000        0.0000        0.0000        0.0000        0.0000
        0.0000        0.0000        0.0000        0.0000        0.0000       26.3835       38.8633       32.6981       24.7242       30.6799       30.2325       17.4818       26.4172       17.5949        8.3228        2.6857        1.5659        1.7011        1.8764        2.4240        2.6426        2.3271        2.8983        2.6869        2.4624        3.8371        2.8293        2.5616        2.0178        1.0502        1.1158        0.4365        1.0667        0.3761        0.1832        0.7589        1.1416        0.9670        1.3910        0.2163        0.7462        1.4262        0.8877        0.7427        1.7389        0.3333        0.3892        4.6713        7.3015        6.8527        3.3286        6.7386        5.6706        5.8796        2.4897        3.9983        6.9473        7.1877        8.0819        9.2991        8.9104       10.0676       10.3263        9.5158        5.0552        3.4799        3.7100        5.3827        3.4300        3.2857        2.6093        1.6810        1.7155        1.7350        3.2570        1.8794        0.9660        1.1990        1.5162        0.7329        1.6144        2.7225        3.7189        3.2107        3.8251        4.0299        3.1902        3.6130        5.5334        7.0255        7.9596        8.6305       11.8470       12.4571        8.0084        8.6926       10.4197       14.7614       16.1155       11.3339       11.8472       12.0456       15.1050       16.7356       18.6671       19.9230       19.7769       19.0515       17.7216       24.0568       26.8392       33.6430       50.0819       98.5407       59.7455       55.3659       29.3478       16.6261       10.9112        9.6205        6.3226        4.4553        3.7906        2.4461        2.0317        1.9650        2.5741        7.0105       10.3383       18.2880       18.8890        6.4258        7.2800        7.6132        8.6472        9.2430       10.4117       12.3064       14.1453       18.8319       21.9794       21.5104       27.6553       38.2837       50.9354       48.7229       40.8170       46.8204       65.7506       70.7570       61.6616       52.5458       47.6955       51.9300       50.0951       45.9048       46.3349       43.4271       41.4929       37.5687       35.1316       34.0744       32.7879       35.6065       36.0952       34.9905       35.9405       36.4238       38.3726       44.0146       45.8230       48.8169       52.4958       49.4786       47.6345       43.1029       41.9259       45.3449       37.3221       32.1865       31.1975       40.2451       37.6234       44.6940        0.0000        0.0000       51.3786       52.0422       43.7859       46.9663       54.3690       60.4090       61.1895       66.8614       56.2514       41.8183       49.1763       59.0990        0.0000        0.0000        0.0000        0.0000        0.0000        0.0000        0.0000        0.0000        0.0000        0.0000        0.0000        0.0000        0.0000        0.0000        0.0000        0.0000        0.0000        0.0000        0.0000        0.0000        0.0000        0.0000        0.0000        0.0000        0.0000        0.0000        0.0000        0.0000        0.0000        0.0000        0.0000        0.0000        0.0000        0.0000        0.0000        0.0000        0.0000        0.0000        0.0000        0.0000        0.0000        0.0000        0.0000        0.0000        0.0000        0.0000        0.0000        0.0000        0.0000        0.0000        0.0000
        0.0000        0.0000        0.0000        0.0000       20.7502       22.5273       30.0105       26.5759       26.1720       34.3274       46.5324       24.7162       28.0550       22.2877       18.5586        5.4388        3.5452        2.6413        3.0379        2.4452        2.0626        2.2069        1.6883        1.8964        1.5035        1.3877        1.1743        0.8632        1.0177        0.9645        0.9994        0.2765        0.3736        0.4580        1.0778        1.8472        0.9373        0.8055        0.5939        0.7380        0.6403        1.0149        1.0058        0.7363        0.8702        0.4309        0.1431        6.6399        4.0504        7.6867        6.0209        9.4728        6.5946        5.3407        2.9870        6.2963       11.0572        9.6201        6.2288        8.1962       12.8119        9.7037        9.2551        6.0942        4.3671        4.3621        3.5775        2.9821        2.7195        3.4510        3.2968        4.2404        6.0207        2.8080        2.1228        2.2522        2.7268        2.8392        2.7325        1.9108        3.2582        3.9327        3.9697        3.2097        3.6303        2.4306        2.4837        3.7271        4.6666        6.7788        6.1846        7.8884        9.0703        4.2349        9.3516        5.9797        7.2445       11.6601        8.7906        8.9449        9.6762       10.5994       11.0491        9.5921        8.2397        9.4841        9.7092       12.0413       13.8950       17.5322       27.1257       42.6734       43.2611       54.6275       60.9823       51.4471       35.9120       25.2864       23.9423       16.6695        9.2534        5.6257        4.4520        2.9234        1.9530        3.5144        6.2506       20.0286       14.1417        9.3042        9.6043       10.8315        8.7272        8.6382       11.8212       10.7538       11.2496       13.5903       14.9385       17.9392       20.8427       23.1868       30.9088       42.0292       56.9186       52.6407       67.6214       68.2535       71.1636       60.1956       68.2167       62.3860       50.3209       50.5231       56.3754       50.0370       49.6557       42.9770       35.5228       34.4456       33.0716       31.6434       30.5313       28.5349       27.7935       30.7498       38.0747       37.8348       35.1246       40.1041       48.0455       63.5441       64.4743       55.7344       47.7266       47.7947       46.8460       53.2854       41.1281       34.3917       32.6747       33.8997       34.2433       40.1779        0.0000       40.0269       43.7089       47.2715       42.3342       50.5403       52.1887       59.1325       57.9040       55.6656       54.8000       42.3988       43.2808       46.7990       58.9042        0.0000        0.0000        0.0000        0.0000        0.0000        0.0000        0.0000        0.0000        0.0000        0.0000        0.0000        0.0000        0.0000        0.0000        0.0000        0.0000        0.0000        0.0000        0.0000        0.0000        0.0000        0.0000        0.0000        0.0000        0.0000        0.0000        0.0000        0.0000        0.0000        0.0000        0.0000        0.0000        0.0000        0.0000        0.0000        0.0000        0.0000        0.0000        0.0000        0.0000        0.0000        0.0000        0.0000        0.0000        0.0000        0.0000        0.0000        0.0000        0.0000        0.0000
        0.0000        0.0000        0.0000        0.0000       27.9525       28.6060       29.7873       29.5937       22.1206       25.3897       29.7208       23.1655       18.1304       15.2982       10.5721        4.4204        4.9268        5.0002        4.9158        4.0599        4.1235        4.3097        3.8127        1.7393        0.9487        1.0796        0.8830        0.6381        0.6617        0.8678        0.9564        0.7394        1.4879        1.8038        1.7805        1.7871        1.3151        0.7397        0.6807        0.3005        0.9333        0.6621        0.3498        0.0893        0.2076        0.2549        0.4766        5.2040        3.5590        6.8156        9.1114        8.5906        5.4925        3.5010        3.0348        7.1883        6.9725        5.4771        3.1006        7.2100        9.8560        9.5226        9.0110        8.0235        6.4085        5.2052        4.8854        5.0445        2.6332        4.5175        5.3925        6.9777        7.1743        6.8457        5.2811        4.8476        2.3278        1.6039        2.2514        1.1658        2.9461        2.6369        2.9630        3.4178        3.9751        3.4681        2.7142        3.6758        5.8558        6.3706        5.6970        4.6786        3.7045        3.1240       41.7589        4.7622        5.5407        9.2977        9.8175        8.5670        9.6927       10.6404        8.8247        9.2413        6.9300        7.6481       10.7270        8.6463       15.0878       18.5023       17.6134       30.1889       42.8242       43.6965       32.4761       23.8978       20.4271       17.3032       22.2174       18.6630        9.9211       10.6025        4.7453        3.1009        3.2209        3.3054        2.4417        4.9296        6.4203        5.9906        7.8609        9.6754        9.1606       12.2283       15.5461       17.7218       15.0058       13.3967       15.2197       21.1584       27.5832       32.2332       39.9053       61.2525       59.0408       61.8494       84.0089       80.4017       74.1691       68.1041       63.4924       50.7355       57.9997       51.6907       53.3156       57.8194       55.5942       40.6877       35.3861       33.6917       33.2224       30.5526       26.8096       26.0259       25.5731       28.9240       49.7372       38.6785       36.3133       38.8270       45.6777       53.9280       52.0032       57.0694       52.5843       45.3964       51.9773       44.3974       40.5421       36.9229       35.6918       32.5691       34.6381       37.8966       40.6016       41.1685       47.6396       49.9170       48.2406       51.8303       51.3169       53.3285       54.2118       55.0290       55.9689       45.2402       49.1581       54.9848       52.1087        0.0000        0.0000        0.0000        0.0000        0.0000        0.0000        0.0000        0.0000        0.0000        0.0000        0.0000        0.0000        0.0000        0.0000        0.0000        0.0000        0.0000        0.0000        0.0000        0.0000        0.0000        0.0000        0.0000        0.0000        0.0000        0.0000        0.0000        0.0000        0.0000        0.0000        0.0000        0.0000        0.0000        0.0000        0.0000        0.0000        0.0000        0.0000        0.0000        0.0000        0.0000        0.0000        0.0000        0.0000        0.0000        0.0000        0.0000        0.0000        0.0000        0.0000
        0.0000        0.0000        0.0000        0.0000       40.9260       37.4984       36.4782       30.6748       36.8430       27.6858       22.1912       25.0397       27.8326       24.7181       20.3389       12.0266       14.4017       14.0823       16.6200       13.8063       11.2952       10.1104        6.6589        4.0871        1.1211        0.8744        0.8431        0.6453        0.8267        1.9571        4.3346        5.5425        5.2276        4.3107        1.0023        1.0710        1.1067        0.2606        4.6360        5.9708        5.8635        6.5510        4.6743        4.1677        4.8681       11.9387        9.5326        8.7826        6.4831        9.7903       10.4142       12.8405       12.5460        6.6894        7.3887        9.3373        8.4263        9.4146        8.0395       14.2504       14.0947        8.0725        9.8943       14.3270       11.4816        7.8398        4.1728        2.6568        4.9235        5.5789        6.7076       11.4908       15.3891       10.9222       13.2999        5.8916        4.5484        3.7688        2.9689        2.0227        2.5405        2.5369        3.0449        4.0175        6.5736        3.7305        3.2738        3.6429        4.0445        4.8981        8.4580        5.9768        6.6114        5.1904       14.1840        5.6964        4.4063        6.3333        8.5539       14.0836       11.2566        7.0090        6.1923        6.1326        6.6025        5.7690        5.2741        8.9460       19.4743       20.5757       20.4362       21.4790       24.5637       29.3208       34.2134       31.8582       31.6008       29.6672       35.4496       18.1993       14.1129       10.1604        4.4214        2.6359        2.4439        2.0691        2.0871        6.7069        7.1458        7.8883        8.7378       10.2856       12.3430       14.9358       15.0467       23.9093       19.9498       20.2328       22.8531       29.5443       37.9929       41.6024       55.2400       80.7620       86.9836       80.7270       91.7951       66.3611       72.0090       74.9638       80.4362       68.6202       59.0231       52.5459       43.5740       46.5106       49.6762       33.7119       29.9761       28.2979       35.0495       26.8938       23.6056       23.6345       21.1660       22.8506       25.0388       33.2095       35.4581       38.7454       42.5373       53.6341       55.0962       61.0422       57.6238       60.3148       54.0471       50.3654       49.1259       39.8664       38.4719       36.7025       36.4578       40.2756       43.8914       50.2746       52.5064       54.0702       56.9084       57.9349       60.5289       55.7181       56.7850       61.2952       59.0353       43.5413       49.0076       52.9166       54.1153        0.0000        0.0000        0.0000        0.0000        0.0000        0.0000        0.0000        0.0000        0.0000        0.0000        0.0000        0.0000        0.0000        0.0000        0.0000        0.0000        0.0000        0.0000        0.0000        0.0000        0.0000        0.0000        0.0000        0.0000        0.0000        0.0000        0.0000        0.0000        0.0000        0.0000        0.0000        0.0000        0.0000        0.0000        0.0000        0.0000        0.0000        0.0000        0.0000        0.0000        0.0000        0.0000        0.0000        0.0000        0.0000        0.0000        0.0000        0.0000        0.0000        0.0000
        0.0000        0.0000        0.0000        0.0000        0.0000        0.0000        0.0000        0.0000       33.5755       31.3736       23.0432       22.0057       27.0175       26.4109       23.2680       11.8594       13.2821       12.9947       14.9695       11.6168       10.7599       10.0571        7.4740        3.1804        1.9249        1.4429        1.3958        1.9986        4.0542        1.8665        2.7346        0.1469        0.8621        1.3422        1.8113        1.2532        2.3855        4.4200        7.2845        6.1269        4.5611        3.2917        5.9935       11.2343       13.6301        5.5161        6.2260        5.2106        8.3389        9.7868       11.5879       14.3262        9.7602        7.8797        8.0398       11.8610       13.5327       12.6053        8.8320       14.8182        7.2888        8.8955        7.2750        6.7458        4.8889        3.1840        7.5947        7.1438       10.5392       13.9698       14.5912       19.9930       18.4543       16.8410       11.8633        8.6361        9.3478        3.1873        6.1138        3.8442        4.3205        3.5677        4.5791        7.2982        6.4907        6.7961        6.2536        6.6481        5.9105        3.7154        7.4790        3.9143        4.4474        4.0779        4.4259        3.1227        2.8152        6.1101       12.2939        6.3067        5.1858        5.5638        5.6595        5.5368        4.4534        4.0785        6.0426       11.3953       20.1676       24.1652       15.6017       16.6484       17.2720       21.1606       27.0134       28.6375       25.2506       33.2251       36.4514       26.5421       18.7807       10.6171        6.0390        3.5626        3.0534        3.3024        3.3097        7.7465        9.4791       11.2614       11.9396       13.6935       12.7912       14.6358       15.5145       20.2062       18.7733       21.6323       28.4497       42.1303       45.8081       54.3609       56.2238       76.4759       71.5899       64.8657       83.1877       67.3393       80.2931      117.7437      111.5734       81.9528       64.3259       99.1701       74.2595       36.7188       31.9871       27.1980       27.1149       25.5694       24.7975       24.2691       24.2820       22.0423       20.5034       22.0510       25.5955       40.7591       40.9920       42.3277       44.1455       55.2793       60.2110       63.3320       63.1364       57.0246       50.9940       48.7526       47.6964       41.4271       40.0311       37.9720       40.5364       41.6998       43.3471       50.3391       51.4148       53.5478       56.2899       62.2181       63.8724       59.2657       72.7173       76.4437       80.9772       69.3237       57.7423        0.0000        0.0000        0.0000        0.0000        0.0000        0.0000        0.0000        0.0000        0.0000        0.0000        0.0000        0.0000        0.0000        0.0000        0.0000        0.0000        0.0000        0.0000        0.0000        0.0000        0.0000        0.0000        0.0000        0.0000        0.0000        0.0000        0.0000        0.0000        0.0000        0.0000        0.0000        0.0000        0.0000        0.0000        0.0000        0.0000        0.0000        0.0000        0.0000        0.0000        0.0000        0.0000        0.0000        0.0000        0.0000        0.0000        0.0000        0.0000        0.0000        0.0000        0.0000        0.0000
        0.0000        0.0000        0.0000        0.0000        0.0000        0.0000        0.0000        0.0000        0.0000        0.0000       29.5133       24.8765       22.5455       19.7190       15.1451        9.1953        8.3365        8.8335       10.5392        7.7638        8.8463        5.0979        5.8528        3.4231        4.1392        3.0919        3.3382        5.4277        5.2791        2.4961        2.7752        4.3556        1.8181        6.5490        5.5041        5.8933        3.9381       10.2305       12.9208       13.9525        3.6543        4.7075        5.7637       10.9909        7.0516        4.1571        4.1080        5.5053        5.3075        5.5319        7.0846        7.5011        8.7907        5.5399        7.0138       10.4007        5.6088        7.2718       12.5978       14.8420       12.7503        9.5860        8.0599        5.4381        7.8386        9.5142        9.7896        9.6944       10.2059       12.8988       14.1822       18.5949       17.5066       18.6364       16.9959        9.0110        7.8985        6.4443        8.0551        8.6174        8.9719        9.6904        7.8935       10.0971        7.9692        6.7798        4.2950        7.9812        6.9103        4.0655        1.3470        2.2484        3.6054        4.7134        5.7464        4.9180        5.7860       10.3408        8.1945       13.7772       14.9541        6.5650       10.4598        5.2379        6.6157        7.7930        5.9610       13.2778       14.6955       17.4965       16.9366       25.7862       29.4649       17.6818       31.3841       32.4930       33.5588       35.1515       28.1611       13.7734       15.5356       21.0346       13.9947        5.2536        7.1121        7.1247       11.6963       10.2335       10.8971       11.3650       11.0236       12.5132       13.4604       16.2000       16.9126       33.1808       34.4255       36.4540       42.7254       48.7345       45.5183       56.0313       56.7401       72.4267       81.1283       83.2438       88.6805       82.1816      107.8883      107.0443       95.6896       74.6545       79.2336       70.4080       61.3969       33.8420       29.7250       26.8587       26.7180       25.9625       26.5530       26.4266       25.2205       24.5270       25.1860       26.0646       30.5630       40.2062       47.4288       50.5252       52.9405       62.7972       63.3960       64.9521       60.3373       59.6281       56.3768       53.5753       56.1675       46.7612       46.8137       47.4402       46.2787       48.2003       75.6189       50.8643       53.4924       58.6944       63.0782       65.7744       72.4753       73.0342       77.9345       82.5834        0.0000        0.0000        0.0000        0.0000        0.0000        0.0000        0.0000        0.0000        0.0000        0.0000        0.0000        0.0000        0.0000        0.0000        0.0000        0.0000        0.0000        0.0000        0.0000        0.0000        0.0000        0.0000        0.0000        0.0000        0.0000        0.0000        0.0000        0.0000        0.0000        0.0000        0.0000        0.0000        0.0000        0.0000        0.0000        0.0000        0.0000        0.0000        0.0000        0.0000        0.0000        0.0000        0.0000        0.0000        0.0000        0.0000        0.0000        0.0000        0.0000        0.0000        0.0000        0.0000        0.0000        0.0000        0.0000
        0.0000        0.0000        0.0000        0.0000        0.0000        0.0000        0.0000        0.0000        0.0000        0.0000       26.1589       22.8090       15.9164       17.7301       15.9467        7.8257        7.7632        8.1151       10.1187        7.7674        8.2099        7.7049        9.2283        5.7697        5.2861        5.2301        4.6906        5.5189        5.1627        3.7971        2.8024        2.3236        2.9926        3.2279        2.0574        5.0938        5.8346        7.7799       10.9829        8.8085        7.5541        6.8882       16.5258       15.6528        9.3203        8.2176        4.9286        8.5998        7.3390        8.4596        4.3955        7.9989        4.1909        3.7019        5.5610        8.7613        6.8089        8.3368        6.1475       14.7359        7.8803        7.7911       16.4403       12.4033       14.0851       15.6634       11.0485       11.6332       15.6016       15.0006       15.5814       17.7182       18.5013       14.2185       12.1693        8.1967        9.2912       12.9832       17.9827       15.3319       13.0816       10.7419       10.6835        7.7672        4.0746        3.6697        3.3445        3.2367        8.0597        8.4235        5.0795        8.0456        4.2842        3.9495        8.9713        9.4016        9.2152       12.9709        8.7025        9.2599       13.5883       10.8997       11.2706        7.8223        8.7602       11.4154        8.8129       10.3718       13.9033       15.3812       18.7608       23.4483       24.9411       19.2489       18.7814       26.1765       32.6893       28.1292       27.8427       13.4188       16.2521       21.5264       18.3258        6.7170        6.2555        6.5475        6.7994       12.5509       11.7527       13.1213       13.7709       14.5578       14.1217       15.5891       18.2846       34.7164       33.0434       39.7500       48.7181       41.8894       51.2719       57.9361       59.0738       63.9758       67.9185       78.1273       88.1661       89.2480       88.5320       83.7028       86.6737       89.4277       70.4703       53.9531       50.3920       37.9376       30.7225       31.1816       34.2694       30.3511       29.1513       28.7800       30.8239       29.4047       31.9208       40.3955       36.6951       42.5276       48.4285       50.6864       53.1160       98.6717       78.2923       64.1278       61.2949       63.7705       64.7730       61.4647       62.0167       48.1264       53.5423       54.1310       55.4698       54.4360       57.0694       59.6065       60.7417       64.2443       66.0040       67.4101       71.5666       78.4408       82.1781        0.0000        0.0000        0.0000        0.0000        0.0000        0.0000        0.0000        0.0000        0.0000        0.0000        0.0000        0.0000        0.0000        0.0000        0.0000        0.0000        0.0000        0.0000        0.0000        0.0000        0.0000        0.0000        0.0000        0.0000        0.0000        0.0000        0.0000        0.0000        0.0000        0.0000        0.0000        0.0000        0.0000        0.0000        0.0000        0.0000        0.0000        0.0000        0.0000        0.0000        0.0000        0.0000        0.0000        0.0000        0.0000        0.0000        0.0000        0.0000        0.0000        0.0000        0.0000        0.0000        0.0000        0.0000        0.0000        0.0000
        0.0000        0.0000        0.0000        0.0000        0.0000        0.0000        0.0000        0.0000        0.0000        0.0000       28.2818       24.3908       20.1477       22.9259       13.7698       13.5604       14.3661       13.2304       14.8057        6.5075        5.1679       12.2692       20.5698       22.1587       22.6258       20.9021       20.0114       17.4997       10.9016        9.0121        8.1624        8.0716        4.4732        4.2689        7.7816       11.4026        9.7792        9.8743        8.4337       14.4286        8.7004        7.9094       11.1491       17.3857       14.0675       12.1429       10.1319       16.8640       13.5634       10.6302        7.9108       14.1712       12.4152       13.2460       12.8378       13.7593       18.6897       11.7311       14.2642       23.1680       17.8392       19.9627       19.3679       21.6164       21.7772       19.9374       20.4395       23.1970       24.6914       19.0121       11.5365        9.3799       14.8670       14.1656       12.3426       10.3994       14.6794       15.4912       17.7998       18.2908       14.4388       14.9871       13.4275        6.3870        3.9143        9.6536        7.7993       13.5873       15.3726       15.5225       10.4141        8.0407       18.2764       22.6632       30.9037       20.1215       26.0850       21.6779       12.1189       15.6948       20.0784       17.3165       19.7862       14.9715       14.7559       14.0772       12.6347       11.0578        8.6144        9.9292       10.0513       11.4198       12.4633       13.5624       20.6655       35.8792       34.1792       32.6587       25.3888       21.4340       19.5739       22.2715       23.6435       16.9385       19.0864       22.3118       13.3265       12.8451       10.6134       11.1634       11.1274       15.0834       13.0957       13.0996       15.6130       24.7063       29.1407       33.2365       35.5869       38.4384       43.6463       47.6053       53.7520       57.8162       62.5729       64.8241       66.9759       78.8651       75.9419       72.3542       72.6385       65.6842       64.8671       46.8611       45.0434       57.0947       40.2200       41.8842       40.2072       33.4935       31.4895       31.4342       33.5738       33.4368       33.9957       49.0468       43.8971       50.6342       53.1437       56.7124       59.6592      111.6713       85.4980       64.2152       65.0587       68.2206       71.8110       68.2325       68.0016       57.4948       59.0216       66.5773       71.1138       64.5201       65.4765       69.5982       69.6946       63.9218       72.7970       71.7260        0.0000        0.0000        0.0000        0.0000        0.0000        0.0000        0.0000        0.0000        0.0000        0.0000        0.0000        0.0000        0.0000        0.0000        0.0000        0.0000        0.0000        0.0000        0.0000        0.0000        0.0000        0.0000        0.0000        0.0000        0.0000        0.0000        0.0000        0.0000        0.0000        0.0000        0.0000        0.0000        0.0000        0.0000        0.0000        0.0000        0.0000        0.0000        0.0000        0.0000        0.0000        0.0000        0.0000        0.0000        0.0000        0.0000        0.0000        0.0000        0.0000        0.0000        0.0000        0.0000        0.0000        0.0000        0.0000        0.0000        0.0000        0.0000        0.0000
        0.0000        0.0000        0.0000        0.0000        0.0000        0.0000        0.0000        0.0000        0.0000        0.0000        0.0000       18.6602       17.6356       15.3215       14.8870       16.1175       13.6879        9.0277        8.0610        5.5065        4.5839        6.9814        9.7727       15.3426       23.8121       25.9120       19.6262       17.2694       16.7215       11.6226        4.6047        8.9187        7.6081        7.5163       10.4179       14.2893       10.7462        8.8775       11.9304       14.1173        6.4364        5.8865        3.8326        7.9337        6.0884        9.7150        6.7408        9.3296       12.1144       11.3839        9.0350        9.8929        7.5249        8.2410        9.9918       15.5714       17.7505       14.4060       17.7267       17.7330       18.6930       17.2519       11.7389       22.2714       24.2536       20.3688       18.9302       25.9931       29.8685       21.0441       13.5860       13.1438       15.0017       14.6832       14.2312       13.7849       11.0628       13.1949       15.7903       16.9215       13.4045        9.1810        7.6525        6.1525        7.8929        9.7387       15.7812        9.7617       10.4737       10.4575        8.7936       19.2501       22.7671       18.7756       18.0921       18.9010       18.8975       23.3225       17.5912       24.8587       23.2148       19.9141       21.4999       16.3350       17.6065       17.3686       18.0950       12.8682       11.0445       15.3671       11.3367        9.3426       17.8639       32.6037       26.3026       31.1292       36.3505       46.1451       30.8498       23.6588       26.0371       21.7606       20.0763       17.7570       16.1335       17.3190       14.8536       13.4364       11.0090       11.7341       12.2173       13.3189       14.1063       14.9682       20.3217       28.4588       32.5784       33.2139       40.7048       46.1059       44.5724       53.8447       53.2562       55.4317       60.2139       63.9095       65.5117       72.1534       70.7730       67.2940       64.0858       76.6689       65.7492       56.6842       51.2586       48.0724       44.5580       42.7311       37.1638       33.0665       33.4930       35.2368       38.7160       39.8988       37.2168       42.0464       43.2427       52.0548       53.4018       53.2908       59.9289       61.4244       62.3395       61.4107       61.0829       65.7072       71.6903       70.3077       72.3130       66.7252       61.3230       64.6681       66.7023       69.2913       72.7982       75.3835       72.2016       75.5427       73.2053        0.0000        0.0000        0.0000        0.0000        0.0000        0.0000        0.0000        0.0000        0.0000        0.0000        0.0000        0.0000        0.0000        0.0000        0.0000        0.0000        0.0000        0.0000        0.0000        0.0000        0.0000        0.0000        0.0000        0.0000        0.0000        0.0000        0.0000        0.0000        0.0000        0.0000        0.0000        0.0000        0.0000        0.0000        0.0000        0.0000        0.0000        0.0000        0.0000        0.0000        0.0000        0.0000        0.0000        0.0000        0.0000        0.0000        0.0000        0.0000        0.0000        0.0000        0.0000        0.0000        0.0000        0.0000        0.0000        0.0000        0.0000        0.0000        0.0000        0.0000
        0.0000        0.0000        0.0000        0.0000        0.0000        0.0000        0.0000        0.0000        0.0000        0.0000        0.0000        0.0000        0.0000        0.0000       12.8821       12.4158       14.7710        8.2148        7.9910        4.0528        4.1938        4.0294        4.9544        7.3821       18.7887       17.4803       19.4063        9.7511        6.5915        8.3128        5.4299        6.1069        7.0426        7.3765        8.3215        7.8934        8.2212        9.1692       11.0780       23.9397       21.2006        8.8410        2.8733        6.5840        7.1934        7.4094        8.0502        8.4800        8.3874        5.5757        4.5829        5.4396        9.4500       13.2203       10.7654       19.9340       11.7616       10.7141       12.1302        8.9143       12.4746        7.3357        6.5689       20.9856       24.4421       20.1409       13.5474       19.6074       20.7083       19.3807       16.7737       16.3948       14.6491       18.1979       13.7783       16.1932       12.7013       12.7101       14.0756       14.2195       14.9324       10.0889       14.3246       14.2388       11.3164       10.0640       11.1694       12.2477       11.9805       12.1446       21.1553       15.9137       21.1525       20.1382       19.0630       19.1394       23.8160       31.2061       36.0484       31.8158       34.6441       39.9338       25.8275       20.9654       21.0541       21.1624       19.7506       15.9795       18.0384       16.5615       17.3577       20.4745       28.1596       43.0215       25.7302       26.4557       27.2998       40.3506       33.7006       27.5983       26.5610       24.5701       23.4639       20.4595       19.8454       18.7940       16.1380       17.0476       18.2495       16.7779       16.8403       19.9545       19.9074       20.1834       28.6100       34.7225       32.7343       30.8324       33.1347       39.9310       56.2676       65.0207       58.4545       67.3459       64.0235       62.2078       59.6335       58.7776       66.8368       76.6090       75.5249       66.1486       65.1568       65.5838       73.0994       69.2522       46.5082       44.4107       57.0883       49.9777       42.4677       45.8276       43.0907       37.9823       41.9117       44.6865       48.7482       64.4407       60.6742       64.3429       67.1494       66.4745       58.9793       58.6314       62.3302       68.7257       74.2747       76.1129       77.1469       69.3043       68.0219       69.7745       69.6969       69.4480       76.7099       93.9950        0.0000        0.0000        0.0000        0.0000        0.0000        0.0000        0.0000        0.0000        0.0000        0.0000        0.0000        0.0000        0.0000        0.0000        0.0000        0.0000        0.0000        0.0000        0.0000        0.0000        0.0000        0.0000        0.0000        0.0000        0.0000        0.0000        0.0000        0.0000        0.0000        0.0000        0.0000        0.0000        0.0000        0.0000        0.0000        0.0000        0.0000        0.0000        0.0000        0.0000        0.0000        0.0000        0.0000        0.0000        0.0000        0.0000        0.0000        0.0000        0.0000        0.0000        0.0000        0.0000        0.0000        0.0000        0.0000        0.0000        0.0000        0.0000        0.0000        0.0000        0.0000        0.0000        0.0000
        0.0000        0.0000        0.0000        0.0000        0.0000        0.0000        0.0000        0.0000        0.0000        0.0000        0.0000        0.0000        0.0000        0.0000        0.0000        0.0000        0.0000        0.0000        5.8638        3.5769        4.2120        3.2138        4.3930        1.9443       12.4338       10.5072       19.0487       10.9787        5.8892        4.3861        4.8617        6.0386        6.7291        3.5684        3.0937        4.6664        6.4223        5.7046        7.5056        5.3883        1.0119        5.1268        3.0251        5.2834        3.7718        9.3425        7.1144        7.9073        3.3055        2.6225        2.5581        5.7820       11.6958       14.3284        7.7350       10.0934       13.6081       12.6757        6.6063       13.3445       13.5843        7.7189        6.0782       21.4429       21.7413       18.8824       15.3938       23.4640       23.8270       17.5422       13.7350       13.0012       13.4909       13.7946       13.3099       18.4807       12.8420       11.1539       12.6818       13.9732       12.3492        9.1126       10.9833       10.3298       10.7007       11.8956       12.1457       15.4248       15.2671       14.1444       18.3582       20.5319       24.5392       19.6123       19.3984       31.3542       48.5964       50.4737       40.3531       35.6042       27.0257       38.4670       43.6758       27.4537       30.2416       27.2475       26.8228       18.3930       21.3181       33.0971       23.6844       24.1191       22.0964       26.2510       27.0992       43.7540       43.5218       43.8799       44.0185       45.8677       43.1376       34.4183       34.2952       28.8029       26.3540       24.4418       24.1218       25.8896       23.9711       21.0474       20.4163       18.5554       21.2332       21.1331       25.2707       40.1829       33.3743       34.0127       38.0267       53.3196       68.8610       70.2546       62.7857       76.2855       62.3616       49.8648       54.4520       64.7012       65.4702       80.9858       84.3121       64.4847       54.9934       64.9633       69.9834       72.5576       46.4135       57.2430       59.8311       52.4629       52.0762       55.4995       56.6032       47.4852       44.8298       51.9689       53.1410       59.6089       81.6905       92.8051       89.8137       70.8639       63.1233      101.1562      120.3989       74.8016       72.9026       72.4624       73.0490       71.9264       76.6396       72.0145       71.5705       78.4139       80.6703       91.2777        0.0000        0.0000        0.0000        0.0000        0.0000        0.0000        0.0000        0.0000        0.0000        0.0000        0.0000        0.0000        0.0000        0.0000        0.0000        0.0000        0.0000        0.0000        0.0000        0.0000        0.0000        0.0000        0.0000        0.0000        0.0000        0.0000        0.0000        0.0000        0.0000        0.0000        0.0000        0.0000        0.0000        0.0000        0.0000        0.0000        0.0000        0.0000        0.0000        0.0000        0.0000        0.0000        0.0000        0.0000        0.0000        0.0000        0.0000        0.0000        0.0000        0.0000        0.0000        0.0000        0.0000        0.0000        0.0000        0.0000        0.0000        0.0000        0.0000        0.0000        0.0000        0.0000        0.0000
        0.0000        0.0000        0.0000        0.0000        0.0000        0.0000        0.0000        0.0000        0.0000        0.0000        0.0000        0.0000        0.0000        0.0000        0.0000        0.0000        0.0000        0.0000        0.0000       13.5693       14.2390       12.5980        9.5977        4.6937        8.0541       33.5696       37.4440       39.7148       31.3747       21.5221        9.5756        6.6819       15.9264       16.2342        6.7443        6.7573        7.4987        3.5215        5.2095        6.6049        3.9318        6.4453        5.4712        9.5400       11.0100       21.5460       20.3700       14.7120       11.3580        7.0020        5.6460       14.1240        6.2100        8.6940       10.1640       17.8680       21.3278       17.1130       12.4315       11.5542       12.1539        9.5137       19.8390       21.6346       27.8576       31.0937       31.1427       28.6246       27.8461       16.3564       20.8218       25.6856       23.9738       21.2458       16.1567       15.4504       14.5612       14.8551        8.8564        6.7163        6.2540        9.2418       15.3391       18.0000       23.6813       30.2896       21.9734       27.5466       30.2154       28.7049       27.6746       19.4306       23.3053       24.6468       38.5222       31.4103       32.0120       36.8555       34.8538       39.5313       39.3498       32.1042       33.9775       34.5300       40.5337       37.3554       31.2944       28.8037       25.2190       37.2389       28.7461       29.5561       32.0700       33.7912       34.7213       48.4302       58.6664       62.5682       56.3119       63.7898       56.6448       50.9896       52.3595       47.2714       42.1315       35.1823       36.5137       38.4627       34.3861       31.5655       25.0800       29.9556       29.0724       31.9958       32.5540       36.6737       33.1951       38.8995       54.7797       69.5416       78.0233       67.2202       61.1265       63.3184       46.9454       45.5080       51.1530       72.3431       72.9142       87.0692       65.5410       49.3339       51.3664       62.8626       60.5619       65.2437       49.1253       49.7800       47.4831       45.7609       48.0005       50.8435       56.9666       50.3362       48.9689       52.9320       55.8531       56.2773       60.0145       70.6457       75.8245       72.6122       67.0244       81.1364      149.6243       79.3220       79.0532       79.9110       73.5526       70.3979       74.1223       69.2178       76.4072       84.4952       97.2113      101.5835        0.0000        0.0000        0.0000        0.0000        0.0000        0.0000        0.0000        0.0000        0.0000        0.0000        0.0000        0.0000        0.0000        0.0000        0.0000        0.0000        0.0000        0.0000        0.0000        0.0000        0.0000        0.0000        0.0000        0.0000        0.0000        0.0000        0.0000        0.0000        0.0000        0.0000        0.0000        0.0000        0.0000        0.0000        0.0000        0.0000        0.0000        0.0000        0.0000        0.0000        0.0000        0.0000        0.0000        0.0000        0.0000        0.0000        0.0000        0.0000        0.0000        0.0000        0.0000        0.0000        0.0000        0.0000        0.0000        0.0000        0.0000        0.0000        0.0000        0.0000        0.0000        0.0000        0.0000
        0.0000        0.0000        0.0000        0.0000        0.0000        0.0000        0.0000        0.0000        0.0000        0.0000        0.0000        0.0000        0.0000        0.0000        0.0000        0.0000        0.0000        0.0000        0.0000       13.9172       11.0049        7.4180       14.8629        8.5188       17.6803       35.6316       29.8063       27.4088       37.7811       14.5798       12.6045        5.2708        5.1712        7.6600        3.1961        3.9695        3.2656        5.4212        6.9345        5.6296        5.5929        5.7607        3.6342        7.9020       12.1020       15.8880       13.5720       16.6560       10.5120       10.9860        8.7960       14.2080       19.5180       17.5080       18.2640       25.7403       21.8467       14.7868        9.7548       13.8916       15.6178       16.3501       16.8113       24.3430       27.3690       22.4011       22.7301       17.8530       18.2654       28.9138       26.7553       18.6996       16.1843       15.7222       14.5723       11.6697        8.9846       10.5003        7.3850        7.2592        7.8114       10.9488       13.8223       15.8577       18.8265       25.4603       19.3790       16.6653       27.7623       28.2102       28.5329       21.1771       25.6365       26.0931       33.1738       40.1397       33.5758       47.0828       46.9860       37.7038       34.6447       28.6064       35.1015       38.9528       41.2388       42.7268       34.2914       27.6416       25.2368       24.2241       35.2287       37.2094       41.1994       53.8674       52.4081       61.9228       67.8998       71.4198       61.0118       66.3780       61.3987       59.3813       52.8816       46.9825       44.8311       43.4028       39.2143       34.3943       34.5978       36.3444       34.6442       41.8306       39.4738       37.4684       36.9342       41.1341       43.2553       45.2249       54.3983       60.2666       63.7404       54.8459       53.6476       48.3022       45.5597       42.3442       45.8521       61.3046       64.7557       60.9954       54.8158       51.6036       54.8086       64.4116       80.1104       71.8823       53.4276       50.7164       51.2024       52.3761       48.3734       49.3491       51.3204       49.1281       49.0396       49.5205       53.4344       54.5097       57.7721       65.0020       58.8561       62.4848       62.9653       79.3716       85.6464      210.7120      170.1791       77.7647       70.4617       70.0104       72.4073       71.5222       82.9915       86.8690       86.7933       90.1632       78.8054       92.3429        0.0000        0.0000        0.0000        0.0000        0.0000        0.0000        0.0000        0.0000        0.0000        0.0000        0.0000        0.0000        0.0000        0.0000        0.0000        0.0000        0.0000        0.0000        0.0000        0.0000        0.0000        0.0000        0.0000        0.0000        0.0000        0.0000        0.0000        0.0000        0.0000        0.0000        0.0000        0.0000        0.0000        0.0000        0.0000        0.0000        0.0000        0.0000        0.0000        0.0000        0.0000        0.0000        0.0000        0.0000        0.0000        0.0000        0.0000        0.0000        0.0000        0.0000        0.0000        0.0000        0.0000        0.0000        0.0000        0.0000        0.0000        0.0000        0.0000        0.0000        0.0000
        0.0000        0.0000        0.0000        0.0000        0.0000        0.0000        0.0000        0.0000        0.0000        0.0000        0.0000        0.0000        0.0000        0.0000        0.0000        0.0000        0.0000        0.0000        0.0000        0.0000       10.2709        4.9091        7.8340        9.5314       16.8804       31.3806       32.3653       15.7138       17.0663       16.3497       19.1943       10.0311        4.4231        4.6667        7.3936        8.8959        6.0577        2.7249        1.9467        5.9405        3.9548        8.2537       13.5897       14.7540       12.9660        9.5040        7.1580       10.6860       10.4460       15.9540       12.8520       22.0740       21.4680       23.6220       16.1160       17.2201       19.0596       19.9477       13.6723       13.4746       16.0673       25.7319       19.9297       21.3438       18.2345       16.6978       13.8074       20.7463       27.2714       25.1440       19.7780       13.2547       13.0399       15.5263        8.4652        7.0328        8.2277        9.2545        8.7048        9.1579        8.4780        8.6338        9.8541       13.0475       21.0814       21.8906       19.7637       16.5380       28.0753       33.1033       33.5930       21.9586       23.9205       25.4116       25.1289       30.9400       33.2978       36.7700       29.1832       30.1238       34.0774       47.3303       42.1053       43.8149       44.3133       44.6010       40.8633       38.9271       32.0167       30.5627       33.0739       33.8007       37.2077       53.0673       52.9339       61.0886       59.6355       61.9402       65.1764       74.9242       79.5716       71.6542       58.9083       60.8685       56.8212       51.6167       44.9944       37.0107       37.7537       34.4226       37.6124       47.1235       47.8408       46.1763       43.9832       48.2214       46.7151       49.0046       57.8465       59.7795       56.9803       52.0533       48.5216       38.2712       39.8164       46.8137       54.6211       63.5500       64.8738       52.7448       54.7719       56.9479       63.6973       61.3457       63.6800       59.1722       54.4414       53.6474       54.3042       56.0347       53.7555       53.4636       56.7671       55.0092       53.2328       57.4844       63.7108       65.8674       63.0740       63.9712       63.8221       69.1163       71.3546       69.7235       74.4183       87.2632       77.2021       67.7425       65.1030       66.0435       71.3199       71.5884       78.1051       74.1715       77.0533       78.8591       68.3779       75.5382      143.7637        0.0000        0.0000        0.0000        0.0000        0.0000        0.0000        0.0000        0.0000        0.0000        0.0000        0.0000        0.0000        0.0000        0.0000        0.0000        0.0000        0.0000        0.0000        0.0000        0.0000        0.0000        0.0000        0.0000        0.0000        0.0000        0.0000        0.0000        0.0000        0.0000        0.0000        0.0000        0.0000        0.0000        0.0000        0.0000        0.0000        0.0000        0.0000        0.0000        0.0000        0.0000        0.0000        0.0000        0.0000        0.0000        0.0000        0.0000        0.0000        0.0000        0.0000        0.0000        0.0000        0.0000        0.0000        0.0000        0.0000        0.0000        0.0000        0.0000        0.0000
        0.0000        0.0000        0.0000        0.0000        0.0000        0.0000        0.0000        0.0000        0.0000        0.0000        0.0000        0.0000        0.0000        0.0000        0.0000        0.0000        0.0000        0.0000        0.0000        0.0000        0.0000        8.8502       12.1604       11.5615        3.6020       10.4066       26.7970        7.7505        9.1947       19.7059       19.3299       10.1473        2.7104        0.5459        0.5392        0.5221        0.5711        2.1282        0.1724        4.1265        2.3032       12.7449       16.5799       19.8120        8.4240        5.4720        8.8140        9.9780        6.5040        5.2260        5.2200       12.8280       20.7900       19.3380       20.5020       12.5301       12.3522       11.1995       17.1235       14.7025       20.1498       28.5099       23.1797       22.6331       23.4050       10.0882        9.9650       16.2071       19.0617       24.6453       16.4108        9.8598        8.1981        7.0572        5.5405        7.0416        6.9594        7.5345        8.3718       12.4833       14.0193       11.1184       14.2989       20.2360       26.2166       22.1559       19.1336       25.6923       30.3245       32.4332       26.2657       16.7522       17.0779       23.8804       22.6902       22.9517       26.1916       26.3883       25.5006       31.6824       42.5407       43.4812       53.5150       50.1902       49.3662       46.4953       42.0767       40.8779       42.3072       39.3913       43.1691       46.8148       51.9258       45.6092       50.0641       62.0725       58.8205       56.7731       73.3898       82.2613       82.4627       83.8283       75.7063       73.9998       69.4154       61.5008       52.7639       39.7026       39.8573       41.0424       42.1595       46.6891       45.5106       49.6246       54.8622       58.7201       56.0408       56.2945       59.2236       63.5132       60.0876       54.9141       51.4722       37.9704       45.8329       54.0794       72.7737       84.5130       60.1984       59.7777       61.4029       56.9688       57.0174       57.4820       55.4022       51.9236       53.3038       64.0665       58.3349       55.9843       59.3182       60.4689       65.6830       60.9185       63.7851       71.5251       73.5756       69.9934       65.4901       67.8489       71.8559       76.8139       75.0164       72.6113       77.5556       78.2543       72.0641       73.7687       74.8624      116.2518      101.0649       76.4504       81.0928       78.8101       79.6271       78.2508       73.9501       85.3211       84.3211      125.1299        0.0000        0.0000        0.0000        0.0000        0.0000        0.0000        0.0000        0.0000        0.0000        0.0000        0.0000        0.0000        0.0000        0.0000        0.0000        0.0000        0.0000        0.0000        0.0000        0.0000        0.0000        0.0000        0.0000        0.0000        0.0000        0.0000        0.0000        0.0000        0.0000        0.0000        0.0000        0.0000        0.0000        0.0000        0.0000        0.0000        0.0000        0.0000        0.0000        0.0000        0.0000        0.0000        0.0000        0.0000        0.0000        0.0000        0.0000        0.0000        0.0000        0.0000        0.0000        0.0000        0.0000        0.0000        0.0000        0.0000        0.0000        0.0000        0.0000
        0.0000        0.0000        0.0000        0.0000        0.0000        0.0000        0.0000        0.0000        0.0000        0.0000        0.0000        0.0000        0.0000        0.0000        0.0000        0.0000        0.0000        0.0000        0.0000        0.0000        0.0000       11.8376       12.4365       12.2653        9.0154        6.0312       10.1239        4.7867       10.4567       11.2220        9.7805        4.1741        1.8249        4.5639        5.5891       12.2125        4.0581        3.7988        7.3255        9.0597       13.1310        9.4423       13.4773       10.1880        5.8500       11.4780       18.7500       24.6308       14.7459       11.7877        9.6502       16.4140       14.3397       19.2838       17.2072       14.6177       11.4625       11.0997       20.2971       23.4667       12.0557       29.1574       32.4833       30.5009       29.5785       20.2828       20.2266       25.5368       24.5547       28.5378       33.2873       22.9961       20.3911       13.7182        6.4798        7.6941        9.5295       10.8337       13.0825       13.0983       14.2667       15.5918       14.5483       15.7128       20.2404       24.1746       24.1444       31.1527       27.3099       27.2412       26.0674       27.6102       28.4454       32.4096       34.7967       33.0628       34.3392       32.0828       33.3824       41.9858       46.5056       57.5269       60.9537       57.0609       53.1321       51.7476       49.1338       50.7854       57.0443       59.6397       59.0606       66.9221       67.1954       67.8140       66.1476       64.5007       63.3055       65.8030       77.2130       91.4327       95.2072       85.1712       71.4925       69.2520       71.2460       63.2114       50.4797       49.2610       68.4571       58.6515       52.8169       58.9288       59.8047       65.7601       76.2405       73.7719       73.3675       75.3663       74.0066       78.2726       80.5579       77.6369       62.5644       51.4146       52.3450       62.3434       73.8359       69.4420       60.5524       67.8972       61.2124       59.3108       61.6030       63.4485       61.3788       59.5342       59.4959       63.6599       67.6087       72.2194       81.5475       83.4816       94.0528       83.2172       83.7022       82.1368       88.4304       83.9948       79.9175       80.5397       80.6239       82.9172       88.4087       90.8045       95.9561      100.7123       91.8741      102.5859       90.4364       90.9370       80.2054       79.4178       90.9034       91.7365       86.6919       85.6903       87.4518       79.8061       83.3251      139.4112        0.0000        0.0000        0.0000        0.0000        0.0000        0.0000        0.0000        0.0000        0.0000        0.0000        0.0000        0.0000        0.0000        0.0000        0.0000        0.0000        0.0000        0.0000        0.0000        0.0000        0.0000        0.0000        0.0000        0.0000        0.0000        0.0000        0.0000        0.0000        0.0000        0.0000        0.0000        0.0000        0.0000        0.0000        0.0000        0.0000        0.0000        0.0000        0.0000        0.0000        0.0000        0.0000        0.0000        0.0000        0.0000        0.0000        0.0000        0.0000        0.0000        0.0000        0.0000        0.0000        0.0000        0.0000        0.0000        0.0000        0.0000        0.0000        0.0000
        0.0000        0.0000        0.0000        0.0000        0.0000        0.0000        0.0000        0.0000        0.0000        0.0000        0.0000        0.0000        0.0000        0.0000        0.0000        0.0000        0.0000        0.0000        0.0000        0.0000        0.0000        8.2837        9.1798        4.7150        6.0215        6.3756        5.4149        2.4995        2.6874        4.0516        6.3556        8.9019        3.9599        4.8926        8.4254        9.6712        7.7997        6.1954        7.3002        5.8646        7.2057       13.0538        8.6690        7.8660       12.8340       16.6080       25.6500       22.0402       12.0686       11.7074       12.1234       15.5506       15.1073        9.3487        7.5821       15.5086       12.7839       10.3832       17.9643       19.7224       22.6439       18.2966       14.9647       27.6100       26.3201       24.8894       22.2953       15.3627       17.3650       11.6708       20.7111       20.3831       19.3919       21.0516       19.7539       26.3219       24.1792       19.7804       17.5386       16.7583       12.3363       14.0346       14.8863       17.3601       21.5550       23.5603       36.1065       29.3451       24.0104       22.1885       25.6752       27.8634       32.8802       37.9891       39.8694       40.5085       43.9068       43.2528       37.9443       47.9586       60.7254       66.6293       65.0245       59.4711       63.5014       65.1840       67.6509       58.8478       58.8401       70.5833       68.5517       78.0164       72.3335       77.7597       75.3925       72.3456       70.5524       87.4710       83.3378      107.1247      114.5592       95.7604       88.0313       88.0333       79.2312       67.2147       50.8806       53.2506       60.7424       59.7690       63.1512       66.7103       67.2502       74.3892       81.8072       74.0114       79.6032       85.9369       79.4676       90.8822       88.3653       82.1333       66.6213       56.1671       57.6324       64.6775       74.2953       68.8726       62.3152       65.2844       61.7732       63.9409       63.0970       64.2085       66.3565       64.2000       63.2394       69.5773       74.4082       84.0103       92.3847       93.5021       97.8513       90.0143       89.7089       85.3155       90.3916       93.5411       99.2197       94.9532       97.9519      103.8039      105.0518      105.4486       99.8528       98.8223       96.7806      106.2848      109.1411      106.1009      102.7922      103.0523       99.6928       94.7140       89.4954       89.6374       95.9224       81.7356       83.6975      120.9178        0.0000        0.0000        0.0000        0.0000        0.0000        0.0000        0.0000        0.0000        0.0000        0.0000        0.0000        0.0000        0.0000        0.0000        0.0000        0.0000        0.0000        0.0000        0.0000        0.0000        0.0000        0.0000        0.0000        0.0000        0.0000        0.0000        0.0000        0.0000        0.0000        0.0000        0.0000        0.0000        0.0000        0.0000        0.0000        0.0000        0.0000        0.0000        0.0000        0.0000        0.0000        0.0000        0.0000        0.0000        0.0000        0.0000        0.0000        0.0000        0.0000        0.0000        0.0000        0.0000        0.0000        0.0000        0.0000        0.0000        0.0000        0.0000        0.0000
        0.0000        0.0000        0.0000        0.0000        0.0000        0.0000        0.0000        0.0000        0.0000        0.0000        0.0000        0.0000        0.0000        0.0000        0.0000        0.0000        0.0000        0.0000        0.0000        0.0000        0.0000       12.8823        7.5732        4.3299        2.5514        4.6691        3.1048        1.4549        0.7467        2.1053        2.7785        7.4637        9.0072        3.8493        4.0178       10.3409        9.5204        4.3048        5.2021        7.1141        7.5451        9.2483       10.1085        5.7900        5.7720        9.2340       14.3040       12.4902        4.7745        4.8846        5.4970       12.4353       14.2979        8.7535        6.2743        8.0218        2.7862        4.6256        7.2109       15.3062       23.1047       17.5139       17.8158       20.6147       15.6155       14.9520       14.1667       12.3062       13.1009       12.2611       15.3923       12.7587       14.9336       19.2978       15.3449       21.5489       32.2943       25.6361       17.1422       17.3563       16.0105       10.9797       14.5719       19.7311       22.5279       25.3801       34.0236       28.5359       24.3680       26.7959       29.1286       30.7783       34.6429       40.0585       46.4892       44.2950       45.6239       47.5506       54.8991       55.8761       74.0684       72.8503       73.7410       68.4497       60.9906       62.4829       62.5120       59.5789       55.4202       66.7674       74.7937       77.9140       76.4269       79.6302       81.4744       73.6225       82.0488       93.3504       86.5520       99.6754      120.3061      112.0767      105.2854       91.4383       75.6023       58.5825       56.4360       63.4824       58.4625       58.7904       59.9316       80.7844       75.6864       72.5918       77.7668       73.7362       76.8058       77.2441       69.7785       78.7463       75.8013       75.8957       63.3808       57.7826       57.2084       60.3159       64.5794       63.9728       66.2274       57.4113       53.1815       62.2340       62.9997       63.8535       66.1003       66.9444       69.8629       77.3807       99.9677       96.6557       96.8931      115.1396      106.1529       96.5249       95.1563       95.5879       97.0998      100.6845      109.1866      119.3038      119.2519      121.1618      130.7369      124.1721      119.2456      130.0082      118.0446      115.7028      114.4106      115.2412      114.3545      180.1906      122.5253      103.6040       82.2826       83.2729       92.2200       80.6328       86.4659       78.3679      118.2347        0.0000        0.0000        0.0000        0.0000        0.0000        0.0000        0.0000        0.0000        0.0000        0.0000        0.0000        0.0000        0.0000        0.0000        0.0000        0.0000        0.0000        0.0000        0.0000        0.0000        0.0000        0.0000        0.0000        0.0000        0.0000        0.0000        0.0000        0.0000        0.0000        0.0000        0.0000        0.0000        0.0000        0.0000        0.0000        0.0000        0.0000        0.0000        0.0000        0.0000        0.0000        0.0000        0.0000        0.0000        0.0000        0.0000        0.0000        0.0000        0.0000        0.0000        0.0000        0.0000        0.0000        0.0000        0.0000        0.0000        0.0000        0.0000
        0.0000        0.0000        0.0000        0.0000        0.0000        0.0000        0.0000        0.0000        0.0000        0.0000        0.0000        0.0000        0.0000        0.0000        0.0000        0.0000        0.0000        0.0000        0.0000        0.0000        0.0000        0.0000        4.4580        5.0207        6.7779        5.1114        6.4234        3.3444        5.2489       10.7091        6.2643        3.5939        1.3785        1.2489        6.1231        4.8683        2.5349        1.2172        3.3204        4.2130        6.7666       10.0501        3.2764        5.3100        4.0800        4.9560        3.7620        4.5307        2.8897        6.9726        8.8104       12.2418        9.5928        6.3183        9.8858        4.9624        4.1145        4.7335        5.1714        8.8372        7.1336       13.8490       13.6790       11.3007       10.5955       12.5390       12.1758       13.5055       18.1556       15.8636       16.9708       17.3277       19.4525       18.1371       21.3647       26.1090       25.2572       26.2321       29.9496       31.4530       22.6800       24.6044       26.3407       25.2269       27.6516       32.1118       32.9995       30.3243       32.5592       31.0707       30.4878       34.3257       38.5693       43.7124       41.4553       39.9475       48.4697       53.9127       55.4240       50.3912       58.0982       58.9031       62.4516       57.4397       66.3208       62.5461       61.8052       63.2585       71.0318       81.2843       81.9051       93.5326       97.5461       88.2022       96.5048       77.1711       79.3405       87.2878       77.8202       93.1841      112.4684       99.9620       97.2310       88.4317       72.8430       65.7861       63.9065       54.1570       51.6059       49.8155       57.0009       73.7830       66.3687       69.4907       75.1024       76.0813       76.4497       72.7560       60.8789       69.9292       78.2276       69.8226       62.6356       61.2384       61.2012       62.0130       62.8655       65.4528       67.4975       57.6411       53.8062       61.5740       62.1845       63.5752       65.6351       65.5570       66.6801       84.3874       89.8564       95.2175       90.6119      107.2213      117.8419      102.7239      111.0714      114.9392      113.9122      114.8599      120.7292      129.5124      135.3658      134.5635      138.1304      132.1153      122.9489      130.0463      127.0830      118.1011      117.9802      115.8431      111.2997      143.9970      114.7720       92.3656       80.7310       99.9908      103.5081       69.5982       72.9145       72.8308       62.7695        0.0000        0.0000        0.0000        0.0000        0.0000        0.0000        0.0000        0.0000        0.0000        0.0000        0.0000        0.0000        0.0000        0.0000        0.0000        0.0000        0.0000        0.0000        0.0000        0.0000        0.0000        0.0000        0.0000        0.0000        0.0000        0.0000        0.0000        0.0000        0.0000        0.0000        0.0000        0.0000        0.0000        0.0000        0.0000        0.0000        0.0000        0.0000        0.0000        0.0000        0.0000        0.0000        0.0000        0.0000        0.0000        0.0000        0.0000        0.0000        0.0000        0.0000        0.0000        0.0000        0.0000        0.0000        0.0000        0.0000        0.0000        0.0000
        0.0000        0.0000        0.0000        0.0000        0.0000        0.0000        0.0000        0.0000        0.0000        0.0000        0.0000        0.0000        0.0000        0.0000        0.0000        0.0000        0.0000        0.0000        0.0000        0.0000        0.0000       23.6370       11.0984       28.2231       21.6372       20.6061       23.2599       15.5751       20.2752       24.6822       18.2018        9.0042        5.2715        7.6006       16.1092        9.6256        2.6048        5.1035        6.2300        7.1630        4.7089        6.4930        5.0322        2.8422        2.4311        8.3252       11.5738        8.9046        9.5343       12.0128       13.3745       21.6818       13.2610        8.5729        8.1414        7.2722        7.9929        8.5558        6.9034       10.2658       10.5585       16.5977       23.7447       29.5112       23.9576       23.7830       23.2522       23.3173       25.6789       25.3073       27.7638       28.1231       29.1396       24.3887       24.8465       19.9193       21.6497       25.5064       28.9728       32.4694       35.1951       33.1048       41.6078       37.5162       37.3733       35.4032       36.0515       33.1944       30.5546       29.0980       30.6782       35.6337       39.1175       43.6361       43.2138       44.3774       48.8841       52.7656       49.0393       42.4207       42.8429       51.9588       52.3340       61.5016       64.8303       65.2890       66.7999       70.6174       82.4350       90.9620       97.9602      100.8979      103.6670      100.7960       94.5885       91.4848      101.1350      103.4690      120.5932      134.4961      143.2021      131.8819      118.5918       92.1913       84.7567       72.8412       73.1040       66.8122       52.6829       54.3934       60.2032       61.9872       63.7472       55.0815       52.2497       67.6444       73.2445       59.5989       50.1044       65.1668       65.9215       65.2573       65.5624       68.0163       65.8027       65.2175       66.4276       68.3895       63.8866       59.4005       55.9031       58.3496       55.5208       59.9147       58.1635       68.7282       81.3727       84.3228      105.7856      107.6890       99.6482       99.7614      101.7432       95.0354       97.9110      113.7966      130.9221      137.9589      138.4353      145.8399      178.1923      156.8659      165.7841      150.1955      137.0780      129.1545      128.9199      125.1147      120.3910      107.4193      101.7253       93.8219       77.2899       84.2281       97.1259       65.8463       68.7683       66.9631       61.9820       69.1264       63.7276       59.1843        0.0000        0.0000        0.0000        0.0000        0.0000        0.0000        0.0000        0.0000        0.0000        0.0000        0.0000        0.0000        0.0000        0.0000        0.0000        0.0000        0.0000        0.0000        0.0000        0.0000        0.0000        0.0000        0.0000        0.0000        0.0000        0.0000        0.0000        0.0000        0.0000        0.0000        0.0000        0.0000        0.0000        0.0000        0.0000        0.0000        0.0000        0.0000        0.0000        0.0000        0.0000        0.0000        0.0000        0.0000        0.0000        0.0000        0.0000        0.0000        0.0000        0.0000        0.0000        0.0000        0.0000        0.0000        0.0000        0.0000        0.0000
        0.0000        0.0000        0.0000        0.0000        0.0000        0.0000        0.0000        0.0000        0.0000        0.0000        0.0000        0.0000        0.0000        0.0000        0.0000        0.0000        0.0000        0.0000        0.0000        0.0000       34.8190       30.5677       20.7331       25.8477       16.5811       21.6287       31.5250       19.1698       15.7112       11.5572       23.5540       13.4641        7.5128        7.6574       11.3457       12.8112        6.0811        5.2073        5.9412        7.0411        1.8416        2.8782        6.5649        6.5588       10.0180       14.1654        6.0314       10.3539       10.0494        8.1934       11.7161       15.0904       11.9075       12.6161       13.8673       14.2675       15.5476       15.7158       13.3476       14.1114       15.6229       13.3851       17.1285       21.3115       24.5899       25.1266       29.2579       30.7291       31.5168       30.0507       27.1052       24.7987       24.2763       23.6314       23.5329       21.4510       24.2784       26.6477       33.6704       43.4446       43.4332       44.0388       43.1347       43.4476       48.8583       48.8015       47.7813       43.0911       39.6626       38.6043       40.1043       44.6288       48.7967       48.9857       55.8569       53.0780       54.3309       52.9893       55.9209       44.7948       41.7399       51.1743       56.7548       60.1448       65.7981       71.1372       72.6458       79.7968       80.9177       90.6245       95.7629      100.2165      102.2478       99.4121      108.5121      127.4863      121.3816      125.4818      134.9511      140.6648      148.6149      137.0024      128.3221      100.7887       87.1757       72.0800       71.4288       60.4206       56.3761       58.4911       55.8621       51.4716       51.9004       49.1767       47.2813       57.9503       59.2472       57.6698       49.9341       58.4996       59.5710       66.7811       68.3430       65.0569       60.8018       60.6629       67.4134       59.6701       55.2738       56.5970       60.0476       55.6439       53.6272       64.6585       74.8000       84.8592       82.8407       82.0967       87.6870       88.7344       99.4082      103.6024       93.0351       94.8869      109.4850      114.6087      116.4229      118.5530      135.8914      151.5837      161.3668      139.7817      153.4881      149.7301      139.2567      129.2580      132.5029      123.1844      108.3183       83.6616       81.6117       77.6944       79.4473       87.9864       83.7572       52.3601       54.6081       60.3686       56.4539       58.8381       56.0020       62.8994       80.4542        0.0000        0.0000        0.0000        0.0000        0.0000        0.0000        0.0000        0.0000        0.0000        0.0000        0.0000        0.0000        0.0000        0.0000        0.0000        0.0000        0.0000        0.0000        0.0000        0.0000        0.0000        0.0000        0.0000        0.0000        0.0000        0.0000        0.0000        0.0000        0.0000        0.0000        0.0000        0.0000        0.0000        0.0000        0.0000        0.0000        0.0000        0.0000        0.0000        0.0000        0.0000        0.0000        0.0000        0.0000        0.0000        0.0000        0.0000        0.0000        0.0000        0.0000        0.0000        0.0000        0.0000        0.0000        0.0000        0.0000
        0.0000        0.0000        0.0000        0.0000        0.0000        0.0000        0.0000        0.0000        0.0000        0.0000        0.0000        0.0000        0.0000        0.0000        0.0000        0.0000        0.0000        0.0000        0.0000        0.0000       33.0931       28.2929       19.9691       28.1852       22.0674       13.7170       13.3418       18.8247       17.9147       16.0274       19.2621       18.3098       11.6052        8.2857        7.3643       14.8696       13.0861       12.6462        8.1665        5.1034        4.4352        1.3449        1.1260        2.6499        6.8136       11.4290       12.0131       13.1381       15.3285       13.3164        9.4608       10.4799        8.8427       13.3503       16.1135       27.3200       30.1665       27.7653       23.6406       28.5666       32.0753       25.5561       14.1832       16.4962       20.6511       23.1077       27.7359       29.5806       32.3255       25.5924       28.3183       27.7085       24.6648       27.2041       28.1159       23.3392       30.7258       36.6413       41.9007       49.6030       54.8339       60.2665       62.6845       63.1473       66.0460       63.1428       62.0511       51.4660       44.7850       45.4530       45.5806       52.0854       51.7202       47.9115       48.5491       45.5307       52.5905       53.4278       52.7110       51.3620       52.3874       57.3624       65.4587       59.4934       63.3026       67.5644       69.7492       72.4603       79.7158       89.6360       95.0482      100.1274      103.0020      116.8920      125.4618      132.4115      122.9635      137.4159      140.0229      143.8436      143.6065      132.0233      116.7722      100.7291       81.2043       61.2844       64.3929       53.6224       53.7510       54.7217       51.3493       46.2719       45.3312       47.9872       53.1204       51.0956       57.5856       57.1836       54.3514       62.6910       61.5583       63.9117       62.5246       59.1575       64.4539       62.7669       63.7514       55.5476       53.4635       57.6263       61.6712       59.1759       56.0828       71.9941       84.7783       80.0413       74.4800       65.1829       66.6280       79.3958       90.9446       94.2359       91.3481       94.1657      101.2760      111.8444      105.8780      109.0136      114.4243      140.6095      147.5092      120.5383      125.0109      131.8559      141.1922      122.7093      129.4558      107.9610       90.3043       78.8568       66.0438       66.9711       72.4771       64.6045       70.3803       53.1425       54.7051       54.8830       59.0210       66.2265       58.3388       54.5595       52.8242       72.5196        0.0000        0.0000        0.0000        0.0000        0.0000        0.0000        0.0000        0.0000        0.0000        0.0000        0.0000        0.0000        0.0000        0.0000        0.0000        0.0000        0.0000        0.0000        0.0000        0.0000        0.0000        0.0000        0.0000        0.0000        0.0000        0.0000        0.0000        0.0000        0.0000        0.0000        0.0000        0.0000        0.0000        0.0000        0.0000        0.0000        0.0000        0.0000        0.0000        0.0000        0.0000        0.0000        0.0000        0.0000        0.0000        0.0000        0.0000        0.0000        0.0000        0.0000        0.0000        0.0000        0.0000        0.0000        0.0000
        0.0000        0.0000        0.0000        0.0000        0.0000        0.0000        0.0000        0.0000        0.0000        0.0000        0.0000        0.0000        0.0000        0.0000        0.0000        0.0000        0.0000        0.0000        0.0000        0.0000       21.4475       14.0051       11.9713       14.4187        9.4077        8.4068       12.4612       12.4582       19.7980       10.0875       20.1221       18.7949       20.9337       15.7468       11.2574       18.4509        8.3760        5.6036       10.4060       14.9224        6.6547        8.2211       11.7702        9.0870        9.1322        7.7712        5.9925       12.8852       13.8679       13.3036        8.4811       14.3642       18.6523       21.4749       23.9487       25.3854       26.8230       23.9788       24.6955       33.8898       34.4904       27.1637       17.5399       23.6299       24.7522       26.6641       26.7900       31.9931       34.3601       28.8436       27.5419       25.5247       29.6391       35.9846       33.9848       27.5288       30.9788       39.5390       56.1996       62.8681       63.9785       67.8169       79.9571       69.6827       69.9792       72.9075       74.2180       65.4436       59.2480       50.2200       47.6508       49.3436       47.5905       49.5944       51.0740       44.7061       43.6416       51.4150       56.8463       51.1597       50.9758       53.7071       66.0818       59.4479       66.8595       66.1359       66.9731       76.0334       82.6418       96.9231      100.6356       94.6985      114.0234      112.5949      121.4324      129.2583      125.7835      126.5954      127.1490      135.8540      135.6134      117.8121      113.0114      103.0917       76.0726       64.2360       55.4045       59.3150       64.4642       63.9614       57.0359       53.8194       53.4748       58.2957       55.8353       54.9488       58.9366       61.4301       65.6165       64.3931       61.4273       63.6593       66.3076       63.5915       64.2696       62.3297       65.2865       54.5103       56.6667       65.7914       65.5597       69.0251       62.9778       80.7760       73.9107       68.5109       62.3075       61.4458       64.6778       80.5671      100.6075      105.5796       97.2580       90.0944       90.7530       93.0653       93.2289      108.8719      127.0776      129.9382      126.9042      121.9453      117.9251      116.8131      107.8584      100.6458       98.5899       88.9854       84.7991       74.7424       68.5556       69.3734       69.4039       70.6918       94.5813       75.4180       64.1990       57.2412       73.6794       64.3108       64.0839       61.9500       53.9668       69.3318       68.9310        0.0000        0.0000        0.0000        0.0000        0.0000        0.0000        0.0000        0.0000        0.0000        0.0000        0.0000        0.0000        0.0000        0.0000        0.0000        0.0000        0.0000        0.0000        0.0000        0.0000        0.0000        0.0000        0.0000        0.0000        0.0000        0.0000        0.0000        0.0000        0.0000        0.0000        0.0000        0.0000        0.0000        0.0000        0.0000        0.0000        0.0000        0.0000        0.0000        0.0000        0.0000        0.0000        0.0000        0.0000        0.0000        0.0000        0.0000        0.0000        0.0000        0.0000        0.0000        0.0000        0.0000        0.0000
        0.0000        0.0000        0.0000        0.0000        0.0000        0.0000        0.0000        0.0000        0.0000        0.0000        0.0000        0.0000        0.0000        0.0000        0.0000        0.0000        0.0000        0.0000        0.0000        0.0000        0.0000       37.7899       35.3667       34.4484       27.7606       22.7189       20.1112       13.8981       18.1922       17.0039        8.0422        4.8685        9.7472       11.1188       12.8636        9.7718        6.6988        8.5083       18.6949       14.5520       11.9153       15.4493       12.0175        8.4448        6.3902        6.9157       10.0004       16.8494       16.3449       15.2723       17.0549       19.6946       23.1713       24.9045       23.6178       22.0709       20.1078       22.5308       21.6601       24.0346       24.4479       27.7860       24.7873       22.2240       22.9667       23.2367       23.0536       26.3878       30.2807       34.9535       41.3263       35.7480       37.3772       38.4860       42.2978       31.4192       34.4137       49.8051       66.9783       72.1284       66.7156       76.1072       94.9098       75.9504       75.3609       77.5550       76.0858       74.8172       71.6375       57.8309       53.4848       46.0114       48.1282       48.1878       47.1151       45.6681       48.6912       48.7211       49.8931       49.2452       47.7722       52.7491       65.4340       56.5954       54.7922       54.9653       54.5182       63.5482       72.0967       64.9563       73.9505       80.5598       92.3156      106.3353      112.7506      125.5983      128.4127      130.2694      133.2138      126.8929      110.8037       99.1186       93.8869       82.9995       82.5216       72.5938       64.2396       58.8159       54.1572       51.4542       54.0368       54.9756       48.8627       49.8931       52.3066       56.5134       64.9040       71.4317       78.3512       80.0504       79.3634       76.7968       73.0819       74.4531       65.3385       71.5101       71.5735       63.7359       64.8867       74.5741       72.5549       76.0120       65.8360       70.0011       72.4119       64.2886       62.5804       81.4383       74.0051       77.5303       74.1603       77.9502       77.8625       77.4603       86.5737       95.5414       90.2545       95.6431       95.7460      104.1712      102.4292       92.2674       90.3413       89.3879       73.6376       72.1012       75.6743       76.1840       84.7721       87.2593       82.1026       79.6616       75.2124       93.6406       86.2813       49.9325       77.5432       77.7477       87.8619       90.8660      110.6713       67.8293       57.5898       54.5001       53.2730       32.1000        0.0000        0.0000        0.0000        0.0000        0.0000        0.0000        0.0000        0.0000        0.0000        0.0000        0.0000        0.0000        0.0000        0.0000        0.0000        0.0000        0.0000        0.0000        0.0000        0.0000        0.0000        0.0000        0.0000        0.0000        0.0000        0.0000        0.0000        0.0000        0.0000        0.0000        0.0000        0.0000        0.0000        0.0000        0.0000        0.0000        0.0000        0.0000        0.0000        0.0000        0.0000        0.0000        0.0000        0.0000        0.0000        0.0000        0.0000        0.0000        0.0000        0.0000        0.0000        0.0000        0.0000
        0.0000        0.0000        0.0000        0.0000        0.0000        0.0000        0.0000        0.0000        0.0000        0.0000        0.0000        0.0000        0.0000        0.0000        0.0000        0.0000        0.0000        0.0000        0.0000        0.0000        0.0000       43.6808       36.0160       39.5344       33.8455       29.1069       24.1040       13.6556       14.9987       10.3137        8.7760        9.9852        6.9667        8.7327        8.7650        6.4525        8.1386       15.3398       18.3923        9.8317        9.4439       14.4835        8.5049        4.0151        9.3260       13.4165        9.9137       14.1701       15.7729       20.5367       25.0296       32.8668       29.8444       25.9125       21.9990       21.7449       21.0725       22.0203       15.7497       20.3268       25.7894       27.6490       26.2559       27.8069       25.8510       25.8545       28.6523       36.4720       41.8426       42.6046       44.0629       44.1040       45.6286       42.6290       51.5042       36.0287       39.0372       43.7455       71.9368       72.2621       82.4092       82.4070      102.6649       87.6789       79.7414       79.2000       80.9872       75.8434       74.4751       65.9296       55.4402       51.2172       46.7629       50.7562       53.7774       46.8437       49.4102       52.3590       56.3348       49.9426       49.9488       54.5631       64.5715       61.4641       65.5644       60.9300       62.5876       65.2592       60.5009       58.8506       78.2953       82.0304       92.1964      104.8018       98.4183      124.3461      151.1049      158.8226      133.6737      126.2213      106.3800       98.6309       90.4403       71.6264       64.8436       54.5570       42.6298       50.2397       49.9481       59.9842       68.0427       73.2384       70.3570       64.6123       63.9753       72.3411       77.6245       78.9781       90.2690       98.0691       99.3892      104.6275       95.9228       83.3540       82.3754       74.9187       78.2689       76.3624       72.2583       71.9239       76.6024       87.9038       90.1944       80.9495       73.6607       62.8521       66.6989       64.1933       61.2771       70.0732       74.6423       85.8652       97.2244       96.3243      100.5194      114.7295      111.2693      112.3009      112.2585      122.2990      122.0778      106.0653       77.4185       80.7601       74.3863       86.8073      117.0676      138.8244      115.7656       87.0874       79.1745       74.6246       79.7111       81.9035       79.5237       90.7440       88.0285       75.5062       83.4896       64.2537      107.3612       80.9019       85.3990       63.6242       54.4430       27.6300        0.0000        0.0000        0.0000        0.0000        0.0000        0.0000        0.0000        0.0000        0.0000        0.0000        0.0000        0.0000        0.0000        0.0000        0.0000        0.0000        0.0000        0.0000        0.0000        0.0000        0.0000        0.0000        0.0000        0.0000        0.0000        0.0000        0.0000        0.0000        0.0000        0.0000        0.0000        0.0000        0.0000        0.0000        0.0000        0.0000        0.0000        0.0000        0.0000        0.0000        0.0000        0.0000        0.0000        0.0000        0.0000        0.0000        0.0000        0.0000        0.0000        0.0000        0.0000        0.0000        0.0000
        0.0000        0.0000        0.0000        0.0000        0.0000        0.0000        0.0000        0.0000        0.0000        0.0000        0.0000        0.0000        0.0000        0.0000        0.0000        0.0000        0.0000        0.0000        0.0000        0.0000        0.0000       53.7807       47.2168       46.0721       37.8245       33.1189       28.5946       15.9863       15.5150       13.9623       17.9102       13.6486       15.8112       12.0674       11.1229       11.8069       12.6651        8.3631       17.4567       19.1926       13.6974       10.9059       13.8816       18.0380       10.8875       16.6468       10.5236       13.6029       17.6613       22.6607       27.1130       33.1471       33.4163       37.9012       38.6224       32.3976       27.9304       26.5537       23.2463       25.7430       33.3968       28.1647       28.0461       26.5696       27.5210       30.9574       29.4374       35.7653       41.9081       51.3312       71.4129       59.1527       54.6188       44.9760       44.0649       39.3790       43.9582       52.6357       77.9872       83.8703       95.0726      101.1874      105.8278       84.5842       85.0333       91.4826      103.1272       97.2091       85.5392       81.6277       62.1282       55.8929       57.0857       58.5143       52.4207       46.7371       51.9734       53.1344       57.2589       47.5384       43.0516       61.2912       69.0911       58.2497       59.5714       57.5080       55.9095       59.5012       58.3995       51.4834       57.3344       70.9346       88.4634      106.0476      103.0493      119.3854      136.8603      133.9839      126.5751      133.8073       98.9469      101.5672       73.7290       55.8784       47.4475       52.1796       47.6427       52.9991       65.3555       61.5767       54.1927       65.7004       68.8005       75.6601       71.4641       85.0530       93.7961      100.6216      113.1583      104.8156      113.2125      128.3397      119.7787      110.8727      101.2635       98.1938      100.8317       89.9499       92.0958       92.1335       86.3895       89.7682       89.5195       84.9882       81.4547       74.2508       65.2282       66.3347       79.7692       96.8062      104.3842      121.0766      112.1570      110.8608      109.5420      126.9131      142.1083      139.4474      132.9042      121.1745      119.3755      118.6196      113.2950      102.4781       97.8008       95.0375      126.0538      144.0034      110.6138       98.1572       92.4946      113.6016      163.8895      107.0970       82.8969       79.9619       98.7744      112.1744       86.7555      100.3065      115.7132       65.3533       74.5718       91.9195       79.6686       35.4900        0.0000        0.0000        0.0000        0.0000        0.0000        0.0000        0.0000        0.0000        0.0000        0.0000        0.0000        0.0000        0.0000        0.0000        0.0000        0.0000        0.0000        0.0000        0.0000        0.0000        0.0000        0.0000        0.0000        0.0000        0.0000        0.0000        0.0000        0.0000        0.0000        0.0000        0.0000        0.0000        0.0000        0.0000        0.0000        0.0000        0.0000        0.0000        0.0000        0.0000        0.0000        0.0000        0.0000        0.0000        0.0000        0.0000        0.0000        0.0000        0.0000        0.0000        0.0000        0.0000        0.0000
        0.0000        0.0000        0.0000        0.0000        0.0000        0.0000        0.0000        0.0000        0.0000        0.0000        0.0000        0.0000        0.0000        0.0000        0.0000        0.0000        0.0000        0.0000        0.0000        0.0000        0.0000       63.7276       59.3391       60.1975       54.8949       41.6514       31.8687       24.7339       22.4351       20.9219       21.2404       15.7029       19.6678       13.2470       10.4903       10.9047       17.0253       12.9870       33.3796       29.9283       19.7230       16.6603       22.4900       29.8656       16.5587       13.4654       13.9422       16.9997       22.1650       27.5560       27.1581       36.4834       53.6688       57.1510       62.7459       44.6352       31.7867       32.1524       32.1328       32.7957       33.7214       33.6275       33.4948       35.9140       36.9016       35.7536       39.8513       46.5308       54.0094       61.7716       68.9571       59.5298       65.0707       51.6912       56.3908       47.7536       59.4394       84.8692       98.7817       87.3874      103.1764       94.6993       94.3889       84.1908       87.1271       92.6626      101.9733       83.3035       95.8406      106.2968       90.0113       76.7364       67.4543       60.0153       58.6353       53.5714       54.2469       57.5407       58.3462       54.0712       54.3560       50.4354       54.1940       53.1454       52.1838       48.6579       47.7661       48.4148       51.7500       58.7599       62.6128       78.9215       85.7581       88.1581      102.4293      104.8776      110.0443      115.0082      122.6615      115.3408       86.1375       93.0988       68.5669       57.0625       43.5094       47.3033       56.5347       69.9483       59.6584       53.0163       56.1225       64.9839       59.1544       64.1282       77.8602       87.4377      113.4290      105.3496      109.4855      125.4976      127.0253      134.2675      124.4081      118.8189      116.6277      111.7185      107.3214      105.3237      109.3018      103.1909       94.6584       83.3572       82.3674       84.4769       80.1094       73.2996       71.6131       69.6608       84.0525       97.8360       96.0671      111.2446      120.8945      121.8624      129.3572      135.0808      156.7523      164.3302      166.9457      175.5760      161.4315      168.1910      157.3655      127.2569      124.4342      141.7285      131.0279      143.3596      151.6633      137.9264      142.2202      132.9122      149.0511      137.5023      119.9069      108.0938       97.2126      122.0256      110.1781      105.0127      141.5560       75.2554       74.7827       82.3266       82.4409        0.0000        0.0000        0.0000        0.0000        0.0000        0.0000        0.0000        0.0000        0.0000        0.0000        0.0000        0.0000        0.0000        0.0000        0.0000        0.0000        0.0000        0.0000        0.0000        0.0000        0.0000        0.0000        0.0000        0.0000        0.0000        0.0000        0.0000        0.0000        0.0000        0.0000        0.0000        0.0000        0.0000        0.0000        0.0000        0.0000        0.0000        0.0000        0.0000        0.0000        0.0000        0.0000        0.0000        0.0000        0.0000        0.0000        0.0000        0.0000        0.0000        0.0000        0.0000        0.0000        0.0000        0.0000
        0.0000        0.0000        0.0000        0.0000        0.0000        0.0000        0.0000        0.0000        0.0000        0.0000        0.0000        0.0000        0.0000        0.0000        0.0000        0.0000        0.0000        0.0000        0.0000        0.0000        0.0000        0.0000       68.1167       67.6969       61.6607       56.5865       42.9856       29.3392       24.9674       20.4266       16.9002        6.9977        5.0904        6.4085        7.0330       15.4515       22.6949       23.2863       22.7338       12.5265       17.3374       14.3774       14.7354       36.3607       22.3179       23.0882       23.1501       25.0940       22.0655       26.6324       31.5035       46.9027       52.0935       56.7188       61.8596       44.5311       30.5016       35.3241       37.7590       31.8151       35.0000       44.0079       37.6039       28.3029       27.6012       27.6405       34.6651       44.5406       45.0133       46.0427       43.9765       50.4081       52.1125       48.5778       53.3814       63.6165       77.2109       90.7547      110.6802       99.7214      107.3416       93.7330      103.7450       96.6950       98.2433       89.1419       85.3237       87.4861      108.1002      119.2608      108.4515      103.9102       98.3751       99.3117      105.3283       70.4480       67.9547       68.8835       67.7884       27.1564       27.5714       25.7066       28.5893       36.0788       39.3977       40.3112       40.9514       48.3186       53.7757       58.1108       63.9970       78.2192       92.4595       83.4397       86.9889       95.7403       97.1847       95.1714       90.9322       84.3499       82.0784       90.8427       71.1374       52.6148       45.6728       44.0359       48.7898       49.4582       46.0053       52.1799       56.2135       72.9334       72.1071       80.1639      105.8834      114.5665      121.4984      119.4656      131.2234      127.4220      124.6070      126.6787      126.3819      126.8254      117.4147      113.5324      114.4953      130.5416      128.2919      113.0637      109.6664       99.2878       93.5089       93.7460       83.7795       78.2784       72.0061       79.6928       85.0187       88.3165      102.2051      121.6050      132.7870      116.7386       99.0703      153.8930      168.3897      199.7084      232.1531      245.1181      216.1840      218.6932      206.1802      160.4795      166.8822      217.1860      206.7301      209.1952      185.4159      190.7515      223.8597      206.4283      212.6931      162.8822      143.8941      137.3145      126.2970      118.6365      105.3172      116.3142      114.0047      111.3667      107.3662      107.7685      101.4519      109.3054      123.0977      148.8200      164.8072        0.0000        0.0000        0.0000        0.0000        0.0000        0.0000        0.0000        0.0000        0.0000        0.0000        0.0000        0.0000        0.0000        0.0000        0.0000        0.0000        0.0000        0.0000        0.0000        0.0000        0.0000        0.0000        0.0000        0.0000        0.0000        0.0000        0.0000        0.0000        0.0000        0.0000        0.0000        0.0000        0.0000        0.0000        0.0000        0.0000        0.0000        0.0000        0.0000        0.0000        0.0000        0.0000        0.0000        0.0000        0.0000        0.0000        0.0000        0.0000        0.0000        0.0000
        0.0000        0.0000        0.0000        0.0000        0.0000        0.0000        0.0000        0.0000        0.0000        0.0000        0.0000        0.0000        0.0000        0.0000        0.0000        0.0000        0.0000        0.0000        0.0000        0.0000        0.0000        0.0000        0.0000        0.0000        0.0000        0.0000       49.8479       35.2686       30.1255       22.4722       18.6833        6.8968        4.7276        6.4592        9.2889       22.6935       25.3862       23.2278       20.7371       10.9592       16.1566       18.8697       18.3595       37.9801       35.4445       28.4516       29.0469       30.4871       34.9230       46.5084       42.6246       40.6895       47.3002       61.6191       58.8565       47.0657       33.8530       43.8609       30.5398       34.2161       36.1822       51.7126       48.6729       43.9687       35.9784       36.1609       43.6834       48.1633       44.0986       40.3940       38.9726       43.0053       45.2554       57.3089       62.9978       67.7370       94.1293      113.8668      118.1699      108.2688      104.3304      112.7261      115.1019       97.7447      106.0425      118.5893      104.9358      122.8753      111.0604      103.1185       97.0874       90.3210       93.8578      115.8989      107.0117       72.1334       64.2663       64.0863       60.8558       22.7651       21.0439       25.0755       29.6796       33.7106       45.4673       46.3862       39.0138       45.8986       49.3204       53.0291       60.8763       68.3895       71.7573       81.3255       92.3036       98.5278      101.3684      106.4068       93.5234       86.4418       72.8831       59.2602       51.3325       51.8522       49.1973       47.5137       47.5398       44.3437       48.1330       65.9394       76.2693       86.8135       90.2587      106.0536      118.2119      139.5537      133.6625      141.6260      144.9045      120.3259      124.6015      141.3983      161.2466      159.9758      137.9135      136.3654      131.3423      136.1434      131.4165      133.6939      133.1516      120.5783       97.6180       88.5395       73.6696       80.1869       75.1435       79.2352       89.5452       91.2843       96.6407      119.5358      108.1954      125.1185      140.8078      163.5718      197.1721      210.5391      242.3509      232.2942      242.7764      205.3923      176.3470      167.3001      206.7869      237.1089      245.6128      229.3989      218.4449      215.0318      220.2246      210.0616      207.6868      173.0607      153.2342      140.6217      127.5688      124.6054      118.7199      118.3844      128.6073      122.8394      148.2259      113.0010      117.5792      118.6835      139.0128      163.9338      164.4661        0.0000        0.0000        0.0000        0.0000        0.0000        0.0000        0.0000        0.0000        0.0000        0.0000        0.0000        0.0000        0.0000        0.0000        0.0000        0.0000        0.0000        0.0000        0.0000        0.0000        0.0000        0.0000        0.0000        0.0000        0.0000        0.0000        0.0000        0.0000        0.0000        0.0000        0.0000        0.0000        0.0000        0.0000        0.0000        0.0000        0.0000        0.0000        0.0000        0.0000        0.0000        0.0000        0.0000        0.0000        0.0000        0.0000        0.0000        0.0000        0.0000        0.0000
        0.0000        0.0000        0.0000        0.0000        0.0000        0.0000        0.0000        0.0000        0.0000        0.0000        0.0000        0.0000        0.0000        0.0000        0.0000        0.0000        0.0000        0.0000        0.0000        0.0000        0.0000        0.0000        0.0000        0.0000        0.0000        0.0000        0.0000       41.7951       38.5103       31.5410       26.1788       11.8605       10.9960       10.5991       15.3423       28.5278       24.4450       22.4073       18.2886        9.8974       11.7573       12.9887       13.6988       22.5928       31.2820       31.8223       22.9830       37.3030       53.0098       32.7797       30.4908       32.4044       44.4803       48.4853       50.6603       42.8876       41.8252       48.7682       44.0527       53.2629       49.5384       46.5073       44.2856       39.3040       52.4144       60.3731       69.8079       72.3957       70.0910       56.4092       47.3653       64.9670       59.6012       66.0549       75.1008       78.2607      102.1694      117.2809      117.3909      113.3886      128.8241      133.9078      117.4537       92.2849       96.8756      109.2727      107.0782      111.0263      104.5004      110.5238      108.7503       94.0711       79.2184       83.0134       98.8039       69.4754       64.2138       59.8069       57.8957       20.6875       20.9121       24.7597       30.3778       31.1963       32.8494       38.8481       36.6045       43.4926       43.1127       46.3513       53.8812       59.6488       64.2423       81.1899       82.4782       99.8133      105.6617       93.8572       73.3394       90.3857       72.0388       77.1830       58.5930       43.9723       51.4611       63.8825       57.2314       56.9409       64.7138       81.5010      107.4837      105.1745      107.8201      114.2138      132.3082      163.0880      169.1658      171.9524      170.6954      158.7522      182.3045      194.7169      204.0925      173.1054      151.2462      153.5584      164.0177      167.3762      169.1463      152.1751      138.2504      127.7551      110.5848       91.3150       81.5044       85.7815      121.9167       84.2239       97.5943      111.3322      109.9186      123.2203      134.5012      157.2100      168.6742      181.0567      193.0079      220.1210      215.9102      236.1323      235.5331      209.8432      184.6882      239.7014      257.5213      242.9640      240.4588      257.4475      257.9883      244.6844      246.0541      252.1059      239.8845      206.7085      180.2806      161.5577      146.2480      132.1877      134.2958      141.8187      141.4012      179.2503      146.7523      131.0317      158.1965      136.2027      145.6900      171.9125      189.3849      170.8200        0.0000        0.0000        0.0000        0.0000        0.0000        0.0000        0.0000        0.0000        0.0000        0.0000        0.0000        0.0000        0.0000        0.0000        0.0000        0.0000        0.0000        0.0000        0.0000        0.0000        0.0000        0.0000        0.0000        0.0000        0.0000        0.0000        0.0000        0.0000        0.0000        0.0000        0.0000        0.0000        0.0000        0.0000        0.0000        0.0000        0.0000        0.0000        0.0000        0.0000        0.0000        0.0000        0.0000        0.0000        0.0000        0.0000        0.0000        0.0000        0.0000
        0.0000        0.0000        0.0000        0.0000        0.0000        0.0000        0.0000        0.0000        0.0000        0.0000        0.0000        0.0000        0.0000        0.0000        0.0000        0.0000        0.0000        0.0000        0.0000        0.0000        0.0000        0.0000        0.0000        0.0000        0.0000        0.0000        0.0000        0.0000        0.0000        0.0000       34.9883       19.9713       17.9004       15.2465       19.1657       40.2448       35.3975       23.6504       18.8744       10.2033       13.4890       12.1412        5.5621        9.9188       23.6550       41.3089       30.8886       42.0132       66.1835       51.3475       37.2498       47.6503       67.8527       65.0005       62.0715       44.9357       44.4116       48.6702       52.8899       47.1976       67.3354       59.9751       55.7514       49.3210       50.9430       70.7302       74.9767       99.0282       97.3133       81.2785       85.8594       91.9353       68.7590       79.8427       88.5650       79.0119       91.6137      106.2612      108.9288      111.1735      121.1077      119.9009      118.5490       93.4937       88.2046       99.9834      103.6443      100.3130       97.7735       95.0433       99.0662      100.1843       94.6829       89.6765       79.3130       66.6041       66.7962       66.3744       66.4160       24.8319       23.2983       24.5089       25.5093       28.1620       34.7119       37.3032       33.4924       39.9015       40.7601       44.4866       52.1849       62.9611       68.9979       74.9251       76.3580       84.7358       84.4758       79.6371       73.8737       83.8011       65.7763       58.1162       53.9195       50.7277       56.0073       65.4884       68.8087       64.7818       93.2414       91.2445       99.3120      106.4798      108.7477      116.9972      124.0914      142.2295      165.6324      179.3792      193.3533      207.4386      224.9423      241.9864      210.1213      192.9100      198.9756      180.7135      180.9864      171.8008      167.3621      161.5359      152.8684      149.3531      132.0351      120.9723      131.2921      133.3484      106.0916      103.4755      110.3774      119.7106      121.7121      150.1862      170.4303      216.2744      195.5265      222.4548      236.3776      263.0337      231.7866      252.4847      225.3037      234.5050      242.8666      269.4436      241.7192      279.1825      306.8681      301.3404      281.4234      267.9984      275.5483      276.6514      282.9999      216.2652      207.0439      184.4633      164.6541      136.4621      145.2320      149.3598      156.3711      135.6759      148.4439      194.8489      195.9220      142.2875      194.6885      187.5748      192.0145      190.2000        0.0000        0.0000        0.0000        0.0000        0.0000        0.0000        0.0000        0.0000        0.0000        0.0000        0.0000        0.0000        0.0000        0.0000        0.0000        0.0000        0.0000        0.0000        0.0000        0.0000        0.0000        0.0000        0.0000        0.0000        0.0000        0.0000        0.0000        0.0000        0.0000        0.0000        0.0000        0.0000        0.0000        0.0000        0.0000        0.0000        0.0000        0.0000        0.0000        0.0000        0.0000        0.0000        0.0000        0.0000        0.0000        0.0000        0.0000        0.0000        0.0000
        0.0000        0.0000        0.0000        0.0000        0.0000        0.0000        0.0000        0.0000        0.0000        0.0000        0.0000        0.0000        0.0000        0.0000        0.0000        0.0000        0.0000        0.0000        0.0000        0.0000        0.0000        0.0000        0.0000        0.0000        0.0000        0.0000        0.0000        0.0000        0.0000        0.0000        0.0000       41.3202       37.0525        0.0000        0.0000       41.8128       39.2706       34.2506       24.7116        3.9309        5.7186        4.1551        1.9909        3.0712       12.0267       26.2485       23.2924       32.3042       50.3015       46.1891       51.7086       60.6131       65.3090       78.9858       55.6825       51.1914       53.1115       44.1396       43.4062       53.9371       56.5761       61.4468       61.7478       68.9086       67.0011       69.8033       76.7347      103.5240      116.9025      125.6476      114.1319       72.4812       63.4522       99.6626      106.9859       90.3457       87.1129      106.0425      111.1897      102.8377      113.0597      112.5442      121.6486      123.0811      136.2168      138.9151      170.0742      123.1720      164.8004      167.0458      188.9353      197.0536      199.7088      180.0042      194.1241      127.7962      146.6803      140.7935      154.7169       48.8441       50.5349       43.6426       42.3405       33.7374       36.9782       39.4201       32.5066       38.5298       38.3117       41.7009       50.1695       64.8335       76.8849       76.7649       88.7169       76.7632       65.7584       59.8960       65.9431       84.7407       72.2012       57.6437       80.4105       89.2273       78.3541       82.2603       84.2934       81.9170       95.9716       96.7338      100.3758      112.2745      120.2716      139.5099      152.3325      155.9223      165.0232      205.9983      215.5695      228.7629      234.2861      243.5217      221.2913      197.3648      187.4628      178.7513      191.1060      172.3562      160.1121      160.1130      162.7393      170.0325      154.3800      149.6507      154.1031      155.3346      152.1452      147.8734      144.8483      186.9975      232.6501      201.4163      203.8745      243.6641      227.8301      227.7914      255.3568      304.3086      291.0935      279.7561      268.3800      290.2822      260.6336      289.6991      311.4437      339.5573      332.4838      347.2812      333.5235      304.6353      304.5854      296.6318      287.3652      242.3417      239.0667      217.5087      197.6471      167.6987      157.5712      157.5539      158.4420      170.7176      157.5122      154.1364      156.1288      150.6634      184.0191      186.0141        0.0000        0.0000        0.0000        0.0000        0.0000        0.0000        0.0000        0.0000        0.0000        0.0000        0.0000        0.0000        0.0000        0.0000        0.0000        0.0000        0.0000        0.0000        0.0000        0.0000        0.0000        0.0000        0.0000        0.0000        0.0000        0.0000        0.0000        0.0000        0.0000        0.0000        0.0000        0.0000        0.0000        0.0000        0.0000        0.0000        0.0000        0.0000        0.0000        0.0000        0.0000        0.0000        0.0000        0.0000        0.0000        0.0000        0.0000        0.0000        0.0000        0.0000        0.0000
        0.0000        0.0000        0.0000        0.0000        0.0000        0.0000        0.0000        0.0000        0.0000        0.0000        0.0000        0.0000        0.0000        0.0000        0.0000        0.0000        0.0000        0.0000        0.0000        0.0000        0.0000        0.0000        0.0000        0.0000        0.0000        0.0000        0.0000        0.0000        0.0000        0.0000        0.0000        0.0000        0.0000        0.0000        0.0000        0.0000        0.0000       37.4274       27.5077        6.9213        7.3344        4.8311        4.2368       10.6392        8.5596       16.5461       14.3255       46.0386       45.7699       49.0566       51.2063       59.4362       64.0971       56.7985       39.3203       43.1618       47.5349       53.4872       54.7163       54.0589       56.6980       63.6839       63.2538       67.7513       65.1363       68.1169       75.0765       98.2909      116.8846      106.9422       92.2692       55.6318       56.4354       85.1907      103.6599       82.6519       70.9871       72.1322       79.0358       88.0846      101.7374      115.6796      122.8324      128.2729      113.4707       88.7137      115.9695      250.1869      102.6879      144.0690      161.5238      192.2275      181.4644      183.4301      177.9442      148.3228      109.3557      113.1509      143.6189       52.4954       47.6366       31.9686       34.2255       29.2484       29.1965       29.6654       32.5839       30.7706       33.5778       39.1347       46.0834       69.5894       76.2492       78.0466      132.4880       62.1642       57.1199       52.6945       48.2287       63.4765       72.0418       77.3466       79.0823       73.8047       79.1489       72.4572       74.8000       80.3078       87.1297       95.0446       90.0607       98.4762      118.7468      146.9761      152.0932      163.8089      165.6588      192.9954      196.3220      212.1422      215.7140      212.4789      218.4642      209.2510      199.1053      189.8640      191.1580      183.8469      184.9088      191.7532      178.5476      185.2800      175.1971      156.8036      152.5820      166.8794      190.0969      184.4741      185.5185      202.8197      207.9770      214.1975      207.4995      230.9729      250.2244      268.4123      291.8820      317.6938      306.5565      267.2773      289.3179      270.0129      287.3637      318.3791      347.2489      350.1110      343.4457      361.3787      356.4352      325.8886      313.2652      308.0029      316.9395      277.0357      264.7429      248.9579      235.4984      215.9500      188.9926      178.2463      191.6690      178.0373      183.8257      194.7129      191.5520      227.8673      223.5528        0.0000        0.0000        0.0000        0.0000        0.0000        0.0000        0.0000        0.0000        0.0000        0.0000        0.0000        0.0000        0.0000        0.0000        0.0000        0.0000        0.0000        0.0000        0.0000        0.0000        0.0000        0.0000        0.0000        0.0000        0.0000        0.0000        0.0000        0.0000        0.0000        0.0000        0.0000        0.0000        0.0000        0.0000        0.0000        0.0000        0.0000        0.0000        0.0000        0.0000        0.0000        0.0000        0.0000        0.0000        0.0000        0.0000        0.0000        0.0000        0.0000        0.0000        0.0000        0.0000
        0.0000        0.0000        0.0000        0.0000        0.0000        0.0000        0.0000        0.0000        0.0000        0.0000        0.0000        0.0000        0.0000        0.0000        0.0000        0.0000        0.0000        0.0000        0.0000        0.0000        0.0000        0.0000        0.0000        0.0000        0.0000        0.0000        0.0000        0.0000        0.0000        0.0000        0.0000        0.0000        0.0000        0.0000        0.0000        0.0000        0.0000        0.0000        0.0000       13.0071       11.8035        5.3433        3.2640        6.8065        6.9180        7.6072       12.4507       42.3767       61.9641       46.0285       33.6681       46.9559       53.6722       41.7935       34.4202       33.8217       39.8870       49.0196       45.8763       50.0509       60.0804       70.7340       70.8245       68.5993       70.9007       73.5571       63.0774      102.1820      112.9486       97.3318       96.5225       60.8939       34.6991       46.4288       66.3888       70.0908       70.7009       78.2387       92.5299      105.3417      120.9733      146.7124      126.2578      134.0629      103.0468      114.1531      145.0852      130.7743      114.6409      157.1181      182.1054      223.7966      192.8158      205.0797      166.3144      143.9432      122.0059      132.0322      121.4675       49.0423       46.4493       33.8596       34.9905       29.8396       32.6572       32.8519       31.7754       29.0051       31.2948       35.3010       39.8238       61.9989       73.6707       76.7999       81.0150       77.5296       69.8497       58.6572       55.3495       66.5071       75.7395       76.9734       80.0603       73.6103       64.4262       60.9207       63.6946       80.6578       95.6113      106.8262       89.7891       97.1199      114.8422      129.1360      145.0371      158.0047      154.5770      170.6673      197.5016      223.5478      217.3946      235.5647      229.0353      228.3958      220.1709      218.3127      209.9382      203.3615      191.9164      212.1471      208.1609      208.5865      194.9259      181.6057      184.7570      195.4637      212.6603      200.3468      243.2084      229.6271      216.8019      241.5353      248.9972      273.5248      264.0199      291.2213      324.5978      327.2337      328.4563      310.8927      312.2751      295.1116      287.8618      324.1956      346.2509      374.2665      378.8033      372.9773      378.0236      355.2640      349.3553      346.9258      315.3583      272.0675      254.6250      252.6963      263.3828      228.5066      209.8253      197.3109      212.7025      200.4071      213.6175      208.7831      197.8011      223.4102      225.3640        0.0000        0.0000        0.0000        0.0000        0.0000        0.0000        0.0000        0.0000        0.0000        0.0000        0.0000        0.0000        0.0000        0.0000        0.0000        0.0000        0.0000        0.0000        0.0000        0.0000        0.0000        0.0000        0.0000        0.0000        0.0000        0.0000        0.0000        0.0000        0.0000        0.0000        0.0000        0.0000        0.0000        0.0000        0.0000        0.0000        0.0000        0.0000        0.0000        0.0000        0.0000        0.0000        0.0000        0.0000        0.0000        0.0000        0.0000        0.0000        0.0000        0.0000        0.0000        0.0000
        0.0000        0.0000        0.0000        0.0000        0.0000        0.0000        0.0000        0.0000        0.0000        0.0000        0.0000        0.0000        0.0000        0.0000        0.0000        0.0000        0.0000        0.0000        0.0000        0.0000        0.0000        0.0000        0.0000        0.0000        0.0000        0.0000        0.0000        0.0000        0.0000        0.0000        0.0000        0.0000        0.0000        0.0000        0.0000        0.0000        0.0000        0.0000        0.0000        0.0000       13.1637       11.3443        6.0083       11.1680       17.4356       10.2961       10.7129       29.4378       34.1451       27.2150       26.7359       34.6330       32.7510       34.1815       36.8444       38.2203       45.7134       48.8844       47.4661       47.0686       51.1481       73.5565       67.7473       85.3954       81.5768       87.7716       84.3505      103.1017      106.3602      104.9676      104.2739       72.6893       45.4418       52.9382       46.4591       56.8528       58.3076       72.4662       89.3526      108.3140      117.2848      126.1614      118.6910      119.8462      127.7932      126.8289      176.6819      190.8135      157.4485      162.0479      179.7934      182.5124      179.7525      207.6809      144.0657       96.8928       90.5775      124.8559      108.4255       37.7253       42.9622       32.5232       40.1197       31.0390       28.6116       28.8648       29.6922       26.8495       27.7347       30.2414       36.2465       55.8141       67.6537       70.3240       75.4905       81.7800       75.7231       75.0506       69.5199       87.3026       71.6661       70.8010       72.0523       64.8320       69.4025       73.2417       66.7728       69.2491       81.1850       80.6121       80.7368       99.3522      125.1465      128.0257      148.8520      154.2073      169.8026      185.2780      192.7820      221.7793      247.8877      242.8317      227.1111      220.8889      221.5045      232.0519      253.6045      229.5274      230.9356      235.8493      234.4055      231.9439      232.7061      208.5074      189.6553      201.4684      224.0091      233.0756      230.1575      239.6179      241.6848      235.2421      274.1591      294.5910      323.0805      336.5421      384.6234      372.2615      331.2119      326.4795      301.4540      288.8941      301.1010      295.3773      304.9673      342.6019      375.2230      380.6504      360.1677      366.7698      368.1454      363.5950      352.6617      305.3413      277.6126      278.6543      268.4257      233.6412      218.7240      222.0316      211.7338      190.0393      197.5703      209.7941      171.9366      211.3544        0.0000        0.0000        0.0000        0.0000        0.0000        0.0000        0.0000        0.0000        0.0000        0.0000        0.0000        0.0000        0.0000        0.0000        0.0000        0.0000        0.0000        0.0000        0.0000        0.0000        0.0000        0.0000        0.0000        0.0000        0.0000        0.0000        0.0000        0.0000        0.0000        0.0000        0.0000        0.0000        0.0000        0.0000        0.0000        0.0000        0.0000        0.0000        0.0000        0.0000        0.0000        0.0000        0.0000        0.0000        0.0000        0.0000        0.0000        0.0000        0.0000        0.0000        0.0000        0.0000        0.0000
        0.0000        0.0000        0.0000        0.0000        0.0000        0.0000        0.0000        0.0000        0.0000        0.0000        0.0000        0.0000        0.0000        0.0000        0.0000        0.0000        0.0000        0.0000        0.0000        0.0000        0.0000        0.0000        0.0000        0.0000        0.0000        0.0000        0.0000        0.0000        0.0000        0.0000        0.0000        0.0000        0.0000        0.0000        0.0000        0.0000        0.0000        0.0000        0.0000        0.0000        0.0000        0.0000        0.0000        8.2883        9.7528        6.2790        7.7711       32.9529       38.7310       45.2244       34.7791       37.7110       36.9944       33.3429       36.5753       54.3185       70.5310       79.3265       62.1292       71.8126       77.8044       81.9992       78.5609       86.8802       86.4508       87.4558       93.9262      120.7384      105.9780      100.4375      118.2452       87.4085       83.7747       59.9278       67.1943       52.1664       73.7766       73.9137       77.5136      159.8686      148.4879      165.8402      174.6826      221.4500      253.6533      291.9306      310.6041      304.5130      278.5849      263.8289      266.6285      252.9739      244.3274      220.4017      213.5564      177.2719      140.8770      149.6568      182.7430       76.7679       73.8276       54.7912       88.1412       30.5316       24.2691       22.4398       25.0434       21.5869       21.8065       27.5770       33.8747       52.0843       62.6257       66.7140       78.2674      100.0975      103.0046      107.7189      104.1984       91.1570       72.0255       66.9661       64.5782       84.2081       98.9923       91.9872       75.0667       83.4340       82.7837       79.6259      108.5184      102.4755      114.3730      132.6333      153.2198      167.6196      186.1623      208.1472      203.4057      212.2542      232.3722      245.0249      239.0281      238.2099      243.7220      255.3455      279.9180      251.7699      272.0447      297.0865      264.1577      252.5292      247.7477      227.4106      217.1397      209.3765      210.1071      236.7432      216.0068      236.2942      267.4941      275.6873      330.0152      361.0705      364.9410      384.0274      397.5731      393.8014      337.2657      290.8846      312.6180      326.6442      333.4902      300.0012      322.5855      363.8964      384.5814      411.1356      394.8165      359.6082      356.2564      336.1107      323.1607      284.4190      283.0815      274.6674      257.1222      234.0164      229.3221      221.7434      214.4071      190.0652      178.2746      178.7927      173.0489      204.2400        0.0000        0.0000        0.0000        0.0000        0.0000        0.0000        0.0000        0.0000        0.0000        0.0000        0.0000        0.0000        0.0000        0.0000        0.0000        0.0000        0.0000        0.0000        0.0000        0.0000        0.0000        0.0000        0.0000        0.0000        0.0000        0.0000        0.0000        0.0000        0.0000        0.0000        0.0000        0.0000        0.0000        0.0000        0.0000        0.0000        0.0000        0.0000        0.0000        0.0000        0.0000        0.0000        0.0000        0.0000        0.0000        0.0000        0.0000        0.0000        0.0000        0.0000        0.0000        0.0000        0.0000
        0.0000        0.0000        0.0000        0.0000        0.0000        0.0000        0.0000        0.0000        0.0000        0.0000        0.0000        0.0000        0.0000        0.0000        0.0000        0.0000        0.0000        0.0000        0.0000        0.0000        0.0000        0.0000        0.0000        0.0000        0.0000        0.0000        0.0000        0.0000        0.0000        0.0000        0.0000        0.0000        0.0000        0.0000        0.0000        0.0000        0.0000        0.0000        0.0000        0.0000        0.0000        0.0000        0.0000        0.0000       11.9484       10.3439        9.6168       41.7751       48.6807       51.8149       43.7351       40.7151       39.1144       38.0034       41.5672       63.3200       76.5071       71.9646       63.7563       63.3274       72.3184       76.6758       85.5600       98.1828       87.5331       83.4801       93.5690      101.3291      113.4239      113.7241      113.3716       99.6305      100.1652       88.1771       71.5635       47.6917       62.6463       71.7140       82.6292      118.9281      125.4887      152.6895      176.5857      284.1104      334.4688      392.3039      458.2902      358.6205      356.8718      304.4794      312.0726      280.6830      238.2451      247.5524      198.6133      162.7407      132.5848      130.1010      163.4849       97.9469       46.0828       59.5170       50.1515       27.1544       21.1579       17.3104       20.1556       20.7118       19.8286       22.0192       29.2203       45.1043       56.0829       60.4380       75.1201       99.0340      113.3340      117.7781      108.7921      114.7314       82.7374       86.9329       99.5530       99.9192       98.3441       87.2523       85.9854       81.8455       75.9924       81.9951      104.1872      107.0414      129.4115      153.1763      174.2948      216.5830      199.7944      205.6086      207.9473      213.6079      231.5966      255.6727      270.3376      255.3466      251.7721      258.9207      262.7454      266.0206      269.8884      282.5820      271.0341      259.8063      232.4210      219.2748      218.9362      191.1014      208.6523      226.8650      205.7886      224.8158      256.1711      310.4942      365.4544      378.6240      382.5662      408.9451      408.6170      393.9076      343.0276      324.7338      319.0526      370.7507      352.1664      313.4552      354.4904      397.2770      423.4892      454.9740      411.4542      363.6944      347.3263      328.5446      337.8642      289.4001      301.1019      294.3961      276.1028      245.8918      237.0056      231.8696      243.5838      213.4121      192.8309      204.1970      187.0314      228.2999        0.0000        0.0000        0.0000        0.0000        0.0000        0.0000        0.0000        0.0000        0.0000        0.0000        0.0000        0.0000        0.0000        0.0000        0.0000        0.0000        0.0000        0.0000        0.0000        0.0000        0.0000        0.0000        0.0000        0.0000        0.0000        0.0000        0.0000        0.0000        0.0000        0.0000        0.0000        0.0000        0.0000        0.0000        0.0000        0.0000        0.0000        0.0000        0.0000        0.0000        0.0000        0.0000        0.0000        0.0000        0.0000        0.0000        0.0000        0.0000        0.0000        0.0000        0.0000        0.0000        0.0000
        0.0000        0.0000        0.0000        0.0000        0.0000        0.0000        0.0000        0.0000        0.0000        0.0000        0.0000        0.0000        0.0000        0.0000        0.0000        0.0000        0.0000        0.0000        0.0000        0.0000        0.0000        0.0000        0.0000        0.0000        0.0000        0.0000        0.0000        0.0000        0.0000        0.0000        0.0000        0.0000        0.0000        0.0000        0.0000        0.0000        0.0000        0.0000        0.0000        0.0000        0.0000        0.0000        0.0000        0.0000        0.0000        0.0000       23.2465       72.2387       76.5988       75.9273       64.1852       55.4840       54.7109       53.4980       55.1251       73.6460       79.5462       83.8578       81.7564       79.3341       77.0095       86.4928       92.6049       91.8597       93.8347       96.7251       99.0298      112.5249      125.0008      136.0988      127.9448      126.5654       87.5290       87.3277      107.6475       69.4497       70.9920       76.5435       77.2124      121.8615      130.7061      173.9018      215.0139      324.8111      383.3028      426.9244      407.8601      354.3863      363.2183      384.8598      387.1645      353.8972      369.2845      268.0207      306.3730      199.4249      244.8990      205.5271      170.7019       65.0408       54.5868      175.4026       66.0960       32.1010       20.0528       16.3358       19.1695       18.6313       23.8827       21.5517       23.8420       39.6260       45.3664       49.1724       64.6536       97.7278       97.2862      106.0394      101.5394      110.1901       93.8557      105.1638      113.9078      100.8780      102.6741       94.6529       88.8485       91.0893       94.1026       97.2620      100.9444      116.1683      116.1071      126.4812      142.6348      164.4684      181.6811      192.8241      207.4674      217.0623      240.3366      255.6650      277.1125      261.6661      240.6646      246.1275      265.1784      259.3135      257.8609      253.0755      263.9450      279.3033      234.9781      226.1604      213.6715      181.0095      178.0051      182.5112      201.1875      248.5781      285.0490      311.7352      331.0602      374.4187      432.6904      456.7947      451.6622      374.7479      354.0470      337.7845      313.3297      319.8065      318.9647      315.0651      343.2972      403.6588      421.6140      452.7530      434.5769      388.4591      374.8080      368.4201      359.5714      293.9411      297.4022      299.9156      296.5896      260.0819      247.4578      246.4098      250.1839      214.7773      193.7190      194.7406      191.2290      223.8000        0.0000        0.0000        0.0000        0.0000        0.0000        0.0000        0.0000        0.0000        0.0000        0.0000        0.0000        0.0000        0.0000        0.0000        0.0000        0.0000        0.0000        0.0000        0.0000        0.0000        0.0000        0.0000        0.0000        0.0000        0.0000        0.0000        0.0000        0.0000        0.0000        0.0000        0.0000        0.0000        0.0000        0.0000        0.0000        0.0000        0.0000        0.0000        0.0000        0.0000        0.0000        0.0000        0.0000        0.0000        0.0000        0.0000        0.0000        0.0000        0.0000        0.0000        0.0000        0.0000        0.0000
        0.0000        0.0000        0.0000        0.0000        0.0000        0.0000        0.0000        0.0000        0.0000        0.0000        0.0000        0.0000        0.0000        0.0000        0.0000        0.0000        0.0000        0.0000        0.0000        0.0000        0.0000        0.0000        0.0000        0.0000        0.0000        0.0000        0.0000        0.0000        0.0000        0.0000        0.0000        0.0000        0.0000        0.0000        0.0000        0.0000        0.0000        0.0000        0.0000        0.0000        0.0000        0.0000        0.0000        0.0000        0.0000        0.0000        0.0000      108.6889      107.3315      105.7190       97.8165       87.8802       83.1148       81.7630       75.4201       96.3579       97.8228      100.0300      107.6812      104.2954      110.1082      113.0890      109.6293      104.3028      122.8093      122.9459      127.2822      141.3001      142.2246      151.4580      147.4861      124.6533      119.9527      113.4521      134.6114       77.4784       73.7191      199.6587       98.6575      161.9423      196.3308      233.4043      275.0263      361.1937      405.1946      406.2035      415.7401      409.2408      391.6745      397.0988      433.4116      441.1984      486.6056      380.0055      370.8769      276.1968      353.5946      186.4260      165.0447      108.8383       75.4444       60.1050       53.3475       32.3107       21.1967       15.8690       18.7193       19.0059       16.1611       18.4333       23.0969       37.7998       41.6689       45.7749       54.8068       67.5765       71.2345       77.1009       64.6700       71.3230       79.0717       76.9150       82.9163       91.6675      107.1579       96.6627      101.1326      109.2950      103.0932      110.0025      122.6789      111.9282      105.7793      107.6724      119.4811      154.6252      178.4186      176.8473      210.9810      236.8537      248.9585      242.7971      233.8734      244.3097      247.7112      251.3627      247.6325      246.0123      252.4771      246.3999      254.4196      255.3491      227.0950      234.6698      229.4590      206.1945      196.8568      207.4554      226.7693      260.3680      293.0414      324.7518      356.1910      390.6263      458.3112      469.8064      502.8717      415.3321      387.5090      367.0371      329.7754      344.1709      385.8649      387.1224      376.0078      414.0040      435.9552      446.2426      435.8882      417.4530      399.9406      386.6079      367.6840      319.6833      327.0432      323.6618      295.6441      258.6568      251.2262      241.0160      228.7585      209.2881      203.3201      202.9511      233.6785        0.0000        0.0000        0.0000        0.0000        0.0000        0.0000        0.0000        0.0000        0.0000        0.0000        0.0000        0.0000        0.0000        0.0000        0.0000        0.0000        0.0000        0.0000        0.0000        0.0000        0.0000        0.0000        0.0000        0.0000        0.0000        0.0000        0.0000        0.0000        0.0000        0.0000        0.0000        0.0000        0.0000        0.0000        0.0000        0.0000        0.0000        0.0000        0.0000        0.0000        0.0000        0.0000        0.0000        0.0000        0.0000        0.0000        0.0000        0.0000        0.0000        0.0000        0.0000        0.0000        0.0000        0.0000
        0.0000        0.0000        0.0000        0.0000        0.0000        0.0000        0.0000        0.0000        0.0000        0.0000        0.0000        0.0000        0.0000        0.0000        0.0000        0.0000        0.0000        0.0000        0.0000        0.0000        0.0000        0.0000        0.0000        0.0000        0.0000        0.0000        0.0000        0.0000        0.0000        0.0000        0.0000        0.0000        0.0000        0.0000        0.0000        0.0000        0.0000        0.0000        0.0000        0.0000        0.0000        0.0000        0.0000        0.0000        0.0000        0.0000        0.0000        0.0000        0.0000        0.0000      137.1510      129.3223      119.9056      115.1275      119.4333      152.5294      161.8784      168.9273      171.9572      155.8679      153.3410      151.7184      157.4428      127.9494      127.9555      130.2382        0.0000        0.0000      146.0475      145.4238      139.2708      113.7918      124.2507      128.6192      106.0154      107.4174      201.9125      227.3067      150.4518      235.5730      273.4510      280.0564      314.7510      284.8813      301.0284      366.9027      375.6655      362.5892      372.5974        0.0000        0.0000        0.0000        0.0000      569.2202      441.9280      312.5955      285.3087      204.4850        0.0000      236.4605      196.9607      109.6640       79.9632       38.9936       27.5276       21.2275       14.9512       11.8474       13.1201       17.2858       22.8218       32.5818       30.9034       39.6311       58.8092       74.5324       71.1799       58.5787       58.4186       66.9679       67.4856       65.7420       64.4639       80.0007       85.5344       76.3412       77.6913       83.1465       89.2910       87.0592       95.5221      102.0168      109.9078      119.4575      148.5651      169.7601      187.5914      193.6830      207.7609      224.7752      234.0869      253.1127      241.3530      267.9778      272.5120      274.5949      251.2334      283.4882      282.1938      275.3707      265.1522      270.5618      260.5139      265.5986      264.9329      266.8408      245.7654      234.4507      253.1956      265.8850      318.9961      349.8640      402.0433      459.4492      472.6076      457.1703      518.3994      417.3138      379.4924      374.5359      357.5948      373.7816      365.8651      392.3875      379.8642      436.3190      450.0554      457.3902      446.9255      411.8375      386.3947      380.9960      376.7304      337.1005      311.6939      299.8904      299.2350      254.7630      237.9854      229.7995      236.9462      213.5699      206.4112        0.0000        0.0000        0.0000        0.0000        0.0000        0.0000        0.0000        0.0000        0.0000        0.0000        0.0000        0.0000        0.0000        0.0000        0.0000        0.0000        0.0000        0.0000        0.0000        0.0000        0.0000        0.0000        0.0000        0.0000        0.0000        0.0000        0.0000        0.0000        0.0000        0.0000        0.0000        0.0000        0.0000        0.0000        0.0000        0.0000        0.0000        0.0000        0.0000        0.0000        0.0000        0.0000        0.0000        0.0000        0.0000        0.0000        0.0000        0.0000        0.0000        0.0000        0.0000        0.0000        0.0000        0.0000        0.0000        0.0000
        0.0000        0.0000        0.0000        0.0000        0.0000        0.0000        0.0000        0.0000        0.0000        0.0000        0.0000        0.0000        0.0000        0.0000        0.0000        0.0000        0.0000        0.0000        0.0000        0.0000        0.0000        0.0000        0.0000        0.0000        0.0000        0.0000        0.0000        0.0000        0.0000        0.0000        0.0000        0.0000        0.0000        0.0000        0.0000        0.0000        0.0000        0.0000        0.0000        0.0000        0.0000        0.0000        0.0000        0.0000        0.0000        0.0000        0.0000        0.0000        0.0000        0.0000        0.0000        0.0000        0.0000        0.0000        0.0000      183.8809      205.1857      210.7378        0.0000        0.0000        0.0000      182.5050      173.2932      147.8685      148.5261        0.0000        0.0000        0.0000        0.0000        0.0000        0.0000        0.0000      129.6227      122.6115      129.9822      131.8835      159.4399      156.2911      189.2907      265.4496      285.7050      306.8860      329.0675      331.7507      374.7232      391.1679      386.1148      332.5991        0.0000        0.0000        0.0000        0.0000        0.0000        0.0000      526.2892      337.1783        0.0000        0.0000        0.0000      251.5293      186.5107      115.3276      103.6393       46.2400       36.6042       20.5996       11.7878        6.4280        9.2536       15.4938       23.4840       22.5527       27.2064       32.2355       38.8687       56.0923       54.8565       50.7186       51.8307       54.1367       56.3066       59.4742       56.9274       62.3071       72.3437       62.4385       64.4303       72.5666       75.8336       78.5635       81.9303       84.7067      113.2587      127.0372      143.2521      176.5858      190.6822      211.6572      227.4255      216.5126      241.6487      234.5244      262.0895      280.8088      260.5093      263.2679      248.4030      283.9812      314.8695      319.7685      281.9994      276.5671      252.8430      262.9372      267.5224      267.8818      255.3455      268.8471      302.2711      320.4761      337.0619      393.7270      388.3544      425.3471      537.2333      532.6749      522.8253      406.1536      375.7424      345.3927      320.0064      331.8293      334.9231      377.0042      391.9640      475.7566      487.8391      479.2314      466.4509      411.2101      408.5331      419.0122      396.0982      325.2657      326.7147      302.4710      303.8299      254.3822      250.6416      236.2330      241.5709      297.3252      247.1634        0.0000        0.0000        0.0000        0.0000        0.0000        0.0000        0.0000        0.0000        0.0000        0.0000        0.0000        0.0000        0.0000        0.0000        0.0000        0.0000        0.0000        0.0000        0.0000        0.0000        0.0000        0.0000        0.0000        0.0000        0.0000        0.0000        0.0000        0.0000        0.0000        0.0000        0.0000        0.0000        0.0000        0.0000        0.0000        0.0000        0.0000        0.0000        0.0000        0.0000        0.0000        0.0000        0.0000        0.0000        0.0000        0.0000        0.0000        0.0000        0.0000        0.0000        0.0000        0.0000        0.0000        0.0000        0.0000        0.0000
        0.0000        0.0000        0.0000        0.0000        0.0000        0.0000        0.0000        0.0000        0.0000        0.0000        0.0000        0.0000        0.0000        0.0000        0.0000        0.0000        0.0000        0.0000        0.0000        0.0000        0.0000        0.0000        0.0000        0.0000        0.0000        0.0000        0.0000        0.0000        0.0000        0.0000        0.0000        0.0000        0.0000        0.0000        0.0000        0.0000        0.0000        0.0000        0.0000        0.0000        0.0000        0.0000        0.0000        0.0000        0.0000        0.0000        0.0000        0.0000        0.0000        0.0000        0.0000        0.0000        0.0000        0.0000        0.0000        0.0000        0.0000        0.0000        0.0000        0.0000        0.0000      221.3768      212.4998      197.1098      184.7467        0.0000        0.0000        0.0000        0.0000        0.0000        0.0000        0.0000        0.0000      149.8222      162.4117      169.2830      170.5581      188.1590      218.9229      275.6369      312.9164      343.0117      378.7825      364.0769      338.7781        0.0000        0.0000        0.0000        0.0000        0.0000        0.0000        0.0000        0.0000        0.0000        0.0000        0.0000        0.0000        0.0000        0.0000        0.0000      147.9188       97.0142       88.2105       38.6482       25.3967       16.4261       12.4102        6.4703        7.6347       13.7442       16.5807       15.4721       21.6569       36.2694       29.3152       34.4657       38.1238       40.3048       41.1278       39.6965       45.8209       49.1123       50.9624       53.9511       63.0551       57.8647       64.8034       76.5411       78.0956       79.0106       80.1359       85.0491      115.3834      115.5550      121.2658      161.3513      184.3571      221.3838      259.4100      249.0247      248.1863      211.4276      225.0921      234.4913      233.3475      227.2601      233.3924      239.1888      264.6559      270.8167      284.7935      277.0081      292.8762      319.5656      305.6227      255.1748      277.6403      299.7422      348.9062      392.4816      459.2699      341.0694      330.6646      359.9242      455.5161      437.7704      404.7735      398.9377      361.0396      332.0611      309.5927      310.5477      342.6862      393.1030      392.0367      479.9100      533.8604      529.5709      492.1546      443.0130      445.5641      450.6696      423.5273      346.4378      333.1033      319.4222      298.7322      267.5424      248.7475      230.3349      244.9162      234.0263        0.0000        0.0000        0.0000        0.0000        0.0000        0.0000        0.0000        0.0000        0.0000        0.0000        0.0000        0.0000        0.0000        0.0000        0.0000        0.0000        0.0000        0.0000        0.0000        0.0000        0.0000        0.0000        0.0000        0.0000        0.0000        0.0000        0.0000        0.0000        0.0000        0.0000        0.0000        0.0000        0.0000        0.0000        0.0000        0.0000        0.0000        0.0000        0.0000        0.0000        0.0000        0.0000        0.0000        0.0000        0.0000        0.0000        0.0000        0.0000        0.0000        0.0000        0.0000        0.0000        0.0000        0.0000        0.0000        0.0000        0.0000
        0.0000        0.0000        0.0000        0.0000        0.0000        0.0000        0.0000        0.0000        0.0000        0.0000        0.0000        0.0000        0.0000        0.0000        0.0000        0.0000        0.0000        0.0000        0.0000        0.0000        0.0000        0.0000        0.0000        0.0000        0.0000        0.0000        0.0000        0.0000        0.0000        0.0000        0.0000        0.0000        0.0000        0.0000        0.0000        0.0000        0.0000        0.0000        0.0000        0.0000        0.0000        0.0000        0.0000        0.0000        0.0000        0.0000        0.0000        0.0000        0.0000        0.0000        0.0000        0.0000        0.0000        0.0000        0.0000        0.0000        0.0000        0.0000        0.0000        0.0000        0.0000        0.0000      260.2393      275.7509        0.0000        0.0000        0.0000        0.0000        0.0000        0.0000        0.0000        0.0000        0.0000        0.0000      191.4752      210.7899      228.3447      264.4969      252.1869      303.7082      355.0979      388.4778      381.1953      363.9185        0.0000        0.0000        0.0000        0.0000        0.0000        0.0000        0.0000        0.0000        0.0000        0.0000        0.0000        0.0000        0.0000        0.0000        0.0000        0.0000        0.0000      140.3471      111.2569       45.6631       24.5812       14.4288        9.3386       18.9029        3.6854        4.1115        7.0998       11.3434       18.4110       29.1850       21.8888       29.9979       34.6208       36.1917       45.1976       35.7050       43.8631       55.2519       56.6717       55.2910       65.6918       71.0232       79.3448      103.7394       94.4637       96.0828      109.7505      122.6383      144.7476      161.3305      149.9002      161.1560      170.8241      205.6462      291.1776      261.8677      201.6059      187.3810      195.3939      220.8762      221.9679      237.7386      258.9412      266.4053      286.8756      266.2610      271.8325      256.7367      251.9395      266.0603      277.0665      309.9136      272.8778      283.5890      361.8465      348.5797      306.1823      306.5261      319.5805      344.3257      417.3026      424.5750      397.7134      365.5540      344.6986      379.9134      389.0413      343.0201      373.2175      374.1653      433.8299      511.5688      550.7097      554.9019      527.7183      459.2144      460.5087      438.0190      427.9097      376.2195      349.6058      324.0842      307.6494      262.8250      236.2479      271.9226      250.8840        0.0000        0.0000        0.0000        0.0000        0.0000        0.0000        0.0000        0.0000        0.0000        0.0000        0.0000        0.0000        0.0000        0.0000        0.0000        0.0000        0.0000        0.0000        0.0000        0.0000        0.0000        0.0000        0.0000        0.0000        0.0000        0.0000        0.0000        0.0000        0.0000        0.0000        0.0000        0.0000        0.0000        0.0000        0.0000        0.0000        0.0000        0.0000        0.0000        0.0000        0.0000        0.0000        0.0000        0.0000        0.0000        0.0000        0.0000        0.0000        0.0000        0.0000        0.0000        0.0000        0.0000        0.0000        0.0000        0.0000        0.0000        0.0000
        0.0000        0.0000        0.0000        0.0000        0.0000        0.0000        0.0000        0.0000        0.0000        0.0000        0.0000        0.0000        0.0000        0.0000        0.0000        0.0000        0.0000        0.0000        0.0000        0.0000        0.0000        0.0000        0.0000        0.0000        0.0000        0.0000        0.0000        0.0000        0.0000        0.0000        0.0000        0.0000        0.0000        0.0000        0.0000        0.0000        0.0000        0.0000        0.0000        0.0000        0.0000        0.0000        0.0000        0.0000        0.0000        0.0000        0.0000        0.0000        0.0000        0.0000        0.0000        0.0000        0.0000        0.0000        0.0000        0.0000        0.0000        0.0000        0.0000        0.0000        0.0000        0.0000        0.0000        0.0000        0.0000        0.0000        0.0000        0.0000        0.0000        0.0000        0.0000        0.0000        0.0000        0.0000      327.5331      325.1752      285.2573      226.2710      214.9576      267.3983      301.6476      322.6366      307.3014        0.0000        0.0000        0.0000        0.0000        0.0000        0.0000        0.0000        0.0000        0.0000        0.0000        0.0000        0.0000        0.0000        0.0000        0.0000        0.0000        0.0000        0.0000      183.2627      118.6789       46.1011       26.0654       18.1843       10.7677        3.3961        2.1621        2.4266        4.3927        4.3483        3.6616        4.0253        3.4530       18.2898       25.1045       34.1451       35.0159       38.4499       52.5574       71.0570       74.5046       77.5699       93.4998       97.8226      112.5216      116.7781      112.6706      119.0698      134.6560      163.1299      186.7622      189.1779      194.3919      190.3953      184.4050      207.1095      261.9838      209.1332      183.0731      176.5488      186.4112      222.6766      241.8909      269.7475      267.3769      289.3222      279.1055      243.6379      247.1863      226.5136      230.9073      252.3864      247.4661      239.7590      242.8036      261.3385      287.7574      295.6699      275.0327      306.4320      310.4836      311.7110      348.9143      392.2383      365.0020      336.0439      335.3670      365.6963      364.1771      370.3513      376.2528      394.8274      443.1085      463.5297      477.1412      479.3042      471.6031      462.3972      432.0738      425.3063      402.4249      384.5364      346.5365      318.8761      299.6259      254.3511      271.9177      342.2227      304.0763        0.0000        0.0000        0.0000        0.0000        0.0000        0.0000        0.0000        0.0000        0.0000        0.0000        0.0000        0.0000        0.0000        0.0000        0.0000        0.0000        0.0000        0.0000        0.0000        0.0000        0.0000        0.0000        0.0000        0.0000        0.0000        0.0000        0.0000        0.0000        0.0000        0.0000        0.0000        0.0000        0.0000        0.0000        0.0000        0.0000        0.0000        0.0000        0.0000        0.0000        0.0000        0.0000        0.0000        0.0000        0.0000        0.0000        0.0000        0.0000        0.0000        0.0000        0.0000        0.0000        0.0000        0.0000        0.0000        0.0000        0.0000        0.0000
        0.0000        0.0000        0.0000        0.0000        0.0000        0.0000        0.0000        0.0000        0.0000        0.0000        0.0000        0.0000        0.0000        0.0000        0.0000        0.0000        0.0000        0.0000        0.0000        0.0000        0.0000        0.0000        0.0000        0.0000        0.0000        0.0000        0.0000        0.0000        0.0000        0.0000        0.0000        0.0000        0.0000        0.0000        0.0000        0.0000        0.0000        0.0000        0.0000        0.0000        0.0000        0.0000        0.0000        0.0000        0.0000        0.0000        0.0000        0.0000        0.0000        0.0000        0.0000        0.0000        0.0000        0.0000        0.0000        0.0000        0.0000        0.0000        0.0000        0.0000        0.0000        0.0000        0.0000        0.0000        0.0000        0.0000        0.0000        0.0000        0.0000        0.0000        0.0000        0.0000        0.0000        0.0000        0.0000        0.0000        0.0000        0.0000        0.0000        0.0000        0.0000        0.0000        0.0000        0.0000        0.0000        0.0000        0.0000        0.0000        0.0000        0.0000        0.0000        0.0000        0.0000        0.0000        0.0000        0.0000        0.0000        0.0000        0.0000        0.0000        0.0000      184.1541      112.6625       40.0068       20.4209       14.4981        8.1701        2.9587        5.1157        3.0685        1.5347        1.1574        2.3820        3.6211        4.5309       14.3634       19.4221       27.6191       31.6168       44.6850       63.6874       81.8090       97.3140       97.8997      103.3559      111.2056      115.2289      123.5344      133.8471      134.9930      154.7059      184.0397      230.4743      221.8445      208.1500      233.5993      197.6577      226.8238      239.4372      181.1693      165.9145      162.8655      180.1503      213.8903      238.5490      252.4020      245.0728      236.5939      219.7329      204.7605      185.6600      179.9997      209.6530      227.7220      221.5353      226.8585      206.2141      218.6462      240.8506      275.5750      270.7204      288.6590      288.9831      327.1408      363.4479      367.5007      370.8643      329.5011      358.8230      386.0905      394.4573      397.0255      416.1378      436.8252      451.4966      438.1661      463.1771      468.2842      470.1925      446.8117      431.5342      435.7481      436.1313      394.5674      342.3612      307.9138      300.6927      272.3865      290.9653      307.9592        0.0000        0.0000        0.0000        0.0000        0.0000        0.0000        0.0000        0.0000        0.0000        0.0000        0.0000        0.0000        0.0000        0.0000        0.0000        0.0000        0.0000        0.0000        0.0000        0.0000        0.0000        0.0000        0.0000        0.0000        0.0000        0.0000        0.0000        0.0000        0.0000        0.0000        0.0000        0.0000        0.0000        0.0000        0.0000        0.0000        0.0000        0.0000        0.0000        0.0000        0.0000        0.0000        0.0000        0.0000        0.0000        0.0000        0.0000        0.0000        0.0000        0.0000        0.0000        0.0000        0.0000        0.0000        0.0000        0.0000        0.0000        0.0000        0.0000
        0.0000        0.0000        0.0000        0.0000        0.0000        0.0000        0.0000        0.0000        0.0000        0.0000        0.0000        0.0000        0.0000        0.0000        0.0000        0.0000        0.0000        0.0000        0.0000        0.0000        0.0000        0.0000        0.0000        0.0000        0.0000        0.0000        0.0000        0.0000        0.0000        0.0000        0.0000        0.0000        0.0000        0.0000        0.0000        0.0000        0.0000        0.0000        0.0000        0.0000        0.0000        0.0000        0.0000        0.0000        0.0000        0.0000        0.0000        0.0000        0.0000        0.0000        0.0000        0.0000        0.0000        0.0000        0.0000        0.0000        0.0000        0.0000        0.0000        0.0000        0.0000        0.0000        0.0000        0.0000        0.0000        0.0000        0.0000        0.0000        0.0000        0.0000        0.0000        0.0000        0.0000        0.0000        0.0000        0.0000        0.0000        0.0000        0.0000        0.0000        0.0000        0.0000        0.0000        0.0000        0.0000        0.0000        0.0000        0.0000        0.0000        0.0000        0.0000        0.0000        0.0000        0.0000        0.0000        0.0000        0.0000        0.0000        0.0000        0.0000        0.0000      172.7314       81.7752       37.8006       19.6946       14.0879       13.0956        4.1580        9.7344        3.5155        1.2684        0.7040        1.7469        2.8261        2.7337       11.6427       16.8912       21.2361       29.4812       47.1795       60.9416       71.9168       84.4434      100.1930      100.9050      101.7242      109.4441      120.0214      129.9269      140.5198      151.7896      173.2343      193.3408      190.3051      194.7469      204.5528      206.5111      224.4328      199.9132      169.3460      170.2321      167.4844      176.8589      225.9462      213.5381      209.5206      213.9120      208.6838      194.8108      186.9068      186.2641      202.2200      224.4922      250.7240      223.4096      224.3421      215.1104      223.7045      208.6737      211.9380      239.8638      269.6333      268.5112      277.8595      319.9357      331.8380      317.7869      326.9976      340.6198      363.0239      410.4131      431.1245      401.3746      469.4467      463.4193      456.5531      466.8456      440.6725      418.2572      431.1303      423.8282      409.1932      379.4206      326.2894      304.8738      303.5378      332.0353      344.9311      381.8646      332.6025        0.0000        0.0000        0.0000        0.0000        0.0000        0.0000        0.0000        0.0000        0.0000        0.0000        0.0000        0.0000        0.0000        0.0000        0.0000        0.0000        0.0000        0.0000        0.0000        0.0000        0.0000        0.0000        0.0000        0.0000        0.0000        0.0000        0.0000        0.0000        0.0000        0.0000        0.0000        0.0000        0.0000        0.0000        0.0000        0.0000        0.0000        0.0000        0.0000        0.0000        0.0000        0.0000        0.0000        0.0000        0.0000        0.0000        0.0000        0.0000        0.0000        0.0000        0.0000        0.0000        0.0000        0.0000        0.0000        0.0000        0.0000        0.0000        0.0000
        0.0000        0.0000        0.0000        0.0000        0.0000        0.0000        0.0000        0.0000        0.0000        0.0000        0.0000        0.0000        0.0000        0.0000        0.0000        0.0000        0.0000        0.0000        0.0000        0.0000        0.0000        0.0000        0.0000        0.0000        0.0000        0.0000        0.0000        0.0000        0.0000        0.0000        0.0000        0.0000        0.0000        0.0000        0.0000        0.0000        0.0000        0.0000        0.0000        0.0000        0.0000        0.0000        0.0000        0.0000        0.0000        0.0000        0.0000        0.0000        0.0000        0.0000        0.0000        0.0000        0.0000        0.0000        0.0000        0.0000        0.0000        0.0000        0.0000        0.0000        0.0000        0.0000        0.0000        0.0000        0.0000        0.0000        0.0000        0.0000        0.0000        0.0000        0.0000        0.0000        0.0000        0.0000        0.0000        0.0000        0.0000        0.0000        0.0000        0.0000        0.0000        0.0000        0.0000        0.0000        0.0000        0.0000        0.0000        0.0000        0.0000        0.0000        0.0000        0.0000        0.0000        0.0000        0.0000        0.0000        0.0000        0.0000        0.0000        0.0000      166.8915      106.5674       65.8215       37.4717       21.7851       12.1671       11.9286        3.8152        3.3668        2.0427        2.0451        1.4569        2.0605        3.7503        6.8906       17.6405       22.9248       25.2044       45.1892       59.5550       77.2386       78.5045       93.1799       99.5851      107.3719       95.0698      100.6270      101.7510      121.9657      116.0245      136.3196      167.3924      167.9100      172.6228      195.7726      200.7278      204.4218      202.1252      180.8771      179.1127      185.9220      180.6435      175.3698      210.5540      207.7484      214.7894      232.5267      228.9215      229.9188      233.5584      270.7266      269.9560      260.1789      274.2184      239.4568      245.9594      243.9892      227.8521      228.9845      244.6739      249.2832      261.4019      266.9109      252.9613      289.8051      292.8534      293.5538      313.3326      364.7153      383.1752      418.9702      441.9702      414.9277      434.1685      467.3499      441.3122      435.0656      428.8996      405.2455      426.1732      427.4803      385.1624      337.9066      321.8239      285.7288      289.4779      313.0368      280.0862        0.0000        0.0000        0.0000        0.0000        0.0000        0.0000        0.0000        0.0000        0.0000        0.0000        0.0000        0.0000        0.0000      369.8700        0.0000        0.0000        0.0000      525.9601        0.0000        0.0000        0.0000        0.0000        0.0000        0.0000        0.0000        0.0000        0.0000        0.0000        0.0000        0.0000        0.0000        0.0000        0.0000        0.0000        0.0000        0.0000        0.0000        0.0000        0.0000        0.0000        0.0000        0.0000        0.0000        0.0000        0.0000        0.0000        0.0000        0.0000        0.0000        0.0000        0.0000        0.0000        0.0000        0.0000        0.0000        0.0000        0.0000        0.0000        0.0000        0.0000        0.0000
        0.0000        0.0000        0.0000        0.0000        0.0000        0.0000        0.0000        0.0000        0.0000        0.0000        0.0000        0.0000        0.0000        0.0000        0.0000        0.0000        0.0000        0.0000        0.0000        0.0000        0.0000        0.0000        0.0000        0.0000        0.0000        0.0000        0.0000        0.0000        0.0000        0.0000        0.0000        0.0000        0.0000        0.0000        0.0000        0.0000        0.0000        0.0000        0.0000        0.0000        0.0000        0.0000        0.0000        0.0000        0.0000        0.0000        0.0000        0.0000        0.0000        0.0000        0.0000        0.0000        0.0000        0.0000        0.0000        0.0000        0.0000        0.0000        0.0000        0.0000        0.0000        0.0000        0.0000        0.0000        0.0000        0.0000        0.0000        0.0000        0.0000        0.0000        0.0000        0.0000        0.0000        0.0000        0.0000        0.0000        0.0000        0.0000        0.0000        0.0000        0.0000        0.0000        0.0000        0.0000        0.0000        0.0000        0.0000        0.0000        0.0000        0.0000        0.0000        0.0000        0.0000        0.0000        0.0000        0.0000        0.0000        0.0000        0.0000        0.0000      128.3081       86.9975       65.9595       44.5232       27.3696       17.7005       11.4120       40.2343       10.8255        5.8448        6.6651        6.3347        7.6272       12.2951       17.0973       24.4141       35.0072       39.8797       49.6208       60.6642       79.6956       97.6032      105.2842       96.1463      104.1929       86.7933       90.5679       74.7431       73.8086       74.9632       96.9344      137.7746      141.1826      163.2645      165.6186      191.7829      220.7897      212.9223      196.2299      188.2631      184.5996      195.9745      190.7651      211.2157      220.1816      235.1164      266.3615      278.8474      300.1885      277.4982      324.2878      297.6729      262.9048      256.0229      243.6368      222.1294      213.2217      187.9395      205.0193      219.6489      230.2859      241.0458      239.9939      262.1428      274.8033      270.3347      308.8490      352.4279      398.6254      418.8558      434.0903      422.1036      416.2206      394.6107      404.8716      418.5562      403.2120      404.4968      421.6559      392.9521      376.0822      323.9903      291.2593      274.3977      235.1904      239.9751      265.0154      359.8076        0.0000        0.0000        0.0000        0.0000        0.0000        0.0000        0.0000        0.0000        0.0000        0.0000        0.0000        0.0000      497.3398      425.1899      425.3699        0.0000      581.7000      603.8399        0.0000        0.0000        0.0000        0.0000        0.0000        0.0000        0.0000        0.0000        0.0000        0.0000        0.0000        0.0000        0.0000        0.0000        0.0000        0.0000        0.0000        0.0000        0.0000        0.0000        0.0000        0.0000        0.0000        0.0000        0.0000        0.0000        0.0000        0.0000        0.0000        0.0000        0.0000        0.0000        0.0000        0.0000        0.0000        0.0000        0.0000        0.0000        0.0000        0.0000        0.0000        0.0000        0.0000
        0.0000        0.0000        0.0000        0.0000        0.0000        0.0000        0.0000        0.0000        0.0000        0.0000        0.0000        0.0000        0.0000        0.0000        0.0000        0.0000        0.0000        0.0000        0.0000        0.0000        0.0000        0.0000        0.0000        0.0000        0.0000        0.0000        0.0000        0.0000        0.0000        0.0000        0.0000        0.0000        0.0000        0.0000        0.0000        0.0000        0.0000        0.0000        0.0000        0.0000        0.0000        0.0000        0.0000        0.0000        0.0000        0.0000        0.0000        0.0000        0.0000        0.0000        0.0000        0.0000        0.0000        0.0000        0.0000        0.0000        0.0000        0.0000        0.0000        0.0000        0.0000        0.0000        0.0000        0.0000        0.0000        0.0000        0.0000        0.0000        0.0000        0.0000        0.0000        0.0000        0.0000        0.0000        0.0000        0.0000        0.0000        0.0000        0.0000        0.0000        0.0000        0.0000        0.0000        0.0000        0.0000        0.0000        0.0000        0.0000        0.0000        0.0000        0.0000        0.0000        0.0000        0.0000        0.0000        0.0000        0.0000        0.0000        0.0000      183.6619      139.6567       87.6263       60.6612       38.1614       25.0034       18.8712       12.7280       29.0246       14.3152        6.8413        7.5177        8.5114       10.0351       13.4943       22.6349       36.9441       39.7731       45.2346       54.8553       64.7474       95.5350      113.7869      115.2260       94.7912       91.7636       87.4778       86.4362       86.8058       83.4999       76.2790       85.6711      106.0552      126.7372      154.8665      169.7306      207.4300      223.5724      204.7111      201.0920      195.4240      216.0392      211.2797      189.4013      230.0145      259.6848      250.8540      277.2365      312.5775      311.7270      274.1325      282.4624      259.4156      251.2235      243.0408      248.8424      207.9150      200.0813      202.1027      212.7681      225.0083      233.4511      227.7561      240.9256      258.6934      262.5505      299.1880      344.6783      338.3343      364.6954      416.6044      426.3892      432.5645      421.1943      386.9710      385.2442      407.1479      375.8062      386.4528      404.5608      343.8058      352.0499      322.7523      317.1012      264.6210      253.1616      244.5875      263.5106      386.5057        0.0000        0.0000        0.0000        0.0000        0.0000        0.0000      458.7016      352.9801        0.0000        0.0000        0.0000        0.0000      462.4199      466.0500        0.0000        0.0000        0.0000        0.0000        0.0000        0.0000        0.0000        0.0000        0.0000        0.0000        0.0000        0.0000        0.0000        0.0000        0.0000        0.0000        0.0000        0.0000        0.0000        0.0000        0.0000        0.0000        0.0000        0.0000        0.0000        0.0000        0.0000        0.0000        0.0000        0.0000        0.0000        0.0000        0.0000        0.0000        0.0000        0.0000        0.0000        0.0000        0.0000        0.0000        0.0000        0.0000        0.0000        0.0000        0.0000        0.0000        0.0000
        0.0000        0.0000        0.0000        0.0000        0.0000        0.0000        0.0000        0.0000        0.0000        0.0000        0.0000        0.0000        0.0000        0.0000        0.0000        0.0000        0.0000        0.0000        0.0000        0.0000        0.0000        0.0000        0.0000        0.0000        0.0000        0.0000        0.0000        0.0000        0.0000        0.0000        0.0000        0.0000        0.0000        0.0000        0.0000        0.0000        0.0000        0.0000        0.0000        0.0000        0.0000        0.0000        0.0000        0.0000        0.0000        0.0000        0.0000        0.0000        0.0000        0.0000        0.0000        0.0000        0.0000        0.0000        0.0000        0.0000        0.0000        0.0000        0.0000        0.0000        0.0000        0.0000        0.0000        0.0000        0.0000        0.0000        0.0000        0.0000        0.0000        0.0000        0.0000        0.0000        0.0000        0.0000        0.0000        0.0000        0.0000        0.0000        0.0000        0.0000        0.0000        0.0000        0.0000        0.0000        0.0000        0.0000        0.0000        0.0000        0.0000        0.0000        0.0000        0.0000        0.0000        0.0000        0.0000        0.0000        0.0000      183.0102      207.5555      169.5303      122.4924       92.6231       67.7628       36.4135       27.4101       23.0858       16.5194       11.9372       12.2213        9.2248       26.5113       16.0261       11.2981       20.3201       24.5984       34.9613       43.1400       49.9567       63.7674       77.1303       93.0016       90.8054      102.2069       98.4232       84.0996       77.7260       79.8455       69.4345       84.7359       92.6697      103.3095      114.1072      122.5306      153.1362      179.1462      219.9805      210.2676      205.6798      227.7954      258.5156      253.8187      218.1089      221.9369      232.7594      254.9787      285.9088      313.7661      332.7074      327.4178      273.8637      264.3815      256.4573      245.4021      249.4812      233.2230      220.4751      240.4035      240.2484      240.9376      240.5042      256.7036      290.2286      292.0623      310.9345      315.1574      356.6337      366.8124      359.0018      377.9232      391.1367      403.7377      400.1133      409.0274      381.3701      389.0665      388.3130      367.2242      359.4468      380.1663      319.7072      304.0412      290.9500      305.2321      253.5753      285.2991      296.3268      337.6373        0.0000        0.0000        0.0000        0.0000        0.0000      415.0118      418.1903      449.5825      377.2799        0.0000        0.0000        0.0000        0.0000        0.0000        0.0000        0.0000        0.0000        0.0000        0.0000        0.0000        0.0000        0.0000        0.0000        0.0000        0.0000        0.0000        0.0000        0.0000        0.0000        0.0000        0.0000        0.0000        0.0000        0.0000        0.0000        0.0000        0.0000        0.0000        0.0000        0.0000        0.0000        0.0000        0.0000        0.0000        0.0000        0.0000        0.0000        0.0000        0.0000        0.0000        0.0000        0.0000        0.0000        0.0000        0.0000        0.0000        0.0000        0.0000        0.0000        0.0000        0.0000        0.0000
        0.0000        0.0000        0.0000        0.0000        0.0000        0.0000        0.0000        0.0000        0.0000        0.0000        0.0000        0.0000        0.0000        0.0000        0.0000        0.0000        0.0000        0.0000        0.0000        0.0000        0.0000        0.0000        0.0000        0.0000        0.0000        0.0000        0.0000        0.0000        0.0000        0.0000        0.0000        0.0000        0.0000        0.0000        0.0000        0.0000        0.0000        0.0000        0.0000        0.0000        0.0000        0.0000        0.0000        0.0000        0.0000        0.0000        0.0000        0.0000        0.0000        0.0000        0.0000        0.0000        0.0000        0.0000        0.0000        0.0000        0.0000        0.0000        0.0000        0.0000        0.0000        0.0000        0.0000        0.0000        0.0000        0.0000        0.0000        0.0000        0.0000        0.0000        0.0000        0.0000        0.0000        0.0000        0.0000        0.0000        0.0000        0.0000        0.0000        0.0000        0.0000        0.0000        0.0000        0.0000        0.0000        0.0000        0.0000        0.0000        0.0000        0.0000        0.0000        0.0000        0.0000        0.0000        0.0000        0.0000        0.0000      193.5653      187.0325      146.9143      100.7824       86.7550       63.6636       38.7887       29.1498       20.4533       26.8373       16.5359       17.0773       15.7834       31.9296       17.7407       14.6504       17.8462       24.1124       40.2944       55.7180       65.3516       76.2984       79.8909       75.7910       78.8455       87.3741       82.1080       83.6896       91.2727       92.5030       83.5181       84.7643       89.1417       89.4566      122.5271      135.3669      145.2659      174.6404      220.7535      206.2026      248.2999      285.4753      287.8714      246.1802      219.3261      244.3984      281.2321      271.2843      295.9862      323.2271      295.3876      303.1322      288.0680      281.5392      253.2694      226.5306      231.7104      271.4001      281.4376      293.2525      302.9228      273.2694      263.7265      291.6772      328.8695      334.4659      343.8116      362.8921      374.1999      391.8782      393.8347      393.4798      414.3094      425.3010      457.9333      454.6666      453.3529      424.8947      407.7669      368.2500      342.2354      351.6223      327.6255      291.3854      283.2211      285.6335      244.5642      265.6100      355.7889      393.5990        0.0000        0.0000        0.0000      319.7700      396.8871      422.0464      431.1104      423.2559      345.2700        0.0000        0.0000        0.0000        0.0000        0.0000        0.0000        0.0000        0.0000        0.0000        0.0000        0.0000        0.0000        0.0000        0.0000        0.0000        0.0000        0.0000        0.0000        0.0000        0.0000        0.0000        0.0000        0.0000        0.0000        0.0000        0.0000        0.0000        0.0000        0.0000        0.0000        0.0000        0.0000        0.0000        0.0000        0.0000        0.0000        0.0000        0.0000        0.0000        0.0000        0.0000        0.0000        0.0000        0.0000        0.0000        0.0000        0.0000        0.0000        0.0000        0.0000        0.0000        0.0000        0.0000
        0.0000        0.0000        0.0000        0.0000        0.0000        0.0000        0.0000        0.0000        0.0000        0.0000        0.0000        0.0000        0.0000        0.0000        0.0000        0.0000        0.0000        0.0000        0.0000        0.0000        0.0000        0.0000        0.0000        0.0000        0.0000        0.0000        0.0000        0.0000        0.0000        0.0000        0.0000        0.0000        0.0000        0.0000        0.0000        0.0000        0.0000        0.0000        0.0000        0.0000        0.0000        0.0000        0.0000        0.0000        0.0000        0.0000        0.0000        0.0000        0.0000        0.0000        0.0000        0.0000        0.0000        0.0000        0.0000        0.0000        0.0000        0.0000        0.0000        0.0000        0.0000        0.0000        0.0000        0.0000        0.0000        0.0000        0.0000        0.0000        0.0000        0.0000        0.0000        0.0000        0.0000        0.0000        0.0000        0.0000        0.0000        0.0000        0.0000        0.0000        0.0000        0.0000        0.0000        0.0000        0.0000        0.0000        0.0000        0.0000        0.0000        0.0000        0.0000        0.0000        0.0000        0.0000        0.0000        0.0000      180.9300      151.2487      135.9995      104.1834       88.0979       78.5793       66.3711       44.3885       32.3470       30.8202       31.0369       25.3758       25.4105       26.7812       30.8387       25.2221       19.0594       25.1673       30.5820       42.3957       62.0681      153.4578       92.7650       50.7006       56.2450       55.2742       51.1120       62.9270       72.4611       83.0116       82.1314       76.5628       85.7612       94.0915       89.1228       96.1632      105.4126      113.8931      130.5300      176.8260      200.1798      232.1558      228.4191      375.9608      278.1520      270.2194      277.9333      269.0456      292.8342      359.3250      431.2718      381.5103      351.8203      295.0304      301.1562      271.2327      245.7751      248.4780      274.7324      322.2687      370.0389      389.4716      363.3981      365.8391      390.5439      421.3503      442.9957      443.7204      427.3352      398.2379      398.9133      407.9894      411.5936      425.9956      428.4125      426.0117      417.3293      441.2106      412.4758      416.8130      363.4729      330.6886      341.5456      320.4119      288.9427      312.7259      297.8389      436.0059      400.6305      436.8036        0.0000        0.0000        0.0000        0.0000      486.0536      431.8155      411.2969      416.6821      452.1815      666.6299        0.0000        0.0000        0.0000        0.0000        0.0000        0.0000        0.0000        0.0000        0.0000        0.0000        0.0000        0.0000        0.0000        0.0000        0.0000        0.0000        0.0000        0.0000        0.0000        0.0000        0.0000        0.0000        0.0000        0.0000        0.0000        0.0000        0.0000        0.0000        0.0000        0.0000        0.0000        0.0000        0.0000        0.0000        0.0000        0.0000        0.0000        0.0000        0.0000        0.0000        0.0000        0.0000        0.0000        0.0000        0.0000        0.0000        0.0000        0.0000        0.0000        0.0000        0.0000        0.0000        0.0000
        0.0000        0.0000        0.0000        0.0000        0.0000        0.0000        0.0000        0.0000        0.0000        0.0000        0.0000        0.0000        0.0000        0.0000        0.0000        0.0000        0.0000        0.0000        0.0000        0.0000        0.0000        0.0000        0.0000        0.0000        0.0000        0.0000        0.0000        0.0000        0.0000        0.0000        0.0000        0.0000        0.0000        0.0000        0.0000        0.0000        0.0000        0.0000        0.0000        0.0000        0.0000        0.0000        0.0000        0.0000        0.0000        0.0000        0.0000        0.0000        0.0000        0.0000        0.0000        0.0000        0.0000        0.0000        0.0000        0.0000        0.0000        0.0000        0.0000        0.0000        0.0000        0.0000        0.0000        0.0000        0.0000        0.0000        0.0000        0.0000        0.0000        0.0000        0.0000        0.0000        0.0000        0.0000        0.0000        0.0000        0.0000        0.0000        0.0000        0.0000        0.0000        0.0000        0.0000        0.0000        0.0000        0.0000        0.0000        0.0000        0.0000        0.0000        0.0000        0.0000        0.0000        0.0000        0.0000        0.0000      150.4488      117.8514      102.7156       92.8372       80.9282       76.4213       71.1247       54.5547       42.9596       40.7400       38.8748       30.1466       28.1077       32.2093       32.5737       26.1033       24.9699       29.9375       30.1744       46.2559       46.0003       84.6570       86.8402       44.2748       51.2680       48.0764       50.4202       61.5410       74.4015       84.3138       87.5294      110.5771      118.1035      119.4404      104.9776       96.2116      113.7053      118.4238      156.0862      178.0524      216.7507      237.7015      256.3046      334.6020      399.4984      340.4271      312.6393      402.7617      444.8217      430.9893      435.2852      432.7277      392.8512      333.4401      325.3529      276.0273      270.5644      300.7679      326.6095      375.2809      405.1832      402.8622      406.4441      452.1408      498.7661      483.8564      461.5788      410.5828      414.4744      412.4167      397.8587      414.0341      403.3889      401.9242      416.0318      411.0577      409.7961      434.8339      416.2871      404.5804      377.2372      338.4725      303.3216      277.4687      270.4361      271.0769      307.7008        0.0000        0.0000        0.0000        0.0000        0.0000        0.0000      537.1827      526.2891      465.2780      414.3424      387.9989      423.5262        0.0000        0.0000        0.0000        0.0000        0.0000        0.0000        0.0000        0.0000        0.0000        0.0000        0.0000        0.0000        0.0000        0.0000        0.0000        0.0000        0.0000        0.0000        0.0000        0.0000        0.0000        0.0000        0.0000        0.0000        0.0000        0.0000        0.0000        0.0000        0.0000        0.0000        0.0000        0.0000        0.0000        0.0000        0.0000        0.0000        0.0000        0.0000        0.0000        0.0000        0.0000        0.0000        0.0000        0.0000        0.0000        0.0000        0.0000        0.0000        0.0000        0.0000        0.0000        0.0000        0.0000        0.0000
        0.0000        0.0000        0.0000        0.0000        0.0000        0.0000        0.0000        0.0000        0.0000        0.0000        0.0000        0.0000        0.0000        0.0000        0.0000        0.0000        0.0000        0.0000        0.0000        0.0000        0.0000        0.0000        0.0000        0.0000        0.0000        0.0000        0.0000        0.0000        0.0000        0.0000        0.0000        0.0000        0.0000        0.0000        0.0000        0.0000        0.0000        0.0000        0.0000        0.0000        0.0000        0.0000        0.0000        0.0000        0.0000        0.0000        0.0000        0.0000        0.0000        0.0000        0.0000        0.0000        0.0000        0.0000        0.0000        0.0000        0.0000        0.0000        0.0000        0.0000        0.0000        0.0000        0.0000        0.0000        0.0000        0.0000        0.0000        0.0000        0.0000        0.0000        0.0000        0.0000        0.0000        0.0000        0.0000        0.0000        0.0000        0.0000        0.0000        0.0000        0.0000        0.0000        0.0000        0.0000        0.0000        0.0000        0.0000        0.0000        0.0000        0.0000        0.0000        0.0000        0.0000        0.0000        0.0000        0.0000      123.4235      125.8381      116.6893      116.6526      100.3523       81.7216       65.3022       48.9195       46.4591       38.4846       35.0666       39.4132       34.4689       30.3211       34.0997       32.7692       38.8002       34.9524       39.4296       47.4412       46.9256       48.4905       62.2047       37.0767       43.8245       45.6246       50.5468       52.1119       68.7905       81.9088       96.7077      122.8546      139.7320      108.7989       95.9359      119.4647      138.1969      152.8987      117.6276      162.7029      224.1091      232.3172      248.4915      317.5269      299.2793      293.3174      352.7079      366.3907      416.3324      400.4645      362.0420      350.5674      364.3220      306.5506      314.1355      306.6077      295.5680      332.1861      403.4557      453.8882      485.0790      540.6559      516.2893      535.1019      567.3667      563.4683      535.6730      453.7857      427.6660      422.5326      440.0487      454.7132      423.1201      439.8500      428.1005      414.8402      442.1609      397.5515      360.5060      369.9265      362.8816      327.8467      305.7931      372.3010      376.7798      326.0479        0.0000        0.0000        0.0000        0.0000        0.0000        0.0000      627.7027      525.7228      479.8571      428.4659      386.5816      371.6587      397.8603        0.0000        0.0000        0.0000        0.0000        0.0000        0.0000        0.0000        0.0000        0.0000        0.0000        0.0000        0.0000        0.0000        0.0000        0.0000        0.0000        0.0000        0.0000        0.0000        0.0000        0.0000        0.0000        0.0000        0.0000        0.0000        0.0000        0.0000        0.0000        0.0000        0.0000        0.0000        0.0000        0.0000        0.0000        0.0000        0.0000        0.0000        0.0000        0.0000        0.0000        0.0000        0.0000        0.0000        0.0000        0.0000        0.0000        0.0000        0.0000        0.0000        0.0000        0.0000        0.0000        0.0000        0.0000
        0.0000        0.0000        0.0000        0.0000        0.0000        0.0000        0.0000        0.0000        0.0000        0.0000        0.0000        0.0000        0.0000        0.0000        0.0000        0.0000        0.0000        0.0000        0.0000        0.0000        0.0000        0.0000        0.0000        0.0000        0.0000        0.0000        0.0000        0.0000        0.0000        0.0000        0.0000        0.0000        0.0000        0.0000        0.0000        0.0000        0.0000        0.0000        0.0000        0.0000        0.0000        0.0000        0.0000        0.0000        0.0000        0.0000        0.0000        0.0000        0.0000        0.0000        0.0000        0.0000        0.0000        0.0000        0.0000        0.0000        0.0000        0.0000        0.0000        0.0000        0.0000        0.0000        0.0000        0.0000        0.0000        0.0000        0.0000        0.0000        0.0000        0.0000        0.0000        0.0000        0.0000        0.0000        0.0000        0.0000        0.0000        0.0000        0.0000        0.0000        0.0000        0.0000        0.0000        0.0000        0.0000        0.0000        0.0000        0.0000        0.0000        0.0000        0.0000        0.0000        0.0000        0.0000        0.0000        0.0000        0.0000      119.3292      120.6573      114.1187      113.0436       92.6451       69.2960       47.2585       47.3823       43.8968       36.9748       35.7011       35.2102       37.0609       40.7938       42.5692       53.8046       60.7145       50.4825       54.7551       57.8100       57.5216       55.2136       44.0899       51.5704       52.8150       59.8601       59.0649       72.0151       82.0207       93.3343      100.7820      119.3224      110.4891      100.8005      135.2575      158.1084      131.8818      116.5429      174.4492      192.9147      203.2779      200.8745      285.4006      321.1363      351.4876      384.8804      320.5830      394.8474      354.2506      333.1182      279.1732      264.2706      292.9717      350.9264      348.1998      316.2735      324.2335      358.2841      437.2394      514.5039      575.6938      583.0361      592.0681      615.8465      623.2999      581.7171      503.6068      458.0677      461.8313      501.3387      469.7181      468.9040      472.5547      422.4673      429.1152      430.2191      408.1378      351.6984      353.1421      354.8401      376.5191      336.8947      354.0762      339.5249        0.0000        0.0000        0.0000        0.0000        0.0000        0.0000        0.0000      550.6244      494.4353      482.7225      477.3712      391.5941      360.8060      359.9763        0.0000        0.0000        0.0000        0.0000        0.0000        0.0000        0.0000        0.0000        0.0000        0.0000        0.0000        0.0000        0.0000        0.0000        0.0000        0.0000        0.0000        0.0000        0.0000        0.0000        0.0000        0.0000        0.0000        0.0000        0.0000        0.0000        0.0000        0.0000        0.0000        0.0000        0.0000        0.0000        0.0000        0.0000        0.0000        0.0000        0.0000        0.0000        0.0000        0.0000        0.0000        0.0000        0.0000        0.0000        0.0000        0.0000        0.0000        0.0000        0.0000        0.0000        0.0000        0.0000        0.0000        0.0000
        0.0000        0.0000        0.0000        0.0000        0.0000        0.0000        0.0000        0.0000        0.0000        0.0000        0.0000        0.0000        0.0000        0.0000        0.0000        0.0000        0.0000        0.0000        0.0000        0.0000        0.0000        0.0000        0.0000        0.0000        0.0000        0.0000        0.0000        0.0000        0.0000        0.0000        0.0000        0.0000        0.0000        0.0000        0.0000        0.0000        0.0000        0.0000        0.0000        0.0000        0.0000        0.0000        0.0000        0.0000        0.0000        0.0000        0.0000        0.0000        0.0000        0.0000        0.0000        0.0000        0.0000        0.0000        0.0000        0.0000        0.0000        0.0000        0.0000        0.0000        0.0000        0.0000        0.0000        0.0000        0.0000        0.0000        0.0000        0.0000        0.0000        0.0000        0.0000        0.0000        0.0000        0.0000        0.0000        0.0000        0.0000        0.0000        0.0000        0.0000        0.0000        0.0000        0.0000        0.0000        0.0000        0.0000        0.0000        0.0000        0.0000        0.0000        0.0000        0.0000        0.0000        0.0000        0.0000        0.0000      120.2024      143.9482      122.7275      109.6804        0.0000       90.7865       68.5926       55.2889       41.5525       34.2765       34.3291       38.5968       40.7258       43.4010       47.1133       55.4691       75.1295       73.7826       54.6664       55.8816       58.3162       53.3760       40.6737       37.4608       39.4595       42.0093       79.3235       62.9023       77.4097       77.4525       86.2096      107.7166      128.9185      134.7531      134.6200      127.7841      124.9227      107.4547      109.7396      135.2236      152.8583      145.7341      138.5158      211.8916      310.0752      339.3718      282.7881      286.8144      324.5428      335.9324      306.6605      315.0132      392.1886      452.2797      442.8133      308.6843      287.6411      306.9572      351.4097      387.0185      425.0223      465.3681      512.5817      576.4973      661.2765      676.1176      603.0305      525.4612      513.9959      514.1915      519.9954      496.1385      495.1139      515.3785      443.4056      413.0180      396.3731      374.2919      311.5056      312.0593      307.1768      356.6525      341.6726        0.0000        0.0000        0.0000        0.0000        0.0000      372.4801      362.0400        0.0000      448.3112      464.2163      451.9220      443.7026      427.5411      373.6571      347.9385        0.0000        0.0000        0.0000        0.0000        0.0000        0.0000        0.0000        0.0000        0.0000        0.0000        0.0000        0.0000        0.0000        0.0000        0.0000        0.0000        0.0000        0.0000        0.0000        0.0000        0.0000        0.0000        0.0000        0.0000        0.0000        0.0000        0.0000        0.0000        0.0000        0.0000        0.0000        0.0000        0.0000        0.0000        0.0000        0.0000        0.0000        0.0000        0.0000        0.0000        0.0000        0.0000        0.0000        0.0000        0.0000        0.0000        0.0000        0.0000        0.0000        0.0000        0.0000        0.0000        0.0000        0.0000        0.0000
        0.0000        0.0000        0.0000        0.0000        0.0000        0.0000        0.0000        0.0000        0.0000        0.0000        0.0000        0.0000        0.0000        0.0000        0.0000        0.0000        0.0000        0.0000        0.0000        0.0000        0.0000        0.0000        0.0000        0.0000        0.0000        0.0000        0.0000        0.0000        0.0000        0.0000        0.0000        0.0000        0.0000        0.0000        0.0000        0.0000        0.0000        0.0000        0.0000        0.0000        0.0000        0.0000        0.0000        0.0000        0.0000        0.0000        0.0000        0.0000        0.0000        0.0000        0.0000        0.0000        0.0000        0.0000        0.0000        0.0000        0.0000        0.0000        0.0000        0.0000        0.0000        0.0000        0.0000        0.0000        0.0000        0.0000        0.0000        0.0000        0.0000        0.0000        0.0000        0.0000        0.0000        0.0000        0.0000        0.0000        0.0000        0.0000        0.0000        0.0000        0.0000        0.0000        0.0000        0.0000        0.0000        0.0000        0.0000        0.0000        0.0000        0.0000        0.0000        0.0000        0.0000        0.0000        0.0000        0.0000        0.0000      116.2121        0.0000        0.0000        0.0000       66.9419       57.4688       49.1626       39.0220       39.4311       37.7652       43.0053       44.5440       53.1608       66.3811       63.4128       79.5824       65.3419       61.7504       63.5897       57.5883       47.1496       41.4066       45.3665       33.6167       32.4321       46.0873       55.4421       70.8760       76.6287       94.3685      124.1090      134.2912      135.1856      130.5389      121.4251      113.3954       95.8958      100.1103      108.4818      106.5181      111.8210      129.8757      204.9095      201.5580      177.3509      198.8862      260.3485      313.4977      392.8347      414.1982      326.4163      326.6515      325.9733      335.0273      301.9780      301.7646      324.9424      328.6110      370.6706      425.4604      461.6928      469.2479      576.0163      634.8375      721.2316      666.3297      613.5370      611.9250      581.6633      538.5126      533.1079      541.7347      527.5399      484.6378      422.0926      423.1195      360.4807      303.9888      289.7970      288.2953      348.7878      286.0737        0.0000        0.0000        0.0000        0.0000        0.0000      406.3499      319.1100      268.2300      390.6117      406.2184      424.8087      419.0459      376.6073      335.4041      324.4132        0.0000        0.0000        0.0000        0.0000        0.0000        0.0000        0.0000        0.0000        0.0000        0.0000        0.0000        0.0000        0.0000        0.0000        0.0000        0.0000        0.0000        0.0000        0.0000        0.0000        0.0000        0.0000        0.0000        0.0000        0.0000        0.0000        0.0000        0.0000        0.0000        0.0000        0.0000        0.0000        0.0000        0.0000        0.0000        0.0000        0.0000        0.0000        0.0000        0.0000        0.0000        0.0000        0.0000        0.0000        0.0000        0.0000        0.0000        0.0000        0.0000        0.0000        0.0000        0.0000        0.0000        0.0000        0.0000
        0.0000        0.0000        0.0000        0.0000        0.0000        0.0000        0.0000        0.0000        0.0000        0.0000        0.0000        0.0000        0.0000        0.0000        0.0000        0.0000        0.0000        0.0000        0.0000        0.0000        0.0000        0.0000        0.0000        0.0000        0.0000        0.0000        0.0000        0.0000        0.0000        0.0000        0.0000        0.0000        0.0000        0.0000        0.0000        0.0000        0.0000        0.0000        0.0000        0.0000        0.0000        0.0000        0.0000        0.0000        0.0000        0.0000        0.0000        0.0000        0.0000        0.0000        0.0000        0.0000        0.0000        0.0000        0.0000        0.0000        0.0000        0.0000        0.0000        0.0000        0.0000        0.0000        0.0000        0.0000        0.0000        0.0000        0.0000        0.0000        0.0000        0.0000        0.0000        0.0000        0.0000        0.0000        0.0000        0.0000        0.0000        0.0000        0.0000        0.0000        0.0000        0.0000        0.0000        0.0000        0.0000        0.0000        0.0000        0.0000        0.0000        0.0000        0.0000        0.0000        0.0000        0.0000        0.0000        0.0000        0.0000        0.0000        0.0000        0.0000        0.0000       58.5423       49.4804       51.4899       38.5383       44.4396       47.9261       54.9023       53.7316       61.5800       70.8588       71.8198       86.2364       92.8149       89.1562       68.4134       58.9028       54.3265       53.2390       53.4565       41.6396       35.3446       58.9289       55.8410       71.4109       82.8637      103.7388      129.9050      142.9107      139.3605      130.3869      109.5194      108.5002      104.7481      100.5928       91.8186       91.3746      106.1607      121.2337      151.9321      158.9274      142.5122      158.9451      210.7602      265.0057      366.7590      394.4622      337.6077      325.0669      338.0334      303.2563      301.9141      318.5352      366.5666      331.7609      365.5344      419.1615      433.7777      452.4037      546.7755      620.5212      665.2689      667.7966      633.7764      623.6449      598.6919      568.8248      576.7007      579.5185      577.4471      542.4852      455.1268      398.6060      381.7556      317.4175      337.2864      362.4606        0.0000        0.0000        0.0000        0.0000        0.0000        0.0000      408.2100      422.7600      369.4500      304.6200      338.6515      352.3995      377.3563      390.7232      333.2151      293.9361      301.9424        0.0000        0.0000        0.0000        0.0000        0.0000        0.0000        0.0000        0.0000        0.0000        0.0000        0.0000        0.0000        0.0000        0.0000        0.0000        0.0000        0.0000        0.0000        0.0000        0.0000        0.0000        0.0000        0.0000        0.0000        0.0000        0.0000        0.0000        0.0000        0.0000        0.0000        0.0000        0.0000        0.0000        0.0000        0.0000        0.0000        0.0000        0.0000        0.0000        0.0000        0.0000        0.0000        0.0000        0.0000        0.0000        0.0000        0.0000        0.0000        0.0000        0.0000        0.0000        0.0000        0.0000        0.0000        0.0000
        0.0000        0.0000        0.0000        0.0000        0.0000        0.0000        0.0000        0.0000        0.0000        0.0000        0.0000        0.0000        0.0000        0.0000        0.0000        0.0000        0.0000        0.0000        0.0000        0.0000        0.0000        0.0000        0.0000        0.0000        0.0000        0.0000        0.0000        0.0000        0.0000        0.0000        0.0000        0.0000        0.0000        0.0000        0.0000        0.0000        0.0000        0.0000        0.0000        0.0000        0.0000        0.0000        0.0000        0.0000        0.0000        0.0000        0.0000        0.0000        0.0000        0.0000        0.0000        0.0000        0.0000        0.0000        0.0000        0.0000        0.0000        0.0000        0.0000        0.0000        0.0000        0.0000        0.0000        0.0000        0.0000        0.0000        0.0000        0.0000        0.0000        0.0000        0.0000        0.0000        0.0000        0.0000        0.0000        0.0000        0.0000        0.0000        0.0000        0.0000        0.0000        0.0000        0.0000        0.0000        0.0000        0.0000        0.0000        0.0000        0.0000        0.0000        0.0000        0.0000        0.0000        0.0000        0.0000        0.0000        0.0000        0.0000        0.0000        0.0000        0.0000        0.0000       68.7676       49.3259       45.8622       51.1419       50.4955       56.1164       61.3027       72.0605       83.3699      100.2073      105.4649      107.6570      101.8084       83.7742       83.3255       78.5216       76.6180       54.6358       44.2648       47.5746       47.4953       63.5041       80.3679       91.8161      112.0534      132.0250      155.8994      138.5152      126.9941      117.6881      120.4762      105.8723       93.4672       85.4716       93.6677      109.3360       93.0703      115.6693      113.5221      130.0981      160.6801      236.3560      276.0793      325.9079      314.6968      343.5540      296.2810      314.9122      281.8217      298.5153      324.9317      343.3262      376.4113      396.2778      397.1325      459.8426      451.1116      491.3263      565.0101      604.8658      607.9268      602.7946      616.2866      596.5566      609.2967      648.5287      660.4168      701.9973      643.7767      546.3984      455.7224      391.9542      370.3472      452.9794      409.1208        0.0000        0.0000        0.0000        0.0000        0.0000        0.0000        0.0000      373.4100      342.1800      412.6199      319.8637      320.5426      317.8208      322.9532      274.6635      253.7989      309.3069        0.0000        0.0000        0.0000        0.0000        0.0000        0.0000        0.0000        0.0000        0.0000        0.0000        0.0000        0.0000        0.0000        0.0000        0.0000        0.0000        0.0000        0.0000        0.0000        0.0000        0.0000        0.0000        0.0000        0.0000        0.0000        0.0000        0.0000        0.0000        0.0000        0.0000        0.0000        0.0000        0.0000        0.0000        0.0000        0.0000        0.0000        0.0000        0.0000        0.0000        0.0000        0.0000        0.0000        0.0000        0.0000        0.0000        0.0000        0.0000        0.0000        0.0000        0.0000        0.0000        0.0000        0.0000        0.0000
        0.0000        0.0000        0.0000        0.0000        0.0000        0.0000        0.0000        0.0000        0.0000        0.0000        0.0000        0.0000        0.0000        0.0000        0.0000        0.0000        0.0000        0.0000        0.0000        0.0000        0.0000        0.0000        0.0000        0.0000        0.0000        0.0000        0.0000        0.0000        0.0000        0.0000        0.0000        0.0000        0.0000        0.0000        0.0000        0.0000        0.0000        0.0000        0.0000        0.0000        0.0000        0.0000        0.0000        0.0000        0.0000        0.0000        0.0000        0.0000        0.0000        0.0000        0.0000        0.0000        0.0000        0.0000        0.0000        0.0000        0.0000        0.0000        0.0000        0.0000        0.0000        0.0000        0.0000        0.0000        0.0000        0.0000        0.0000        0.0000        0.0000        0.0000        0.0000        0.0000        0.0000        0.0000        0.0000        0.0000        0.0000        0.0000        0.0000        0.0000        0.0000        0.0000        0.0000        0.0000        0.0000        0.0000        0.0000        0.0000        0.0000        0.0000        0.0000        0.0000        0.0000        0.0000        0.0000        0.0000        0.0000        0.0000        0.0000        0.0000        0.0000        0.0000        0.0000       55.0585       61.2484       57.3823       59.2684       67.6126       72.0495       86.5501       96.8406      116.0396      120.1961      131.0921      128.0810      145.5223      167.7308      142.5161      119.1082       90.0543       66.1168       60.6944       71.8978       92.5108      102.1741      111.6642      143.7111        0.0000        0.0000      151.1665      142.2408      130.3719      127.5523      107.4272       91.9754       87.3468       93.6525       97.5821       90.8763       84.9638       96.4886      101.0606      109.0023      137.3216      170.1158      206.4087      225.8449      248.4993      278.0602      328.3985      319.8923      282.0660      318.8832      324.6143      409.2708      435.2635      346.3777      392.7844      449.1388      486.3430      518.4546      522.1656      547.5635      612.4255      623.6143      630.4509      680.1181      793.7229      765.8953      743.8160      670.4981      544.1036      509.5507      451.0436        0.0000        0.0000        0.0000        0.0000        0.0000        0.0000        0.0000        0.0000        0.0000        0.0000        0.0000        0.0000        0.0000      286.9065      253.1566      207.1110      220.7580      220.7053      234.3171        0.0000        0.0000        0.0000        0.0000        0.0000        0.0000        0.0000        0.0000        0.0000        0.0000        0.0000        0.0000        0.0000        0.0000        0.0000        0.0000        0.0000        0.0000        0.0000        0.0000        0.0000        0.0000        0.0000        0.0000        0.0000        0.0000        0.0000        0.0000        0.0000        0.0000        0.0000        0.0000        0.0000        0.0000        0.0000        0.0000        0.0000        0.0000        0.0000        0.0000        0.0000        0.0000        0.0000        0.0000        0.0000        0.0000        0.0000        0.0000        0.0000        0.0000        0.0000        0.0000        0.0000        0.0000        0.0000        0.0000
        0.0000        0.0000        0.0000        0.0000        0.0000        0.0000        0.0000        0.0000        0.0000        0.0000        0.0000        0.0000        0.0000        0.0000        0.0000        0.0000        0.0000        0.0000        0.0000        0.0000        0.0000        0.0000        0.0000        0.0000        0.0000        0.0000        0.0000        0.0000        0.0000        0.0000        0.0000        0.0000        0.0000        0.0000        0.0000        0.0000        0.0000        0.0000        0.0000        0.0000        0.0000        0.0000        0.0000        0.0000        0.0000        0.0000        0.0000        0.0000        0.0000        0.0000        0.0000        0.0000        0.0000        0.0000        0.0000        0.0000        0.0000        0.0000        0.0000        0.0000        0.0000        0.0000        0.0000        0.0000        0.0000        0.0000        0.0000        0.0000        0.0000        0.0000        0.0000        0.0000        0.0000        0.0000        0.0000        0.0000        0.0000        0.0000        0.0000        0.0000        0.0000        0.0000        0.0000        0.0000        0.0000        0.0000        0.0000        0.0000        0.0000        0.0000        0.0000        0.0000        0.0000        0.0000        0.0000        0.0000        0.0000        0.0000        0.0000        0.0000        0.0000        0.0000        0.0000       67.5688       70.1843       73.4037       71.3663       71.8824       79.7232       98.4415      101.8311      121.8881      121.3858      137.0980      139.5865      146.5568      186.4900      189.4355      167.1505      110.5807       87.9682      100.3446       95.4900      127.7323      125.6706      143.5653        0.0000        0.0000        0.0000        0.0000        0.0000        0.0000      103.3588      112.2941      108.9839       89.6328       85.0916       89.9544       88.0570       85.0715       75.5775       76.0995       86.1680      125.4308      146.0717      158.9211      194.6561      232.9100      276.2161      325.1613      267.2595      242.2798      295.0247      295.3174      344.3214      383.1850      336.7420      346.7386      460.1917      508.4897      533.0054      554.4852      590.5076      666.6447      660.6583      755.5791      788.4329      911.2846      889.9267      823.4736      765.2996      590.5303        0.0000        0.0000        0.0000        0.0000        0.0000        0.0000        0.0000        0.0000        0.0000        0.0000        0.0000        0.0000        0.0000        0.0000        0.0000      276.8242      191.7796      155.0368      147.9580      209.8380      210.1866      226.2788        0.0000        0.0000        0.0000        0.0000        0.0000        0.0000        0.0000        0.0000        0.0000        0.0000        0.0000        0.0000        0.0000        0.0000        0.0000        0.0000        0.0000        0.0000        0.0000        0.0000        0.0000        0.0000        0.0000        0.0000        0.0000        0.0000        0.0000        0.0000        0.0000        0.0000        0.0000        0.0000        0.0000        0.0000        0.0000        0.0000        0.0000        0.0000        0.0000        0.0000        0.0000        0.0000        0.0000        0.0000        0.0000        0.0000        0.0000        0.0000        0.0000        0.0000        0.0000        0.0000        0.0000        0.0000        0.0000
        0.0000        0.0000        0.0000        0.0000        0.0000        0.0000        0.0000        0.0000        0.0000        0.0000        0.0000        0.0000        0.0000        0.0000        0.0000        0.0000        0.0000        0.0000        0.0000        0.0000        0.0000        0.0000        0.0000        0.0000        0.0000        0.0000        0.0000        0.0000        0.0000        0.0000        0.0000        0.0000        0.0000        0.0000        0.0000        0.0000        0.0000        0.0000        0.0000        0.0000        0.0000        0.0000        0.0000        0.0000        0.0000        0.0000        0.0000        0.0000        0.0000        0.0000        0.0000        0.0000        0.0000        0.0000        0.0000        0.0000        0.0000        0.0000        0.0000        0.0000        0.0000        0.0000        0.0000        0.0000        0.0000        0.0000        0.0000        0.0000        0.0000        0.0000        0.0000        0.0000        0.0000        0.0000        0.0000        0.0000        0.0000        0.0000        0.0000        0.0000        0.0000        0.0000        0.0000        0.0000        0.0000        0.0000        0.0000        0.0000        0.0000        0.0000        0.0000        0.0000        0.0000        0.0000        0.0000        0.0000        0.0000        0.0000        0.0000        0.0000        0.0000        0.0000        0.0000       82.8885       75.5510       71.8661       79.2130       74.9895       75.5461       95.5453       95.5018       97.7224      113.9366      132.1611      140.1364      158.6498      170.2128        0.0000      198.0845      138.1321        0.0000        0.0000      105.4047      140.9344        0.0000        0.0000        0.0000        0.0000        0.0000        0.0000        0.0000        0.0000       99.9558       90.2062       81.1887       74.5376       85.6634       73.3666       80.2929      110.8856       78.5834       85.8886       89.3024      113.4396      135.9137      152.3508      171.5431      214.2752      257.2568      278.4348      301.7368      239.5404      257.5864      270.2940      299.1783      334.8622      355.8174      399.7994      431.6309      506.4213      589.2634      555.3390      651.3430      649.2340      684.6516      823.8177      862.5878        0.0000        0.0000        0.0000        0.0000        0.0000        0.0000        0.0000        0.0000        0.0000        0.0000        0.0000        0.0000        0.0000        0.0000        0.0000        0.0000        0.0000        0.0000        0.0000        0.0000      279.9450      183.5555      133.0211      146.4034      173.8078        0.0000        0.0000        0.0000        0.0000        0.0000        0.0000        0.0000        0.0000        0.0000        0.0000        0.0000        0.0000        0.0000        0.0000        0.0000        0.0000        0.0000        0.0000        0.0000        0.0000        0.0000        0.0000        0.0000        0.0000        0.0000        0.0000        0.0000        0.0000        0.0000        0.0000        0.0000        0.0000        0.0000        0.0000        0.0000        0.0000        0.0000        0.0000        0.0000        0.0000        0.0000        0.0000        0.0000        0.0000        0.0000        0.0000        0.0000        0.0000        0.0000        0.0000        0.0000        0.0000        0.0000        0.0000        0.0000        0.0000        0.0000
        0.0000        0.0000        0.0000        0.0000        0.0000        0.0000        0.0000        0.0000        0.0000        0.0000        0.0000        0.0000        0.0000        0.0000        0.0000        0.0000        0.0000        0.0000        0.0000        0.0000        0.0000        0.0000        0.0000        0.0000        0.0000        0.0000        0.0000        0.0000        0.0000        0.0000        0.0000        0.0000        0.0000        0.0000        0.0000        0.0000        0.0000        0.0000        0.0000        0.0000        0.0000        0.0000        0.0000        0.0000        0.0000        0.0000        0.0000        0.0000        0.0000        0.0000        0.0000        0.0000        0.0000        0.0000        0.0000        0.0000        0.0000        0.0000        0.0000        0.0000        0.0000        0.0000        0.0000        0.0000        0.0000        0.0000        0.0000        0.0000        0.0000        0.0000        0.0000        0.0000        0.0000        0.0000        0.0000        0.0000        0.0000        0.0000        0.0000        0.0000        0.0000        0.0000        0.0000        0.0000        0.0000        0.0000        0.0000        0.0000        0.0000        0.0000        0.0000        0.0000        0.0000        0.0000        0.0000        0.0000        0.0000        0.0000        0.0000        0.0000        0.0000        0.0000        0.0000       85.2567       81.0491       78.2962       81.3433       74.4756       78.3786       87.6090       88.4378       98.0932      112.1482      122.6131        0.0000        0.0000        0.0000        0.0000        0.0000        0.0000        0.0000        0.0000        0.0000        0.0000        0.0000        0.0000        0.0000        0.0000        0.0000        0.0000        0.0000        0.0000        0.0000       79.1467       85.4911       79.9253       76.4980       78.9139       89.0853      112.4385      167.6791      112.3756      102.4647      116.1217      138.5180      129.4389      146.4795      182.2632      227.3468      239.5708      236.6577      222.2865      223.4136      232.2842      268.4838      277.4561      300.9667      363.1020      476.5843      522.8408      527.6849      587.6306      648.6922      674.5278      736.2665      822.8557        0.0000        0.0000        0.0000        0.0000        0.0000        0.0000        0.0000        0.0000        0.0000        0.0000        0.0000        0.0000        0.0000        0.0000        0.0000        0.0000        0.0000        0.0000        0.0000        0.0000        0.0000        0.0000      234.2491      122.5124      102.1995        0.0000      153.0014      176.0690        0.0000        0.0000        0.0000        0.0000        0.0000        0.0000        0.0000        0.0000        0.0000        0.0000        0.0000        0.0000        0.0000        0.0000        0.0000        0.0000        0.0000        0.0000        0.0000        0.0000        0.0000        0.0000        0.0000        0.0000        0.0000        0.0000        0.0000        0.0000        0.0000        0.0000        0.0000        0.0000        0.0000        0.0000        0.0000        0.0000        0.0000        0.0000        0.0000        0.0000        0.0000        0.0000        0.0000        0.0000        0.0000        0.0000        0.0000        0.0000        0.0000        0.0000        0.0000        0.0000        0.0000        0.0000        0.0000
        0.0000        0.0000        0.0000        0.0000        0.0000        0.0000        0.0000        0.0000        0.0000        0.0000        0.0000        0.0000        0.0000        0.0000        0.0000        0.0000        0.0000        0.0000        0.0000        0.0000        0.0000        0.0000        0.0000        0.0000        0.0000        0.0000        0.0000        0.0000        0.0000        0.0000        0.0000        0.0000        0.0000        0.0000        0.0000        0.0000        0.0000        0.0000        0.0000        0.0000        0.0000        0.0000        0.0000        0.0000        0.0000        0.0000        0.0000        0.0000        0.0000        0.0000        0.0000        0.0000        0.0000        0.0000        0.0000        0.0000        0.0000        0.0000        0.0000        0.0000        0.0000        0.0000        0.0000        0.0000        0.0000        0.0000        0.0000        0.0000        0.0000        0.0000        0.0000        0.0000        0.0000        0.0000        0.0000        0.0000        0.0000        0.0000        0.0000        0.0000        0.0000        0.0000        0.0000        0.0000        0.0000        0.0000        0.0000        0.0000        0.0000        0.0000        0.0000        0.0000        0.0000        0.0000        0.0000        0.0000        0.0000        0.0000        0.0000        0.0000        0.0000        0.0000        0.0000        0.0000        0.0000       74.8657       73.7178       69.8197       73.7357       84.4746       90.7498      108.2612      109.4690      124.4981      134.1069        0.0000        0.0000        0.0000        0.0000        0.0000        0.0000        0.0000        0.0000        0.0000        0.0000        0.0000        0.0000        0.0000        0.0000        0.0000        0.0000        0.0000        0.0000       69.8164       80.1998      122.3927      127.8049      135.7519      139.3723      150.2052      147.4623      138.9142      118.4418       84.5757       88.1328       90.9627      102.8777      135.0007      167.1936      204.4332      218.5972      192.7595      176.6182      171.6512      200.9174      254.6852      348.9026      406.1841      513.7825      612.9582      577.7614      547.1448      561.5760      594.3000      675.5100        0.0000        0.0000        0.0000        0.0000        0.0000        0.0000        0.0000        0.0000        0.0000        0.0000        0.0000        0.0000        0.0000        0.0000        0.0000        0.0000        0.0000        0.0000        0.0000        0.0000        0.0000        0.0000        0.0000        0.0000      136.6471      123.3743        0.0000      131.4000      112.3200        0.0000        0.0000        0.0000        0.0000        0.0000        0.0000        0.0000        0.0000        0.0000        0.0000        0.0000        0.0000        0.0000        0.0000        0.0000        0.0000        0.0000        0.0000        0.0000        0.0000        0.0000        0.0000        0.0000        0.0000        0.0000        0.0000        0.0000        0.0000        0.0000        0.0000        0.0000        0.0000        0.0000        0.0000        0.0000        0.0000        0.0000        0.0000        0.0000        0.0000        0.0000        0.0000        0.0000        0.0000        0.0000        0.0000        0.0000        0.0000        0.0000        0.0000        0.0000        0.0000        0.0000        0.0000        0.0000
        0.0000        0.0000        0.0000        0.0000        0.0000        0.0000        0.0000        0.0000        0.0000        0.0000        0.0000        0.0000        0.0000        0.0000        0.0000        0.0000        0.0000        0.0000        0.0000        0.0000        0.0000        0.0000        0.0000        0.0000        0.0000        0.0000        0.0000        0.0000        0.0000        0.0000        0.0000        0.0000        0.0000        0.0000        0.0000        0.0000        0.0000        0.0000        0.0000        0.0000        0.0000        0.0000        0.0000        0.0000        0.0000        0.0000        0.0000        0.0000        0.0000        0.0000        0.0000        0.0000        0.0000        0.0000        0.0000        0.0000        0.0000        0.0000        0.0000        0.0000        0.0000        0.0000        0.0000        0.0000        0.0000        0.0000        0.0000        0.0000        0.0000        0.0000        0.0000        0.0000        0.0000        0.0000        0.0000        0.0000        0.0000        0.0000        0.0000        0.0000        0.0000        0.0000        0.0000        0.0000        0.0000        0.0000        0.0000        0.0000        0.0000        0.0000        0.0000        0.0000        0.0000        0.0000        0.0000        0.0000        0.0000        0.0000        0.0000        0.0000        0.0000        0.0000        0.0000        0.0000        0.0000        0.0000       91.4386       78.4478       76.4238       80.5881       87.3904      101.5170      107.8818      112.2386      121.2454        0.0000        0.0000        0.0000        0.0000        0.0000        0.0000        0.0000        0.0000        0.0000        0.0000        0.0000        0.0000        0.0000        0.0000        0.0000        0.0000        0.0000        0.0000        0.0000        0.0000      133.5664      142.0066      162.9914      170.2668      164.4784      168.2854      156.4555      116.1574       82.4661       79.6526       80.9003       99.3744      142.5011      169.5099      196.5470      163.2583      141.7906      126.5364      120.7052      162.8428      320.5889      355.6103      304.3567      392.1815      460.2076        0.0000        0.0000      557.5873        0.0000        0.0000        0.0000        0.0000        0.0000        0.0000        0.0000        0.0000        0.0000        0.0000        0.0000        0.0000        0.0000        0.0000        0.0000        0.0000        0.0000        0.0000        0.0000        0.0000        0.0000        0.0000        0.0000        0.0000        0.0000        0.0000      165.8826      132.5824        0.0000        0.0000        0.0000        0.0000        0.0000        0.0000        0.0000        0.0000        0.0000        0.0000        0.0000        0.0000        0.0000        0.0000        0.0000        0.0000        0.0000        0.0000        0.0000        0.0000        0.0000        0.0000        0.0000        0.0000        0.0000        0.0000        0.0000        0.0000        0.0000        0.0000        0.0000        0.0000        0.0000        0.0000        0.0000        0.0000        0.0000        0.0000        0.0000        0.0000        0.0000        0.0000        0.0000        0.0000        0.0000        0.0000        0.0000        0.0000        0.0000        0.0000        0.0000        0.0000        0.0000        0.0000        0.0000        0.0000        0.0000        0.0000
[truncated: 212,709 more chars]
