# Supplementary material for: Multidimensional evaluation of the TRMM 3B43V7 satellite-based precipitation product in mainland China from 1998–2016
Source: PeerJ. 2020 Feb 20;8:e8615. doi: 10.7717/peerj.8615 (PMC7036276; doi:10.7717/peerj.8615)
Supplement: Supplemental Information 2 [file peerj-08-8615-s002.zip › TRMM_3B43 data/TRMM 3B43 data-Year-Month/2014-06.txt]

ncols         249
nrows         175
xllcorner     73.250
yllcorner     6.500
cellsize      0.25000
        0.0000        0.0000        0.0000        0.0000        0.0000        0.0000        0.0000        0.0000        0.0000        0.0000        0.0000        0.0000        0.0000        0.0000        0.0000        0.0000        0.0000        0.0000        0.0000        0.0000        0.0000        0.0000        0.0000        0.0000        0.0000        0.0000        0.0000        0.0000        0.0000        0.0000        0.0000        0.0000        0.0000        0.0000        0.0000        0.0000        0.0000        0.0000        0.0000        0.0000        0.0000        0.0000        0.0000        0.0000        0.0000        0.0000        0.0000        0.0000        0.0000        0.0000        0.0000        0.0000        0.0000        0.0000        0.0000        0.0000        0.0000        0.0000        0.0000        0.0000        0.0000        0.0000        0.0000        0.0000        0.0000        0.0000        0.0000        0.0000        0.0000        0.0000        0.0000        0.0000        0.0000        0.0000        0.0000        0.0000        0.0000        0.0000        0.0000        0.0000        0.0000        0.0000        0.0000        0.0000        0.0000        0.0000        0.0000        0.0000        0.0000        0.0000        0.0000        0.0000        0.0000        0.0000        0.0000        0.0000        0.0000        0.0000        0.0000        0.0000        0.0000        0.0000        0.0000        0.0000        0.0000        0.0000        0.0000        0.0000        0.0000        0.0000        0.0000        0.0000        0.0000        0.0000        0.0000        0.0000        0.0000        0.0000        0.0000        0.0000        0.0000        0.0000        0.0000        0.0000        0.0000        0.0000        0.0000        0.0000        0.0000        0.0000        0.0000        0.0000        0.0000        0.0000        0.0000        0.0000        0.0000        0.0000        0.0000        0.0000        0.0000        0.0000        0.0000        0.0000        0.0000        0.0000        0.0000        0.0000        0.0000        0.0000        0.0000        0.0000        0.0000        0.0000        0.0000        0.0000        0.0000        0.0000        0.0000        0.0000        0.0000        0.0000        0.0000        0.0000        0.0000        0.0000        0.0000        0.0000        0.0000        0.0000        0.0000        0.0000        0.0000       77.5311       74.1193       80.5387        0.0000        0.0000        0.0000       94.9953       90.3701       92.1906       95.9765      105.6520      101.2595      111.4475      126.0673      121.3665      124.0632      111.9718      108.3744      115.2794      157.5424      144.6644      124.8089      112.3039      116.2596      116.0020      115.8722      120.7179      118.5518      101.7640       86.7370       74.3477       71.1055       69.1467       62.9111       52.7768       48.4327       44.9106       48.8826       55.9753       63.7427       61.7281       55.8405       58.9848       64.8689       49.4035       45.4278        0.0000        0.0000        0.0000        0.0000        0.0000        0.0000        0.0000        0.0000        0.0000        0.0000        0.0000        0.0000        0.0000        0.0000        0.0000        0.0000        0.0000        0.0000        0.0000        0.0000        0.0000        0.0000        0.0000        0.0000        0.0000        0.0000        0.0000        0.0000        0.0000        0.0000
        0.0000        0.0000        0.0000        0.0000        0.0000        0.0000        0.0000        0.0000        0.0000        0.0000        0.0000        0.0000        0.0000        0.0000        0.0000        0.0000        0.0000        0.0000        0.0000        0.0000        0.0000        0.0000        0.0000        0.0000        0.0000        0.0000        0.0000        0.0000        0.0000        0.0000        0.0000        0.0000        0.0000        0.0000        0.0000        0.0000        0.0000        0.0000        0.0000        0.0000        0.0000        0.0000        0.0000        0.0000        0.0000        0.0000        0.0000        0.0000        0.0000        0.0000        0.0000        0.0000        0.0000        0.0000        0.0000        0.0000        0.0000        0.0000        0.0000        0.0000        0.0000        0.0000        0.0000        0.0000        0.0000        0.0000        0.0000        0.0000        0.0000        0.0000        0.0000        0.0000        0.0000        0.0000        0.0000        0.0000        0.0000        0.0000        0.0000        0.0000        0.0000        0.0000        0.0000        0.0000        0.0000        0.0000        0.0000        0.0000        0.0000        0.0000        0.0000        0.0000        0.0000        0.0000        0.0000        0.0000        0.0000        0.0000        0.0000        0.0000        0.0000        0.0000        0.0000        0.0000        0.0000        0.0000        0.0000        0.0000        0.0000        0.0000        0.0000        0.0000        0.0000        0.0000        0.0000        0.0000        0.0000        0.0000        0.0000        0.0000        0.0000        0.0000        0.0000        0.0000        0.0000        0.0000        0.0000        0.0000        0.0000        0.0000        0.0000        0.0000        0.0000        0.0000        0.0000        0.0000        0.0000        0.0000        0.0000        0.0000        0.0000        0.0000        0.0000        0.0000        0.0000        0.0000        0.0000        0.0000        0.0000        0.0000        0.0000        0.0000        0.0000        0.0000        0.0000        0.0000        0.0000        0.0000        0.0000        0.0000        0.0000        0.0000        0.0000        0.0000        0.0000        0.0000        0.0000        0.0000        0.0000        0.0000        0.0000        0.0000       80.3345       79.5816       88.0906       93.9464       84.9177       78.7662       84.6357       89.4114       86.7078       91.1367      103.2402      116.2106      132.8503      137.3155      147.2373      147.7105      132.0878      123.9782      110.6590      109.2801      125.1472      146.8736      126.4546      114.0366      116.7933      112.6018      112.4756      118.8950      114.7743       94.1053       61.7810       69.9404       70.9798       74.0890       61.5764       49.4565       51.0243       54.1809       52.8844       68.7956       76.2622       77.1912       72.7206       78.0190       84.6143       75.8044       55.9704       35.2459       30.9723       26.2941       38.5400       50.0473       47.9284       43.8430        0.0000        0.0000        0.0000        0.0000        0.0000        0.0000        0.0000        0.0000        0.0000        0.0000        0.0000        0.0000        0.0000        0.0000        0.0000        0.0000        0.0000        0.0000        0.0000        0.0000        0.0000        0.0000        0.0000
        0.0000        0.0000        0.0000        0.0000        0.0000        0.0000        0.0000        0.0000        0.0000        0.0000        0.0000        0.0000        0.0000        0.0000        0.0000        0.0000        0.0000        0.0000        0.0000        0.0000        0.0000        0.0000        0.0000        0.0000        0.0000        0.0000        0.0000        0.0000        0.0000        0.0000        0.0000        0.0000        0.0000        0.0000        0.0000        0.0000        0.0000        0.0000        0.0000        0.0000        0.0000        0.0000        0.0000        0.0000        0.0000        0.0000        0.0000        0.0000        0.0000        0.0000        0.0000        0.0000        0.0000        0.0000        0.0000       53.3443        0.0000       50.1204       44.7813        0.0000        0.0000        0.0000        0.0000        0.0000        0.0000        0.0000        0.0000        0.0000        0.0000        0.0000        0.0000        0.0000        0.0000        0.0000        0.0000        0.0000        0.0000        0.0000        0.0000        0.0000        0.0000        0.0000        0.0000        0.0000        0.0000        0.0000        0.0000        0.0000        0.0000        0.0000        0.0000        0.0000        0.0000        0.0000        0.0000        0.0000        0.0000        0.0000        0.0000        0.0000        0.0000        0.0000        0.0000        0.0000        0.0000        0.0000        0.0000        0.0000        0.0000        0.0000        0.0000        0.0000        0.0000        0.0000        0.0000        0.0000        0.0000        0.0000        0.0000        0.0000        0.0000        0.0000        0.0000        0.0000        0.0000        0.0000        0.0000        0.0000        0.0000        0.0000        0.0000        0.0000        0.0000        0.0000        0.0000        0.0000        0.0000        0.0000        0.0000        0.0000        0.0000        0.0000        0.0000        0.0000        0.0000        0.0000        0.0000        0.0000        0.0000        0.0000        0.0000        0.0000        0.0000        0.0000        0.0000        0.0000        0.0000        0.0000        0.0000        0.0000        0.0000        0.0000        0.0000        0.0000        0.0000        0.0000        0.0000        0.0000        0.0000        0.0000        0.0000       95.0324       94.7022       95.6368       95.9832       86.1737       72.8180       79.9244       77.1201       89.0713       90.9744       99.4423      106.5519      106.4339      125.2629      137.9575      161.7081      141.2980      128.5596      127.3963      116.2783      108.3392      134.5726      121.6965      118.1459      147.5986      133.7867      121.6289      125.9090      144.5097      136.5763      110.5588       78.4038       73.7994       71.2403       68.4763       65.7641       55.1171       57.6635       82.6277      104.0527       92.0467       97.1499       97.9008       96.6278       94.4161      101.2530      105.4256       80.0380       48.9585       38.0350       34.3422       35.6953       39.3755       39.3855       42.0452       45.0593        0.0000        0.0000        0.0000        0.0000        0.0000        0.0000        0.0000        0.0000        0.0000        0.0000        0.0000        0.0000        0.0000        0.0000        0.0000        0.0000        0.0000        0.0000        0.0000        0.0000        0.0000        0.0000
        0.0000        0.0000        0.0000        0.0000        0.0000        0.0000        0.0000        0.0000        0.0000        0.0000        0.0000        0.0000        0.0000        0.0000        0.0000        0.0000        0.0000        0.0000        0.0000        0.0000        0.0000        0.0000        0.0000        0.0000        0.0000        0.0000        0.0000        0.0000        0.0000        0.0000        0.0000        0.0000        0.0000        0.0000        0.0000        0.0000        0.0000        0.0000        0.0000        0.0000        0.0000        0.0000        0.0000        0.0000        0.0000        0.0000        0.0000        0.0000        0.0000        0.0000        0.0000        0.0000        0.0000       65.2690       56.6389       55.3883       57.3616       67.4527       76.1837       33.8890        0.0000        0.0000        0.0000        0.0000        0.0000        0.0000        0.0000        0.0000        0.0000        0.0000        0.0000        0.0000        0.0000        0.0000        0.0000        0.0000        0.0000        0.0000        0.0000        0.0000        0.0000        0.0000        0.0000        0.0000        0.0000        0.0000        0.0000        0.0000        0.0000        0.0000        0.0000        0.0000        0.0000        0.0000        0.0000        0.0000        0.0000        0.0000        0.0000        0.0000        0.0000        0.0000        0.0000        0.0000        0.0000        0.0000        0.0000        0.0000        0.0000        0.0000        0.0000        0.0000        0.0000        0.0000        0.0000        0.0000        0.0000        0.0000        0.0000        0.0000        0.0000        0.0000        0.0000        0.0000        0.0000        0.0000        0.0000        0.0000        0.0000        0.0000        0.0000        0.0000        0.0000        0.0000        0.0000        0.0000        0.0000        0.0000        0.0000        0.0000        0.0000        0.0000        0.0000        0.0000        0.0000        0.0000        0.0000        0.0000        0.0000        0.0000        0.0000        0.0000        0.0000        0.0000        0.0000        0.0000        0.0000        0.0000        0.0000        0.0000        0.0000        0.0000        0.0000        0.0000        0.0000        0.0000        0.0000        0.0000        0.0000        0.0000      130.8107      120.4795       97.2938       91.0689       84.5433       85.3464      115.9301      202.0062       86.5507       85.5822       83.8660       88.3431       91.7146      100.7234      115.9962      133.8636      157.9917      147.1146      136.8090      123.7648      110.3894      114.5541      119.7456      134.7783      167.6765      167.7272      169.8627      133.0550      112.2172      105.4398      112.8936       90.0496       97.1039       85.7510       67.7765       66.4451       74.6651       65.3257       65.3338       65.0021       74.0708       82.8676       96.2028      105.5850      110.8828      117.5954      109.1589      112.9317      100.8976       63.5083       49.8272       45.8639       49.6813       55.5786       47.1328       46.3458       46.9021       50.8037       58.5907        0.0000        0.0000        0.0000        0.0000        0.0000        0.0000        0.0000        0.0000        0.0000        0.0000        0.0000        0.0000        0.0000        0.0000        0.0000        0.0000        0.0000        0.0000        0.0000        0.0000
        0.0000        0.0000        0.0000        0.0000        0.0000        0.0000        0.0000        0.0000        0.0000        0.0000        0.0000        0.0000        0.0000        0.0000        0.0000        0.0000        0.0000        0.0000        0.0000        0.0000        0.0000        0.0000        0.0000        0.0000        0.0000        0.0000        0.0000        0.0000        0.0000        0.0000        0.0000        0.0000        0.0000        0.0000        0.0000        0.0000        0.0000        0.0000        0.0000        0.0000        0.0000        0.0000        0.0000        0.0000        0.0000        0.0000        0.0000        0.0000        0.0000        0.0000        0.0000        0.0000        0.0000       39.3877       35.4055       37.5118       44.3272       45.0699       44.0128       30.7999        0.0000        0.0000        0.0000        0.0000        0.0000        0.0000        0.0000        0.0000        0.0000        0.0000        0.0000        0.0000        0.0000        0.0000        0.0000        0.0000        0.0000        0.0000        0.0000        0.0000        0.0000        0.0000        0.0000        0.0000        0.0000        0.0000        0.0000        0.0000        0.0000        0.0000        0.0000        0.0000        0.0000        0.0000        0.0000        0.0000        0.0000        0.0000        0.0000        0.0000        0.0000        0.0000        0.0000        0.0000        0.0000        0.0000        0.0000        0.0000        0.0000        0.0000        0.0000        0.0000        0.0000        0.0000        0.0000        0.0000        0.0000        0.0000        0.0000        0.0000        0.0000        0.0000        0.0000        0.0000        0.0000        0.0000        0.0000        0.0000        0.0000        0.0000        0.0000        0.0000        0.0000        0.0000        0.0000        0.0000        0.0000        0.0000        0.0000        0.0000        0.0000        0.0000        0.0000        0.0000        0.0000        0.0000        0.0000        0.0000        0.0000        0.0000        0.0000        0.0000        0.0000        0.0000        0.0000        0.0000        0.0000        0.0000        0.0000        0.0000        0.0000        0.0000        0.0000        0.0000        0.0000        0.0000        0.0000        0.0000        0.0000        0.0000      120.4683      127.4081      123.3576       87.8125       73.2286      167.4746      222.0073      131.7252       78.4788       90.0276       86.5878       80.6685       90.7776      110.1660      116.9031      108.7901      106.3154      114.2332       99.2034       98.5746       90.0504       78.3521       93.5704      107.8718      141.6236      180.1956      160.8741      141.9027      106.8871       88.7096       76.1286       82.7644       78.3595       79.5261       78.9990       62.9280       64.5111       61.6950       52.8030       49.6285       50.0190       58.7793       73.0327       87.8669      110.0020      118.3824      102.3042       98.7092      104.2575       92.0474       78.7558       74.8188       79.3710       78.9398       77.9065       77.9022       70.3009       61.5687       73.7585       75.1047       81.8935        0.0000        0.0000        0.0000        0.0000        0.0000        0.0000        0.0000        0.0000        0.0000        0.0000        0.0000        0.0000        0.0000        0.0000        0.0000        0.0000        0.0000        0.0000
        0.0000        0.0000        0.0000        0.0000        0.0000        0.0000        0.0000        0.0000        0.0000        0.0000        0.0000        0.0000        0.0000        0.0000        0.0000        0.0000        0.0000        0.0000        0.0000        0.0000        0.0000        0.0000        0.0000        0.0000        0.0000        0.0000        0.0000        0.0000        0.0000        0.0000        0.0000        0.0000        0.0000        0.0000        0.0000        0.0000        0.0000        0.0000        0.0000        0.0000        0.0000        0.0000        0.0000        0.0000        0.0000        0.0000        0.0000        0.0000        0.0000        0.0000      113.6425       31.5035       39.3217       37.8967       37.4621       38.2713       33.3126       27.5574       30.3163       28.2118       31.1464       56.5065        0.0000        0.0000        0.0000        0.0000        0.0000        0.0000        0.0000        0.0000        0.0000        0.0000        0.0000        0.0000        0.0000        0.0000        0.0000        0.0000        0.0000        0.0000        0.0000        0.0000        0.0000        0.0000        0.0000        0.0000        0.0000        0.0000        0.0000        0.0000        0.0000        0.0000        0.0000        0.0000        0.0000        0.0000        0.0000        0.0000        0.0000        0.0000        0.0000        0.0000        0.0000        0.0000        0.0000        0.0000        0.0000        0.0000        0.0000        0.0000        0.0000        0.0000        0.0000        0.0000        0.0000        0.0000        0.0000        0.0000        0.0000        0.0000        0.0000        0.0000        0.0000        0.0000        0.0000        0.0000        0.0000        0.0000        0.0000        0.0000        0.0000        0.0000        0.0000        0.0000        0.0000        0.0000        0.0000        0.0000        0.0000        0.0000        0.0000        0.0000        0.0000        0.0000        0.0000        0.0000        0.0000        0.0000        0.0000        0.0000        0.0000        0.0000        0.0000        0.0000        0.0000        0.0000        0.0000        0.0000        0.0000        0.0000        0.0000        0.0000        0.0000        0.0000        0.0000        0.0000        0.0000        0.0000        0.0000      118.9163      107.4404       99.4202       99.2856       73.4197       72.8682       98.5582       84.9177       53.7218       55.2129       82.3219       79.7788       78.0316       83.9000       91.4275       94.5616       99.1904       96.6162       94.5742       81.9486       81.1224       90.0152       96.0527       96.5223      111.5008      124.6825      137.2397      145.5043      156.6411      143.2720      125.7275       94.7979      106.6434       94.1527       73.6076       68.2411       70.7302       71.8115       73.7297       50.9181       46.9314       51.7211       61.3726       78.7477       92.4139      112.9548      109.8873      123.9251      122.2701      109.2990       98.4774      100.0635       97.9550       94.1196       94.9146      112.1432      116.3224      103.9716       90.4605       96.1357       96.4849       97.8738        0.0000        0.0000        0.0000        0.0000        0.0000        0.0000        0.0000        0.0000        0.0000        0.0000        0.0000        0.0000        0.0000        0.0000       87.3167       96.8015      113.6108        0.0000
        0.0000        0.0000        0.0000        0.0000        0.0000        0.0000        0.0000        0.0000        0.0000        0.0000        0.0000        0.0000        0.0000        0.0000        0.0000        0.0000        0.0000        0.0000        0.0000        0.0000        0.0000        0.0000        0.0000        0.0000        0.0000        0.0000        0.0000        0.0000        0.0000        0.0000        0.0000        0.0000        0.0000        0.0000        0.0000        0.0000        0.0000        0.0000        0.0000        0.0000        0.0000        0.0000        0.0000        0.0000        0.0000        0.0000        0.0000        0.0000       20.8156       20.5052       19.9695       19.0113       27.0946       29.7471       30.1182       34.4017       26.6562       25.5107       32.0447       34.0764       28.2329       41.2206       61.8128        0.0000        0.0000        0.0000        0.0000        0.0000        0.0000        0.0000        0.0000        0.0000        0.0000        0.0000        0.0000        0.0000        0.0000        0.0000        0.0000        0.0000        0.0000        0.0000        0.0000        0.0000        0.0000        0.0000        0.0000        0.0000        0.0000        0.0000        0.0000        0.0000        0.0000        0.0000        0.0000        0.0000        0.0000        0.0000        0.0000        0.0000        0.0000        0.0000        0.0000        0.0000        0.0000        0.0000        0.0000        0.0000        0.0000        0.0000        0.0000        0.0000        0.0000        0.0000        0.0000        0.0000        0.0000        0.0000        0.0000        0.0000        0.0000        0.0000        0.0000        0.0000        0.0000        0.0000        0.0000        0.0000        0.0000        0.0000        0.0000        0.0000        0.0000        0.0000        0.0000        0.0000        0.0000        0.0000        0.0000        0.0000        0.0000        0.0000        0.0000        0.0000        0.0000        0.0000        0.0000        0.0000        0.0000        0.0000        0.0000        0.0000        0.0000        0.0000        0.0000        0.0000        0.0000        0.0000        0.0000        0.0000        0.0000        0.0000        0.0000        0.0000        0.0000        0.0000        0.0000        0.0000      119.0896      106.1764       92.0391       73.8097       68.4920       62.2676       67.4546       66.7554       66.4541       58.2055       51.4576       59.4739       70.5705       69.7844       76.3096       87.5129       95.9253      102.6774      107.3023       96.2904       85.9345       82.7665       91.0682       97.0801       91.6221      100.4127      112.9500      114.0728      116.6512      122.6224      127.3146      113.4883       93.4944       95.4266       73.9452       65.8613       65.8176       68.4236       94.7471      116.4294      108.2035       77.8342       78.6986       78.5921       74.9841       92.3408      104.1455      109.1870      126.1446      142.8936      139.9908      139.3249      137.3926      119.0592      119.7659      121.6945      118.9819      125.2147      143.0683      144.2158      131.0510      114.3712      122.8458      134.8118        0.0000        0.0000        0.0000        0.0000        0.0000        0.0000        0.0000        0.0000        0.0000       81.0781       80.6615       86.1426       80.9972       79.9714       93.2912      123.6702      131.6087
        0.0000        0.0000        0.0000        0.0000        0.0000        0.0000        0.0000        0.0000        0.0000        0.0000        0.0000        0.0000        0.0000        0.0000        0.0000        0.0000        0.0000        0.0000        0.0000        0.0000        0.0000        0.0000        0.0000        0.0000        0.0000        0.0000        0.0000        0.0000        0.0000        0.0000        0.0000        0.0000        0.0000        0.0000        0.0000        0.0000        0.0000        0.0000        0.0000        0.0000        0.0000        0.0000        0.0000        0.0000        0.0000        0.0000        0.0000        0.0000       15.5317       20.3196       19.2360       13.7664       13.4825       15.0806       18.8489       15.7411       20.0068       31.4593       33.6778       30.1138       25.5685       28.0040       26.7762       23.4362       20.3952       20.8072       22.5241        0.0000        0.0000        0.0000        0.0000        0.0000        0.0000        0.0000        0.0000        0.0000        0.0000        0.0000        0.0000        0.0000        0.0000        0.0000        0.0000        0.0000        0.0000        0.0000        0.0000        0.0000        0.0000        0.0000        0.0000        0.0000        0.0000        0.0000        0.0000        0.0000        0.0000        0.0000        0.0000        0.0000        0.0000        0.0000        0.0000        0.0000        0.0000        0.0000        0.0000        0.0000        0.0000        0.0000        0.0000        0.0000        0.0000        0.0000        0.0000        0.0000        0.0000        0.0000        0.0000        0.0000        0.0000        0.0000        0.0000        0.0000        0.0000        0.0000        0.0000        0.0000        0.0000        0.0000        0.0000        0.0000        0.0000        0.0000        0.0000        0.0000        0.0000        0.0000        0.0000        0.0000        0.0000        0.0000        0.0000        0.0000        0.0000        0.0000        0.0000        0.0000        0.0000        0.0000        0.0000        0.0000        0.0000        0.0000        0.0000        0.0000        0.0000        0.0000        0.0000        0.0000        0.0000        0.0000        0.0000        0.0000        0.0000        0.0000        0.0000        0.0000      137.8827      137.2864      100.9970       79.2753       64.7058       75.9928       80.6942       76.3528       53.7897       48.2205       55.9608       68.8041       74.1952       77.8812       78.8941       87.3551       82.3494       84.7543       93.0235       84.2347       82.0364       83.5089       94.6164      107.2351       91.1240       72.6833       88.3894      117.5679      102.5433      109.7478       96.8431       86.3501       89.9907       67.6918       69.3722       72.1102       65.3902       65.5279       69.7410       90.9234      103.3712       96.5688       84.9839       78.4113       80.7907      100.7900      115.7217      125.2781      149.6159      174.0708      169.9405      167.3878      198.2861      172.3680      147.5201      142.4045      129.0382      124.2220      127.4178      132.1647      140.0750      127.2197      125.2375        0.0000        0.0000        0.0000        0.0000        0.0000        0.0000       96.3744       95.7344       82.8078       91.8667       84.5941       73.8510       80.2237       72.2264       79.0727       87.9780        0.0000        0.0000
        0.0000        0.0000        0.0000        0.0000        0.0000        0.0000        0.0000        0.0000        0.0000        0.0000        0.0000        0.0000        0.0000        0.0000        0.0000        0.0000        0.0000        0.0000        0.0000        0.0000        0.0000        0.0000        0.0000        0.0000        0.0000        0.0000        0.0000        0.0000        0.0000        0.0000        0.0000        0.0000        0.0000        0.0000        0.0000        0.0000        0.0000        0.0000        0.0000        0.0000        0.0000        0.0000        0.0000        0.0000        0.0000        0.0000        0.0000        0.0000       12.7213       16.3373       15.8570       10.5835       11.6665       13.5631       11.8551        8.8755        8.7553       14.7345       16.0165       15.2845       15.7571       16.6107       24.5897       25.3747       20.6764       23.8564       20.7492       20.4268       20.0743        0.0000        0.0000        0.0000        0.0000        0.0000        0.0000        0.0000        0.0000        0.0000        0.0000        0.0000        0.0000        0.0000        0.0000        0.0000        0.0000        0.0000        0.0000        0.0000        0.0000        0.0000        0.0000        0.0000        0.0000        0.0000        0.0000        0.0000        0.0000        0.0000        0.0000        0.0000        0.0000        0.0000        0.0000        0.0000        0.0000        0.0000        0.0000        0.0000        0.0000        0.0000        0.0000        0.0000        0.0000        0.0000        0.0000        0.0000        0.0000        0.0000        0.0000        0.0000        0.0000        0.0000        0.0000        0.0000        0.0000        0.0000        0.0000        0.0000        0.0000        0.0000        0.0000        0.0000        0.0000        0.0000        0.0000        0.0000        0.0000        0.0000        0.0000        0.0000        0.0000        0.0000        0.0000        0.0000        0.0000        0.0000        0.0000        0.0000        0.0000        0.0000        0.0000        0.0000        0.0000        0.0000        0.0000        0.0000        0.0000        0.0000        0.0000        0.0000        0.0000        0.0000        0.0000        0.0000        0.0000        0.0000        0.0000        0.0000      116.2337      116.1005       84.7529       66.0773       57.1160       66.5419       69.5103       63.1835       59.4177      331.4886      226.2989       48.7754       56.1602       63.1593       70.2624       80.2372       80.8439       71.5470       63.9503       61.2781       57.0168       61.7398       80.5852      118.2541      124.2826       93.1642       95.3270      101.5770      103.7338       94.1463       74.7127       68.2599       52.0266       48.3901       59.6775       60.5641       46.6977       53.1012       58.9335       76.9729       77.1376       76.7638       84.4754       85.5890      115.4386      132.9720      124.6623      151.6624      176.3478      201.5378      203.2926      204.7125      235.3952      223.0164      205.5615      181.0953      158.8920      143.1855      135.0471      130.7364      140.1926      153.3179      151.4978      128.0908      107.8599       92.3724      100.6460       88.3212       77.2950       75.6117       81.9636       74.7512       87.5731       95.4057       83.5581       74.7792       64.5055       64.6299       81.5672        0.0000        0.0000
        0.0000        0.0000        0.0000        0.0000        0.0000        0.0000        0.0000        0.0000        0.0000        0.0000        0.0000        0.0000        0.0000        0.0000        0.0000        0.0000        0.0000        0.0000        0.0000        0.0000        0.0000        0.0000        0.0000        0.0000        0.0000        0.0000        0.0000        0.0000        0.0000        0.0000        0.0000        0.0000        0.0000        0.0000        0.0000        0.0000        0.0000        0.0000        0.0000        0.0000        0.0000        0.0000        0.0000        0.0000        0.0000        0.0000        0.0000        0.0000       13.3871       12.2772       11.6272       12.9918       13.8309       13.0054       13.4997        8.9376        8.5075        9.0002        9.9921        7.6228        8.8876        8.7452       11.7827       15.1289       16.8748       18.0133       23.8164       23.4742       22.8058       21.5584        0.0000        0.0000        0.0000        0.0000        0.0000        0.0000        0.0000        0.0000        0.0000        0.0000        0.0000        0.0000        0.0000        0.0000        0.0000        0.0000        0.0000        0.0000        0.0000        0.0000        0.0000        0.0000        0.0000        0.0000        0.0000        0.0000        0.0000        0.0000        0.0000        0.0000        0.0000        0.0000        0.0000        0.0000        0.0000        0.0000        0.0000        0.0000        0.0000        0.0000        0.0000        0.0000        0.0000        0.0000        0.0000        0.0000        0.0000        0.0000        0.0000        0.0000        0.0000        0.0000        0.0000        0.0000        0.0000        0.0000        0.0000        0.0000        0.0000        0.0000        0.0000        0.0000        0.0000        0.0000        0.0000        0.0000        0.0000        0.0000        0.0000        0.0000        0.0000        0.0000        0.0000        0.0000        0.0000        0.0000        0.0000        0.0000        0.0000        0.0000        0.0000        0.0000        0.0000        0.0000        0.0000        0.0000        0.0000        0.0000        0.0000        0.0000        0.0000        0.0000        0.0000        0.0000        0.0000        0.0000        0.0000        0.0000        0.0000       81.4103       69.7196       67.7822       71.2208       95.7592        0.0000       88.0083       61.5591      235.9793        0.0000        0.0000        0.0000       52.8928       56.7463       67.4983       77.6439       69.6394       66.1684       57.2173       63.7066       66.1251       74.6092       92.6634      116.8448      108.0360       86.3001      100.2733      108.0225       74.9152       58.5066       38.0709       47.4859       64.1079       40.2745       36.0294       36.0991       45.2207       59.2337       78.2311       82.5435       90.1195       93.9075       88.5482      122.1255      115.9282      128.2531      139.5439      179.0854      157.8819      179.3400      193.1093      239.6574      215.7913      223.2302      204.4401      178.9098      159.1958      155.0159      130.0965      139.6186      143.1281      124.9739      116.3751      108.0467       86.0153       83.2300       76.1134       75.0055       73.4789       81.9418       93.9909       99.4023       87.7966       97.1498       98.8436       91.3733       69.8683       82.2706        0.0000        0.0000
        0.0000        0.0000        0.0000        0.0000        0.0000        0.0000        0.0000        0.0000        0.0000        0.0000        0.0000        0.0000        0.0000        0.0000        0.0000        0.0000        0.0000        0.0000        0.0000        0.0000        0.0000        0.0000        0.0000        0.0000        0.0000        0.0000        0.0000        0.0000        0.0000        0.0000        0.0000        0.0000        0.0000        0.0000        0.0000        0.0000        0.0000        0.0000       31.5560       25.1698       20.9092        0.0000        0.0000        0.0000        0.0000        0.0000        0.0000        0.0000       20.9512       19.3189       19.7140       19.8635       21.0115       15.9738       16.9168       65.2060       97.4955       41.3093        8.1979        6.9004        7.5026        5.9549        5.9336        6.3008       10.4736       14.2527       18.0737       21.4690       23.4459       21.8415        0.0000        0.0000        0.0000        0.0000        0.0000        0.0000        0.0000        0.0000        0.0000        0.0000        0.0000        0.0000        0.0000        0.0000        0.0000        0.0000        0.0000        0.0000        0.0000        0.0000        0.0000        0.0000        0.0000        0.0000        0.0000        0.0000        0.0000        0.0000        0.0000        0.0000        0.0000        0.0000        0.0000        0.0000        0.0000        0.0000        0.0000        0.0000        0.0000        0.0000        0.0000        0.0000        0.0000        0.0000        0.0000        0.0000        0.0000        0.0000        0.0000        0.0000        0.0000        0.0000        0.0000        0.0000        0.0000        0.0000        0.0000        0.0000        0.0000        0.0000        0.0000        0.0000        0.0000        0.0000        0.0000        0.0000        0.0000        0.0000        0.0000        0.0000        0.0000        0.0000        0.0000        0.0000        0.0000        0.0000        0.0000        0.0000        0.0000        0.0000        0.0000        0.0000        0.0000        0.0000        0.0000        0.0000        0.0000        0.0000        0.0000        0.0000        0.0000        0.0000        0.0000        0.0000        0.0000        0.0000        0.0000        0.0000        0.0000        0.0000        0.0000        0.0000        0.0000        0.0000        0.0000        0.0000        0.0000        0.0000        0.0000        0.0000        0.0000        0.0000        0.0000       63.7631       78.5939       88.8827       78.8558       55.7123       64.5223       76.5478       99.8004      104.6562      146.9778      151.8698      135.8584       87.6244       75.4952       60.6121       50.6634       37.0506       34.0758       32.6408       37.1946       35.3213       42.6937       46.0368       52.5297       69.7673       91.1839      100.4510       96.8309      106.2080      100.2056      105.3747      122.0933      130.8761      154.0422      151.1342      162.3012      204.8497      210.4324      212.1072      198.0332      179.9115      159.2638      148.7276      133.7383      113.0041      127.0279      124.1279       97.9378      102.0239       93.9849       83.8242      100.5569      106.1709       95.6395       90.1685       85.0184       94.9141      101.1813       87.4207       89.9546      106.6676       73.4047       78.6020        0.0000        0.0000        0.0000
        0.0000        0.0000        0.0000        0.0000        0.0000        0.0000        0.0000        0.0000        0.0000        0.0000        0.0000        0.0000        0.0000        0.0000        0.0000        0.0000        0.0000        0.0000        0.0000        0.0000        0.0000        0.0000        0.0000        0.0000        0.0000        0.0000        0.0000        0.0000        0.0000        0.0000        0.0000        0.0000        0.0000        0.0000        0.0000        0.0000        0.0000        0.0000       22.1131       24.2586       28.3829       32.7826       27.2021       22.6642       20.7471       29.6400       28.6716       35.4839       40.3637       35.9008       34.1526       27.9805       20.3627       17.0743       17.0654       99.7374       88.7141       14.5851        7.9082        6.0796        5.8244        5.6512        5.4207        5.8521        7.7566        9.5041       15.6286       20.3326       22.9655       22.8954       18.8047       20.1980        0.0000        0.0000        0.0000        0.0000        0.0000        0.0000        0.0000        0.0000        0.0000        0.0000        0.0000        0.0000        0.0000        0.0000        0.0000        0.0000        0.0000        0.0000        0.0000        0.0000        0.0000        0.0000        0.0000        0.0000        0.0000        0.0000        0.0000        0.0000        0.0000        0.0000        0.0000        0.0000        0.0000        0.0000        0.0000        0.0000        0.0000        0.0000        0.0000        0.0000        0.0000        0.0000        0.0000        0.0000        0.0000        0.0000        0.0000        0.0000        0.0000        0.0000        0.0000        0.0000        0.0000        0.0000        0.0000        0.0000        0.0000        0.0000        0.0000        0.0000        0.0000        0.0000        0.0000        0.0000        0.0000        0.0000        0.0000        0.0000        0.0000        0.0000        0.0000        0.0000        0.0000        0.0000        0.0000        0.0000        0.0000        0.0000        0.0000        0.0000        0.0000        0.0000        0.0000        0.0000        0.0000        0.0000        0.0000        0.0000        0.0000        0.0000        0.0000        0.0000        0.0000        0.0000        0.0000        0.0000        0.0000        0.0000        0.0000        0.0000        0.0000        0.0000        0.0000        0.0000        0.0000        0.0000        0.0000        0.0000        0.0000        0.0000        0.0000        0.0000       89.9108       95.6894       75.9613       66.7725       62.7100       73.7389      100.6961      107.7472      103.5112      108.5033      112.8033       88.4454       64.6761       58.1085       57.0286       40.9025       31.6434       26.5662       31.8189       39.5294       45.6445       56.2339       63.9886       78.3135       90.0443      134.4380      125.6066      114.1293      113.7956      117.6165      125.2089      137.6606      144.4892      175.3613      177.7276      187.9944      187.2043      200.2547      199.1109      162.9017      147.8073      137.3447      147.2938      130.1904      112.3161      101.0186      101.4891       95.7654       86.7539       93.1248       95.5900       88.6350       78.2894       94.9135       92.7341       92.5642       78.8615       74.6467       72.2978       70.2641       74.9958        0.0000        0.0000        0.0000        0.0000
        0.0000        0.0000        0.0000        0.0000        0.0000        0.0000        0.0000        0.0000        0.0000        0.0000        0.0000        0.0000        0.0000        0.0000        0.0000        0.0000        0.0000        0.0000        0.0000        0.0000        0.0000        0.0000        0.0000        0.0000        0.0000        0.0000        0.0000        0.0000        0.0000        0.0000        0.0000        0.0000        0.0000        0.0000        0.0000        0.0000        0.0000       14.4059       16.9364       18.5367       21.9855       25.2244       23.1141       24.6123       28.3659       28.8586       31.2913       29.5325       32.1694       30.6117       23.8058       21.2008       19.2458       22.0794       19.0654       15.6814       53.5873       10.3813        9.9994        5.4012        4.6474        3.9048        4.8017        7.0512        8.3582        9.4564       10.3174       14.3186       16.9133       18.2291       17.8578       18.4294        0.0000        0.0000        0.0000        0.0000        0.0000        0.0000        0.0000        0.0000        0.0000        0.0000        0.0000        0.0000        0.0000        0.0000        0.0000        0.0000        0.0000        0.0000        0.0000        0.0000        0.0000        0.0000        0.0000        0.0000        0.0000        0.0000        0.0000        0.0000        0.0000        0.0000        0.0000        0.0000        0.0000        0.0000        0.0000        0.0000        0.0000        0.0000        0.0000        0.0000        0.0000        0.0000        0.0000        0.0000        0.0000        0.0000        0.0000        0.0000        0.0000        0.0000        0.0000        0.0000        0.0000        0.0000        0.0000        0.0000        0.0000        0.0000        0.0000        0.0000        0.0000        0.0000        0.0000        0.0000        0.0000        0.0000        0.0000        0.0000        0.0000        0.0000        0.0000        0.0000        0.0000        0.0000        0.0000        0.0000        0.0000        0.0000        0.0000        0.0000        0.0000        0.0000        0.0000        0.0000        0.0000        0.0000        0.0000        0.0000        0.0000        0.0000        0.0000        0.0000        0.0000        0.0000        0.0000        0.0000        0.0000        0.0000        0.0000        0.0000        0.0000        0.0000        0.0000        0.0000        0.0000        0.0000        0.0000       53.0285       83.8923       81.8086       84.3434      104.4588        0.0000       84.1431       81.0103       62.3364       66.7810       86.1847       90.1915       88.7735       91.6014       90.2519      111.3046       79.9122       63.1927       62.2732       66.3114       69.8562       44.0396       40.6828       46.9753       83.7517       68.7611       63.7127       67.7614       77.2042      101.4932      114.7535      101.1846       85.0382      112.2425      133.4924      128.9263      108.1088      108.3469      118.7034      134.5473      155.6969      156.2817      166.6590      173.0547      139.1353      104.4928       95.8073      113.1244      115.4825      105.4107      102.5487       95.6283       93.9778      100.0028      113.2994      119.7260      110.1171       91.7056      100.6680      116.2515       91.9159       82.1112       78.3830       69.9281       53.7454       59.9589        0.0000        0.0000        0.0000        0.0000
        0.0000        0.0000        0.0000        0.0000        0.0000        0.0000        0.0000        0.0000        0.0000        0.0000        0.0000        0.0000        0.0000        0.0000        0.0000        0.0000        0.0000        0.0000        0.0000        0.0000        0.0000        0.0000        0.0000        0.0000        0.0000        0.0000        0.0000        0.0000        0.0000        0.0000        0.0000        0.0000        0.0000        0.0000        0.0000        0.0000        0.0000        9.4447       22.5057       20.1975       16.8424       17.7552       16.1182       23.0455       24.1536       22.9791       23.1138       25.3570       26.9688       26.4587       23.3419       20.4299       24.5147       20.8345       16.0543       21.2763       15.2993       10.4111        9.3668        8.3672        7.7224        5.0197        9.3343       13.6433       14.0583       13.7644       14.6344       19.2546       17.8835       17.4811       17.4213       17.1618       19.6552        0.0000        0.0000        0.0000        0.0000        0.0000        0.0000        0.0000        0.0000        0.0000        0.0000        0.0000        0.0000        0.0000        0.0000        0.0000        0.0000        0.0000        0.0000        0.0000        0.0000        0.0000        0.0000        0.0000        0.0000        0.0000        0.0000        0.0000        0.0000        0.0000        0.0000        0.0000        0.0000        0.0000        0.0000        0.0000        0.0000        0.0000        0.0000        0.0000        0.0000        0.0000        0.0000        0.0000        0.0000        0.0000        0.0000        0.0000        0.0000        0.0000        0.0000        0.0000        0.0000        0.0000        0.0000        0.0000        0.0000        0.0000        0.0000        0.0000        0.0000        0.0000        0.0000        0.0000        0.0000        0.0000        0.0000        0.0000        0.0000        0.0000        0.0000        0.0000        0.0000        0.0000        0.0000        0.0000        0.0000        0.0000        0.0000        0.0000        0.0000        0.0000        0.0000        0.0000        0.0000        0.0000        0.0000        0.0000        0.0000        0.0000        0.0000        0.0000        0.0000        0.0000        0.0000        0.0000        0.0000        0.0000        0.0000        0.0000        0.0000        0.0000        0.0000       39.0426       37.0057       46.7805       52.6542       62.5831       72.1083       71.6897       77.3396      105.4475      100.9592       95.2763      103.1389       70.9909       61.7856       72.0905      103.8854      133.8071      127.3835       98.9988       91.6687       77.6605       61.0319       56.3858       65.9632       60.4683       60.7260       60.5530       70.9483      152.7301       82.5396       68.0684       88.5469       88.9017      112.6325       93.7448       87.0584       85.4278       98.8503      109.5744      116.5986      106.7795       83.4696       92.5882      109.8155      109.6845      124.0641      153.4025      170.2422      117.3288       85.8248       86.6749       82.0831       82.4443       85.9451       96.6684       91.1315       94.9420       98.6022      100.7114      104.1583       94.2156       80.4591       76.5867       76.9078       78.4727       78.4019       70.4184       64.7096       62.6245        0.0000        0.0000        0.0000        0.0000        0.0000
        0.0000        0.0000        0.0000        0.0000        0.0000        0.0000        0.0000        0.0000        0.0000        0.0000        0.0000        0.0000        0.0000        0.0000        0.0000        0.0000        0.0000        0.0000        0.0000        0.0000        0.0000        0.0000        0.0000        0.0000        0.0000        0.0000        0.0000        0.0000        0.0000        0.0000        0.0000        0.0000        0.0000        0.0000        0.0000        0.0000        7.3098        8.4999       13.4068       14.7476       13.0748       13.7825       14.8783       18.1207       18.7223       19.2675       20.8935       20.3272       21.8915       19.1430       16.8300       13.5971       14.4844       21.6060       17.1450       12.1847        8.3824        6.5188        7.3452        6.4852        5.9834        7.2334       13.2375       14.4978       11.3127       12.6414       15.3072       18.3163       20.7742       16.9416       16.7307       15.7357        0.0000        0.0000        0.0000        0.0000        0.0000        0.0000        0.0000        0.0000        0.0000        0.0000        0.0000        0.0000        0.0000        0.0000        0.0000        0.0000        0.0000        0.0000        0.0000        0.0000        0.0000        0.0000        0.0000        0.0000        0.0000        0.0000        0.0000        0.0000        0.0000        0.0000        0.0000        0.0000        0.0000        0.0000        0.0000        0.0000        0.0000        0.0000        0.0000        0.0000        0.0000        0.0000        0.0000        0.0000        0.0000        0.0000        0.0000        0.0000        0.0000        0.0000        0.0000        0.0000        0.0000        0.0000        0.0000        0.0000        0.0000        0.0000        0.0000        0.0000        0.0000        0.0000        0.0000        0.0000        0.0000        0.0000        0.0000        0.0000        0.0000        0.0000        0.0000        0.0000        0.0000        0.0000        0.0000        0.0000        0.0000        0.0000        0.0000        0.0000        0.0000        0.0000        0.0000        0.0000        0.0000        0.0000        0.0000        0.0000        0.0000        0.0000        0.0000        0.0000        0.0000        0.0000        0.0000        0.0000        0.0000        0.0000        0.0000        0.0000       67.8995       76.2894       61.7836       48.6134       48.8459       51.3592       53.3675       62.2506       63.2185       66.3677       73.6604      103.5203       89.1497      102.0202      105.8866       81.6384       81.3995       81.0643       80.2083      111.5344      111.2882      104.6187       71.2799       64.6426       78.5995       85.4046       70.2184       70.3565       81.0622       75.8972      107.3599      109.6627       91.2382       73.7302       83.2169       97.6392      101.7915       93.9168       96.9160       91.3116       73.6859       81.5544       87.5445       88.9662      108.2836       94.7930       85.9900       90.8050       89.4699       96.6018      103.0483       79.6791       73.6227       72.5081       70.9691       79.2825       77.7508       87.9121       82.1994       85.6681      101.6292      110.7511       99.2261       89.7491       93.8363       83.6782       85.0918       83.9527       78.0861       58.7904       55.9137       54.4053        0.0000        0.0000        0.0000        0.0000        0.0000
        0.0000        0.0000        0.0000        0.0000        0.0000        0.0000        0.0000        0.0000        0.0000        0.0000        0.0000        0.0000        0.0000        0.0000        0.0000        0.0000        0.0000        0.0000        0.0000        0.0000        0.0000        0.0000        0.0000        0.0000        0.0000        0.0000        0.0000        0.0000        0.0000        0.0000        0.0000        0.0000        0.0000        0.0000        0.0000       11.9400        7.9144        9.8251       17.2233       16.3383       17.2209       17.5145       18.2501       19.5953       19.1865       21.1270       27.9674       23.3801       18.1594       14.7547       12.2753       10.8765       11.8947       10.0498        9.3152        7.9368        8.7016        5.6958        8.6782        5.2435        5.6822        6.6764        7.7292        9.8444       12.6856       12.6185       12.7459       17.4511       18.4489       19.0670       18.7919       17.0078        0.0000        0.0000        0.0000        0.0000        0.0000        0.0000        0.0000        0.0000        0.0000        0.0000        0.0000        0.0000        0.0000        0.0000        0.0000        0.0000        0.0000        0.0000        0.0000        0.0000        0.0000        0.0000        0.0000        0.0000        0.0000        0.0000        0.0000        0.0000        0.0000        0.0000        0.0000        0.0000        0.0000        0.0000        0.0000        0.0000        0.0000        0.0000        0.0000        0.0000        0.0000        0.0000        0.0000        0.0000        0.0000        0.0000        0.0000        0.0000        0.0000        0.0000        0.0000        0.0000        0.0000        0.0000        0.0000        0.0000        0.0000        0.0000        0.0000        0.0000        0.0000        0.0000        0.0000        0.0000        0.0000        0.0000        0.0000        0.0000        0.0000        0.0000        0.0000        0.0000        0.0000        0.0000        0.0000        0.0000        0.0000        0.0000        0.0000        0.0000        0.0000        0.0000        0.0000        0.0000        0.0000        0.0000        0.0000        0.0000        0.0000        0.0000        0.0000        0.0000        0.0000        0.0000        0.0000        0.0000        0.0000        0.0000        0.0000       65.9585       67.2251       92.8677       88.8275       93.0174       65.8277       53.1879       49.0993       51.0505       59.0603       61.0954       66.4668       72.8320       74.1855       99.2961      104.3339      104.5460       93.3999      101.0424       98.2485      112.8863       95.9606       58.8080       42.4788       60.4273       68.4719       92.3108       99.4542       81.2860      107.4848       86.2559       81.6430      102.9776       94.0530       89.9471       88.7548      101.0532      104.9776       97.9569       93.7026       79.2747       90.8902       90.9881       74.3270       69.5694       86.1545       84.9521       89.0693       73.5691       70.6725       82.0647       86.9631       80.7838       70.3265       65.1800       71.5957       69.2816       75.1208       68.0070       70.6525       81.2701      101.3612      108.9681       99.2386       91.6092       87.8180       86.9602       92.1847       84.1094       87.8911       72.5279       63.2451       58.9018        0.0000        0.0000        0.0000        0.0000        0.0000
        0.0000        0.0000        0.0000        0.0000        0.0000        0.0000        0.0000        0.0000        0.0000        0.0000        0.0000        0.0000        0.0000        0.0000        0.0000        0.0000        0.0000        0.0000        0.0000        0.0000        0.0000        0.0000        0.0000        0.0000        0.0000        0.0000        0.0000        0.0000        0.0000        0.0000        0.0000        0.0000        0.0000        0.0000        0.0000       15.6694        7.2705       11.8280       19.2629       22.9118       22.8047       21.4216       21.5500       19.3333       17.2967       20.4857       22.6215       16.6709       12.1337       10.3486        9.7503       13.5573       11.2681        8.5487        8.6210        6.7459        5.5764        5.3172        5.5663        9.0142        9.3736        9.6478       11.7967       14.3866       15.4166       16.9516       18.7633       22.6265       27.2546       26.0695       25.8161       20.7166        0.0000        0.0000        0.0000        0.0000        0.0000        0.0000        0.0000        0.0000        0.0000        0.0000        0.0000        0.0000        0.0000        0.0000        0.0000        0.0000        0.0000        0.0000        0.0000        0.0000        0.0000        0.0000        0.0000        0.0000        0.0000        0.0000        0.0000        0.0000        0.0000        0.0000        0.0000        0.0000        0.0000        0.0000        0.0000        0.0000        0.0000        0.0000        0.0000        0.0000        0.0000        0.0000        0.0000        0.0000        0.0000        0.0000        0.0000        0.0000        0.0000        0.0000        0.0000        0.0000        0.0000        0.0000        0.0000        0.0000        0.0000        0.0000        0.0000        0.0000        0.0000        0.0000        0.0000        0.0000        0.0000        0.0000        0.0000        0.0000        0.0000        0.0000        0.0000        0.0000        0.0000        0.0000        0.0000        0.0000        0.0000        0.0000        0.0000        0.0000        0.0000        0.0000        0.0000        0.0000        0.0000        0.0000        0.0000        0.0000        0.0000        0.0000        0.0000        0.0000        0.0000        0.0000        0.0000        0.0000        0.0000        0.0000       68.1758       65.8205       69.1712       77.9166       77.7811       64.5820       60.4161       45.9865       50.6458       51.7527       52.0444       55.0189       60.6766       65.6866       72.0898       91.0185      104.3465      108.3833      106.2888      125.1917      119.6492       93.9931       74.6871       69.2983       66.9478       71.5838       74.9535       78.2861       83.9763       91.9961       69.5285       81.3821      117.9067       94.2092       97.9705       86.1302       85.5351      112.9461      118.3434       98.8963       85.5481       70.8152       69.4173       87.6513       96.7841       63.5569       80.6528       66.1335       76.3998       70.6314       47.6289       57.9435       65.2311       78.7136       63.8211       59.6955       82.4697       94.2055       89.6651       76.6600       59.6102       63.7754       70.1094       77.8151       79.7224       79.7365       80.9729       97.1313       90.8073       87.8965       91.9550       81.0341       76.0078        0.0000        0.0000        0.0000        0.0000        0.0000        0.0000
        0.0000        0.0000        0.0000        0.0000        0.0000        0.0000        0.0000        0.0000        0.0000        0.0000        0.0000        0.0000        0.0000        0.0000        0.0000        0.0000        0.0000        0.0000        0.0000        0.0000        0.0000        0.0000        0.0000        0.0000        0.0000        0.0000        0.0000        0.0000        0.0000        0.0000        0.0000        0.0000        0.0000        0.0000        0.0000       11.5190       10.8914       10.8422       20.1671       21.1863       23.6499       22.3851       22.4258       19.2463       19.2204       18.8829       16.5536       13.3601       11.1215       11.2895       10.6263       10.4386       10.5945        8.3646        7.8706        5.3262        7.8228        9.4527        6.1685       10.1316       12.4419       13.1529       15.3476       17.9416       19.2615       20.6508       21.0758       25.9122       27.3335       29.5324       26.7823        0.0000        0.0000        0.0000        0.0000        0.0000        0.0000        0.0000        0.0000        0.0000        0.0000        0.0000        0.0000        0.0000        0.0000        0.0000        0.0000        0.0000        0.0000        0.0000        0.0000        0.0000        0.0000        0.0000        0.0000        0.0000        0.0000        0.0000        0.0000        0.0000        0.0000        0.0000        0.0000        0.0000        0.0000        0.0000        0.0000        0.0000        0.0000        0.0000        0.0000        0.0000        0.0000        0.0000        0.0000        0.0000        0.0000        0.0000        0.0000        0.0000        0.0000        0.0000        0.0000        0.0000        0.0000        0.0000        0.0000        0.0000        0.0000        0.0000        0.0000        0.0000        0.0000        0.0000        0.0000        0.0000        0.0000        0.0000        0.0000        0.0000        0.0000        0.0000        0.0000        0.0000        0.0000        0.0000        0.0000        0.0000        0.0000        0.0000        0.0000        0.0000        0.0000        0.0000        0.0000        0.0000        0.0000        0.0000        0.0000        0.0000        0.0000        0.0000        0.0000        0.0000        0.0000       92.8269       88.9462        0.0000       98.2076      102.3219       82.8374       69.2548       64.5278       70.5584       63.9607       62.4771       72.4790       58.5255       64.2702       86.2078       76.0338       64.1950       66.6562       73.8391       80.9890       81.6638      103.3635      106.9287      111.6013      126.9280      104.7865       80.5563       76.0883       73.8467       82.0973       86.0512      100.4279      103.3320       93.0584       77.8354       80.1417      103.5342      139.9822      109.5350      101.6861       87.2725       92.1306      115.1711      116.4952       99.8584      100.7054       83.0923       62.5728       59.5367       67.1749       69.1346       55.1676       54.7435       74.5308       82.5148       68.8423       64.3449       63.0305       70.0665       60.6751       89.9523      102.4351       84.7623       76.2744       61.4014       61.5438       61.5115       63.9551       70.7476       72.0698       73.2576       70.5389       72.6007       70.5253       66.7993       84.4143       86.1725        0.0000        0.0000        0.0000        0.0000        0.0000        0.0000        0.0000
        0.0000        0.0000        0.0000        0.0000        0.0000        0.0000        0.0000        0.0000        0.0000        0.0000        0.0000        0.0000        0.0000        0.0000        0.0000        0.0000        0.0000        0.0000        0.0000        0.0000        0.0000        0.0000        0.0000        0.0000        0.0000        0.0000        0.0000        0.0000        0.0000       54.8823       52.1830       42.6606       40.6155       41.7802       22.6409       13.2507       14.0368       13.7598       16.1950       19.8816       24.7037       22.7080       24.5456       18.1844       18.1451       18.9213       16.8455       13.0023       12.8863       12.7798       12.7694       11.9368       14.1072       16.1314       17.2943       15.1224       11.8362        7.6021        7.3572        9.9010       11.4305       12.3992       13.5840       18.3739       21.3055       23.3066       25.3461       30.6407       29.6503       29.2297       28.5475       22.9242       20.6046        0.0000        0.0000        0.0000        0.0000        0.0000        0.0000        0.0000        0.0000        0.0000        0.0000        0.0000        0.0000        0.0000        0.0000        0.0000        0.0000        0.0000        0.0000        0.0000        0.0000        0.0000        0.0000        0.0000        0.0000        0.0000        0.0000        0.0000        0.0000        0.0000        0.0000        0.0000        0.0000        0.0000        0.0000        0.0000        0.0000        0.0000        0.0000        0.0000        0.0000        0.0000        0.0000        0.0000        0.0000        0.0000        0.0000        0.0000        0.0000        0.0000        0.0000        0.0000        0.0000        0.0000        0.0000        0.0000        0.0000        0.0000        0.0000        0.0000        0.0000        0.0000        0.0000        0.0000        0.0000        0.0000        0.0000        0.0000        0.0000        0.0000        0.0000        0.0000        0.0000        0.0000        0.0000        0.0000        0.0000        0.0000        0.0000        0.0000        0.0000        0.0000        0.0000        0.0000        0.0000        0.0000        0.0000        0.0000        0.0000        0.0000        0.0000        0.0000       77.1435       84.4399       79.1979       84.6972      102.3279      105.9058       84.8407       65.6321       64.8711       67.9575       97.9865       73.7762       84.5386       83.8940       78.1159       92.1910       88.5287       87.2515       82.8075       78.8258       88.4226      118.3212       95.4660       91.3194      116.3511      132.4919      153.8602      124.1212       98.6013       84.1650       88.5295       86.2263      114.8471      111.1299       73.4858       82.7134       84.4818       87.9145       94.5793      122.5837      133.5807       95.0387       85.8625       92.1478       80.0452       94.6774       93.0393       74.6757       66.0442       58.7437       62.3339       58.0779       56.6446       62.9889       63.0307       48.9686       44.5158       44.9400       57.0271       73.6422       76.9349       88.0930       83.9012       78.4677       76.5062       68.3329       63.7280       65.2567       65.3038       68.5416       64.4056       66.4342       67.4561       74.7440       68.3456       70.4690       95.0740        0.0000        0.0000        0.0000        0.0000        0.0000        0.0000        0.0000        0.0000
        0.0000        0.0000        0.0000        0.0000        0.0000        0.0000        0.0000        0.0000        0.0000        0.0000        0.0000        0.0000        0.0000        0.0000        0.0000        0.0000        0.0000        0.0000        0.0000        0.0000        0.0000        0.0000        0.0000        0.0000        0.0000        0.0000       56.7814       80.5307       96.6052       99.3844       80.2930       39.0235       25.6135       22.9171       18.8600       12.2164       11.0988       30.6887       36.3716       14.1357       16.9561       16.2172       18.1587       17.1088       18.9673       19.2384       18.2954       14.5475       14.2537       12.6418       13.0670       14.7066       14.5259       17.6525       19.3988       20.4932       12.4016       11.5341        9.6064       10.1239       10.8836       10.9386       12.1712       16.8646       20.0568       23.8549       25.1351       28.0532       27.8341       28.1717       27.3867       23.1730       21.9710       21.9883       23.4076       25.3997       24.1547       27.8035       30.3427       33.5681       46.1406       43.3711        0.0000        0.0000        0.0000        0.0000        0.0000        0.0000        0.0000        0.0000        0.0000        0.0000        0.0000        0.0000        0.0000        0.0000        0.0000        0.0000        0.0000        0.0000        0.0000        0.0000        0.0000        0.0000        0.0000        0.0000        0.0000        0.0000        0.0000        0.0000        0.0000        0.0000        0.0000        0.0000        0.0000        0.0000        0.0000        0.0000        0.0000        0.0000        0.0000        0.0000        0.0000        0.0000        0.0000        0.0000        0.0000        0.0000        0.0000        0.0000        0.0000        0.0000        0.0000        0.0000        0.0000        0.0000        0.0000        0.0000        0.0000        0.0000        0.0000        0.0000        0.0000        0.0000        0.0000        0.0000        0.0000        0.0000        0.0000        0.0000        0.0000        0.0000        0.0000       38.9230       43.7686       42.0421       35.8539       29.9168        0.0000        0.0000        0.0000        0.0000       45.3801       52.7555       60.0353       70.0604       81.2759       78.1454       83.0573       87.3600       79.7729       70.5893       70.9477       71.9047       78.6674       74.1525       73.0884       86.6367      105.5811      114.1900      117.8659      111.4614       97.0318      100.3321       99.5771       87.3426       77.9169       74.6744       96.7317      112.0934      131.4161      140.3431      127.1112       94.0747       87.6341       81.9674       83.9252       76.0298       87.5788       92.0106       92.9414      121.7415       98.9657      118.5888      127.1809       96.7396       70.3472       76.0644       80.5136       68.6501       65.1857       70.4597       71.5229       65.7806       77.6417       80.0354       74.5554       65.3302       41.9117       47.8013       58.4082       70.9165       82.9393       75.7414       87.0484       78.3756       80.3340       64.4802       57.3345       59.2905       69.5296       67.3564       59.9023       62.1740       60.1404       62.8469       63.2577       64.7225       66.8022       78.0652       85.2844        0.0000        0.0000        0.0000        0.0000        0.0000        0.0000        0.0000        0.0000
        0.0000        0.0000        0.0000        0.0000        0.0000        0.0000        0.0000        0.0000        0.0000        0.0000        0.0000        0.0000        0.0000        0.0000        0.0000        0.0000        0.0000        0.0000        0.0000        0.0000        0.0000        0.0000        0.0000        0.0000        0.0000       86.3091       88.4781       57.1016       51.3420       39.1256       25.9394       20.2751       16.4840       17.4756       13.8760       11.8814        8.2084       38.7810      153.0605      112.8454       15.1735       13.3157       12.5276       15.5500       13.5593       13.4392       15.2541       15.2086       15.6537       15.3580       15.5458       14.1231       14.3701       15.1518       17.2225       16.3609       16.7776       14.4395        9.5955        9.8970       10.7231       12.0891       14.3132       17.0130       18.9886       21.6659       24.6558       26.1185       23.0115       22.1217       21.8939       19.3386       19.9871       25.2209       26.9598       30.2132       33.4948       31.3228       31.1789       23.0650       36.2862       53.7857       45.1484       29.4041        0.0000        0.0000        0.0000        0.0000        0.0000        0.0000        0.0000        0.0000        0.0000        0.0000        0.0000        0.0000        0.0000        0.0000        0.0000        0.0000        0.0000        0.0000        0.0000        0.0000        0.0000        0.0000        0.0000        0.0000        0.0000        0.0000        0.0000        0.0000        0.0000        0.0000        0.0000        0.0000        0.0000        0.0000        0.0000        0.0000        0.0000        0.0000        0.0000        0.0000        0.0000        0.0000        0.0000        0.0000        0.0000        0.0000        0.0000        0.0000        0.0000        0.0000        0.0000        0.0000        0.0000        0.0000        0.0000        0.0000        0.0000        0.0000        0.0000        0.0000        0.0000        0.0000        0.0000        0.0000        0.0000        0.0000        0.0000        0.0000       32.0940       38.7855       42.8067       35.5923       21.0186       22.5935       27.7402       31.1063       43.0267       44.2273       41.6279       41.8066       41.4791       47.4015       76.5403       70.6342       68.7797       71.5320       68.6197       84.6423       84.7231       88.5239       79.2716       76.6200       82.8796      102.9703      118.2713      135.6365      130.4417      121.6519      114.1557      115.0463      134.1790      128.0462       92.2051       83.9730       84.0750       92.1548      110.2773      105.2791       82.8523       81.4011       64.8933       64.8442       72.4476       92.6529      109.2679       99.4738      113.2427      108.8136      105.6799       99.4580       95.3611       94.0320      106.5941       92.1327       89.1122       84.5890       75.5429       83.6352       75.1110       70.7581       81.3190       72.3001       62.5962       43.0220       39.4839       54.5356       69.8911       69.2169       79.4566       65.4729       64.6978       56.9162       48.7931       57.6346       62.0079       68.0509       70.8078       73.8306       68.6623       62.9651        0.0000        0.0000       58.9811       61.3744       65.7794       89.0407        0.0000        0.0000        0.0000        0.0000        0.0000        0.0000        0.0000        0.0000        0.0000
        0.0000        0.0000        0.0000        0.0000        0.0000        0.0000        0.0000        0.0000        0.0000        0.0000        0.0000        0.0000        0.0000        0.0000        0.0000        0.0000        0.0000        0.0000        0.0000        0.0000        0.0000        0.0000        0.0000        0.0000        0.0000        0.0000       78.2660       89.5818       65.9152       73.7745       25.1251      139.4062       88.0229       20.9871       16.0890       11.8315       10.8135       10.1165       27.8463       39.7021       17.0122       13.3930       11.6912       13.1556       14.2044       13.3527       14.8576       16.0933       16.0461       15.5072       16.6482       14.8750       13.1465       13.9542       12.8343        9.3467        9.1313        6.6564        7.7577       11.0235       14.1214       17.0225       17.1862       19.1300       19.4452       20.7908       22.4779       21.2953       20.3479       19.8846       20.2214       16.9450       16.4611       25.7574       28.9994       25.6615       25.8705       25.5677       26.7455       14.1502       16.9025       14.0762       22.5644       26.5457       27.9042       25.6002        0.0000        0.0000        0.0000        0.0000        0.0000        0.0000        0.0000        0.0000        0.0000        0.0000        0.0000        0.0000        0.0000        0.0000        0.0000        0.0000        0.0000        0.0000        0.0000        0.0000        0.0000        0.0000        0.0000        0.0000        0.0000        0.0000        0.0000        0.0000        0.0000        0.0000        0.0000        0.0000        0.0000        0.0000        0.0000        0.0000        0.0000        0.0000        0.0000        0.0000        0.0000        0.0000        0.0000        0.0000        0.0000        0.0000        0.0000        0.0000        0.0000        0.0000        0.0000        0.0000        0.0000        0.0000        0.0000        0.0000        0.0000        0.0000        0.0000        0.0000        0.0000        0.0000        0.0000        0.0000        0.0000        0.0000       47.1598       36.4336       44.5430       36.6736       29.2741       21.6561       27.5694       34.4771       33.9356       35.3288       34.6926       32.9698       36.7918       49.6320       66.2099       63.7272       69.0340       67.8879       71.1194       65.9214       76.7818       82.4221       76.9044       78.9758      101.8393      110.3446      106.2759      129.9739      135.6671      133.8372      146.3019      157.5095      160.7261      128.5865      106.0356       91.3334       83.3335      104.8473      107.1662       97.0073       91.7873       78.9071       66.6390       71.3682       76.1757      100.1469      108.8528      108.9337      114.2655       87.5294       86.2510       91.6886       97.9095       88.5869       82.6933       87.1842       77.2774       78.5554       80.2824       74.6784       77.7282       69.1277       83.8362       84.2577       59.5204       42.9138       39.4589       55.5559       61.0369       63.4042       70.6749       62.0919       56.7947       45.1562       46.3015       56.3743       63.3132       69.3524       79.0458       91.1448       85.1329        0.0000        0.0000        0.0000        0.0000        0.0000        0.0000        0.0000        0.0000        0.0000        0.0000        0.0000        0.0000        0.0000        0.0000        0.0000        0.0000
        0.0000        0.0000        0.0000        0.0000        0.0000        0.0000        0.0000        0.0000        0.0000        0.0000        0.0000        0.0000        0.0000        0.0000        0.0000        0.0000        0.0000        0.0000        0.0000        0.0000        0.0000        0.0000        0.0000        0.0000        0.0000        0.0000        0.0000       31.2617       30.0571       37.8463       17.1391       20.6039       19.0730       19.7069       19.3274       14.1367       14.7973       15.5824       15.9465       17.5812       26.2975       19.7328       16.5231       19.3025       19.0981       19.9037       20.0480       20.4446       20.0448       19.7261       19.3740       14.8386       11.8595       11.2309       10.0119        8.6886       10.0306        7.0916        7.6221       14.2506       18.8817       20.3235       22.4612       21.5166       20.9049       19.8907       18.3120       21.1221       23.3283       21.5971       22.3577       19.5173       23.4927       24.8283       28.3901       26.7208       24.4874       22.2551       26.6513       15.7048       17.4503       15.6224       12.5104       12.4057       19.7735       27.4408       20.5599       17.9308       42.2046       36.9327        0.0000        0.0000        0.0000        0.0000        0.0000        0.0000        0.0000        0.0000        0.0000        0.0000        0.0000        0.0000        0.0000        0.0000        0.0000        0.0000        0.0000        0.0000        0.0000        0.0000        0.0000        0.0000        0.0000        0.0000        0.0000        0.0000        0.0000        0.0000        0.0000        0.0000        0.0000        0.0000        0.0000        0.0000        0.0000        0.0000        0.0000        0.0000        0.0000        0.0000        0.0000        0.0000        0.0000        0.0000        0.0000        0.0000        0.0000        0.0000        0.0000        0.0000        0.0000        0.0000        0.0000        0.0000        0.0000        0.0000        0.0000        0.0000        0.0000        0.0000        0.0000       39.4876       34.3275       23.6044       37.0921       37.7395       31.2580       20.9026       24.6683       30.6940       33.5602       35.2974       33.9487       33.5971       35.2519       53.6021       56.2018       61.7779       76.1150       70.8125       68.7886       53.6049       66.8152       79.1956       82.0141       81.6262       84.9781       98.2400      109.2562      128.6003      127.6724      137.8105      170.1694      183.0638      150.7774      121.7514      104.1952       87.4972       85.2718       87.4822       91.4352       88.8299       84.2900       93.0857       74.8197       79.0728       78.6339       89.4355      122.8032      108.5038       93.7451       81.3886       85.1733       80.1980       85.8701      101.5106       92.6292       82.8690       75.6368       80.6125       90.8614       87.7584       75.9604       64.8798       77.6599       74.9983       67.2971       45.1128       44.5861       57.9795       67.5229       58.7498       65.6611       57.6426       54.4930       52.5485       65.2231       64.7327       64.9553       74.3822       83.4304       92.7399       81.5804        0.0000        0.0000        0.0000        0.0000        0.0000        0.0000        0.0000        0.0000        0.0000        0.0000        0.0000        0.0000        0.0000        0.0000        0.0000        0.0000
        0.0000        0.0000        0.0000        0.0000        0.0000        0.0000        0.0000        0.0000        0.0000        0.0000        0.0000        0.0000        0.0000        0.0000        0.0000        0.0000        0.0000        0.0000        0.0000        0.0000        0.0000        0.0000        0.0000        0.0000        0.0000        0.0000        0.0000       13.6927       13.4740       18.7113       11.2921       15.8279       16.1879       17.3854       19.8102       21.0960       19.9750       24.5144       32.3695       44.9325       84.5396       70.9257       63.7421       47.6920       30.3545       32.6904       30.2999       28.5377       27.2892       26.0626       21.6695       13.9730       13.5480       12.9463       13.7501        7.2193        7.4241        9.0729        9.4619       15.7044       20.6292       23.3557       21.1570       22.0951       22.4486       21.4734       21.1441       25.5825       22.7728       19.9618       20.9488       20.9450       27.3100       22.4114       24.0161       24.3172       27.4022       23.4347       26.3350       24.2976       20.4547       13.6343       16.8098       13.6373       12.2048       18.8228       15.5181       13.8208       23.0599       20.1162        0.0000        0.0000        0.0000        0.0000        0.0000        0.0000        0.0000        0.0000        0.0000        0.0000        0.0000        0.0000        0.0000        0.0000        0.0000        0.0000        0.0000        0.0000        0.0000        0.0000        0.0000        0.0000        0.0000        0.0000        0.0000        0.0000        0.0000        0.0000        0.0000        0.0000        0.0000        0.0000        0.0000        0.0000        0.0000        0.0000        0.0000        0.0000        0.0000        0.0000        0.0000        0.0000        0.0000        0.0000        0.0000        0.0000        0.0000        0.0000        0.0000        0.0000        0.0000        0.0000        0.0000        0.0000        0.0000        0.0000        0.0000        0.0000        0.0000        0.0000        0.0000        0.0000       20.0827       19.8260       35.4565       31.1727       26.1842       24.6204       25.5700       29.0854       35.4046       36.1980       37.5343       42.9304       42.3502       50.0830       59.3873       66.0555       67.0033       66.4517       62.2202       56.0530       69.9316       82.0217       87.2124      106.1035      101.8032      131.9279      152.7191      140.1758      112.9766      123.4270      149.1510      152.5225      163.2781      151.1137      115.5298       80.7929       80.7617       91.8058       93.8390       88.1471       84.2150      100.1940       92.0164       89.4351       93.1746       97.7447      111.6394      101.1536       84.3138       86.3234      104.6007       97.5864       92.6050       99.7903      110.1354       89.8932       75.1193       83.6752      100.7719      100.2613       73.0828       76.9963      110.4916       77.4484       73.1599       68.9365       61.2794       60.4337       61.7803       54.6889       59.4128       48.1883       51.2932       44.5605       43.8033       62.7134       74.7714       68.4710       72.1594       74.2392       68.7775        0.0000        0.0000        0.0000        0.0000        0.0000        0.0000        0.0000        0.0000        0.0000        0.0000        0.0000        0.0000        0.0000        0.0000        0.0000        0.0000
        0.0000        0.0000        0.0000        0.0000        0.0000        0.0000        0.0000        0.0000        0.0000        0.0000        0.0000        0.0000        0.0000        0.0000        0.0000        0.0000        0.0000        0.0000        0.0000        0.0000        0.0000        0.0000        0.0000        0.0000        0.0000        0.0000        0.0000        0.0000       18.3777       16.5753       17.3066       22.0431       23.3928       23.9501       27.6260       28.1022       24.9520       26.1950       33.4239       54.6536       72.0564      125.6402      109.1537       83.2904       57.9628       56.3452       48.9907       47.4212       45.8645       40.6168       35.7700       38.4650       36.7286       31.0596       23.0392       15.6797       12.2931       11.8497       15.3564       30.2452       76.1534       40.7723       29.9822       31.5885       31.7549       27.4461       29.8594       26.4783       24.3129       19.1779       14.4426       12.7367       13.8108       10.8120       21.3351       18.4778       19.2572       36.7787       60.0063       45.3784       39.6169       26.7385       19.2696       19.5115       11.3238       12.4639       15.9827       17.8499       26.6027       18.3280       15.7179        0.0000        0.0000        0.0000        0.0000        0.0000        0.0000        0.0000        0.0000        0.0000        0.0000        0.0000        0.0000        0.0000        0.0000        0.0000        0.0000        0.0000        0.0000        0.0000        0.0000        0.0000        0.0000        0.0000        0.0000        0.0000        0.0000        0.0000        0.0000        0.0000        0.0000        0.0000        0.0000        0.0000        0.0000        0.0000        0.0000        0.0000        0.0000        0.0000        0.0000        0.0000        0.0000        0.0000        0.0000        0.0000        0.0000        0.0000        0.0000        0.0000        0.0000        0.0000        0.0000        0.0000        0.0000        0.0000        0.0000        0.0000        0.0000        0.0000        0.0000        0.0000        0.0000       21.1222       19.6135       23.6342       20.4843       21.6186       21.4109       33.0590       38.4063       36.5278       36.7212       42.1011       48.3733       58.6836       60.5488       68.3336       76.9194       61.6148       75.1892       75.6675       87.5494       81.5397       97.0008      128.6889      132.6916      143.9675      155.5434      117.3069      115.6771      119.6455      130.8638      143.3400      153.2020      151.1708      131.5067       95.8913       79.3513       91.0559      103.1980      101.7174       99.2810      100.5133      103.5154      104.0108      115.0068      129.8576       98.2386      101.7138      110.9053      121.9290      111.5584      116.7561      104.8273      113.0069       99.5652       91.4325       93.8408       86.2322       96.6448       97.7103      118.6370      119.8276       99.2879       74.5507       90.2339       87.5024       66.7011       52.8637       34.2723       46.2453       48.9139       47.6938       41.9456       44.9834       43.8355       55.1087       65.7672       62.8842       61.8006       65.6813       69.4602        0.0000        0.0000        0.0000        0.0000        0.0000        0.0000        0.0000        0.0000        0.0000        0.0000        0.0000        0.0000        0.0000        0.0000        0.0000        0.0000
        0.0000        0.0000        0.0000        0.0000        0.0000        0.0000        0.0000        0.0000        0.0000        0.0000        0.0000        0.0000        0.0000        0.0000        0.0000        0.0000        0.0000        0.0000        0.0000        0.0000        0.0000        0.0000        0.0000        0.0000        0.0000        0.0000        0.0000        0.0000       20.0702       19.3528       22.8761       29.1367       32.2041       33.3255       35.5327       31.8265       27.6434       29.8991       30.2552       38.6524       41.4209       44.8869       47.8531       53.7948       60.1499       61.3658       85.9277       95.0286       80.6138       56.1142       64.8323       71.6610       55.3981       50.8437       37.4696       28.6185       22.4193       18.3369       26.6608       26.7878       48.2353       44.5795       60.0233       80.4116       59.8753       41.9549       30.7410       26.4739       23.3181       18.6672       17.3219       13.6514       12.0574       15.0698       14.1060       25.4321       31.7559       62.3327       87.7084       39.1927       33.6755       35.8910       34.4145       39.5864       22.2669       19.7714       20.6188       24.4342       18.4287       13.0356       11.0723        0.0000        0.0000        0.0000        0.0000        0.0000        0.0000        0.0000        0.0000        0.0000        0.0000        0.0000        0.0000        0.0000        0.0000        0.0000        0.0000        0.0000        0.0000        0.0000        0.0000        0.0000        0.0000        0.0000        0.0000        0.0000        0.0000        0.0000        0.0000        0.0000        0.0000        0.0000        0.0000        0.0000        0.0000        0.0000        0.0000        0.0000        0.0000        0.0000        0.0000        0.0000        0.0000        0.0000        0.0000        0.0000        0.0000        0.0000        0.0000        0.0000        0.0000        0.0000        0.0000        0.0000        0.0000        0.0000        0.0000        0.0000        0.0000        0.0000        0.0000       21.2642       38.9532       37.0210       31.9932       17.8344       25.1840       29.0909       25.1034       27.3582       30.0862       36.2897       39.1009       46.1794       47.9219       67.9811       60.7058       70.6801       69.3737       56.0099       68.5036       82.9719       81.3984       76.0873       94.3447      117.0956      129.9055      138.1120      143.1790      121.1398      107.5930      117.3393      143.1389      143.2303      146.0824      134.5897      127.2152      103.5768       98.9015      100.0920       95.9203      113.1177      117.7281      130.6629      116.1792      117.7409      134.9203      128.5698       98.9140      108.4910      123.1338      172.4065      150.9516      129.1484      112.4999      108.3082       83.0499       83.6888       86.9474       91.8094       87.8313       96.2240      121.4231      124.1975       97.5750       95.3465       93.9940       70.5060       51.9884       37.1716       37.9283       57.5402       56.4070       52.7550       44.1036       47.7140       47.2043       60.9163       59.6580       55.2237       57.0676       63.3260       66.8187        0.0000        0.0000        0.0000        0.0000        0.0000        0.0000        0.0000        0.0000        0.0000        0.0000        0.0000        0.0000        0.0000        0.0000        0.0000        0.0000
        0.0000        0.0000        0.0000        0.0000        0.0000        0.0000        0.0000        0.0000        0.0000        0.0000        0.0000        0.0000        0.0000        0.0000        0.0000        0.0000        0.0000        0.0000        0.0000        0.0000        0.0000        0.0000        0.0000        0.0000        0.0000        0.0000        0.0000        0.0000       31.9774       33.1520       34.0446       43.7558       46.9792       42.8067       39.5160       33.7280       31.5232       35.5163       33.7450       38.1042       45.2043       48.9377       55.3818       65.2254       70.7180       70.5745       84.4423       84.9804       76.1437       61.6873       64.5264       80.2355       56.4137       50.7111       49.3769       48.1890       38.3966       27.1783       30.1511       25.0548       22.1186       24.0130       23.0828       51.2835       84.9516       68.7178       48.8523       27.4229       19.3247       17.2708       16.0484       13.1141       13.7862       18.3234       21.0183       34.8014       34.8486       41.5480       34.6445       36.6420       51.7626       59.1897       59.7741      103.3926       71.8862       31.5692       30.2922       31.1298       23.8977       21.2185       17.2894       15.1423        0.0000        0.0000        0.0000        0.0000        0.0000        0.0000        0.0000        0.0000        0.0000        0.0000        0.0000        0.0000        0.0000        0.0000        0.0000        0.0000        0.0000        0.0000        0.0000        0.0000        0.0000        0.0000        0.0000        0.0000        0.0000        0.0000        0.0000        0.0000        0.0000        0.0000        0.0000        0.0000        0.0000        0.0000        0.0000        0.0000        0.0000        0.0000        0.0000        0.0000        0.0000        0.0000        0.0000        0.0000        0.0000        0.0000        0.0000        0.0000        0.0000        0.0000        0.0000        0.0000        0.0000        0.0000        0.0000        0.0000        0.0000        0.0000       23.4886       29.0953       28.6076       25.0831       19.8742       18.8808       19.6008       26.4580       31.6392       23.7055       25.4029       31.0257       39.8788       51.8927       49.5899       56.1424       70.9076       75.6056       82.5023       71.7612       69.6203       60.7279       56.5172      153.3237      106.6639      115.0801      116.1928      131.7360      141.6030      122.9097      105.4753      121.9389      148.8370      130.5034      123.8850      113.8394      105.3084       83.6201      104.0793      106.7995      116.1835      110.2760      117.6924      112.5521      128.3973      137.6624      117.0592      118.3683      153.5057      164.5843      175.8039      189.5851      178.0813      151.6740      130.3678      111.2763      103.8758       90.7946       95.2799      106.7893      116.2551      118.8439      150.4721      132.2139      119.0470      107.7500      125.3100      110.3712       90.5722       45.6264       40.8890       42.0979       41.3513       47.9927       46.4550       52.7129       55.5284       53.8789       51.6477       53.8275       59.6253       70.3886       62.4658       60.2083        0.0000        0.0000        0.0000        0.0000        0.0000        0.0000        0.0000        0.0000        0.0000        0.0000        0.0000        0.0000        0.0000        0.0000        0.0000
        0.0000        0.0000        0.0000        0.0000        0.0000        0.0000        0.0000        0.0000        0.0000        0.0000        0.0000        0.0000        0.0000        0.0000        0.0000        0.0000        0.0000        0.0000        0.0000        0.0000        0.0000        0.0000        0.0000        0.0000        0.0000        0.0000        0.0000       43.1667       53.9316       53.2007       48.1486       49.4280       56.0428       54.2231       48.1842       45.8966       47.4533       46.2140       43.4136       49.1331       61.6844       78.7866       72.2104       65.8202       69.8890       63.6410       54.5410       55.2631       61.8031       62.8772       59.3327       62.2195       75.0819       91.8319      103.6592       77.7705       60.1809       36.8075       35.7075       31.6511       28.2019       20.1765       16.9786       21.6316       17.8461       22.5639       21.1307       19.1593       16.9446       16.2834       20.2555       18.4384       19.5636       18.6607       17.4960       23.0831       25.3211       23.7646       25.1783       32.6606       53.4539       57.3647       84.3003      107.7125      173.8558       66.1265       38.2073       30.2035       31.5346       23.9420       16.5959       13.2415       13.8651        0.0000        0.0000        0.0000        0.0000        0.0000        0.0000        0.0000        0.0000        0.0000        0.0000        0.0000        0.0000        0.0000        0.0000        0.0000        0.0000        0.0000        0.0000        0.0000        0.0000        0.0000        0.0000        0.0000        0.0000        0.0000        0.0000        0.0000        0.0000        0.0000        0.0000        0.0000        0.0000        0.0000        0.0000        0.0000        0.0000        0.0000        0.0000        0.0000        0.0000        0.0000        0.0000        0.0000        0.0000        0.0000        0.0000        0.0000        0.0000        0.0000        0.0000        0.0000        0.0000        0.0000        0.0000        0.0000        0.0000       22.2703       27.0347       27.0385       27.0490       23.4116       17.9861       13.9906       13.8842       15.3800       20.1608       23.3722       26.7733       31.3285       38.5461       43.4568       45.3978       47.9927       47.7798       56.6479       62.2037       76.6152       71.0086       73.2543       69.8364      142.5858       83.9283      104.9334      108.0007      118.2879      127.8194      121.8059      116.2112      134.3251      139.2832      126.8676      113.1071      105.8601      105.2570       94.5417      108.1266      113.6243      118.4352      131.1723      125.4989      120.3285      128.8506      136.8307      125.9415      122.2766      159.8486      157.1407      143.4288      137.9793      122.1275      125.0155      130.9460      134.9194      124.6693      109.3995      113.6089      121.1355      130.7798      130.8649      126.3685      140.2044      131.5166      142.3129      142.7887      124.6757      103.8152       82.6835       49.7722       42.2061       38.8304       48.1617       46.1429       55.7645       61.0318       63.3784       51.5524       50.8648       61.0647       64.1141       64.0196        0.0000        0.0000        0.0000        0.0000        0.0000        0.0000        0.0000        0.0000        0.0000        0.0000        0.0000        0.0000        0.0000        0.0000        0.0000        0.0000
        0.0000        0.0000        0.0000        0.0000        0.0000        0.0000        0.0000        0.0000        0.0000        0.0000        0.0000        0.0000        0.0000        0.0000        0.0000        0.0000        0.0000        0.0000        0.0000        0.0000        0.0000        0.0000        0.0000        0.0000        0.0000        0.0000        0.0000       41.3607       43.5388       41.5680       43.1397       49.7773       54.4119       51.7855       51.6496       54.3360       72.8402       58.8170       58.5218       63.5255       58.7604       58.8714       54.5670       58.0523       59.5179       56.7256       60.6482       65.0634       65.0544       62.2530       64.2091       69.8684       74.1496       88.9377       90.4346       68.4230       51.0309       41.3594       38.7822       28.5325       21.8214       20.7565       15.6464       13.3186       14.4659       16.4481       15.8323       12.9390       10.7695       10.3113       11.3728       12.9404       14.2602       18.0228       16.4309       19.7593       19.6152       18.2081       15.7875       24.3739       30.7697       39.8859       56.1080       46.2099       83.2993       80.6542       48.6796       37.5999       41.8750       30.2958       25.8750       19.8193       18.8590       17.7962       17.7944       15.8391       23.8660       26.1040       28.5406       31.4852       28.2023        0.0000        0.0000        0.0000        0.0000        0.0000        0.0000       51.2266       58.5288       68.8549       72.7031        0.0000        0.0000        0.0000        0.0000        0.0000        0.0000        0.0000        0.0000        0.0000        0.0000        0.0000        0.0000        0.0000        0.0000        0.0000        0.0000        0.0000        0.0000        0.0000        0.0000        0.0000        0.0000        0.0000        0.0000        0.0000        0.0000        0.0000        0.0000        0.0000        0.0000        0.0000        0.0000        0.0000        0.0000        0.0000        0.0000       24.2570       21.4841       20.9584       24.1913       30.7048       29.3474       23.2664       16.9160       13.4935       15.2962       16.5691       19.5347       28.5228       28.1331       27.2940       33.5450       35.6452       43.9619       36.0616       37.5223       48.6676       57.8412       55.2577       60.6129       58.7261       81.8146       88.3377       79.3909       99.0499      100.1425      103.3656      120.3690      127.6348      121.0186      124.9503      128.5452      116.8046      106.5881      101.3686      101.8233      107.3487      112.6345      108.3777      104.6081      108.9194      109.7057      116.9840      112.9166      113.0242      129.9714      166.7624      153.6222      141.1013      141.3336      109.1809      111.8316      133.7460      175.3168      186.5002      171.6275      154.9786      153.0554      147.2075      151.0396      157.7545      140.5910      152.0148      171.9685      176.3983      156.3596      132.2580      127.6931      129.6254      109.1690       95.2836       84.0726       70.3720       63.3702       56.9146       61.9182       70.7613       65.9275       52.2131       53.5193       48.3197       49.6619        0.0000        0.0000        0.0000        0.0000        0.0000        0.0000        0.0000        0.0000        0.0000        0.0000        0.0000        0.0000        0.0000        0.0000        0.0000        0.0000
        0.0000        0.0000        0.0000        0.0000        0.0000        0.0000        0.0000        0.0000        0.0000        0.0000        0.0000        0.0000        0.0000        0.0000        0.0000        0.0000        0.0000        0.0000        0.0000        0.0000        0.0000        0.0000        0.0000        0.0000        0.0000        0.0000       55.5117       49.7240       45.3899       47.3557       48.4457       60.8714       65.9121       66.2264       66.4573       66.5854       71.2306       89.5691      111.7731      113.7972       87.3819       78.9363       73.6889       71.1679       72.1156       61.9121       63.9269      100.3869      105.6979       82.3686       68.4706       70.8070       68.0251       77.2616       76.2132       68.1634       58.0150       40.8018       32.6498       21.6137       15.6239       11.7309       10.9569       10.9710       12.1074       15.5734       13.2626        8.3095        5.2455        6.4953        9.3323        9.6100        6.0524       10.9957       12.6945       13.7968       16.3399       16.7803       15.1728       18.9176       29.5923       32.8505       31.6913       27.1789       39.1363       57.5653       33.1080       31.5474       25.2039       24.9742       21.5882       15.7673       14.7592       14.5554       13.5804       12.5352       25.4575       30.3128       20.5530       16.4239       21.6337       31.2712       31.4026       35.1741       36.7354       34.8111       41.3887       54.7438       71.1896       67.4725       53.7449       59.7290       46.4290       44.4703       52.1718        0.0000        0.0000        0.0000        0.0000        0.0000        0.0000        0.0000        0.0000        0.0000        0.0000        0.0000        0.0000        0.0000        0.0000        0.0000        0.0000        0.0000        0.0000        0.0000        0.0000        0.0000       25.0986       23.4691       22.4588       22.8720       24.1291       25.9794       30.0899       26.2017       25.6371       25.1988       24.2439       21.6491       20.2769       22.1778       24.2462       23.4015       23.1294       19.4879       19.1204       13.7332       14.4223       23.5655       27.3357       27.2474       33.3448       30.8149       28.0798       30.1673       39.6301       36.3051       38.8455       50.8812       62.9129       60.8826       63.0386       56.0751       69.9455       69.8483       74.8913       97.0229       99.8271      106.2689      109.1100      136.1649      128.7124      118.5162      114.6356      127.7838      120.9354      120.5306      110.3709       96.3807       90.4453       95.8852       93.6234       95.2204      102.5873       98.9691      105.7897      127.0336      163.0327      175.3350      146.0624      141.4406      129.1229      125.6599      139.0717      173.5229      210.9968      185.2037      182.3915      185.7241      178.1585      160.7001      178.4357      154.4404      169.4978      182.4707      193.7535      181.6750      158.9375      155.6336      154.1019      144.5306      138.1534      140.6757      118.7337       85.0290       80.6284       74.1683       71.0528       79.1331       68.5047       61.6524       56.8722        0.0000        0.0000        0.0000        0.0000        0.0000        0.0000        0.0000        0.0000        0.0000        0.0000        0.0000        0.0000        0.0000        0.0000        0.0000        0.0000        0.0000        0.0000
        0.0000        0.0000        0.0000        0.0000        0.0000        0.0000        0.0000        0.0000        0.0000        0.0000        0.0000        0.0000        0.0000        0.0000        0.0000        0.0000        0.0000        0.0000        0.0000        0.0000        0.0000        0.0000        0.0000        0.0000        0.0000        0.0000       65.4014       65.4565       65.5510       51.6487       55.4284       69.9807       73.3697       77.6955       74.9148       82.1028       68.3720       67.4050       60.0740       59.5150       65.3094       80.8502       79.4272      126.5278      104.2299       74.8395       52.5322       62.7337       60.7654       55.3585       52.2410       55.7861       55.1385       57.0435       53.0253       48.2627       45.0552       33.3103       29.7605       19.8762       16.8612       17.3202       14.2291       12.8011       12.0596       10.7264        7.5868        7.7503        5.6438        6.3526        6.8212        6.1394        9.8286        9.9948        9.2198       11.9386       15.6135       16.2301       15.5024       15.4292       16.8933       18.5356       18.7796       23.5165       18.7541       19.5329       14.6806       13.4386       14.2053       14.6490       14.9633       17.0335       17.0456       14.9935       16.7584       18.7796       26.5956       42.4312       21.7486       17.6400       14.4904       14.4738       16.2035       23.0703       34.0895       43.3073       42.7815       43.6071       51.3258       47.2418       51.2466       52.0817       41.8071       34.5221       42.6192       39.9140       33.8390       31.6623        0.0000        0.0000        0.0000        0.0000        0.0000        0.0000        0.0000        0.0000        0.0000        0.0000        0.0000        0.0000       27.3317       22.5620       24.0048       25.8732       33.7574       32.0639       27.8389       25.2407       24.1662       26.4234       30.3292       30.6119       27.2643       25.1754       22.6117       22.5062       21.1448       20.9015       23.5568       25.6504       24.0919       28.3137       31.8824       31.6424       23.0446       23.1598       22.6208       26.2343       27.5287       32.4157       39.1863       37.5166       34.4740       36.5491       45.3407       50.8567       50.3244       67.4182       69.8879       77.6305       70.0996       64.3637       68.9446       63.8635       92.2150       96.9657      101.7991      104.9471      115.2391      115.8852      107.7492      108.3884      152.3055      154.9064      128.7882      131.6254      128.1303      100.1590       88.0284       91.6734       91.3874      101.7649      119.9231      151.8492      148.4256      158.9726      191.2867      168.8816      155.3104      136.9891      132.4781      133.1289      134.7117      190.1990      214.2740      204.5759      207.9415      193.7958      176.3586      173.7202      172.0082      164.7902      192.0680      195.4087      165.4944      169.3925      169.3141      166.9980      161.4073      158.9219      161.5559      168.1159      155.7599      105.4343       92.6401       81.3134       79.4788        0.0000       68.0068       63.6435       61.1580        0.0000        0.0000        0.0000        0.0000        0.0000        0.0000        0.0000        0.0000        0.0000        0.0000        0.0000        0.0000        0.0000        0.0000        0.0000        0.0000        0.0000        0.0000
        0.0000        0.0000        0.0000        0.0000        0.0000        0.0000        0.0000        0.0000        0.0000        0.0000        0.0000        0.0000        0.0000        0.0000        0.0000        0.0000        0.0000        0.0000        0.0000        0.0000        0.0000        0.0000        0.0000        0.0000        0.0000       67.5245       67.9320       78.5750       67.1502       55.5304       59.4877       65.1515       59.5675       62.5288       59.8162       58.9147       53.8884       59.3301       50.8636       45.6114       50.5500       51.8364       51.2106       57.9677       54.9438       45.6057       42.1093       48.2727       48.9134       47.4194       44.7292       50.0221       46.5893       46.2974       93.5373       79.6382       38.5940       26.5792       24.0883       18.9165       20.0591       16.3066       13.8995        9.2371        8.7597        8.2031        9.1881        8.7398        7.5130        6.4649        6.6180        9.3059       11.5409        8.9719        7.8701       11.1822       12.7303       13.3506       12.8756       20.1186       20.8438       18.3124       22.3878       18.3687       20.4772       21.9168       20.4507       15.9681       16.8111       15.5037       12.7937       16.4096       17.0995       22.5929       21.4544       25.6836       19.6405       47.3650       20.0303       17.4542       17.3913       18.6536       19.6211       12.3771       19.1526       33.4674       36.9312       36.8068       36.3209       35.8263       36.8355       39.1941       33.2893       29.6104       30.4753       32.0059       32.8544       35.1096       35.1742       28.4240       23.4293        0.0000        0.0000        0.0000        0.0000        0.0000        0.0000        0.0000        0.0000       27.1763       27.2266       26.6089       27.8644       31.2512       36.0908       33.9377       28.8784       27.4915       26.6472       26.8930       29.1236       36.5736       42.1613       38.8433       29.7319       28.4834       28.3885       25.4592       30.5261       28.0403       28.6851       48.0350       48.4470       35.9948       30.0773       18.9813       20.6572       32.9914       41.0312       52.1355       41.1391       33.9907       41.0641       49.0715       55.8522       70.0088       87.6485       83.7099       82.7277       67.3744       69.1480       62.0105       64.8105       88.1566      107.4758      135.7562      125.0154      118.3942      130.3384      125.1153      106.7783      134.3451      164.5941      152.6936      126.5693      118.5022      137.8396      111.0575      109.6647      131.4033      140.7145      124.9027      125.5864      127.2487      139.3015      135.2120      157.8066      175.2134      154.4742      135.2138      134.0062      142.2078      143.4125      173.7327      176.9767      201.2407      186.9158      171.0430      152.5334      157.7227      159.5245      180.9707      202.9733      175.0553      146.4956      159.5426      156.0240      157.8972      158.5670      153.2605      158.8396      174.5799      154.2088      111.3566       91.6675        0.0000        0.0000        0.0000        0.0000        0.0000        0.0000        0.0000        0.0000        0.0000        0.0000        0.0000        0.0000        0.0000        0.0000        0.0000        0.0000        0.0000        0.0000        0.0000        0.0000        0.0000        0.0000        0.0000        0.0000
        0.0000        0.0000        0.0000        0.0000        0.0000        0.0000        0.0000        0.0000        0.0000        0.0000        0.0000        0.0000        0.0000        0.0000        0.0000        0.0000        0.0000        0.0000        0.0000        0.0000        0.0000        0.0000       61.9026       58.3327       55.2861       57.9132       61.9909       71.7244       57.3272       55.4264       56.1325       55.5974       50.3801       49.9868       42.9298       44.8612       50.2157       49.1677       43.6366       43.7295       46.8358       45.2824       44.9196       38.0827       28.3128       22.6346       19.5870       29.1894       29.9438       30.6750       28.3970       27.8432       27.2549       41.5537      123.7553      115.3293       59.8991       20.4482       19.7449       20.1095       23.6511       23.6988       15.6389       11.3458       10.0350       10.8917       10.7812        9.6478        9.9243        8.2247        7.3076        4.9388        4.7830        4.0856        2.7338        7.7328        8.7899       12.9135       13.1691       14.5612       24.6278       19.6596       19.5362       17.4761       21.0497       26.6153       23.8300       17.5229       15.6927       12.7471       16.9643       21.0672       24.7709       24.2348       24.3409       33.8529       27.5348       24.5262       28.4805       29.9201       24.1545       27.7235       20.4928       12.5597       13.2006       23.7111       50.9859       39.8461       33.3444       33.7153       30.4274       31.2943       25.6934       25.5504       28.4795       31.3951       36.1099       37.6270       33.3838       27.5582       26.3977       33.2665       40.5425       37.8044       31.3528       21.9471       27.5657       31.5073       32.4480       31.6512       33.3919       32.9720       30.4805       31.9499       28.9245       25.9975       26.4016       29.8540       35.1982       30.1251       30.6465       38.2617       48.6173       47.0722       46.3786       46.9771       30.5749       32.5212       23.5169       23.2057       35.1809       46.2446       40.9416       35.2880       36.7170       27.2141       33.5203       41.1535       49.8498       56.8744       45.6860       40.1353       43.4981       54.5430       72.7434       79.5201       84.3143       87.9896       74.8246       70.4057       82.5654       96.9777       92.6991      117.8376      125.3350      135.7548      126.3793      130.4835      120.2252      113.1845      105.8478      124.1058      134.4754      157.7647      161.7000      152.3463      146.5669      162.9303      181.8505      194.0260      184.8366      166.8350      162.4060      155.4618      132.5634      122.1115      144.9652      167.7203      158.1668      143.3138      140.7552      157.3388      171.4032      172.0336      184.7785      211.5138      202.4721      174.3381      162.0957      163.7873      168.7955      169.1198      171.5783      152.1734      142.2104      148.8968      155.7421      159.8106      160.2763      180.2980      175.7785      170.3346      152.2560      122.2683        0.0000        0.0000        0.0000        0.0000        0.0000        0.0000        0.0000        0.0000        0.0000        0.0000        0.0000        0.0000        0.0000        0.0000        0.0000        0.0000        0.0000        0.0000        0.0000        0.0000        0.0000        0.0000        0.0000        0.0000        0.0000
        0.0000        0.0000        0.0000        0.0000        0.0000        0.0000        0.0000        0.0000        0.0000        0.0000        0.0000        0.0000        0.0000        0.0000        0.0000        0.0000        0.0000        0.0000       50.0931       50.1036       51.0049       55.0444       59.3805       61.0454       50.3029       47.1614       49.3830       52.2152       52.5491       41.1291       35.1425       34.8735       36.1543       32.9745       31.5208       32.1826       34.7691       36.8187       39.0363       41.7508       29.4488       26.5914       26.0506       19.1238       18.9412       17.1714       13.9760       20.7707       20.0114       18.6619       18.2893       18.8449       18.6096       17.8810       18.7767       19.3092       18.6286       24.0383       24.7357       24.9207       21.0055       18.2709       14.6011        8.0963        6.1154        7.4873       10.3772        9.5989        9.1810        8.1351        9.1786        5.2226        8.2689       10.2673       16.2366       19.4437       16.2909       12.8742       14.4219       17.1311       18.1580       18.7244       21.9275       23.8282       22.2762       21.9145       16.0485       14.4049       21.7436       25.7692       29.4767       25.6927       25.1411       25.2153       22.9242       24.4214       23.8210       28.1526       23.9770       18.1075       23.6336       25.1920       25.0792       24.3619       16.6907       33.4569       50.1466       41.2209       38.0201       34.8344       31.1042       34.8960       32.0623       35.5597       29.5618       25.8602       43.4184       42.0111       46.2129       37.3655       36.2985       34.8950       39.7099       38.2717       40.1785       35.8476       35.2646       39.5258       38.2055       31.2525       30.2726       29.7548       30.4970       28.5613       40.4344       30.0704       33.6161       37.3114       38.6221       36.3437       29.8233       37.1080       49.8218       51.8823       60.6421       51.1260       36.6143       30.0766       31.6384       43.0349       51.4804       48.0943       49.2930       43.1590       43.0914       39.9861       44.5766       53.3189       55.8834       54.6164       49.8145       46.5383       53.5616       57.0539       56.8183       69.0702       75.1416       77.4830       79.2979       83.0611       98.7151      112.8768      107.1934      120.9831      143.1156      151.1573      140.5674      125.6041      124.2972      113.7562      116.4128      115.7290      103.6931      115.0555      148.0815      175.4317      155.7082      158.4566      174.8151      202.7969      216.0033      171.5957      157.0039      178.2502      138.5770      130.1814      126.5597      118.4129      127.1628      130.7704      126.5189      142.8966      164.2670      187.1782      203.8277      223.2135      200.5969      179.1759      172.5690      167.6555      161.9774      150.9865      146.0714      135.3407      136.7896      149.4592      160.8254      163.1758      174.5192      177.4800      178.0761        0.0000        0.0000        0.0000        0.0000        0.0000        0.0000        0.0000        0.0000        0.0000        0.0000        0.0000        0.0000        0.0000        0.0000        0.0000        0.0000        0.0000        0.0000        0.0000        0.0000        0.0000        0.0000        0.0000        0.0000        0.0000        0.0000        0.0000        0.0000
        0.0000        0.0000        0.0000        0.0000        0.0000        0.0000        0.0000        0.0000        0.0000        0.0000        0.0000        0.0000        0.0000        0.0000        0.0000       47.7815       48.6735       50.1051       50.4276       49.3435       55.0667       57.3452       56.2506       46.9750       44.0783       42.2576       38.6633       40.0392       38.4295       31.9230       23.6024       28.2133       28.6604       23.3715       22.6518       27.8022       32.2778       29.9647       32.5408       31.6864       26.6084       21.7086       19.6696       15.7270       15.0352       15.0449       18.1065       20.1830       18.5660       17.3462       14.6258       13.9483       11.9352       10.5432       12.5103       15.8268       18.0168       21.9799       25.0798       23.7772       16.3872       12.6091       11.5075        7.7806        7.7457        8.5739        8.7946        6.6955        6.8322        6.8985        6.7965        4.3751        4.7849        5.3697        7.7534       12.0943       10.4106       10.7676       13.8738       15.4562       18.8686       26.6813       27.7734       27.2351       29.3397       19.8485       21.9041       23.0555       22.2477       23.5761       27.3626       29.6397       28.4607       20.5320       16.4179       16.5990       16.0643       17.4589       17.2688       20.3240       27.5642       31.0836       28.6074       35.6793       52.5686       46.6512       42.2118       32.3985       29.8376       25.0532       22.7880       49.8366       46.3261       41.6581       35.6187       28.4761       32.7691       30.9754       35.5160       36.6604       42.3013       41.0525       41.2487       44.5691       48.2696       52.7181       50.6144       44.5599       37.4001       35.3511       31.4750       28.3270       26.4883       26.4790       47.0787       37.1986       32.1465       33.8489       34.1682       32.0861       51.5041       59.8978       50.6332       58.8796       56.2996       39.4335       37.7668       36.0934       36.5767       46.7139       51.0879       53.4055       62.6228       52.1971       56.3977       55.6586       55.9128       77.2261       67.9997       56.4079       53.2496       56.5115       57.2554       63.3560       69.1765       70.7763       69.0407       66.0346       77.6835       87.8338       97.1377      114.0010      125.3672      155.8467      199.3276      172.1692      124.2378      117.4713      122.2105      123.4846      117.5443      105.5137      107.7985      111.7620      142.8141      145.0161      122.5476      146.9843      174.7577      180.4556      204.5969      148.5899      133.7862      131.3410      116.5707      111.9987      120.8434      120.6750      126.0779      136.0245      145.2080      163.7819      176.1109      192.5707      198.5139      197.2070      186.5051      169.2721      170.6980      163.3184      144.4753      136.0566      131.8074      133.2896        0.0000      159.2049      157.7157      152.6778      160.0980      171.6507      169.4422        0.0000        0.0000        0.0000        0.0000        0.0000        0.0000        0.0000        0.0000        0.0000        0.0000        0.0000        0.0000        0.0000        0.0000        0.0000        0.0000        0.0000        0.0000        0.0000        0.0000        0.0000        0.0000        0.0000        0.0000        0.0000        0.0000        0.0000        0.0000
        0.0000        0.0000        0.0000        0.0000        0.0000        0.0000        0.0000        0.0000        0.0000        0.0000        0.0000        0.0000        0.0000       51.5629       52.2443       51.8563       55.7629       53.0399       48.5504       49.0274       48.2731       48.7591       44.1271       41.5872       41.9294       46.7127       41.2632       42.3297       34.7412       26.3913       24.2431       23.6364       26.3535       25.7366       25.2094       32.8054       33.5421       33.3418       27.8862       25.0270       28.6155       22.1247       22.7063       17.0348       16.1813       17.1678       21.6906       23.0542       19.1850       15.7126       14.7357       12.6395        9.7663       10.6608       10.8339       13.0614       13.2869       15.1593       12.9852       10.8838       11.7352       11.6534       12.6500       10.5448        8.8600        7.7709       11.8826        8.1216        5.6334        5.7881        5.6886        3.8285        4.5722        4.8276        6.7216       11.0516       11.2027       11.7506       14.9227       20.6853       26.6265       24.8871       21.1110       20.6506       19.0422       20.1038       24.7824       20.1126       18.3158       17.1344       20.3769       20.8389       18.5071       15.2145       13.0890       12.3860       14.1269       14.2391       17.6354       19.9317       25.1818       27.5788       30.1654       45.3655       47.4626       48.8296       59.3202       46.1658       34.9434       26.5172       25.9515       39.7751       59.0149       41.7206       36.5398       37.7261       38.3794       39.6528       34.1667       37.8199       42.1565       37.9912       45.7165       52.1020       50.5123       49.6701       38.4715       36.6663       38.5331       32.1351       30.7363       28.3984       27.0291       34.0690       35.9930       40.3898       32.9660       30.4987       30.2637       29.3021       30.1326       26.0284       29.8873       37.1735       32.6179       38.0397       47.8697       50.4948       45.8869       44.9975       75.3742       80.4868       70.8817       52.5232       68.5014       72.4635       67.5791       66.1933       61.9830       58.2964       52.2271       55.4994       63.9289       70.2760       77.3082       79.7989       72.8040       73.9541       79.3633       88.1568      100.4799      104.2312      118.8589      140.6328      156.6628      134.0734      131.7620      134.2474      142.8819      136.8692      142.6832      119.9881      103.3217      106.6769      125.7914      124.9948      141.0121      128.3145      160.5912      145.2108      131.3457      118.8914      123.8223      119.8935      118.8916      116.0574      113.4129      107.8939      119.7753      142.6849      162.0239      191.0207      175.2653      189.9503      173.0172      172.8982      175.2496      162.5338      154.5476      141.8421      134.8429      125.1640      123.5134        0.0000        0.0000        0.0000        0.0000        0.0000        0.0000        0.0000        0.0000        0.0000        0.0000        0.0000        0.0000        0.0000        0.0000        0.0000        0.0000        0.0000        0.0000        0.0000        0.0000        0.0000        0.0000        0.0000        0.0000        0.0000        0.0000        0.0000        0.0000        0.0000        0.0000        0.0000        0.0000        0.0000        0.0000        0.0000        0.0000
        0.0000        0.0000        0.0000        0.0000        0.0000        0.0000        0.0000        0.0000        0.0000       46.4453        0.0000        0.0000       56.5802       61.8690       60.3101       60.4591       64.5006       59.4181       54.0827       49.7283       49.8637       49.8262       46.9738       49.1315       46.9392       51.6591       44.7486       37.7076       34.0917       28.2375       25.0175       28.5091       27.5714       23.7279       21.6421       23.5548       27.3367       22.4179       22.4067       22.3029       22.3208       21.6994       22.9057       20.3202       16.4558       18.2604       21.7718       23.5824       20.7748       17.0352       16.5270       15.2120       12.2658       11.1523       10.7562       10.1960       10.9065       11.8407       11.2294        8.6851        8.0354        7.8342        8.0509        6.8963        5.8417        5.6593        6.6295        4.8985        4.0334        2.4234        3.6918        5.3789        7.2852        7.9721       10.2612       10.5724        8.8910       12.1532       16.0382       23.9792       31.6177       29.0511       21.1520       20.6624       20.6482       30.8404       26.8860       25.0520       15.2421       16.2123       19.2401       21.0378       15.4016       13.4451       16.2629       20.1327       14.7939       17.9869       21.8475       24.6247       27.6600       25.9776       25.3978       33.5213       39.7544       40.4024       36.1434       35.7668       32.5578       32.0310       30.6559       30.4842       38.4576       36.5188       41.5439       46.2796       40.5599       40.9574       39.6795       37.3763       35.8479       38.4537       43.6294       42.6593       41.0725       40.8848       35.0395       30.3089       28.3105       26.0026       28.3842       30.0461       25.7963       27.0482       32.6830       31.1864       28.9349       24.0609       25.4560       29.9989       35.8047       37.2564       37.3383       37.4840       34.5421       44.6846       46.9530       45.2087       47.0524       48.1913       80.0462       70.6834       66.1052       61.0607       65.9258       71.0114       72.4651       70.2698       68.5291       59.6284       59.1755       63.8472       67.1637       75.5760       84.0466       80.0870       89.6767       94.9573       97.9921      101.1264      102.0507      106.2845      114.2751      128.5583      130.2588      142.7503      146.6284      153.4123      172.4840      149.2235      129.9189      107.8291       95.8958       86.6349      106.6308      118.1056      135.1068      161.2792      132.2879      137.7134      136.5387      129.7549      123.6439      137.2016      147.1707      188.0458      143.5758      121.4422      156.0338      139.2059      139.3430      144.2695      137.7330      139.0146      148.6777      144.8509      138.0719      134.4579      132.0129      128.6351      120.1677      136.8134        0.0000        0.0000        0.0000        0.0000        0.0000        0.0000        0.0000        0.0000        0.0000        0.0000        0.0000        0.0000        0.0000        0.0000        0.0000        0.0000        0.0000        0.0000        0.0000        0.0000        0.0000        0.0000        0.0000        0.0000        0.0000        0.0000        0.0000        0.0000        0.0000        0.0000        0.0000        0.0000        0.0000        0.0000        0.0000        0.0000        0.0000
        0.0000        0.0000        0.0000        0.0000        0.0000       72.6478       39.5845       62.2223       70.5927       39.7039       47.4970       53.6242       57.7808       64.7635       63.3283       61.5660       56.2699       54.6580       53.2850       56.8370       54.1147       53.3449       53.7227       47.1837       45.4804       36.5845       33.1967       33.4523       25.7639       18.5587       17.8678       25.9530       17.1822       18.7570       22.7920       22.7104       22.3952       23.6889       21.4847       22.6032       23.6044       25.0021       22.4244       25.1025       24.8939       19.7393       18.1936       20.4067       18.7544       14.3231       15.9764       16.8141       13.2570       10.8288       10.4982       11.1193       11.0743       10.5259       11.0256        9.2762        8.7816        8.0198        7.0145        4.9399        5.3136        4.9470        5.1133        3.8617        2.7565        2.6389        2.6495        5.8777        7.6118        6.6384        6.1214        8.2200        5.5927        6.2810        9.3910       13.0020       21.4716       19.3806       17.2976       12.5786       17.2018       20.3844       15.8761       19.6730       15.4532       15.2133       16.6410       19.9193       18.9948       15.4304       19.6078       18.7904       20.3698       24.2451       24.2909       26.1424       26.7894       31.5822       33.7682       36.0755       44.8158       41.1458       31.4457       26.7053       28.2474       26.6639       29.1204       32.8822       36.9188       40.3356       40.9021       45.1598       48.1772       43.5033       36.7899       31.4876       30.9508       33.9767       34.1623       34.0812       40.7965       45.6694       44.3128       34.4733       27.2125       28.4470       29.9574       27.8729       22.7021       25.5583       31.0061       25.6798       21.0004       22.3755       23.2754       38.1096       48.6061       41.5298       40.8391       44.4910       37.2120       37.1681       48.0376       58.2157       58.8145       61.5222       67.4603       57.9837       47.7116       50.8296       49.1895       62.4918       65.4363       72.1770       66.6306       67.5456       69.2568       68.2462       77.1833       89.4221       83.0166       88.5018       96.9071      102.6186      108.7853      115.2653       96.3474       95.0336       93.8015      105.7828      139.4013      158.7083      148.5372      153.1810      149.8978      132.6725      125.5274      113.0337      102.0960       91.3015      102.7304      109.7359      134.8159      101.6334       95.2115      101.6555      116.4343      110.7994        0.0000        0.0000      131.0714      154.2878      148.9722      122.9809      144.8498      129.0318      142.9640      134.9431      134.3999      125.7996      122.3649      115.1797      112.3190      123.8598      123.3821      118.3413      119.8051        0.0000        0.0000        0.0000        0.0000        0.0000        0.0000        0.0000        0.0000        0.0000        0.0000        0.0000        0.0000        0.0000        0.0000        0.0000        0.0000        0.0000        0.0000        0.0000        0.0000        0.0000        0.0000        0.0000        0.0000        0.0000        0.0000        0.0000        0.0000        0.0000        0.0000        0.0000        0.0000        0.0000        0.0000        0.0000        0.0000        0.0000        0.0000
        0.0000        0.0000        0.0000        0.0000       50.8567       56.9534       39.9703       35.6669       39.7787       41.8333       42.6323       45.4969       52.9078       58.7652       55.2677       50.0944       44.0766       43.3565       46.8973       51.2979       51.7432       54.5282       48.0996       35.4772       34.8298       30.6047       24.4374       22.5230       19.1884       27.0413       24.1024       23.1081       19.8876       29.5494       29.7853       24.4578       23.3726       25.4150       21.1320       18.7212       24.6179       25.6773       23.0799       18.9095       20.5409       20.3421       17.7346       21.4449       22.1908       16.9529       15.4125       11.8789        9.4928       10.5218       10.4661       10.1654        9.3478        9.2277        9.3852        9.6597        8.8187        9.1412        6.7311        6.6926        8.4449        5.7929        4.7068        3.6912        4.9944        7.0990        6.0953        6.5046        5.4302        4.4992        3.2986        3.2137        5.7616       10.4943       10.9726        9.3209       10.2145       13.0710       12.5353       14.1638        7.7261        9.1233        9.9175       10.1048       11.3327       16.6218       15.9076       14.9659       17.1448       21.5464       27.0338       18.9390       21.2723       23.1873       27.1655       26.1660       26.9733       27.8436       32.7437       37.9892       37.9419       30.9742       28.6597       27.3547       25.5766       21.9323       24.3481       30.5087       38.0684       34.6506       38.9891       39.0505       41.4583       35.9477       36.2010       33.1139       28.8829       31.3056       30.7460       31.3041       34.5749       38.0056       32.0839       26.1128       33.4690       28.1349       26.4981       22.9002       20.8196       20.6269       24.9526       18.3676       18.4324       19.9867       27.8808       32.6166       49.9921       51.6965       49.6504       55.5919       47.3103       56.6914       61.3561       56.2926       53.5361       57.2182       53.6222       49.9225       69.8930       64.7907       56.2466       71.1889       63.4714       74.5726       73.3704       62.4589       68.3197       65.7486       75.4092       81.3768       81.3171       87.8564       95.4424       97.1320      100.9305       94.7381       95.1428      104.9750      103.9197      114.5844      142.4562      178.7958      164.4785      157.8015      158.8873      153.5148      124.3505      105.4926      113.0925      119.7460      107.2265      103.4299       85.7092       76.4607       69.7908       74.0907       95.8282        0.0000        0.0000        0.0000      167.1729      127.6840      119.1470      112.0341      132.7432      129.9487      137.9220      141.8562      133.5951      119.6104      103.6531      106.6305       87.8419      100.3095        0.0000        0.0000        0.0000        0.0000        0.0000        0.0000        0.0000        0.0000        0.0000        0.0000        0.0000        0.0000        0.0000        0.0000        0.0000        0.0000        0.0000        0.0000        0.0000        0.0000        0.0000        0.0000        0.0000        0.0000        0.0000        0.0000        0.0000        0.0000        0.0000        0.0000        0.0000        0.0000        0.0000        0.0000        0.0000        0.0000        0.0000        0.0000        0.0000        0.0000        0.0000
        0.0000        0.0000       81.3411       51.3404       39.8754       37.8938       43.4353       32.6477       30.5950       30.5687       35.0480       41.8194       42.2045       45.1801       36.9037       38.8937       37.9081       33.9179       35.9925       31.5028       40.8056       51.1579       34.2788       32.1492       30.9512       25.7007       21.9048       20.7069       22.4741       17.0409       14.9544       18.5383       19.7952       29.3672       26.7805       27.6326       25.7059       21.0753       19.6438       19.6768       21.7275       25.2940       20.7289       15.9879       14.5637       14.7218       17.9430       17.7632       13.0077        9.8300        9.2260        8.9546        8.2361       10.4389       10.2744        8.6322       10.0329       10.0318        9.5004        8.1196        7.3525        7.7798        8.4830        8.8904        8.6512       10.1971        7.3005        5.4144        7.4595       10.0458        9.0367        7.3145        5.1581        5.2244        3.9403        4.4565        6.2987        6.7176        6.6790        7.3227        8.1698       11.1267       12.5951        9.9892        6.6301        7.0760        8.0566       10.5929       12.0342       13.1021       16.4515       17.3069       15.3004       20.1337       23.7722       24.7311       23.6183       24.7596       31.9175       35.8660       37.2522       35.0628       33.2357       33.7867       35.7338       29.4913       29.2525       23.3243       20.8776       17.3512       17.7223       24.7507       33.3499       34.1242       35.2748       36.1987       36.9836       37.5503       37.2082       31.3503       29.6577       26.4874       26.2193       28.4084       32.9288       35.4101       34.1573       33.8355       36.0293       36.0924       22.8990       21.2489       23.2191       22.9833       25.0261       24.5171       19.9011       20.4420       39.9788       28.1215       47.4581       46.0223       47.6651       62.8619       72.4492       67.3983       59.5866       57.3704       51.7959       57.3842       55.3993       56.9723       65.6346       58.6476       53.6326       61.7347       65.2507       63.4008       58.8627       57.2145       63.0077       63.8816       66.9917       70.5393       73.9608       88.5385      104.2786      100.4951      101.8825      100.0368       92.2850       99.3598      111.5484      114.1412      133.9127      156.4003      148.6629      143.5869      142.7289      119.1820      100.0355      101.3127      109.5353       79.7057       87.6406       92.1655       78.1338       60.4260       52.1523       67.8400        0.0000        0.0000        0.0000      133.5183      129.2079      105.1554       94.9088      103.8444      106.7190      113.5892      109.9914      104.6976       99.8867       85.0598       80.9344       74.9503       82.5926        0.0000        0.0000        0.0000        0.0000        0.0000        0.0000        0.0000        0.0000        0.0000        0.0000        0.0000        0.0000        0.0000        0.0000        0.0000        0.0000        0.0000        0.0000        0.0000        0.0000        0.0000        0.0000        0.0000        0.0000        0.0000        0.0000        0.0000        0.0000        0.0000        0.0000        0.0000        0.0000        0.0000        0.0000        0.0000        0.0000        0.0000        0.0000        0.0000        0.0000        0.0000        0.0000
        0.0000       45.8488       42.0385       35.2212       35.7702       34.0838       32.5992       27.4346       26.9177       28.0324       39.6981       35.8278       40.2709       34.6638       26.9147       29.4451       32.9712       28.2040       20.9588       20.3347       21.8867       21.9808       21.0984       22.6011       22.7186       25.5252       26.7948       34.4019       36.8823       25.6878       25.0388       33.1423       33.0582       30.9265       28.1826       23.9855       25.6630       24.5634       21.3600       20.8774       20.1516       24.3082       21.4293       20.0507       19.9330       16.7150       17.3799       12.8783        7.9977        6.8224        7.4258       12.1525       12.0001        9.1457        8.7997        8.0755        8.3337        8.5821        7.6290        6.1528        6.7648        7.2951        6.8930        8.6368        6.8855        6.3853        6.0509        5.2333        7.7365        6.8031        9.4354       10.2092        8.5571        8.3207        9.4042        6.5263        5.5986        4.9928        5.2899        6.2845        8.6968        7.8049        8.0863        8.8604        8.9843       11.1996       11.5987       19.1487       25.9848       20.3014       24.1558       26.6641       26.9908       25.4418       27.1229       28.2438       32.0423       34.1587       37.6162       45.8173       44.5026       41.2106       40.8058       37.2655       40.9914       34.4915       32.7446       29.4891       26.2158       20.7098       24.7385       25.8828       28.3747       32.6822       36.6387       40.2565       41.0345       36.2900       35.3160       26.5731       25.0997       25.2224       24.9211       28.1078       31.2170       28.3725       27.9533       32.6393       35.9832       37.0846       29.0858       23.9755       29.1932       39.9425       34.6970       25.2245       21.8907       22.6955       22.0117       26.6110       34.0695       38.4108       44.1564       65.0633       81.6606       80.7515       62.4764       69.1442       75.5918       85.5356       94.5449       90.7044       74.5708       65.0546       57.2261       53.5177       53.3901       49.9421       49.6575       54.3979       61.8969       58.3739       67.6923       78.6772       75.5533       84.1378       95.6532       95.0657      103.3471       95.5967       88.6248       90.7968      105.9296      110.6323      136.6575      133.2114      120.4998      107.0119       99.4808       87.5171       90.7742       78.7358       72.7247       52.5159       60.4659       52.1944       51.3496       36.8118        0.0000        0.0000        0.0000        0.0000       97.4623       88.2068       94.3860       71.4111       72.1435       78.9483       92.0060      104.2559       88.4567       75.7459       70.8374       77.5955       73.2447       71.7451        0.0000        0.0000        0.0000        0.0000        0.0000        0.0000        0.0000        0.0000        0.0000        0.0000        0.0000        0.0000        0.0000        0.0000        0.0000        0.0000        0.0000        0.0000        0.0000        0.0000        0.0000        0.0000        0.0000        0.0000        0.0000        0.0000        0.0000        0.0000        0.0000        0.0000        0.0000        0.0000        0.0000        0.0000        0.0000        0.0000        0.0000        0.0000        0.0000        0.0000        0.0000        0.0000        0.0000
        0.0000       40.1741       40.4724       35.1894       36.3372       32.2558       32.6951       24.1603       24.3779       26.6248       25.5031       18.2822       20.0484       21.1611       13.3193       20.3565       20.0779       23.1563       16.3531       17.6028       18.0271       17.7760       17.5082       22.3494       23.7402       28.3122       27.6651       33.9455       32.5665       23.7470       21.4557       20.6438       29.2476       28.2586       19.8270       16.3582       20.7786       23.5471       16.8826       18.9611       20.1486       22.8966       22.9672       23.5538       19.2811       13.4190       13.6097       10.4606        7.6937        7.9315       12.4203       14.2074       11.2344        7.3767        5.2049        5.7209        4.9580        3.7058        5.2966        6.1013        5.3634        4.6335        4.0407        4.0864        4.4961        5.3329        5.7507        5.8727        6.6744        6.5432        8.3412        8.8069        8.4851        7.1551        9.2255        5.7896        4.9589        5.9416        5.1181        6.1762        6.4578        9.1218        8.3812        7.4515        9.5385       12.6037       14.3146       22.3819       26.3793       24.2002       24.7031       29.2644       43.8625       54.9065       40.9950       41.9391       46.0049       39.7931       39.4680       40.5114       44.8871       41.9395       44.3412       39.2885       38.1041       37.7407       33.7319       34.9913       33.7421       30.6818       30.3924       29.0068       31.0134       29.9385       32.9011       41.7631       53.2318       47.4210       43.8895       40.5722       41.4162       39.8100       38.2249       39.4871       39.4400       47.5329       36.3339       30.6389       31.2553       32.0944       35.5715       31.0899       35.7168       54.2798       43.8907       26.9311       25.1245       31.0533       33.4723       39.4209       36.7142       43.8898       45.3023       54.6900       67.4649       94.4786       80.4130       80.9238       78.9716       81.0116       85.2012       92.1143       80.0491       69.5612       60.0546       53.4820       49.0477       48.9796       52.1252       63.5624       76.2689       70.0523       73.5348       81.3101       86.7603       87.6587       85.9788       78.8666       80.6465       97.2401       90.3762       80.2334       81.6004       74.8447       94.4357      103.8145       95.8923       78.3844       73.2699       62.8531       65.0927       68.9867       70.2977       51.7437       50.2205       58.4667        0.0000        0.0000        0.0000        0.0000        0.0000       85.9301       81.8036       86.8769       92.0638       78.1069       71.0912       73.4222       67.0423       76.0261       67.5280       61.9981       59.3298       66.7619        0.0000        0.0000        0.0000        0.0000        0.0000        0.0000        0.0000        0.0000        0.0000        0.0000        0.0000        0.0000        0.0000        0.0000        0.0000        0.0000        0.0000        0.0000        0.0000        0.0000        0.0000        0.0000        0.0000        0.0000        0.0000        0.0000        0.0000        0.0000        0.0000        0.0000        0.0000        0.0000        0.0000        0.0000        0.0000        0.0000        0.0000        0.0000        0.0000        0.0000        0.0000        0.0000        0.0000        0.0000        0.0000
       34.6379       33.2945       31.9203       27.7034       30.3422       27.3294       23.0719       24.1950       25.7649       20.7244       18.5980       15.9571       13.1898       14.3341       14.4001       15.1346       15.4339       14.3861       13.7490       17.7395       22.5568       18.2377       18.7903       24.2086       25.8247       26.4983       22.5366       23.4206       25.2410       21.9529       19.7881       20.9711       31.8978       27.1043       24.3761       19.0632       23.2917       26.2405       18.4436       14.8930       15.5315       16.9369       15.0937       13.4660       12.8529       12.6749       12.8612       12.6941       11.7859       12.7965       13.3940        9.7090        7.7857        6.0209        5.6352        5.7182        3.3496        4.8267        7.2520       30.7806       46.7139        4.1124        3.8814        4.1734        6.0359        8.4658        9.1767        7.4314        7.1710        8.3314        9.6231        9.6166        7.3139        6.6689        6.3548        3.6480        2.5960        5.5403        6.4733        5.8344        5.8428       11.7613        9.6261       12.8753       14.4782       16.4957       21.0339       25.9112       30.8624       33.6898       27.4880       24.6537       67.5478      135.2457       47.1645       48.5792       58.1154       51.1606       42.5179       62.8573       57.1992       51.3541       60.5117       54.0846       43.8867       39.0163       45.0655       64.6707       62.7115       38.0153       40.2753       39.5355       43.6916       49.2372       45.1836       44.0249       51.5077       50.3677       45.1127       44.6374       44.5016       42.3783       40.6753       33.8381       33.1222       34.5313       33.3189       36.1564       34.5250       30.9998       40.1196       35.6551       33.5557       32.2896       33.2633       31.1290       31.5103       35.1692       39.7102       41.4395       42.8623       40.4421       58.1004       57.2871       49.7824       63.6402       66.5011       68.5119       67.4995       79.2482       78.2530       87.5443       77.5938       76.9863       68.0483       58.9849       51.3221       47.0075       51.5110       68.4546       80.2489       77.1288       71.9432       79.5864       81.4297       74.0607       72.2470       70.7881       64.8665       75.1360       77.8942       73.3304       66.9109       71.6160       72.9024       78.2068       83.7034       69.9830       65.8732       69.4014       65.8023       57.6095       57.9329       52.6951       57.3270        0.0000        0.0000        0.0000        0.0000        0.0000        0.0000       70.3886       78.8503       81.8234       85.4742       72.8490       69.1759       65.4957       62.0254       67.3261       63.2972        0.0000        0.0000        0.0000        0.0000        0.0000        0.0000        0.0000        0.0000        0.0000        0.0000        0.0000        0.0000        0.0000        0.0000        0.0000        0.0000        0.0000        0.0000        0.0000        0.0000        0.0000        0.0000        0.0000        0.0000        0.0000        0.0000        0.0000        0.0000        0.0000        0.0000        0.0000        0.0000        0.0000        0.0000        0.0000        0.0000        0.0000        0.0000        0.0000        0.0000        0.0000        0.0000        0.0000        0.0000        0.0000        0.0000        0.0000        0.0000
       26.3516       26.9263       28.4353       25.5958       27.4511       28.7722       31.8300       27.8420       24.8109       16.0739       19.4611       14.7585       15.9359       22.9223       14.5784       14.8327       13.8339       12.2854       12.6468       15.5443       16.5269       18.0034       18.2385       22.6704       19.5931       20.7517       21.0819       21.7090       18.1743       18.2937       20.0541       20.1491       22.5157       21.3617       20.2671       17.2487       24.3985       26.4030       18.8632       19.6222       15.8034       13.8107       12.9800       18.0123       17.2831       19.3646       15.8240       13.5498        7.7430        7.5273        6.8894        7.3526        6.8911        6.9443        5.6045        5.5386        6.1155        7.5525        7.4095        5.9462        6.6839        7.6743        4.3318        6.5872        8.8080        9.1267        7.0025        9.7597        7.4299        7.0449        6.8290        6.9352        6.4632        4.8530        3.0884        3.0097        3.0564        5.9846        6.8416        7.7918        6.3530       10.1477       10.2263       14.1995       14.0219       14.4684       30.7438       53.4862       50.0703       34.4491       27.6956       26.6941       28.6270       48.4206       55.0107       59.4983       60.3856       56.2327       51.6761       80.2127       77.5047      120.6085       82.0929       76.4068       62.5672       54.2666       68.5088       62.2566       57.0896       60.0937       57.4022       57.1793       55.5709       56.8699       61.0399       54.6994       54.3414       47.3995       47.5160       43.1537       38.1833       55.2425       48.1947       35.2202       39.6687       43.0713       41.2591       44.2964       40.2325       38.5405       42.9903       43.1825       41.3417       39.0843       29.6408       23.3213       28.2746       28.5760       35.4890       38.9326       45.5979       43.6542       49.7917       47.0504       46.7342       50.8993       50.2157       58.8446       64.6374       65.8874       77.0747       75.7818       79.9867       81.1098       80.0800       73.7246       69.4823       60.2105       52.8931       61.5321       78.6064       85.0045       70.6526       70.8573       73.5689       67.7986       63.9146       63.9942       56.4132       51.6601       66.8800       75.8982       66.0318       62.5057       62.5999       73.6982       76.0789       67.2664       73.2117       62.7126       59.2081       59.7416       54.6577       58.7804        0.0000        0.0000        0.0000        0.0000        0.0000        0.0000       90.2700       67.6700       90.3582      100.4303       72.5972       63.9286       63.7916       74.4424       72.4588       72.6244       67.8832        0.0000        0.0000        0.0000        0.0000        0.0000        0.0000        0.0000        0.0000        0.0000        0.0000        0.0000        0.0000        0.0000        0.0000        0.0000        0.0000        0.0000        0.0000        0.0000        0.0000        0.0000        0.0000        0.0000        0.0000        0.0000        0.0000        0.0000        0.0000        0.0000        0.0000        0.0000        0.0000        0.0000        0.0000        0.0000        0.0000        0.0000        0.0000        0.0000        0.0000        0.0000        0.0000        0.0000        0.0000        0.0000        0.0000        0.0000        0.0000
       16.0899       20.5539       23.5293       22.2999       20.5067       25.3254       31.6117       37.2351       27.6184       19.5762       18.0504       29.0341       27.1935       10.8367       11.6034       12.3448       12.2742       12.7631       12.8005       16.6034       16.7582       18.2723       18.9775       18.2870       19.4439       21.4421       22.0834       21.2331       20.1203       22.9091       22.5821       22.6624       22.1546       24.9588       21.9505       18.7279       22.3535       16.7985       11.4271       12.9037       14.1548       16.0131       19.6238       23.9676       19.0137       20.0345       15.4066        7.9663        4.7522        3.7431        4.1329        3.7650        3.5617        2.6258        1.4603        2.7871        6.6138        5.8219        6.2104        8.0900        9.2208        6.2501        5.9149        7.2809        6.8365        9.7575       11.7766        8.8325        7.2928        8.2627        5.7732        5.5426        3.8413        3.6734        3.8270        5.3636        8.4503        6.9655        7.6283        5.4163        8.3876        5.9687        6.0712       12.9879       15.8501       17.3057       21.7985       31.3287       38.1924       42.2978       33.9705       37.0341       45.3482       48.3470       54.7051       68.5340       67.8371       73.7780       80.9594       81.1323       78.0009       87.5842       94.5208      105.9205       90.6243       80.6843       86.4792       74.2217       62.9569       63.9198       72.0630       70.2087       65.3187       64.7047       53.9705       48.1076       42.5019       41.6247       43.4159       35.9506       31.4576       29.3284       36.1571       40.1505       46.5673       53.3332       42.9753       36.7103       37.2439       48.7423       50.9484       45.6236       34.2224       46.4243       36.2151       33.1075       31.8007       29.1419       29.6959       32.5155       38.0187       39.3896       36.3046       39.9952       43.5485       59.7218       57.2196       57.4481       60.0598       65.0202       77.4601       74.5442       72.2584       78.4990       76.8422       68.6168       58.1824       55.3706       49.5739       57.0194       67.7618       69.6847       70.5356       63.4311       57.4391       51.7083       52.9871       55.3086       48.1861       45.4963       53.6452       77.0297       72.8310       61.7166       63.0842       64.2633       73.2666       74.1892       78.3749       83.1180       75.0211       65.0675        0.0000        0.0000        0.0000        0.0000        0.0000        0.0000        0.0000        0.0000       87.0600       51.1062       55.2359       52.2597       49.2692       36.7800        0.0000       60.0600       61.7100       47.3400       45.9900        0.0000        0.0000        0.0000        0.0000        0.0000        0.0000        0.0000        0.0000        0.0000        0.0000        0.0000        0.0000        0.0000        0.0000        0.0000        0.0000        0.0000        0.0000        0.0000        0.0000        0.0000        0.0000        0.0000        0.0000        0.0000        0.0000        0.0000        0.0000        0.0000        0.0000        0.0000        0.0000        0.0000        0.0000        0.0000        0.0000        0.0000        0.0000        0.0000        0.0000        0.0000        0.0000        0.0000        0.0000        0.0000        0.0000        0.0000        0.0000
       14.4316       17.5023       20.2117       22.7143       27.0052       32.3020       30.9487       38.0227       43.3890       21.8763       28.9912       15.8654       20.4925       10.7678       13.9599       16.6908       14.2778       12.6357       11.6665       16.3625       20.5805       20.4821       21.9575       20.6185       21.1118       20.1156       18.2478       15.9372       15.4319       18.2321       26.2018       32.6346       38.0736       35.6360       28.7231       21.2052       17.8154       16.4584       18.0604       18.7505       26.1357       24.5664       17.4608       14.5906       14.0503       12.3538        8.1016        1.6031        1.3011        1.5088        3.3760        3.1212        3.7627        4.0603        4.8714        8.1261        6.8509        8.4239       11.5782        8.3395        5.9526        6.5646        6.9187        7.8927        7.3672        8.8211        9.8628       11.6770        8.0576        6.9696        6.7655        4.2552        4.8615        3.9224        3.6634        3.1336        1.6894        1.5894        2.5163        3.4171        4.9906        2.7702        7.3740       12.9533       15.9605       16.7199       21.1585       26.9363       28.1153       31.0744       39.0815       44.7585       52.3175       54.5447       63.6588       73.8089       83.1656       92.0335      105.1076       89.9277       77.1251       81.4444       88.4025       96.8880      115.1357      114.2151      120.8625      112.1455       98.5937       86.6666       82.3167       66.1142       64.6042       64.5030       55.1956       42.9254       40.0062       38.7435       38.9255       36.2943       38.4513       36.4499       42.1962       47.0576       49.8114       48.0604       40.2790       42.2089       48.1255       54.6183       57.2328       46.5287       35.9033       42.1421       23.6717       22.6667       26.1652       28.3461       34.3160       30.9941       37.5318       47.3215       57.6880       46.8773       40.4461       53.0602       61.1762       68.6399       72.3233       68.4555       68.9519       69.0525       78.7090       75.5106       74.8971       62.8689       56.5284       55.1012       64.5724       65.8046       68.5270       70.9844       78.1263       61.1544       49.0986       43.7524       45.9291       42.1094       44.8314       50.8672       46.8998       58.3700       61.0792       63.7180       77.3966       75.3566       76.7444       77.8419       77.1172        0.0000        0.0000        0.0000        0.0000        0.0000        0.0000        0.0000        0.0000        0.0000        0.0000        0.0000       84.9900       46.9467       42.0740       46.6082        0.0000        0.0000        0.0000        0.0000        0.0000        0.0000        0.0000        0.0000        0.0000        0.0000        0.0000        0.0000        0.0000        0.0000        0.0000        0.0000        0.0000        0.0000        0.0000        0.0000        0.0000        0.0000        0.0000        0.0000        0.0000        0.0000        0.0000        0.0000        0.0000        0.0000        0.0000        0.0000        0.0000        0.0000        0.0000        0.0000        0.0000        0.0000        0.0000        0.0000        0.0000        0.0000        0.0000        0.0000        0.0000        0.0000        0.0000        0.0000        0.0000        0.0000        0.0000        0.0000        0.0000        0.0000        0.0000
        0.0000        0.0000       20.3408       23.7395        0.0000       31.1405       27.3879       37.5689       37.1755       22.6167       26.9443       22.3537       12.5877       13.8131       16.4211       17.3507       13.8722       14.4795       14.9777       16.9957       17.4991       20.2786       20.6487       19.1753       18.8665       17.3436       17.2902       12.3962       12.6410       16.5991       22.4411       27.5339       36.4053       34.5551       26.4687       26.1676       22.9520       18.3960       17.7272       17.6398       16.6333       15.6786       16.2740       11.7714        9.2833        7.7054        6.3452        1.5974        3.1401        4.7758        5.1701        6.9750        6.3032        5.6270        8.8179       11.6267        9.7905       17.0368       14.8945       12.7875       10.7380       10.0241       15.6321       18.3520       13.3249       18.4666       14.1610       11.6449        5.9948        4.8610        5.7262        5.3376        4.6268        4.6494        4.8264        2.0602        1.8154        2.6223        4.9233        6.8202        8.1413        5.4806        5.5917       10.1984       15.6531       18.1814       22.6438       27.9069       34.5298       38.1959       54.7416       50.1062       55.1679       48.8839       55.4203       72.5924       80.7664       79.6533       85.2227       78.1597       74.4695       85.6286       97.3263       99.5840      117.5432      122.5855      115.5213      129.4363      178.9755      143.6683      104.2092       85.3885       72.9692       71.5794       61.9916       55.8589       47.3560       39.1673       36.5559       32.3374       32.3135       34.4745       36.0383       41.2069       44.4154       39.9948       35.5228       34.6838       40.1206       47.7189       52.9714       40.2735       52.9763       30.7337       30.7388       36.4294       35.7312       34.2557       25.7599       29.2270       39.0112       51.4228       44.1061       33.3050       36.8211       46.0598       63.8453       75.5348       70.1756       75.2196       75.2400       69.9027       69.1205       70.4924       69.8232       63.3806       66.2941       74.1107       84.1582       80.4099       76.3074       71.1443       75.4977       63.1082       52.9892       52.0129       52.9870       48.9807       42.7246       41.6195       61.7145       65.5991       48.7393       56.0418       80.3439       80.1459       82.1959       81.4763       86.5780       89.4278        0.0000        0.0000       81.5851        0.0000        0.0000        0.0000        0.0000        0.0000        0.0000       72.3300       78.3900       49.8293        0.0000        0.0000        0.0000        0.0000        0.0000        0.0000        0.0000        0.0000        0.0000        0.0000        0.0000        0.0000        0.0000        0.0000        0.0000        0.0000        0.0000        0.0000        0.0000        0.0000        0.0000        0.0000        0.0000        0.0000        0.0000        0.0000        0.0000        0.0000        0.0000        0.0000        0.0000        0.0000        0.0000        0.0000        0.0000        0.0000        0.0000        0.0000        0.0000        0.0000        0.0000        0.0000        0.0000        0.0000        0.0000        0.0000        0.0000        0.0000        0.0000        0.0000        0.0000        0.0000        0.0000        0.0000        0.0000        0.0000        0.0000
        0.0000        0.0000        0.0000        0.0000        0.0000       20.9983       22.1470       33.2782       30.9401       23.1869       21.6720       16.4372       13.1608       16.3725       14.7124       16.6035       13.0287       14.3378       15.6703       17.1429       17.1916       17.0562       17.4429       15.6099       15.1287       16.5436       17.2709       15.8194       16.1641       15.2747       17.5757       27.9843       33.5315       26.0177       17.3311       23.4770       19.8445       18.2164       18.4581       15.3928       10.6962        8.4934        9.1210        9.5278        7.2922        8.1704        7.2036        3.2576        2.8584        5.5953        4.4102        2.1306        8.0731       11.0216       14.4272       15.8171       29.5913       20.6314       13.4885       14.6800       15.7369       18.4941       13.3403       11.1635       11.4917       11.0735       10.7300        7.0739        4.1177      155.0820        8.3367        9.8324       10.7213        6.4424        4.6811        7.0018        9.4802        7.8087        6.5257        6.9583        6.9802        6.7674        7.9011       12.8791        9.8106       10.6189       14.9990       20.1123       31.0385       31.7124       46.4785       79.8099       89.2079       52.2149       50.9031       60.5079       69.7020       70.9893       76.4024       84.8042       87.4421      101.1935       97.1877       97.3776       98.8721      102.8557      102.7020      108.3845      139.6641      167.7924      124.6899      103.1028       85.2398       81.9126       83.6458       73.5163       49.5984       38.9495       31.0575       26.4636       25.4457       31.7652       38.5466       42.7635       50.4415       45.4672       39.1549       38.6472       41.3898       43.0790       40.3071       38.3757       38.5893       38.1638       40.2559       37.9391       32.5239       32.4084       34.8554       30.8171       35.8813       37.8089       36.8285       40.8890       53.2917       56.4569       67.1229       64.3640       62.4255       64.1729       66.4679       67.5773       67.8820       68.1817       69.4564       69.9215       69.8712       73.9036       73.8625       75.7047       77.6027       74.3289       63.7242       57.3667       51.9236       55.7100       58.9634       50.1777       51.9166       53.4647       66.3262       63.8230       72.0856       73.6914       76.8185       94.0577       84.2329       85.5810       79.0413       97.2579       80.8747       91.1028      109.6070      133.3801        0.0000        0.0000        0.0000        0.0000       82.2000       91.3500       85.9800       50.9705        0.0000        0.0000        0.0000        0.0000        0.0000        0.0000        0.0000        0.0000        0.0000        0.0000        0.0000        0.0000        0.0000        0.0000        0.0000        0.0000        0.0000        0.0000        0.0000        0.0000        0.0000        0.0000        0.0000        0.0000        0.0000        0.0000        0.0000        0.0000        0.0000        0.0000        0.0000        0.0000        0.0000        0.0000        0.0000        0.0000        0.0000        0.0000        0.0000        0.0000        0.0000        0.0000        0.0000        0.0000        0.0000        0.0000        0.0000        0.0000        0.0000        0.0000        0.0000        0.0000        0.0000        0.0000        0.0000        0.0000        0.0000
        0.0000        0.0000        0.0000        0.0000        0.0000       19.8523       27.8763       27.3892       26.4283       34.7361       34.3058       18.6985       14.5051       11.6451       14.3519       12.5371       11.8785       13.4757       14.0978       15.5953       15.6739       15.8148       15.7804       12.1807       14.3470       16.7326       13.6320       14.6871       17.9657       17.7271       13.9527       11.4417        9.1653        9.8805        5.6637       11.2857       13.9803       14.8006       12.8313       12.6577       10.1053        8.5776        6.8991        8.3390        8.0452        8.3258        9.7208        8.9568        8.6209        5.8950        7.8336       14.4618       22.7087       21.5798       39.2020       39.9477      164.1612       67.1290       34.6204       30.2912       40.0616       32.8646       29.1466       15.9991       22.2048       16.9535       11.3932        8.9867       13.5056       25.1521       10.5218       10.8829        5.8771        4.7428        4.1761        9.4395        5.2783        7.5967        9.0559        5.3928        6.3654        9.3437       11.0590       15.0777       13.0531       16.3061       19.5633       21.9558       35.9751       42.5253       40.4582       39.0281       44.4370       48.9016       43.7819       49.8818       59.5797       69.7707       85.0890       79.5909       81.8877       84.9937       89.0688       93.8360       84.3460       92.9719       98.0838      106.8750      130.7294      145.7173      135.5237      113.2764      103.0795       92.6420       91.1125       77.8889       65.6463       69.9111       54.7332       39.9069       40.3285       38.8194       39.6174       42.6212       49.4320       41.9205       37.6581       40.8805       45.3848       45.1071       46.1742       42.9798       43.6565       42.1025       38.5674       33.5361       34.4738       34.8197       31.5551       34.2307       38.5191       46.7648       39.3052       35.2559       47.9920       54.8945       57.5962       64.0751       64.0143       69.3768       67.6284       66.7528       70.2144       69.5388       71.1586       71.0693       72.6327       72.9756       75.2523       75.2836       72.6251       69.4406       65.7664       57.5557       49.8551       58.9671       59.7381       54.4791       58.6319       54.8258       55.6698       62.8389       72.6093       84.0027       92.6032      118.8097      106.4616       93.4119       87.4045       78.8438       78.6177       93.0269       93.4491       89.2689        0.0000        0.0000        0.0000       61.2865       62.0191       45.0598       42.9449       44.9103       41.7530        0.0000        0.0000        0.0000        0.0000        0.0000        0.0000        0.0000        0.0000        0.0000        0.0000        0.0000        0.0000        0.0000        0.0000        0.0000        0.0000        0.0000        0.0000        0.0000        0.0000        0.0000        0.0000        0.0000        0.0000        0.0000        0.0000        0.0000        0.0000        0.0000        0.0000        0.0000        0.0000        0.0000        0.0000        0.0000        0.0000        0.0000        0.0000        0.0000        0.0000        0.0000        0.0000        0.0000        0.0000        0.0000        0.0000        0.0000        0.0000        0.0000        0.0000        0.0000        0.0000        0.0000        0.0000        0.0000        0.0000
        0.0000        0.0000        0.0000        0.0000        0.0000       28.8736       29.5679       23.8557       21.5683       28.1503       31.1931       18.6256       23.6322       20.6771       14.7208       12.7092       12.0393       12.5414       12.3668       15.2270       15.9241       16.3730       16.0890       15.4123       16.7807       15.9411       14.2596       16.5965       13.8868       13.6735       12.9984        9.5768        5.6397        9.1781        4.8656       11.2836       11.3518       10.0345        8.2515        8.4449        6.3366        5.8738        6.0315        9.2275       10.1881       12.5032        9.8076        4.5584        5.7191       12.1210       14.9698       17.5426       16.9063       10.0589       17.6202       20.9987       21.2419       34.2983       43.3981       37.0498       27.1000       23.3177       18.0549       37.9639       12.9468        9.6315       12.2302       16.6961       22.9301       25.4468       22.3119       11.3924        6.6375        5.3192        5.9804       10.2038        7.0638       11.3843       14.4616        8.4078        8.4352       10.5240        9.6726       14.0802       14.6740       15.3663       17.9785       20.8892       22.2749       29.7241       35.4072       42.0422       45.0128       49.5017       47.9003       49.9296       58.7248       65.5888       81.1587       79.8241       80.6100       74.3120       75.6736       75.3935       81.7707       96.3466      104.0129      116.0539      134.7370      142.9854      118.2560      113.5292      136.1749      155.9166      140.2260      151.4623      127.5733      108.0571       99.1704       61.0012       55.0725       55.4260       52.2265       52.8014       59.4419       59.8606       55.9601       56.2761       54.3120       55.0454       54.1815       45.5664       41.0444       37.9867       43.7935       33.6569       30.2809       35.8033       39.1309       42.8463       43.8784       45.0698       42.1677       33.8603       53.9731       82.0628       78.8033       72.2896       83.6824       74.8501       69.2252       73.2442       74.3749       74.4490       76.8442       82.1841       77.7246       78.0993       80.7818       83.4582       80.7293       84.4133       72.7722       57.2648       52.3706       55.7171       68.6634       64.9845       60.2274       60.8129       62.2671       63.6026       64.1171       70.9212       75.0867       96.7549       93.4099       99.7625       93.2389       83.6487       93.8718       97.3012       90.7483       86.7724        0.0000        0.0000       51.7665       64.0249       52.7123       42.2254       43.5311       45.5349       44.2065       46.5245       38.9998       38.3635       37.3012       36.0430        0.0000        0.0000        0.0000        0.0000        0.0000        0.0000        0.0000        0.0000        0.0000        0.0000        0.0000        0.0000        0.0000        0.0000        0.0000        0.0000        0.0000        0.0000        0.0000        0.0000        0.0000        0.0000        0.0000        0.0000        0.0000        0.0000        0.0000        0.0000        0.0000        0.0000        0.0000        0.0000        0.0000        0.0000        0.0000        0.0000        0.0000        0.0000        0.0000        0.0000        0.0000        0.0000        0.0000        0.0000        0.0000        0.0000        0.0000        0.0000        0.0000        0.0000        0.0000
        0.0000        0.0000        0.0000        0.0000       23.7970       28.8842       32.8644       31.0993       21.7825       26.0347       23.0512       15.2374       22.0251       24.4005       18.0090       14.7547       12.2910       12.4151       17.2759       19.0517       17.5046       16.3312       15.6748       12.3381       12.7096       13.2618       15.0613       13.5371       10.2168        9.1579        8.8116        5.9976        7.8475        5.5922        1.5058        7.7429        7.8241        6.9593        6.1556        5.9248        5.7683        6.0650        5.7654        6.8730        7.8939       11.2396       10.6476        8.4588       11.2455       15.2090       21.2960       19.0371       17.9314       11.1829        8.5884       14.0023       23.5265       51.1215       40.6584       29.9507       27.8793       19.8001       13.0120       13.7940       17.6187       15.6389       15.6625       20.9778       29.4858       21.5340       24.1203       23.8993       21.0551       16.8780        7.3846       10.8802       14.5699       14.3050       13.4788       10.0455       69.2906      142.8048       12.0419       14.3797       15.6308       16.6650       19.2619       20.8784       19.7177       26.5464       40.4467       41.2498       43.5934       40.4760       69.5674       54.4839       52.7167       71.8797       74.0242       62.4562       59.8510       63.0836       59.3092       70.0313       78.5045       81.2707       83.6105       96.0467      107.2367      105.9946      117.0632      118.3907      126.2075      130.9603      149.4687      147.1073      129.5241      118.5045      108.0450       77.9224       84.6264       73.7031       75.0986       55.4521       62.6738       59.1369       57.2882       59.6439       59.6326       52.2078       52.1891       44.1333       37.8435       36.4463       39.8102       41.0624       43.1398       42.9045       45.1506       48.4329       51.5180       49.5053       49.0723       50.9457       60.7534       67.9397       76.0882       80.7419       77.1268       75.5038       76.0900       82.0547       82.5885       75.3344       72.7172       86.8236       76.0113       81.2214       93.6011       87.4128       86.4349       86.4505       78.6460       63.0679       57.9885       58.5377       60.7248       62.1331       61.8262       68.0431       70.5564       64.4964       60.6418       65.5714       72.0724       93.3481       92.3605       98.7088      108.0844      106.4169       97.4816       83.4874       82.2645       69.6229        0.0000       73.7807       69.5255       64.1026       57.0913       46.8547       44.4788       44.6177       44.1801       41.9339       38.9658       35.7508       33.0293       32.3933       37.1312        0.0000        0.0000        0.0000        0.0000        0.0000        0.0000        0.0000        0.0000        0.0000        0.0000        0.0000        0.0000        0.0000        0.0000        0.0000        0.0000        0.0000        0.0000        0.0000        0.0000        0.0000        0.0000        0.0000        0.0000        0.0000        0.0000        0.0000        0.0000        0.0000        0.0000        0.0000        0.0000        0.0000        0.0000        0.0000        0.0000        0.0000        0.0000        0.0000        0.0000        0.0000        0.0000        0.0000        0.0000        0.0000        0.0000        0.0000        0.0000        0.0000        0.0000
        0.0000        0.0000        0.0000        0.0000       34.3510       30.3990       27.1962       29.0952       29.6820       26.6772       17.6763       14.6821       17.6909       17.8503       19.8940       18.7989       16.7284       18.0295       20.5751       23.7697       21.1354       18.0855       18.6366       14.0094       14.3108       13.2479       14.7893       10.0167        9.7478       11.6522        8.0218        4.9293        5.8921        5.0165        1.9627        6.6329        6.7244        7.7444        6.1136        5.8732        5.7827        7.4417        9.0622        9.2842       10.4642       10.7964       10.2985        8.0601        8.5050        9.2508       21.4239       22.9551       17.7857        8.3260        3.6213       11.0779       16.6336       14.4767       17.3991       21.3124       31.1055       14.0601       14.7293       15.0996       15.0266       16.3715       25.7406       31.8939       27.7113       27.3080       27.3910       13.7116       15.6989       24.1976       11.9765       19.7041       19.0484       15.0031       14.3101       14.3252      129.2949       89.3302       13.9096       16.1809       14.8272       16.7030       16.3712       28.5761       28.0807       24.7442       23.9346       31.6793       40.1170       49.3542      388.8782       47.0967       47.6126       47.4107       47.9170       45.6135       50.4423       65.4677       58.4132       71.0622       68.1490       64.6526       71.1781       74.3951       82.4847       75.8049       87.1749      101.2208      115.8680      129.2518      152.6825      141.0072      129.1451      130.3738      121.4206      113.7994       99.7226       89.8554       82.6278       55.1411       65.0126       58.7051       54.9097       56.1030       49.4093       45.2422       47.8807       40.9992       38.7247       35.2908       37.4182       42.9599       50.8421       57.3947       63.1884       66.2861       68.1699       59.6932       53.0402       67.3908       90.8603      108.5072      113.3138       92.7134       83.0927       75.8922       72.4251       78.0827       79.3053       83.8143       76.7497       81.0967       80.7064       81.0746       84.8342      106.0400       88.0469       86.2832       85.6917       69.7943       66.6483       64.5211       67.2599       77.6520       77.5136       86.0642       81.8554       73.7036       77.2061       71.5062       70.0132       85.0502       94.4027      102.0584      104.3814       99.6035       92.8890       86.5035       99.1134       88.3215       90.2741       90.7278       74.6513       71.5753       71.4585       75.9740       49.9944       45.0709       46.4045       43.3697       43.2829       44.1742       43.5954       45.9954       52.0454        0.0000        0.0000        0.0000        0.0000        0.0000        0.0000        0.0000        0.0000        0.0000        0.0000        0.0000        0.0000        0.0000        0.0000        0.0000        0.0000        0.0000        0.0000        0.0000        0.0000        0.0000        0.0000        0.0000        0.0000        0.0000        0.0000        0.0000        0.0000        0.0000        0.0000        0.0000        0.0000        0.0000        0.0000        0.0000        0.0000        0.0000        0.0000        0.0000        0.0000        0.0000        0.0000        0.0000        0.0000        0.0000        0.0000        0.0000        0.0000        0.0000        0.0000
        0.0000        0.0000        0.0000        0.0000       42.0452       29.5887       31.9583       33.4812       34.7534       24.2325       23.1818       19.5254       24.4413       24.5022       16.6065       18.8375       25.1501       30.5122       32.9140       30.6391       32.9801       26.9216       21.1000       20.8406       18.2997       17.2199       19.1243       18.5400       13.7065        7.9135        7.9040        4.3160        5.0631        4.3608        3.9256        1.1502        1.4638        1.1502        0.7791        8.0081       10.6214       14.2646       16.4074       22.3304       23.6066       29.3153       40.2677       26.1145       22.8176       25.8773       32.7623       26.8526       24.7018       16.9652       18.0264       17.3588       23.5593       26.8615       30.1705       19.3938       30.8553       28.3544       38.0381       36.4616       23.4278       31.1850       31.9643       35.3634       35.2544       32.8158       24.9722       95.1345       68.6764       69.0765       72.4340       29.0418       22.9630       25.5438       31.7697       24.0561       20.8605       19.0460       16.8500       16.8567       12.8526       10.2499        9.3384      253.5758      200.4500      159.7544      190.6759       60.7665       81.5184       27.9316      109.3868       53.0513       38.0517       40.5632       39.1797       41.6836       51.1161       56.2844       58.9964       60.7369       60.6467       68.4508       73.1508       66.8318       72.2703       85.0065       88.4414       93.7875       96.5099      122.9135      140.6840      132.9336      147.5555      137.6436      123.4686      107.9471       80.8278       69.6308       71.2382       63.1026       64.3028       59.9064       58.1145       65.5691       56.8031       45.9718       41.6918       41.2314       44.8415       45.2424       49.3682       49.2642       54.7805       54.2422       69.8877       65.0734       67.5824       60.2921       58.7571       73.0844      107.2794       83.3791       77.1382       95.6007       84.9401       74.6969       69.0270       77.2311       82.7831       92.5516       86.4926       97.7122       93.7059       86.0474       84.8025       90.0875       96.9068      106.2434      104.3984       92.6630       78.6610       75.6544       77.2898       76.9257       75.2768       78.0024       79.3912       79.9558       85.0893       89.5700       92.7719      104.2011      104.5268      101.5714      116.3186      101.6121      104.5174       94.4435       92.5178       88.1099       81.6472       79.1591       92.7777       76.0246       76.7729       70.9040       57.9706       47.2225       50.3896       48.9631       55.7450       36.1799       34.3813       35.7630       40.5282        0.0000        0.0000        0.0000        0.0000        0.0000        0.0000        0.0000        0.0000        0.0000        0.0000        0.0000        0.0000        0.0000        0.0000        0.0000        0.0000        0.0000        0.0000        0.0000        0.0000        0.0000        0.0000        0.0000        0.0000        0.0000        0.0000        0.0000        0.0000        0.0000        0.0000        0.0000        0.0000        0.0000        0.0000        0.0000        0.0000        0.0000        0.0000        0.0000        0.0000        0.0000        0.0000        0.0000        0.0000        0.0000        0.0000        0.0000        0.0000        0.0000        0.0000
        0.0000        0.0000        0.0000        0.0000        0.0000        0.0000        0.0000        0.0000       27.6823       29.1603       15.8319       12.5747       18.7235       23.1731       14.3452       20.2713       27.1371       33.5217       36.4643       32.5155       39.0012       27.1626       27.8257       17.8182       16.3154       18.7051       23.9966       28.0175       29.0941       15.3237        9.0470        1.5592        1.3954        3.9402        4.4012        2.1475        4.3297        6.8880        5.6238       14.6390       15.5432       10.9101       16.2668        8.3130       12.4226       25.4490       18.8567       10.3992       25.5434       25.9205       33.9572       18.9002       15.5068        8.5234        7.1595       25.2961       63.6617       39.4786       19.1139       18.7597       21.9009       34.1416       41.5518       33.4853       26.3379       26.3880       21.6622       31.3642       35.5274       51.0367       52.5647      103.9557       73.5894       53.4877       42.2041       33.5974       41.0793       44.5900       49.8670       28.1549       24.8938       25.3760       20.4518       15.7854       10.2900        9.2814       12.8109       73.4632      100.7057      113.6696      168.8199       55.3102      119.1980       32.6768       33.9672       28.3845       33.4033       29.7090       31.8969       46.3211       59.0533       53.8108       46.3896       49.1110       50.3222       55.1093       62.2071       77.4054       77.1539       89.2505       88.4300       92.6085       98.2651      129.1939      142.9720      121.4414      146.4176      138.8573      116.6538      105.1017       94.9646       73.2951       67.0822       63.8759       60.3225       59.2693       55.4788       63.1045       53.6154       45.9884       43.5465       50.8226       60.6699       65.7265       71.0963       71.3177       68.6676       69.1077       79.9150       78.5287       79.1019       69.1671       66.7217       89.9914       94.6975       75.0272       67.8307       88.8589       88.6539       81.0461       71.8326       73.6283       75.6538       84.9385       89.5729       79.7053       76.1873       84.7868       97.9798      114.2150      115.5379      112.9729      109.4544       94.9583       89.6318       90.7873       89.9184       82.1132       84.5429       83.5184       81.1885       85.0486       93.0553       92.4229       92.1530      109.2172      103.8292      104.4420      102.6006       88.7793       86.6182       88.6768       83.4699       69.0272       59.9952       64.1244       69.3946       55.9935       56.4115       53.4898       50.7957       41.2834       53.5162       57.8786       57.0112       28.8641       29.1044        0.0000        0.0000        0.0000        0.0000        0.0000        0.0000        0.0000        0.0000        0.0000        0.0000        0.0000        0.0000        0.0000        0.0000        0.0000        0.0000        0.0000        0.0000        0.0000        0.0000        0.0000        0.0000        0.0000        0.0000        0.0000        0.0000        0.0000        0.0000        0.0000        0.0000        0.0000        0.0000        0.0000        0.0000        0.0000        0.0000        0.0000        0.0000        0.0000        0.0000        0.0000        0.0000        0.0000        0.0000        0.0000        0.0000        0.0000        0.0000        0.0000        0.0000        0.0000        0.0000
        0.0000        0.0000        0.0000        0.0000        0.0000        0.0000        0.0000        0.0000        0.0000        0.0000       17.3704       14.8796       17.9963       14.0053       15.9872       23.5532       21.5637       23.6207       22.4299       21.1479       28.5473       23.5608       28.2775       19.0128       18.5824       16.5009       16.4357       13.8121       10.2385       11.6215        9.8277        7.2239        8.0685        6.7001        6.7346        6.5303       12.0966       14.1036        8.7760       19.9798       15.7847        9.7587        6.2470       17.2607       11.3922        9.7591       10.9254       15.6491       15.3010       19.6424       22.7411       13.5912       12.8990       15.5522       13.8217       61.7887       99.5323       33.4183       34.4850       25.0622       30.0332       37.1109       37.2386       27.1238       25.9660       30.6418       49.3567       66.1114       56.2800       42.8121       42.6550       96.8242       90.4569       68.8965      101.3857       68.4949       55.5606       56.0473       45.6805       37.3697       35.9649       31.0118       23.2333       21.7388       16.5335       15.0045       18.3921       20.9142       26.1793       34.2509       38.0134       42.6837       41.7694       38.9595       36.5788       42.3592       46.7491       45.8084       52.2767       50.6615       65.0173       59.2813       44.4531       52.8713       53.4779       59.5543       69.0881       77.0262       73.4882       73.2984       72.3829       83.1152       96.9536      100.0462      107.5586      104.1647      116.4401      104.7803      102.4091       89.8062       74.2363       69.6653       71.9907       53.4417       56.2887       65.7138       71.9589       84.1095       62.4767       57.7063       54.9144       62.0339       71.8944       68.6783       67.7138       48.7523       55.2519       60.4929       65.7780       66.9164       68.0196       72.4381       72.7552       72.6808       67.4581       45.4411       48.3769       56.6375       71.4896       79.1141       71.2997       69.5470       77.1467       79.2194       84.8330       86.0110       87.1414       93.7006      104.1769      106.3932      110.0218      128.9225      112.8306      103.3517       99.9127       98.2179      105.5061       88.3366       87.1266       86.1620       82.3502       86.2254       93.1696       95.9658       91.1554      104.2211      107.4837      107.2762      112.8186       93.9808       89.9825       80.8218       71.6651       68.8312       62.1186       55.6221       53.2153       56.3989       50.4948       48.8640       49.3992       41.3233       43.4024       44.8918        0.0000        0.0000        0.0000        0.0000        0.0000        0.0000        0.0000        0.0000        0.0000        0.0000        0.0000        0.0000        0.0000        0.0000        0.0000        0.0000        0.0000        0.0000        0.0000        0.0000        0.0000        0.0000        0.0000        0.0000        0.0000        0.0000        0.0000        0.0000        0.0000        0.0000        0.0000        0.0000        0.0000        0.0000        0.0000        0.0000        0.0000        0.0000        0.0000        0.0000        0.0000        0.0000        0.0000        0.0000        0.0000        0.0000        0.0000        0.0000        0.0000        0.0000        0.0000        0.0000        0.0000        0.0000        0.0000
        0.0000        0.0000        0.0000        0.0000        0.0000        0.0000        0.0000        0.0000        0.0000        0.0000       19.5690       15.1540        9.1737        8.8829       11.0689       16.3216       17.2972       20.6137       15.4049       19.6664       21.6644       21.2024       22.6064       16.4317       17.3237       17.2927       16.5040       12.5541       13.1258       10.0845       11.0389        4.0611        9.6592        6.3640        2.4498        3.3528       10.1982        8.3168        8.1427       22.9649       17.3529       12.1092       50.5762       10.1857        9.4325       13.6982       13.0621       13.7248       10.7128       20.8754       15.8798        7.1316        4.9626        7.7968       21.7533       22.8792       19.7861       22.6131       22.0562       26.6895       21.3274       31.2446       25.4241       18.0762       31.8288       40.0004       45.7803       52.9884       72.8619       52.1303       54.3443       96.0971       94.7626       77.2838       94.3476       67.0128       50.6222       53.9246       58.6215       50.8912       66.3833       42.6027       36.6548       39.0525       36.4940       33.7483       41.3761       42.8398       40.6596       47.6542       51.8436       70.9044       72.2594       76.4027       72.0401       53.2665       50.4072       43.7965       47.9710       42.9832       42.3722       60.0397       58.6529       59.1667       68.1951       65.6785       65.3217       61.5408       62.0782       64.7881       69.9509       76.8703       84.9573       91.9805       98.3400       91.5676      106.8093      116.1651       96.6322       75.7217       74.2040       74.2250       63.1387       61.3306       60.5764       74.7522       76.7708       85.4511       73.7663       73.4748       87.0968       74.6886       67.6054       66.3412       58.3657       54.6974       51.6206       62.1111       87.5366       65.1834       65.6744       57.0260       52.7224       56.0152       58.6746       54.3975       44.3556       51.1955       51.7080       53.5517       54.7734       75.2993       69.3933       72.3120       79.5664       71.3727       77.4875       82.4499       94.0296       92.3478       95.0778      112.2874      105.2970       92.6288       97.5564       94.0451       85.0403       80.3856       78.7003       71.1317       77.4644       81.2782       79.7725       84.5595       89.0385      113.9704      100.8185       99.1111       90.2384       85.4279       78.0048       79.6293       78.0310       67.3984       62.7856       58.7423       61.3479       61.7281       47.2615       45.3143       45.1282       42.7661       44.3495        0.0000        0.0000        0.0000        0.0000        0.0000        0.0000        0.0000        0.0000        0.0000        0.0000        0.0000        0.0000        0.0000        0.0000        0.0000        0.0000        0.0000        0.0000        0.0000        0.0000        0.0000        0.0000        0.0000        0.0000        0.0000        0.0000        0.0000        0.0000        0.0000        0.0000        0.0000        0.0000        0.0000        0.0000        0.0000        0.0000        0.0000        0.0000        0.0000        0.0000        0.0000        0.0000        0.0000        0.0000        0.0000        0.0000        0.0000        0.0000        0.0000        0.0000        0.0000        0.0000        0.0000        0.0000        0.0000        0.0000
        0.0000        0.0000        0.0000        0.0000        0.0000        0.0000        0.0000        0.0000        0.0000        0.0000       10.9121       17.2591       16.5307       16.8938        9.9543       15.8192       19.5600       23.0624       23.9060       24.4411       23.6569       27.0657       24.4803       23.5539       34.6507       35.8107       41.2450       48.9596       28.0542       30.9536       38.0852       39.7788       41.6328       21.8311       17.0695       45.9707       43.6984       35.2209       15.0517       19.1083       25.0535       21.5708       12.4083       17.8587       16.2985       17.0941       10.2324        8.4834       13.6342       17.7140       12.0044       10.8802       15.1895       36.2877       62.8908       28.2728       42.4260       61.0141       43.1395       41.6538       43.0931       44.5520       41.6256       40.3611       60.7102       45.5838       49.8001       68.9343       69.3716       49.7590       40.9245       66.2088       89.3312       77.2759       52.3068       49.8964       54.2231      123.7475      139.0222       58.8247       69.1952       60.8706       60.0286       48.9341       52.9833       47.1954       48.3025       46.3664       44.5761       40.1945       53.3938       73.3635       79.6120       88.0876       96.7403       76.3245       57.2866       59.6006       57.2642       59.5333       81.3393       84.8522       75.6190       82.0230       80.6099       74.6316       79.6335       71.3090       57.8263       59.8887       67.5126       73.0649       82.5181       96.4578       90.9277       88.0654       81.2629       81.3024       85.1560       83.8748       74.7961       60.5204       61.6953       75.6004       91.3785       96.0475      110.4081       98.8013       86.5332       77.9747       85.8314       76.8557       84.9085       68.7495       60.2122       61.7437       54.6935       73.0472       72.8497       75.4809       61.2406       51.9691       50.1393       52.1631       54.4422       53.6736       48.3586       50.3845       52.0939       48.8539       52.4514       72.1196       68.1999       58.6932       55.4377       57.8759       63.3632       87.1016       71.8176       68.0440       76.8084       81.4507       73.7879       67.1953       67.3349       70.7866       71.7141       53.9216       47.0968       46.0077       54.0051       70.4093       66.9288       70.8244       76.1450      110.5363       97.9758       89.0224       94.1525       92.2382       81.7827       80.5947       83.1041       88.3442       78.1512       78.0939       74.3112       48.2915       47.4037       41.3569        0.0000        0.0000        0.0000        0.0000        0.0000        0.0000        0.0000        0.0000        0.0000        0.0000        0.0000        0.0000        0.0000        0.0000        0.0000        0.0000        0.0000        0.0000        0.0000        0.0000        0.0000        0.0000        0.0000        0.0000        0.0000        0.0000        0.0000        0.0000        0.0000        0.0000        0.0000        0.0000        0.0000        0.0000        0.0000        0.0000        0.0000        0.0000        0.0000        0.0000        0.0000        0.0000        0.0000        0.0000        0.0000        0.0000        0.0000        0.0000        0.0000        0.0000        0.0000        0.0000        0.0000        0.0000        0.0000        0.0000        0.0000        0.0000        0.0000
        0.0000        0.0000        0.0000        0.0000        0.0000        0.0000        0.0000        0.0000        0.0000        0.0000        0.0000       17.8078       16.0006       15.7259       16.5121       18.2083       19.1386       23.1782       17.5587       18.1850       13.9284       13.3871       19.3153       25.5966       26.2372       36.8961       59.6186       57.9185       30.0809       63.3119       59.3178       38.4698       22.9807       24.4643       23.0032       46.9388       47.1739       22.4298       28.1410       21.9504       16.6077        6.9210        5.4027        7.8528        7.6325        9.2428        7.0672       10.3757       17.7650       18.2951       19.1407       15.4037       20.7779       24.8357       44.9709       28.3475       31.1312       30.4510       28.8140       30.2981       36.9694       36.7961       40.2571       40.1299       40.3489       49.2804       34.4866       42.2048       32.0174       31.0126       44.8441      100.7077      120.4678       77.8566      121.1989       51.6641       75.9335      122.5454      130.9400       61.6344       62.0735       64.2287       70.0701       67.6792      110.0116       97.8195       64.9003       47.8170       49.0756       50.2875       48.4863       77.4359       92.8993       87.0365       95.9550       82.2025       82.2993      105.7262       99.3610       86.1470       85.6152       72.6736       79.6414       92.8213       92.2821       80.0240       76.1613       71.6967       64.5603       72.8442       90.7255       76.3389       83.8286      107.5862       91.8231       84.3642       86.4027       78.6712       77.4949       73.1927       76.8548       68.9452       65.7858       72.1329       64.6981       99.8191      106.1840       92.2603       94.3953       85.1466       85.8690       87.9118       76.5837       65.0322       68.1261       62.0715       57.6809       60.7178       61.0749       63.1149       57.8362       55.0753       62.4132       75.8216       61.0898       53.3952       53.1333       52.5896       65.4894       52.4237       60.5493       71.0277       62.8934       54.2320       49.6058       62.4348       70.5060       74.8080       83.3371       73.3105       71.7610       77.8206       69.1713       65.5331       64.6096       60.1362       58.5001       46.7314       41.2168       36.5606       40.4533       59.3338       66.0636       69.0572       75.1099      109.9077       77.5456       89.4150       99.2007       93.0260       78.5322       73.7051       76.2697       81.5722       80.5778       75.9212       72.6216       52.2091       55.4206        0.0000        0.0000        0.0000        0.0000        0.0000        0.0000        0.0000        0.0000        0.0000        0.0000        0.0000        0.0000        0.0000        0.0000        0.0000        0.0000        0.0000        0.0000        0.0000        0.0000        0.0000        0.0000        0.0000        0.0000        0.0000        0.0000        0.0000        0.0000        0.0000        0.0000        0.0000        0.0000        0.0000        0.0000        0.0000        0.0000        0.0000        0.0000        0.0000        0.0000        0.0000        0.0000        0.0000        0.0000        0.0000        0.0000        0.0000        0.0000        0.0000        0.0000        0.0000        0.0000        0.0000        0.0000        0.0000        0.0000        0.0000        0.0000        0.0000        0.0000
        0.0000        0.0000        0.0000        0.0000        0.0000        0.0000        0.0000        0.0000        0.0000        0.0000        0.0000        0.0000        0.0000        0.0000       15.1292       17.9614       19.2957       15.2862        6.2126        5.9126       20.8432       12.2404       18.9528       16.0462       12.4950       22.0082       36.2028       31.6943       48.3432       65.9077       85.2913       67.8155       43.8535       17.0358       22.8834       43.5590       18.3675       24.7765       24.0649       19.8315        8.5748        8.4659       17.2773       10.2408        5.2995        4.2327        6.5209       15.2237        9.1222        8.8950       26.4453       12.1159       19.5912       31.4987       22.1350       14.8638       28.6829       35.4069       35.3346       29.6704       89.1102       38.2340       45.4947       38.9754       43.6085       37.5988       24.4453       26.4181       34.3225       53.6643       80.3926       78.9788       89.3847       99.2893      125.7641      159.3590      109.2236       88.0978       73.8068       64.7410       63.4991       64.9761       74.9502       79.2053       97.0207       87.2556       79.6031       63.5061       59.1495       58.4397       68.3887       81.8714       87.7987      117.5834      106.4123       85.1040       85.9714       95.8856       89.2954       98.3125      160.4291      218.9221       76.8241       79.9236       77.4556       81.0225       91.8384       89.7886       79.5568       79.8908       92.3041       81.1325       91.9908       95.1756       90.6380       90.7911       77.7766       72.5443       67.0137       68.8803       86.0797       77.3284       77.5015       90.8682       92.9900       83.6541      109.7718      111.9308       98.1255      101.2149       87.0477       74.9234       78.5417       56.3922       66.4077       51.5466       58.3371       61.3020       55.5980       56.2357       59.1858       62.7471       63.2040       74.2564       76.7569       54.3771       47.8724       57.8240       55.3654       52.7661       65.2677       69.1416       65.9357       64.5004       49.1060       60.5173       68.3674       59.3243       57.8764       63.5197       82.9027       80.0162       61.7221       59.6178       58.4412       56.2944       55.3847       45.2098       33.7621       33.0876       39.5689       62.7630       68.4639       70.2976       70.9103       75.1057       78.2679       79.4458       78.9202       73.4769       72.9063       71.3220       76.3937       82.2019       76.3148       80.5016        0.0000        0.0000        0.0000        0.0000        0.0000        0.0000        0.0000        0.0000        0.0000        0.0000        0.0000        0.0000        0.0000        0.0000        0.0000        0.0000        0.0000        0.0000        0.0000        0.0000        0.0000        0.0000        0.0000        0.0000        0.0000        0.0000        0.0000        0.0000        0.0000        0.0000        0.0000        0.0000        0.0000        0.0000        0.0000        0.0000        0.0000        0.0000        0.0000        0.0000        0.0000        0.0000        0.0000        0.0000        0.0000        0.0000        0.0000        0.0000        0.0000        0.0000        0.0000        0.0000        0.0000        0.0000        0.0000        0.0000        0.0000        0.0000        0.0000        0.0000        0.0000        0.0000        0.0000
        0.0000        0.0000        0.0000        0.0000        0.0000        0.0000        0.0000        0.0000        0.0000        0.0000        0.0000        0.0000        0.0000        0.0000        0.0000        0.0000        0.0000        0.0000       12.2407        8.4521       10.7204       12.5427       22.0775       16.5888       18.4333       21.0712       19.5490       29.6418       33.7380       19.9929       37.1685       27.3600       22.6641       18.5081       32.8158       31.0585       21.0270       18.2409       21.4282       22.8031       12.0446       18.1261        6.4070       18.6979        9.8379       17.2462       22.8560        6.2058        6.3710       20.2597       15.8096       14.0881       27.1037       17.5587       21.1549       11.9790       16.4753       15.4402       31.1394       25.1672       21.5658       44.8478       52.1604       45.5106       55.3265       38.0049       33.4539       30.5477       31.8927       45.4119       47.8710       75.7309       80.9425      105.5353      110.9850      170.1023      134.8499       82.2886       77.8353       72.0282       68.6403       65.0307       66.0218       80.6270       82.5611       96.8320       92.3230       67.3120       61.2981       55.3626       75.6610       86.7551      106.7143      102.9478       89.2288       78.2371       92.2622       88.2364       94.0558       93.0693       96.8048       97.9713       95.9339      103.8106      107.6418       97.1896      103.8797      104.8444      108.9713      103.1249       95.4716       98.2202      106.1216       93.8128       87.6756       91.8977       86.8964       85.3799       82.6561       89.9229       84.7103       75.6706       71.9647       86.4467      117.2685      118.7933       99.4673       97.5461       91.3557       76.6933       67.1629       69.9706       70.0063       53.5598       48.1448       49.1385       52.2774       58.0053       63.1446       51.1904       51.1921       60.6060       64.6195       73.9920       66.6827       62.9722       53.0287       50.5410       54.7894       54.2191       52.5576       61.8377       55.1296       51.7220       46.5160       53.1505       52.9460       62.9474       58.1843       53.3230       56.5850       50.6630       59.6786       54.3487       60.7928       51.6175       41.9073       36.2928       31.6082       29.2086       34.7189       52.9501       53.0868       59.3772       63.1197       69.3344       75.8389       76.9641       77.0130       68.4307       67.2130       65.1272       68.7145       80.3416       78.4927       91.5960        0.0000        0.0000        0.0000        0.0000        0.0000        0.0000        0.0000        0.0000        0.0000        0.0000        0.0000        0.0000        0.0000        0.0000        0.0000        0.0000        0.0000        0.0000        0.0000        0.0000        0.0000        0.0000        0.0000        0.0000        0.0000        0.0000        0.0000        0.0000        0.0000        0.0000        0.0000        0.0000        0.0000        0.0000        0.0000        0.0000        0.0000        0.0000        0.0000        0.0000        0.0000        0.0000        0.0000        0.0000        0.0000        0.0000        0.0000        0.0000        0.0000        0.0000        0.0000        0.0000        0.0000        0.0000        0.0000        0.0000        0.0000        0.0000        0.0000        0.0000        0.0000        0.0000        0.0000
        0.0000        0.0000        0.0000        0.0000        0.0000        0.0000        0.0000        0.0000        0.0000        0.0000        0.0000        0.0000        0.0000        0.0000        0.0000        0.0000        0.0000        0.0000        0.0000       22.4547       16.3828       24.5948       22.0466       22.0264       25.7749       20.9937       21.9963       38.6402       34.8599       22.1416       19.9653       28.6053       19.3089       39.6811       38.9986       28.8626       17.2948       22.7890       26.0702       24.0881       17.0694       27.4302       12.9404       11.7119        6.7314        9.1153       19.0347       16.9726       30.7466       31.0065       33.6767       31.7290       29.8766       34.9028       29.1801       18.8086       12.0982       14.9861       32.8731       27.3168       30.5677       46.0286       61.9559       57.9004       46.5959       46.7416       63.4786       62.6363       43.7714       49.8811       58.5912       58.6875       50.1224       65.2732       94.1626       64.7479       65.9463       58.2101       58.8319       56.6627       58.7481       66.0090       79.7587       78.0658       92.3772       97.3928       76.1717       59.4210       62.9404       72.2295       74.7514       66.4815       79.5449      101.6768       84.0504       86.2119       82.7992       72.9926       76.4099       86.2210       91.5783       88.7353       86.3971      105.1497      149.5805      138.5683      116.0947      101.9505       98.0348      101.4288       95.2804      104.9365      106.1314       95.0812       93.2691       98.0062       88.9481       94.3918       90.0360       90.7613       87.9130       93.7677       98.5489       95.0267       91.8244       82.5951       78.8053       67.6445       60.8549       57.1639       68.2308       59.4097       51.1563       51.7331       45.2519       47.3995       51.5244       55.5117       50.2970       51.6961       51.8364       64.9840       85.2593       75.1750       52.2038       46.3279       51.3767       52.8977       46.5215       47.9707       41.4198       38.3838       42.0295       50.4584       48.1113       37.5664       32.5328       34.1017       36.6463       40.5245       44.6455       39.1967       35.6159       38.5368       34.6884       34.0357       33.9699       29.5416       25.7043       30.2166       30.7840       52.9978       53.2574       53.8289       62.3552       61.9937       75.8225       77.2326       84.6484       75.3251       70.9266       63.5908       59.0079       69.7261       71.1152       65.0518        0.0000        0.0000        0.0000        0.0000        0.0000        0.0000        0.0000        0.0000        0.0000        0.0000        0.0000        0.0000        0.0000        0.0000        0.0000        0.0000        0.0000        0.0000        0.0000        0.0000        0.0000        0.0000        0.0000        0.0000        0.0000        0.0000        0.0000        0.0000        0.0000        0.0000        0.0000        0.0000        0.0000        0.0000        0.0000        0.0000        0.0000        0.0000        0.0000        0.0000        0.0000        0.0000        0.0000        0.0000        0.0000        0.0000        0.0000        0.0000        0.0000        0.0000        0.0000        0.0000        0.0000        0.0000        0.0000        0.0000        0.0000        0.0000        0.0000        0.0000        0.0000        0.0000        0.0000
        0.0000        0.0000        0.0000        0.0000        0.0000        0.0000        0.0000        0.0000        0.0000        0.0000        0.0000        0.0000        0.0000        0.0000        0.0000        0.0000        0.0000        0.0000        0.0000       21.5325       25.4271       21.2783       32.1179       24.9171       22.2639       13.2767       35.9028       39.1265       18.0878       13.5192       12.3929       19.3924       15.7413       20.0075       17.2959       23.1265       18.7470       17.2894       10.8075       16.6503       18.6071       15.6043        8.5866        9.6890       13.4737       11.8029       14.3974       20.4385       18.1027       19.7608       24.5366       20.0852       30.2126       27.8561       23.5505       29.5331       21.9264       18.5931       20.2030       16.1367       36.1830       43.3915       55.0226       34.2594       38.3396       41.8350       48.9388       49.9760       35.7080       54.9925       73.0944       78.5086       72.2415       67.3085       73.8055       61.3976       57.1965       57.5741       56.2882       77.2973       71.3014       66.3346       69.0209       85.1516       99.6057      103.8686       96.4075       79.4484       79.0972       75.0947       83.1595       72.2041       75.1473       99.8211      113.2196      104.1336       72.2648       77.8801       83.2018       93.1185      107.8848      130.8325      134.2304      111.4733      134.7155      120.9853      106.6893      107.3530      104.8750      138.3171      110.8291      109.1330      121.2077      102.3503      102.1815      121.9744      110.8472      100.0373      100.6636       94.1162      102.3444      105.5842      124.2607      106.0801      102.4723       85.8932       71.6832       67.0458       57.9839       50.1414       49.0195       48.2453       47.5990       49.7646       43.9497       47.9247       48.2558       50.4164       56.8517       59.8721       60.7116       69.6848       62.1110       57.0968       53.7107       54.6038       56.3166       47.9092       44.4694       42.3122       39.7724       40.4319       42.4563       51.7677       45.9905       28.7980       32.1370       27.7849       31.2667       36.4496       38.5965       30.5658       35.8446       47.2601       34.6623       29.0454       25.1889       29.7446       30.2200       32.7096       33.4470       58.4959       57.2243       54.2386       52.6437       74.8273       77.4227       67.6808       65.7694       62.3893       67.9685       70.6519       61.7891       57.2350       55.5719       57.1668       73.2261       75.7445        0.0000        0.0000        0.0000        0.0000        0.0000        0.0000        0.0000        0.0000        0.0000        0.0000        0.0000        0.0000        0.0000        0.0000        0.0000        0.0000        0.0000        0.0000        0.0000        0.0000        0.0000        0.0000        0.0000        0.0000        0.0000        0.0000        0.0000        0.0000        0.0000        0.0000        0.0000        0.0000        0.0000        0.0000        0.0000        0.0000        0.0000        0.0000        0.0000        0.0000        0.0000        0.0000        0.0000        0.0000        0.0000        0.0000        0.0000        0.0000        0.0000        0.0000        0.0000        0.0000        0.0000        0.0000        0.0000        0.0000        0.0000        0.0000        0.0000        0.0000        0.0000
        0.0000        0.0000        0.0000        0.0000        0.0000        0.0000        0.0000        0.0000        0.0000        0.0000        0.0000        0.0000        0.0000        0.0000        0.0000        0.0000        0.0000        0.0000        0.0000        0.0000       27.6008       21.5341       19.4768       14.9206       21.8640       20.9188       22.3533       14.0646       14.4016       20.5508       28.8583       24.5822       20.8319       17.2431       19.9169       22.0582       21.8546        9.0496       10.7311       34.7375       11.4354       34.6631       43.5561       21.8042       15.1922       10.0827        3.5671       12.3563       19.1136       24.8433       36.2862       19.6313       27.9657       23.5914       34.6632       35.6806       48.2731       18.1967       14.4356       18.3582       37.8346       30.0224       38.1910       49.3418       50.7738       40.0658       51.6166       41.9792       34.4590       66.0565       54.7625       67.6467       54.3405       76.3457       92.1734       55.5277       68.9742       80.3885       85.9346       83.4809       85.2909       87.6097       75.3967       76.4133       94.8238       90.1260       95.7056       98.9382      106.0385      103.5033       94.6006       89.8628       89.4378       94.0439       78.4031       95.6895       74.5336       80.9931       80.6901       94.4844      105.5170      173.0965      125.3184      100.1203       89.8938       95.7620      100.3847      102.8665      106.9410      122.7207      109.1807      112.5656      137.3829      130.8647      113.0381      100.2921       95.5484       92.7430       94.9949      114.0377      119.9660      107.3548      120.0071      122.0840      106.2662       91.3048       76.4697       70.4966       64.2580       68.4840       57.2447       52.4158       49.0948       45.6118       47.2329       44.9544       48.2321       53.1218       72.5772       54.6404       61.9264       60.3796       55.1158       50.6236       55.4373       59.2856       59.0520       54.2010       50.7126       42.2809       40.4541       41.4329       41.1421       39.8395       37.7523       28.3172       28.2088       23.5591       22.3564       29.9988       29.6023       34.9134       40.2145       43.7396       34.2707       23.8651       30.4737       30.7085       26.8229       27.7089       31.8686       53.5469       56.3857       49.1971       50.8859       55.5084       66.6820       59.5300       62.0338       60.2530       59.7269       54.0428       48.9859       51.5322       61.7433       64.1155       63.4049       63.4726       74.2200        0.0000        0.0000        0.0000        0.0000        0.0000        0.0000        0.0000        0.0000        0.0000        0.0000        0.0000        0.0000        0.0000        0.0000        0.0000        0.0000        0.0000        0.0000        0.0000        0.0000        0.0000        0.0000        0.0000        0.0000        0.0000        0.0000        0.0000        0.0000        0.0000        0.0000        0.0000        0.0000        0.0000        0.0000        0.0000        0.0000        0.0000        0.0000        0.0000        0.0000        0.0000        0.0000        0.0000        0.0000        0.0000        0.0000        0.0000        0.0000        0.0000        0.0000        0.0000        0.0000        0.0000        0.0000        0.0000        0.0000        0.0000        0.0000        0.0000        0.0000
        0.0000        0.0000        0.0000        0.0000        0.0000        0.0000        0.0000        0.0000        0.0000        0.0000        0.0000        0.0000        0.0000        0.0000        0.0000        0.0000        0.0000        0.0000        0.0000        0.0000        0.0000       12.4176       22.5311       15.3172       17.9243       12.5248        9.9162        8.6372        9.4040        6.2514        9.4849       10.7455       13.9632       18.2081       17.5313       15.5225       16.3809        6.0806       12.6393       31.5809        6.7477       11.7108       45.8874       19.6701       15.3664       16.2690       12.9142       23.1052       19.9948       21.8825       26.8045       24.3354       29.1497       33.6967       25.8063       31.1103       29.1191       18.9051       20.5602       17.8799       24.2011       34.3171       47.0182       37.7515       41.1325       45.4189       58.3435       51.0832       44.8647       38.0710       37.9538       44.7410       41.4582       48.6715       61.7239       78.0068       65.5232       84.3955       87.2105       72.5550       70.4455       59.0417       89.5378       95.8510      103.0290      109.6998      111.2752      106.9508      110.0292      122.0155      109.7235      124.2420      124.4256      114.5258       92.4605       96.8061       88.9088       93.2365      114.0303      107.4166      105.4772      107.4281      123.0906       96.8312      101.3877       95.9740       92.3377       97.5475      106.7320      120.4182      122.5326      119.6371      148.6330      130.5688      111.0092       96.2683       92.2520      101.4200       95.5173       94.5461       90.0369       96.4907      114.9182      126.4037      111.2569       95.1351       79.1279       70.5122       67.6927       62.4956       58.5198       61.3108       59.7345       56.5506       55.4442       56.1745       57.1576       61.5464       78.5271       68.0976       70.2567       67.1459       58.1751       55.2153       64.2235       65.9010       68.7083       66.9613       63.5639       55.6176       51.4903       44.3174       40.1530       40.3477       37.0217       31.9203       29.7456       33.2405       29.9927       25.5913       30.8868       29.1762       30.1187       29.0377       29.9507       28.4099       28.7832       26.7885       25.3266       27.9177       31.3857       51.8123       58.5170       56.1216       54.5369       59.9888       64.7183       75.6965       59.1541       61.7526       58.6976       58.6470       61.4948       50.6136       50.0707       56.4876       57.8442       63.3630       71.6328       74.1877        0.0000        0.0000        0.0000        0.0000        0.0000        0.0000        0.0000        0.0000        0.0000        0.0000        0.0000        0.0000        0.0000        0.0000        0.0000        0.0000        0.0000        0.0000        0.0000        0.0000        0.0000        0.0000        0.0000        0.0000        0.0000        0.0000        0.0000        0.0000        0.0000        0.0000        0.0000        0.0000        0.0000        0.0000        0.0000        0.0000        0.0000        0.0000        0.0000        0.0000        0.0000        0.0000        0.0000        0.0000        0.0000        0.0000        0.0000        0.0000        0.0000        0.0000        0.0000        0.0000        0.0000        0.0000        0.0000        0.0000        0.0000        0.0000        0.0000
        0.0000        0.0000        0.0000        0.0000        0.0000        0.0000        0.0000        0.0000        0.0000        0.0000        0.0000        0.0000        0.0000        0.0000        0.0000        0.0000        0.0000        0.0000        0.0000        0.0000        0.0000       16.1644       23.8186       18.0449        8.5486        8.1837       17.6569       16.7688       10.8103       13.6063       13.2360       17.7718       16.6280       20.4826       21.8346       18.4816       15.7405       17.1682       11.6341       13.9491       14.8305       12.3027       13.2110       20.7616       18.3913       19.5536       21.1721       26.2948       42.3267       42.5185       45.9574       42.3036       43.6307       37.9344       58.6081       43.0197       40.4786       30.0537       42.4253       32.7383       28.8376       36.1996       53.0279       49.9386       40.9975       55.3296       76.4264       25.9586       18.4269       23.2014       28.7255       35.4678       39.3832       48.2534       48.3209       50.2746       48.1070       70.4812       77.4242       89.3146      103.6835      112.4079      148.5629      119.2040      120.8621      125.0279      128.3645      131.8010      135.6645      169.7635      177.7941      165.0169      144.6311      127.3184      110.6648      103.5978      103.8256      106.7317      115.2598      107.0275       97.0516       84.7738       88.1666       99.7975      105.6408      102.8558       86.1687       97.2471      106.9355      109.1362      113.1993      119.9291      118.6422      112.5592      106.2878       95.3483       81.5490       90.0641       82.6847      104.8152       87.6755       86.5867       85.1223       91.2803       77.9407       78.4736       68.1335       71.0323       63.7847       69.1358       73.0944       68.6243       71.2473       73.4047       74.6959       68.8064       66.0937       69.2034       77.6328       85.3126       89.2419       85.9544       80.6445       78.3691       74.6933       80.5784       84.3065       69.8484       69.3180       62.7018       56.5882       47.5978       42.1756       40.1691       39.8006       35.5411       32.9488       31.2895       32.3231       25.7605       27.3373       27.2283       29.5092       27.1850       28.2491       29.0508       32.6761       40.3783       42.5030       37.4125       40.7027       48.9176       51.2902       53.6212       54.3685       61.3146       61.7266       59.9907       62.5970       56.5908       59.3030       53.4838       60.2249       46.9212       51.4139       55.8927       55.1953       52.7380       63.3643       84.2097        0.0000        0.0000        0.0000        0.0000        0.0000        0.0000        0.0000        0.0000        0.0000        0.0000        0.0000        0.0000        0.0000        0.0000        0.0000        0.0000        0.0000        0.0000        0.0000        0.0000        0.0000        0.0000        0.0000        0.0000        0.0000        0.0000        0.0000        0.0000        0.0000        0.0000        0.0000        0.0000        0.0000        0.0000        0.0000        0.0000        0.0000        0.0000        0.0000        0.0000        0.0000        0.0000        0.0000        0.0000        0.0000        0.0000        0.0000        0.0000        0.0000        0.0000        0.0000        0.0000        0.0000        0.0000        0.0000        0.0000        0.0000        0.0000        0.0000
        0.0000        0.0000        0.0000        0.0000        0.0000        0.0000        0.0000        0.0000        0.0000        0.0000        0.0000        0.0000        0.0000        0.0000        0.0000        0.0000        0.0000        0.0000        0.0000        0.0000        0.0000       12.5165       18.0118       13.1137        8.8793        9.4460       10.6847       10.3298        9.8986        8.0704        8.9949       14.1041       10.6965       15.5319       16.2911       22.1031       17.2785        8.6434       11.7149       12.2405       12.6363       14.9520       19.5956       12.7896       15.5891       16.7411       16.1263       27.7209       55.1327       37.9218       38.3375       26.0272       24.0471       22.1121       30.9434       30.7227       29.3694       27.8263       46.0136       39.9097       24.6809       27.4972       44.9222       37.5661       37.2629       43.1828       48.6145       15.2652       17.2177       21.5182       25.4575       52.6256       40.8307       39.5433       48.8454       72.3308       97.4938       91.2091       79.4719       82.4148      112.6797      162.1766      199.8746      178.7922      181.8811      184.0715      176.3170      149.6370      166.5097      160.6337      165.4786      163.3207      151.5708      126.3811      128.0495      123.0493      118.9375      123.6803      132.9184      125.2645      105.8878      110.5111      115.1645      116.9776      117.7771      111.4883      114.4155      147.1614      145.5296      119.4016      117.4246      119.4279      120.6248      117.9710      119.8381      104.9185       90.3536       92.3555       89.7551      107.4983      101.0981      101.9505      109.0431      109.1398       87.1964      102.2393       96.3416      107.7110       89.6490       92.5313       97.3334       79.3262       79.3207       86.3737       82.0592       78.9483       79.6408       83.0294       87.2785       94.9947       90.4285       91.2427       88.2422       86.8985      100.7333       96.3790       87.8937       84.3053       78.4857       70.7468       69.2166       58.4227       51.4188       49.4386       50.3642       41.2500       39.5978       42.3789       44.0142       34.1060       36.9110       36.4173       34.3827       30.2112       32.6318       35.3057       33.8282       45.5723       51.3457       50.2891       52.0234       54.3898       61.6459       66.1667       55.5313       62.0128       58.8633       49.6758       69.2759       55.3435       58.6329       53.1784       59.0720       52.1134       60.2120       69.0543       55.0467       55.6941       62.0526       85.5804        0.0000        0.0000        0.0000        0.0000        0.0000        0.0000        0.0000        0.0000        0.0000        0.0000        0.0000        0.0000        0.0000        0.0000        0.0000        0.0000        0.0000        0.0000        0.0000        0.0000        0.0000        0.0000        0.0000        0.0000        0.0000        0.0000        0.0000        0.0000        0.0000        0.0000        0.0000        0.0000        0.0000        0.0000        0.0000        0.0000        0.0000        0.0000        0.0000        0.0000        0.0000        0.0000        0.0000        0.0000        0.0000        0.0000        0.0000        0.0000        0.0000        0.0000        0.0000        0.0000        0.0000        0.0000        0.0000        0.0000        0.0000        0.0000        0.0000
        0.0000        0.0000        0.0000        0.0000        0.0000        0.0000        0.0000        0.0000        0.0000        0.0000        0.0000        0.0000        0.0000        0.0000        0.0000        0.0000        0.0000        0.0000        0.0000        0.0000        0.0000       13.2522       15.1049       15.2638       10.1867        5.6056        8.6638        5.6974        5.5843        5.1929        6.0104        5.8057        7.1100        8.0351        6.5149        7.0811       10.2892        3.8257        3.4278        9.2522       15.3418       13.6133        9.8344        7.5112        6.6078       11.6683       19.4439       20.8338       31.8769       34.3106       23.6820       26.0530       25.6347       28.2465       29.2866       18.7489       20.2023       33.4176       34.7013       32.0208       40.4166       35.8333       31.6116       26.3569       23.1514       30.1378       31.3768       17.1438       18.6687       18.2993       33.6328       58.7068       45.9843       57.6970       52.0454       60.8506       60.5151       74.4482       66.6979      102.8493      129.1819      147.5335      246.9065      205.0390      184.2292      165.0559      165.8742      159.0435      150.2770      148.7753      155.8455      161.0346      152.2465      142.6883      152.6801      135.8224      137.7499      150.9403      152.6773      139.4478      122.4335      112.6350      122.2848      119.8343      115.1181      133.5315      157.7936      195.4358      186.7165      154.7910      135.7419      138.2625      126.7646      122.3242      133.7409      132.5950      109.5342      101.4109       85.8437       98.9551      111.1351      112.8588      113.9876      139.7658      152.6075      135.2996      112.5491      123.7908      107.5363       95.2801       96.6555       95.3046      104.8675      105.5845      106.9337       88.5975       95.7682       93.5221      110.6818      117.0372      104.0262      104.6917      104.7340      103.9351      108.0393      111.9998      107.1443      102.3843       97.1530       97.9465       88.2295       75.5110       67.5825       56.2531       58.2034       50.4082       48.3281       46.9411       46.0856       41.8363       44.2653       45.0081       37.8639       36.5866       40.8859       39.1468       36.3797       51.3966       57.9810       55.2403       57.3563       68.1371       85.6130       74.0968       66.8460       61.3325       63.5571       60.0039       64.1130       63.4645       67.0791       87.8764       81.1800       68.5577       64.5025       55.7450       54.9281       55.8801       64.8141       85.5347      100.7789        0.0000        0.0000        0.0000        0.0000        0.0000        0.0000        0.0000        0.0000        0.0000        0.0000        0.0000        0.0000        0.0000        0.0000        0.0000        0.0000        0.0000        0.0000        0.0000        0.0000        0.0000        0.0000        0.0000        0.0000        0.0000        0.0000        0.0000        0.0000        0.0000        0.0000        0.0000        0.0000        0.0000        0.0000        0.0000        0.0000        0.0000        0.0000        0.0000        0.0000        0.0000        0.0000        0.0000        0.0000        0.0000        0.0000        0.0000        0.0000        0.0000        0.0000        0.0000        0.0000        0.0000        0.0000        0.0000        0.0000        0.0000        0.0000
        0.0000        0.0000        0.0000        0.0000        0.0000        0.0000        0.0000        0.0000        0.0000        0.0000        0.0000        0.0000        0.0000        0.0000        0.0000        0.0000        0.0000        0.0000        0.0000        0.0000        0.0000        0.0000       11.2775       11.3176       13.3644       11.7873        8.4910        5.1847        5.2776        4.4275        5.0510        5.1323        4.5706        4.1627        4.2324        2.5801        2.8971        9.1880        5.4838        8.6896       13.1229       16.5171       12.3680        6.9656        8.1442        7.7268       17.3076       18.9878       21.3757       25.1986       18.4512        8.7097       44.8943       12.5545       17.3372       20.3204       21.0131       26.6719       24.8405       22.8939       36.4769       35.9526       27.6979       13.6703        8.6008       15.2317       31.6611       16.9963       23.5473       25.7837       39.9207       46.9979       41.5353       50.8427       49.6949       96.3720       73.4319       83.4798       85.9301      128.9199      130.4792      157.9476      197.3178      180.4880      167.0803      156.0724      154.1540      147.8146      154.2997      148.1943      166.5819      160.9627      145.7749      161.7157      173.5370      158.0818      161.7571      162.9728      162.0197      140.1677      134.1495      130.3367      154.9092      134.0693      120.1190      137.2622      169.5205      210.0608      243.9906      204.0978      188.3941      186.1103      153.3826      143.2030      178.1681      169.0770      134.0950      109.5938       96.2746      100.8021       98.6907      108.1784      110.1707      148.3408      144.7895      125.5863      102.4740      107.8805      113.9519      114.9508      130.2642      119.9391      117.2783      129.7263      115.8629      110.6018      103.0386       99.4046      135.7056      129.7465      111.3249      113.9757      116.2487      109.3621      109.0939      115.7970      115.6159      113.9027      115.7324      105.4820       89.8825       86.9470       74.7922       69.4736       66.4352       56.1022       53.3839       51.4999       47.9859       48.9614       47.2169       45.3737       40.9882       40.7473       40.6722       41.3315       41.7997       50.0177       53.8148       54.4155       58.9020       80.1956       75.2808       64.3062       64.3100       65.9440       64.2220       69.1542       84.8911       86.4340       96.1864      121.6200      100.9892       92.1845       87.3781       81.7713       71.3703       63.9142       68.3400       95.3291      100.4455        0.0000        0.0000        0.0000        0.0000        0.0000        0.0000        0.0000        0.0000        0.0000        0.0000        0.0000        0.0000        0.0000        0.0000        0.0000        0.0000        0.0000        0.0000        0.0000        0.0000        0.0000        0.0000        0.0000        0.0000        0.0000        0.0000        0.0000        0.0000        0.0000        0.0000        0.0000        0.0000        0.0000        0.0000        0.0000        0.0000        0.0000        0.0000        0.0000        0.0000        0.0000        0.0000        0.0000        0.0000        0.0000        0.0000        0.0000        0.0000        0.0000        0.0000        0.0000        0.0000        0.0000        0.0000        0.0000        0.0000        0.0000        0.0000
        0.0000        0.0000        0.0000        0.0000        0.0000        0.0000        0.0000        0.0000        0.0000        0.0000        0.0000        0.0000        0.0000        0.0000        0.0000        0.0000        0.0000        0.0000        0.0000        0.0000        0.0000        9.6206        9.3997       16.3558       11.2812       11.2200        8.0443       13.3048        7.8828        9.6771       14.4406       13.4887        5.3237        4.2402        6.1155       13.2815       13.0529       20.7181       24.7546       24.1040       21.4063       25.3458       15.8450       15.0161       16.3869       11.9427       16.1289       20.7997       30.3438       25.5084       51.4822       19.0206       20.7390       27.8295       32.0129       21.5737       31.0314       36.0188       33.8605       50.2492       24.2712       27.6746       27.3057       19.4890       17.6515       21.0369       24.4710       25.0055       29.1642       30.4965       31.0778       41.7845       47.1776       49.7347       55.3566       71.7533       77.8268       91.3910       92.2804      116.7529      126.5196      153.3744      164.1134      154.0408      147.4670      162.5116      176.7516      155.4145      154.1733      169.2038      186.2462      168.2912      169.3147      192.8676      203.0610      156.7232      151.8734      163.5040      155.4969      127.1554      127.2290      137.7254      144.0896      145.3104      153.0773      163.3569      165.2726      194.7160      194.0531      186.0094      180.3228      182.0199      167.1594      144.6248      151.2669      170.2541      141.9048      143.3234      126.7572      138.3818      141.1537      132.3472      146.1085      138.9408      127.8033      133.2117      110.6670      124.5981      119.6715      122.0415      139.2344      132.8511      113.5890      112.2503      116.0183      134.5555      139.1307      131.8187      137.8320      126.8905      129.9360      123.9994      126.5135      140.6496      140.7121      129.3951      130.9551      144.6677      154.4241      128.4955      118.5750       87.1769       72.4926       70.6918       75.8199       70.2162       66.8671       61.8840       57.4788       60.9954       62.2516       62.1847       61.8919       59.4964       61.0000       58.9158       57.4754       66.7839       71.3502       72.5816       66.2743      106.6904       78.4283       70.4623       82.0050       76.5934       74.7402       81.6084       80.8365      102.3865       99.9068       94.8061       91.3802      105.3231      142.8368       88.4591       86.7318       85.3237       87.1641       98.0236       99.5196      118.5027        0.0000        0.0000        0.0000        0.0000        0.0000        0.0000        0.0000        0.0000        0.0000        0.0000        0.0000        0.0000        0.0000        0.0000        0.0000        0.0000        0.0000        0.0000        0.0000        0.0000        0.0000        0.0000        0.0000        0.0000        0.0000        0.0000        0.0000        0.0000        0.0000        0.0000        0.0000        0.0000        0.0000        0.0000        0.0000        0.0000        0.0000        0.0000        0.0000        0.0000        0.0000        0.0000        0.0000        0.0000        0.0000        0.0000        0.0000        0.0000        0.0000        0.0000        0.0000        0.0000        0.0000        0.0000        0.0000        0.0000        0.0000
        0.0000        0.0000        0.0000        0.0000        0.0000        0.0000        0.0000        0.0000        0.0000        0.0000        0.0000        0.0000        0.0000        0.0000        0.0000        0.0000        0.0000        0.0000        0.0000        0.0000        9.5031       13.6024        9.8719       13.1438       14.6935       10.0861       10.6571        7.1731        4.6986        4.2023        5.0292        5.4532        4.0854        3.5392        3.8432       10.8874       14.4594       16.0039       25.5012       20.4851       15.9063       11.1435        8.9218        8.0027       10.2177       10.3644       11.4345       13.3092       17.1941       18.9203       52.2465       24.7237       27.1447       22.3818       20.2570       20.9039       21.2547       24.8694       32.6854       27.0928       20.9747       15.8664       24.1219       16.7824       17.6742       22.9385       24.1929       20.7650       25.3966       25.4970       28.2007       38.0705       45.6982       52.2668       54.5887       75.9971       84.9101       96.7786       98.4165      153.9303      142.8390      149.5906      155.7281      151.4503      162.3738      154.8728      159.6598      162.3696      167.1110      179.9530      178.2059      173.7104      175.5184      174.0241      215.0005      171.9319      165.9938      152.5559      154.4233      147.2543      147.9622      153.3638      173.8368      168.4131      170.8540      178.3265      180.5728      184.3517      194.3676      195.2371      194.8419      203.9843      193.1705      170.9924      162.4749      173.7783      179.4586      168.4443      140.9449      149.1606      171.4179      170.3559      154.5607      143.0780      125.1715      126.5265      128.7103      126.0876      142.7967      138.7341      126.3231      125.4039      108.2697      105.4828      114.7565      134.3955      161.7422      129.5260      121.8872      138.0776      138.7780      138.8938      136.8297      141.8051      152.0443      152.8239      158.6828      162.4636      163.2559      149.7198      122.8660       91.1545       81.5789       73.1800       77.8328       75.1845       72.3629       62.9813       63.2792       70.9784       72.7365       73.8794       70.0277       69.9911       70.7485       70.1564       70.6641       84.5040       75.8815       70.8244       68.5196       76.1690       70.7440       76.8814       72.4024       82.1688       78.4678       85.6540       93.0932      112.0271      110.5368      113.5910      108.8650      124.5471      135.4621      113.7837      104.8441      103.9531      118.2467      108.0434      111.1006      131.2607      157.7933        0.0000        0.0000        0.0000        0.0000        0.0000        0.0000        0.0000        0.0000        0.0000        0.0000        0.0000        0.0000        0.0000        0.0000        0.0000        0.0000        0.0000        0.0000        0.0000        0.0000        0.0000        0.0000        0.0000        0.0000        0.0000        0.0000        0.0000        0.0000        0.0000        0.0000        0.0000        0.0000        0.0000        0.0000        0.0000        0.0000        0.0000        0.0000        0.0000        0.0000        0.0000        0.0000        0.0000        0.0000        0.0000        0.0000        0.0000        0.0000        0.0000        0.0000        0.0000        0.0000        0.0000        0.0000        0.0000        0.0000
        0.0000        0.0000        0.0000        0.0000        0.0000        0.0000        0.0000        0.0000        0.0000        0.0000        0.0000        0.0000        0.0000        0.0000        0.0000        0.0000        0.0000        0.0000        0.0000        0.0000       20.0614       13.9162       10.9996       11.0921        8.4445        6.9390        4.1024       10.8836        6.4708        6.3823        7.0110        2.9493        2.0127        2.1960        2.1625        7.7595        8.2628       10.2261       12.2329       13.0551       17.9600       17.4068        7.8548        5.4719        9.1285       14.3648       16.2041       22.2525       26.2453       26.0637       25.9177       17.5325       18.3182       19.6474       23.9332       28.3330       17.1479       16.2875       41.5500       21.6103       20.8901       37.3133       24.9924       18.7174       22.9821       35.8392       43.4385       27.4213       21.5986       34.7425       37.6588       42.1516       43.9731       51.7702       55.2739       68.3281       83.6631       90.0758      102.4635      155.4369      157.2081      174.4041      195.5327      192.2180      188.7711      166.9851      174.3039      163.8366      165.3942      164.5896      163.6230      166.2522      187.1152      185.4259      201.1862      148.5927      158.8068      159.8939      171.4061      164.9077      171.8849      159.5754      173.1586      184.8993      181.7482      179.1521      186.5910      191.0848      194.2127      202.3092      213.2414      225.7844      205.6923      205.1324      181.1730      202.7149      223.0712      194.4963      159.0782      171.9004      184.0158      151.7932      148.6265      145.9994      133.4124      120.3222      122.0918      118.4357      112.5531      110.8556      113.2184      109.7119      131.2943      130.7198      136.5072      178.1080      202.6873      190.9014      162.4115      159.1508      163.7551      159.3343      156.3484      155.3776      162.1044      162.0381      150.8183      144.8989      159.3575      151.4695      128.8896       94.5377       89.4270       83.5766       72.9364       71.6402       78.2599       75.5384       74.4290       72.8243       74.0026       72.3920       77.0589       74.8597       80.1011       77.5970       76.0820       75.3952       70.9674       75.7423       81.1798       87.2716       96.7863       76.1057      101.8119       99.9313       99.8299       94.3719       96.0481      116.6811      115.2849      118.1985      112.6187      108.8866      129.2271      132.0429      136.6176      127.8423      116.7380      103.5004      125.5159      124.0413      126.3201      132.0608        0.0000        0.0000        0.0000        0.0000        0.0000        0.0000        0.0000        0.0000        0.0000        0.0000        0.0000        0.0000        0.0000        0.0000        0.0000        0.0000        0.0000        0.0000        0.0000        0.0000        0.0000        0.0000        0.0000        0.0000        0.0000        0.0000        0.0000        0.0000        0.0000        0.0000        0.0000        0.0000        0.0000        0.0000        0.0000        0.0000        0.0000        0.0000        0.0000        0.0000        0.0000        0.0000        0.0000        0.0000        0.0000        0.0000        0.0000        0.0000        0.0000        0.0000        0.0000        0.0000        0.0000        0.0000        0.0000
        0.0000        0.0000        0.0000        0.0000        0.0000        0.0000        0.0000        0.0000        0.0000        0.0000        0.0000        0.0000        0.0000        0.0000        0.0000        0.0000        0.0000        0.0000        0.0000        0.0000       17.3172       12.4014       15.8586        9.1067        7.0905        8.7607       19.9166        9.5416       10.9472        7.1530        4.9576        4.7583        2.4955        2.7488        3.5967        6.1092        9.6349        9.2420        7.5406       14.0520       14.1152       10.5541       11.6193        8.6873        9.7699       56.9886       62.6814       24.5748       33.0033       26.3487       23.3797       14.3945       20.1499       24.4031       28.2034       25.8624       14.4420       10.0466       13.8446       15.7069       25.7151       32.5417       30.9681       20.6409       20.5212       22.0908       22.5950       19.8217       20.4027       47.5314       62.2179       56.5778       74.6616       55.2391       63.1528       94.6931       88.4817       89.2450      118.5837      153.3508      175.2238      200.5179      207.8193      209.4861      212.8038      223.2158      210.6603      168.7069      159.6436      137.6320      142.7134      155.1505      196.9934      213.7040      223.1707      162.5609      169.2821      171.2421      172.9875      169.8158      177.6892      192.9310      193.8885      181.1034      184.1092      195.0272      209.9278      222.7970      212.6817      220.4057      222.1240      229.4313      228.1041      238.0098      218.1546      264.0139      230.2824      200.0594      183.2345      181.7367      146.5608      135.9221      155.6609      140.3484      140.3145      121.8046      118.4404      109.1882      113.0569      110.5828      104.9678      116.1890      137.0611      174.4340      162.6697      206.4158      218.9177      196.3807      189.8467      180.6445      177.8927      165.7787      174.3354      189.9297      167.4718      146.9557      144.2513      141.6265      138.0147      149.9831      136.7343      114.1451      106.7049       84.8594       81.8669       73.1894       62.9344       67.9630       71.4168       72.9689       71.3810       74.5056       76.6850       80.5375       80.1372       78.5175       91.1624       94.3351       84.7274       85.2700       96.8752      100.0466       84.4955       76.6023       87.7818       86.0237       85.1310       89.7773      106.0787      111.1324      110.7806      112.2491      109.7331      112.3930      124.2161      130.9827      130.9452      127.2891      118.4192      130.6075      136.7062      124.3188      128.0180      147.7231      146.1741        0.0000        0.0000        0.0000        0.0000        0.0000        0.0000        0.0000        0.0000        0.0000        0.0000        0.0000        0.0000        0.0000        0.0000        0.0000        0.0000        0.0000        0.0000        0.0000        0.0000        0.0000        0.0000        0.0000        0.0000        0.0000        0.0000        0.0000        0.0000        0.0000        0.0000        0.0000        0.0000        0.0000        0.0000        0.0000        0.0000        0.0000        0.0000        0.0000        0.0000        0.0000        0.0000        0.0000        0.0000        0.0000        0.0000        0.0000        0.0000        0.0000        0.0000        0.0000        0.0000        0.0000        0.0000
        0.0000        0.0000        0.0000        0.0000        0.0000        0.0000        0.0000        0.0000        0.0000        0.0000        0.0000        0.0000        0.0000        0.0000        0.0000        0.0000        0.0000        0.0000        0.0000        0.0000        0.0000        9.3249       10.2193        9.0115        9.3996       10.6782       14.3811        8.5838       10.9900        8.4900        7.7893        6.5485        5.7965       10.6704        4.6078       15.5070       12.8356       13.8387       18.2335       18.0920       17.1658       19.7077       18.8260       22.2575       21.9681       30.9361       29.9172       29.3819       39.0808       27.2144       21.7544       16.4264       25.7468       33.8887       36.9366       12.2669       36.7755       63.4304       35.1118       20.3653       27.6374       19.7733       18.3315       21.0085       24.5157       25.2615       23.0728       18.2222       27.8572       24.8827       33.0799       44.9748       54.2543       40.6614       49.9112       79.4483       97.0187      113.0032      129.5351      201.7144      183.3450      201.3576      213.9360      251.8237      267.5499      346.8438      286.7094      206.5637      215.6586      186.4951      200.4057      166.8514      193.7007      161.5444      184.7104      139.5387      143.8945      158.7594      170.0378      175.5274      187.2566      200.7751      194.5205      223.1795      220.7969      226.4929      234.8113      218.9972      232.0410      229.2329      227.9439      259.0966      254.6178      251.4167      233.3181      241.0484      227.9758      222.5875      221.4669      233.8538      184.1478      163.0775      156.3861      157.4303      142.0604      133.2533      121.6485      117.8363      126.5077      125.2737      121.9908      143.4730      150.7067      166.8600      174.0995      226.4281      269.3643      224.5149      221.7510      208.1435      207.2398      199.8602      193.5658      200.5616      189.5970      165.3319      154.0002      161.1190      173.3385      174.0209      151.4094      135.0183      119.6291      102.7284       87.8118       83.2015       75.2214       78.7177       82.2803       74.1187       77.6211       77.9805       70.6265       65.6647       74.5073       76.6780       97.8835       96.5323       77.0751       82.3258       82.7117       93.6581      102.2511      104.0541       93.9579      100.9217       96.8513      101.8697       99.8745       93.6864      102.1298      105.0006      102.9131      110.5073      131.3628      129.7419      128.3420      122.2499      133.5020      141.9740      159.3915      152.2098      161.9972      137.1535      142.2001      145.6800        0.0000        0.0000        0.0000        0.0000        0.0000        0.0000        0.0000        0.0000        0.0000        0.0000        0.0000        0.0000        0.0000        0.0000        0.0000        0.0000        0.0000        0.0000        0.0000        0.0000        0.0000        0.0000        0.0000        0.0000        0.0000        0.0000        0.0000        0.0000        0.0000        0.0000        0.0000        0.0000        0.0000        0.0000        0.0000        0.0000        0.0000        0.0000        0.0000        0.0000        0.0000        0.0000        0.0000        0.0000        0.0000        0.0000        0.0000        0.0000        0.0000        0.0000        0.0000        0.0000        0.0000
        0.0000        0.0000        0.0000        0.0000        0.0000        0.0000        0.0000        0.0000        0.0000        0.0000        0.0000        0.0000        0.0000        0.0000        0.0000        0.0000        0.0000        0.0000        0.0000        0.0000        0.0000        8.1050        8.6979       13.3964       11.0627       11.7666        9.1141       10.2294        9.0632        9.0876        6.2195        9.3902       13.6145       14.0985       16.5625       35.6508       22.8878       25.6854       40.6269       26.6987       34.8911       44.5312       28.0383       23.0097       37.3682       27.4794       35.6025       49.2331       45.4353       26.8331       28.0939       19.6398       24.2875       32.5776       34.5821       15.6947       26.6907       28.8039       50.1176       27.4704       25.6552       21.8222       18.7640       26.6018       24.5467       25.0701       23.2105       18.2877       24.4055       25.7215       50.7752       48.7033       39.4722       41.5337       46.0583       76.3053       86.9119      100.0162      103.0464      200.5935      246.8904      272.5646      291.1422      275.8835      306.7391      296.4238      254.1011      222.0235      210.7324      192.7310      190.7615      157.6096      168.3844      141.0371      156.2482      126.5850      133.4337      142.1208      152.8713      163.1301      184.8261      196.4508      194.1631      228.7961      252.7098      225.7680      219.2528      217.4430      273.1953      228.1140      233.5310      271.1220      279.5968      268.0858      251.5843      313.9342      277.8633      270.0638      254.1008      280.1243      196.8715      175.0550      166.6510      179.3388      150.3720      152.1020      152.9059      151.8790      145.6191      136.4935      141.3767      154.2017      170.6770      223.8987      235.2406      252.1585      257.8466      249.8895      235.0138      231.7378      231.1913      219.9107      202.2055      192.5069      179.4515      166.6666      157.9929      162.6510      164.7540      160.2078      141.6545      120.3807      121.8396      112.0628       90.6819       79.2435       77.3808       74.4172       78.5466       88.1719       81.4368       95.3512       79.1915       65.4907       71.4677       72.2543       85.7761       86.7099       81.0878       90.0562       99.2582      111.7104      115.4733      117.5296      114.4679      124.5235      147.0469      154.7765      117.4107      104.8600      108.1864      105.0562      110.3646      114.8497      122.9169      132.7242      132.0270      125.3111      132.5209      148.9882      152.2360      162.3674      204.4937      164.0811      146.8783      178.7401        0.0000        0.0000        0.0000        0.0000        0.0000        0.0000        0.0000        0.0000        0.0000        0.0000        0.0000        0.0000        0.0000        0.0000        0.0000        0.0000        0.0000        0.0000        0.0000        0.0000        0.0000        0.0000        0.0000        0.0000        0.0000        0.0000        0.0000        0.0000        0.0000        0.0000        0.0000        0.0000        0.0000        0.0000        0.0000        0.0000        0.0000        0.0000        0.0000        0.0000        0.0000        0.0000        0.0000        0.0000        0.0000        0.0000        0.0000        0.0000        0.0000        0.0000        0.0000        0.0000        0.0000
        0.0000        0.0000        0.0000        0.0000        0.0000        0.0000        0.0000        0.0000        0.0000        0.0000        0.0000        0.0000        0.0000        0.0000        0.0000        0.0000        0.0000        0.0000        0.0000        0.0000        0.0000       16.7086       16.9822       13.6409       16.2114       16.5370       15.5857       14.6965       14.6094        9.6915       14.4305       18.0528       26.9357       25.1021       21.6640       36.3783       23.1021       24.8408       26.0892       20.5612       54.8193       42.8979       35.9156       58.7988       39.4371       36.3062       53.0512       45.4411       59.0730       46.4754       34.5522       27.2069       35.4954       39.9332       37.1878       26.8036       27.5516       30.2206       39.6586       21.5465       20.2327       30.6640       35.9820       30.3420       29.8569       27.1607       28.2218       28.0946       24.0198       41.3331       49.1884       51.3420       41.6167       44.4707       45.2060       73.0240       88.4003       96.0700      110.4755      215.1915      239.0432      265.1722      279.3840      273.5947      278.9045      258.3793      220.3567      212.1856      199.2974      161.6609      149.5325      112.9341      123.3585      123.6534      132.9846      107.4715      111.2335      115.3622      143.9971      139.1337      158.7210      164.0573      182.2158      214.3486      237.0905      205.6293      198.2773      197.9233      214.0475      225.4142      255.2299      277.8050      283.7774      275.4727      279.4764      349.9061      302.8255      267.1208      236.0708      260.9476      191.3350      183.3288      191.3331      188.5544      177.8689      169.5306      179.4174      160.8647      162.4212      163.8396      164.9195      175.6907      204.0143      239.0188      252.9466      275.6651      280.8656      294.0606      288.5827      274.4511      260.0783      235.8424      214.1776      206.1037      182.2574      168.5528      162.5161      174.9211      169.9263      163.5842      142.8204      120.8006      119.4121      111.3056      100.9020       92.7763       82.0466       76.5432       77.8509       91.8702       79.4135       77.0095       74.0587       61.8489       62.9086       72.5301       75.6703       87.2038       94.6009      103.1755      104.0469      126.4188      123.4103      128.1568      131.1639      137.9138      142.5768      145.4099      125.8188      121.1313      114.1675      116.7717      129.6128      110.8449      115.0424      120.6316      129.2312      135.9386      125.5868      150.8121      175.9727      167.6868      190.5946      213.4910      233.5249      191.0400        0.0000        0.0000        0.0000        0.0000        0.0000        0.0000        0.0000        0.0000        0.0000        0.0000        0.0000        0.0000        0.0000        0.0000        0.0000        0.0000        0.0000        0.0000        0.0000        0.0000        0.0000        0.0000        0.0000        0.0000        0.0000        0.0000        0.0000        0.0000        0.0000        0.0000        0.0000        0.0000        0.0000        0.0000        0.0000        0.0000        0.0000        0.0000        0.0000        0.0000        0.0000        0.0000        0.0000        0.0000        0.0000        0.0000        0.0000        0.0000        0.0000        0.0000        0.0000        0.0000        0.0000
        0.0000        0.0000        0.0000        0.0000        0.0000        0.0000        0.0000        0.0000        0.0000        0.0000        0.0000        0.0000        0.0000        0.0000        0.0000        0.0000        0.0000        0.0000        0.0000        0.0000        0.0000       17.4371       11.4379       15.8509       23.9594       23.7725       21.8138       19.8764       20.8055       27.7554       23.0553       26.5472       33.1339       31.7745       23.5867       40.8447       34.1786       39.8975       21.5244       27.5197       52.8267       42.6680       50.0121       68.7468       43.0187       35.5425       44.6618       20.2371       29.7533       31.4536       34.3901       33.2502       46.0214       52.6609       34.0023       47.1196       40.3293       37.7319       39.0387       22.3637       30.6162       38.8648       36.5534       41.2403       28.4729       39.4328       27.5203       29.9319       32.5057       41.0628       56.6374       57.8128       43.4854       45.5501       51.0416       77.6066       78.7578       84.1182      101.4877      148.2619      239.8718      265.3031      255.7067      281.2635      250.4097      221.6290      186.7530      172.9501      159.6100      148.5814      131.7353      102.2550      105.3300      108.7562      111.1073       79.8019       82.2010       90.7871      110.2621      113.1630      152.7634      171.9659      187.4774      232.0827      202.3971      197.1957      186.4813      194.5337      220.7961      235.7694      268.4556      291.3905      283.9461      287.8295      287.2468      321.3930      312.5981      267.3018      232.8552      229.1776      209.7971      208.2410      195.9265      196.9418      207.3364      187.1377      189.4725      191.4624      176.8968      170.2681      184.1523      200.9665      250.3409      262.0317      266.2836      329.7363      320.4710      315.8378      298.8380      286.7611      278.6988      234.2664      217.3522      195.1299      177.1501      168.8804      159.1445      172.6857      164.7813      160.0565      144.6715      117.1207      112.6565      104.5476      100.6037       79.2045       75.9792       76.1885       71.1783       71.3422       73.5288       67.4552       61.6281       58.9331       76.5592       75.4513       81.9927       97.2275      106.4206      119.1804      117.7057      126.5775      130.0865      140.2304      132.3611      133.8024      146.8887      153.0563      149.1040      138.7190      129.2342      111.9025      115.8878      115.4852      115.7924      126.8591      138.9453      163.2566      164.3648      157.0060      218.4160      184.6190      197.3358      210.1106      194.3508        0.0000        0.0000        0.0000        0.0000        0.0000        0.0000        0.0000        0.0000        0.0000        0.0000        0.0000        0.0000        0.0000        0.0000        0.0000        0.0000        0.0000        0.0000        0.0000        0.0000        0.0000        0.0000        0.0000        0.0000        0.0000        0.0000        0.0000        0.0000        0.0000        0.0000        0.0000        0.0000        0.0000        0.0000        0.0000        0.0000        0.0000        0.0000        0.0000        0.0000        0.0000        0.0000        0.0000        0.0000        0.0000        0.0000        0.0000        0.0000        0.0000        0.0000        0.0000        0.0000        0.0000        0.0000
        0.0000        0.0000        0.0000        0.0000        0.0000        0.0000        0.0000        0.0000        0.0000        0.0000        0.0000        0.0000        0.0000        0.0000        0.0000        0.0000        0.0000        0.0000        0.0000        0.0000        0.0000        0.0000       15.0787       19.3786       26.2471       27.5415       27.9987       36.0462       42.9904       38.4083       30.0329       12.8642       14.3762       18.8642       14.1996       49.5286       45.3883       39.7427       36.0717       34.7864       41.5285       44.9898       34.4698       45.1046       52.5835       43.1399       40.5139       29.1910       37.7211       41.0983       50.5685        8.2818       22.2326       21.1549        9.5157       31.7355       22.8759       24.2370       22.0648       19.5329       23.3125       27.0788       28.7125       27.7815       27.8874       54.8869       36.3212       51.8177       45.9444       51.8905       56.8843       52.7456       64.5026       71.9273       67.9866       90.9232      107.3578      108.8836      127.7019      207.1464      264.9483      246.7666      253.7057      308.8087      267.3612      254.0288      218.0258      243.7006      186.0404      198.2179      149.7306      107.4345      103.4133      122.4606      137.5237       69.3406       63.4000       82.8169       89.4515       96.6430      123.0013      146.5944      175.5831      180.0594      182.2145      174.0697      176.5530      203.0352      230.8757      236.0304      250.0083      304.7977      301.9549      301.6373      294.8423      302.2353      273.3167      276.0087      232.7925      260.4987      233.0121      202.7416      192.3231      179.1722      185.6053      173.1499      172.3900      172.7420      182.2048      186.3106      205.8963      229.3979      256.5878      276.4434      278.9655      313.5424      296.9877      290.6831      264.4341      276.5515      265.2945      247.0412      210.9725      204.7612      195.6991      170.4531      171.8939      168.1620      179.9406      184.2031      161.3532      121.4220      102.0111       97.7141       95.8802       85.7644       83.7673       89.1020       76.9075       69.7515       78.5489       64.2177       50.3582       53.8024       80.9678       77.3102       90.2422      105.5003      127.1530      151.0666      148.0210      137.3757      145.0064      143.7280      141.4876      150.7275      159.8035      149.3144      151.5036      153.4282      142.8011      140.5818      136.1206      127.9872      134.8147      138.0038      145.0741      150.8814      149.7384      158.6960      172.2826      192.5191      205.3890      203.6141      207.6707      193.4983      236.5943      272.2631      269.7252        0.0000        0.0000        0.0000        0.0000        0.0000        0.0000        0.0000        0.0000        0.0000        0.0000        0.0000        0.0000        0.0000        0.0000        0.0000        0.0000        0.0000        0.0000        0.0000        0.0000        0.0000        0.0000        0.0000        0.0000        0.0000        0.0000        0.0000        0.0000        0.0000        0.0000        0.0000        0.0000        0.0000        0.0000        0.0000        0.0000        0.0000        0.0000        0.0000        0.0000        0.0000        0.0000        0.0000        0.0000        0.0000        0.0000        0.0000        0.0000        0.0000        0.0000
        0.0000        0.0000        0.0000        0.0000        0.0000        0.0000        0.0000        0.0000        0.0000        0.0000        0.0000        0.0000        0.0000        0.0000        0.0000        0.0000        0.0000        0.0000        0.0000        0.0000        0.0000        0.0000        0.0000        0.0000        0.0000        0.0000       32.9222       48.9976       53.3620       47.1081       39.5919       16.7659       19.7368       19.2977       12.5075       23.1928       23.3345       25.4412       22.2228       33.2511       33.2519       19.3355       35.6763       77.1204       50.2014       55.0255       69.7441       51.1516       54.1782       41.5168       46.4539       16.5298       16.0388        8.3530       11.5316       20.7979       20.1925       24.0091       27.9321       23.8494       31.1943       27.6542       29.5145       29.1157       27.6099       32.2307       45.3812       46.3054       43.2022       49.9336       52.5976       69.6483       82.3491       83.2135       82.9465      108.4697      108.3111      103.7522      137.1507      234.8333      272.7453      235.4023      227.6989      267.0262      284.6984      333.0116      300.7607      355.7527      251.4322      196.7965      135.8630       90.1674       88.3885       83.2557       82.8386       52.2728       65.5475       57.2495       65.1920       69.5531      102.5043      121.6131      140.6850      131.6893      155.0179      145.6665      146.5634      182.3278      203.0237      224.5678      244.7813      285.4507      300.7240      308.0783      295.0345      325.6040      292.3470      297.6461      264.9847      293.8064      249.7461      215.1568      189.9892      180.3469      187.0439      178.8569      174.4485      197.0714      206.5126      229.4192      247.6617      265.0501      268.0301      261.8417      265.7783      278.3210      278.5795      274.0576      253.0458      254.1013      241.3515      251.7294      222.8528      198.7823      192.1551      187.0733      176.3164      183.0015      192.6691      181.8211      166.1389      126.2752      115.1329      125.2232      120.6241       80.1581       71.7323       65.7361       74.3692       62.0084       77.3282       57.3156       55.0916       52.7790       56.4616       81.2563      109.8734      119.9951      155.5174      172.8928      154.5372      160.0067      146.7138      136.5844      131.4504      158.7138      164.0852      174.3159      182.0088      162.8142      153.6357      154.8865      152.5423      159.4323      167.3956      175.9631      185.1709      153.0495      150.5968      156.7392      168.7557      178.1239      208.1358      208.6852      224.4651      241.8767      289.6681      314.8836      271.5684        0.0000        0.0000        0.0000        0.0000        0.0000        0.0000        0.0000        0.0000        0.0000        0.0000        0.0000        0.0000        0.0000        0.0000        0.0000        0.0000        0.0000        0.0000        0.0000        0.0000        0.0000        0.0000        0.0000        0.0000        0.0000        0.0000        0.0000        0.0000        0.0000        0.0000        0.0000        0.0000        0.0000        0.0000        0.0000        0.0000        0.0000        0.0000        0.0000        0.0000        0.0000        0.0000        0.0000        0.0000        0.0000        0.0000        0.0000        0.0000        0.0000        0.0000
        0.0000        0.0000        0.0000        0.0000        0.0000        0.0000        0.0000        0.0000        0.0000        0.0000        0.0000        0.0000        0.0000        0.0000        0.0000        0.0000        0.0000        0.0000        0.0000        0.0000        0.0000        0.0000        0.0000        0.0000        0.0000        0.0000        0.0000       58.3845       64.3108       60.9154       56.3664       20.8695       33.0320       26.6041       22.2591       40.9244       26.8500       27.5247       25.6575       25.7023       26.5800       29.9829       36.6263      103.6225       74.5480      106.8899       96.2562       61.3351       45.9448       39.9553       58.4872       16.4221       32.6889        8.9247       12.1549       20.6994       22.3263       32.3521       37.3098       28.5531       30.5469       31.4831       40.3316       47.5807       47.3496       42.9954       53.5134       48.7341       41.4577       49.7230       50.3152       65.9147       67.7511       71.8243       82.6732      120.1457      124.3310      131.4745      147.4782      232.4298      263.7650      341.4642      302.1422      316.5623      311.4622      290.7280      264.6996      297.4724      199.5672      226.9137      200.6875      102.3494       87.1448       74.2633       62.0807       42.6394       42.4627       36.9204       45.4900       57.5394       74.7621      105.4026      116.3336      133.9033      123.3676      119.6384      132.3092      165.6575      187.7711      220.8231      232.4483      283.7520      304.1035      302.3993      278.6509      294.9148      285.9417      304.2415      277.0291      275.6371      248.9715      214.9445      182.9399      184.9935      219.4772      212.1547      212.4839      233.4035      244.7315      239.3434      248.5850      278.5311      270.1394      233.1192      234.2820      254.2247      268.5443      242.7285      218.5907      226.0467      217.3095      210.2285      198.9383      173.5420      166.7396      171.1921      174.9572      178.6202      160.1569      151.1524      151.1322      138.7821      126.6410      110.7128       84.1483       68.8062       59.4110       60.5526       64.5706       50.6964       59.3430       59.7058       67.1131       68.2443       66.1656       85.7996      115.4193      138.7849      178.9190      189.2135      190.9648      151.8242      148.3392      143.3365      151.4784      181.3548      184.0964      190.9461      193.7406      181.3859      182.2372      184.8875      187.0217      194.9774      208.7823      208.2896      190.4743      156.2136      164.3764      182.0247      175.9674      192.1115      202.7592      224.4027      260.4930      276.4683      331.7393      323.2954      329.6321      245.0400        0.0000        0.0000        0.0000        0.0000        0.0000        0.0000        0.0000        0.0000        0.0000        0.0000        0.0000        0.0000        0.0000        0.0000        0.0000        0.0000        0.0000        0.0000        0.0000        0.0000        0.0000        0.0000        0.0000        0.0000        0.0000        0.0000        0.0000        0.0000        0.0000        0.0000        0.0000        0.0000        0.0000        0.0000        0.0000        0.0000        0.0000        0.0000        0.0000        0.0000        0.0000        0.0000        0.0000        0.0000        0.0000        0.0000        0.0000        0.0000        0.0000
        0.0000        0.0000        0.0000        0.0000        0.0000        0.0000        0.0000        0.0000        0.0000        0.0000        0.0000        0.0000        0.0000        0.0000        0.0000        0.0000        0.0000        0.0000        0.0000        0.0000        0.0000        0.0000        0.0000        0.0000        0.0000        0.0000        0.0000        0.0000        0.0000        0.0000       86.6708       48.7114       45.3028       32.4470       25.1744       86.3817       59.7803       38.5714       32.2596       37.9301       43.3939       44.6198       42.1163       65.9908       90.3750      117.0306      112.9900       71.6309       71.4402       62.8608       68.9671       18.2485       29.3587       12.9130       23.6104       23.0407       26.2409       41.2048       39.6556       38.0189       43.7779       39.7159       41.2110       53.0579       60.7234       55.2261       68.8719       60.4085       52.5151       51.8978       60.4997       83.6147       75.9408       86.9500       90.9846       97.2146      102.6117      125.1293      170.4223      228.8695      280.5274      311.5632      302.1752      354.3455      316.0722      304.5710      242.2414      222.6323      170.3963      135.3162      155.5922       91.7389       84.2866       77.6983       60.9693       39.9716       33.5681       35.0296       33.3998       46.9746       54.6370       78.4283       88.0007       92.1491      101.7124      111.2143      113.0325      136.5377      163.8334      187.8951      206.9492      282.1479      289.9138      297.0247      266.8873      286.8022      301.1062      297.1962      275.1819      286.0157      251.3580      228.9398      197.8663      184.9189      208.5926      248.1362      263.8928      231.7253      227.2196      224.3656      208.8226      239.7271      263.7555      235.8309      234.5459      229.1681      245.5756      218.1980      193.5920      207.7322      207.2116      189.5108      185.5345      167.2944      156.8292      176.0389      137.3380      133.3586      137.8719      137.1425      134.0380      130.6740      102.8608       94.5817       69.2056       72.9977       71.8105       54.0774       52.4602       48.4544       52.5296       60.5354       71.4340       81.0570       78.1049      115.9655      129.8116      137.9284      162.0778      187.1392      188.7161      156.7608      151.7020      168.3011      176.8101      225.2386      236.6740      226.6835      224.3371      218.2045      233.3194      246.3009      245.8885      236.9311      248.7367      254.3177      237.1013      193.7808      176.0990      192.8913      206.3859      207.3957      219.5293      245.3727      309.2512      229.9321      319.5524      326.3068      299.2584      272.8200        0.0000        0.0000        0.0000        0.0000        0.0000        0.0000        0.0000        0.0000        0.0000        0.0000        0.0000        0.0000        0.0000        0.0000        0.0000        0.0000        0.0000        0.0000        0.0000        0.0000        0.0000        0.0000        0.0000        0.0000        0.0000        0.0000        0.0000        0.0000        0.0000        0.0000        0.0000        0.0000        0.0000        0.0000        0.0000        0.0000        0.0000        0.0000        0.0000        0.0000        0.0000        0.0000        0.0000        0.0000        0.0000        0.0000        0.0000        0.0000        0.0000
        0.0000        0.0000        0.0000        0.0000        0.0000        0.0000        0.0000        0.0000        0.0000        0.0000        0.0000        0.0000        0.0000        0.0000        0.0000        0.0000        0.0000        0.0000        0.0000        0.0000        0.0000        0.0000        0.0000        0.0000        0.0000        0.0000        0.0000        0.0000        0.0000        0.0000        0.0000       94.4400       72.8326        0.0000        0.0000       40.9588       37.6839       40.2756       43.2313       37.4812       31.7747       32.6029       26.0571       49.9643       52.1967       77.7741       72.0317       66.2396       51.7618      107.4750      117.1859       38.3126       30.6927       19.8431       23.5097       21.7474       28.3079       33.0808       40.5759       50.9701       56.2015       40.6963       41.2663       69.4872       83.5015       73.3721       85.5595       60.3680       44.7801       50.5651       88.2482      122.9095       96.4719       97.2002      101.8997      210.2648      187.4393      156.8361      181.8839      314.9545      401.0663      392.6705      326.9841      375.2507      344.4258      306.5530      362.9841      268.5069      231.1350      158.8289      148.5540       85.8784      118.6472      110.8686      112.5548       51.0050       38.3862       32.5775       34.4007       33.2736       34.5113       44.7672       58.5915       67.4025       81.2229       99.6865       95.1887      114.4084      127.5643      159.6850      185.6131      246.8290      268.3643      271.2053      252.6362      239.3037      247.9352      235.0449      235.5624      297.9100      285.1901      280.8272      263.2101      208.0557      232.2163      210.2145      239.0051      229.4514      224.7042      217.7279      220.4808      236.9194      260.8018      231.8646      226.4561      217.1431      199.0743      192.1469      181.9525      166.3480      160.9625      169.4501      170.5477      162.6144      144.8397      130.0338      117.1228      116.3386      125.6774      140.7793      113.0285      118.5760      107.8705       83.1855       71.4497       78.8256       71.2886       46.2304       45.0086       52.3548       61.1934       55.7640       81.9484       98.9668      109.7064      131.0524      153.6644      167.1220      165.1416      174.2852      187.3182      171.6107      177.0549      189.9666      220.1097      260.8955      278.3983      276.1941      264.0079      286.4485      305.6876      314.1529      336.3617      333.5062      331.6049      309.7067      283.3061      252.1971      220.6357      215.2641      219.3463      255.4638      260.4739      277.5215      297.2335      238.0683      267.5866      263.9482        0.0000        0.0000        0.0000        0.0000        0.0000        0.0000        0.0000        0.0000        0.0000        0.0000        0.0000        0.0000        0.0000        0.0000        0.0000        0.0000        0.0000        0.0000        0.0000        0.0000        0.0000        0.0000        0.0000        0.0000        0.0000        0.0000        0.0000        0.0000        0.0000        0.0000        0.0000        0.0000        0.0000        0.0000        0.0000        0.0000        0.0000        0.0000        0.0000        0.0000        0.0000        0.0000        0.0000        0.0000        0.0000        0.0000        0.0000        0.0000        0.0000        0.0000        0.0000
        0.0000        0.0000        0.0000        0.0000        0.0000        0.0000        0.0000        0.0000        0.0000        0.0000        0.0000        0.0000        0.0000        0.0000        0.0000        0.0000        0.0000        0.0000        0.0000        0.0000        0.0000        0.0000        0.0000        0.0000        0.0000        0.0000        0.0000        0.0000        0.0000        0.0000        0.0000        0.0000        0.0000        0.0000        0.0000        0.0000        0.0000       43.4420       52.0651       44.5444       46.9270       42.9619       22.8033       43.8501       44.9924       59.6936       72.7405       68.9999       61.3194      110.8404       99.8665       29.8311       32.1368       32.4350       31.4501       22.0132       31.5815       35.8717       49.2526       44.4103       47.2017       45.1816       51.7489       59.9008       71.6366       60.5873       65.7867       49.9720       48.2168       57.5645       79.4360       78.0027       70.7652       85.5142      108.3557      218.7918      156.0749      132.3199      157.7444      255.3763      349.7776      349.2198      292.8261      340.8240      293.4482      239.6949      249.6546      589.2101      174.9200      160.8746      125.1018      105.0293      105.1700      136.6477      100.9455       76.5294       52.5160       42.8721       41.8133       33.0191       35.3713       38.7268       43.3920       54.2555       62.1486       68.9349       76.1121       98.5240      117.0091      131.5052      151.6677      207.0661      219.7196      233.7639      283.9649      219.3161      207.6421      215.3595      203.9820      255.9244      303.2589      268.1680      257.2008      228.4549      206.9712      192.1667      211.6804      245.2162      242.7166      220.1375      216.5926      231.9132      266.7507      253.6574      247.9020      216.2911      208.4984      209.8111      183.1512      168.7730      156.4018      142.3198      131.2804      140.2064      133.0350      112.6622      109.3543      144.4686      130.2019      107.4636      104.3845      102.4220      102.5988       80.8444       67.9651       65.1828       65.6512       43.7445       42.8697       50.2775       58.1709       74.7117       79.9789      103.1790      111.4356      147.8661      161.5414      176.5449      159.1741      165.9235      154.9744      155.5851      177.7623      243.5498      256.4088      286.2683      315.6897      335.1858      313.6117      335.6581      379.6405      412.4952      411.9368      406.3214      396.0465      384.8240      378.6966      300.1014      274.6545      270.9387      276.8457      276.5702      287.0426      304.4566      297.0270      264.0133      270.2641        0.0000        0.0000        0.0000        0.0000        0.0000        0.0000        0.0000        0.0000        0.0000        0.0000        0.0000        0.0000        0.0000        0.0000        0.0000        0.0000        0.0000        0.0000        0.0000        0.0000        0.0000        0.0000        0.0000        0.0000        0.0000        0.0000        0.0000        0.0000        0.0000        0.0000        0.0000        0.0000        0.0000        0.0000        0.0000        0.0000        0.0000        0.0000        0.0000        0.0000        0.0000        0.0000        0.0000        0.0000        0.0000        0.0000        0.0000        0.0000        0.0000        0.0000        0.0000        0.0000
        0.0000        0.0000        0.0000        0.0000        0.0000        0.0000        0.0000        0.0000        0.0000        0.0000        0.0000        0.0000        0.0000        0.0000        0.0000        0.0000        0.0000        0.0000        0.0000        0.0000        0.0000        0.0000        0.0000        0.0000        0.0000        0.0000        0.0000        0.0000        0.0000        0.0000        0.0000        0.0000        0.0000        0.0000        0.0000        0.0000        0.0000        0.0000        0.0000       60.5305       63.3449       58.6515       57.5106       87.0728       94.6720       88.9132       88.9740       88.7114      100.1386      104.5786       82.6900       32.6495       26.6889       27.3477       35.3327       27.8949       28.9240       40.4241       57.4505       74.3841       71.4622       61.4557       62.5780       81.8963       53.0726       57.5303       82.4993       59.2717       59.0617       67.2768       67.6112       64.6188       54.7842       61.3543       89.0323      179.0690      147.0185      194.6201      192.2366      237.5728      269.0106      259.8939      214.5890      260.1444      234.6186      200.3986      216.8624      220.3665      234.2082      208.1483      142.8405      120.2965      129.0465      226.9023      147.9274       72.1101       64.1103       45.0153       41.4876       34.2172       42.0518       42.5378       37.8905       45.4539       52.1705       59.7102       65.9373       86.6652      103.5596      134.0459      152.3547      201.7271      195.4225      226.8469      231.6979      216.7175      196.2348      193.7756      199.3224      266.1726      270.5936      281.9771      301.3144      241.2576      201.9464      198.2760      219.7583      232.2161      254.1195      248.6698      255.7307      244.7175      244.6705      235.3859      237.2810      215.0361      195.0323      197.8067      190.5090      179.8047      156.8450      140.5914      131.4122      135.0188      126.5142      116.1163      103.0071      101.1310       93.8620       89.3850       91.4384       82.9050       78.9657       74.2463       80.8258       71.1610       79.8648       78.6928       78.2356       70.7277       63.3074       84.4296       98.8068      109.8365      121.9456      165.8795      185.0767      168.9627      174.8037      178.5567      189.6040      169.9576      211.7772      207.5182      234.6293      292.6938      357.8416      363.9237      323.5336      359.0353      393.4413      412.4045      446.7903      408.0373      418.8315      418.9283      400.0229      348.9472      350.8339      306.8165      290.9975      292.1033      298.3672      308.2639      300.8135      277.1452      301.3952        0.0000        0.0000        0.0000        0.0000        0.0000        0.0000        0.0000        0.0000        0.0000        0.0000        0.0000        0.0000        0.0000        0.0000        0.0000        0.0000        0.0000        0.0000        0.0000        0.0000        0.0000        0.0000        0.0000        0.0000        0.0000        0.0000        0.0000        0.0000        0.0000        0.0000        0.0000        0.0000        0.0000        0.0000        0.0000        0.0000        0.0000        0.0000        0.0000        0.0000        0.0000        0.0000        0.0000        0.0000        0.0000        0.0000        0.0000        0.0000        0.0000        0.0000        0.0000        0.0000
        0.0000        0.0000        0.0000        0.0000        0.0000        0.0000        0.0000        0.0000        0.0000        0.0000        0.0000        0.0000        0.0000        0.0000        0.0000        0.0000        0.0000        0.0000        0.0000        0.0000        0.0000        0.0000        0.0000        0.0000        0.0000        0.0000        0.0000        0.0000        0.0000        0.0000        0.0000        0.0000        0.0000        0.0000        0.0000        0.0000        0.0000        0.0000        0.0000        0.0000       74.5082       77.8805       68.7252      117.1452      138.6988      137.5630      151.3083      135.6281      128.6170      125.7292      117.1484       41.5244       29.8375       26.4401       26.8202       30.9664       36.3697       41.1927       41.3434       69.0420       74.6877       66.4076       51.4744       59.4559       62.2345       70.3196      103.7920       70.3047       62.1348       77.8650       87.7583       94.1941       92.2833       63.0731       81.8846      138.4831      197.9208      209.8717      202.5422      257.9668      184.4094      174.2472      166.4859      184.5614      215.8409      261.0660      339.6644      336.6672      306.7178      265.8395      203.6777       98.5286      104.9974      161.5498      140.0172       70.4294       58.4117       55.7842       57.7149       41.5612       43.5682       43.5527       41.6895       43.6445       48.2146       54.0896       64.1847       86.1532      100.8646      127.6634      128.2060      165.2458      195.4104      214.8351      231.7721      213.7220      191.2085      187.9992      198.1623      237.7646      232.7458      249.1382      261.1803      232.2060      162.7535      178.0233      201.2955      237.8374      259.8819      259.2261      335.0664      331.8766      276.1142      277.7054      237.9437      210.2679      211.0217      201.7219      186.1582      206.7564      206.9525      161.4544      140.2923      156.8966      139.3896      127.8200      119.9087      104.9604       90.3534       87.1474       85.9803       85.0079       77.3476       75.7296       74.0801       70.8316       87.4482       76.9080       80.9301       68.5268       71.7338      111.2912      138.9957      155.1677      126.0087      146.2733      184.2414      190.0119      181.4543      187.2909      212.5306      214.2493      238.9575      239.2772      252.5300      305.6323      371.2513      389.4589      352.3824      384.5024      397.0759      412.5226      406.2231      440.2511      435.0353      428.6602      399.6913      340.2919      348.4041      369.7048      314.8624      310.9963      327.3173      331.0231      277.3698      300.2280        0.0000        0.0000        0.0000        0.0000        0.0000        0.0000        0.0000        0.0000        0.0000        0.0000        0.0000        0.0000        0.0000        0.0000        0.0000        0.0000        0.0000        0.0000        0.0000        0.0000        0.0000        0.0000        0.0000        0.0000        0.0000        0.0000        0.0000        0.0000        0.0000        0.0000        0.0000        0.0000        0.0000        0.0000        0.0000        0.0000        0.0000        0.0000        0.0000        0.0000        0.0000        0.0000        0.0000        0.0000        0.0000        0.0000        0.0000        0.0000        0.0000        0.0000        0.0000        0.0000        0.0000
        0.0000        0.0000        0.0000        0.0000        0.0000        0.0000        0.0000        0.0000        0.0000        0.0000        0.0000        0.0000        0.0000        0.0000        0.0000        0.0000        0.0000        0.0000        0.0000        0.0000        0.0000        0.0000        0.0000        0.0000        0.0000        0.0000        0.0000        0.0000        0.0000        0.0000        0.0000        0.0000        0.0000        0.0000        0.0000        0.0000        0.0000        0.0000        0.0000        0.0000        0.0000        0.0000        0.0000      157.2799      168.6436      153.7276      148.2354      111.3592      102.3605      172.2045       79.2380       47.0587       30.5102       32.4185       36.5271       55.7628       67.4084       73.4730       75.3819       67.7586       64.9572       60.8892       72.5863       67.6680       61.3402       55.6511       90.7819       96.7005       98.0790      139.8617      159.2498      102.2944       79.1441       73.6889       74.2905      110.8370      230.2407      166.1373      156.4926      238.2310      191.1823      168.9657      197.1414      318.9166      371.4335      445.0840      506.3289      462.6969      424.5736      394.6065      339.3954      198.5970      170.5592      143.8432      130.7509      103.9898       91.5986       95.0812      120.1922       85.5693       88.0539       81.6943       94.3637       51.3637       54.0766       62.3971       63.3973       73.7141       92.3110      112.6889      126.7766      177.0578      212.6681      226.6516      218.5200      274.3698      279.3986      240.5795      209.8446      210.4232      186.7347      164.9554      164.8738      143.8640      131.5140      131.9927      161.8906      210.5953      313.6418      287.1518      289.0805      354.9410      343.2079      324.8422      256.6040      215.1402      178.1339      166.3555      158.1995      187.5591      217.0314      202.5058      168.7368      178.5714      157.7867      143.2137      132.7518      108.8423       90.7991       87.9414       89.6694       97.7907       94.5074       97.3571      100.1615       88.5691       83.8035       76.0303       73.5879       80.2115       91.5039      124.7901      174.8897      155.9209      144.2135      186.5481      213.5036      211.4606      218.6000      236.3311      260.3838      246.7536      256.7125      273.1976      290.5678      302.8736      339.8682      362.3880      341.6969      384.4743      409.6772      471.5197      462.4790      448.9102      433.4781      425.4391      409.5481      362.5103      343.6928      368.9371      355.8736      321.1870      331.5335      325.0433      299.8041      247.3500        0.0000        0.0000        0.0000        0.0000        0.0000        0.0000        0.0000        0.0000        0.0000        0.0000        0.0000        0.0000        0.0000        0.0000        0.0000        0.0000        0.0000        0.0000        0.0000        0.0000        0.0000        0.0000        0.0000        0.0000        0.0000        0.0000        0.0000        0.0000        0.0000        0.0000        0.0000        0.0000        0.0000        0.0000        0.0000        0.0000        0.0000        0.0000        0.0000        0.0000        0.0000        0.0000        0.0000        0.0000        0.0000        0.0000        0.0000        0.0000        0.0000        0.0000        0.0000        0.0000        0.0000
        0.0000        0.0000        0.0000        0.0000        0.0000        0.0000        0.0000        0.0000        0.0000        0.0000        0.0000        0.0000        0.0000        0.0000        0.0000        0.0000        0.0000        0.0000        0.0000        0.0000        0.0000        0.0000        0.0000        0.0000        0.0000        0.0000        0.0000        0.0000        0.0000        0.0000        0.0000        0.0000        0.0000        0.0000        0.0000        0.0000        0.0000        0.0000        0.0000        0.0000        0.0000        0.0000        0.0000        0.0000      225.4415      226.2526      192.6622      144.2306      130.5664      136.7279       91.8553       56.6445       44.4158       39.6633       42.0347       64.0229       68.9545       71.0539       65.4815       51.9632       52.5832       50.5885       58.0345       55.3128       72.3601       62.5801       64.9669       76.8175       95.0387      105.1529       94.9601       73.3218       60.2260       49.6958       61.9714       60.1025      109.3969      105.0993      126.2557      140.0001      169.9653      219.8387      246.8192      424.2210      497.8925      582.0748      579.6375      520.8127      492.3556      479.3257      428.7358      282.2237      227.1200      194.8542      148.2691      112.2973       85.0765       76.7301       91.2804       95.9800       91.2678      116.2455       90.4885       54.0723       56.5206       62.8914       55.5202       66.7438       75.6804       85.2507      113.9126      167.6952      206.4031      224.3564      194.4157      239.4586      239.4199      215.2272      204.7662      197.6710      158.6317      148.9839      138.2620      126.8391      117.6279      120.6122      137.8856      172.4657      225.3266      234.8614      241.4474      247.7586      312.6042      252.0119      254.0215      190.0502      177.9366      164.8544      159.4357      170.9924      194.5887      230.8350      192.8007      191.9690      170.6875      154.7403      142.4908      113.3665      100.5497      100.1938      106.4731      115.9385      118.1791      119.8786      138.5240      114.8375      102.4208       86.3814       85.5734       95.7037      115.9515      148.3112      166.6266      157.2897      170.8964      224.9205      258.2828      269.2136      271.2157      271.2017      305.2569      285.3283      299.0004      318.3766      330.5314      323.5401      334.6407      350.5575      363.9175      409.2169      442.1688      487.1421      475.7750      449.3322      438.0802      419.1450      415.8320      387.2385      374.7092      380.1826      390.8214      359.8275      361.3863      329.8830      286.0921      220.6800        0.0000        0.0000        0.0000        0.0000        0.0000        0.0000        0.0000        0.0000        0.0000        0.0000        0.0000        0.0000        0.0000        0.0000        0.0000        0.0000        0.0000        0.0000        0.0000        0.0000        0.0000        0.0000        0.0000        0.0000        0.0000        0.0000        0.0000        0.0000        0.0000        0.0000        0.0000        0.0000        0.0000        0.0000        0.0000        0.0000        0.0000        0.0000        0.0000        0.0000        0.0000        0.0000        0.0000        0.0000        0.0000        0.0000        0.0000        0.0000        0.0000        0.0000        0.0000        0.0000        0.0000
        0.0000        0.0000        0.0000        0.0000        0.0000        0.0000        0.0000        0.0000        0.0000        0.0000        0.0000        0.0000        0.0000        0.0000        0.0000        0.0000        0.0000        0.0000        0.0000        0.0000        0.0000        0.0000        0.0000        0.0000        0.0000        0.0000        0.0000        0.0000        0.0000        0.0000        0.0000        0.0000        0.0000        0.0000        0.0000        0.0000        0.0000        0.0000        0.0000        0.0000        0.0000        0.0000        0.0000        0.0000        0.0000        0.0000      228.6440      192.6439      151.2116      171.7459      138.5431       78.8912       95.9770       62.1565       60.7422       89.8445       97.5413       99.5196       99.8799       95.9305       85.1559       75.0558       62.5418       51.0209       47.2106       54.5607       62.0109       79.8429       92.6039      108.4521       98.9976       89.5994       60.9481       58.5758      105.9324       68.2052       87.3000       87.8862       71.0366      142.4595      206.7314      272.7424      361.8722      505.0568      541.3765      594.8879      575.7988      526.3945      547.4109      566.2056      544.7511      365.5280      269.0224      215.5260      175.7944      106.3775      117.7769       91.4309      101.6786       92.1561       93.0936      259.3789      107.5075       55.6587       60.1836       72.7619       71.5617       85.4434       96.8723      104.0695      127.4606      197.2799      203.6817      201.6283      182.9131      208.7853      205.9645      201.6110      189.4249      168.7890      147.6529      147.6066      134.1756      124.1825      112.3173      109.2629      126.6450      160.0038      184.7075      205.4652      211.6942      221.7434      278.6806      227.4019      240.8728      197.7308      183.0350      171.4561      167.7156      177.9664      185.4062      224.4313      178.5533      185.8234      192.8274      167.2308      157.0983      128.3338      123.8165      144.1183      151.5517      148.4122      150.7717      161.8201      160.1773      141.8596      117.2305       99.4875      109.0365      123.6243      139.0950      151.1942      164.8145      165.1064      182.0586      209.6267      247.6188      279.5302      276.6568      318.0305      337.3900      353.3489      349.3468      369.5628      394.1591      398.9381      406.1687      388.3822      368.9527      412.2895      471.5049      483.4625      474.8337      446.0048      432.7346      423.0716      398.7211      363.7747      373.6400      380.1124      380.0399      340.7130      321.1920      287.7438      289.0377      210.3000        0.0000        0.0000        0.0000        0.0000        0.0000        0.0000        0.0000        0.0000        0.0000        0.0000        0.0000        0.0000        0.0000        0.0000        0.0000        0.0000        0.0000        0.0000        0.0000        0.0000        0.0000        0.0000        0.0000        0.0000        0.0000        0.0000        0.0000        0.0000        0.0000        0.0000        0.0000        0.0000        0.0000        0.0000        0.0000        0.0000        0.0000        0.0000        0.0000        0.0000        0.0000        0.0000        0.0000        0.0000        0.0000        0.0000        0.0000        0.0000        0.0000        0.0000        0.0000        0.0000        0.0000
        0.0000        0.0000        0.0000        0.0000        0.0000        0.0000        0.0000        0.0000        0.0000        0.0000        0.0000        0.0000        0.0000        0.0000        0.0000        0.0000        0.0000        0.0000        0.0000        0.0000        0.0000        0.0000        0.0000        0.0000        0.0000        0.0000        0.0000        0.0000        0.0000        0.0000        0.0000        0.0000        0.0000        0.0000        0.0000        0.0000        0.0000        0.0000        0.0000        0.0000        0.0000        0.0000        0.0000        0.0000        0.0000        0.0000        0.0000      213.5040      201.7823      212.8522      186.4863      112.9699      111.8832      127.6968      111.2947      137.8732      143.0168      153.4488      158.4040      145.3962      118.3787      104.6881       98.8536       56.8800      203.3529       65.9563       78.0830      131.3631      142.4667      119.0220      109.6243       97.7775       96.8074       81.6902      106.8348       41.4389       48.5132      182.3074      108.9125      182.4068      243.2286      316.3878      358.7282      437.6200      495.3038      546.2913      525.7897      502.9040      542.6378      572.7411      513.8973      352.3697      327.7752      265.3420      215.3226      172.5203      218.0297      205.2838      233.1287      199.1818      147.0367      117.8891       94.8518       71.8897       75.7239       81.2931       96.7010       96.1777      100.6818      120.8575      166.7432      211.0285      216.8118      195.5945      184.7706      195.7033      220.1138      207.1964      206.8500      166.1056      147.4206      140.1771      124.5841      106.2435       97.1207       95.5723      108.9806      138.3565      178.0495      243.9122      210.1434      189.8290      190.3288      212.0924      264.9939      234.2291      201.4532      178.4929      174.2012      178.3208      177.9168      190.5126      197.0375      189.6678      194.1128      204.8098      231.8616      217.8707      189.1257      189.8580      190.0306      195.2514      174.9528      170.5377      156.6315      135.2878      131.8889      122.5625      119.8402      147.3384      160.6576      170.6210      191.4209      190.7028      199.4893      232.6329      260.3587      284.3122      294.7384      328.0516      381.3220      377.3028      391.2069      397.0933      433.7329      428.3264      404.9489      382.0660      371.2982      414.9174      464.6422      468.5220      454.3759      425.9359      416.9000      411.1296      386.4356      355.5714      362.2537      358.9825      325.8634      290.7525      277.4643      255.9245      258.7293        0.0000        0.0000        0.0000        0.0000        0.0000        0.0000        0.0000        0.0000        0.0000        0.0000        0.0000        0.0000        0.0000        0.0000        0.0000        0.0000        0.0000        0.0000        0.0000        0.0000        0.0000        0.0000        0.0000        0.0000        0.0000        0.0000        0.0000        0.0000        0.0000        0.0000        0.0000        0.0000        0.0000        0.0000        0.0000        0.0000        0.0000        0.0000        0.0000        0.0000        0.0000        0.0000        0.0000        0.0000        0.0000        0.0000        0.0000        0.0000        0.0000        0.0000        0.0000        0.0000        0.0000        0.0000
        0.0000        0.0000        0.0000        0.0000        0.0000        0.0000        0.0000        0.0000        0.0000        0.0000        0.0000        0.0000        0.0000        0.0000        0.0000        0.0000        0.0000        0.0000        0.0000        0.0000        0.0000        0.0000        0.0000        0.0000        0.0000        0.0000        0.0000        0.0000        0.0000        0.0000        0.0000        0.0000        0.0000        0.0000        0.0000        0.0000        0.0000        0.0000        0.0000        0.0000        0.0000        0.0000        0.0000        0.0000        0.0000        0.0000        0.0000        0.0000        0.0000        0.0000      239.3374      209.9592      196.3461      176.2375      192.7346      224.6888      237.2444      242.7080      245.8851      258.5948      242.0538      229.2234      260.1287      124.6642      129.3579      126.8896        0.0000        0.0000      149.0793      137.6903      138.6317      154.8664      158.5043      144.9255       94.3357      105.3541      219.1748      249.7795      201.5879      261.9793      307.2409      323.2084      361.4536      341.9825      451.3832      517.3461      493.8737      417.8126      407.7661        0.0000        0.0000        0.0000        0.0000      339.1997      267.2425      323.4697      456.6735      517.1517        0.0000      453.9737      322.7011      214.1232      179.5187      115.7775      108.4292      111.7827      131.0603      144.1547      141.7630      168.2525      200.9053      220.3133      234.7643      240.2128      210.6582      237.2880      240.5623      229.9150      214.9630      203.6322      159.4547      132.1749      123.4813       95.8831       86.1611       88.3486      107.2415      110.3926      108.6136      154.5123      163.9032      187.9976      180.4574      217.1104      241.6385      205.0909      210.3255      211.5385      206.9733      187.4906      174.5942      175.7938      186.3956      240.3071      254.8606      287.9647      324.6167      351.5926      296.6046      273.7505      258.6198      222.8690      220.1659      196.9243      198.2414      171.8503      186.8002      203.5242      198.1829      181.6445      184.1666      206.0944      245.6366      212.4385      228.9742      266.4125      281.6833      279.6878      331.6089      334.1792      390.0645      410.1137      393.5225      400.9610      416.4439      445.1967      437.3424      416.7849      397.6832      384.2836      423.1457      433.9894      412.5439      394.1801      370.1670      346.1844      340.7629      307.3122      302.9587      277.8475      277.1647      231.2140      204.5553        0.0000        0.0000        0.0000        0.0000        0.0000        0.0000        0.0000        0.0000        0.0000        0.0000        0.0000        0.0000        0.0000        0.0000        0.0000        0.0000        0.0000        0.0000        0.0000        0.0000        0.0000        0.0000        0.0000        0.0000        0.0000        0.0000        0.0000        0.0000        0.0000        0.0000        0.0000        0.0000        0.0000        0.0000        0.0000        0.0000        0.0000        0.0000        0.0000        0.0000        0.0000        0.0000        0.0000        0.0000        0.0000        0.0000        0.0000        0.0000        0.0000        0.0000        0.0000        0.0000        0.0000        0.0000        0.0000        0.0000
        0.0000        0.0000        0.0000        0.0000        0.0000        0.0000        0.0000        0.0000        0.0000        0.0000        0.0000        0.0000        0.0000        0.0000        0.0000        0.0000        0.0000        0.0000        0.0000        0.0000        0.0000        0.0000        0.0000        0.0000        0.0000        0.0000        0.0000        0.0000        0.0000        0.0000        0.0000        0.0000        0.0000        0.0000        0.0000        0.0000        0.0000        0.0000        0.0000        0.0000        0.0000        0.0000        0.0000        0.0000        0.0000        0.0000        0.0000        0.0000        0.0000        0.0000        0.0000        0.0000        0.0000        0.0000        0.0000      281.8275      308.7102      309.8509        0.0000        0.0000        0.0000      317.2874      274.3271      175.4045      159.6394        0.0000        0.0000        0.0000        0.0000        0.0000        0.0000        0.0000      171.5207      174.9742      162.7787      143.2145      183.7097      183.7332      225.7476      296.3394      358.2517      361.4106      386.9818      445.6108      529.2975      561.7754      492.7531      448.2730        0.0000        0.0000        0.0000        0.0000        0.0000        0.0000      318.3145      405.9119        0.0000        0.0000        0.0000      482.2917      362.2571      304.1679      221.1011      122.6433      113.8886      119.1803      141.5919      139.5872      166.7236      199.5510      217.9910      234.0700      251.5428      226.0413      203.2904      225.4878      240.6606      253.7926      230.6517      188.4254      166.4938      149.4918      128.3168       96.5953       83.7522       81.7245       96.3342       93.9257       96.4143      107.5027      122.7567      152.5802      162.0739      172.3371      169.0932      187.9867      185.5733      181.6024      205.3576      208.3430      226.7859      192.9666      172.9698      249.0998      308.7440      333.5168      331.9612      352.2536      355.2444      331.3784      298.7909      249.6765      223.8793      216.0623      213.9201      209.7254      228.7330      266.6023      271.5138      227.0149      231.8515      239.8827      249.0070      232.7087      247.2312      277.3599      296.8311      285.7570      304.8148      336.8605      386.7828      420.2095      408.3048      401.2078      408.4398      446.3202      445.9865      426.8463      422.4908      409.1249      407.0558      406.8375      396.4946      368.5181      342.2237      323.6640      321.0210      282.0586      246.2160      237.9808      226.7248      242.5224      216.0802        0.0000        0.0000        0.0000        0.0000        0.0000        0.0000        0.0000        0.0000        0.0000        0.0000        0.0000        0.0000        0.0000        0.0000        0.0000        0.0000        0.0000        0.0000        0.0000        0.0000        0.0000        0.0000        0.0000        0.0000        0.0000        0.0000        0.0000        0.0000        0.0000        0.0000        0.0000        0.0000        0.0000        0.0000        0.0000        0.0000        0.0000        0.0000        0.0000        0.0000        0.0000        0.0000        0.0000        0.0000        0.0000        0.0000        0.0000        0.0000        0.0000        0.0000        0.0000        0.0000        0.0000        0.0000        0.0000        0.0000
        0.0000        0.0000        0.0000        0.0000        0.0000        0.0000        0.0000        0.0000        0.0000        0.0000        0.0000        0.0000        0.0000        0.0000        0.0000        0.0000        0.0000        0.0000        0.0000        0.0000        0.0000        0.0000        0.0000        0.0000        0.0000        0.0000        0.0000        0.0000        0.0000        0.0000        0.0000        0.0000        0.0000        0.0000        0.0000        0.0000        0.0000        0.0000        0.0000        0.0000        0.0000        0.0000        0.0000        0.0000        0.0000        0.0000        0.0000        0.0000        0.0000        0.0000        0.0000        0.0000        0.0000        0.0000        0.0000        0.0000        0.0000        0.0000        0.0000        0.0000        0.0000      413.6256      368.2996      256.4482      201.5245        0.0000        0.0000        0.0000        0.0000        0.0000        0.0000        0.0000        0.0000      193.2329      212.5679      216.5946      182.3935      191.3380      237.0084      348.8115      408.9454      434.2326      485.3542      539.0430      542.5754        0.0000        0.0000        0.0000        0.0000        0.0000        0.0000        0.0000        0.0000        0.0000        0.0000        0.0000        0.0000        0.0000        0.0000        0.0000      369.9155      284.5217      192.9581      115.8611      109.2423      126.6249      112.4128      147.9217      191.3349      223.7170      239.6679      226.4356      212.2976      231.7852      236.8452      245.0645      250.1104      269.6516      241.9679      189.4898      167.8120      154.5855      130.0301       96.2733       98.6525      114.4704      127.3487       96.9873       97.6583      102.7221      125.0210      163.0772      170.5590      164.1915      175.6974      203.4996      172.9722      202.5899      200.2210      196.3904      210.1409      185.7771      162.7000      232.2327      309.4778      319.5137      320.4908      330.9972      327.1350      353.9081      304.8102      267.2306      233.9158      232.6378      229.1905      257.5806      264.6457      275.6009      272.9304      235.0621      252.3121      240.2870      252.7423      246.2947      271.3866      313.3357      284.3824      306.9908      311.3157      355.8983      363.7052      382.9420      374.5003      398.6273      411.8257      442.5990      432.9845      422.4424      429.0582      408.2316      382.3070      378.4128      384.4587      355.5461      336.4913      305.4248      288.6357      240.2310      239.1147      216.3558      216.7627      185.9066        0.0000        0.0000        0.0000        0.0000        0.0000        0.0000        0.0000        0.0000        0.0000        0.0000        0.0000        0.0000        0.0000        0.0000        0.0000        0.0000        0.0000        0.0000        0.0000        0.0000        0.0000        0.0000        0.0000        0.0000        0.0000        0.0000        0.0000        0.0000        0.0000        0.0000        0.0000        0.0000        0.0000        0.0000        0.0000        0.0000        0.0000        0.0000        0.0000        0.0000        0.0000        0.0000        0.0000        0.0000        0.0000        0.0000        0.0000        0.0000        0.0000        0.0000        0.0000        0.0000        0.0000        0.0000        0.0000        0.0000        0.0000
        0.0000        0.0000        0.0000        0.0000        0.0000        0.0000        0.0000        0.0000        0.0000        0.0000        0.0000        0.0000        0.0000        0.0000        0.0000        0.0000        0.0000        0.0000        0.0000        0.0000        0.0000        0.0000        0.0000        0.0000        0.0000        0.0000        0.0000        0.0000        0.0000        0.0000        0.0000        0.0000        0.0000        0.0000        0.0000        0.0000        0.0000        0.0000        0.0000        0.0000        0.0000        0.0000        0.0000        0.0000        0.0000        0.0000        0.0000        0.0000        0.0000        0.0000        0.0000        0.0000        0.0000        0.0000        0.0000        0.0000        0.0000        0.0000        0.0000        0.0000        0.0000        0.0000      507.5233      431.1532        0.0000        0.0000        0.0000        0.0000        0.0000        0.0000        0.0000        0.0000        0.0000        0.0000      253.5750      254.4954      271.1303      276.8075      367.3159      460.2200      507.5455      533.9649      537.1298      504.6690        0.0000        0.0000        0.0000        0.0000        0.0000        0.0000        0.0000        0.0000        0.0000        0.0000        0.0000        0.0000        0.0000        0.0000        0.0000        0.0000        0.0000      245.4057      166.3595      107.2267      113.3215      124.0368      139.5013      188.2675      204.0248      246.5077      208.6963      204.4287      220.6845      257.4830      259.8779      266.4873      247.9257      276.3491      272.1267      219.2936      192.5575      169.7638      140.3628      112.1749      113.4774      116.1541      121.6140      102.3493      103.8695      119.9300      143.1260      185.3076      192.6194      157.1834      153.9493      162.9810      176.6506      178.6875      194.3517      176.9727      182.0682      155.4548      187.1745      237.6859      289.9505      293.1437      297.0306      336.8087      327.6870      303.7013      295.2759      305.5887      263.6834      246.9174      230.6638      221.3612      268.6008      253.1864      286.2103      231.8571      229.4307      251.9779      262.1566      307.4105      293.5621      291.5955      313.5547      348.9988      367.9828      355.4762      347.2463      341.5273      376.3223      385.3307      392.6842      432.7574      413.6696      409.6547      395.2543      381.6534      355.7327      346.8743      352.1797      340.9344      340.3714      303.2381      274.5340      225.6688      212.1225      216.5833      207.6175        0.0000        0.0000        0.0000        0.0000        0.0000        0.0000        0.0000        0.0000        0.0000        0.0000        0.0000        0.0000        0.0000        0.0000        0.0000        0.0000        0.0000        0.0000        0.0000        0.0000        0.0000        0.0000        0.0000        0.0000        0.0000        0.0000        0.0000        0.0000        0.0000        0.0000        0.0000        0.0000        0.0000        0.0000        0.0000        0.0000        0.0000        0.0000        0.0000        0.0000        0.0000        0.0000        0.0000        0.0000        0.0000        0.0000        0.0000        0.0000        0.0000        0.0000        0.0000        0.0000        0.0000        0.0000        0.0000        0.0000        0.0000        0.0000
        0.0000        0.0000        0.0000        0.0000        0.0000        0.0000        0.0000        0.0000        0.0000        0.0000        0.0000        0.0000        0.0000        0.0000        0.0000        0.0000        0.0000        0.0000        0.0000        0.0000        0.0000        0.0000        0.0000        0.0000        0.0000        0.0000        0.0000        0.0000        0.0000        0.0000        0.0000        0.0000        0.0000        0.0000        0.0000        0.0000        0.0000        0.0000        0.0000        0.0000        0.0000        0.0000        0.0000        0.0000        0.0000        0.0000        0.0000        0.0000        0.0000        0.0000        0.0000        0.0000        0.0000        0.0000        0.0000        0.0000        0.0000        0.0000        0.0000        0.0000        0.0000        0.0000        0.0000        0.0000        0.0000        0.0000        0.0000        0.0000        0.0000        0.0000        0.0000        0.0000        0.0000        0.0000      401.2143      322.3815      364.2827      343.0379      370.5236      389.5418      408.1015      452.4285      408.2864        0.0000        0.0000        0.0000        0.0000        0.0000        0.0000        0.0000        0.0000        0.0000        0.0000        0.0000        0.0000        0.0000        0.0000        0.0000        0.0000        0.0000        0.0000      210.6586      154.6852      140.4926      140.5643      164.1813      186.6543      201.4757      251.8071      270.3359      260.8904      230.3936      231.9971      249.5467      262.9684      289.1114      269.7892      270.0987      253.4940      195.6410      171.3740      146.0647      128.3060      127.6251      133.2161      139.7082      160.1042      154.4248      153.1503      171.9719      184.6140      217.5160      227.2596      215.2466      211.9144      190.6013      196.9691      209.9933      184.8916      147.2965      148.7481      161.2870      176.2776      227.0590      239.1729      250.9046      266.1361      304.9107      285.7851      251.9909      226.2772      214.5521      170.1229      173.8157      195.7255      197.4882      189.2596      215.8169      215.0373      226.9466      234.4442      252.1890      283.6696      267.8156      280.5187      330.7819      302.9962      269.3569      287.3652      300.9797      292.1189      323.0528      373.4440      367.9691      359.1216      339.9200      334.2698      334.0902      324.3309      326.6752      315.5451      317.7595      301.9424      326.7762      323.0573      296.0472      291.1819      208.9006      220.4579      246.8623      224.0129        0.0000        0.0000        0.0000        0.0000        0.0000        0.0000        0.0000        0.0000        0.0000        0.0000        0.0000        0.0000        0.0000        0.0000        0.0000        0.0000        0.0000        0.0000        0.0000        0.0000        0.0000        0.0000        0.0000        0.0000        0.0000        0.0000        0.0000        0.0000        0.0000        0.0000        0.0000        0.0000        0.0000        0.0000        0.0000        0.0000        0.0000        0.0000        0.0000        0.0000        0.0000        0.0000        0.0000        0.0000        0.0000        0.0000        0.0000        0.0000        0.0000        0.0000        0.0000        0.0000        0.0000        0.0000        0.0000        0.0000        0.0000        0.0000
        0.0000        0.0000        0.0000        0.0000        0.0000        0.0000        0.0000        0.0000        0.0000        0.0000        0.0000        0.0000        0.0000        0.0000        0.0000        0.0000        0.0000        0.0000        0.0000        0.0000        0.0000        0.0000        0.0000        0.0000        0.0000        0.0000        0.0000        0.0000        0.0000        0.0000        0.0000        0.0000        0.0000        0.0000        0.0000        0.0000        0.0000        0.0000        0.0000        0.0000        0.0000        0.0000        0.0000        0.0000        0.0000        0.0000        0.0000        0.0000        0.0000        0.0000        0.0000        0.0000        0.0000        0.0000        0.0000        0.0000        0.0000        0.0000        0.0000        0.0000        0.0000        0.0000        0.0000        0.0000        0.0000        0.0000        0.0000        0.0000        0.0000        0.0000        0.0000        0.0000        0.0000        0.0000        0.0000        0.0000        0.0000        0.0000        0.0000        0.0000        0.0000        0.0000        0.0000        0.0000        0.0000        0.0000        0.0000        0.0000        0.0000        0.0000        0.0000        0.0000        0.0000        0.0000        0.0000        0.0000        0.0000        0.0000        0.0000        0.0000        0.0000      176.7983      159.4456      148.3448      181.2972      183.4063      183.3512      215.7411      256.7805      259.2489      242.1554      235.8194      230.0802      231.5349      232.2260      247.5940      250.7297      231.2048      214.1008      171.1978      154.2285      152.9058      147.1046      164.6697      170.8294      180.6358      197.2294      204.6302      211.9118      223.1906      263.3313      312.2133      338.1127      250.4086      227.4978      204.4321      204.6195      253.9754      255.7374      197.6073      182.9615      190.2724      203.1024      270.0701      266.0163      255.3593      266.0902      282.9016      261.0948      225.8590      200.3277      178.3559      164.8463      162.6922      199.5967      194.4797      191.1259      193.3787      255.9398      254.8377      265.1096      253.5077      255.5137      247.9058      264.1269      254.3323      242.0625      266.9627      260.1128      252.9436      269.0239      298.6462      293.8209      330.1578      329.3145      330.6330      333.0885      293.0189      321.6558      314.8269      317.3003      315.0589      302.9053      318.5988      283.4796      272.9102      248.8725      200.9297      230.5589      222.9486        0.0000        0.0000        0.0000        0.0000        0.0000        0.0000        0.0000        0.0000        0.0000        0.0000        0.0000        0.0000        0.0000        0.0000        0.0000        0.0000        0.0000        0.0000        0.0000        0.0000        0.0000        0.0000        0.0000        0.0000        0.0000        0.0000        0.0000        0.0000        0.0000        0.0000        0.0000        0.0000        0.0000        0.0000        0.0000        0.0000        0.0000        0.0000        0.0000        0.0000        0.0000        0.0000        0.0000        0.0000        0.0000        0.0000        0.0000        0.0000        0.0000        0.0000        0.0000        0.0000        0.0000        0.0000        0.0000        0.0000        0.0000        0.0000        0.0000
        0.0000        0.0000        0.0000        0.0000        0.0000        0.0000        0.0000        0.0000        0.0000        0.0000        0.0000        0.0000        0.0000        0.0000        0.0000        0.0000        0.0000        0.0000        0.0000        0.0000        0.0000        0.0000        0.0000        0.0000        0.0000        0.0000        0.0000        0.0000        0.0000        0.0000        0.0000        0.0000        0.0000        0.0000        0.0000        0.0000        0.0000        0.0000        0.0000        0.0000        0.0000        0.0000        0.0000        0.0000        0.0000        0.0000        0.0000        0.0000        0.0000        0.0000        0.0000        0.0000        0.0000        0.0000        0.0000        0.0000        0.0000        0.0000        0.0000        0.0000        0.0000        0.0000        0.0000        0.0000        0.0000        0.0000        0.0000        0.0000        0.0000        0.0000        0.0000        0.0000        0.0000        0.0000        0.0000        0.0000        0.0000        0.0000        0.0000        0.0000        0.0000        0.0000        0.0000        0.0000        0.0000        0.0000        0.0000        0.0000        0.0000        0.0000        0.0000        0.0000        0.0000        0.0000        0.0000        0.0000        0.0000        0.0000        0.0000        0.0000        0.0000      194.5186      159.3424      156.6677      181.9458      178.1016      161.6229      191.8839      224.5657      219.4795      225.9887      204.2563      192.8522      197.9409      213.7433      219.3090      234.8271      220.8257      194.5975      146.4162      154.1189      156.8824      159.4110      177.6306      216.5234      240.0118      265.2740      293.4688      276.6104      266.5335      352.0026      418.9891      375.4622      328.2461      299.5782      278.2626      261.4356      315.2035      346.7730      246.9426      220.9210      211.4699      240.8803      265.6822      268.1976      275.2654      284.6138      283.0111      243.4102      219.8656      195.5595      184.0590      180.4170      176.3949      185.6308      178.7950      207.6757      208.9056      230.3573      228.6119      238.4752      262.7395      253.3283      244.1564      243.3652      206.5137      207.1833      201.3336      224.8556      215.7775      225.4376      266.0465      268.1550      284.6053      345.7116      321.8998      310.1137      288.6066      288.7611      283.8109      292.5205      295.0798      298.6136      282.9669      279.7044      255.7285      243.5423      227.8175      247.0541      205.7433        0.0000        0.0000        0.0000        0.0000        0.0000        0.0000        0.0000        0.0000        0.0000        0.0000        0.0000        0.0000        0.0000        0.0000        0.0000        0.0000        0.0000        0.0000        0.0000        0.0000        0.0000        0.0000        0.0000        0.0000        0.0000        0.0000        0.0000        0.0000        0.0000        0.0000        0.0000        0.0000        0.0000        0.0000        0.0000        0.0000        0.0000        0.0000        0.0000        0.0000        0.0000        0.0000        0.0000        0.0000        0.0000        0.0000        0.0000        0.0000        0.0000        0.0000        0.0000        0.0000        0.0000        0.0000        0.0000        0.0000        0.0000        0.0000        0.0000
        0.0000        0.0000        0.0000        0.0000        0.0000        0.0000        0.0000        0.0000        0.0000        0.0000        0.0000        0.0000        0.0000        0.0000        0.0000        0.0000        0.0000        0.0000        0.0000        0.0000        0.0000        0.0000        0.0000        0.0000        0.0000        0.0000        0.0000        0.0000        0.0000        0.0000        0.0000        0.0000        0.0000        0.0000        0.0000        0.0000        0.0000        0.0000        0.0000        0.0000        0.0000        0.0000        0.0000        0.0000        0.0000        0.0000        0.0000        0.0000        0.0000        0.0000        0.0000        0.0000        0.0000        0.0000        0.0000        0.0000        0.0000        0.0000        0.0000        0.0000        0.0000        0.0000        0.0000        0.0000        0.0000        0.0000        0.0000        0.0000        0.0000        0.0000        0.0000        0.0000        0.0000        0.0000        0.0000        0.0000        0.0000        0.0000        0.0000        0.0000        0.0000        0.0000        0.0000        0.0000        0.0000        0.0000        0.0000        0.0000        0.0000        0.0000        0.0000        0.0000        0.0000        0.0000        0.0000        0.0000        0.0000        0.0000        0.0000        0.0000      223.9869      203.0616      157.8738      167.2117      169.4059      165.6548      166.5433      175.5924      193.3319      197.5814      207.1683      202.6618      205.0634      196.1563      186.5562      192.9034      193.3744      187.1678      184.6474      153.4650      172.0880      194.5244      209.3965      209.1807      236.5577      262.0951      291.8517      331.2141      314.3786      327.1961      332.9844      335.7466      361.7445      349.9571      371.8608      339.3289      285.6172      333.2704      364.9651      293.4439      254.5385      240.0558      282.6484      303.8111      297.9357      298.0751      326.6115      275.8032      249.3982      267.3601      257.3122      231.9282      214.1645      214.9355      207.7924      198.8180      210.4967      228.3338      225.0605      203.0143      220.3398      230.3910      210.3989      213.5084      230.3884      188.7066      196.2617      187.1951      195.2009      202.0785      220.7526      264.0521      258.9977      285.3396      295.2477      278.3844      284.0846      281.9615      286.4099      289.8843      296.6301      287.6811      287.2143      276.8333      257.4545      244.8028      251.1537      249.0002        0.0000        0.0000        0.0000        0.0000        0.0000        0.0000        0.0000        0.0000        0.0000        0.0000        0.0000        0.0000        0.0000      162.2700        0.0000        0.0000        0.0000      176.1899        0.0000        0.0000        0.0000        0.0000        0.0000        0.0000        0.0000        0.0000        0.0000        0.0000        0.0000        0.0000        0.0000        0.0000        0.0000        0.0000        0.0000        0.0000        0.0000        0.0000        0.0000        0.0000        0.0000        0.0000        0.0000        0.0000        0.0000        0.0000        0.0000        0.0000        0.0000        0.0000        0.0000        0.0000        0.0000        0.0000        0.0000        0.0000        0.0000        0.0000        0.0000        0.0000        0.0000
        0.0000        0.0000        0.0000        0.0000        0.0000        0.0000        0.0000        0.0000        0.0000        0.0000        0.0000        0.0000        0.0000        0.0000        0.0000        0.0000        0.0000        0.0000        0.0000        0.0000        0.0000        0.0000        0.0000        0.0000        0.0000        0.0000        0.0000        0.0000        0.0000        0.0000        0.0000        0.0000        0.0000        0.0000        0.0000        0.0000        0.0000        0.0000        0.0000        0.0000        0.0000        0.0000        0.0000        0.0000        0.0000        0.0000        0.0000        0.0000        0.0000        0.0000        0.0000        0.0000        0.0000        0.0000        0.0000        0.0000        0.0000        0.0000        0.0000        0.0000        0.0000        0.0000        0.0000        0.0000        0.0000        0.0000        0.0000        0.0000        0.0000        0.0000        0.0000        0.0000        0.0000        0.0000        0.0000        0.0000        0.0000        0.0000        0.0000        0.0000        0.0000        0.0000        0.0000        0.0000        0.0000        0.0000        0.0000        0.0000        0.0000        0.0000        0.0000        0.0000        0.0000        0.0000        0.0000        0.0000        0.0000        0.0000        0.0000        0.0000      216.1275      172.1905      160.0295      160.0827      148.6244      155.7205      169.9348      175.1865      171.3354      180.1297      202.7981      189.1352      174.4753      157.1598      144.8103      172.9887      176.1165      167.8765      164.9753      159.0312      177.8831      198.8771      222.7808      236.4383      288.4771      322.3268      341.8152      335.1545      341.6192      374.9274      331.8337      304.7638      298.8476      346.4929      312.8501      281.5921      260.5562      245.3180      280.2326      258.4900      256.8027      271.9449      277.5795      329.7969      335.4641      357.7858      362.2592      351.0057      367.5544      372.7000      319.1531      274.3945      250.8195      265.5815      247.5030      228.8326      207.2738      180.0314      175.6824      168.9393      190.0925      186.8901      173.4955      162.5087      188.0063      173.6222      176.0864      161.2140      168.9196      199.1769      245.8977      272.1990      278.8840      299.4500      287.0310      249.7700      237.2250      237.2363      255.8973      301.9462      304.9527      288.1333      281.9034      226.0983      217.3526      240.3490      248.1268      220.6903        0.0000        0.0000        0.0000        0.0000        0.0000        0.0000        0.0000        0.0000        0.0000        0.0000        0.0000        0.0000      191.0400      219.6300      246.0000        0.0000      184.3800      199.0200        0.0000        0.0000        0.0000        0.0000        0.0000        0.0000        0.0000        0.0000        0.0000        0.0000        0.0000        0.0000        0.0000        0.0000        0.0000        0.0000        0.0000        0.0000        0.0000        0.0000        0.0000        0.0000        0.0000        0.0000        0.0000        0.0000        0.0000        0.0000        0.0000        0.0000        0.0000        0.0000        0.0000        0.0000        0.0000        0.0000        0.0000        0.0000        0.0000        0.0000        0.0000        0.0000        0.0000
        0.0000        0.0000        0.0000        0.0000        0.0000        0.0000        0.0000        0.0000        0.0000        0.0000        0.0000        0.0000        0.0000        0.0000        0.0000        0.0000        0.0000        0.0000        0.0000        0.0000        0.0000        0.0000        0.0000        0.0000        0.0000        0.0000        0.0000        0.0000        0.0000        0.0000        0.0000        0.0000        0.0000        0.0000        0.0000        0.0000        0.0000        0.0000        0.0000        0.0000        0.0000        0.0000        0.0000        0.0000        0.0000        0.0000        0.0000        0.0000        0.0000        0.0000        0.0000        0.0000        0.0000        0.0000        0.0000        0.0000        0.0000        0.0000        0.0000        0.0000        0.0000        0.0000        0.0000        0.0000        0.0000        0.0000        0.0000        0.0000        0.0000        0.0000        0.0000        0.0000        0.0000        0.0000        0.0000        0.0000        0.0000        0.0000        0.0000        0.0000        0.0000        0.0000        0.0000        0.0000        0.0000        0.0000        0.0000        0.0000        0.0000        0.0000        0.0000        0.0000        0.0000        0.0000        0.0000        0.0000        0.0000        0.0000        0.0000      284.6327      229.4853      203.3261      195.1628      183.2668      155.1678      155.4790      170.1117      154.2162      155.0665      170.8237      187.3006      161.3031      140.3228      137.6195      153.6864      188.0969      198.9805      188.9134      183.1198      162.4038      159.3205      164.7017      186.9927      239.2551      302.8217      348.3249      383.6549      390.4206      378.7584      385.9095      411.5220      355.8581      304.3028      306.0056      300.7227      261.2216      235.1499      216.1936      229.6610      269.4943      274.5687      270.6261      271.7069      330.9583      372.3283      401.3611      403.4683      416.6927      428.3191      398.8066      340.8816      280.5923      258.6898      259.6573      260.0635      233.3818      226.6029      175.3958      178.6724      169.2611      185.2131      198.3958      176.2833      192.9038      156.9316      149.0153      172.2555      160.9965      164.3068      182.3437      206.1454      245.3420      258.7331      257.1449      277.6135      263.3232      236.0949      250.8252      306.9587      301.6897      287.3982      276.0893      257.4504      243.1410      208.0593      185.0480      198.8883      196.7633        0.0000        0.0000        0.0000        0.0000        0.0000        0.0000      221.4668      207.5100        0.0000        0.0000        0.0000        0.0000      148.3801      160.6800        0.0000        0.0000        0.0000        0.0000        0.0000        0.0000        0.0000        0.0000        0.0000        0.0000        0.0000        0.0000        0.0000        0.0000        0.0000        0.0000        0.0000        0.0000        0.0000        0.0000        0.0000        0.0000        0.0000        0.0000        0.0000        0.0000        0.0000        0.0000        0.0000        0.0000        0.0000        0.0000        0.0000        0.0000        0.0000        0.0000        0.0000        0.0000        0.0000        0.0000        0.0000        0.0000        0.0000        0.0000        0.0000        0.0000        0.0000
        0.0000        0.0000        0.0000        0.0000        0.0000        0.0000        0.0000        0.0000        0.0000        0.0000        0.0000        0.0000        0.0000        0.0000        0.0000        0.0000        0.0000        0.0000        0.0000        0.0000        0.0000        0.0000        0.0000        0.0000        0.0000        0.0000        0.0000        0.0000        0.0000        0.0000        0.0000        0.0000        0.0000        0.0000        0.0000        0.0000        0.0000        0.0000        0.0000        0.0000        0.0000        0.0000        0.0000        0.0000        0.0000        0.0000        0.0000        0.0000        0.0000        0.0000        0.0000        0.0000        0.0000        0.0000        0.0000        0.0000        0.0000        0.0000        0.0000        0.0000        0.0000        0.0000        0.0000        0.0000        0.0000        0.0000        0.0000        0.0000        0.0000        0.0000        0.0000        0.0000        0.0000        0.0000        0.0000        0.0000        0.0000        0.0000        0.0000        0.0000        0.0000        0.0000        0.0000        0.0000        0.0000        0.0000        0.0000        0.0000        0.0000        0.0000        0.0000        0.0000        0.0000        0.0000        0.0000        0.0000        0.0000      460.5210      365.9710      234.5907      229.6205      236.7119      219.7530      197.6594      174.0136      157.8947      159.0637      140.2841      143.0368      172.5774      168.3094      146.9233      134.2821      137.2154      161.9421      198.8289      220.0641      195.3316      192.5508      204.6525      190.4303      209.0220      231.6976      246.5706      323.3955      375.7363      396.8918      393.8062      431.9052      453.0244      424.1749      365.1633      367.3417      349.0716      294.1890      254.7265      264.5794      266.3610      274.8208      337.6266      343.5535      290.5837      285.3124      371.6813      384.1937      398.2016      422.6815      455.6968      474.7375      435.7816      372.6068      292.2462      242.4206      242.3936      252.3835      217.4036      196.7013      202.6814      198.8962      202.2390      215.7951      200.8269      181.8228      174.9892      192.6104      165.1904      183.6093      156.1858      158.4582      165.8904      189.7877      238.6103      248.8953      248.0572      277.6223      234.8127      223.1196      222.0950      247.1868      267.1945      270.3968      226.8878      201.0914      176.6176      190.3635      154.3791      167.1688        0.0000        0.0000        0.0000        0.0000        0.0000      188.2144      197.4911      251.6721      193.8000        0.0000        0.0000        0.0000        0.0000        0.0000        0.0000        0.0000        0.0000        0.0000        0.0000        0.0000        0.0000        0.0000        0.0000        0.0000        0.0000        0.0000        0.0000        0.0000        0.0000        0.0000        0.0000        0.0000        0.0000        0.0000        0.0000        0.0000        0.0000        0.0000        0.0000        0.0000        0.0000        0.0000        0.0000        0.0000        0.0000        0.0000        0.0000        0.0000        0.0000        0.0000        0.0000        0.0000        0.0000        0.0000        0.0000        0.0000        0.0000        0.0000        0.0000        0.0000        0.0000        0.0000
        0.0000        0.0000        0.0000        0.0000        0.0000        0.0000        0.0000        0.0000        0.0000        0.0000        0.0000        0.0000        0.0000        0.0000        0.0000        0.0000        0.0000        0.0000        0.0000        0.0000        0.0000        0.0000        0.0000        0.0000        0.0000        0.0000        0.0000        0.0000        0.0000        0.0000        0.0000        0.0000        0.0000        0.0000        0.0000        0.0000        0.0000        0.0000        0.0000        0.0000        0.0000        0.0000        0.0000        0.0000        0.0000        0.0000        0.0000        0.0000        0.0000        0.0000        0.0000        0.0000        0.0000        0.0000        0.0000        0.0000        0.0000        0.0000        0.0000        0.0000        0.0000        0.0000        0.0000        0.0000        0.0000        0.0000        0.0000        0.0000        0.0000        0.0000        0.0000        0.0000        0.0000        0.0000        0.0000        0.0000        0.0000        0.0000        0.0000        0.0000        0.0000        0.0000        0.0000        0.0000        0.0000        0.0000        0.0000        0.0000        0.0000        0.0000        0.0000        0.0000        0.0000        0.0000        0.0000        0.0000        0.0000      475.8207      392.4446      286.1495      348.7572      319.7376      265.0617      189.9231      165.0464      169.6467      161.9424      136.5211      145.6626      152.0185      170.0243      156.8002      139.9345      157.7516      201.1922      205.8344      215.7639      207.8753      202.1811      206.2140      229.3079      226.2855      256.3253      285.6186      340.1410      383.1809      386.7920      400.4351      425.9930      444.9896      391.3235      361.6921      356.0103      321.8489      301.5909      274.8228      333.1404      279.7915      292.4178      305.6894      323.5707      294.6208      329.2732      426.4748      414.6906      446.4160      441.4757      461.8272      472.2787      455.7286      383.1333      296.6191      263.2215      249.3904      268.6437      235.4657      234.7638      205.3692      200.1805      205.2103      202.7959      187.6526      176.9696      196.3438      206.4291      190.6668      181.6078      161.1608      160.1370      170.7319      196.8327      252.1431      230.6833      248.0640      264.6861      235.1497      227.3219      220.5582      221.2007      245.7088      243.2209      220.9149      189.9228      148.1544      147.2909      140.0345      143.0924        0.0000        0.0000        0.0000       42.7500      158.4934      173.4762      235.7455      242.8433      182.3700        0.0000        0.0000        0.0000        0.0000        0.0000        0.0000        0.0000        0.0000        0.0000        0.0000        0.0000        0.0000        0.0000        0.0000        0.0000        0.0000        0.0000        0.0000        0.0000        0.0000        0.0000        0.0000        0.0000        0.0000        0.0000        0.0000        0.0000        0.0000        0.0000        0.0000        0.0000        0.0000        0.0000        0.0000        0.0000        0.0000        0.0000        0.0000        0.0000        0.0000        0.0000        0.0000        0.0000        0.0000        0.0000        0.0000        0.0000        0.0000        0.0000        0.0000        0.0000        0.0000        0.0000
        0.0000        0.0000        0.0000        0.0000        0.0000        0.0000        0.0000        0.0000        0.0000        0.0000        0.0000        0.0000        0.0000        0.0000        0.0000        0.0000        0.0000        0.0000        0.0000        0.0000        0.0000        0.0000        0.0000        0.0000        0.0000        0.0000        0.0000        0.0000        0.0000        0.0000        0.0000        0.0000        0.0000        0.0000        0.0000        0.0000        0.0000        0.0000        0.0000        0.0000        0.0000        0.0000        0.0000        0.0000        0.0000        0.0000        0.0000        0.0000        0.0000        0.0000        0.0000        0.0000        0.0000        0.0000        0.0000        0.0000        0.0000        0.0000        0.0000        0.0000        0.0000        0.0000        0.0000        0.0000        0.0000        0.0000        0.0000        0.0000        0.0000        0.0000        0.0000        0.0000        0.0000        0.0000        0.0000        0.0000        0.0000        0.0000        0.0000        0.0000        0.0000        0.0000        0.0000        0.0000        0.0000        0.0000        0.0000        0.0000        0.0000        0.0000        0.0000        0.0000        0.0000        0.0000        0.0000        0.0000      522.6671      455.6143      328.8657      325.4467      345.4856      292.5130      228.4101      171.9612      154.0735      162.2160      154.8757      151.7268      151.9030      160.1144      173.0743      172.1431      159.0556      179.5824      194.8450      194.6910      233.4447      253.2921      238.6438      220.9462      213.4447      219.3196      242.7428      272.4919      346.6675      361.2882      372.2279      398.5337      420.8436      415.8008      348.6115      313.7753      323.9078      308.3052      279.1489      261.0220      278.5938      264.0741      271.3969      278.8566      266.7367      314.0235      357.2050      393.3007      412.1487      416.0695      454.9149      487.9582      483.8614      448.4252      377.3823      305.5494      293.5070      282.4780      300.1823      254.7132      247.7985      225.5593      233.7220      234.9781      235.0055      242.0007      238.9580      225.2212      213.9318      207.1360      197.7527      192.2074      192.5051      208.2454      244.5232      243.5576      228.0196      247.4479      254.4568      274.0656      290.3578      253.4923      270.4781      249.0232      230.2243      201.6187      168.2245       90.0203      119.1095      124.3893        0.0000        0.0000        0.0000        0.0000      131.4608      145.1001      189.1368      247.3700      208.7770      166.4700        0.0000        0.0000        0.0000        0.0000        0.0000        0.0000        0.0000        0.0000        0.0000        0.0000        0.0000        0.0000        0.0000        0.0000        0.0000        0.0000        0.0000        0.0000        0.0000        0.0000        0.0000        0.0000        0.0000        0.0000        0.0000        0.0000        0.0000        0.0000        0.0000        0.0000        0.0000        0.0000        0.0000        0.0000        0.0000        0.0000        0.0000        0.0000        0.0000        0.0000        0.0000        0.0000        0.0000        0.0000        0.0000        0.0000        0.0000        0.0000        0.0000        0.0000        0.0000        0.0000        0.0000
        0.0000        0.0000        0.0000        0.0000        0.0000        0.0000        0.0000        0.0000        0.0000        0.0000        0.0000        0.0000        0.0000        0.0000        0.0000        0.0000        0.0000        0.0000        0.0000        0.0000        0.0000        0.0000        0.0000        0.0000        0.0000        0.0000        0.0000        0.0000        0.0000        0.0000        0.0000        0.0000        0.0000        0.0000        0.0000        0.0000        0.0000        0.0000        0.0000        0.0000        0.0000        0.0000        0.0000        0.0000        0.0000        0.0000        0.0000        0.0000        0.0000        0.0000        0.0000        0.0000        0.0000        0.0000        0.0000        0.0000        0.0000        0.0000        0.0000        0.0000        0.0000        0.0000        0.0000        0.0000        0.0000        0.0000        0.0000        0.0000        0.0000        0.0000        0.0000        0.0000        0.0000        0.0000        0.0000        0.0000        0.0000        0.0000        0.0000        0.0000        0.0000        0.0000        0.0000        0.0000        0.0000        0.0000        0.0000        0.0000        0.0000        0.0000        0.0000        0.0000        0.0000        0.0000        0.0000        0.0000      444.7141      391.1199      307.9728      312.9346      302.1835      279.5292      234.4889      181.0738      155.5371      167.8517      142.9844      151.7862      158.2829      176.4868      166.4038      179.5782      186.9065      196.0361      199.8744      211.1637      224.3914      226.0710      234.3066      223.4547      221.6650      235.3359      248.4479      270.5339      300.4577      313.7650      374.1694      379.5412      341.2925      345.0220      327.0031      301.3419      311.1040      335.6084      327.0903      318.5330      305.6555      282.3066      255.4252      242.8809      251.7214      286.0059      336.5348      389.3009      410.4380      399.6377      463.5929      497.3681      473.3322      445.3769      390.5853      323.7718      317.0385      309.5155      294.2691      263.5002      247.9291      247.9238      271.0284      298.4780      288.6106      283.3555      281.4342      250.9345      234.6313      228.4567      223.8681      213.6071      189.0457      203.2656      221.2240      240.0788      244.0366      270.0189      282.8334      301.3029      295.6805      280.8367      266.8225      221.0142      212.9660      187.1518      180.2571        0.0000        0.0000        0.0000        0.0000        0.0000        0.0000      169.0124      153.9019      150.5419      172.8014      180.7547      165.0146        0.0000        0.0000        0.0000        0.0000        0.0000        0.0000        0.0000        0.0000        0.0000        0.0000        0.0000        0.0000        0.0000        0.0000        0.0000        0.0000        0.0000        0.0000        0.0000        0.0000        0.0000        0.0000        0.0000        0.0000        0.0000        0.0000        0.0000        0.0000        0.0000        0.0000        0.0000        0.0000        0.0000        0.0000        0.0000        0.0000        0.0000        0.0000        0.0000        0.0000        0.0000        0.0000        0.0000        0.0000        0.0000        0.0000        0.0000        0.0000        0.0000        0.0000        0.0000        0.0000        0.0000        0.0000
        0.0000        0.0000        0.0000        0.0000        0.0000        0.0000        0.0000        0.0000        0.0000        0.0000        0.0000        0.0000        0.0000        0.0000        0.0000        0.0000        0.0000        0.0000        0.0000        0.0000        0.0000        0.0000        0.0000        0.0000        0.0000        0.0000        0.0000        0.0000        0.0000        0.0000        0.0000        0.0000        0.0000        0.0000        0.0000        0.0000        0.0000        0.0000        0.0000        0.0000        0.0000        0.0000        0.0000        0.0000        0.0000        0.0000        0.0000        0.0000        0.0000        0.0000        0.0000        0.0000        0.0000        0.0000        0.0000        0.0000        0.0000        0.0000        0.0000        0.0000        0.0000        0.0000        0.0000        0.0000        0.0000        0.0000        0.0000        0.0000        0.0000        0.0000        0.0000        0.0000        0.0000        0.0000        0.0000        0.0000        0.0000        0.0000        0.0000        0.0000        0.0000        0.0000        0.0000        0.0000        0.0000        0.0000        0.0000        0.0000        0.0000        0.0000        0.0000        0.0000        0.0000        0.0000        0.0000        0.0000      390.4854      385.6613      345.3376      300.8434      287.2286      285.3080      247.2196      181.4156      159.1821      152.0054      146.6362      159.2910      159.8867      177.7628      175.1866      211.2287      240.9807      222.2112      218.6314      222.3964      223.5630      226.0941      237.0628      272.6644      258.4902      238.9756      254.4345      271.5619      290.3892      299.1602      331.2064      325.3182      327.3010      336.3239      343.9954      320.0052      343.9426      376.5326      380.5502      386.5319      301.7596      300.3936      280.8736      279.2799      314.0017      312.0017      354.1063      389.2239      399.1271      423.8449      454.2298      474.7936      455.5633      459.5932      447.3065      405.6398      344.6229      317.1927      294.0878      305.5148      286.3455      312.7181      338.4324      356.0150      328.5382      328.9749      347.6526      280.1765      246.5236      231.1100      222.2442      192.9600      173.2516      199.1021      219.4453      224.3469      246.1084      284.7914      270.4420      274.9774      272.9720      262.2856      249.9808      213.1338      197.6989      199.0304        0.0000        0.0000        0.0000        0.0000        0.0000        0.0000      193.9066      167.7041      190.1418      183.6087      166.7818      144.8789      138.4970        0.0000        0.0000        0.0000        0.0000        0.0000        0.0000        0.0000        0.0000        0.0000        0.0000        0.0000        0.0000        0.0000        0.0000        0.0000        0.0000        0.0000        0.0000        0.0000        0.0000        0.0000        0.0000        0.0000        0.0000        0.0000        0.0000        0.0000        0.0000        0.0000        0.0000        0.0000        0.0000        0.0000        0.0000        0.0000        0.0000        0.0000        0.0000        0.0000        0.0000        0.0000        0.0000        0.0000        0.0000        0.0000        0.0000        0.0000        0.0000        0.0000        0.0000        0.0000        0.0000        0.0000        0.0000
        0.0000        0.0000        0.0000        0.0000        0.0000        0.0000        0.0000        0.0000        0.0000        0.0000        0.0000        0.0000        0.0000        0.0000        0.0000        0.0000        0.0000        0.0000        0.0000        0.0000        0.0000        0.0000        0.0000        0.0000        0.0000        0.0000        0.0000        0.0000        0.0000        0.0000        0.0000        0.0000        0.0000        0.0000        0.0000        0.0000        0.0000        0.0000        0.0000        0.0000        0.0000        0.0000        0.0000        0.0000        0.0000        0.0000        0.0000        0.0000        0.0000        0.0000        0.0000        0.0000        0.0000        0.0000        0.0000        0.0000        0.0000        0.0000        0.0000        0.0000        0.0000        0.0000        0.0000        0.0000        0.0000        0.0000        0.0000        0.0000        0.0000        0.0000        0.0000        0.0000        0.0000        0.0000        0.0000        0.0000        0.0000        0.0000        0.0000        0.0000        0.0000        0.0000        0.0000        0.0000        0.0000        0.0000        0.0000        0.0000        0.0000        0.0000        0.0000        0.0000        0.0000        0.0000        0.0000        0.0000        0.0000      348.1135      329.7175      298.2579      273.6367      295.8129      237.5390      196.1536      149.4334      144.3136      152.3783      161.9023      158.2224      183.8462      178.5757      207.7605      250.1095      239.6486      211.4407      217.9497      232.6382      235.9620      244.2463      256.9363      259.7023      282.3075      256.8033      275.2247      280.4977      283.3331      293.8929      330.7126      308.8934      328.8737      345.0841      322.8455      355.5189      325.3388      341.9230      314.1362      322.0260      315.4017      292.0514      335.9269      315.5839      307.1778      324.0123      380.7681      405.3130      430.8040      404.9774      444.9047      429.2929      450.8271      438.9986      374.9027      356.2301      360.7930      304.0423      314.6439      314.4033      327.0212      365.5433      408.6734      374.3427      376.8445      358.1857      299.2786      276.7732      218.9463      205.2828      198.6275      184.2671      208.5711      212.8007      232.6059      260.4761      287.0413      306.6904      310.7334      258.0595      238.4280      229.6648      193.6668      193.5314        0.0000        0.0000        0.0000        0.0000        0.0000        0.0000        0.0000      157.8463      170.5717      217.0691      212.5154      172.0675      148.0497      129.4520        0.0000        0.0000        0.0000        0.0000        0.0000        0.0000        0.0000        0.0000        0.0000        0.0000        0.0000        0.0000        0.0000        0.0000        0.0000        0.0000        0.0000        0.0000        0.0000        0.0000        0.0000        0.0000        0.0000        0.0000        0.0000        0.0000        0.0000        0.0000        0.0000        0.0000        0.0000        0.0000        0.0000        0.0000        0.0000        0.0000        0.0000        0.0000        0.0000        0.0000        0.0000        0.0000        0.0000        0.0000        0.0000        0.0000        0.0000        0.0000        0.0000        0.0000        0.0000        0.0000        0.0000        0.0000
        0.0000        0.0000        0.0000        0.0000        0.0000        0.0000        0.0000        0.0000        0.0000        0.0000        0.0000        0.0000        0.0000        0.0000        0.0000        0.0000        0.0000        0.0000        0.0000        0.0000        0.0000        0.0000        0.0000        0.0000        0.0000        0.0000        0.0000        0.0000        0.0000        0.0000        0.0000        0.0000        0.0000        0.0000        0.0000        0.0000        0.0000        0.0000        0.0000        0.0000        0.0000        0.0000        0.0000        0.0000        0.0000        0.0000        0.0000        0.0000        0.0000        0.0000        0.0000        0.0000        0.0000        0.0000        0.0000        0.0000        0.0000        0.0000        0.0000        0.0000        0.0000        0.0000        0.0000        0.0000        0.0000        0.0000        0.0000        0.0000        0.0000        0.0000        0.0000        0.0000        0.0000        0.0000        0.0000        0.0000        0.0000        0.0000        0.0000        0.0000        0.0000        0.0000        0.0000        0.0000        0.0000        0.0000        0.0000        0.0000        0.0000        0.0000        0.0000        0.0000        0.0000        0.0000        0.0000        0.0000      375.8740      332.4135      301.4883      300.0666        0.0000      298.1800      254.2680      205.6638      166.7359      153.9271      169.1477      162.7709      189.4759      190.8697      170.9489      215.6713      237.1130      242.3327      239.9244      247.8406      255.2188      228.0410      225.4881      204.6942      216.3625      239.7338      235.8892      244.7819      253.3412      288.3702      273.5472      257.9377      252.3262      301.0765      315.3484      313.7103      302.9792      286.1754      303.0225      296.4268      273.6273      286.4586      299.0493      292.9275      266.6640      283.1910      291.7099      315.9015      353.6282      392.1636      379.6776      334.5923      387.3256      387.7739      336.5911      310.8232      291.8969      326.6417      247.0965      279.5858      269.4128      276.0529      311.5641      367.2320      370.9875      346.6901      320.5341      278.6947      271.4671      226.4123      219.6458      217.2861      238.2709      226.3234      236.0596      265.8750      296.2346      265.9155      277.2115      243.3533      211.1552      183.9911      204.9950        0.0000        0.0000        0.0000        0.0000        0.0000       97.2600      112.2300        0.0000      192.9283      191.7871      214.4138      290.8221      250.8132      216.3994      188.8742        0.0000        0.0000        0.0000        0.0000        0.0000        0.0000        0.0000        0.0000        0.0000        0.0000        0.0000        0.0000        0.0000        0.0000        0.0000        0.0000        0.0000        0.0000        0.0000        0.0000        0.0000        0.0000        0.0000        0.0000        0.0000        0.0000        0.0000        0.0000        0.0000        0.0000        0.0000        0.0000        0.0000        0.0000        0.0000        0.0000        0.0000        0.0000        0.0000        0.0000        0.0000        0.0000        0.0000        0.0000        0.0000        0.0000        0.0000        0.0000        0.0000        0.0000        0.0000        0.0000        0.0000        0.0000        0.0000
        0.0000        0.0000        0.0000        0.0000        0.0000        0.0000        0.0000        0.0000        0.0000        0.0000        0.0000        0.0000        0.0000        0.0000        0.0000        0.0000        0.0000        0.0000        0.0000        0.0000        0.0000        0.0000        0.0000        0.0000        0.0000        0.0000        0.0000        0.0000        0.0000        0.0000        0.0000        0.0000        0.0000        0.0000        0.0000        0.0000        0.0000        0.0000        0.0000        0.0000        0.0000        0.0000        0.0000        0.0000        0.0000        0.0000        0.0000        0.0000        0.0000        0.0000        0.0000        0.0000        0.0000        0.0000        0.0000        0.0000        0.0000        0.0000        0.0000        0.0000        0.0000        0.0000        0.0000        0.0000        0.0000        0.0000        0.0000        0.0000        0.0000        0.0000        0.0000        0.0000        0.0000        0.0000        0.0000        0.0000        0.0000        0.0000        0.0000        0.0000        0.0000        0.0000        0.0000        0.0000        0.0000        0.0000        0.0000        0.0000        0.0000        0.0000        0.0000        0.0000        0.0000        0.0000        0.0000        0.0000        0.0000      299.4976        0.0000        0.0000        0.0000      263.3524      234.7611      198.5560      171.5778      180.3044      190.0441      180.6035      182.3053      201.8664      240.9802      219.5037      216.2852      249.4819      249.9871      243.6527      210.7994      219.9070      226.4790      201.0407      210.9734      214.3429      231.8636      232.2078      257.4420      279.9285      267.8160      265.4495      254.3080      273.9790      278.4512      313.7086      298.3138      293.1408      308.4524      300.9841      298.0763      303.7384      355.6578      297.2769      252.5042      295.0882      326.4702      354.4958      373.3438      364.6360      337.8401      329.0435      346.3522      359.6372      319.7715      275.1764      262.5081      220.3480      203.6595      234.6244      240.6028      257.4568      287.2854      330.2206      355.0498      352.1526      315.5323      258.3171      256.9431      228.0762      215.1912      207.8047      219.9111      226.0295      243.0212      298.3240      299.0478      243.4689      251.2251      239.0010      222.8173      191.6018      170.6895        0.0000        0.0000        0.0000        0.0000        0.0000      142.9800      126.3000      105.2400      209.4893      220.4425      244.7817      283.2906      251.4943      231.2360      222.7422        0.0000        0.0000        0.0000        0.0000        0.0000        0.0000        0.0000        0.0000        0.0000        0.0000        0.0000        0.0000        0.0000        0.0000        0.0000        0.0000        0.0000        0.0000        0.0000        0.0000        0.0000        0.0000        0.0000        0.0000        0.0000        0.0000        0.0000        0.0000        0.0000        0.0000        0.0000        0.0000        0.0000        0.0000        0.0000        0.0000        0.0000        0.0000        0.0000        0.0000        0.0000        0.0000        0.0000        0.0000        0.0000        0.0000        0.0000        0.0000        0.0000        0.0000        0.0000        0.0000        0.0000        0.0000        0.0000
        0.0000        0.0000        0.0000        0.0000        0.0000        0.0000        0.0000        0.0000        0.0000        0.0000        0.0000        0.0000        0.0000        0.0000        0.0000        0.0000        0.0000        0.0000        0.0000        0.0000        0.0000        0.0000        0.0000        0.0000        0.0000        0.0000        0.0000        0.0000        0.0000        0.0000        0.0000        0.0000        0.0000        0.0000        0.0000        0.0000        0.0000        0.0000        0.0000        0.0000        0.0000        0.0000        0.0000        0.0000        0.0000        0.0000        0.0000        0.0000        0.0000        0.0000        0.0000        0.0000        0.0000        0.0000        0.0000        0.0000        0.0000        0.0000        0.0000        0.0000        0.0000        0.0000        0.0000        0.0000        0.0000        0.0000        0.0000        0.0000        0.0000        0.0000        0.0000        0.0000        0.0000        0.0000        0.0000        0.0000        0.0000        0.0000        0.0000        0.0000        0.0000        0.0000        0.0000        0.0000        0.0000        0.0000        0.0000        0.0000        0.0000        0.0000        0.0000        0.0000        0.0000        0.0000        0.0000        0.0000        0.0000        0.0000        0.0000        0.0000        0.0000      219.0617      217.2110      208.0547      175.4762      184.0466      199.0960      189.9256      182.2317      246.8130      259.6994      217.0132      203.1311      248.6246      268.9760      238.4735      218.3865      223.2162      227.8068      207.2211      213.6562      195.6474      200.2592      242.1043      262.4651      278.0523      279.0287      266.6160      242.9229      285.5714      297.2639      312.2916      317.5016      319.0385      325.9843      280.5228      255.5299      290.2899      273.0863      243.4399      246.6243      249.6523      303.5862      364.9855      326.6984      315.6198      333.6819      332.5439      385.2122      378.9790      320.0067      243.6388      210.6481      224.2823      205.8858      235.4128      225.1642      241.6107      280.7558      324.4993      357.1095      341.6877      308.7628      242.4580      242.3113      214.0740      202.4431      205.3697      230.4076      232.7037      259.4957      266.1890      242.0085      232.2385      246.2361      246.6203      220.6538        0.0000        0.0000        0.0000        0.0000        0.0000        0.0000      120.2400      153.8100      142.3800       74.4900      234.0658      255.0689      252.7857      253.1573      244.5722      229.4220      228.5125        0.0000        0.0000        0.0000        0.0000        0.0000        0.0000        0.0000        0.0000        0.0000        0.0000        0.0000        0.0000        0.0000        0.0000        0.0000        0.0000        0.0000        0.0000        0.0000        0.0000        0.0000        0.0000        0.0000        0.0000        0.0000        0.0000        0.0000        0.0000        0.0000        0.0000        0.0000        0.0000        0.0000        0.0000        0.0000        0.0000        0.0000        0.0000        0.0000        0.0000        0.0000        0.0000        0.0000        0.0000        0.0000        0.0000        0.0000        0.0000        0.0000        0.0000        0.0000        0.0000        0.0000        0.0000        0.0000
        0.0000        0.0000        0.0000        0.0000        0.0000        0.0000        0.0000        0.0000        0.0000        0.0000        0.0000        0.0000        0.0000        0.0000        0.0000        0.0000        0.0000        0.0000        0.0000        0.0000        0.0000        0.0000        0.0000        0.0000        0.0000        0.0000        0.0000        0.0000        0.0000        0.0000        0.0000        0.0000        0.0000        0.0000        0.0000        0.0000        0.0000        0.0000        0.0000        0.0000        0.0000        0.0000        0.0000        0.0000        0.0000        0.0000        0.0000        0.0000        0.0000        0.0000        0.0000        0.0000        0.0000        0.0000        0.0000        0.0000        0.0000        0.0000        0.0000        0.0000        0.0000        0.0000        0.0000        0.0000        0.0000        0.0000        0.0000        0.0000        0.0000        0.0000        0.0000        0.0000        0.0000        0.0000        0.0000        0.0000        0.0000        0.0000        0.0000        0.0000        0.0000        0.0000        0.0000        0.0000        0.0000        0.0000        0.0000        0.0000        0.0000        0.0000        0.0000        0.0000        0.0000        0.0000        0.0000        0.0000        0.0000        0.0000        0.0000        0.0000        0.0000        0.0000      217.1846      194.6045      189.5408      176.5969      193.7258      176.2355      176.7533      234.5097      243.4918      222.7323      244.1944      264.9182      253.6915      267.5932      257.9070      266.6379      278.6522      251.7884      240.8395      225.6964      248.6015      277.2222      291.9829      294.6647      299.2238      274.0838      266.9624      261.5340      265.6764      294.8099      306.8521      307.8478      287.8329      256.1717      248.4570      245.9594      233.0984      243.3736      238.4138      255.9325      304.9583      331.0558      324.9805      333.9700      346.4391      375.1627      340.2791      317.4663      269.9946      224.4770      190.1377      224.8342      213.0783      220.4174      226.5373      218.8895      222.8689      278.5250      284.8917      276.7820      269.8030      220.3573      198.9885      195.4570      199.2968      224.7671      258.3792      260.0461      275.7044      251.6531      225.0445      232.4804      252.3471      198.8239      180.9029        0.0000        0.0000        0.0000        0.0000        0.0000        0.0000        0.0000      128.4900      149.0100      127.4400      214.2063      212.8958      225.7631      229.3526      221.4231      214.0731      225.2067        0.0000        0.0000        0.0000        0.0000        0.0000        0.0000        0.0000        0.0000        0.0000        0.0000        0.0000        0.0000        0.0000        0.0000        0.0000        0.0000        0.0000        0.0000        0.0000        0.0000        0.0000        0.0000        0.0000        0.0000        0.0000        0.0000        0.0000        0.0000        0.0000        0.0000        0.0000        0.0000        0.0000        0.0000        0.0000        0.0000        0.0000        0.0000        0.0000        0.0000        0.0000        0.0000        0.0000        0.0000        0.0000        0.0000        0.0000        0.0000        0.0000        0.0000        0.0000        0.0000        0.0000        0.0000        0.0000
        0.0000        0.0000        0.0000        0.0000        0.0000        0.0000        0.0000        0.0000        0.0000        0.0000        0.0000        0.0000        0.0000        0.0000        0.0000        0.0000        0.0000        0.0000        0.0000        0.0000        0.0000        0.0000        0.0000        0.0000        0.0000        0.0000        0.0000        0.0000        0.0000        0.0000        0.0000        0.0000        0.0000        0.0000        0.0000        0.0000        0.0000        0.0000        0.0000        0.0000        0.0000        0.0000        0.0000        0.0000        0.0000        0.0000        0.0000        0.0000        0.0000        0.0000        0.0000        0.0000        0.0000        0.0000        0.0000        0.0000        0.0000        0.0000        0.0000        0.0000        0.0000        0.0000        0.0000        0.0000        0.0000        0.0000        0.0000        0.0000        0.0000        0.0000        0.0000        0.0000        0.0000        0.0000        0.0000        0.0000        0.0000        0.0000        0.0000        0.0000        0.0000        0.0000        0.0000        0.0000        0.0000        0.0000        0.0000        0.0000        0.0000        0.0000        0.0000        0.0000        0.0000        0.0000        0.0000        0.0000        0.0000        0.0000        0.0000        0.0000        0.0000        0.0000        0.0000      213.4303      205.7518      193.4066      191.9061      169.4532      179.1460      188.8280      207.7943      239.7758      292.8035      305.5546      302.5382      328.1271      332.3561      353.5711      342.6670      324.8799      325.8465      320.2785      322.9832      337.8354      346.8579      360.7636      353.3119        0.0000        0.0000      287.8308      306.2639      321.5520      354.9094      363.9976      316.6065      285.5164      252.2311      235.3223      243.6958      278.7979      303.1225      328.0455      366.5620      360.9391      367.5891      358.8245      368.1684      375.0187      355.5634      331.4677      286.5686      247.6526      208.6757      203.2897      219.4403      214.7508      212.3778      208.6548      210.1105      218.3601      228.1813      220.4980      210.2496      184.8867      176.9191      187.5722      195.7737      246.2890      247.9941      255.2381      245.8809      170.1871      213.8379      213.7597        0.0000        0.0000        0.0000        0.0000        0.0000        0.0000        0.0000        0.0000        0.0000        0.0000        0.0000        0.0000        0.0000      181.1625      173.0342      184.3057      197.3470      200.0871      221.8923        0.0000        0.0000        0.0000        0.0000        0.0000        0.0000        0.0000        0.0000        0.0000        0.0000        0.0000        0.0000        0.0000        0.0000        0.0000        0.0000        0.0000        0.0000        0.0000        0.0000        0.0000        0.0000        0.0000        0.0000        0.0000        0.0000        0.0000        0.0000        0.0000        0.0000        0.0000        0.0000        0.0000        0.0000        0.0000        0.0000        0.0000        0.0000        0.0000        0.0000        0.0000        0.0000        0.0000        0.0000        0.0000        0.0000        0.0000        0.0000        0.0000        0.0000        0.0000        0.0000        0.0000        0.0000        0.0000        0.0000
        0.0000        0.0000        0.0000        0.0000        0.0000        0.0000        0.0000        0.0000        0.0000        0.0000        0.0000        0.0000        0.0000        0.0000        0.0000        0.0000        0.0000        0.0000        0.0000        0.0000        0.0000        0.0000        0.0000        0.0000        0.0000        0.0000        0.0000        0.0000        0.0000        0.0000        0.0000        0.0000        0.0000        0.0000        0.0000        0.0000        0.0000        0.0000        0.0000        0.0000        0.0000        0.0000        0.0000        0.0000        0.0000        0.0000        0.0000        0.0000        0.0000        0.0000        0.0000        0.0000        0.0000        0.0000        0.0000        0.0000        0.0000        0.0000        0.0000        0.0000        0.0000        0.0000        0.0000        0.0000        0.0000        0.0000        0.0000        0.0000        0.0000        0.0000        0.0000        0.0000        0.0000        0.0000        0.0000        0.0000        0.0000        0.0000        0.0000        0.0000        0.0000        0.0000        0.0000        0.0000        0.0000        0.0000        0.0000        0.0000        0.0000        0.0000        0.0000        0.0000        0.0000        0.0000        0.0000        0.0000        0.0000        0.0000        0.0000        0.0000        0.0000        0.0000        0.0000      214.4909      200.5363      189.2469      163.8363      157.7511      153.0122      174.6934      228.8338      278.6091      325.6562      327.1028      357.7206      364.7268      397.2487      427.0787      396.1205      355.3166      376.5571      392.7136      396.9483      391.7269      390.3543      430.6590        0.0000        0.0000        0.0000        0.0000        0.0000        0.0000      345.8919      339.2100      296.6414      260.6791      241.4619      246.5630      256.9718      292.4062      310.7424      335.2092      340.5184      350.8313      361.6957      355.6052      362.3380      364.1438      348.9658      317.7113      282.5214      268.7175      233.3280      218.2220      225.1141      209.9916      208.1042      208.3484      190.1452      189.4953      192.1240      207.1262      191.7061      188.9295      171.5473      182.4600      188.9251      238.7104      226.1849      229.7092      227.4011      193.1676        0.0000        0.0000        0.0000        0.0000        0.0000        0.0000        0.0000        0.0000        0.0000        0.0000        0.0000        0.0000        0.0000        0.0000        0.0000      198.0586      210.1180      204.7099      187.2109      194.1310      217.0347      271.6948        0.0000        0.0000        0.0000        0.0000        0.0000        0.0000        0.0000        0.0000        0.0000        0.0000        0.0000        0.0000        0.0000        0.0000        0.0000        0.0000        0.0000        0.0000        0.0000        0.0000        0.0000        0.0000        0.0000        0.0000        0.0000        0.0000        0.0000        0.0000        0.0000        0.0000        0.0000        0.0000        0.0000        0.0000        0.0000        0.0000        0.0000        0.0000        0.0000        0.0000        0.0000        0.0000        0.0000        0.0000        0.0000        0.0000        0.0000        0.0000        0.0000        0.0000        0.0000        0.0000        0.0000        0.0000        0.0000
        0.0000        0.0000        0.0000        0.0000        0.0000        0.0000        0.0000        0.0000        0.0000        0.0000        0.0000        0.0000        0.0000        0.0000        0.0000        0.0000        0.0000        0.0000        0.0000        0.0000        0.0000        0.0000        0.0000        0.0000        0.0000        0.0000        0.0000        0.0000        0.0000        0.0000        0.0000        0.0000        0.0000        0.0000        0.0000        0.0000        0.0000        0.0000        0.0000        0.0000        0.0000        0.0000        0.0000        0.0000        0.0000        0.0000        0.0000        0.0000        0.0000        0.0000        0.0000        0.0000        0.0000        0.0000        0.0000        0.0000        0.0000        0.0000        0.0000        0.0000        0.0000        0.0000        0.0000        0.0000        0.0000        0.0000        0.0000        0.0000        0.0000        0.0000        0.0000        0.0000        0.0000        0.0000        0.0000        0.0000        0.0000        0.0000        0.0000        0.0000        0.0000        0.0000        0.0000        0.0000        0.0000        0.0000        0.0000        0.0000        0.0000        0.0000        0.0000        0.0000        0.0000        0.0000        0.0000        0.0000        0.0000        0.0000        0.0000        0.0000        0.0000        0.0000        0.0000      197.0646      181.8328      160.4745      142.9929      153.1929      164.1470      170.4208      205.6890      252.6168      275.0896      322.6095      353.9693      375.0385      388.7304        0.0000      422.5660      427.9750        0.0000        0.0000      419.7064      436.5219        0.0000        0.0000        0.0000        0.0000        0.0000        0.0000        0.0000        0.0000      304.9562      294.4096      270.1934      235.8524      246.1190      253.8943      269.4625      294.2506      316.8224      352.5479      374.5941      387.8926      379.5070      378.6065      385.5138      359.4814      355.3405      335.3307      320.3383      296.7642      261.8514      247.9317      230.2619      234.0682      242.5817      197.6467      186.2401      186.3268      186.1057      182.1554      188.3789      189.1707      171.0847      181.6086      202.8458        0.0000        0.0000        0.0000        0.0000        0.0000        0.0000        0.0000        0.0000        0.0000        0.0000        0.0000        0.0000        0.0000        0.0000        0.0000        0.0000        0.0000        0.0000        0.0000        0.0000      252.9551      226.4925      218.3455      224.0660      260.4695        0.0000        0.0000        0.0000        0.0000        0.0000        0.0000        0.0000        0.0000        0.0000        0.0000        0.0000        0.0000        0.0000        0.0000        0.0000        0.0000        0.0000        0.0000        0.0000        0.0000        0.0000        0.0000        0.0000        0.0000        0.0000        0.0000        0.0000        0.0000        0.0000        0.0000        0.0000        0.0000        0.0000        0.0000        0.0000        0.0000        0.0000        0.0000        0.0000        0.0000        0.0000        0.0000        0.0000        0.0000        0.0000        0.0000        0.0000        0.0000        0.0000        0.0000        0.0000        0.0000        0.0000        0.0000        0.0000        0.0000        0.0000
        0.0000        0.0000        0.0000        0.0000        0.0000        0.0000        0.0000        0.0000        0.0000        0.0000        0.0000        0.0000        0.0000        0.0000        0.0000        0.0000        0.0000        0.0000        0.0000        0.0000        0.0000        0.0000        0.0000        0.0000        0.0000        0.0000        0.0000        0.0000        0.0000        0.0000        0.0000        0.0000        0.0000        0.0000        0.0000        0.0000        0.0000        0.0000        0.0000        0.0000        0.0000        0.0000        0.0000        0.0000        0.0000        0.0000        0.0000        0.0000        0.0000        0.0000        0.0000        0.0000        0.0000        0.0000        0.0000        0.0000        0.0000        0.0000        0.0000        0.0000        0.0000        0.0000        0.0000        0.0000        0.0000        0.0000        0.0000        0.0000        0.0000        0.0000        0.0000        0.0000        0.0000        0.0000        0.0000        0.0000        0.0000        0.0000        0.0000        0.0000        0.0000        0.0000        0.0000        0.0000        0.0000        0.0000        0.0000        0.0000        0.0000        0.0000        0.0000        0.0000        0.0000        0.0000        0.0000        0.0000        0.0000        0.0000        0.0000        0.0000        0.0000        0.0000        0.0000      170.1739      169.1848      161.1954      158.8931      140.1369      139.0101      152.9377      194.0934      210.2829      233.7776      280.7677        0.0000        0.0000        0.0000        0.0000        0.0000        0.0000        0.0000        0.0000        0.0000        0.0000        0.0000        0.0000        0.0000        0.0000        0.0000        0.0000        0.0000        0.0000        0.0000      242.7292      248.2101      218.3820      242.6815      269.5520      294.5925      363.3147      411.1107      427.5867      443.6253      456.8768      414.1262      394.1135      387.0328      370.5930      363.4392      362.6433      349.0878      323.7793      298.6504      295.8189      233.3578      227.4698      223.9257      213.4166      200.0836      187.6476      183.3418      190.4339      216.8776      202.7092      176.6341      177.6567        0.0000        0.0000        0.0000        0.0000        0.0000        0.0000        0.0000        0.0000        0.0000        0.0000        0.0000        0.0000        0.0000        0.0000        0.0000        0.0000        0.0000        0.0000        0.0000        0.0000        0.0000        0.0000      303.0382      278.6322      284.1596        0.0000      359.2488      387.4683        0.0000        0.0000        0.0000        0.0000        0.0000        0.0000        0.0000        0.0000        0.0000        0.0000        0.0000        0.0000        0.0000        0.0000        0.0000        0.0000        0.0000        0.0000        0.0000        0.0000        0.0000        0.0000        0.0000        0.0000        0.0000        0.0000        0.0000        0.0000        0.0000        0.0000        0.0000        0.0000        0.0000        0.0000        0.0000        0.0000        0.0000        0.0000        0.0000        0.0000        0.0000        0.0000        0.0000        0.0000        0.0000        0.0000        0.0000        0.0000        0.0000        0.0000        0.0000        0.0000        0.0000        0.0000        0.0000
        0.0000        0.0000        0.0000        0.0000        0.0000        0.0000        0.0000        0.0000        0.0000        0.0000        0.0000        0.0000        0.0000        0.0000        0.0000        0.0000        0.0000        0.0000        0.0000        0.0000        0.0000        0.0000        0.0000        0.0000        0.0000        0.0000        0.0000        0.0000        0.0000        0.0000        0.0000        0.0000        0.0000        0.0000        0.0000        0.0000        0.0000        0.0000        0.0000        0.0000        0.0000        0.0000        0.0000        0.0000        0.0000        0.0000        0.0000        0.0000        0.0000        0.0000        0.0000        0.0000        0.0000        0.0000        0.0000        0.0000        0.0000        0.0000        0.0000        0.0000        0.0000        0.0000        0.0000        0.0000        0.0000        0.0000        0.0000        0.0000        0.0000        0.0000        0.0000        0.0000        0.0000        0.0000        0.0000        0.0000        0.0000        0.0000        0.0000        0.0000        0.0000        0.0000        0.0000        0.0000        0.0000        0.0000        0.0000        0.0000        0.0000        0.0000        0.0000        0.0000        0.0000        0.0000        0.0000        0.0000        0.0000        0.0000        0.0000        0.0000        0.0000        0.0000        0.0000        0.0000        0.0000      164.7974      159.1409      144.7188      141.2435      151.1453      182.3035      184.9443      194.5345      213.8331      247.8786        0.0000        0.0000        0.0000        0.0000        0.0000        0.0000        0.0000        0.0000        0.0000        0.0000        0.0000        0.0000        0.0000        0.0000        0.0000        0.0000        0.0000        0.0000      190.5336      205.7734      231.5083      234.5067      265.1319      301.4478      509.9168      548.0905      595.1986      646.4276      471.7674      414.0648      442.1310      437.6480      381.2914      366.0055      413.3176      365.0929      312.5881      281.1551      250.2894      214.7991      237.6375      239.8911      254.3387      203.1513      204.8758      197.5349      202.2323      194.0430      184.4400      152.9100        0.0000        0.0000        0.0000        0.0000        0.0000        0.0000        0.0000        0.0000        0.0000        0.0000        0.0000        0.0000        0.0000        0.0000        0.0000        0.0000        0.0000        0.0000        0.0000        0.0000        0.0000        0.0000        0.0000        0.0000      366.4141      398.8495        0.0000      317.7600      349.4700        0.0000        0.0000        0.0000        0.0000        0.0000        0.0000        0.0000        0.0000        0.0000        0.0000        0.0000        0.0000        0.0000        0.0000        0.0000        0.0000        0.0000        0.0000        0.0000        0.0000        0.0000        0.0000        0.0000        0.0000        0.0000        0.0000        0.0000        0.0000        0.0000        0.0000        0.0000        0.0000        0.0000        0.0000        0.0000        0.0000        0.0000        0.0000        0.0000        0.0000        0.0000        0.0000        0.0000        0.0000        0.0000        0.0000        0.0000        0.0000        0.0000        0.0000        0.0000        0.0000        0.0000        0.0000        0.0000
        0.0000        0.0000        0.0000        0.0000        0.0000        0.0000        0.0000        0.0000        0.0000        0.0000        0.0000        0.0000        0.0000        0.0000        0.0000        0.0000        0.0000        0.0000        0.0000        0.0000        0.0000        0.0000        0.0000        0.0000        0.0000        0.0000        0.0000        0.0000        0.0000        0.0000        0.0000        0.0000        0.0000        0.0000        0.0000        0.0000        0.0000        0.0000        0.0000        0.0000        0.0000        0.0000        0.0000        0.0000        0.0000        0.0000        0.0000        0.0000        0.0000        0.0000        0.0000        0.0000        0.0000        0.0000        0.0000        0.0000        0.0000        0.0000        0.0000        0.0000        0.0000        0.0000        0.0000        0.0000        0.0000        0.0000        0.0000        0.0000        0.0000        0.0000        0.0000        0.0000        0.0000        0.0000        0.0000        0.0000        0.0000        0.0000        0.0000        0.0000        0.0000        0.0000        0.0000        0.0000        0.0000        0.0000        0.0000        0.0000        0.0000        0.0000        0.0000        0.0000        0.0000        0.0000        0.0000        0.0000        0.0000        0.0000        0.0000        0.0000        0.0000        0.0000        0.0000        0.0000        0.0000        0.0000      157.3032      141.8916      131.1262      132.0085      164.3765      180.4162      190.8217      188.6866      217.0556        0.0000        0.0000        0.0000        0.0000        0.0000        0.0000        0.0000        0.0000        0.0000        0.0000        0.0000        0.0000        0.0000        0.0000        0.0000        0.0000        0.0000        0.0000        0.0000        0.0000      227.6294      260.0265      282.4775      345.0336      532.0313      590.8724      660.4081      595.7523      455.9308      428.8430      394.8170      387.0106      351.7036      384.6677      454.4515      337.7961      248.2397      219.7308      211.0658      222.6227      238.3224      223.4541      226.6914      219.1602      220.8461        0.0000        0.0000      185.3826        0.0000        0.0000        0.0000        0.0000        0.0000        0.0000        0.0000        0.0000        0.0000        0.0000        0.0000        0.0000        0.0000        0.0000        0.0000        0.0000        0.0000        0.0000        0.0000        0.0000        0.0000        0.0000        0.0000        0.0000        0.0000        0.0000      332.3261      329.0562        0.0000        0.0000        0.0000        0.0000        0.0000        0.0000        0.0000        0.0000        0.0000        0.0000        0.0000        0.0000        0.0000        0.0000        0.0000        0.0000        0.0000        0.0000        0.0000        0.0000        0.0000        0.0000        0.0000        0.0000        0.0000        0.0000        0.0000        0.0000        0.0000        0.0000        0.0000        0.0000        0.0000        0.0000        0.0000        0.0000        0.0000        0.0000        0.0000        0.0000        0.0000        0.0000        0.0000        0.0000        0.0000        0.0000        0.0000        0.0000        0.0000        0.0000        0.0000        0.0000        0.0000        0.0000        0.0000        0.0000        0.0000        0.0000
[truncated: 212,709 more chars]
