# Supplementary material for: Multidimensional evaluation of the TRMM 3B43V7 satellite-based precipitation product in mainland China from 1998–2016
Source: PeerJ. 2020 Feb 20;8:e8615. doi: 10.7717/peerj.8615 (PMC7036276; doi:10.7717/peerj.8615)
Supplement: Supplemental Information 2 [file peerj-08-8615-s002.zip › TRMM_3B43 data/TRMM 3B43 data-Year-Month/2014-07.txt]

ncols         249
nrows         175
xllcorner     73.250
yllcorner     6.500
cellsize      0.25000
        0.0000        0.0000        0.0000        0.0000        0.0000        0.0000        0.0000        0.0000        0.0000        0.0000        0.0000        0.0000        0.0000        0.0000        0.0000        0.0000        0.0000        0.0000        0.0000        0.0000        0.0000        0.0000        0.0000        0.0000        0.0000        0.0000        0.0000        0.0000        0.0000        0.0000        0.0000        0.0000        0.0000        0.0000        0.0000        0.0000        0.0000        0.0000        0.0000        0.0000        0.0000        0.0000        0.0000        0.0000        0.0000        0.0000        0.0000        0.0000        0.0000        0.0000        0.0000        0.0000        0.0000        0.0000        0.0000        0.0000        0.0000        0.0000        0.0000        0.0000        0.0000        0.0000        0.0000        0.0000        0.0000        0.0000        0.0000        0.0000        0.0000        0.0000        0.0000        0.0000        0.0000        0.0000        0.0000        0.0000        0.0000        0.0000        0.0000        0.0000        0.0000        0.0000        0.0000        0.0000        0.0000        0.0000        0.0000        0.0000        0.0000        0.0000        0.0000        0.0000        0.0000        0.0000        0.0000        0.0000        0.0000        0.0000        0.0000        0.0000        0.0000        0.0000        0.0000        0.0000        0.0000        0.0000        0.0000        0.0000        0.0000        0.0000        0.0000        0.0000        0.0000        0.0000        0.0000        0.0000        0.0000        0.0000        0.0000        0.0000        0.0000        0.0000        0.0000        0.0000        0.0000        0.0000        0.0000        0.0000        0.0000        0.0000        0.0000        0.0000        0.0000        0.0000        0.0000        0.0000        0.0000        0.0000        0.0000        0.0000        0.0000        0.0000        0.0000        0.0000        0.0000        0.0000        0.0000        0.0000        0.0000        0.0000        0.0000        0.0000        0.0000        0.0000        0.0000        0.0000        0.0000        0.0000        0.0000        0.0000        0.0000        0.0000        0.0000        0.0000        0.0000        0.0000        0.0000        0.0000        0.0000        0.0000        0.0000        0.0000        0.0000       88.2411      101.3572      109.8079        0.0000        0.0000        0.0000      127.4497      131.7290      127.4354      117.8272      118.5444      119.5174      126.3200      152.7401      154.6039      143.6562      147.8325      142.3389      142.9834      136.1382      137.3835      144.3424      153.8041      159.3605      163.3623      169.0056      160.4959      129.3217      136.3758      142.4883      140.1742      130.4444      141.3443      155.8764      173.1840      166.5491      154.2841      127.9193      153.1493      154.2054      156.3842      145.7614      142.4600      149.1512      149.9649      155.2155        0.0000        0.0000        0.0000        0.0000        0.0000        0.0000        0.0000        0.0000        0.0000        0.0000        0.0000        0.0000        0.0000        0.0000        0.0000        0.0000        0.0000        0.0000        0.0000        0.0000        0.0000        0.0000        0.0000        0.0000        0.0000        0.0000        0.0000        0.0000        0.0000        0.0000
        0.0000        0.0000        0.0000        0.0000        0.0000        0.0000        0.0000        0.0000        0.0000        0.0000        0.0000        0.0000        0.0000        0.0000        0.0000        0.0000        0.0000        0.0000        0.0000        0.0000        0.0000        0.0000        0.0000        0.0000        0.0000        0.0000        0.0000        0.0000        0.0000        0.0000        0.0000        0.0000        0.0000        0.0000        0.0000        0.0000        0.0000        0.0000        0.0000        0.0000        0.0000        0.0000        0.0000        0.0000        0.0000        0.0000        0.0000        0.0000        0.0000        0.0000        0.0000        0.0000        0.0000        0.0000        0.0000        0.0000        0.0000        0.0000        0.0000        0.0000        0.0000        0.0000        0.0000        0.0000        0.0000        0.0000        0.0000        0.0000        0.0000        0.0000        0.0000        0.0000        0.0000        0.0000        0.0000        0.0000        0.0000        0.0000        0.0000        0.0000        0.0000        0.0000        0.0000        0.0000        0.0000        0.0000        0.0000        0.0000        0.0000        0.0000        0.0000        0.0000        0.0000        0.0000        0.0000        0.0000        0.0000        0.0000        0.0000        0.0000        0.0000        0.0000        0.0000        0.0000        0.0000        0.0000        0.0000        0.0000        0.0000        0.0000        0.0000        0.0000        0.0000        0.0000        0.0000        0.0000        0.0000        0.0000        0.0000        0.0000        0.0000        0.0000        0.0000        0.0000        0.0000        0.0000        0.0000        0.0000        0.0000        0.0000        0.0000        0.0000        0.0000        0.0000        0.0000        0.0000        0.0000        0.0000        0.0000        0.0000        0.0000        0.0000        0.0000        0.0000        0.0000        0.0000        0.0000        0.0000        0.0000        0.0000        0.0000        0.0000        0.0000        0.0000        0.0000        0.0000        0.0000        0.0000        0.0000        0.0000        0.0000        0.0000        0.0000        0.0000        0.0000        0.0000        0.0000        0.0000        0.0000        0.0000        0.0000        0.0000       90.2672       91.5183      103.9701      114.1077      123.6474      137.8481      137.2490      130.3494      137.0531      125.6326      120.7290      114.1701      126.1701      138.4774      152.5856      154.3973      149.6831      136.8124      142.1475      163.3881      154.9918      167.7418      177.9614      169.2536      169.3447      168.6431      172.6431      179.6838      153.2184      179.1191      149.7456      138.8365      142.4315      141.1212      152.3014      145.2297      146.4293      132.6066      133.1302      143.5191      153.7776      152.1229      147.9795      160.1351      164.6939      155.7968      156.5178      150.8209      140.3078      138.0377      146.9807      164.4227      172.0307      182.7672        0.0000        0.0000        0.0000        0.0000        0.0000        0.0000        0.0000        0.0000        0.0000        0.0000        0.0000        0.0000        0.0000        0.0000        0.0000        0.0000        0.0000        0.0000        0.0000        0.0000        0.0000        0.0000        0.0000
        0.0000        0.0000        0.0000        0.0000        0.0000        0.0000        0.0000        0.0000        0.0000        0.0000        0.0000        0.0000        0.0000        0.0000        0.0000        0.0000        0.0000        0.0000        0.0000        0.0000        0.0000        0.0000        0.0000        0.0000        0.0000        0.0000        0.0000        0.0000        0.0000        0.0000        0.0000        0.0000        0.0000        0.0000        0.0000        0.0000        0.0000        0.0000        0.0000        0.0000        0.0000        0.0000        0.0000        0.0000        0.0000        0.0000        0.0000        0.0000        0.0000        0.0000        0.0000        0.0000        0.0000        0.0000        0.0000       43.0175        0.0000       39.4883       31.6040        0.0000        0.0000        0.0000        0.0000        0.0000        0.0000        0.0000        0.0000        0.0000        0.0000        0.0000        0.0000        0.0000        0.0000        0.0000        0.0000        0.0000        0.0000        0.0000        0.0000        0.0000        0.0000        0.0000        0.0000        0.0000        0.0000        0.0000        0.0000        0.0000        0.0000        0.0000        0.0000        0.0000        0.0000        0.0000        0.0000        0.0000        0.0000        0.0000        0.0000        0.0000        0.0000        0.0000        0.0000        0.0000        0.0000        0.0000        0.0000        0.0000        0.0000        0.0000        0.0000        0.0000        0.0000        0.0000        0.0000        0.0000        0.0000        0.0000        0.0000        0.0000        0.0000        0.0000        0.0000        0.0000        0.0000        0.0000        0.0000        0.0000        0.0000        0.0000        0.0000        0.0000        0.0000        0.0000        0.0000        0.0000        0.0000        0.0000        0.0000        0.0000        0.0000        0.0000        0.0000        0.0000        0.0000        0.0000        0.0000        0.0000        0.0000        0.0000        0.0000        0.0000        0.0000        0.0000        0.0000        0.0000        0.0000        0.0000        0.0000        0.0000        0.0000        0.0000        0.0000        0.0000        0.0000        0.0000        0.0000        0.0000        0.0000        0.0000        0.0000       90.2600       91.1613       89.1634       95.3344      107.1679      131.6276      134.7868      144.1040      128.5920      135.0618      125.7268      118.4716      116.0738      122.1418      125.5987      138.7680      139.2552      142.0943      146.8017      167.5310      182.9181      172.1121      162.1500      154.7370      160.2378      164.8767      172.5381      191.3206      186.7395      186.8467      174.0747      149.8898      161.6729      155.5088      143.5189      145.1058      145.9683      159.3128      157.0830      158.1711      167.8034      175.4135      160.0786      156.5054      167.2546      182.3725      161.5196      158.7489      148.3929      147.2399      144.2769      149.9323      171.1503      190.0948      196.3230      207.9487        0.0000        0.0000        0.0000        0.0000        0.0000        0.0000        0.0000        0.0000        0.0000        0.0000        0.0000        0.0000        0.0000        0.0000        0.0000        0.0000        0.0000        0.0000        0.0000        0.0000        0.0000        0.0000
        0.0000        0.0000        0.0000        0.0000        0.0000        0.0000        0.0000        0.0000        0.0000        0.0000        0.0000        0.0000        0.0000        0.0000        0.0000        0.0000        0.0000        0.0000        0.0000        0.0000        0.0000        0.0000        0.0000        0.0000        0.0000        0.0000        0.0000        0.0000        0.0000        0.0000        0.0000        0.0000        0.0000        0.0000        0.0000        0.0000        0.0000        0.0000        0.0000        0.0000        0.0000        0.0000        0.0000        0.0000        0.0000        0.0000        0.0000        0.0000        0.0000        0.0000        0.0000        0.0000        0.0000       49.5820       52.5626       51.9895       43.2935       48.8922       77.7679       25.1684        0.0000        0.0000        0.0000        0.0000        0.0000        0.0000        0.0000        0.0000        0.0000        0.0000        0.0000        0.0000        0.0000        0.0000        0.0000        0.0000        0.0000        0.0000        0.0000        0.0000        0.0000        0.0000        0.0000        0.0000        0.0000        0.0000        0.0000        0.0000        0.0000        0.0000        0.0000        0.0000        0.0000        0.0000        0.0000        0.0000        0.0000        0.0000        0.0000        0.0000        0.0000        0.0000        0.0000        0.0000        0.0000        0.0000        0.0000        0.0000        0.0000        0.0000        0.0000        0.0000        0.0000        0.0000        0.0000        0.0000        0.0000        0.0000        0.0000        0.0000        0.0000        0.0000        0.0000        0.0000        0.0000        0.0000        0.0000        0.0000        0.0000        0.0000        0.0000        0.0000        0.0000        0.0000        0.0000        0.0000        0.0000        0.0000        0.0000        0.0000        0.0000        0.0000        0.0000        0.0000        0.0000        0.0000        0.0000        0.0000        0.0000        0.0000        0.0000        0.0000        0.0000        0.0000        0.0000        0.0000        0.0000        0.0000        0.0000        0.0000        0.0000        0.0000        0.0000        0.0000        0.0000        0.0000        0.0000        0.0000        0.0000        0.0000       95.6564       98.1509      101.3674       92.7717       95.5531      108.9303      163.9132      236.9969      120.1054      116.6006      116.2770      132.8004      128.2604      127.5348      127.0030      122.2447      131.3689      148.8575      155.4773      157.8877      171.9004      180.4415      189.7773      178.4783      157.8396      160.8135      171.3831      182.3882      192.6498      220.8315      192.9242      195.9843      185.4085      187.1172      169.8490      151.4967      146.2413      146.8104      169.0409      176.4107      166.9214      182.3413      180.2204      180.5246      182.7621      201.7982      190.7948      190.1889      191.0372      172.3658      173.2826      174.0149      173.7465      189.6371      210.6082      223.3805      217.1099      240.3317      234.2917        0.0000        0.0000        0.0000        0.0000        0.0000        0.0000        0.0000        0.0000        0.0000        0.0000        0.0000        0.0000        0.0000        0.0000        0.0000        0.0000        0.0000        0.0000        0.0000        0.0000
        0.0000        0.0000        0.0000        0.0000        0.0000        0.0000        0.0000        0.0000        0.0000        0.0000        0.0000        0.0000        0.0000        0.0000        0.0000        0.0000        0.0000        0.0000        0.0000        0.0000        0.0000        0.0000        0.0000        0.0000        0.0000        0.0000        0.0000        0.0000        0.0000        0.0000        0.0000        0.0000        0.0000        0.0000        0.0000        0.0000        0.0000        0.0000        0.0000        0.0000        0.0000        0.0000        0.0000        0.0000        0.0000        0.0000        0.0000        0.0000        0.0000        0.0000        0.0000        0.0000        0.0000       35.8212       36.1150       38.8959       40.0006       38.2116       33.0562       24.6063        0.0000        0.0000        0.0000        0.0000        0.0000        0.0000        0.0000        0.0000        0.0000        0.0000        0.0000        0.0000        0.0000        0.0000        0.0000        0.0000        0.0000        0.0000        0.0000        0.0000        0.0000        0.0000        0.0000        0.0000        0.0000        0.0000        0.0000        0.0000        0.0000        0.0000        0.0000        0.0000        0.0000        0.0000        0.0000        0.0000        0.0000        0.0000        0.0000        0.0000        0.0000        0.0000        0.0000        0.0000        0.0000        0.0000        0.0000        0.0000        0.0000        0.0000        0.0000        0.0000        0.0000        0.0000        0.0000        0.0000        0.0000        0.0000        0.0000        0.0000        0.0000        0.0000        0.0000        0.0000        0.0000        0.0000        0.0000        0.0000        0.0000        0.0000        0.0000        0.0000        0.0000        0.0000        0.0000        0.0000        0.0000        0.0000        0.0000        0.0000        0.0000        0.0000        0.0000        0.0000        0.0000        0.0000        0.0000        0.0000        0.0000        0.0000        0.0000        0.0000        0.0000        0.0000        0.0000        0.0000        0.0000        0.0000        0.0000        0.0000        0.0000        0.0000        0.0000        0.0000        0.0000        0.0000        0.0000        0.0000        0.0000        0.0000      102.4551      120.6471      132.1160      118.9064      103.2262      159.9970      276.6598      181.8857      106.5458      109.3069      118.5340      120.2372      122.8760      128.5643      138.3005      136.3889      143.2248      159.9446      166.8690      165.7752      162.8437      161.7694      205.0418      175.3356      166.4601      168.5376      179.1017      176.9906      190.8430      195.8490      188.7640      206.1223      215.2400      198.4967      174.9818      159.5982      168.2578      184.2837      214.8452      219.3632      193.3629      199.5505      221.5773      232.6125      248.7691      244.3686      232.0060      209.3699      202.1966      219.0138      221.8121      213.3348      223.0126      229.4857      235.1367      226.8550      212.7935      213.6639      216.5025      230.9220      243.4347        0.0000        0.0000        0.0000        0.0000        0.0000        0.0000        0.0000        0.0000        0.0000        0.0000        0.0000        0.0000        0.0000        0.0000        0.0000        0.0000        0.0000        0.0000
        0.0000        0.0000        0.0000        0.0000        0.0000        0.0000        0.0000        0.0000        0.0000        0.0000        0.0000        0.0000        0.0000        0.0000        0.0000        0.0000        0.0000        0.0000        0.0000        0.0000        0.0000        0.0000        0.0000        0.0000        0.0000        0.0000        0.0000        0.0000        0.0000        0.0000        0.0000        0.0000        0.0000        0.0000        0.0000        0.0000        0.0000        0.0000        0.0000        0.0000        0.0000        0.0000        0.0000        0.0000        0.0000        0.0000        0.0000        0.0000        0.0000        0.0000      157.7931       42.3756       40.2021       37.2471       36.7474       37.9778       35.6828       35.1188       31.4795       22.9825       29.4092       62.1878        0.0000        0.0000        0.0000        0.0000        0.0000        0.0000        0.0000        0.0000        0.0000        0.0000        0.0000        0.0000        0.0000        0.0000        0.0000        0.0000        0.0000        0.0000        0.0000        0.0000        0.0000        0.0000        0.0000        0.0000        0.0000        0.0000        0.0000        0.0000        0.0000        0.0000        0.0000        0.0000        0.0000        0.0000        0.0000        0.0000        0.0000        0.0000        0.0000        0.0000        0.0000        0.0000        0.0000        0.0000        0.0000        0.0000        0.0000        0.0000        0.0000        0.0000        0.0000        0.0000        0.0000        0.0000        0.0000        0.0000        0.0000        0.0000        0.0000        0.0000        0.0000        0.0000        0.0000        0.0000        0.0000        0.0000        0.0000        0.0000        0.0000        0.0000        0.0000        0.0000        0.0000        0.0000        0.0000        0.0000        0.0000        0.0000        0.0000        0.0000        0.0000        0.0000        0.0000        0.0000        0.0000        0.0000        0.0000        0.0000        0.0000        0.0000        0.0000        0.0000        0.0000        0.0000        0.0000        0.0000        0.0000        0.0000        0.0000        0.0000        0.0000        0.0000        0.0000        0.0000        0.0000        0.0000        0.0000      100.9955      115.6949      141.0641      128.6467      110.1178       90.7666      118.4506      126.4430      102.5580      100.5431      113.7663      118.7748      130.1324      135.3427      148.0305      147.7195      168.2387      148.2133      159.3734      171.2353      179.6299      198.6317      183.4848      189.9566      188.5644      183.1485      201.2299      233.5478      219.0444      195.3740      216.0620      239.5465      218.1451      202.6801      191.6705      164.8950      180.1151      196.3027      201.8203      217.8440      238.3964      239.3288      242.9144      263.5600      258.2512      264.2769      247.6327      258.6609      241.9133      233.4310      264.8673      277.8416      249.0793      225.8217      229.9047      243.3082      239.2878      222.3185      196.4261      213.1745      214.4806      223.1000        0.0000        0.0000        0.0000        0.0000        0.0000        0.0000        0.0000        0.0000        0.0000        0.0000        0.0000        0.0000        0.0000        0.0000      172.3367      168.6008      170.4937        0.0000
        0.0000        0.0000        0.0000        0.0000        0.0000        0.0000        0.0000        0.0000        0.0000        0.0000        0.0000        0.0000        0.0000        0.0000        0.0000        0.0000        0.0000        0.0000        0.0000        0.0000        0.0000        0.0000        0.0000        0.0000        0.0000        0.0000        0.0000        0.0000        0.0000        0.0000        0.0000        0.0000        0.0000        0.0000        0.0000        0.0000        0.0000        0.0000        0.0000        0.0000        0.0000        0.0000        0.0000        0.0000        0.0000        0.0000        0.0000        0.0000       37.0362       38.4967       42.1961       33.3255       35.2887       35.2831       33.9820       35.4782       31.0681       32.1052       29.6394       25.9699       19.6041       36.3892       74.0454        0.0000        0.0000        0.0000        0.0000        0.0000        0.0000        0.0000        0.0000        0.0000        0.0000        0.0000        0.0000        0.0000        0.0000        0.0000        0.0000        0.0000        0.0000        0.0000        0.0000        0.0000        0.0000        0.0000        0.0000        0.0000        0.0000        0.0000        0.0000        0.0000        0.0000        0.0000        0.0000        0.0000        0.0000        0.0000        0.0000        0.0000        0.0000        0.0000        0.0000        0.0000        0.0000        0.0000        0.0000        0.0000        0.0000        0.0000        0.0000        0.0000        0.0000        0.0000        0.0000        0.0000        0.0000        0.0000        0.0000        0.0000        0.0000        0.0000        0.0000        0.0000        0.0000        0.0000        0.0000        0.0000        0.0000        0.0000        0.0000        0.0000        0.0000        0.0000        0.0000        0.0000        0.0000        0.0000        0.0000        0.0000        0.0000        0.0000        0.0000        0.0000        0.0000        0.0000        0.0000        0.0000        0.0000        0.0000        0.0000        0.0000        0.0000        0.0000        0.0000        0.0000        0.0000        0.0000        0.0000        0.0000        0.0000        0.0000        0.0000        0.0000        0.0000        0.0000        0.0000        0.0000       99.1980      104.3137      119.5188      147.6614      139.6159      109.9400       87.7915      101.7200      101.4146       80.7696       87.7206       98.9043      113.1813      134.6662      150.4219      149.1040      145.5552      150.5423      151.3472      156.0977      155.9046      173.9736      198.2430      209.9955      205.6202      181.8053      183.8572      195.9533      213.6891      197.6944      237.7588      295.9805      319.8463      269.8972      234.7312      207.0571      200.7579      207.5706      243.8324      235.4677      238.3298      281.3392      301.1321      292.7585      303.4697      297.1176      291.3510      286.3264      266.8466      261.5908      258.5464      274.5607      272.4689      247.1960      227.7652      240.2107      238.7491      235.6282      219.0106      200.1113      205.8841      212.9466      191.7150      194.6095        0.0000        0.0000        0.0000        0.0000        0.0000        0.0000        0.0000        0.0000        0.0000      189.5768      181.2025      173.0276      171.9746      168.6463      166.4404      162.9181      164.3798
        0.0000        0.0000        0.0000        0.0000        0.0000        0.0000        0.0000        0.0000        0.0000        0.0000        0.0000        0.0000        0.0000        0.0000        0.0000        0.0000        0.0000        0.0000        0.0000        0.0000        0.0000        0.0000        0.0000        0.0000        0.0000        0.0000        0.0000        0.0000        0.0000        0.0000        0.0000        0.0000        0.0000        0.0000        0.0000        0.0000        0.0000        0.0000        0.0000        0.0000        0.0000        0.0000        0.0000        0.0000        0.0000        0.0000        0.0000        0.0000       36.8230       39.9495       41.1505       29.7258       27.4352       27.3440       29.4961       26.5624       24.9215       25.9325       28.7752       32.3001       28.0235       21.4753       21.9879       22.8819       21.6568       17.7766       17.5571        0.0000        0.0000        0.0000        0.0000        0.0000        0.0000        0.0000        0.0000        0.0000        0.0000        0.0000        0.0000        0.0000        0.0000        0.0000        0.0000        0.0000        0.0000        0.0000        0.0000        0.0000        0.0000        0.0000        0.0000        0.0000        0.0000        0.0000        0.0000        0.0000        0.0000        0.0000        0.0000        0.0000        0.0000        0.0000        0.0000        0.0000        0.0000        0.0000        0.0000        0.0000        0.0000        0.0000        0.0000        0.0000        0.0000        0.0000        0.0000        0.0000        0.0000        0.0000        0.0000        0.0000        0.0000        0.0000        0.0000        0.0000        0.0000        0.0000        0.0000        0.0000        0.0000        0.0000        0.0000        0.0000        0.0000        0.0000        0.0000        0.0000        0.0000        0.0000        0.0000        0.0000        0.0000        0.0000        0.0000        0.0000        0.0000        0.0000        0.0000        0.0000        0.0000        0.0000        0.0000        0.0000        0.0000        0.0000        0.0000        0.0000        0.0000        0.0000        0.0000        0.0000        0.0000        0.0000        0.0000        0.0000        0.0000        0.0000        0.0000        0.0000      102.9886       98.9941      103.2141      109.5505      120.0272       99.1368      102.2053       90.5606       85.9996       78.9950       95.0037      103.5737      108.8804      115.9880      145.0983      133.6578      149.9535      150.5650      162.2387      163.7501      179.3266      175.9481      181.5431      172.1552      159.7267      154.8645      174.2467      202.1387      217.6658      230.3312      287.5900      314.4064      330.6231      286.5296      229.6633      194.0082      182.2817      186.6574      211.8693      233.4678      267.7735      291.9452      313.2296      298.4211      298.4511      311.2901      315.4760      311.4823      299.3532      268.3791      266.6055      266.4117      244.6356      229.9732      214.9501      223.1182      221.1255      221.3525      210.5764      204.9023      206.0201      193.9532      177.6320        0.0000        0.0000        0.0000        0.0000        0.0000        0.0000      164.6605      157.5238      169.1035      188.9848      179.7821      173.8594      179.0683      165.0270      160.7325      175.9847        0.0000        0.0000
        0.0000        0.0000        0.0000        0.0000        0.0000        0.0000        0.0000        0.0000        0.0000        0.0000        0.0000        0.0000        0.0000        0.0000        0.0000        0.0000        0.0000        0.0000        0.0000        0.0000        0.0000        0.0000        0.0000        0.0000        0.0000        0.0000        0.0000        0.0000        0.0000        0.0000        0.0000        0.0000        0.0000        0.0000        0.0000        0.0000        0.0000        0.0000        0.0000        0.0000        0.0000        0.0000        0.0000        0.0000        0.0000        0.0000        0.0000        0.0000       34.1019       34.2645       28.3435       24.3485       21.3640       20.3745       22.9915       23.1026       20.0543       17.3038       18.8496       19.7120       24.6928       19.5403       21.5467       22.0331       22.6302       21.5495       19.3997       19.6603       17.7782        0.0000        0.0000        0.0000        0.0000        0.0000        0.0000        0.0000        0.0000        0.0000        0.0000        0.0000        0.0000        0.0000        0.0000        0.0000        0.0000        0.0000        0.0000        0.0000        0.0000        0.0000        0.0000        0.0000        0.0000        0.0000        0.0000        0.0000        0.0000        0.0000        0.0000        0.0000        0.0000        0.0000        0.0000        0.0000        0.0000        0.0000        0.0000        0.0000        0.0000        0.0000        0.0000        0.0000        0.0000        0.0000        0.0000        0.0000        0.0000        0.0000        0.0000        0.0000        0.0000        0.0000        0.0000        0.0000        0.0000        0.0000        0.0000        0.0000        0.0000        0.0000        0.0000        0.0000        0.0000        0.0000        0.0000        0.0000        0.0000        0.0000        0.0000        0.0000        0.0000        0.0000        0.0000        0.0000        0.0000        0.0000        0.0000        0.0000        0.0000        0.0000        0.0000        0.0000        0.0000        0.0000        0.0000        0.0000        0.0000        0.0000        0.0000        0.0000        0.0000        0.0000        0.0000        0.0000        0.0000        0.0000        0.0000        0.0000      101.8144       93.5225       92.6122       99.1130      104.8842       98.0684      108.3612       79.8655       71.3141      267.5041      251.4145      103.8528      130.5636      135.3092      137.7001      135.5070      151.1283      153.6165      160.7280      172.7355      191.5862      198.1916      196.7765      167.3882      151.2023      161.2459      177.6191      217.9201      266.2712      285.6011      286.2829      298.7691      243.6893      201.9651      181.6058      155.5578      155.8604      164.9744      197.2520      266.1639      268.1923      279.0242      294.2877      282.6232      313.6756      326.3240      340.1935      359.2041      348.4627      322.4364      277.1514      283.8702      283.3073      266.6380      238.8398      232.0177      224.3804      219.6115      228.1370      222.7947      193.3768      187.0814      180.1357      169.1158      170.3071      156.7658      147.5509      147.7284      135.0677      143.1380      140.4438      152.1656      165.1649      153.8918      156.5784      174.7962      155.0012      143.5809      143.4381        0.0000        0.0000
        0.0000        0.0000        0.0000        0.0000        0.0000        0.0000        0.0000        0.0000        0.0000        0.0000        0.0000        0.0000        0.0000        0.0000        0.0000        0.0000        0.0000        0.0000        0.0000        0.0000        0.0000        0.0000        0.0000        0.0000        0.0000        0.0000        0.0000        0.0000        0.0000        0.0000        0.0000        0.0000        0.0000        0.0000        0.0000        0.0000        0.0000        0.0000        0.0000        0.0000        0.0000        0.0000        0.0000        0.0000        0.0000        0.0000        0.0000        0.0000       34.8970       31.1605       26.3637       22.1307       22.0856       17.9032       18.7817       17.6721       15.5640       16.5998       15.4318       16.2908       18.9427       17.9210       20.6517       25.9922       24.2493       23.9416       22.4042       19.6690       17.9507       16.5608        0.0000        0.0000        0.0000        0.0000        0.0000        0.0000        0.0000        0.0000        0.0000        0.0000        0.0000        0.0000        0.0000        0.0000        0.0000        0.0000        0.0000        0.0000        0.0000        0.0000        0.0000        0.0000        0.0000        0.0000        0.0000        0.0000        0.0000        0.0000        0.0000        0.0000        0.0000        0.0000        0.0000        0.0000        0.0000        0.0000        0.0000        0.0000        0.0000        0.0000        0.0000        0.0000        0.0000        0.0000        0.0000        0.0000        0.0000        0.0000        0.0000        0.0000        0.0000        0.0000        0.0000        0.0000        0.0000        0.0000        0.0000        0.0000        0.0000        0.0000        0.0000        0.0000        0.0000        0.0000        0.0000        0.0000        0.0000        0.0000        0.0000        0.0000        0.0000        0.0000        0.0000        0.0000        0.0000        0.0000        0.0000        0.0000        0.0000        0.0000        0.0000        0.0000        0.0000        0.0000        0.0000        0.0000        0.0000        0.0000        0.0000        0.0000        0.0000        0.0000        0.0000        0.0000        0.0000        0.0000        0.0000        0.0000        0.0000       95.3087       97.1464      130.1184      128.0795      111.6067        0.0000       73.5497       69.0522      216.7446        0.0000        0.0000        0.0000      119.7998      144.7585      164.4999      173.5905      167.8867      167.8251      195.1775      209.3869      227.1409      240.8050      223.8040      203.0450      182.8175      163.3476      198.9501      216.7441      247.1821      242.2657      209.7346      193.1360      153.5068      133.4455      147.0070      142.2941      162.0828      202.2421      246.6822      259.5023      276.0926      286.7784      293.2656      279.7693      293.2750      331.1338      363.1354      373.4760      327.9198      273.4102      280.2836      272.5263      258.5673      245.0784      228.3175      216.0042      201.4917      216.4703      198.4761      161.5732      162.7415      164.4147      147.8528      156.6471      139.0627      133.2523      143.1382      132.1488      144.3047      130.2963      141.0699      167.5520      146.6051      150.8281      166.6069      142.7361      134.8242      141.6131        0.0000        0.0000
        0.0000        0.0000        0.0000        0.0000        0.0000        0.0000        0.0000        0.0000        0.0000        0.0000        0.0000        0.0000        0.0000        0.0000        0.0000        0.0000        0.0000        0.0000        0.0000        0.0000        0.0000        0.0000        0.0000        0.0000        0.0000        0.0000        0.0000        0.0000        0.0000        0.0000        0.0000        0.0000        0.0000        0.0000        0.0000        0.0000        0.0000        0.0000       34.4641       40.7597       38.1084        0.0000        0.0000        0.0000        0.0000        0.0000        0.0000        0.0000       33.9663       33.3999       32.2999       25.1388       34.9652       25.4592       17.5263       86.8211      129.0864       60.7101       17.5877       17.9485       20.9035       17.8023       21.1153       24.9453       24.3734       29.5007       28.5213       21.1749       18.3895       16.8724        0.0000        0.0000        0.0000        0.0000        0.0000        0.0000        0.0000        0.0000        0.0000        0.0000        0.0000        0.0000        0.0000        0.0000        0.0000        0.0000        0.0000        0.0000        0.0000        0.0000        0.0000        0.0000        0.0000        0.0000        0.0000        0.0000        0.0000        0.0000        0.0000        0.0000        0.0000        0.0000        0.0000        0.0000        0.0000        0.0000        0.0000        0.0000        0.0000        0.0000        0.0000        0.0000        0.0000        0.0000        0.0000        0.0000        0.0000        0.0000        0.0000        0.0000        0.0000        0.0000        0.0000        0.0000        0.0000        0.0000        0.0000        0.0000        0.0000        0.0000        0.0000        0.0000        0.0000        0.0000        0.0000        0.0000        0.0000        0.0000        0.0000        0.0000        0.0000        0.0000        0.0000        0.0000        0.0000        0.0000        0.0000        0.0000        0.0000        0.0000        0.0000        0.0000        0.0000        0.0000        0.0000        0.0000        0.0000        0.0000        0.0000        0.0000        0.0000        0.0000        0.0000        0.0000        0.0000        0.0000        0.0000        0.0000        0.0000        0.0000        0.0000        0.0000        0.0000        0.0000        0.0000        0.0000        0.0000        0.0000        0.0000        0.0000        0.0000        0.0000        0.0000      164.5851      169.4887      161.0952      182.0975      201.1742      197.3496      256.6292      280.1156      251.9850      220.1799      206.1335      176.2754      184.0877      209.0867      207.7373      179.9161      181.6326      159.6684      126.2765      128.4246      144.0603      141.2140      156.4059      176.1808      221.5682      221.1329      248.9497      278.0871      307.3421      287.6572      279.0418      300.8062      324.2508      301.7852      280.2331      270.0529      276.3629      298.5861      295.8694      262.8855      231.1801      193.7224      197.2052      200.1698      179.0865      168.8546      172.3918      174.6326      167.0460      165.4753      141.3278      128.1573      140.7698      165.2745      163.4516      134.3259      151.4655      153.2691      160.3598      157.3540      167.0921      158.3931      142.1597        0.0000        0.0000        0.0000
        0.0000        0.0000        0.0000        0.0000        0.0000        0.0000        0.0000        0.0000        0.0000        0.0000        0.0000        0.0000        0.0000        0.0000        0.0000        0.0000        0.0000        0.0000        0.0000        0.0000        0.0000        0.0000        0.0000        0.0000        0.0000        0.0000        0.0000        0.0000        0.0000        0.0000        0.0000        0.0000        0.0000        0.0000        0.0000        0.0000        0.0000        0.0000       38.5952       36.6866       34.4453       37.7338       35.3944       39.8177       40.6658       42.2523       41.0785       42.1215       46.3679       40.8983       29.9714       30.4178       27.7388       26.4956       23.8476      141.9982      130.5781       25.1935       16.4623       18.0229       18.7814       16.7438       20.1099       21.0648       23.4604       25.3939       23.4916       21.9913       21.2569       18.2215       16.4336       15.8971        0.0000        0.0000        0.0000        0.0000        0.0000        0.0000        0.0000        0.0000        0.0000        0.0000        0.0000        0.0000        0.0000        0.0000        0.0000        0.0000        0.0000        0.0000        0.0000        0.0000        0.0000        0.0000        0.0000        0.0000        0.0000        0.0000        0.0000        0.0000        0.0000        0.0000        0.0000        0.0000        0.0000        0.0000        0.0000        0.0000        0.0000        0.0000        0.0000        0.0000        0.0000        0.0000        0.0000        0.0000        0.0000        0.0000        0.0000        0.0000        0.0000        0.0000        0.0000        0.0000        0.0000        0.0000        0.0000        0.0000        0.0000        0.0000        0.0000        0.0000        0.0000        0.0000        0.0000        0.0000        0.0000        0.0000        0.0000        0.0000        0.0000        0.0000        0.0000        0.0000        0.0000        0.0000        0.0000        0.0000        0.0000        0.0000        0.0000        0.0000        0.0000        0.0000        0.0000        0.0000        0.0000        0.0000        0.0000        0.0000        0.0000        0.0000        0.0000        0.0000        0.0000        0.0000        0.0000        0.0000        0.0000        0.0000        0.0000        0.0000        0.0000        0.0000        0.0000        0.0000        0.0000        0.0000        0.0000        0.0000        0.0000        0.0000        0.0000        0.0000      161.8922      156.4663      176.2690      181.4157      188.7364      179.7084      179.4843      186.8078      206.3708      186.6770      182.8850      208.8416      230.2477      189.1804      174.5597      162.8550      125.9562      109.8362      104.2977      118.4134      134.5232      136.8754      151.4265      194.3514      206.7914      207.4287      239.5051      256.7641      254.2715      260.7351      258.9729      255.9234      264.6060      288.6227      312.1504      295.2101      283.9532      292.0516      255.8237      205.7201      197.0828      196.4922      186.1765      154.3178      149.3960      137.9117      144.1135      143.7433      131.5897      118.4613      132.2969      142.2984      177.2299      186.8368      149.2050      162.5894      167.1258      167.0714      164.4273      160.3831      162.2753        0.0000        0.0000        0.0000        0.0000
        0.0000        0.0000        0.0000        0.0000        0.0000        0.0000        0.0000        0.0000        0.0000        0.0000        0.0000        0.0000        0.0000        0.0000        0.0000        0.0000        0.0000        0.0000        0.0000        0.0000        0.0000        0.0000        0.0000        0.0000        0.0000        0.0000        0.0000        0.0000        0.0000        0.0000        0.0000        0.0000        0.0000        0.0000        0.0000        0.0000        0.0000       29.0361       28.4023       29.3287       33.1719       32.5304       32.4269       38.4333       35.2504       38.4007       38.2810       38.8956       33.0857       29.6985       30.2254       31.6307       27.4101       27.8617       27.5867       22.0905       65.0954       16.9681       17.6873       18.4102       19.1784       22.2814       22.8300       23.5410       25.1220       24.6207       21.7737       19.6534       18.8858       16.7197       15.1149       12.2175        0.0000        0.0000        0.0000        0.0000        0.0000        0.0000        0.0000        0.0000        0.0000        0.0000        0.0000        0.0000        0.0000        0.0000        0.0000        0.0000        0.0000        0.0000        0.0000        0.0000        0.0000        0.0000        0.0000        0.0000        0.0000        0.0000        0.0000        0.0000        0.0000        0.0000        0.0000        0.0000        0.0000        0.0000        0.0000        0.0000        0.0000        0.0000        0.0000        0.0000        0.0000        0.0000        0.0000        0.0000        0.0000        0.0000        0.0000        0.0000        0.0000        0.0000        0.0000        0.0000        0.0000        0.0000        0.0000        0.0000        0.0000        0.0000        0.0000        0.0000        0.0000        0.0000        0.0000        0.0000        0.0000        0.0000        0.0000        0.0000        0.0000        0.0000        0.0000        0.0000        0.0000        0.0000        0.0000        0.0000        0.0000        0.0000        0.0000        0.0000        0.0000        0.0000        0.0000        0.0000        0.0000        0.0000        0.0000        0.0000        0.0000        0.0000        0.0000        0.0000        0.0000        0.0000        0.0000        0.0000        0.0000        0.0000        0.0000        0.0000        0.0000        0.0000        0.0000        0.0000        0.0000        0.0000        0.0000      117.3790      132.7346      155.2665      155.1012      146.9688        0.0000      155.2482      162.9167      148.7065      143.9585      160.6687      154.8473      136.7938      167.9021      179.0918      189.7955      199.0638      194.4717      178.4139      170.2496      167.1762      148.2426      129.2298      119.9428      118.7541      109.1342      109.3231      112.0425      132.1831      116.2177      132.8012      165.7722      209.0180      217.9955      227.9869      222.7877      213.3664      211.4683      214.8310      235.1633      236.8107      254.2643      228.2477      204.3639      168.3303      156.4407      143.4102      150.2501      152.9099      144.3381      128.1109      134.1729      145.8326      138.3682      133.7274      169.7796      176.5610      186.7871      163.1487      147.0726      151.9297      172.8972      194.4935      197.8365      188.2529      190.3161        0.0000        0.0000        0.0000        0.0000
        0.0000        0.0000        0.0000        0.0000        0.0000        0.0000        0.0000        0.0000        0.0000        0.0000        0.0000        0.0000        0.0000        0.0000        0.0000        0.0000        0.0000        0.0000        0.0000        0.0000        0.0000        0.0000        0.0000        0.0000        0.0000        0.0000        0.0000        0.0000        0.0000        0.0000        0.0000        0.0000        0.0000        0.0000        0.0000        0.0000        0.0000       20.3954       22.4745       27.0208       28.7510       27.4091       29.1932       34.2848       34.3995       34.3333       33.0312       28.4055       30.0941       32.8198       37.0348       37.8410       35.3002       29.9962       26.4930       22.4190       19.6911       16.8555       26.9830       22.7750       24.3774       25.3113       27.4044       23.6724       24.1486       23.9462       20.7874       16.9237       16.0971       14.4243       12.6473        9.8295        8.4510        0.0000        0.0000        0.0000        0.0000        0.0000        0.0000        0.0000        0.0000        0.0000        0.0000        0.0000        0.0000        0.0000        0.0000        0.0000        0.0000        0.0000        0.0000        0.0000        0.0000        0.0000        0.0000        0.0000        0.0000        0.0000        0.0000        0.0000        0.0000        0.0000        0.0000        0.0000        0.0000        0.0000        0.0000        0.0000        0.0000        0.0000        0.0000        0.0000        0.0000        0.0000        0.0000        0.0000        0.0000        0.0000        0.0000        0.0000        0.0000        0.0000        0.0000        0.0000        0.0000        0.0000        0.0000        0.0000        0.0000        0.0000        0.0000        0.0000        0.0000        0.0000        0.0000        0.0000        0.0000        0.0000        0.0000        0.0000        0.0000        0.0000        0.0000        0.0000        0.0000        0.0000        0.0000        0.0000        0.0000        0.0000        0.0000        0.0000        0.0000        0.0000        0.0000        0.0000        0.0000        0.0000        0.0000        0.0000        0.0000        0.0000        0.0000        0.0000        0.0000        0.0000        0.0000        0.0000        0.0000        0.0000        0.0000        0.0000        0.0000        0.0000        0.0000       82.3484      103.9090      108.4089      106.7821      124.4278      129.1399      144.0416      129.3146      133.8827      144.7803      150.6269      163.2119      161.4439      150.2893      138.2320      155.1188      132.2083      138.9721      186.2686      184.9885      196.6208      183.2020      165.0360      171.1178      168.9017      148.3677      125.2599      107.9057      144.7309      104.0836       97.2970      101.1894       93.9444      104.6747      113.1235      123.6750      163.2242      175.7547      185.6631      189.6864      193.1895      202.9738      193.7184      189.5214      202.5743      192.7116      186.4030      184.6707      163.4455      144.5106      137.9866      134.6450      140.6649      138.2924      139.5608      157.6653      155.6758      155.9160      149.4188      165.0591      166.9941      174.4536      159.7886      146.5347      169.2329      185.1600      204.1624      208.3156      195.1692        0.0000        0.0000        0.0000        0.0000        0.0000
        0.0000        0.0000        0.0000        0.0000        0.0000        0.0000        0.0000        0.0000        0.0000        0.0000        0.0000        0.0000        0.0000        0.0000        0.0000        0.0000        0.0000        0.0000        0.0000        0.0000        0.0000        0.0000        0.0000        0.0000        0.0000        0.0000        0.0000        0.0000        0.0000        0.0000        0.0000        0.0000        0.0000        0.0000        0.0000        0.0000       20.5759       20.3520       19.3138       22.6881       25.0565       26.9775       28.1682       36.8653       36.9036       28.9609       28.2320       27.2997       29.7519       35.5270       38.1619       41.5341       35.5883       35.5066       30.7889       27.8415       27.2954       22.5560       27.1330       22.5077       24.3612       26.0436       26.7161       23.9142       23.0361       20.7202       19.4108       16.8294       16.0946       14.5530       12.7740        8.9402        0.0000        0.0000        0.0000        0.0000        0.0000        0.0000        0.0000        0.0000        0.0000        0.0000        0.0000        0.0000        0.0000        0.0000        0.0000        0.0000        0.0000        0.0000        0.0000        0.0000        0.0000        0.0000        0.0000        0.0000        0.0000        0.0000        0.0000        0.0000        0.0000        0.0000        0.0000        0.0000        0.0000        0.0000        0.0000        0.0000        0.0000        0.0000        0.0000        0.0000        0.0000        0.0000        0.0000        0.0000        0.0000        0.0000        0.0000        0.0000        0.0000        0.0000        0.0000        0.0000        0.0000        0.0000        0.0000        0.0000        0.0000        0.0000        0.0000        0.0000        0.0000        0.0000        0.0000        0.0000        0.0000        0.0000        0.0000        0.0000        0.0000        0.0000        0.0000        0.0000        0.0000        0.0000        0.0000        0.0000        0.0000        0.0000        0.0000        0.0000        0.0000        0.0000        0.0000        0.0000        0.0000        0.0000        0.0000        0.0000        0.0000        0.0000        0.0000        0.0000        0.0000        0.0000        0.0000        0.0000        0.0000        0.0000        0.0000        0.0000       73.1607       85.5330       75.3617       89.7041       99.6734      115.1367      100.6082       99.0460      115.7796      130.4523      122.7324      133.0938      143.2481      148.4528      151.3049      143.6912      135.7607      166.0349      150.9434      135.5759      156.9370      173.4665      216.1486      184.3343      178.4766      146.4456      148.9579      145.2509      146.8011      147.7976      126.4596      111.6504      109.8264      107.6350      114.5964      125.5586      122.8864      114.6871      125.3437      151.0611      185.3982      189.6197      169.4887      183.7902      193.8922      189.4645      169.7164      163.0688      134.5437      154.1334      158.5339      151.4981      149.8621      139.2797      132.7063      125.5434      124.0265      130.8059      134.5487      136.8667      132.8941      139.5640      156.4355      168.5782      163.2675      171.7654      169.2413      173.4887      200.2401      209.8407      209.7280      181.1730        0.0000        0.0000        0.0000        0.0000        0.0000
        0.0000        0.0000        0.0000        0.0000        0.0000        0.0000        0.0000        0.0000        0.0000        0.0000        0.0000        0.0000        0.0000        0.0000        0.0000        0.0000        0.0000        0.0000        0.0000        0.0000        0.0000        0.0000        0.0000        0.0000        0.0000        0.0000        0.0000        0.0000        0.0000        0.0000        0.0000        0.0000        0.0000        0.0000        0.0000       20.9406       20.4164       22.4274       23.6713       28.4313       26.9051       28.5712       27.4644       31.1785       33.9822       33.4261       38.7312       32.8456       36.6850       37.0244       32.3380       35.3849       38.9716       38.3438       36.9316       37.6324       34.3076       30.7133       18.8959       17.1780       22.4557       25.2561       24.6058       21.1248       19.9728       18.2882       15.9535       16.8956       16.2993       15.2808       13.3623        9.6981        0.0000        0.0000        0.0000        0.0000        0.0000        0.0000        0.0000        0.0000        0.0000        0.0000        0.0000        0.0000        0.0000        0.0000        0.0000        0.0000        0.0000        0.0000        0.0000        0.0000        0.0000        0.0000        0.0000        0.0000        0.0000        0.0000        0.0000        0.0000        0.0000        0.0000        0.0000        0.0000        0.0000        0.0000        0.0000        0.0000        0.0000        0.0000        0.0000        0.0000        0.0000        0.0000        0.0000        0.0000        0.0000        0.0000        0.0000        0.0000        0.0000        0.0000        0.0000        0.0000        0.0000        0.0000        0.0000        0.0000        0.0000        0.0000        0.0000        0.0000        0.0000        0.0000        0.0000        0.0000        0.0000        0.0000        0.0000        0.0000        0.0000        0.0000        0.0000        0.0000        0.0000        0.0000        0.0000        0.0000        0.0000        0.0000        0.0000        0.0000        0.0000        0.0000        0.0000        0.0000        0.0000        0.0000        0.0000        0.0000        0.0000        0.0000        0.0000        0.0000        0.0000        0.0000        0.0000        0.0000        0.0000        0.0000        0.0000       66.9046       71.7283       69.0265       89.1198       87.1725       87.9525       96.7910       86.1972       83.0316      111.8642      137.6587      122.9686      129.3435      130.4608      123.8676      124.8252      123.8717      139.1469      156.5671      167.3989      162.2481      193.6674      185.6199      192.6085      203.3867      206.0059      179.6433      158.5848      133.0203      108.3164      103.8956      112.3738       93.6663      113.8856      136.1486      151.2703      187.2542      176.0977      144.6674      134.5198      148.1003      155.9956      165.3131      181.1945      174.8296      177.7094      161.4899      155.4258      138.1031      127.0160      113.9363      109.7416      112.8915      114.2572      116.7041      115.7988      121.6428      131.3328      123.0555      120.7975      123.1185      123.7299      128.1507      137.1580      148.5745      155.5597      168.0852      172.4917      167.7397      168.2418      163.4249      192.3988      197.0773        0.0000        0.0000        0.0000        0.0000        0.0000
        0.0000        0.0000        0.0000        0.0000        0.0000        0.0000        0.0000        0.0000        0.0000        0.0000        0.0000        0.0000        0.0000        0.0000        0.0000        0.0000        0.0000        0.0000        0.0000        0.0000        0.0000        0.0000        0.0000        0.0000        0.0000        0.0000        0.0000        0.0000        0.0000        0.0000        0.0000        0.0000        0.0000        0.0000        0.0000       28.4765       33.1446       31.4216       30.2246       36.6591       44.2858       38.9335       43.9794       47.3202       47.0730       48.4557       44.7519       36.7726       34.8262       31.7180       30.9637       44.9802       41.8270       32.5502       29.4048       25.5043       23.7909       18.8520       15.9355       18.0838       18.8705       18.9699       20.7355       23.4544       20.9645       20.0024       18.5348       20.2371       19.9478       18.6500       16.7970       11.9094        0.0000        0.0000        0.0000        0.0000        0.0000        0.0000        0.0000        0.0000        0.0000        0.0000        0.0000        0.0000        0.0000        0.0000        0.0000        0.0000        0.0000        0.0000        0.0000        0.0000        0.0000        0.0000        0.0000        0.0000        0.0000        0.0000        0.0000        0.0000        0.0000        0.0000        0.0000        0.0000        0.0000        0.0000        0.0000        0.0000        0.0000        0.0000        0.0000        0.0000        0.0000        0.0000        0.0000        0.0000        0.0000        0.0000        0.0000        0.0000        0.0000        0.0000        0.0000        0.0000        0.0000        0.0000        0.0000        0.0000        0.0000        0.0000        0.0000        0.0000        0.0000        0.0000        0.0000        0.0000        0.0000        0.0000        0.0000        0.0000        0.0000        0.0000        0.0000        0.0000        0.0000        0.0000        0.0000        0.0000        0.0000        0.0000        0.0000        0.0000        0.0000        0.0000        0.0000        0.0000        0.0000        0.0000        0.0000        0.0000        0.0000        0.0000        0.0000        0.0000        0.0000        0.0000        0.0000        0.0000        0.0000        0.0000       54.1536       61.1511       78.8986       56.3512       65.8392       69.7832       67.7192       81.2823       72.4964       73.5554       81.0089      102.2527      112.8640      110.1116      111.0404      120.8785      119.3778      122.3633      163.6670      124.4834      130.7147      145.6653      190.6261      172.4988      176.6240      187.0079      199.6407      191.6706      153.8223      125.2547       97.5622       84.3995      112.6130      121.1176      149.2007      161.4076      174.4355      181.4011      165.0979      156.3951      150.2361      131.9435      142.4676      142.1731      156.8478      156.0181      147.8893      140.2542      141.7611      139.9657      123.6139      102.6910       96.3517      116.2430      126.4699      116.7532      107.8591      108.7512      116.9613      121.1156      103.2054      108.6464      105.2214      103.6040      108.7191      121.8098      128.7336      137.7079      142.6296      166.0924      171.1224      178.6550      180.1515        0.0000        0.0000        0.0000        0.0000        0.0000        0.0000
        0.0000        0.0000        0.0000        0.0000        0.0000        0.0000        0.0000        0.0000        0.0000        0.0000        0.0000        0.0000        0.0000        0.0000        0.0000        0.0000        0.0000        0.0000        0.0000        0.0000        0.0000        0.0000        0.0000        0.0000        0.0000        0.0000        0.0000        0.0000        0.0000        0.0000        0.0000        0.0000        0.0000        0.0000        0.0000       23.2028       36.0170       36.7882       38.0362       42.2679       47.9552       48.5192       55.0225       55.3215       54.6134       56.0407       50.7614       38.1973       32.5212       29.8971       27.7451       34.2239       31.9354       22.2899       17.8642       15.0912       15.0083       11.9508       11.2942       14.1186       14.8913       15.3941       16.6506       20.6931       22.9924       20.8859       18.7517       20.8141       20.9432       20.2668       18.2360        0.0000        0.0000        0.0000        0.0000        0.0000        0.0000        0.0000        0.0000        0.0000        0.0000        0.0000        0.0000        0.0000        0.0000        0.0000        0.0000        0.0000        0.0000        0.0000        0.0000        0.0000        0.0000        0.0000        0.0000        0.0000        0.0000        0.0000        0.0000        0.0000        0.0000        0.0000        0.0000        0.0000        0.0000        0.0000        0.0000        0.0000        0.0000        0.0000        0.0000        0.0000        0.0000        0.0000        0.0000        0.0000        0.0000        0.0000        0.0000        0.0000        0.0000        0.0000        0.0000        0.0000        0.0000        0.0000        0.0000        0.0000        0.0000        0.0000        0.0000        0.0000        0.0000        0.0000        0.0000        0.0000        0.0000        0.0000        0.0000        0.0000        0.0000        0.0000        0.0000        0.0000        0.0000        0.0000        0.0000        0.0000        0.0000        0.0000        0.0000        0.0000        0.0000        0.0000        0.0000        0.0000        0.0000        0.0000        0.0000        0.0000        0.0000        0.0000        0.0000        0.0000        0.0000       47.8836       50.8052        0.0000       53.7482       47.9524       53.3238       60.9228       56.8259       39.5381       40.5668       52.4120       56.8424       60.3194       52.0627       69.0842       78.7424       96.3659       95.5351      102.4783      102.7934      106.9294      109.7748      109.2238      117.6599      131.3843      128.3824      167.9354      164.5908      185.3891      155.5201      139.5709      139.4046      133.4281      136.8684      140.8089      105.1865      110.0125      141.2443      133.0653      154.0141      163.9549      143.8447      150.7177      170.1096      150.3900      141.8266      153.2160      148.2716      157.3725      138.6886      138.7162      135.3615      115.9459      119.5582      128.6549      110.4196       99.7055      116.5674      124.4697      113.7876      100.2637      102.5276      101.4401      106.1927      104.8780      101.7483      102.0332      101.1928      106.8179      124.2689      127.4133      115.1327      129.1657      134.2860      169.6547      175.4855      186.2975        0.0000        0.0000        0.0000        0.0000        0.0000        0.0000        0.0000
        0.0000        0.0000        0.0000        0.0000        0.0000        0.0000        0.0000        0.0000        0.0000        0.0000        0.0000        0.0000        0.0000        0.0000        0.0000        0.0000        0.0000        0.0000        0.0000        0.0000        0.0000        0.0000        0.0000        0.0000        0.0000        0.0000        0.0000        0.0000        0.0000       36.3396       32.4963       31.1079       36.1418       51.9166       34.2203       32.2032       39.6624       32.0611       34.4025       40.7661       48.7098       47.4176       49.5784       54.9666       55.2328       46.5277       47.0474       36.3973       30.8357       24.6627       25.6615       21.9345       18.2859       17.0202       15.5086       12.5517       13.9215       14.7631       11.3193       11.9083       12.5493       13.7425       14.4567       19.5288       17.9702       17.8032       17.7396       21.4536       21.2171       20.6405       19.1391       15.9139       13.7288        0.0000        0.0000        0.0000        0.0000        0.0000        0.0000        0.0000        0.0000        0.0000        0.0000        0.0000        0.0000        0.0000        0.0000        0.0000        0.0000        0.0000        0.0000        0.0000        0.0000        0.0000        0.0000        0.0000        0.0000        0.0000        0.0000        0.0000        0.0000        0.0000        0.0000        0.0000        0.0000        0.0000        0.0000        0.0000        0.0000        0.0000        0.0000        0.0000        0.0000        0.0000        0.0000        0.0000        0.0000        0.0000        0.0000        0.0000        0.0000        0.0000        0.0000        0.0000        0.0000        0.0000        0.0000        0.0000        0.0000        0.0000        0.0000        0.0000        0.0000        0.0000        0.0000        0.0000        0.0000        0.0000        0.0000        0.0000        0.0000        0.0000        0.0000        0.0000        0.0000        0.0000        0.0000        0.0000        0.0000        0.0000        0.0000        0.0000        0.0000        0.0000        0.0000        0.0000        0.0000        0.0000        0.0000        0.0000        0.0000        0.0000        0.0000        0.0000       44.9656       44.2120       54.5550       57.9499       49.9935       45.8150       41.9449       43.0953       47.6993       31.1701       35.7787       46.6113       53.6369       51.1215       54.7631       78.5272       66.2958       80.3380       80.1445       82.7048       97.7527      111.9447       95.3974       95.0479      102.7327       85.7763       76.4045       95.9567      136.1991      137.5148      135.4994      105.7199      125.2543      139.2796      111.8876      108.6661      124.3923      119.3144      107.6895      134.4350      144.9505      155.2294      153.5618      137.1684      145.2592      129.4551      122.5178      119.6649      102.8950      129.2678      118.7221      118.1591      113.5240      118.3618      137.4217      110.0734      109.7295      120.9780      126.8057      116.0541      110.2460       94.1267       93.4730       96.2370       96.2214       95.1279       98.0275       99.4414      103.7369      100.1210      109.4762      110.0020      101.4943      114.6924      124.7465      163.6893      182.4053        0.0000        0.0000        0.0000        0.0000        0.0000        0.0000        0.0000        0.0000
        0.0000        0.0000        0.0000        0.0000        0.0000        0.0000        0.0000        0.0000        0.0000        0.0000        0.0000        0.0000        0.0000        0.0000        0.0000        0.0000        0.0000        0.0000        0.0000        0.0000        0.0000        0.0000        0.0000        0.0000        0.0000        0.0000       43.4333       59.1082       61.3948       60.6524       65.8193       45.3127       36.7692       40.3979       30.3757       26.9221       29.0292       28.9671       35.7951       33.3943       38.0574       43.5098       44.5214       41.2598       38.0624       34.7262       31.6054       27.3793       21.9545       23.0557       23.9612       20.2273       16.9507       15.9913       15.5417       16.7958       21.4998       21.7982       21.6120       17.3236       14.3031       14.2008       15.6686       18.5470       16.7266       16.6691       17.7750       20.7765       20.6367       19.9487       20.2102       17.5278       17.2209       14.1813       12.7071       14.1094       15.0843       17.0049       17.3502       12.0056        9.5812        9.4920        0.0000        0.0000        0.0000        0.0000        0.0000        0.0000        0.0000        0.0000        0.0000        0.0000        0.0000        0.0000        0.0000        0.0000        0.0000        0.0000        0.0000        0.0000        0.0000        0.0000        0.0000        0.0000        0.0000        0.0000        0.0000        0.0000        0.0000        0.0000        0.0000        0.0000        0.0000        0.0000        0.0000        0.0000        0.0000        0.0000        0.0000        0.0000        0.0000        0.0000        0.0000        0.0000        0.0000        0.0000        0.0000        0.0000        0.0000        0.0000        0.0000        0.0000        0.0000        0.0000        0.0000        0.0000        0.0000        0.0000        0.0000        0.0000        0.0000        0.0000        0.0000        0.0000        0.0000        0.0000        0.0000        0.0000        0.0000        0.0000        0.0000        0.0000        0.0000       16.2375       16.2518       18.7348       22.6370       22.6612        0.0000        0.0000        0.0000        0.0000       24.9852       39.4355       35.1054       38.0461       40.0402       43.3480       43.6813       37.6311       39.8987       41.3307       46.2246       43.4273       51.8984       72.0694       64.6012       57.1436       59.5771       46.0563       48.4258       68.2535       87.8861      103.0182      112.3400      126.9575      108.0306       89.0799       86.3121       78.2386       83.9639       80.3612       84.9912       90.8764      132.2500      128.8019      122.4949      143.9961      108.9090       93.6685       94.4055       96.7429       94.7374      101.3907      130.0207      135.5428      135.5350      128.4192       93.7030       95.7889       99.5457      129.3727      125.6018      110.6855      105.3460      127.5671      139.9335      136.2792      134.1597      120.5198      117.2943      124.6013      126.7607      123.9087      124.4851      108.2667       94.7726      104.7974      101.2591      104.3781      112.7607      106.6350      113.4662      117.1745      122.0963      115.1966      123.8684      130.9933      124.1840      160.7407      212.0664        0.0000        0.0000        0.0000        0.0000        0.0000        0.0000        0.0000        0.0000
        0.0000        0.0000        0.0000        0.0000        0.0000        0.0000        0.0000        0.0000        0.0000        0.0000        0.0000        0.0000        0.0000        0.0000        0.0000        0.0000        0.0000        0.0000        0.0000        0.0000        0.0000        0.0000        0.0000        0.0000        0.0000       56.4138       57.9317       50.9271       32.4677       32.0423       27.8811       27.8545       28.0789       31.7052       25.9385       24.7412       26.7100       34.5960      108.5005       90.1798       33.8263       44.3070       33.7778       33.6954       30.8254       26.0681       20.6947       20.6841       21.2123       19.7409       20.6888       18.7303       16.8994       15.9212       15.3821       16.1650       18.3756       19.0974       16.6474       14.9762       14.2118       14.2061       15.0539       17.4278       13.2756       14.4228       14.6847       15.3754       15.4725       15.8862       18.1383       23.0490       27.4155       19.9072       16.0901       14.1904       13.3732       13.9085       13.0002        6.8165        6.6696        6.6733        7.7182        8.6178        0.0000        0.0000        0.0000        0.0000        0.0000        0.0000        0.0000        0.0000        0.0000        0.0000        0.0000        0.0000        0.0000        0.0000        0.0000        0.0000        0.0000        0.0000        0.0000        0.0000        0.0000        0.0000        0.0000        0.0000        0.0000        0.0000        0.0000        0.0000        0.0000        0.0000        0.0000        0.0000        0.0000        0.0000        0.0000        0.0000        0.0000        0.0000        0.0000        0.0000        0.0000        0.0000        0.0000        0.0000        0.0000        0.0000        0.0000        0.0000        0.0000        0.0000        0.0000        0.0000        0.0000        0.0000        0.0000        0.0000        0.0000        0.0000        0.0000        0.0000        0.0000        0.0000        0.0000        0.0000        0.0000        0.0000        0.0000        0.0000       13.9410       14.5585       15.1774       16.0376       16.6269       17.0246       15.8705       18.1932       22.5910       23.2981       25.9935       28.3574       31.2095       29.9499       31.3288       47.2511       44.2202       44.6322       44.5750       46.2898       59.3991       58.1475       57.5915       65.0346       59.3702       49.5575       50.0886       56.4636       52.4547       54.7482       69.0742       80.7648       97.5271       82.9826       77.2626       67.1193       68.0591       90.0415       77.1702       81.7368       59.2291       58.5868      102.4906       97.2525       96.4767       80.8077       78.5895       79.3321       75.6767       77.6483       73.6807       80.6872       81.7451       76.2164       80.8339       90.9052       92.9548       97.7138      114.3977      119.1055      132.0492      139.0677      163.5641      181.3003      165.1708      155.1742      156.3598      129.7301      116.7675      123.7063      126.3394      119.1065      113.3693      101.8080       97.4193      113.7700      118.5965      122.1575      121.1466      117.5480      119.3258      127.9016        0.0000        0.0000      123.6321      119.2149      127.4532      173.7854        0.0000        0.0000        0.0000        0.0000        0.0000        0.0000        0.0000        0.0000        0.0000
        0.0000        0.0000        0.0000        0.0000        0.0000        0.0000        0.0000        0.0000        0.0000        0.0000        0.0000        0.0000        0.0000        0.0000        0.0000        0.0000        0.0000        0.0000        0.0000        0.0000        0.0000        0.0000        0.0000        0.0000        0.0000        0.0000       49.8995       68.4817       45.8449       49.2489       24.4618      134.6534       85.2977       21.1119       22.9741       32.6259       24.2405       28.4685       30.1535       33.7168       19.6880       28.2032       32.2400       29.2488       27.6350       25.6512       21.1250       19.7338       20.2086       20.3694       19.2177       14.7057       18.9792       18.8993       19.3888       16.6755       15.8785       14.4609       13.6361       15.2124       15.9206       15.7138       15.7485       17.2448       14.0627       13.4827       13.1104       14.5952       14.1788       14.5566       14.5925       13.5114       17.8587       18.3226       14.4600       15.5183       14.2526       12.9033       12.8780        7.4349        7.8246        6.6816        6.8133        8.1218        6.5558        5.4160        0.0000        0.0000        0.0000        0.0000        0.0000        0.0000        0.0000        0.0000        0.0000        0.0000        0.0000        0.0000        0.0000        0.0000        0.0000        0.0000        0.0000        0.0000        0.0000        0.0000        0.0000        0.0000        0.0000        0.0000        0.0000        0.0000        0.0000        0.0000        0.0000        0.0000        0.0000        0.0000        0.0000        0.0000        0.0000        0.0000        0.0000        0.0000        0.0000        0.0000        0.0000        0.0000        0.0000        0.0000        0.0000        0.0000        0.0000        0.0000        0.0000        0.0000        0.0000        0.0000        0.0000        0.0000        0.0000        0.0000        0.0000        0.0000        0.0000        0.0000        0.0000        0.0000        0.0000        0.0000        0.0000        0.0000       11.9527       13.5293       12.5027       11.8857       14.4195       16.9331       13.7516       17.1581       20.9068       27.4000       26.3478       29.7783       30.1880       35.5252       37.2951       40.5884       43.9438       44.9915       43.7530       44.0189       46.2262       57.9293       52.4757       50.5431       50.3535       46.8338       53.0911       59.3823       64.6968       57.3202       60.3699       77.6225       77.5926       61.4932       55.7798       59.4614       70.1091       68.9130       63.8672       53.5178       49.7143       57.6676       82.4078       72.0494       75.5140       82.5569       84.9576       73.8386       62.6367       58.0253       58.6248       64.4113       59.3966       57.6486       62.8062       79.0358       90.4491       92.6190       94.3693      110.9483      122.0665      128.1801      125.5692      129.9083      136.7413      151.9229      160.9026      156.7434      138.5441      125.6457      112.0659      100.3348       99.8664      113.1238      117.6722      127.0216      132.9716      126.0966      124.1436      122.4171      121.8351        0.0000        0.0000        0.0000        0.0000        0.0000        0.0000        0.0000        0.0000        0.0000        0.0000        0.0000        0.0000        0.0000        0.0000        0.0000        0.0000
        0.0000        0.0000        0.0000        0.0000        0.0000        0.0000        0.0000        0.0000        0.0000        0.0000        0.0000        0.0000        0.0000        0.0000        0.0000        0.0000        0.0000        0.0000        0.0000        0.0000        0.0000        0.0000        0.0000        0.0000        0.0000        0.0000        0.0000       21.4668       16.9450       16.5392       16.6518       24.0264       23.1000       19.7918       20.7666       21.6220       24.2799       26.6720       29.9160       33.4592       36.2563       24.7575       24.8267       26.5674       30.3650       27.0256       24.8363       21.6859       21.7318       21.1984       18.9227       16.8448       18.4371       19.6625       19.9674       19.3573       17.7558       14.4497       14.6364       16.3724       15.0726       14.5210       15.2146       14.5221       13.5862       14.5389       14.7591       16.7581       17.6126       21.3871       16.7980       13.1556       14.3996       14.6717       14.6869       14.7783       15.5344       12.4268       13.6808       10.3461       12.1673       13.2968        9.8305        8.3966        6.0640        6.7481        6.8323        5.9719        4.2675        3.6859        0.0000        0.0000        0.0000        0.0000        0.0000        0.0000        0.0000        0.0000        0.0000        0.0000        0.0000        0.0000        0.0000        0.0000        0.0000        0.0000        0.0000        0.0000        0.0000        0.0000        0.0000        0.0000        0.0000        0.0000        0.0000        0.0000        0.0000        0.0000        0.0000        0.0000        0.0000        0.0000        0.0000        0.0000        0.0000        0.0000        0.0000        0.0000        0.0000        0.0000        0.0000        0.0000        0.0000        0.0000        0.0000        0.0000        0.0000        0.0000        0.0000        0.0000        0.0000        0.0000        0.0000        0.0000        0.0000        0.0000        0.0000        0.0000        0.0000        0.0000        0.0000        9.9361       10.6573       10.8719       10.2254       10.7140       10.8673       14.0241       18.5054       23.7356       31.0723       35.0658       29.4132       28.4389       35.1700       44.1368       39.0606       38.1869       38.1292       41.5251       42.8068       48.8166       52.3041       51.4917       50.9444       48.0619       47.6059       54.8307       56.8053       56.2797       65.2047       61.9333       64.7861       77.8142       68.4416       63.9340       57.6623       66.2178       74.5834       80.8894       62.6332       48.0490       63.5455       61.2557       62.3904       65.2924       72.6993       82.4703       82.4962       73.9876       72.7555       70.3186       61.9300       60.0485       58.5129       59.6059       62.9739       79.2031       86.0198       89.7612       89.4174       90.5709      108.8234      105.5198      108.6952      124.0661      135.2427      140.1743      131.5868      129.3423      126.7056      115.3542      115.6330      101.1936       99.2881      101.4365       99.3100      113.3616      121.3542      131.3650      141.4728      146.8584      147.5495        0.0000        0.0000        0.0000        0.0000        0.0000        0.0000        0.0000        0.0000        0.0000        0.0000        0.0000        0.0000        0.0000        0.0000        0.0000        0.0000
        0.0000        0.0000        0.0000        0.0000        0.0000        0.0000        0.0000        0.0000        0.0000        0.0000        0.0000        0.0000        0.0000        0.0000        0.0000        0.0000        0.0000        0.0000        0.0000        0.0000        0.0000        0.0000        0.0000        0.0000        0.0000        0.0000        0.0000       15.3354       17.1071       18.3707       21.3134       22.6102       20.6997       21.5906       23.2921       24.4719       26.2669       28.9541       36.1126       50.0426       81.8957       65.8798       63.4356       42.9620       30.9365       31.7044       33.1343       32.0973       34.2305       29.5797       25.4442       22.9453       21.4430       21.5909       18.3453       17.0413       14.1905       11.9759       11.3102       14.3959       16.5250       16.7698       13.7287       15.2169       16.1216       15.5568       18.0723       16.3887       26.1463       26.0282       22.0367       17.1841       13.5479       13.3066       14.2611       17.6280       19.5437       21.5082       19.5592       13.7418       14.0775        9.4039        9.4744        8.8656       10.7923        9.6839        4.6071        3.1516        3.2304        4.0446        0.0000        0.0000        0.0000        0.0000        0.0000        0.0000        0.0000        0.0000        0.0000        0.0000        0.0000        0.0000        0.0000        0.0000        0.0000        0.0000        0.0000        0.0000        0.0000        0.0000        0.0000        0.0000        0.0000        0.0000        0.0000        0.0000        0.0000        0.0000        0.0000        0.0000        0.0000        0.0000        0.0000        0.0000        0.0000        0.0000        0.0000        0.0000        0.0000        0.0000        0.0000        0.0000        0.0000        0.0000        0.0000        0.0000        0.0000        0.0000        0.0000        0.0000        0.0000        0.0000        0.0000        0.0000        0.0000        0.0000        0.0000        0.0000        0.0000        0.0000        0.0000        0.0000       11.2396       10.4944       10.8804       10.5623       12.2173       18.9046       25.6609       25.8395       27.7174       29.9715       27.7365       27.2080       35.4953       39.1644       37.4783       46.1487       43.1444       44.5362       44.6940       50.8806       54.0795       54.3119       59.1254       57.7183       57.9588       58.2976       54.8594       62.5098       69.5644       73.5369       72.4197       68.6444       53.5575       51.7547       50.6928       51.4576       64.4623       42.7190       36.0377       40.9769       71.2715       80.4278       66.3577       60.3760       69.4064       87.9912       98.1872       97.1997       95.6476       81.5054       71.7632       63.7751       62.7362       69.9697       76.2068      108.9563      110.6009       93.3837      102.6052      102.9354      109.5020      116.1176      128.6082      134.8596      132.1062      132.2086      126.9313      120.7186      111.2040      104.3361       97.6315       95.6201       98.8688      106.5408      119.3553      123.3179      120.7403      133.7620      146.5823      148.6609      165.4339        0.0000        0.0000        0.0000        0.0000        0.0000        0.0000        0.0000        0.0000        0.0000        0.0000        0.0000        0.0000        0.0000        0.0000        0.0000        0.0000
        0.0000        0.0000        0.0000        0.0000        0.0000        0.0000        0.0000        0.0000        0.0000        0.0000        0.0000        0.0000        0.0000        0.0000        0.0000        0.0000        0.0000        0.0000        0.0000        0.0000        0.0000        0.0000        0.0000        0.0000        0.0000        0.0000        0.0000        0.0000       25.2862       27.0091       26.8481       28.5833       29.3629       29.9289       29.7817       28.3533       31.7187       31.8446       35.0455       40.2069       52.1640      106.0113       87.9657       45.1084       40.3168       43.6991       40.6851       44.4163       41.8312       38.0303       38.1157       38.4030       36.6535       33.8898       27.2135       21.3667       17.6664       15.7195       15.9779       19.1015       53.5836       33.0168       23.3181       23.4883       21.9372       19.9297       22.3773       19.9698       17.7517       13.6315       14.7115       13.5373       11.7717       10.7879       11.3831       21.5149       23.3139       29.1739       32.7452       19.9490       15.7575       12.8546       11.1061       11.0171       11.5593        7.8431        5.6944        2.8849        2.1412        2.0760        2.5575        0.0000        0.0000        0.0000        0.0000        0.0000        0.0000        0.0000        0.0000        0.0000        0.0000        0.0000        0.0000        0.0000        0.0000        0.0000        0.0000        0.0000        0.0000        0.0000        0.0000        0.0000        0.0000        0.0000        0.0000        0.0000        0.0000        0.0000        0.0000        0.0000        0.0000        0.0000        0.0000        0.0000        0.0000        0.0000        0.0000        0.0000        0.0000        0.0000        0.0000        0.0000        0.0000        0.0000        0.0000        0.0000        0.0000        0.0000        0.0000        0.0000        0.0000        0.0000        0.0000        0.0000        0.0000        0.0000        0.0000        0.0000        0.0000        0.0000        0.0000        0.0000        0.0000       10.7553       10.5717        8.7343       12.2181       15.8069       18.9306       18.5543       20.8761       21.4897       22.2300       32.4591       37.5212       35.4706       38.1570       48.4641       52.9250       51.2241       49.2356       45.6551       44.1446       52.5617       58.9087       61.4064       60.2103       70.8454       60.9822       53.8115       62.0563       72.3751       65.8128       56.1071       50.2223       45.4145       38.6665       31.4954       31.7077       34.4779       39.1992       38.6437       63.5870       86.8200       70.9916       61.2937       73.7540       73.0519       80.9584       77.8797       87.8726      102.2469       85.8262       75.7781       76.6253       73.1978       81.6746       98.5211      105.1252       97.3053      107.6023      112.4705      130.6521      131.5948      139.8482      142.2382      143.6619      137.6334      139.1081      125.4359      107.7407      102.3251       99.9929      105.4456      112.4152      129.6372      138.3826      124.5362      125.6009      114.9059      120.9619      147.3536      165.4088        0.0000        0.0000        0.0000        0.0000        0.0000        0.0000        0.0000        0.0000        0.0000        0.0000        0.0000        0.0000        0.0000        0.0000        0.0000        0.0000
        0.0000        0.0000        0.0000        0.0000        0.0000        0.0000        0.0000        0.0000        0.0000        0.0000        0.0000        0.0000        0.0000        0.0000        0.0000        0.0000        0.0000        0.0000        0.0000        0.0000        0.0000        0.0000        0.0000        0.0000        0.0000        0.0000        0.0000        0.0000       32.5947       30.9084       29.3310       35.4789       33.7877       34.2602       33.2511       31.5431       31.9326       33.5541       37.1795       39.0649       37.3775       36.6908       37.9665       39.0920       43.6021       47.9942       81.2292       97.6649       76.7667       43.7126       49.8843       55.9757       46.5647       45.6846       41.2816       32.7504       26.8865       19.0213       22.8799       21.6302       31.9761       32.5148       38.6579       41.3197       38.2401       29.3832       22.7658       17.1095       14.8925       11.8698       16.4649       15.2462       10.4900        7.6229        9.5871       15.3700       21.0517       32.6835       53.5055       27.7398       18.3385       15.1897       10.9382        9.1223        7.4272        5.6719        4.4752        2.7156        2.2918        2.6370        3.4295        0.0000        0.0000        0.0000        0.0000        0.0000        0.0000        0.0000        0.0000        0.0000        0.0000        0.0000        0.0000        0.0000        0.0000        0.0000        0.0000        0.0000        0.0000        0.0000        0.0000        0.0000        0.0000        0.0000        0.0000        0.0000        0.0000        0.0000        0.0000        0.0000        0.0000        0.0000        0.0000        0.0000        0.0000        0.0000        0.0000        0.0000        0.0000        0.0000        0.0000        0.0000        0.0000        0.0000        0.0000        0.0000        0.0000        0.0000        0.0000        0.0000        0.0000        0.0000        0.0000        0.0000        0.0000        0.0000        0.0000        0.0000        0.0000        0.0000        0.0000       13.3207       14.3799       13.6614       12.4730       10.5350       11.3499       10.9902       13.0086       16.6126       18.7500       22.3723       25.4808       30.2942       28.9661       27.6836       36.2684       46.0122       53.1860       47.8131       45.8837       40.8718       45.9043       46.9529       55.6493       64.3286       69.8031       67.5650       63.0758       49.8310       56.6334       58.4671       52.4328       50.8882       40.9466       32.0879       33.7536       27.2983       33.8845       37.7948       56.7709       59.2164       64.5207       59.6821       62.1303       79.8842       86.2916       78.5645       83.7660       75.1443       82.2709       85.8803       80.5470       77.4204       83.7592      106.3800      109.2233      107.3966      117.4591      126.2324      120.0928      118.6950      142.2755      149.7769      159.5185      164.5140      158.6388      190.0862      168.2907      125.3779      112.8513      109.7199      112.0696      121.8074      108.6865      116.8116      120.6642      120.5410      118.0705      121.3574      117.6032      131.7637      139.1399        0.0000        0.0000        0.0000        0.0000        0.0000        0.0000        0.0000        0.0000        0.0000        0.0000        0.0000        0.0000        0.0000        0.0000        0.0000        0.0000
        0.0000        0.0000        0.0000        0.0000        0.0000        0.0000        0.0000        0.0000        0.0000        0.0000        0.0000        0.0000        0.0000        0.0000        0.0000        0.0000        0.0000        0.0000        0.0000        0.0000        0.0000        0.0000        0.0000        0.0000        0.0000        0.0000        0.0000        0.0000       35.3823       36.5898       43.5396       47.2967       45.3194       48.6590       43.9909       36.1784       37.5019       33.8029       35.9154       38.2285       40.6388       43.4474       45.6496       41.2863       42.1826       45.6612       63.8047       73.3999       65.4093       49.9208       48.2392       71.4502       54.2010       52.2597       50.6610       43.3020       34.5544       28.2442       25.1731       22.4726       17.9609       17.9383       21.5686       28.5468       47.7289       46.0195       30.1384       20.9375       14.9660       13.0370       10.2982       10.4786        7.8121        7.2987        5.5942       10.4108       14.0948       16.7486       21.3362       28.0324       22.6272       21.2042       14.2011       16.2360       10.4700        6.0232        5.2334        4.5798        5.0230        4.9072        6.3179        5.7444        0.0000        0.0000        0.0000        0.0000        0.0000        0.0000        0.0000        0.0000        0.0000        0.0000        0.0000        0.0000        0.0000        0.0000        0.0000        0.0000        0.0000        0.0000        0.0000        0.0000        0.0000        0.0000        0.0000        0.0000        0.0000        0.0000        0.0000        0.0000        0.0000        0.0000        0.0000        0.0000        0.0000        0.0000        0.0000        0.0000        0.0000        0.0000        0.0000        0.0000        0.0000        0.0000        0.0000        0.0000        0.0000        0.0000        0.0000        0.0000        0.0000        0.0000        0.0000        0.0000        0.0000        0.0000        0.0000        0.0000        0.0000        0.0000       22.5883       18.0059       15.2518       13.1756       12.7859       10.6485        9.0446        7.5120       10.5083       14.9564       14.5059       17.7598       28.2263       40.2550       38.4350       34.5161       40.7293       42.3921       44.8983       44.3427       47.0976       48.1823       42.2545       82.5285       50.5452       62.6126       63.9199       50.5847       48.2316       47.5165       49.4810       46.0210       45.9239       38.8039       35.2089       32.2991       32.7420       33.9867       48.9563       58.6071       61.8975       64.2890       76.7003       82.8765       81.4027       89.4422       93.3533       88.9826       92.8514       77.7706       72.8538       73.4133       74.2729       67.1714       70.7239       80.3899       84.7177      102.1735      108.1821      117.1337      128.7225      135.0418      144.1685      145.1321      168.4478      166.3226      161.9604      161.7947      144.8719      123.9355      129.4371      139.1306      131.8672      113.5471      105.0038      106.7085      115.5121      117.3922      118.5493      116.1471      114.4208      120.7893      120.2837      123.0643        0.0000        0.0000        0.0000        0.0000        0.0000        0.0000        0.0000        0.0000        0.0000        0.0000        0.0000        0.0000        0.0000        0.0000        0.0000
        0.0000        0.0000        0.0000        0.0000        0.0000        0.0000        0.0000        0.0000        0.0000        0.0000        0.0000        0.0000        0.0000        0.0000        0.0000        0.0000        0.0000        0.0000        0.0000        0.0000        0.0000        0.0000        0.0000        0.0000        0.0000        0.0000        0.0000       37.3928       43.2207       52.8682       55.8972       54.8297       49.7949       51.6244       45.3042       42.3405       40.8892       43.0819       47.3621       49.7212       54.0133       68.5370       64.1245       60.1777       57.7047       59.1605       51.0473       49.2801       54.4044       50.2312       42.4894       47.7868       60.8178       64.9628       77.0846       53.6128       42.3832       29.7004       26.1680       23.0135       20.3736       19.6149       21.7650       25.0544       19.8789       16.7860        8.9300        6.9861        9.1235        8.4798        7.5450        5.3764        2.0369        1.8350        4.5804        8.4794       10.6942       13.5822       13.2296       12.9665       16.5831       15.8601       11.8487       18.5386       52.2175        8.4848        6.5651        7.2810        6.8841        7.4728        8.2850       12.1361        6.9910        0.0000        0.0000        0.0000        0.0000        0.0000        0.0000        0.0000        0.0000        0.0000        0.0000        0.0000        0.0000        0.0000        0.0000        0.0000        0.0000        0.0000        0.0000        0.0000        0.0000        0.0000        0.0000        0.0000        0.0000        0.0000        0.0000        0.0000        0.0000        0.0000        0.0000        0.0000        0.0000        0.0000        0.0000        0.0000        0.0000        0.0000        0.0000        0.0000        0.0000        0.0000        0.0000        0.0000        0.0000        0.0000        0.0000        0.0000        0.0000        0.0000        0.0000        0.0000        0.0000        0.0000        0.0000        0.0000        0.0000       33.5557       26.7358       19.7810       19.1841       15.5513       14.8695       13.6745       10.9588        9.9168       15.3514       23.6665       22.7199       23.1450       34.0561       45.2581       31.4817       32.3804       37.7257       38.0125       39.2209       44.1736       46.7357       54.6661       54.1306       62.2059       46.8630       62.2770       78.2905       66.3153       54.9492       49.2009       53.7865       44.9658       41.6606       38.8563       35.8504       30.7753       38.4003       51.2062       64.7836       80.8689      105.0788      108.7404      146.8959      113.8696       87.2805       87.6309       85.8748       85.3378       72.4065       79.3710      103.4976      101.5368       92.4554       81.2436       79.0605       83.1703       83.5497      107.8500      115.9906      106.9771      131.0370      143.4996      148.0484      156.5514      160.3934      134.9905      137.0643      167.0422      143.6125      129.7557      114.4744      126.2247      114.1567      101.7371      109.4624      104.2806      119.0723      107.1517      110.4582      116.8719      108.3761      111.7677      115.7833        0.0000        0.0000        0.0000        0.0000        0.0000        0.0000        0.0000        0.0000        0.0000        0.0000        0.0000        0.0000        0.0000        0.0000        0.0000        0.0000
        0.0000        0.0000        0.0000        0.0000        0.0000        0.0000        0.0000        0.0000        0.0000        0.0000        0.0000        0.0000        0.0000        0.0000        0.0000        0.0000        0.0000        0.0000        0.0000        0.0000        0.0000        0.0000        0.0000        0.0000        0.0000        0.0000        0.0000       47.1744       47.8062       47.6937       51.2951       54.6543       49.4242       52.4240       49.8764       47.8654       54.5247       50.2720       58.4992       64.1867       63.3504       64.3763       65.0873       65.3522       71.5998       64.7772       59.3150       60.9517       57.7602       56.3131       52.1796       56.7020       54.8908       61.6421       66.4547       54.2728       45.8719       35.5907       27.5139       22.9375       20.4001       18.0792       17.4933       14.4417       11.4811        6.9473        3.7922        3.3287        4.8839        5.4108        5.0574        4.3385        2.6836        4.4566        7.6553        8.4159        9.0931        9.4289        9.2342        8.9190       10.0033        9.4227        9.8457        9.2624       13.5416       10.2590        8.1077       11.3558       14.4770       16.5086       17.2803        9.6613        7.5437        8.8901        9.6223        9.1181       13.2560       13.5227       11.3407        7.2743        8.0781        0.0000        0.0000        0.0000        0.0000        0.0000        0.0000       16.6362       16.1503       16.5178       27.7047        0.0000        0.0000        0.0000        0.0000        0.0000        0.0000        0.0000        0.0000        0.0000        0.0000        0.0000        0.0000        0.0000        0.0000        0.0000        0.0000        0.0000        0.0000        0.0000        0.0000        0.0000        0.0000        0.0000        0.0000        0.0000        0.0000        0.0000        0.0000        0.0000        0.0000        0.0000        0.0000        0.0000        0.0000        0.0000        0.0000       36.6843       42.9523       38.3617       34.6146       30.5810       27.1765       22.1650       22.0246       24.5008       32.2811       22.7784       17.8908       19.5877       20.3317       23.1468       27.4585       25.8163       27.0372       32.2745       39.4471       40.5886       39.3426       43.0050       46.9510       50.9708       52.6383       50.7963       52.0735       54.4522       51.9252       54.8753       49.6817       44.1724       41.0969       34.9481       39.3125       48.9484       46.1472       46.0021       53.1554       73.4309       99.7626      140.7759      150.1181      126.9708      114.8180      115.1835      100.1111       99.5291       91.2548       82.6697       98.0413      123.2317      111.8902      104.5571       93.8083       95.5160       91.5048       90.4468       97.7206      105.1605      114.4384      111.8341      114.8122      128.8464      144.1570      160.0984      145.0922      133.7610      124.7543      135.5927      130.9916      127.3960      113.8668      117.5482      128.4195      119.5957      112.4364      107.6193      131.7996      138.2605      119.4667      107.7245      102.6970      100.8782      109.0874        0.0000        0.0000        0.0000        0.0000        0.0000        0.0000        0.0000        0.0000        0.0000        0.0000        0.0000        0.0000        0.0000        0.0000        0.0000        0.0000
        0.0000        0.0000        0.0000        0.0000        0.0000        0.0000        0.0000        0.0000        0.0000        0.0000        0.0000        0.0000        0.0000        0.0000        0.0000        0.0000        0.0000        0.0000        0.0000        0.0000        0.0000        0.0000        0.0000        0.0000        0.0000        0.0000       57.4008       51.3420       50.1992       48.7367       50.8347       51.8057       55.2979       58.7854       51.8215       49.4393       52.8583       66.4369       94.8958       97.3664       78.0486       74.2606       74.0893       72.1144       71.8374       59.7263       66.3466       90.4876       88.2120       72.6806       60.5541       57.9774       56.2571       62.4743       58.2691       56.9166       45.8604       33.5752       25.9908       25.6063       21.2409       19.0347       15.3064       11.1693        6.7736        4.8911        4.2325        3.8528        4.9611        6.2939        4.3128        5.0499        5.4265        5.9627        6.5485        8.1064        8.8750        7.9395       11.3282        8.4113        7.7630       11.2961        7.7864        7.1916        6.7920        6.7970        7.4961        6.7040        6.5319        5.8805        7.4666        4.9346        6.9681        9.4946       10.9887        8.4955        8.1047        7.6069        7.5801        5.7433        7.7529        8.5552       15.1256       15.6146       18.3262       19.6597       13.0351       16.8650       14.6550       13.9273       19.4195       24.4508       24.3916       18.0367       18.0692        0.0000        0.0000        0.0000        0.0000        0.0000        0.0000        0.0000        0.0000        0.0000        0.0000        0.0000        0.0000        0.0000        0.0000        0.0000        0.0000        0.0000        0.0000        0.0000        0.0000        0.0000       14.3572       16.0129       23.8787       20.2815       19.4536       24.1456       26.2157       31.3142       32.6346       37.1671       38.6574       44.6626       47.0893       48.9078       40.7772       37.3110       33.9425       28.3210       26.3609       27.5094       31.7131       28.0035       29.4760       26.9323       23.5602       24.5456       21.6620       19.4825       19.9686       33.0117       46.9065       56.2947       47.4066       45.7578       49.0891       54.5299       56.9996       58.3182       57.8393       58.4849       51.3129       48.5361       51.1008       52.3163       47.6712       35.8195       40.4050       47.1294       57.8571       60.3406       67.0240       92.9246      116.4818      151.1922      137.1451      119.6974      101.4762       90.7298       82.5417       79.3146       83.9087       88.1767      115.6872      120.2549      113.8176      102.2815       94.0874      103.0431       97.9555      109.3616      106.2651      111.0871      128.1606      135.7240      127.9391      140.2921      143.9771      143.5578      131.8499      134.3251      131.2998      136.9596      138.2690      131.1884      124.6016      124.1596      124.4382      124.7520      120.9537      108.4542      121.2501      115.2890      114.8542       97.7864       98.1340        0.0000        0.0000        0.0000        0.0000        0.0000        0.0000        0.0000        0.0000        0.0000        0.0000        0.0000        0.0000        0.0000        0.0000        0.0000        0.0000        0.0000        0.0000
        0.0000        0.0000        0.0000        0.0000        0.0000        0.0000        0.0000        0.0000        0.0000        0.0000        0.0000        0.0000        0.0000        0.0000        0.0000        0.0000        0.0000        0.0000        0.0000        0.0000        0.0000        0.0000        0.0000        0.0000        0.0000        0.0000       56.0614       56.5965       53.6226       49.0332       57.9214       67.6254       65.0143       81.5862       70.3511       68.0518       53.7990       42.6589       44.1187       51.2279       61.3731       78.6897       74.2921       95.6457       84.7589       57.4619       48.2079       53.3835       48.7971       47.1872       41.2037       42.8564       44.2781       44.7226       39.0875       34.0552       30.8832       24.1748       22.8375       20.7816       14.2865       15.1188       13.9779        7.5945        6.5969        6.0407        5.3649        3.7045        3.9846        4.1609        3.9931        4.7701        4.8347        6.5473        8.7157        8.1237        8.5668        7.1845        6.9399        7.6969        6.6467        5.4314        5.8033        7.3612        6.0676        5.8169        6.2881        5.9437        3.8903        5.4395        5.7668        7.4847       10.4308       13.6581       10.1385        8.3055        8.5206        7.2969        7.3566        7.7278        5.8620        6.9690        7.2214        9.3167        8.9208       20.1568       16.9969       16.8347       16.0229       14.3459       16.9627       20.4901       20.7729       16.1979       17.0461       17.6370       17.2627       17.2879        0.0000        0.0000        0.0000        0.0000        0.0000        0.0000        0.0000        0.0000        0.0000        0.0000        0.0000        0.0000        9.2328       11.0825        9.4999        9.6884       17.2590       18.7575       14.7637       14.1557       16.1513       19.7516       22.7957       27.1522       33.4415       42.2946       52.5841       52.3700       48.0900       52.2031       54.0880       53.8496       52.3068       46.7933       40.3326       34.8998       30.4457       25.3151       29.6507       27.3781       29.9333       21.3540       23.3726       24.5763       27.9133       30.2807       31.7764       34.6343       49.4511       53.9392       53.4256       55.5401       58.9757       70.6536       71.2573       68.7045       66.9988       61.6563       60.9278       57.7735       62.9811       65.7939       52.1546       48.7332       49.2448       50.0503       48.9699       58.6814       71.2024       89.1944      114.9665      122.8344      124.5643      120.1867      107.8410       94.5409       87.6225       82.9989       84.0152       84.4938       96.1355       88.6881       81.1273       78.5419       87.4409       87.2648      107.7442      102.5024      104.5902      110.0664      125.9928      156.8155      156.0361      153.3735      144.7944      148.7136      171.8876      162.8761      139.2481      135.8046      138.3335      139.3411      140.7124      133.6064      121.2332      112.0334      106.7854      104.8197      101.0936        0.0000       96.6284       89.4271       94.9750        0.0000        0.0000        0.0000        0.0000        0.0000        0.0000        0.0000        0.0000        0.0000        0.0000        0.0000        0.0000        0.0000        0.0000        0.0000        0.0000        0.0000        0.0000
        0.0000        0.0000        0.0000        0.0000        0.0000        0.0000        0.0000        0.0000        0.0000        0.0000        0.0000        0.0000        0.0000        0.0000        0.0000        0.0000        0.0000        0.0000        0.0000        0.0000        0.0000        0.0000        0.0000        0.0000        0.0000       56.8825       63.4430       75.3052       68.8081       47.4407       54.1737       58.3280       50.3060       42.4556       38.4011       35.6733       35.0218       29.3954       30.0062       36.9916       43.6248       44.2055       38.6656       34.6808       33.9235       32.7616       32.0057       38.0077       41.1207       38.2154       33.0323       33.1052       32.0317       30.5638       76.0878       65.3755       32.2914       23.3540       17.7417       12.1101       10.9783       10.2076       11.1316        6.8065        7.7737        6.5488        6.6009        3.5920        2.3999        2.6576        3.1786        4.0376        5.2364        7.7579        7.9531        5.8928        6.1861        5.9876        6.0834        7.7929        8.3406        6.5145       10.4343       10.8261        6.5305        8.9329       13.2274        9.6465        4.0495        6.5035        8.3905       10.4790       14.9004       16.4793       11.4570        9.8578        9.2360        7.7989        7.4010        9.1075       10.0548       12.3092       15.9541       15.3638       13.0956       19.2632       23.8750       18.7673       17.9777       15.3821       12.9201       14.7342       16.0237       12.5446       13.5231       13.5990       12.5504       13.5582       13.2616       13.9431       14.2994        0.0000        0.0000        0.0000        0.0000        0.0000        0.0000        0.0000        0.0000       18.4574       15.4608       14.1084       14.1640       15.3683       17.2084       15.6092       14.7743       13.4351       14.0311       24.7232       33.8560       40.3184       44.2044       40.0351       50.7879       60.0055       56.0661       54.6617       59.2415       58.6964       60.3207       62.2485       55.9539       42.3738       38.7077       33.0391       33.6300       29.4566       35.9098       26.6278       23.4210       18.8356       30.0821       36.6509       41.1658       47.9134       55.7930       69.9539       64.5628       69.8317       97.5118       94.1197       80.7732       75.9925       69.9755       67.3750       66.5627       69.1777       77.8041       65.6007       55.5718       62.1482       57.6568       62.0963       59.2991       77.3874       91.0601       92.0300       93.9005       92.6045       94.8506       95.6974       90.0438       87.3227       81.8613       77.1132       75.3974       72.8781       76.0803       74.8633       75.4016       87.9624       84.6825       82.3291       90.5285       96.1225      108.7536      118.4078      122.9987      130.3341      151.2885      164.7801      157.0725      169.0234      169.8395      156.8603      143.0650      138.0410      148.5742      155.4610      164.0730      132.4692      119.4571      111.1872      108.9975        0.0000        0.0000        0.0000        0.0000        0.0000        0.0000        0.0000        0.0000        0.0000        0.0000        0.0000        0.0000        0.0000        0.0000        0.0000        0.0000        0.0000        0.0000        0.0000        0.0000        0.0000        0.0000        0.0000        0.0000
        0.0000        0.0000        0.0000        0.0000        0.0000        0.0000        0.0000        0.0000        0.0000        0.0000        0.0000        0.0000        0.0000        0.0000        0.0000        0.0000        0.0000        0.0000        0.0000        0.0000        0.0000        0.0000       47.2061       47.5646       46.5781       47.7275       53.5470       62.0148       47.1150       45.8129       42.1823       40.5128       31.8360       27.6631       25.0273       22.3402       18.2612       22.8723       25.1728       27.5591       26.1186       26.2000       23.3363       23.7252       21.4227       21.7860       22.5907       22.9530       21.0600       20.1684       18.6999       18.6019       17.7224       29.5361       94.1384       94.8252       44.1705       13.9993       12.6595       13.9700       12.9980       14.7348       12.1632        8.8857        7.3305       13.9916        6.0169        4.4912        3.2506        5.1026        6.1938        7.7829        7.0195        4.5240        6.7160        9.2067       13.3908       14.0802        9.2171        7.7057        8.4852        9.0072       10.0528        8.7810       13.5149       17.3266       15.5941       12.6445        8.8343        6.9150        9.6771       10.4918       13.6436       16.4143       15.0492       12.6810       10.6982       11.3429       11.8581       12.6479       13.8137       13.3382       15.1388       13.0783       14.7885       18.8913       22.8534       18.8387       15.5014       12.7059       10.3167        8.0211       10.1594       11.8771       14.2557       12.7184        9.9166        9.8723       11.1172       11.6848       16.2245       20.0055       13.4639       12.8290       19.9076       20.5739       22.4875       20.7008       20.3293       20.6160       19.7911       16.9670       17.0636       18.5175       15.7955       13.1328       14.1833       15.3349       19.2510       30.0814       49.1050       50.4172       63.2791       71.5776       52.8187       59.6252       70.6442       81.3385       73.6316       66.8622       49.9696       53.1316       50.2819       45.9973       46.7302       40.1851       37.5751       45.2825       35.8628       36.9723       37.2124       34.4212       47.1790       46.8578       57.2939       65.6853       70.1811       64.7463       56.4991       61.4143       77.0599       72.1967       67.5027       70.4937       69.9049       71.4359       72.7651       74.9919       71.9735       71.7280       70.0123       68.6401       61.4211       58.6884       76.0191       85.2353       91.0531       95.4193       89.5579       83.5080       73.1796       65.7710       63.4069       67.4666       70.9723       63.6965       69.7122       59.1052       61.2364       62.8374       62.9486       66.8834       74.3942       85.7433      101.0072      102.3040      112.9324      118.8024      131.9334      121.0200      129.7248      164.1669      157.7486      164.6983      159.5743      145.1528      140.9620      137.5556      138.9389      144.5118      138.3916      131.0277      124.8328      114.3334        0.0000        0.0000        0.0000        0.0000        0.0000        0.0000        0.0000        0.0000        0.0000        0.0000        0.0000        0.0000        0.0000        0.0000        0.0000        0.0000        0.0000        0.0000        0.0000        0.0000        0.0000        0.0000        0.0000        0.0000        0.0000
        0.0000        0.0000        0.0000        0.0000        0.0000        0.0000        0.0000        0.0000        0.0000        0.0000        0.0000        0.0000        0.0000        0.0000        0.0000        0.0000        0.0000        0.0000       35.8166       35.4112       39.0141       40.3540       50.7896       52.6957       45.5484       40.5513       37.2411       41.1974       32.6877       26.3784       22.9279       22.7720       16.5988       22.9876       16.2025       12.1702       13.3433       16.3865       18.8474       25.3479       23.3885       22.3936       18.2032       16.7319       16.9226       18.1194       22.2758       19.3586       16.5732       14.1297       13.5689       11.9225       10.9308       11.8894       10.1387       10.5753       11.4228       11.9949       13.4972       14.2347       11.9428       10.5756        8.2676        8.4830        6.9263        8.8885        5.5824        3.9698        2.7723        4.4019        4.2421        4.4402        4.2868        4.1297       10.6212       11.7106       15.8933        8.0667        8.4888        6.7690        5.6056        5.6903        6.9600        5.7535       10.3291       15.5317       21.8966       15.6633        7.7863        6.7637        7.6457        8.6645       10.5428       11.7748       12.0758       12.7627       14.8864       17.1577       17.0755       13.8315       15.0773       13.8062       14.1732       13.9077       15.8413       15.5678       17.2278       14.3988       11.7198       10.8496       12.0671       10.2943       13.5088       12.6495        9.7954        9.2326       11.0470       13.2053       12.2527       11.6395       15.1721       17.2245       15.7080       15.1499       20.2496       21.9754       20.3917       24.6041       24.7989       20.3588       22.8317       21.1369       22.4492       18.8590       15.6815       17.8862       24.3846       27.1753       34.6397       28.6888       36.0434       54.5653       59.9845       74.2952       58.3541       60.6472       70.9980       85.9139       66.5779       59.5925       58.2243       58.5597       67.3379       55.3013       52.5051       39.1582       36.3855       37.4913       38.2797       42.0900       43.5044       38.8096       49.0429       55.3123       60.5236       56.1418       48.6448       46.5810       54.1831       75.2687       69.4317       73.3050       77.5163       73.6987       68.1452       75.5876       76.7303       77.6198       80.0838       88.5648       75.3537       71.4426       64.0023       54.6463       73.8765       81.5336       75.8803       85.9390       76.0010       78.6045       66.5490       58.7567       62.2448       64.2931       64.1560       54.0491       55.1396       56.4608       64.9070       66.0102       68.5893       73.0218       86.1004      102.7163      118.8963      121.8293      130.2637      125.5634      132.0201      124.4995      125.5518      153.8513      150.4326      152.5755      164.6475      160.4465      152.4420      139.7038      136.2818      136.7131      128.8226        0.0000        0.0000        0.0000        0.0000        0.0000        0.0000        0.0000        0.0000        0.0000        0.0000        0.0000        0.0000        0.0000        0.0000        0.0000        0.0000        0.0000        0.0000        0.0000        0.0000        0.0000        0.0000        0.0000        0.0000        0.0000        0.0000        0.0000        0.0000
        0.0000        0.0000        0.0000        0.0000        0.0000        0.0000        0.0000        0.0000        0.0000        0.0000        0.0000        0.0000        0.0000        0.0000        0.0000       27.7589       31.9087       35.5987       36.8757       35.4022       40.2598       41.6501       41.9669       41.4610       36.6686       35.3785       33.8013       32.8599       27.4584       23.1661       15.1225       11.3590       11.8301       10.8949       10.5836       10.2728       10.7251       14.7175       18.8442       26.6447       19.8449       14.9902       14.4668       10.8738       11.0613       13.0388       17.1233       16.4459       12.9969       12.1609       12.7013       11.8372        9.9736        9.1247        8.4969        8.3018        8.2405        9.8961        9.6938       11.6560        9.5611        7.2408        6.6350        5.0478        4.0190        3.7562        3.7306        2.5802        2.8221        3.3513        3.6491        2.9520        2.0874        1.7073        1.6924        2.3798        3.5112        5.8766        6.9224        6.2085        4.5519        3.9211        3.6181        3.4142        3.4435       10.5501       10.7682        9.6377        7.5649        8.0298        7.2805        8.4093        7.8855        8.2778        9.5165       12.2330       17.4578       18.3616       18.7855       21.3793       21.1087       18.3673       18.6310       18.5037       20.4855       19.1517       16.4167       11.5524        9.5628        8.6363       11.6748       13.4924       15.4428       13.8811        9.5770       11.7931       18.7511       17.5232       16.5944       16.0516       30.4441       25.4542       17.9268       18.2775       18.8150       19.5426       17.4774       15.7094       21.3625       16.7000       18.5430       21.1681       25.5693       25.5862       31.1664       29.8311       30.8150       31.5074       32.4226       23.5950       24.4987       34.0299       37.3196       41.5758       60.8689       70.7263       88.1749       94.3875       85.9497       76.4815       69.5418       66.5850       62.9905       62.2742       56.8787       50.1752       49.0525       46.0202       43.3646       43.2729       47.3558       50.7353       54.6731       55.1321       46.7764       51.2639       47.9871       56.5129       64.6292       66.0113       69.8296       74.9953       80.0180       78.8710       76.4371       82.0250       88.0014       91.6030       89.8002       79.7694       88.7128       83.0674       79.6703       68.7874       63.5995       65.7943       56.6949       58.5675       59.2288       59.1704       60.9159       53.2826       56.1832       55.0399       55.9190       51.5550       55.8618       76.8412       94.5664       86.6860       94.2710       96.7540      105.1172      117.2562      125.6332      134.0842      151.7591      142.0799      151.0249      143.3743      150.1021      166.4766      147.9818      151.5100        0.0000      171.9596      166.9494      148.3283      135.3008      128.0709      124.4258        0.0000        0.0000        0.0000        0.0000        0.0000        0.0000        0.0000        0.0000        0.0000        0.0000        0.0000        0.0000        0.0000        0.0000        0.0000        0.0000        0.0000        0.0000        0.0000        0.0000        0.0000        0.0000        0.0000        0.0000        0.0000        0.0000        0.0000        0.0000
        0.0000        0.0000        0.0000        0.0000        0.0000        0.0000        0.0000        0.0000        0.0000        0.0000        0.0000        0.0000        0.0000       20.6480       21.5723       30.4299       39.8237       40.2822       39.7945       40.1029       39.4852       41.4743       40.4095       41.6759       42.9258       41.2541       38.7885       28.7544       25.4380       17.1046       13.1457       11.7098       10.8579        8.8904        8.4454       10.2330       11.4214       15.5645       21.7536       23.3950       25.2683       19.1473       13.7726       15.4820        9.3576       12.7652       13.2967       13.0473       10.2126        7.8899        9.6111        7.6240        8.0519        7.0648        6.5636        6.9659        7.1176        7.3844        7.3474        6.4992        5.1991        4.6829        6.1050        2.6290        2.4748        2.2989        3.8069        3.7946        3.8321        4.2257        4.5392        4.0943        2.3362        1.4169        2.1451        2.9441        4.3322        5.8645        6.8620        7.0043        5.4901        4.7298        4.6318        3.7268        3.8576        5.9181        6.4665        9.2908        8.0075        5.9916        7.4281        7.4639        8.0278       12.2773       13.6571       12.9405       15.5044       17.9191       17.2159       15.3706       14.8135       15.1812       11.6330       11.0943       12.0892        9.2676       10.6075        8.7273       13.5054       17.9520       25.1623       20.5103       16.7239       13.9571       15.1653       14.6638       13.9937       12.7742       12.3427       13.3233       15.4684       21.0087       19.0440       22.6373       20.5325       22.3181       25.6526       21.8843       19.5329       15.3451       14.3010       16.8236       34.0529       32.4932       40.9201       25.1481       21.9544       23.6128       22.6890       20.1074       25.3959       26.5013       34.0925       38.1176       64.5775       76.8683       73.0738       72.5576       82.7731       93.1760       93.4314       87.7332       80.6568       85.3890       88.3765       76.8195       63.9121       57.2897       53.3551       50.4299       55.7241       57.4680       56.4788       54.0042       51.6571       54.8920       63.3411       69.3067       63.1510       54.6637       61.8462       80.8435       77.5014       87.2395       87.1426       89.0097       93.3116       98.4654       94.6442       90.0359       97.2874       94.2753       93.6019       86.3896       78.1046       62.7823       54.3188       53.1978       51.1926       48.0704       52.9932       51.9389       45.5992       49.6582       54.5314       57.3430       74.1722      102.5835      121.2228      115.6675      111.6096      116.8549      126.2610      153.9317      166.9080      176.1155      175.2145      176.5307      182.6989      179.0695      178.2403      183.7354      176.1004        0.0000        0.0000        0.0000        0.0000        0.0000        0.0000        0.0000        0.0000        0.0000        0.0000        0.0000        0.0000        0.0000        0.0000        0.0000        0.0000        0.0000        0.0000        0.0000        0.0000        0.0000        0.0000        0.0000        0.0000        0.0000        0.0000        0.0000        0.0000        0.0000        0.0000        0.0000        0.0000        0.0000        0.0000        0.0000        0.0000
        0.0000        0.0000        0.0000        0.0000        0.0000        0.0000        0.0000        0.0000        0.0000       16.1307        0.0000        0.0000       22.3791       23.2020       23.8305       32.9050       42.5645       43.6911       40.2125       36.4144       44.0261       49.1879       48.9413       48.2892       50.2054       45.7844       40.5541       25.1714       17.7974       10.3465       10.8563       12.2481       11.9433       11.5845       12.2410       15.5632       14.9736       15.3458       12.1793       14.3781       17.1584       23.4979       16.2804       18.4260       10.1806       11.3150       13.7530       10.6099        9.3694       10.2051        8.5337        6.7132        6.9427        6.1159        6.0652        4.8299        4.9490        4.3757        3.5266        3.2031        1.8869        1.8160        2.0038        2.3892        2.0657        2.0692        2.6803        2.5851        2.6244        2.5711        2.8231        2.3848        1.1314        1.3019        2.4751        5.4099        5.5874        5.4793        6.3732        5.1354        4.9608        5.2682        4.2001        3.3528        4.7482        6.2605        4.7872        4.6274        4.9199        4.6316        5.0163        5.5196        8.3126        9.6039       11.6156       12.5086       15.1260       14.5627       11.8414       12.2838       13.2845       15.2572       12.0476        9.1465        7.2259        8.2270        9.1118       10.4401       13.7692       19.4978       21.6336       19.3211       18.2613       13.1350       11.8795       10.9614        9.2270        9.9569       10.1697       11.0040       13.2930       16.4276       15.4030       17.9778       13.8970       15.5478       22.1017       24.6734       16.5043       14.8802       16.4479       30.3440       25.2288       23.5654       26.9105       24.2218       18.9392       18.0639       18.3897       23.1217       36.9437       43.0170       50.3779       66.0432       74.5677       67.4217       73.8660       83.8799       84.3136       99.2409      103.6662      108.6755      106.2697      108.5605       98.1537       84.5481       90.2662       87.9180       80.3832       79.3401       88.5284       72.8477       56.7572       67.2955       63.5089       55.1490       58.2357       53.3388       51.7516       59.2481       62.8052       88.2763       85.9858       88.0668       96.7951      118.1757      120.2831      123.0170      120.6187      111.0479      104.6327      118.4195      117.8520      105.2412       84.1061       64.8881       60.1558       49.4496       47.3992       41.6286       36.3485       36.3095       34.3827       41.5477       52.2888       68.2552       86.0345      109.3905      124.5725      156.8027      161.0632      175.6831      197.3744      218.7562      238.0970      237.4145      252.3170      282.1590      283.7301      275.5544      274.4124      249.6720        0.0000        0.0000        0.0000        0.0000        0.0000        0.0000        0.0000        0.0000        0.0000        0.0000        0.0000        0.0000        0.0000        0.0000        0.0000        0.0000        0.0000        0.0000        0.0000        0.0000        0.0000        0.0000        0.0000        0.0000        0.0000        0.0000        0.0000        0.0000        0.0000        0.0000        0.0000        0.0000        0.0000        0.0000        0.0000        0.0000        0.0000
        0.0000        0.0000        0.0000        0.0000        0.0000       31.7883       12.4172       43.0155       64.9619       12.4300       13.0093       18.6017       20.5627       27.5124       31.0884       33.1876       35.6611       37.8216       37.1710       36.9360       38.4144       35.6966       35.1229       29.8045       25.9832       23.2737       18.9786       20.2902       11.7641        9.9146       16.4216       16.5993       13.9716       11.8706       10.9804       12.0455       12.2693       12.4896       11.2337       12.1214       15.2102       11.6027       15.7312       23.8258       11.6910       14.1605       15.3245       10.5299        7.2858        7.7955        8.2051        6.8449        5.7914        5.0601        5.5037        4.1557        3.3065        2.2991        1.9855        2.3313        2.6219        2.9399        2.1584        2.4985        1.9880        2.1205        3.0740        3.2802        2.6334        1.6455        1.8648        1.0219        1.5764        2.8128        3.8530        5.2011        4.7601        3.5412        3.7848        3.3668        3.2134        3.9342        3.6003        3.7827        4.5261        3.7997        3.0875        5.4992        6.8918        4.9118        4.1006        4.6417        8.1368        8.7669        9.8059       12.3971       14.8017       14.5080       12.2144       13.0600       13.3718       13.1421       13.0148       12.0728       11.6581       14.5010       13.6716       13.7187       16.2292       21.6618       22.7204       16.7105       16.3792       14.2842       13.0226       11.7105       10.0620       11.6371       12.2739       11.6179       12.2733       14.1060       12.3073       12.5787       12.6781       14.3612       14.5750       17.5340       12.9828       12.7237       14.7454       18.7167       18.9048       15.7839       17.2095       16.4088       16.4851       17.7396       20.9464       38.7910       60.2369       61.5275       57.3580       74.2906       85.4925       71.2828       75.1408       90.3286      101.4907      105.5177      116.0301      115.3015      105.5337       97.5006       93.1692       87.1084       95.2155       96.4970       98.7968       80.5709       75.3822       66.3932       62.3024       64.4735       64.3767       56.4046       52.2875       46.1620       48.2015       53.7788       64.0731       80.0413       80.2126       86.9300       97.2007      131.3591      140.3345      138.8881      136.9508      122.3464      121.3803      123.5302      107.8271       90.3773       86.6017       75.9080       66.4694       47.6374       41.0978       35.2723       38.9602       49.0711        0.0000        0.0000       49.3866       79.5213      109.0589      136.2770      134.0348      162.3695      190.3854      223.1527      247.2151      268.3291      274.9455      290.5868      306.6946      335.7236      332.5772      336.1506      322.8832        0.0000        0.0000        0.0000        0.0000        0.0000        0.0000        0.0000        0.0000        0.0000        0.0000        0.0000        0.0000        0.0000        0.0000        0.0000        0.0000        0.0000        0.0000        0.0000        0.0000        0.0000        0.0000        0.0000        0.0000        0.0000        0.0000        0.0000        0.0000        0.0000        0.0000        0.0000        0.0000        0.0000        0.0000        0.0000        0.0000        0.0000        0.0000
        0.0000        0.0000        0.0000        0.0000       14.8388       24.9858       14.0144       14.2952       13.9691       15.0639       16.3242       20.1983       28.5954       28.4823       27.0248       33.1681       30.9429       31.8291       28.5899       28.8820       31.9216       29.4425       26.7402       23.4797       20.9732       17.2935       16.2683       11.6877       11.9623       14.4493       15.0980       15.5358       12.9879       10.0213       10.3467       10.1113       11.3214       11.1639       10.6596       11.1886       11.4888       10.1998        9.8020        9.4767       11.1180       12.3248       10.8403        8.6891        8.9506        8.5595        7.8165        6.6888        6.1079        4.5697        3.8901        2.9122        2.1422        1.4940        1.5590        1.8846        3.8965        3.9026        2.9494        2.1680        2.8193        2.2629        2.7892        1.4572        1.3925        1.5682        1.2144        0.4753        1.6060        2.2893        3.0884        3.6952        3.4325        2.9814        2.8242        3.0618        3.3820        3.8627        3.1534        3.1380        4.0212        4.9121        6.8610        6.3320        4.2760        4.3052        3.9008        4.4173        5.9563        6.7365        8.3250       13.3598       11.5734       10.9473       13.3487       17.3063       15.7287       16.1703       14.0790       14.6088       16.5656       19.0610       19.8033       19.5225       19.4783       19.3098       20.8646       17.7496       18.2096       16.5675       16.0679       14.0694       12.4779       13.8664       14.9544       14.9333       14.5496       14.9170       14.9366       11.7960       11.5821       14.1936       12.5426       20.5820       13.5881       13.9408       15.1527       19.4042       23.3299       19.4381       18.7428       20.0408       21.8373       28.4711       26.3318       38.7868       71.1293       82.0480       78.0240       82.8330       89.4107      100.6976       98.3563      108.0123      111.9094      119.1023      115.9422      113.6597      105.4528      100.6945      100.2588      104.3402      116.0002       93.6328       84.1289       81.1047       69.0629       65.7978       65.7715       70.9246       66.5263       57.5046       57.3916       46.7645       42.7263       46.3407       60.7578       81.3664       83.3318       93.5898      109.4683      134.4952      134.5640      142.6276      149.5034      139.8802      131.9514      115.1402      107.8342       99.7079       96.7929       88.8900       73.4403       49.5278       37.1537       44.9288       67.3038        0.0000        0.0000        0.0000       87.5783      110.0767      123.8091      137.9448      168.8850      195.6885      227.5466      262.1607      284.0169      299.5536      320.2086      326.9194      341.7006      374.6960        0.0000        0.0000        0.0000        0.0000        0.0000        0.0000        0.0000        0.0000        0.0000        0.0000        0.0000        0.0000        0.0000        0.0000        0.0000        0.0000        0.0000        0.0000        0.0000        0.0000        0.0000        0.0000        0.0000        0.0000        0.0000        0.0000        0.0000        0.0000        0.0000        0.0000        0.0000        0.0000        0.0000        0.0000        0.0000        0.0000        0.0000        0.0000        0.0000        0.0000        0.0000
        0.0000        0.0000       31.6236       20.5965       16.1341       15.1709       16.1048       16.5834       18.4165       21.5509       17.1903       14.7930       17.3073       20.0991       18.0643       23.4293       30.7459       29.7324       27.2450       31.0545       30.6652       26.1554       22.8791       19.3616       17.5907       15.3191       14.1001       15.0025       14.4991       18.3724       18.9125       11.7626       13.2106        7.8084        7.2731        8.3164        8.0173        7.9898        7.7227        7.7051        8.0922        8.4946        8.0920        7.2648        7.0816        8.7526        6.2870        6.9175        6.6829        6.0550        6.0044        4.4478        4.1911        3.1789        3.0887        2.2033        2.2432        3.9030        4.3602        4.1669        3.3474        3.6734        3.5564        5.5563        2.6963        2.6273        2.5451        1.3658        1.7414        2.1884        1.3439        0.9825        1.6079        2.1466        2.3345        2.3819        4.1404        2.9908        3.4732        3.4397        3.2691        3.3608        3.6874        2.0957        3.5279        6.0218        6.9435       10.5135       10.6193        9.7779        5.5200        5.3417        3.8690        5.8766        9.3656        9.9880       11.2042       13.5413       16.5140       18.7959       17.6975       16.1906       15.6378       20.6929       21.7711       24.1007       20.4879       19.5629       20.3447       18.9531       17.8242       22.6800       24.0569       21.5319       19.0380       16.7298       15.3033       19.3386       18.4272       15.7721       15.1155       14.8840       15.1585       13.4975       12.1334       14.1631       15.1428       17.0574       15.4811       14.9630       17.9468       18.9826       20.6110       22.2018       24.4500       24.4864       24.6669       31.6858       40.7031       52.9938       71.1294       82.1060       82.5707       90.4590      103.8178      123.3856      124.7177      119.9533      130.5226      134.9458      136.1308      126.3219      103.3550      103.6657      100.3131      105.9685      103.4384       86.6675       85.8692       77.0279       71.2965       71.7627       70.5727       71.1772       72.9867       67.6512       68.6940       55.7351       52.5507       58.1712       68.1359       88.8482       95.4742       95.5439       96.8204      112.8055      118.8318      133.1709      137.1941      138.3719      128.0236      121.2493      124.7253      101.0624       84.9812       72.6339       74.5757       51.4268       44.2733       51.0630        0.0000        0.0000        0.0000      108.9499      120.3814      108.0293      121.8401      149.6483      179.2849      224.2164      271.5404      296.2623      310.1757      318.1352      348.7320      360.6947      371.7155        0.0000        0.0000        0.0000        0.0000        0.0000        0.0000        0.0000        0.0000        0.0000        0.0000        0.0000        0.0000        0.0000        0.0000        0.0000        0.0000        0.0000        0.0000        0.0000        0.0000        0.0000        0.0000        0.0000        0.0000        0.0000        0.0000        0.0000        0.0000        0.0000        0.0000        0.0000        0.0000        0.0000        0.0000        0.0000        0.0000        0.0000        0.0000        0.0000        0.0000        0.0000        0.0000
        0.0000       25.2025       21.5369       18.3562       19.5814       19.1773       17.1349       10.4535       11.8974       12.8403       10.9120        7.4670        9.4732       12.5857       11.6119       15.8367       14.4594       15.6327       14.8280       15.1482       11.5261       10.7923        9.2252        9.8621       10.7647       11.3571       10.8994       10.4217       11.2949       15.1815       14.5232       11.3884        9.0430        8.9895        8.6482        6.3809        5.0036        4.7704        5.5362        6.3427        4.8603        5.6255        4.2964        5.0565        5.8133        6.0034        4.8375        5.6372        4.7348        4.2608        4.6879        3.4657        3.2157        3.4902        4.4373        3.8243        3.7724        4.6977        5.1275        3.3797        3.8514        4.1906        4.1533        3.2241        3.6286        2.9494        3.0712        3.1202        3.3131        3.0289        2.4732        2.4853        3.1092        3.5937        3.3161        2.7636        2.7400        4.2445        4.8961        3.8770        2.8307        3.2074        3.7149        3.1001        3.5614        4.3987        9.4054       21.5956       23.3001       15.6117       13.5498        6.5230        6.7432       12.7247       16.0080       15.3273       18.9260       23.7764       24.9026       23.3768       17.9933       18.7940       18.4915       19.6833       23.6924       21.3154       14.3056       13.7709       13.1666       16.0739       17.7213       18.1756       15.9995       14.2569       16.6022       24.0463       23.2291       20.4928       20.6067       18.9774       18.4750       17.3105       16.9872       18.1418       18.8187       19.9639       19.0273       18.5692       19.5833       24.7868       24.5236       23.3837       26.5089       37.6916       40.2037       30.6633       32.0179       38.4884       49.1679       61.8115       73.9065       78.9749       83.3740      102.0483      105.1951      128.9518      145.3784      148.6181      145.2712      144.8744      127.3079      112.1544      117.4750      113.6828      120.4233      103.0270       86.9011       83.0231       83.5573       89.2496       87.6960       77.9435       75.1795       65.6669       61.8808       58.2320       68.4370       83.6425       76.0680       78.2876       82.8751       98.2434      106.6842      105.6668      105.1049      100.3587      101.2286      109.1216      113.0791       98.8031       79.5161       73.8727       87.0490       85.3184       91.3442       58.4234       58.7641       92.0766        0.0000        0.0000        0.0000        0.0000       76.8904       81.8502       97.0641      118.0974      123.5529      152.4286      188.4595      234.3936      279.5239      300.0531      322.5363      392.5311      426.3424      438.2105        0.0000        0.0000        0.0000        0.0000        0.0000        0.0000        0.0000        0.0000        0.0000        0.0000        0.0000        0.0000        0.0000        0.0000        0.0000        0.0000        0.0000        0.0000        0.0000        0.0000        0.0000        0.0000        0.0000        0.0000        0.0000        0.0000        0.0000        0.0000        0.0000        0.0000        0.0000        0.0000        0.0000        0.0000        0.0000        0.0000        0.0000        0.0000        0.0000        0.0000        0.0000        0.0000        0.0000
        0.0000       22.1793       21.2594       18.5507       18.9899       17.6955       15.4117        7.3673        7.1097        6.0257        6.8881        6.5579        2.3375        7.9385       11.4713       10.0265       10.1230       10.5656       10.3022        7.8908        7.3128        6.5506        6.5582        9.9432       10.7434       10.6367       11.6651       12.3555        8.1987        9.0663       10.2965        9.4828        7.7258        7.7662        6.9131        6.3907        5.3627        5.2510        4.7898        5.0982        3.0954        3.8284        3.9364        3.7675        4.7599        4.9765        4.4464        3.8155        2.9422        1.6925        1.2987        2.4872        3.7623        3.8823        5.1775        3.7857        3.9622        4.5174        4.5294        3.7076        3.5380        4.7218        4.6757        3.1429        3.0855        2.4339        2.0988        3.0403        2.9573        2.9000        2.8795        2.6798        2.7979        3.0401        3.0239        2.3473        3.1652        2.6247        3.3849        3.8749        3.5433        3.0047        4.0523        4.1973        4.9824        6.6871        9.9245       22.7447       24.7362       14.9270       10.7018       12.7917       14.9579       13.9152       13.2403       13.7036       21.1586       30.5687       40.9852       25.9664       21.2748       19.5077       19.2600       20.9603       26.0352       26.6106       27.0035       26.4218       21.5789       22.1011       15.7973       16.8525       16.0753       17.6656       13.4890       18.3923       20.1545       19.0280       19.4427       22.4888       26.0270       25.5263       23.1028       25.4229       27.3325       28.4124       26.4356       29.1348       34.6085       39.3444       28.8582       22.2709       25.0882       38.5484       36.9121       31.3254       32.0777       40.6591       50.7312       62.1134       70.1441       68.8304       74.6984       78.4523      100.2669      136.2236      121.6553      118.8073      138.0878      138.7405      127.9783      131.5167      141.3390      109.6183      100.7031       95.1196       92.1107       93.5772       91.1243       94.0710       93.5491       94.8508       90.5759       74.5566       70.4634       65.4899       72.3818       87.8735      102.2181       98.5456       89.5642      103.5750      109.8417      109.4014      102.6938       97.5165       95.2926      104.6304       91.7615       94.2534       86.1131       70.3583       63.8923       66.0888       63.9630       57.2085        0.0000        0.0000        0.0000        0.0000        0.0000       80.2590       90.6797      101.9660       97.7661      105.4517      127.1742      145.6936      186.2174      237.4171      310.9115      364.7719      392.2725      452.7411        0.0000        0.0000        0.0000        0.0000        0.0000        0.0000        0.0000        0.0000        0.0000        0.0000        0.0000        0.0000        0.0000        0.0000        0.0000        0.0000        0.0000        0.0000        0.0000        0.0000        0.0000        0.0000        0.0000        0.0000        0.0000        0.0000        0.0000        0.0000        0.0000        0.0000        0.0000        0.0000        0.0000        0.0000        0.0000        0.0000        0.0000        0.0000        0.0000        0.0000        0.0000        0.0000        0.0000        0.0000        0.0000
       20.3334       21.0489       21.1750       17.4354       18.5858       17.0785       14.1657        7.3680        6.2204        6.0730        4.4537        3.8469        4.6417       10.3789       10.2961        8.3840        8.6216        8.9153        6.8510        7.1898        7.8630        8.5756        8.7341       12.4849       10.8671        8.6522        9.5776       12.5163       10.3243       10.1719        8.9664        7.9960        6.9211        6.0169        5.8931        6.0334        5.6898        4.5474        3.3436        3.9244        2.8896        2.9286        4.6611        5.3370        5.4966        3.9404        2.8108        2.3913        0.6457        0.5196        0.9371        1.5053        2.7565        3.8833        4.7511        3.5758        4.6375        5.7409        5.1054        7.4336       10.8171        4.2130        3.7145        3.5825        3.1045        2.2088        2.0195        1.9287        2.5775        2.7975        3.4244        4.2593        3.1345        3.1028        3.1058        3.7975        3.5042        2.5778        2.5104        3.9326        4.4511       19.6451        4.8172        5.4180        7.2684        8.1206        8.7857       15.2184       13.1254       10.3967        8.9309       14.1973       36.4976       49.3930        9.3637       14.3239       22.6897       33.3084       28.4175       42.1339       26.6749       25.4504       33.5250       41.7588       52.8774       32.8078       34.9044       36.9873       27.0792       25.5170       23.0960       20.4721       17.9383       16.0448       15.5186       16.2534       18.4406       23.0736       27.0726       34.1454       35.9535       32.1015       31.4278       32.8502       30.1585       34.4189       34.2571       35.6056       36.3335       33.5720       29.7351       26.9238       28.7263       38.2960       40.7811       28.8421       31.0229       45.3978       59.3162       74.7255       75.5661       75.2514       79.3588       71.4800       78.0188      109.9107      127.6374      108.4826      126.9932      137.6768      147.9326      157.8849      144.0605      134.1572      118.5570      116.5276       98.0924       98.6514       94.0957       93.3514      106.7948      103.8022       92.5604       89.1222       90.1938       79.1409       88.1924      100.0071      100.3561      108.2382      112.2234      104.1231       98.5574       93.9155       92.8832       91.9239       88.3007       92.7797       85.3865       91.9430       80.9667       70.0169       57.5174       64.9818       55.6179        0.0000        0.0000        0.0000        0.0000        0.0000        0.0000       91.3118      107.8258      103.5845      104.8868      101.8651      106.2059      129.5733      183.9128      262.8979      321.6965        0.0000        0.0000        0.0000        0.0000        0.0000        0.0000        0.0000        0.0000        0.0000        0.0000        0.0000        0.0000        0.0000        0.0000        0.0000        0.0000        0.0000        0.0000        0.0000        0.0000        0.0000        0.0000        0.0000        0.0000        0.0000        0.0000        0.0000        0.0000        0.0000        0.0000        0.0000        0.0000        0.0000        0.0000        0.0000        0.0000        0.0000        0.0000        0.0000        0.0000        0.0000        0.0000        0.0000        0.0000        0.0000        0.0000        0.0000        0.0000
       17.1068       16.4130       17.0287       14.8497       14.8515       18.5204       17.6089        6.9549        6.1670        6.5283        4.2200        2.7036        3.9112        5.6915        6.8896        5.8223        5.6794        5.8717        7.7121        6.4961        7.0275        9.2203        8.6218        9.8677        8.9318        8.1412        7.6988        6.5092        7.4839        7.4773        5.9157        4.6492        3.8061        5.4629        5.2234        5.2639        4.6812        3.8429        2.9719        3.2188        3.5682        3.6017        4.1589        4.0420        4.0138        3.6578        2.5685        2.4669        2.2194        1.2318        1.6257        2.6330        3.3716        4.1943        3.9263        3.9519        5.1517        4.3305        3.4943        4.0225        3.8719        4.0915        4.4642        3.5388        3.3036        2.7560        2.9924        2.9337        3.2174        2.5061        3.2547        4.2288        4.7381        4.0560        3.5087        3.0494        2.4979        2.9259        2.3882        4.6689        7.4560       15.6344        7.1492        6.0191        7.6566        5.1586        5.0355       16.5680       35.3987        6.7128        4.1945        4.8421        3.3984        6.0076        7.4716       16.1164       19.9090       23.8121       21.4200       46.7826       46.3549       65.9280       39.3442       57.0437       36.3680       31.0541       30.1572       33.9063       34.9229       35.8537       28.5127       26.3712       26.9975       24.6875       23.8933       25.8845       34.1486       36.6237       35.1842       36.2846       34.8170       41.4639       41.3242       42.1487       42.2008       42.3924       45.9473       42.6216       42.0256       35.6888       34.8156       30.2962       27.3016       31.7420       35.3437       31.4862       41.2435       56.4391       55.7140       62.6674       71.5701       62.6241       61.8684       60.6016       76.0093       87.3373      102.2262      103.4548      111.0732      126.2610      150.8953      161.7450      151.4590      126.7323      120.2241      102.2633       94.8887       94.5244       97.7236       96.2897      107.1783      110.6905      104.0352      103.0378      112.0052      105.8790      109.1518      111.4969       86.9341       88.6900       97.6725       98.5546       85.6373       83.8253       86.9863       93.6368      108.8897      105.1762      100.5737       86.5197       65.9374       60.0958       56.5496       56.2760        0.0000        0.0000        0.0000        0.0000        0.0000        0.0000       87.8100      107.7824      139.6252      123.1662      105.8392      103.2207      119.7257      139.8477      177.1177      229.0403      256.2603        0.0000        0.0000        0.0000        0.0000        0.0000        0.0000        0.0000        0.0000        0.0000        0.0000        0.0000        0.0000        0.0000        0.0000        0.0000        0.0000        0.0000        0.0000        0.0000        0.0000        0.0000        0.0000        0.0000        0.0000        0.0000        0.0000        0.0000        0.0000        0.0000        0.0000        0.0000        0.0000        0.0000        0.0000        0.0000        0.0000        0.0000        0.0000        0.0000        0.0000        0.0000        0.0000        0.0000        0.0000        0.0000        0.0000        0.0000        0.0000
        9.2787        8.4256       11.6981        8.9607        9.4787        9.0955       10.6363        8.9218        5.5857        5.6790        6.8399        7.4938        5.8339        5.1315        5.5432        3.8446        3.4147        2.8978        3.1337        5.2757        6.6705        8.0676        8.8695        9.8113        8.3345        7.5887        6.7293        4.8436        4.6350        4.2700        4.0099        2.8585        1.7340        3.6700        6.7230        6.7290        5.5690        3.6393        3.2218        3.8405        3.6470        4.2158        3.4373        3.4487        3.0210        2.9827        3.8370        4.0243        3.0716        2.3057        4.0689        4.8698        6.3635        6.7255        9.1950        8.1363        7.2810        5.3005        4.5944        3.9058        5.1247       12.6075        9.5935        5.4275        4.0917        4.8843        4.0317        4.0391        2.9747        5.7204        8.3530        5.6516        4.9232        5.0029        4.2353        3.4942        3.5141        4.0196        3.3362        9.0788        4.9523        5.6636        6.6109        7.0423        8.1591        4.0706        3.6977        4.0669        3.7058        3.9976        5.6022        7.5752        8.6165       13.6631       17.3213       23.0845       25.9166       30.8424       36.3084       29.4654       36.9084       44.5116       52.7470       69.5933       65.3462       48.1391       54.6815       48.9632       39.4283       35.9927       35.9647       35.1707       39.8898       39.4391       45.5996       41.6188       37.4380       36.7273       39.0958       35.4094       33.6292       31.2110       31.0345       34.3053       33.4098       32.9910       33.5170       38.4682       36.9936       34.1759       33.7916       28.9825       29.8468       34.8915       37.5455       35.2333       37.2620       41.2173       58.2198       57.3004       65.3693       60.1202       53.9101       60.4292       64.6053       65.5140       93.7230       98.9809      107.5004      121.9001      118.6184      123.2561      125.2433      126.7201      118.2340       97.3377       97.4378       89.3440       89.6230      102.6328      102.6171      113.8958      128.5117      126.3772      120.1493      121.5503      106.9641       88.3264       84.1637       77.6282       71.9175       61.5618       72.2483       81.5588       79.7262       93.1269      101.2810      113.8586      122.7959       92.0766       83.9881       74.5663        0.0000        0.0000        0.0000        0.0000        0.0000        0.0000        0.0000        0.0000      155.5200      120.8599      123.8215      127.5189      121.1686      104.4300        0.0000      171.9600      166.3500      193.0800      198.1200        0.0000        0.0000        0.0000        0.0000        0.0000        0.0000        0.0000        0.0000        0.0000        0.0000        0.0000        0.0000        0.0000        0.0000        0.0000        0.0000        0.0000        0.0000        0.0000        0.0000        0.0000        0.0000        0.0000        0.0000        0.0000        0.0000        0.0000        0.0000        0.0000        0.0000        0.0000        0.0000        0.0000        0.0000        0.0000        0.0000        0.0000        0.0000        0.0000        0.0000        0.0000        0.0000        0.0000        0.0000        0.0000        0.0000        0.0000        0.0000
        8.8915        8.3151        8.4331        6.9636        7.8287        8.0808        7.7005       21.5039       23.5985        9.1016        8.7669        4.7995        4.3928        3.1374        4.4646        5.8691        2.3455        2.1175        2.1688        4.2750        5.5393        7.1043        7.8460        7.7964        6.9229        6.7413        6.6838        5.1277        4.7006        4.2348        4.0629        5.1187        4.0443        4.6148        7.2691        6.1934        3.6926        3.1401        2.4413        2.3545        2.9176        3.2904        2.9120        2.4799        2.9999        3.8434        3.2104        3.7418        2.9416        3.1947        4.8533        6.9228        7.5845        6.6665        9.3373        7.7960        6.4159        5.3761        6.0294        6.2670        4.9913        7.3894        9.2178        4.4009        4.4017        3.6465        2.8533        2.6811        3.3606        3.5889        4.7902        3.4828        3.6257        3.3873        4.3279        5.7105        5.3297        5.3954        4.6553        5.9831        7.1256        6.4146        6.4415        5.8475        6.4672        5.8014        5.4726        5.3596        3.3571        5.2416        5.2584        8.9880       14.0351       14.6169       20.8674       27.9696       30.4202       35.0517       38.1528       41.7006       41.6144       48.5640       66.2957       72.0147       72.3411       79.1485       74.8293       60.4300       49.4299       43.2184       46.4643       52.7084       53.0565       50.8346       50.8434       44.7289       35.6808       34.1460       36.5452       31.6136       29.2803       30.5437       29.1730       30.0840       27.3636       27.8802       31.4389       31.5456       31.0765       28.5006       42.0566       36.7892       38.0575       36.1706       28.9570       28.4486       34.1841       41.3824       46.4343       45.0645       62.9025       56.7969       56.2187       54.7032       60.0440       70.0579       72.2240       90.7130      107.7005      131.7480      112.0714      118.2492      140.6259      143.0343      127.7980      108.6989      101.7595       88.2579       82.6458       96.4250      104.5177      109.5623      109.2284      107.4523      112.6662      101.9154       85.9591       75.3082       70.4494       74.4138       66.9694       66.0368       87.6150       97.8546       74.0398       83.5550       87.9677      125.2674      123.6877        0.0000        0.0000        0.0000        0.0000        0.0000        0.0000        0.0000        0.0000        0.0000        0.0000        0.0000      157.4400      129.2745      127.5964      143.6731        0.0000        0.0000        0.0000        0.0000        0.0000        0.0000        0.0000        0.0000        0.0000        0.0000        0.0000        0.0000        0.0000        0.0000        0.0000        0.0000        0.0000        0.0000        0.0000        0.0000        0.0000        0.0000        0.0000        0.0000        0.0000        0.0000        0.0000        0.0000        0.0000        0.0000        0.0000        0.0000        0.0000        0.0000        0.0000        0.0000        0.0000        0.0000        0.0000        0.0000        0.0000        0.0000        0.0000        0.0000        0.0000        0.0000        0.0000        0.0000        0.0000        0.0000        0.0000        0.0000        0.0000        0.0000        0.0000
        0.0000        0.0000        9.9246        8.4111        0.0000        6.7717        7.0246       19.6923       18.6259       11.3019       12.3948        8.9139        4.7556        2.5655        3.0893        2.9580        1.8666        2.0206        2.2843        3.7593        4.7519        6.2944        6.0629        5.7357        5.9114        6.0729        6.0133        4.6433        4.6228        4.3525        4.1556        3.2178        6.2523        8.4437        6.0743        4.7943        3.5714        2.8691        2.3374        2.5262        3.5645        3.8880        4.1362        4.1608        3.5700        4.1802        5.3161        4.7767        3.2817        4.8386        5.2914        6.8600        8.1882        7.7552        7.5126        6.6493        4.0287        3.0945        6.3550        5.1813        5.3012        7.0002       13.6534       11.2852       10.1846       19.3407        3.5383        2.7473        4.5223        6.9070        9.6553        4.1498        4.4749        4.7707        6.3339        7.1412        7.4829        6.9108        5.9354        5.2105        3.3716        2.7954        2.8238        4.8654        5.3940        6.5331        5.0437        3.9989        3.2600       13.3724        9.7940       10.7193       15.7525       17.1635       18.9670       25.8687       32.6526       46.8630       40.4417       43.7174       43.2082       55.7546       58.7346       60.8870       65.4516       76.8303       87.2941       74.6077      120.0074       99.3708       84.9775       64.3110       59.8183       45.2385       45.1326       52.3568       37.8665       35.7869       34.5758       32.2339       30.7227       30.4383       29.9025       30.7391       28.2751       28.6352       33.3893       31.5237       32.6246       32.2604       30.3909       32.4234       38.3690       26.5475       28.0487       36.1524       43.0800       44.3019       42.0768       41.5973       45.0583       50.3321       72.8453       70.2400       63.9294       78.3578       96.9047      119.0844      117.5790      127.9180      112.0739      120.6379      135.8114      138.5760      126.9864      107.5900      114.7894       96.7114       83.6220       97.1619      110.6272      123.4333      123.0597      109.3036       93.7051       83.3627       76.7481       76.5677       74.8480       73.8933       66.1280       58.0614       55.1314       59.6093       60.8693       68.7060       86.0597      112.8074      152.2893      123.5432        0.0000        0.0000      103.8906        0.0000        0.0000        0.0000        0.0000        0.0000        0.0000      128.4600      147.1200      142.6666        0.0000        0.0000        0.0000        0.0000        0.0000        0.0000        0.0000        0.0000        0.0000        0.0000        0.0000        0.0000        0.0000        0.0000        0.0000        0.0000        0.0000        0.0000        0.0000        0.0000        0.0000        0.0000        0.0000        0.0000        0.0000        0.0000        0.0000        0.0000        0.0000        0.0000        0.0000        0.0000        0.0000        0.0000        0.0000        0.0000        0.0000        0.0000        0.0000        0.0000        0.0000        0.0000        0.0000        0.0000        0.0000        0.0000        0.0000        0.0000        0.0000        0.0000        0.0000        0.0000        0.0000        0.0000        0.0000        0.0000        0.0000
        0.0000        0.0000        0.0000        0.0000        0.0000        7.5722        7.3605       22.6675       11.6865       10.3934       12.0016        8.9864        3.3211        2.2963        2.2493        2.3578        2.2314        2.1811        2.3175        4.2110        5.0542        6.9764        6.3435        5.7637        5.8665        5.8907        5.8531        4.5791        5.0447        5.1409        4.8654        3.3138        4.7198        6.4914        3.2250        4.2226        3.4341        2.7706        3.0664        3.5219        4.0511        4.1486        3.5576        3.6149        3.9749        4.3629        4.9451        5.3037        3.5768        4.3317        5.2836        6.0084        6.7895        5.4732        7.4117        9.6312       17.3148        8.0661       12.1248       13.4809       11.6989       21.0349       42.8526       12.0041        6.3140        3.9627        4.7360        3.3895        4.8409      111.5610       25.3467        7.0082        6.4868        8.5367       10.3682        9.7202       10.1547        7.0311        6.1621        4.3575        2.4899        3.2811        3.3911        4.4714        5.5698        4.7942        4.2716        2.9703        6.5957        3.9539        8.0221       35.6820       49.0947       15.3566       18.8314       25.1803       34.2859       33.8074       37.8138       38.3441       40.6166       56.3123       42.8183       56.2986       67.2595       78.1310       90.9125       86.1160       97.0588      136.0605       89.5766       69.3440       73.5367       58.1425       62.1874       57.2627       59.1378       49.7526       32.8293       33.6665       31.6657       28.5899       27.0250       28.3890       30.8521       36.1142       39.4907       54.6012       49.3879       41.8434       36.8405       34.1956       32.5989       33.9482       39.9882       66.4474       63.6731       49.5943       38.9982       41.7061       44.2340       71.9980       78.2460       78.1518       56.7894       77.3213      121.1387      111.6870      117.5661      116.7543      112.7467      127.8544      136.3970      128.8511      117.4487      111.1348       97.2091       88.1204       86.3966       98.8915      113.1676      121.6781      133.1207      114.8364       79.6439       74.0233       72.6881       68.3468       65.9544       66.6152       67.5537       64.1567       66.0375       61.5144       62.1229       70.7837       84.6079       97.6334      106.5992      127.1383      105.4757      108.6409       89.0385       63.6728        0.0000        0.0000        0.0000        0.0000      125.3100       80.4900       98.0700      128.0408        0.0000        0.0000        0.0000        0.0000        0.0000        0.0000        0.0000        0.0000        0.0000        0.0000        0.0000        0.0000        0.0000        0.0000        0.0000        0.0000        0.0000        0.0000        0.0000        0.0000        0.0000        0.0000        0.0000        0.0000        0.0000        0.0000        0.0000        0.0000        0.0000        0.0000        0.0000        0.0000        0.0000        0.0000        0.0000        0.0000        0.0000        0.0000        0.0000        0.0000        0.0000        0.0000        0.0000        0.0000        0.0000        0.0000        0.0000        0.0000        0.0000        0.0000        0.0000        0.0000        0.0000        0.0000        0.0000        0.0000        0.0000
        0.0000        0.0000        0.0000        0.0000        0.0000       16.0402       16.1961        5.2472        3.8432        5.3618        8.2663        6.4758        3.7720        3.4352        3.4094        3.4436        3.0815        3.1098        3.3888        4.7862        5.3058        5.6812        5.4406        4.3278        4.3794        4.6421        4.5802        3.4861        4.0184        3.9322        4.1838        2.4830        2.4781        2.7809        1.6263        3.7366        3.3833        3.5937        3.7488        4.0622        3.4408        3.9479        3.6226        5.2376        4.9065        5.6488        4.1603        3.0476        5.0258        6.4833        6.9223        9.6261        8.3499       19.8733       42.4284       13.9249      130.3854       20.2511       22.2189       24.4696       39.1334       32.8589       42.1516       11.5572        9.9192        6.9886        4.7639        4.8804        5.4214       17.3621       12.5088       11.7623        3.9701        5.6364        7.0938        6.1104        6.5012        4.9234        3.7116        3.8211        3.4044        3.5915        3.9472        5.3192        7.4542        4.6690        4.4385        3.8674        6.3191       11.7197       10.8627       11.5044        9.8797       10.4139       15.5965       15.1843       17.6199       19.1171       21.5211       26.0447       34.5122       33.7448       40.9026       43.9000       52.6283       58.3888       75.4826      103.8859      126.8525      126.0684      103.5446       99.3404       96.6815       91.9003      105.0833       75.0204       71.2597       67.6467       48.1294       32.9285       29.7953       32.9924       34.0191       32.2346       34.9389       44.1081       46.3801       49.7634       47.9976       38.3759       40.7567       42.0352       34.8284       41.2856       52.1435       84.1124       84.9755       63.9584       51.4697       63.5496       63.3994       73.1986       78.4624       68.9597       76.7046       86.2505       86.6666      105.3463      124.7801      136.1268      115.1056      121.6637      123.0777      115.9071      102.4407       97.4064       97.0013       95.1859       91.0541       93.7011       94.4586      104.2392      100.3088       79.5456       67.7952       63.2000       61.9617       61.9556       63.4362       65.1019       86.0826       69.1355       64.2065       63.1420       75.4939       70.7920       74.8851       78.3969       74.0041       83.3582       89.7850       87.5797       89.4050       92.8703        0.0000        0.0000        0.0000      127.8203      115.8761      115.2767      126.8612      146.3134      153.1161        0.0000        0.0000        0.0000        0.0000        0.0000        0.0000        0.0000        0.0000        0.0000        0.0000        0.0000        0.0000        0.0000        0.0000        0.0000        0.0000        0.0000        0.0000        0.0000        0.0000        0.0000        0.0000        0.0000        0.0000        0.0000        0.0000        0.0000        0.0000        0.0000        0.0000        0.0000        0.0000        0.0000        0.0000        0.0000        0.0000        0.0000        0.0000        0.0000        0.0000        0.0000        0.0000        0.0000        0.0000        0.0000        0.0000        0.0000        0.0000        0.0000        0.0000        0.0000        0.0000        0.0000        0.0000        0.0000        0.0000
        0.0000        0.0000        0.0000        0.0000        0.0000       18.7603       16.5804        5.1136        4.5143        7.2242        9.6636        6.3921        6.6852        6.1552        4.2738        3.7525        3.9160        4.1485        3.7949        4.9026        5.3880        5.5400        5.5156        4.1944        4.2995        4.6504        4.7209        3.5061        3.7286        3.8762        4.3379        3.4590        2.6982        1.9834        1.9978        3.8690        3.7824        4.1154        4.5700        4.2380        4.3629        5.4274        6.2911        6.5805        7.6845        9.8878        3.8960        4.4357        6.2753        6.4901        6.0618        7.1121        6.4065       11.0475       12.3123        9.8367       11.0626       16.8999       30.9217       37.1157       42.6111       38.6831       35.3262       95.4598       55.8076       54.7301        6.3878        7.3908        9.4173       15.2983       18.3319       10.1173        5.8903        6.4674        7.6174        6.5801        6.4287        4.3333        3.7377        3.4295        2.8873        2.7147        2.9747        5.3155        5.5513        5.5400        5.1039        7.0939        7.8458        9.1714        8.9133       10.1496        7.9964        9.2386       11.5725       13.1473       15.1801       12.4128       17.0161       24.4476       25.9960       35.3290       36.1599       45.5937       61.6286       80.6084       95.4920       99.5826      125.9677      130.6001      107.5732      110.4265      122.3050      152.3576      131.2403      109.7816       78.1776       68.1227       52.7289       35.2460       33.5592       32.7588       35.1067       37.4976       39.3389       40.1154       38.7589       35.6335       33.6150       42.1043       44.2470       40.5587       43.1215       42.9121       44.3997       51.1661       56.3841       61.0039       68.1003       71.9322       72.0539       78.0065       86.1621       77.9729       79.1527       81.6568       92.9285       95.6974      109.5175      126.9045      122.8963      115.0455      114.3619      109.2123      100.6770       95.6571       94.4730       94.6693       92.4013       89.2638       93.7965       88.4394       80.6057       60.5028       59.0782       65.7902       63.5406       64.1402       60.5856       59.8550       74.7824       72.0809       70.9565       64.5210       69.2242       67.3212       90.9918      106.4593       75.4630       76.9406       87.7842      109.9760       92.2182       98.8193        0.0000        0.0000      156.4928      136.5539      125.1254      126.1398      139.4600      161.3542      164.6239      184.2156      190.6397      166.5025      175.5544      165.3014        0.0000        0.0000        0.0000        0.0000        0.0000        0.0000        0.0000        0.0000        0.0000        0.0000        0.0000        0.0000        0.0000        0.0000        0.0000        0.0000        0.0000        0.0000        0.0000        0.0000        0.0000        0.0000        0.0000        0.0000        0.0000        0.0000        0.0000        0.0000        0.0000        0.0000        0.0000        0.0000        0.0000        0.0000        0.0000        0.0000        0.0000        0.0000        0.0000        0.0000        0.0000        0.0000        0.0000        0.0000        0.0000        0.0000        0.0000        0.0000        0.0000        0.0000        0.0000
        0.0000        0.0000        0.0000        0.0000       17.4502       22.4671       27.6516        8.4551        5.9646        7.3932        8.9494        5.9091        9.3820        8.7491        5.0204        4.1594        3.7153        3.5923        4.4553        5.1220        5.3139        5.5572        5.5363        4.3783        4.4441        4.5573        4.7030        3.5627        3.8745        5.0925        5.1506        3.2366        2.8895        2.0560        1.7249        4.2962        4.7723        5.1370        5.0749        9.9281       12.4670        8.8007        7.6498        8.1546        6.7148        5.9556        7.3524        9.1394        8.6438       15.3829       24.5639        8.7197       11.4975       17.8741       25.7567       27.6350       32.0748       63.5713       28.4745       32.5262       69.6456       43.1820       23.1029       35.5121       24.1870       36.6861       22.3352       12.0247       16.3809       11.9862       19.8181       10.7380        8.5008       11.0532        9.9240        8.8696        7.9677        5.4519        4.9105        4.9522       40.9833       77.5989        3.4518        6.1565        6.1761        6.3133        6.3947       10.0363       12.2145       12.8390       13.7510       13.8900       10.5466       11.1136       22.1019       12.5325       15.7836       13.2837       18.4837       28.2854       31.6870       37.6438       53.2146       55.7923       56.6178       78.6738       72.4339       65.3674       86.6062      100.6231       99.3836      117.5867      114.9208      103.5825      100.8270       89.0578       76.6290       72.3739       68.5618       51.8124       46.4878       38.7968       34.6515       32.4977       36.9351       35.4447       42.2144       44.7178       39.1838       51.7611       45.6741       52.1506       38.9045       39.8878       45.4802       43.9284       48.9117       58.0200       67.3053       71.0553       66.3517       71.5295       86.0862       85.6684      103.2132       83.0141      101.5069      106.6220      115.8361      109.3052      112.0284      109.0725      113.7129      109.5945      101.7637      104.9513      104.0260      100.9003       98.8685      101.5636      101.2338       81.3760       78.9785       64.9203       58.0564       59.4823       58.6363       58.7395       61.1781       58.4108       76.6796       81.1299       79.3242       74.0487       75.3890       72.9046       89.7870       92.2227       88.6776       99.1446       88.1797       84.3076       92.4348      109.1926        0.0000      139.3765      144.2544      150.9025      172.8054      183.4283      161.7402      161.6739      167.2665      172.3859      175.8180      170.7284      174.8357      163.9144      197.5171        0.0000        0.0000        0.0000        0.0000        0.0000        0.0000        0.0000        0.0000        0.0000        0.0000        0.0000        0.0000        0.0000        0.0000        0.0000        0.0000        0.0000        0.0000        0.0000        0.0000        0.0000        0.0000        0.0000        0.0000        0.0000        0.0000        0.0000        0.0000        0.0000        0.0000        0.0000        0.0000        0.0000        0.0000        0.0000        0.0000        0.0000        0.0000        0.0000        0.0000        0.0000        0.0000        0.0000        0.0000        0.0000        0.0000        0.0000        0.0000        0.0000        0.0000
        0.0000        0.0000        0.0000        0.0000       31.0128       31.8209       30.7837        8.6005        8.1787       10.8334        5.9456        7.0091        8.2311        8.3790        5.9679        6.3226        5.7213        5.7501        5.4604        5.6856        6.0620        6.2625        5.8989        4.4662        4.5958        4.7031        4.6700        3.6052        3.8707        4.1139        4.7027        1.9371        2.7798        3.4251        2.6497        6.1938        5.7214        6.3837        8.0088        8.7151        9.9067       10.4468        9.5952       10.0556        8.5886        9.2674        7.5047        5.3859        6.9827       22.7134       40.0754       21.9783       17.0679       22.2471       32.6253       26.5533       18.3188       15.5150       24.1573       80.5769       79.8989       23.4492       31.8061       16.3781       15.2323       20.3023       25.2862       15.5347       13.8034       10.9556       15.0474       13.4667       16.6142       16.3838        9.8233       10.3976        9.5679        7.4477        7.6542        7.6065       64.2918       40.7321        5.2194        9.0932        7.8566        7.9745        9.8060       14.7654       12.5221       12.1502       11.5366       12.8509       14.8539       18.6392      274.7333       13.2275       20.0616       21.2915       24.6049       29.3575       30.3364       40.4686       47.3930       51.8573       55.2064       63.8492      120.2033       77.5947      103.1370       71.7597       82.9124       94.9371       96.6437       89.7894       89.0588       80.8911       73.2625       71.0743       72.4196       74.7850       59.6764       53.3051       37.9215       37.2713       35.2741       27.6188       26.5926       28.9715       31.3620       35.4685       36.7956       36.9619       38.9847       39.8739       52.4784       57.2808       53.8843       61.4208       84.8448       95.0436       90.1341       78.3795       81.7599       91.4261      110.2409      116.9926       99.7024      106.1533      107.4705      107.1043      101.1390      102.3936      101.9641      103.4441      103.2551       99.3383      101.3335       96.9697       95.2738      102.0789       95.7422       86.0841       90.1759       80.7194       67.5116       62.2606       59.0702       63.3651       61.2656       60.9326       75.1386       80.4772       78.8572       76.7907       93.1368       95.6348       92.7107       95.5945       99.0377      104.6095       97.1648       95.3579       99.3765      105.2144      115.6852      122.0534      154.2799      157.5076      167.8219      175.3210      163.6043      169.0013      167.1147      169.1642      179.0754      167.5861      176.8294      178.5758      180.0613        0.0000        0.0000        0.0000        0.0000        0.0000        0.0000        0.0000        0.0000        0.0000        0.0000        0.0000        0.0000        0.0000        0.0000        0.0000        0.0000        0.0000        0.0000        0.0000        0.0000        0.0000        0.0000        0.0000        0.0000        0.0000        0.0000        0.0000        0.0000        0.0000        0.0000        0.0000        0.0000        0.0000        0.0000        0.0000        0.0000        0.0000        0.0000        0.0000        0.0000        0.0000        0.0000        0.0000        0.0000        0.0000        0.0000        0.0000        0.0000        0.0000        0.0000
        0.0000        0.0000        0.0000        0.0000       55.9829       46.3951       42.3357       49.8882       58.1819       43.9200       43.4224       46.6031       49.9054       41.9720       26.1936       15.5549       11.7996       15.3304       15.8199        5.2942        5.5468        5.5470        4.6200        5.0387        5.1297        5.6045        5.5009        4.0407        3.6217        3.9631        4.7286        2.2491        4.9072        4.7735        5.4008       10.7993        9.8150        8.2333        7.6387        7.7119        4.1426        4.4284        9.2962       14.4860        9.9620       17.8355       32.1700       12.0643       17.2696       19.6854       11.4658       15.7658       20.3050       28.2992       35.2713       31.2009       29.2307       32.9843       38.4983       21.0336       47.8899       28.4010       21.3737       20.8995       19.4785       16.0618       13.8363        6.7545       10.3664        7.2045        5.1883        3.2090        2.5411        4.4935        7.2154       16.3771       13.2417       12.3749       12.0108       13.9463       11.5894       10.2808       11.1367        9.6527        7.8022        8.3500        9.1523      307.4476      194.2910      144.9773      177.9155       28.0007       34.5453       13.3177       57.9215       17.1346       19.6889       23.4769       26.2778       26.9287       33.0861       34.1306       37.7648       44.0393       46.1131       66.4422       81.0826       65.4082       62.8054       77.9090       64.6534       68.9714       73.0338       89.2016       84.2130       80.4912       82.8617       87.9095       89.9968       71.7758       56.8866       45.6216       42.5323       34.3713       29.5040       30.8997       35.4029       46.0668       40.1923       42.0672       61.1851       43.5613       40.7951       52.3588       65.9512       68.1082       60.7501       74.5644       75.8615      104.7435       85.8356       78.1402       88.0285      113.5521      133.7109      122.4053      110.4733      112.0762      101.9907      102.9806      101.0847       93.9167       96.6961       96.0622       90.8629       94.7710       91.4756       90.9015       81.3658       78.7545       77.5022       94.6938       91.7163       89.0749       82.3619       70.2571       79.0664       71.7270       66.4378       66.9536       76.9372      102.6085       98.0744       94.3434       96.3801      116.7246       96.5245       83.2693       92.4604      107.5574      107.1946      100.1987      120.4697      124.9007      122.8944      140.6821      150.4888      171.6811      180.9663      182.2823      190.6558      156.0562      156.4893      159.1461      161.6846      136.8067      134.0201      136.8434      155.1411        0.0000        0.0000        0.0000        0.0000        0.0000        0.0000        0.0000        0.0000        0.0000        0.0000        0.0000        0.0000        0.0000        0.0000        0.0000        0.0000        0.0000        0.0000        0.0000        0.0000        0.0000        0.0000        0.0000        0.0000        0.0000        0.0000        0.0000        0.0000        0.0000        0.0000        0.0000        0.0000        0.0000        0.0000        0.0000        0.0000        0.0000        0.0000        0.0000        0.0000        0.0000        0.0000        0.0000        0.0000        0.0000        0.0000        0.0000        0.0000        0.0000        0.0000
        0.0000        0.0000        0.0000        0.0000        0.0000        0.0000        0.0000        0.0000       50.6550       60.6846       53.7109       45.5526       44.9214       47.4665       36.7491       15.6906       20.8098       29.7997       27.2792        5.7283        8.6695        5.5258        5.2964        6.1043        5.9715        6.0987        6.3531        6.1392        8.3356        4.1821        4.2175        4.1701        3.6822        5.6702        9.9182       12.4756       12.0200        9.4097        5.6482        6.4523        9.1347        7.6083        7.2365        8.9642       20.5220       27.9992       24.3067       18.3764       17.3002       11.8182       12.6217       17.7911       21.9933       20.0442       30.0965       33.2059       83.6785       29.2075       36.4479       26.3782       18.0386       14.1437       28.7802       11.1576        6.0733        4.5806       10.1481        6.0660        7.3038        7.5062        7.7868       22.7459       14.6581        6.6678        5.8370       18.7236       18.1506       19.6194       21.2138       20.3160       14.9694       14.1593       13.0917       14.1655       14.3044       14.3441       13.4125       72.3071       94.5884       89.9035      162.2401       35.5925       59.0502       15.1085       16.4679       19.0301       23.8013       26.5139       32.4291       34.7787       39.0316       36.2457       35.7791       43.1259       52.3562       58.1632       59.2540       55.6336       69.3614      138.9792       60.7129       62.3745       68.8045       77.0679       82.1592       68.4234       87.7279       90.5193       79.2502       64.9007       53.6484       49.3432       45.9578       40.0784       37.9076       38.1561       34.7099       41.9373       45.8030       44.7897       38.9897       44.1650       49.7155       62.8205       72.6220       91.8758       78.5925       71.9473       77.7101       71.5363       65.3785       72.6636       78.4064       84.0332      109.4611      110.4357       96.4664      100.4585       99.5157      101.7445       92.1482       90.1320       96.1315       86.3814       87.7984       98.6223       93.1261       83.6797       86.2008       76.9182       78.1976       92.3535       88.2019       92.3297       93.3939       94.9022       88.8143       92.7367       79.4281       78.9148       80.1158      107.3483       89.9983       95.0566      100.8531      146.5275      132.4727       95.0824      100.6822      111.5454      113.7622      105.5452      130.2911      128.9579      129.1698      139.0288      161.6792      183.0239      188.8616      217.8996      245.9008      168.5304      175.9291      173.8549      163.4981      130.8542      126.3257        0.0000        0.0000        0.0000        0.0000        0.0000        0.0000        0.0000        0.0000        0.0000        0.0000        0.0000        0.0000        0.0000        0.0000        0.0000        0.0000        0.0000        0.0000        0.0000        0.0000        0.0000        0.0000        0.0000        0.0000        0.0000        0.0000        0.0000        0.0000        0.0000        0.0000        0.0000        0.0000        0.0000        0.0000        0.0000        0.0000        0.0000        0.0000        0.0000        0.0000        0.0000        0.0000        0.0000        0.0000        0.0000        0.0000        0.0000        0.0000        0.0000        0.0000        0.0000        0.0000
        0.0000        0.0000        0.0000        0.0000        0.0000        0.0000        0.0000        0.0000        0.0000        0.0000       49.3374       44.7958       42.8486       39.5746       31.1213       12.7797       15.5820       17.4283       16.9672        8.0536        6.7674        8.0126        6.8374        6.4722        5.9230        5.6741        6.3858        5.9372        8.4111        7.5747        8.3012       11.2855       12.1212       20.3202       21.5469       18.7943       10.9860        8.9631       12.8029       18.5269        8.1186        7.8256        8.7800       13.0269       11.6203       13.0315       15.5041       21.2992       22.8653       21.3511       26.1132       31.0199       23.8181       29.6441       41.2082       92.5490      126.6902       43.1419       31.6241       26.9856       17.7696       27.7872       14.9852        7.1339        7.7407       21.8811       20.3642       11.6822       12.2595       10.9858       12.0191       12.6786       10.2825       10.7206       15.6669       25.9268       30.2922       30.2540       32.2362       34.9726       25.6540       22.6500       18.2904       21.6311       21.8587       18.6122       22.1219       30.1268       22.5540       16.1219       20.7724       32.6963       20.5065       19.7662       33.6432       33.2314       40.1816       47.7836       61.8739       46.5394       44.6451       46.3210       42.6889       52.4695       58.0481       46.7220       40.7544       49.3245       57.2795       65.2810       64.6345       61.2767       69.1627       90.6259       88.7562       71.1975       70.7081       69.9795       58.7763       58.3109       60.4436       67.2055       54.0552       45.7499       43.6841       37.6246       33.7515       38.1895       51.6232       47.6483       49.1337       35.8329       32.3381       38.3309       61.6694       62.2823       54.9279       47.0214       55.8748       79.6239       66.0680       65.0141       77.8920      109.0017      118.4104      103.2394       78.0882      100.0296       97.8564      102.1089       93.3744       97.9259       92.4176       85.6036       85.5259      107.9684      109.9288       89.0017       86.3596       84.0757       77.7121       79.5023       86.9336       95.1002       94.0076       91.2393       93.5855      114.3278       98.0110       90.9615       78.4937      110.5745       95.0005       99.3293      104.1197      120.0465      119.8440      106.7384      113.8290      132.0412      178.7816      141.0693      132.5278      135.9327      140.8344      152.5037      168.8254      191.1067      202.6615      236.2386      279.6861      176.3899      175.4136      167.5973        0.0000        0.0000        0.0000        0.0000        0.0000        0.0000        0.0000        0.0000        0.0000        0.0000        0.0000        0.0000        0.0000        0.0000        0.0000        0.0000        0.0000        0.0000        0.0000        0.0000        0.0000        0.0000        0.0000        0.0000        0.0000        0.0000        0.0000        0.0000        0.0000        0.0000        0.0000        0.0000        0.0000        0.0000        0.0000        0.0000        0.0000        0.0000        0.0000        0.0000        0.0000        0.0000        0.0000        0.0000        0.0000        0.0000        0.0000        0.0000        0.0000        0.0000        0.0000        0.0000        0.0000        0.0000        0.0000
        0.0000        0.0000        0.0000        0.0000        0.0000        0.0000        0.0000        0.0000        0.0000        0.0000       65.8496       52.1781       34.8642       30.1146       18.2558        8.6847        8.7819       13.7288       14.4464        6.6738        6.1974        7.5649        7.5459        8.4772       14.4191        8.2382        6.6239        6.8353        9.7238       12.3578       11.2580       16.1919       18.4410       26.8417       21.1478       26.8056       22.2740       15.7937       13.3290       15.6764       13.1144       11.2062       70.4318       17.8502       18.8219       15.9521       15.7185       20.7503       15.6698       21.7560       32.0517       38.2288       42.9384       42.6348       41.0331       42.5406       48.4483       64.6593       52.7909       32.5556       23.4017       27.7241       38.3287       18.7465       19.9783       55.4555       42.0959       18.5949       23.2096       18.0297       42.7477       14.7024       10.8242       12.9073       30.5816       57.2961       38.0570       35.0958       34.6407       49.0353       60.7752       36.0566       30.7590       30.9541       28.7431       33.2832       33.1335       42.2711       43.1527       41.2813       33.3482       56.2897       27.9397       33.0062       54.9864       56.9193       55.4686       55.6694       60.6709       73.7254       52.1740       50.3112       50.0290       81.1340       84.8205       54.6511       65.3882       61.7724       62.7606       65.6642       61.0198       66.9629       75.3966       71.7149       80.4714       77.4933       87.7393      115.0145       85.3557       68.8940       62.3481       47.5095       65.9826       55.1592       61.8085       51.4196       36.7080       46.1311       38.9148       38.2082       41.4987       37.9829       31.9838       29.3803       35.5033       45.5227       52.5521       61.5086       71.0517       96.2772       68.0959       70.5195       71.9082       88.1039       87.0231       79.3228       73.6684       86.0519       85.6202       92.8084      102.6165       88.6978       88.4793       82.8960       76.5401       81.2974       80.7928       76.1928       83.3924       87.5346       86.7293       89.2237       95.9445      100.3631      110.5079      128.0841      131.3108      132.3830       89.2048       84.0873       86.4848      103.0525      105.2369       98.9894       99.0503      132.9711      156.2422      122.0994      123.6632      168.3304      148.8833      144.3221      144.1730      152.9183      158.2973      159.1603      175.3329      184.4373      211.8966      215.4770      243.5273      176.6329      174.3376        0.0000        0.0000        0.0000        0.0000        0.0000        0.0000        0.0000        0.0000        0.0000        0.0000        0.0000        0.0000        0.0000        0.0000        0.0000        0.0000        0.0000        0.0000        0.0000        0.0000        0.0000        0.0000        0.0000        0.0000        0.0000        0.0000        0.0000        0.0000        0.0000        0.0000        0.0000        0.0000        0.0000        0.0000        0.0000        0.0000        0.0000        0.0000        0.0000        0.0000        0.0000        0.0000        0.0000        0.0000        0.0000        0.0000        0.0000        0.0000        0.0000        0.0000        0.0000        0.0000        0.0000        0.0000        0.0000        0.0000
        0.0000        0.0000        0.0000        0.0000        0.0000        0.0000        0.0000        0.0000        0.0000        0.0000       59.8122       85.3754       82.4000       90.2340       36.2776       20.4191       18.4326       30.2782       36.2860       27.2564       28.7482       50.6464       36.2214       21.2814       27.9752       33.6168       17.4440        6.7738       13.8304       11.6216       17.0547       12.1773       14.2503       14.3393       12.5346        7.7724        6.7258        5.9014        5.8676        8.0009        9.2073       12.0722       13.7106       10.4599       13.0506       11.7140        6.6230       13.6575       14.0740       31.7586       32.8113       29.4866       40.5076       30.7904      174.5540       41.6818       42.7086      164.4925       28.3733       17.0457       12.5077       19.2009       19.7130       38.0601       32.4017       38.0405       32.7756       45.6136       46.6724       21.5267       17.1207       43.0362       38.1057       39.5921       55.0008       74.8516       60.1384       92.6662      100.0519       72.5927       69.0961       69.2253       59.6391       52.9012       41.4811       48.7641       46.1238       50.9653       49.1208       47.0706       51.4350       53.9153       44.8048       83.3780      102.9243       75.8690       80.9860       75.1830       75.5047       60.4560       52.6259       53.9858       55.9398       54.3204       64.4119       70.6359       63.3151       75.5645       74.2830       74.0521       72.1961       68.5631       60.1151       58.2080       60.2586       68.6707       82.6390       83.9703       71.0788       65.5052       63.9480       56.2557       61.1791       61.9277       65.4782       59.7298       41.9070       39.9093       31.1872       30.2558       35.3319       45.0083       39.4494       29.5220       35.4637       28.9310       31.9333       56.0311       37.3384       55.1519       54.1368       66.2900       79.2315       98.4229       96.7264      101.2918       94.5163      100.6012       97.3627       98.5114      112.2108       90.2165       70.4170       67.3406       73.8492       70.2469       62.4189       65.5924       62.5140       78.8735       93.2520       83.7206      108.5679      120.8853      127.8556      150.9118      148.0035      112.7006      112.6927      122.7382      118.4350       99.0301       92.4887       89.3519       91.1430      102.6509      129.9332      116.1159      143.0480      128.4597      136.2905      138.6411      131.8174      153.2420      177.5250      177.3938      160.1952      160.2036      191.9718      187.5247        0.0000        0.0000        0.0000        0.0000        0.0000        0.0000        0.0000        0.0000        0.0000        0.0000        0.0000        0.0000        0.0000        0.0000        0.0000        0.0000        0.0000        0.0000        0.0000        0.0000        0.0000        0.0000        0.0000        0.0000        0.0000        0.0000        0.0000        0.0000        0.0000        0.0000        0.0000        0.0000        0.0000        0.0000        0.0000        0.0000        0.0000        0.0000        0.0000        0.0000        0.0000        0.0000        0.0000        0.0000        0.0000        0.0000        0.0000        0.0000        0.0000        0.0000        0.0000        0.0000        0.0000        0.0000        0.0000        0.0000        0.0000        0.0000        0.0000
        0.0000        0.0000        0.0000        0.0000        0.0000        0.0000        0.0000        0.0000        0.0000        0.0000        0.0000       57.0819       83.0557      106.7896       91.0569       47.9301       36.5213       34.1070       36.5291       27.2188       26.3065       24.1116       29.2427        8.4445       16.8511       30.3433       31.8236        8.5406       17.1233       12.7072        7.3680        6.6161       11.0326       10.7782        8.9403       12.2038       20.2560       10.2804        7.9008       13.0898       17.1399       17.0067       10.2126       12.7835       14.4042        9.5850       13.4816       21.3483       25.9876       13.0991       12.6267       27.0062       31.8745       29.2189       23.0330       50.7768       98.8022       35.1306       37.1300       29.8308       35.4180       47.1642       34.5982       24.0138       31.6884       38.2670       38.2391       43.2378       28.5336       21.5731       34.6762       83.1848       82.1579       60.9265      132.1044       84.7530       72.0547      102.4263      140.6019       93.1443       84.5243       82.0177       77.9214       82.3098       90.0321       87.1057       87.6272       77.2230       75.3619       77.2353       72.9788       90.9670       78.2531      143.2813      120.9903       92.4607       96.3435      102.2767       97.7556       64.3080       52.6759       53.0527       53.6967       56.8476       65.5337       68.3580       66.8880       89.8280       90.4579       92.9195       82.7315       78.4244       78.1615       85.3344       73.3665       67.3745       79.4764       84.0252       80.8631       62.1571       72.1276       65.1397       62.2250       60.9468       65.2222       59.6618       47.0369       40.4586       32.1560       30.8186       26.2860       36.8394       36.7940       26.9602       28.8155       24.4927       25.9506       31.6331       28.8539       38.4062       57.4569       69.8905       83.1904      112.0835      106.7486      104.2433      109.5541      102.4724       94.3283       88.2194       81.4691       67.7060       55.3474       61.7201       72.8933       52.5303       38.6387       45.2633       49.7671       60.7700       68.5934       83.7624      105.8875      110.7981      107.9533      132.2976      168.1094      117.3892      121.4528      120.5099      114.9852      121.1234      105.3968       90.6754      111.0034      123.2260      143.4670      166.1233      157.3052      119.8864      119.1644      126.2822      126.1406      165.5031      194.1274      175.9412      191.3233      189.1190      187.0577        0.0000        0.0000        0.0000        0.0000        0.0000        0.0000        0.0000        0.0000        0.0000        0.0000        0.0000        0.0000        0.0000        0.0000        0.0000        0.0000        0.0000        0.0000        0.0000        0.0000        0.0000        0.0000        0.0000        0.0000        0.0000        0.0000        0.0000        0.0000        0.0000        0.0000        0.0000        0.0000        0.0000        0.0000        0.0000        0.0000        0.0000        0.0000        0.0000        0.0000        0.0000        0.0000        0.0000        0.0000        0.0000        0.0000        0.0000        0.0000        0.0000        0.0000        0.0000        0.0000        0.0000        0.0000        0.0000        0.0000        0.0000        0.0000        0.0000        0.0000
        0.0000        0.0000        0.0000        0.0000        0.0000        0.0000        0.0000        0.0000        0.0000        0.0000        0.0000        0.0000        0.0000        0.0000       68.1855       61.3124       72.0438       33.6063       33.2300       25.9259       25.9473       17.3008       16.7636        6.8901       18.7934       39.1753       50.9928        9.3177       10.1634       13.9266       11.4010       25.4572       15.3829        8.5271        8.4428        4.1567        8.2047       11.1744       14.4731       94.2742       15.4601       15.4499       11.8731       16.8411       19.7109       16.8927       15.6774       22.2531       28.9241       21.6756       19.6341       26.2304       21.2283       46.9420       73.1775       84.0283      108.4547       46.9504       38.2310       20.1070      187.0225       37.7642       47.5464       68.2802       71.6249       29.1847       39.0450       41.6904       32.1593       30.8393       28.4406       59.0645       69.4712       85.0319       89.0559      148.9019      136.7591      106.5765       96.6445       95.0651       95.3262       94.3117       85.2297       76.4107       68.1099       78.1255       93.1811       83.8411       90.8750       89.0334       81.8281      143.5085      149.7899      153.9084      116.3096      106.8760       88.1265      101.1094      110.6651       75.4138       90.3824       82.3154       45.7383       64.5318       89.7341       84.0436       89.9896      106.0928      109.1064       97.7043       89.7318       98.6707      112.2251      101.6595       82.4719       74.7137       84.8117       82.7466       83.5124       75.4085       76.3989       68.3543       66.8101       59.4782       60.6867       53.0203       44.9319       40.1345       33.1786       32.1061       31.5673       31.3341       39.6330       41.4985       31.3732       25.8794       24.5320       33.0611       29.8772       40.9656       57.4282       58.2717       68.5273       92.4203       89.1060       88.1847       85.5343       91.1210       80.4399       74.4454       72.3654       81.8037       78.9888       69.9600       65.6113       53.5657       50.5713       48.0783       48.9972       58.7966       68.9654      107.0720      114.5689      115.6264      135.7189      159.7469      185.7585      122.2663      116.0065      109.6930      109.2254      105.3253       92.4933       91.0306      111.2216      149.6022      136.7194      157.2195      137.5477      132.7011      143.4250      130.1548      135.9390      178.6946      153.3577      170.2654        0.0000        0.0000        0.0000        0.0000        0.0000        0.0000        0.0000        0.0000        0.0000        0.0000        0.0000        0.0000        0.0000        0.0000        0.0000        0.0000        0.0000        0.0000        0.0000        0.0000        0.0000        0.0000        0.0000        0.0000        0.0000        0.0000        0.0000        0.0000        0.0000        0.0000        0.0000        0.0000        0.0000        0.0000        0.0000        0.0000        0.0000        0.0000        0.0000        0.0000        0.0000        0.0000        0.0000        0.0000        0.0000        0.0000        0.0000        0.0000        0.0000        0.0000        0.0000        0.0000        0.0000        0.0000        0.0000        0.0000        0.0000        0.0000        0.0000        0.0000        0.0000        0.0000        0.0000
        0.0000        0.0000        0.0000        0.0000        0.0000        0.0000        0.0000        0.0000        0.0000        0.0000        0.0000        0.0000        0.0000        0.0000        0.0000        0.0000        0.0000        0.0000       29.6138       38.9866       44.1956       27.9631       11.0409       11.3499       25.3528       52.3112       59.0286        7.9885       13.0742       14.5463       13.6421       15.4215        8.6892       16.1000       16.5240       14.6102       14.2296       17.5511       19.6450      110.6577       13.7133       21.7496       22.1225       22.7900       21.9057      121.2539      106.0614       23.3203       38.2875       44.3226       41.4425       47.0091       35.7286       77.1757      135.2016       27.6373       35.7918       54.0043       52.5371       24.6011       32.7364       57.7808       38.3257       64.3062       66.1134       36.0975       54.8161       40.6431       48.2482       42.6279       34.5334       57.6309       53.5514       88.8829      111.7949      189.8127      154.4147      117.4926      100.9314       95.1215      114.9491       97.1919       91.1693       88.2652       85.5100       91.8696      100.3545      114.4369      125.0924      129.4518      119.5167      108.7765      132.5443      144.3674      142.4557      102.9360      103.8654      111.0089      100.5470       81.9876       72.3430       61.2232       54.0650       70.0155      113.6929      119.6641      150.0940      145.8969      128.3776      102.1615       92.3238       98.2540      104.1401      125.9705       86.5097       74.2434       82.9703       85.0847       82.2570       85.6617       77.4505       78.4235       81.2442       75.3281       69.0578       67.9656       43.7346       39.0497       34.0593       31.6208       34.6240       40.3656       38.7430       46.0480       35.6205       25.5713       33.7881       33.5492       31.5021       41.5436       52.7211       59.1389       65.4826       77.5668       89.6359       83.2332       73.0884       67.9155       72.9170       85.1949       82.7740       91.3103       89.6257       66.6319       61.8833       62.3441       59.3311       57.5229       48.0415       54.4001       52.1025       71.3092       82.0138       74.0933       94.0172      145.1010      144.5315      130.4159      117.4942      126.0209      120.1221      104.6673       88.1473       85.3003       93.7186      124.0903      130.1514      104.1260      110.3742      138.6184      155.4947      158.8591      174.3126      155.6474      148.4696      175.1391        0.0000        0.0000        0.0000        0.0000        0.0000        0.0000        0.0000        0.0000        0.0000        0.0000        0.0000        0.0000        0.0000        0.0000        0.0000        0.0000        0.0000        0.0000        0.0000        0.0000        0.0000        0.0000        0.0000        0.0000        0.0000        0.0000        0.0000        0.0000        0.0000        0.0000        0.0000        0.0000        0.0000        0.0000        0.0000        0.0000        0.0000        0.0000        0.0000        0.0000        0.0000        0.0000        0.0000        0.0000        0.0000        0.0000        0.0000        0.0000        0.0000        0.0000        0.0000        0.0000        0.0000        0.0000        0.0000        0.0000        0.0000        0.0000        0.0000        0.0000        0.0000        0.0000        0.0000
        0.0000        0.0000        0.0000        0.0000        0.0000        0.0000        0.0000        0.0000        0.0000        0.0000        0.0000        0.0000        0.0000        0.0000        0.0000        0.0000        0.0000        0.0000        0.0000       45.3421       40.3158       34.2719       23.5997       16.1765       21.3865       26.2040       42.9877       25.9823       29.5719       41.1627       35.3169       22.9592       24.8355       30.3229       34.2723       15.0568       24.5737       17.2518       14.3261       24.5982       22.7607       25.3503       22.5669       16.5800       18.9341       21.9717       39.0950       38.8428       46.0721       45.0907       41.0974       61.9701       48.0658       51.1656       41.3154       24.1856       41.6874       57.2629       66.0789       30.9107       18.9811       32.0345       40.7715       31.5047       43.3477       52.0808       60.3553       56.4557       68.8288       46.7055       43.8911       62.4572       54.8618       80.9915      127.1107      143.5181      116.6659      137.0773      131.5146      118.3703      109.8088      101.7429      104.0991      112.8649       93.7579      113.3128      131.9318      128.4633      135.0452      114.7233      121.9525      111.6996      125.1249      143.3177      138.2640      105.7980       96.8695      102.3243      102.4149       57.5774       48.2445       44.2574       44.8166       59.0578       96.0794       95.2249      126.0783      149.8566      111.8997       92.9069      112.7121       98.8619      100.6766      106.8040       85.7678       92.3629       90.2448       97.3704       90.4867       87.4026       85.5296       93.5518      105.2522      100.6747      103.8409       78.2380       60.2546       47.9180       42.0723       37.3383       42.2939       47.0320       45.5566       43.2884       24.7789       22.6473       25.0656       28.2023       29.3971       39.2170       45.3708       48.8376       53.1715       49.2398       59.6042       53.5222       52.1682       59.8748       92.4669       93.6047       80.4450       67.0383       62.5483       68.3605       71.9593       66.2944       44.9800       42.5977       46.2642       46.5178       56.3971       63.1524       52.2349       63.6481      101.2480      104.8826      101.5552      114.6631      142.1402      111.7911       96.1064       84.0592       73.7717       73.3509       77.4774       96.0466      128.7758       99.3370      134.1213      177.3900      174.7772      174.5869      175.3446      191.3183      277.0268      230.6515        0.0000        0.0000        0.0000        0.0000        0.0000        0.0000        0.0000        0.0000        0.0000        0.0000        0.0000        0.0000        0.0000        0.0000        0.0000        0.0000        0.0000        0.0000        0.0000        0.0000        0.0000        0.0000        0.0000        0.0000        0.0000        0.0000        0.0000        0.0000        0.0000        0.0000        0.0000        0.0000        0.0000        0.0000        0.0000        0.0000        0.0000        0.0000        0.0000        0.0000        0.0000        0.0000        0.0000        0.0000        0.0000        0.0000        0.0000        0.0000        0.0000        0.0000        0.0000        0.0000        0.0000        0.0000        0.0000        0.0000        0.0000        0.0000        0.0000        0.0000        0.0000        0.0000        0.0000
        0.0000        0.0000        0.0000        0.0000        0.0000        0.0000        0.0000        0.0000        0.0000        0.0000        0.0000        0.0000        0.0000        0.0000        0.0000        0.0000        0.0000        0.0000        0.0000       43.4965       42.1907       39.2073       36.4085       15.2254       17.9187       33.4001       38.9112       22.4431       27.8496       37.7108       48.3085       27.4863       20.6605       27.8511       30.9555       17.3428       21.0077       26.7387       16.6865       29.4530       24.5388       36.9019       28.0326       21.5410       13.9122       14.2236       20.8589       35.8411       44.8356       58.8803       51.9086       57.6107       72.9823       56.5308       98.7021       75.3487       71.4371       50.1460       65.9809       38.1801       34.9974       28.2101       59.6594       45.9106       54.7676       53.2579       67.7215       75.3688       70.1009       49.6864       50.5332       81.8182       75.4079       89.4019       97.7939       86.4816      108.9886      122.0266      127.9427      126.4767      106.9394      129.9256      129.7106      133.5529      139.8158      140.4789      159.1472      166.9556      121.3633      105.9707      111.7835      143.0023      149.9943      140.0496      145.9527      113.5364      107.3293      124.2433       83.3124       63.1917       63.2245       59.0717       57.1374       67.9472       91.2922       82.8108       84.6915       97.7865      102.6597      108.3544      109.9684      102.7204       85.3538       76.9209       74.3776       88.6438       92.6264       88.4344       88.0078       95.3806      113.9270      109.5614      105.9161      103.9245      109.0986      102.7417       74.5497       57.5987       40.6343       42.1679       40.2601       36.5632       36.2694       38.5233       33.7853       23.6277       26.4830       28.9881       35.1100       43.7138       41.9023       47.0175       50.0946       45.5423       44.3354       49.9298       50.2060       79.5111      125.2302      114.6071       75.0421       77.4569       67.9354       50.8542       52.3995       46.7722       43.4749       40.2886       43.9599       50.8819       58.6629       64.5801       67.9797       66.8871       67.4110       72.0506       71.2885       55.8578       69.3129       77.6007       73.3282       73.4229       74.0035       82.1955       86.8840      118.4436      112.1281      105.0862      151.1915      176.8099      209.9717      236.4211      201.0995      228.1884      223.1293      254.6421      207.9964      130.1660        0.0000        0.0000        0.0000        0.0000        0.0000        0.0000        0.0000        0.0000        0.0000        0.0000        0.0000        0.0000        0.0000        0.0000        0.0000        0.0000        0.0000        0.0000        0.0000        0.0000        0.0000        0.0000        0.0000        0.0000        0.0000        0.0000        0.0000        0.0000        0.0000        0.0000        0.0000        0.0000        0.0000        0.0000        0.0000        0.0000        0.0000        0.0000        0.0000        0.0000        0.0000        0.0000        0.0000        0.0000        0.0000        0.0000        0.0000        0.0000        0.0000        0.0000        0.0000        0.0000        0.0000        0.0000        0.0000        0.0000        0.0000        0.0000        0.0000        0.0000        0.0000
        0.0000        0.0000        0.0000        0.0000        0.0000        0.0000        0.0000        0.0000        0.0000        0.0000        0.0000        0.0000        0.0000        0.0000        0.0000        0.0000        0.0000        0.0000        0.0000        0.0000       52.3902       48.7940       53.1640       28.3144       41.7294       59.4624       60.9535       27.9828       42.9965       51.3811       61.0218       24.5023       25.9076       35.8280       62.3200       35.6609       27.8891       24.7949       23.0967       56.5704       25.1673      101.6327       81.1898       14.9492       14.0672       20.9984       25.9932       31.6262       35.9548       63.9056       55.9380       80.0399       74.0821       69.8678       68.6935       36.0799       94.1047       54.6129       66.6058       50.7850       47.2239       39.5331       56.1056       61.5164       82.0379       64.2110       86.8293      110.4091       99.3795       74.5770       60.4909      100.3533       90.6194       91.3119       83.9326       85.8063       96.4269       99.3309      108.2540      122.2571      117.2528      115.3982      136.1151      127.1809      113.0806      141.1927      133.7398      171.0004      124.4836      124.0747      119.2505      119.2544      114.4051      115.1338      105.7633      110.2997      115.5106      125.8409      109.3991       68.0855       85.8200      101.7427       72.4460       73.7474       72.9498       90.5430       77.9402       82.4577       83.9615      100.8375      114.6518       90.5517       72.8758       75.5498       82.2307       96.6847       96.5385       89.6380       97.2445      103.6526       99.0717       99.5330       94.3226       87.6482       89.5103       91.2929       71.5982       63.8111       48.4036       42.3635       40.0051       39.4075       43.5651       44.4568       37.0806       27.3373       26.7997       26.9395       31.1673       39.4690       47.5058       53.9262       54.4280       47.9514       46.0720       63.3872       67.9991       83.1542      105.3541      109.2916       88.6786       70.5806       62.0035       60.4966       81.5550       63.4440       48.9407       40.3370       47.6218       45.0266       56.2680       62.5993       56.4848       54.3531       54.9404       55.1753       52.3452       48.9583       57.1111       78.9370       65.8332       83.9172       92.2213       82.7717      107.9239      107.8329       97.2195      108.0516      169.2889      189.4429      201.9100      196.1852      229.7937      293.4687      226.0223      176.1055      136.1963      119.2453      145.0034        0.0000        0.0000        0.0000        0.0000        0.0000        0.0000        0.0000        0.0000        0.0000        0.0000        0.0000        0.0000        0.0000        0.0000        0.0000        0.0000        0.0000        0.0000        0.0000        0.0000        0.0000        0.0000        0.0000        0.0000        0.0000        0.0000        0.0000        0.0000        0.0000        0.0000        0.0000        0.0000        0.0000        0.0000        0.0000        0.0000        0.0000        0.0000        0.0000        0.0000        0.0000        0.0000        0.0000        0.0000        0.0000        0.0000        0.0000        0.0000        0.0000        0.0000        0.0000        0.0000        0.0000        0.0000        0.0000        0.0000        0.0000        0.0000        0.0000        0.0000
        0.0000        0.0000        0.0000        0.0000        0.0000        0.0000        0.0000        0.0000        0.0000        0.0000        0.0000        0.0000        0.0000        0.0000        0.0000        0.0000        0.0000        0.0000        0.0000        0.0000        0.0000       47.6548       75.7909       49.3964       68.8230       95.4940       95.6727       55.1613       43.6509       33.6068       35.1493       22.7751       37.6565       31.6307       75.0689       47.9391       31.3358       23.4413       17.1286       84.2311       20.6852       41.3242      104.7173       22.1559       20.8135       22.8032       21.4442       38.8116       42.0255       51.5088       42.7432       55.7662       68.4411       80.0671       95.9075       68.4103       59.4757       55.2344       53.3877       44.7964       42.3463       52.5001       76.3124       59.6054       61.6591       82.9209      106.5671       90.7828       92.5644       91.5305       79.4719       99.1118      130.4016      103.9203      102.0112      108.2431      134.5481      129.1274      126.6230      127.0513      107.9584      118.5263      120.2818      120.4463      114.6268      102.4391      117.0067      149.3374      130.3831      123.8683      110.8248      109.3014       84.5952       87.7064       89.3635       90.7089      102.2954      122.8220      123.6259      106.4554       90.7942       91.6709       66.8214       70.7170       73.6953       63.3277       74.9217       89.2747       73.2639       84.0809       88.3131       82.4844       88.3301       85.9467       86.4466       92.4457       90.9141      101.4515      100.8641      109.7572      108.0369      108.4420       99.9157      102.1851       92.6256       82.8689       77.4137       64.4077       59.4955       52.3081       48.7550       52.6983       54.0161       55.6863       45.0935       38.6721       36.2874       43.0718       43.5339       47.7779       56.3809       67.8054       71.9149       70.1261       62.8967       70.1929       57.9659       56.9482       62.6322       75.5288       74.1540       58.1291       57.7651       82.9170       73.9271       72.5219       68.9577       47.7199       43.2611       39.4453       39.6670       46.2438       49.1546       50.0263       42.6900       56.7739       58.9024       53.3522       56.5852       59.9690       64.2069      104.6467      108.5789       86.1736      104.3477       90.8661       90.1544      113.9417      168.4289      165.4873      206.7602      218.0128      233.4142      260.2449      207.0623      187.0818      199.5293      123.2097      117.0281      126.1655        0.0000        0.0000        0.0000        0.0000        0.0000        0.0000        0.0000        0.0000        0.0000        0.0000        0.0000        0.0000        0.0000        0.0000        0.0000        0.0000        0.0000        0.0000        0.0000        0.0000        0.0000        0.0000        0.0000        0.0000        0.0000        0.0000        0.0000        0.0000        0.0000        0.0000        0.0000        0.0000        0.0000        0.0000        0.0000        0.0000        0.0000        0.0000        0.0000        0.0000        0.0000        0.0000        0.0000        0.0000        0.0000        0.0000        0.0000        0.0000        0.0000        0.0000        0.0000        0.0000        0.0000        0.0000        0.0000        0.0000        0.0000        0.0000        0.0000
        0.0000        0.0000        0.0000        0.0000        0.0000        0.0000        0.0000        0.0000        0.0000        0.0000        0.0000        0.0000        0.0000        0.0000        0.0000        0.0000        0.0000        0.0000        0.0000        0.0000        0.0000       75.1536       94.2146       27.6822       31.6186       32.3942       37.2149       32.0567       35.5655       21.2042       31.3669       18.8458       22.4011       24.7120       20.9695       13.1854       36.6430       12.9795       11.8230       18.6632       30.6430       27.7762       14.7102       18.8922       17.4219       13.2892       18.2963       28.0244       81.8833       28.5300       22.3504       22.1369       22.7787       43.4359      147.8043       39.4728       34.0334       36.9766       40.4207       23.2035       29.8221       30.7160       56.5687       44.9461       51.0540       77.0161       73.5226       72.5654       70.2186       80.4004       83.8106      116.2212      137.4978      133.5544      139.3266      158.1855      128.1913      176.3580      227.7855      180.8471      162.5623      175.5915      187.6075      146.0569      122.2257      112.6408       98.1485      102.4738      104.4426      104.5194      105.8261       79.5939       73.3546       81.6401       78.7923       78.6113       75.7849       91.1278       92.4183       87.9385       79.4286       95.9705       68.5601       65.7450       60.9320       51.2318       57.1007       70.3177       88.7239      109.8180      102.0459       96.1919       92.6570       87.4642       77.4594       90.6384       98.7804       97.6763       98.2593      104.7644      120.0836      120.3681       91.0552       91.8209      109.2485      101.0046       88.4692       84.9740       84.9519       64.2555       63.1772       70.0920       72.4099       73.4028       62.6898       58.9955       64.9601       70.9113       71.9689       69.5720       71.6287       76.6222       87.7478       85.3373       86.3049       77.6336       76.3486       61.1530       66.3143       90.8698       64.3178       78.4290       67.1590       73.8321       79.7206       71.8679       66.8873       52.0194       37.9271       37.5862       37.6535       36.8154       37.4438       38.3125       32.9982       40.6076       42.7916       32.6654       33.9679       37.0165       40.2435       58.2285       63.2011       68.3242       88.7916      122.6731      110.0087       90.9763      115.3858      159.0956      208.1081      221.7308      188.9362      179.8339      160.8977      138.9369      171.8533      140.6943      124.2997      123.9125        0.0000        0.0000        0.0000        0.0000        0.0000        0.0000        0.0000        0.0000        0.0000        0.0000        0.0000        0.0000        0.0000        0.0000        0.0000        0.0000        0.0000        0.0000        0.0000        0.0000        0.0000        0.0000        0.0000        0.0000        0.0000        0.0000        0.0000        0.0000        0.0000        0.0000        0.0000        0.0000        0.0000        0.0000        0.0000        0.0000        0.0000        0.0000        0.0000        0.0000        0.0000        0.0000        0.0000        0.0000        0.0000        0.0000        0.0000        0.0000        0.0000        0.0000        0.0000        0.0000        0.0000        0.0000        0.0000        0.0000        0.0000        0.0000        0.0000
        0.0000        0.0000        0.0000        0.0000        0.0000        0.0000        0.0000        0.0000        0.0000        0.0000        0.0000        0.0000        0.0000        0.0000        0.0000        0.0000        0.0000        0.0000        0.0000        0.0000        0.0000      103.0920      105.8634       32.6727       35.6075       50.9099       55.4023       28.5059       22.0189       17.7118       13.9658       23.1024       29.2026       34.8735       32.3648       20.1381       18.5640       15.1750       22.0734       31.5675       34.2001       30.2094       19.7109       28.4496       16.3625       20.2065       34.8274       24.9090      181.3155       38.9347       35.4332       24.3458       34.8091       43.0287       37.8438       38.8806       44.0937       57.4147       48.8468       30.8417       49.1085       41.7791       61.6523       60.1532       67.5015       52.9787       62.4862       73.9797       81.7376       74.6177       79.5285      134.1031      136.4191      130.0626      115.2192      177.0060      222.5590      202.2357      223.1312      220.4790      186.9515      139.4258      130.7862      116.6791      125.7144      130.8524      110.0473       94.7784       95.2026       96.5377       89.2807       95.3386       89.3740       70.3944       79.4448       86.8443       95.8260      108.2473       87.0724       73.9632       78.1687       97.9262       63.9495       47.9528       60.5142       59.3308       60.9736       75.5451       81.9352       97.2189      103.3035      111.7015      104.8267       94.1485       84.5169       94.4654      104.5393      105.0719      106.6901      106.5932      125.9614      141.2277      120.0539      103.3564      100.9584      107.9023      108.7966      119.3683      104.3183      100.3113       99.0979      109.4092       92.9110       88.1967       81.6000       76.1861       85.9057       91.9862       89.9222       88.7404       91.2171       96.4461      103.1398       84.3103       71.9089       66.1096       78.7959      103.1876      101.0547       90.9185       90.6393       91.8459       91.1123      100.8902       96.6757       84.3143       68.9515       59.7202       41.4814       43.9738       45.4362       36.4402       32.1232       29.8332       31.3862       36.2978       34.4202       30.0781       38.8484       39.7900       39.2063       52.9951       65.2537       85.7101      103.1404      139.7586      133.9806      119.1859      125.9423      166.2970      203.7046      198.4130      158.0013      143.2569      148.7136      145.1037      185.9200      154.8054      122.7909      119.1768        0.0000        0.0000        0.0000        0.0000        0.0000        0.0000        0.0000        0.0000        0.0000        0.0000        0.0000        0.0000        0.0000        0.0000        0.0000        0.0000        0.0000        0.0000        0.0000        0.0000        0.0000        0.0000        0.0000        0.0000        0.0000        0.0000        0.0000        0.0000        0.0000        0.0000        0.0000        0.0000        0.0000        0.0000        0.0000        0.0000        0.0000        0.0000        0.0000        0.0000        0.0000        0.0000        0.0000        0.0000        0.0000        0.0000        0.0000        0.0000        0.0000        0.0000        0.0000        0.0000        0.0000        0.0000        0.0000        0.0000        0.0000        0.0000        0.0000
        0.0000        0.0000        0.0000        0.0000        0.0000        0.0000        0.0000        0.0000        0.0000        0.0000        0.0000        0.0000        0.0000        0.0000        0.0000        0.0000        0.0000        0.0000        0.0000        0.0000        0.0000      100.8844      103.6122       28.8481       29.1456       23.1891       30.0905       32.9647       24.4234       20.3898       18.6139       22.3920       22.9687       18.3014       25.4852       12.0293       12.2486       19.2540       19.1005       26.0845       30.3727       39.5866       33.7400       58.9992       44.8258       34.8826       42.2358       35.2707       46.5460       49.2760       60.1859       48.2539       52.3905       46.2782       47.8389       32.0108       45.6431       55.5895       54.2871       41.4246       53.3075       47.6838       79.0111       77.7984       58.0321       99.0035       96.7055      107.4010      106.4135       97.1993      115.9531      188.6789      152.8702      129.1415      136.7848      207.2267      225.9001      169.9997      143.7547      178.9125      180.6520      162.6331      153.2205      119.6923      123.2014      114.8819      123.7002      108.9016      100.3817       76.9506       91.0376      102.5450      103.3265       71.4617       86.0849       83.1592       83.9019       93.9729       89.9477       79.7333       86.5905      115.4576       91.4129       64.5816       60.2439       52.1099       52.1045       72.2985       72.0794       75.3705       92.6948      104.0370      104.2868      106.1027      106.7277      104.5457      111.9363      126.6013      112.3596      126.9856      124.2144      139.4942      127.9212      124.5289      111.0652      100.4789      106.0567      147.4689      141.8840      119.6674      129.7392      117.6128      105.0231       95.2393       89.1535       88.4505       93.1753       97.6538       92.1251       97.6364      123.4701      109.4459       86.8853       77.6414       77.1707       74.3173       78.4625      104.3218      105.9975       95.8760       81.7344       96.9346       86.8808       79.5969       67.0008       70.9678       52.5472       44.6845       50.6886       44.0491       42.0624       45.2007       39.2649       48.7232       50.2257       73.4733       52.3194       56.9681       46.6824       60.7477       50.8078       60.8260       81.8059       99.1131       86.9292      107.6806       98.2763       99.1434      108.0150      169.8129      188.8623      194.4313      172.3125      149.1756      156.1416      174.7467      143.4237      138.7255      118.7019      121.5502      143.9880        0.0000        0.0000        0.0000        0.0000        0.0000        0.0000        0.0000        0.0000        0.0000        0.0000        0.0000        0.0000        0.0000        0.0000        0.0000        0.0000        0.0000        0.0000        0.0000        0.0000        0.0000        0.0000        0.0000        0.0000        0.0000        0.0000        0.0000        0.0000        0.0000        0.0000        0.0000        0.0000        0.0000        0.0000        0.0000        0.0000        0.0000        0.0000        0.0000        0.0000        0.0000        0.0000        0.0000        0.0000        0.0000        0.0000        0.0000        0.0000        0.0000        0.0000        0.0000        0.0000        0.0000        0.0000        0.0000        0.0000        0.0000        0.0000
        0.0000        0.0000        0.0000        0.0000        0.0000        0.0000        0.0000        0.0000        0.0000        0.0000        0.0000        0.0000        0.0000        0.0000        0.0000        0.0000        0.0000        0.0000        0.0000        0.0000        0.0000        0.0000       83.5645       19.7038       23.9200       19.7550       22.8720       16.2225       15.3701       19.9235       18.9154       24.8979       18.7601       20.3681       20.8525        8.9070       13.0414       25.2617       25.0292       32.5394       34.8471       36.0010       34.0878       44.3973       46.9612       42.4613       40.4104       42.0396       37.0754       38.5591       42.8846       44.1382      186.4720       31.2523       29.8171       25.8530       35.1892       42.1694       41.8154       53.2897       59.3579       70.7829       92.4269       77.8053       52.3971       72.9632      104.8697      121.0911      120.3449      111.2925      117.9784      185.1667      165.6474      149.7179      171.0334      242.1683      196.5776      191.3896      176.6582      150.9260      164.0483      171.7207      175.0973      116.0126      126.9727      132.8514      140.3671      117.5944       91.8561       84.2390       94.6994      103.6532       97.0707       81.1602       92.1197      103.9353       98.1707      107.8660      118.0690       97.0633       73.0194       78.0467       96.3212       62.4244       65.8944       67.8257       67.0547       76.8699       83.7932       85.6026       92.4522      107.0262       98.0520      109.0331      105.1805      119.2627      134.6395      126.4232      127.8059      134.0416      118.6701      128.4455      127.4229      107.5230      108.1084      116.0471      110.3678      127.4752      128.7554      142.7253      135.6324      120.1388       99.2015       81.7647       78.5230       79.8546       84.2751       84.8720       87.8126      112.7558      118.2787      115.6553       88.2014       87.9142       91.1944       95.3968       90.0155       84.1850       88.8027      103.7511       96.0943       83.2379       75.8781       71.3695       57.8380       62.6697       41.8903       36.3859       51.0132       63.2767       73.9939       66.4269       67.0139       66.1463       59.7774       54.8404       57.5876       63.1338       56.3928       51.7226       57.1580       73.8413       96.1927       76.3211       86.8733       95.8220       97.8665       98.8223      128.8067      188.9219      208.6463      191.1391      205.6496      189.9059      171.9284      157.9498      156.1120      133.4198      124.0508      143.5685      145.3071        0.0000        0.0000        0.0000        0.0000        0.0000        0.0000        0.0000        0.0000        0.0000        0.0000        0.0000        0.0000        0.0000        0.0000        0.0000        0.0000        0.0000        0.0000        0.0000        0.0000        0.0000        0.0000        0.0000        0.0000        0.0000        0.0000        0.0000        0.0000        0.0000        0.0000        0.0000        0.0000        0.0000        0.0000        0.0000        0.0000        0.0000        0.0000        0.0000        0.0000        0.0000        0.0000        0.0000        0.0000        0.0000        0.0000        0.0000        0.0000        0.0000        0.0000        0.0000        0.0000        0.0000        0.0000        0.0000        0.0000        0.0000        0.0000
        0.0000        0.0000        0.0000        0.0000        0.0000        0.0000        0.0000        0.0000        0.0000        0.0000        0.0000        0.0000        0.0000        0.0000        0.0000        0.0000        0.0000        0.0000        0.0000        0.0000        0.0000       55.2233       65.6783       13.4767       20.3657       21.4829       30.2465       33.4249       28.3946       30.9820       75.9714       72.5167       20.1877       24.0781       26.7545       18.5675       29.1338       22.7035       30.7679       36.2846       27.5298       34.7626       32.9549       39.4427       42.9266       25.8908       26.5094       24.0096       33.8388       34.2488      116.1184       33.7025       46.9373       52.1778       28.7423       14.9396       32.2940       25.2140       29.4638      142.1336       76.3035       83.8424       93.0915       95.2923      103.3729       94.1385       98.7142      104.4839      130.7672      127.9422      117.4543      165.8706      157.2213      129.0945      139.7430      175.6773      163.2873      161.0229      166.3039      152.1452      152.1785      152.4751      184.5990      107.1928       88.4702       90.6287       85.6507       72.6033       70.5204       70.0696       70.8822       75.9823       74.0928       71.7834       70.9336       67.3013       73.0604       71.8316       70.3761       69.8862       68.4335       78.9342       81.1632       75.9918       73.8288       97.4997      108.3555       93.9609      101.2840       91.7683       96.0772       99.5758       93.1860      104.2035      102.5126      116.5518      123.1563      136.6784      133.4361      139.5326      135.9964      139.2117      138.8685      153.6738      152.3165      150.3705      152.1295      166.1828      175.8170      192.2593      169.6651      125.9346       98.5197       95.7972      117.0564       83.5122       77.6556       87.8465       89.9839      107.6394      104.2350      103.9359      101.0290      108.2087      102.0031      109.6198      101.5968      100.3266       99.8403       81.5503       89.5123       69.2995       56.7653       51.7317       41.3390       39.2349       38.3881       39.4859       44.1894       76.4092       92.6364      105.1499       97.6790       90.9187       67.4820       64.7605       67.2058       68.9111       70.2455       70.8668       74.5610       94.3934       98.7882       86.6455       98.3433      120.4211      132.1957      141.5465      160.4133      200.1583      222.2349      217.1756      222.9093      221.3290      217.0012      212.5295      179.3807      146.7802      146.8890      172.7601      164.0055      176.8645        0.0000        0.0000        0.0000        0.0000        0.0000        0.0000        0.0000        0.0000        0.0000        0.0000        0.0000        0.0000        0.0000        0.0000        0.0000        0.0000        0.0000        0.0000        0.0000        0.0000        0.0000        0.0000        0.0000        0.0000        0.0000        0.0000        0.0000        0.0000        0.0000        0.0000        0.0000        0.0000        0.0000        0.0000        0.0000        0.0000        0.0000        0.0000        0.0000        0.0000        0.0000        0.0000        0.0000        0.0000        0.0000        0.0000        0.0000        0.0000        0.0000        0.0000        0.0000        0.0000        0.0000        0.0000        0.0000        0.0000        0.0000
        0.0000        0.0000        0.0000        0.0000        0.0000        0.0000        0.0000        0.0000        0.0000        0.0000        0.0000        0.0000        0.0000        0.0000        0.0000        0.0000        0.0000        0.0000        0.0000        0.0000       88.4895       77.2188       53.8207       13.2079       20.6007       19.9567       21.0175       26.3446       19.3811       24.1880       51.8446       49.0605       57.7036       31.3279       32.4331       31.9121       42.1483       41.9117       43.7851       50.7975       38.3305       37.9491       43.0714       36.0223       48.9872       28.2705       30.0014       25.3911       33.9047       52.1621      127.3755       40.3389       66.7642       50.4976       38.3536       43.0625       58.2928       57.4539       60.0292       52.7530       66.4473       77.3366       89.9167       88.0091       83.2540       70.3586       88.8813       69.8719      105.3604      112.7037       96.6329      132.8936      134.5563      127.7774      156.5830      220.9829      219.1850      196.9412      182.4524      165.5387      142.7086      150.5596      156.2840      109.1907       96.3966       84.1371       84.6591       68.2284       77.3407       84.2180       80.6718       81.3625       75.2948       93.2217       84.1286       75.9125       81.7980       87.2364       81.6560       65.1827       65.5014       83.8379       95.6074       90.1369       74.2004      109.8599      115.8188      101.9031      102.0114      106.9050      101.1060       97.3968       95.2993      105.3068      112.1519      134.3770      132.6879      158.4221      139.5114      155.5944      141.3741      143.7343      145.6719      172.8466      186.6772      188.2770      202.1014      208.0166      228.2975      218.9607      171.9988      130.7603      117.3937      115.9004      135.0113      107.2982       95.7968      101.5244      103.1804       99.9461      101.2459       95.1341      100.4235       98.5780      110.1516       97.8112       81.7806       86.9672       83.5813       78.5707       64.8261       57.2673       50.3613       48.4514       39.4389       36.2321       34.6405       37.6600       43.0247       57.0275       65.3633       70.1444       76.7906       87.9794       74.4111       74.1915       80.0278       77.9568       80.9513       81.3172       83.2700      103.6826       91.9372      103.9963      126.5869      137.0043      171.6496      188.8477      190.8780      223.2542      234.6883      262.5484      241.6173      240.2709      248.4673      225.2799      215.3680      159.1104      157.9144      171.6589      185.8161      185.3109      211.3006        0.0000        0.0000        0.0000        0.0000        0.0000        0.0000        0.0000        0.0000        0.0000        0.0000        0.0000        0.0000        0.0000        0.0000        0.0000        0.0000        0.0000        0.0000        0.0000        0.0000        0.0000        0.0000        0.0000        0.0000        0.0000        0.0000        0.0000        0.0000        0.0000        0.0000        0.0000        0.0000        0.0000        0.0000        0.0000        0.0000        0.0000        0.0000        0.0000        0.0000        0.0000        0.0000        0.0000        0.0000        0.0000        0.0000        0.0000        0.0000        0.0000        0.0000        0.0000        0.0000        0.0000        0.0000        0.0000        0.0000
        0.0000        0.0000        0.0000        0.0000        0.0000        0.0000        0.0000        0.0000        0.0000        0.0000        0.0000        0.0000        0.0000        0.0000        0.0000        0.0000        0.0000        0.0000        0.0000        0.0000      111.3967       67.0763       64.1463       21.2629       17.3584       24.9791       23.2318       24.2010       26.4669       28.7088       20.3477       25.3970       37.5194       46.7515       39.8078       42.6703       41.1991       44.1557       52.5336       46.3667       63.2147       55.7842       72.0572       59.6480       47.6667       33.2993       29.2162       43.3420       43.4584       68.7556       64.1863       55.7199       64.5704       60.1404       62.3655       46.4794       81.6832       71.8899       70.7149       63.5985       84.7431      108.3494       83.0496       76.9892       56.3660       89.1725      155.4951       73.8071       91.6435      100.2391      100.5413      125.1401      165.9044      154.7146      206.3156      311.5205      268.9819      236.7870      211.7356      203.5715      207.4162      187.6083      156.5996      110.2490      116.8727       98.6789       82.6442       72.4133       71.4247       71.8109       80.7958       85.2700       88.7969       93.8255       84.2237       81.1401       82.6194       87.5155       67.8707       70.4450       71.6174       77.9051       93.5803       81.2936       73.3495       79.7990      108.0964       95.4176      114.8306      112.2037       99.5524      102.2366      109.9459      106.2713      109.2206      135.8208      147.2881      160.8267      137.1048      133.2816      148.1024      152.3125      140.3625      182.0240      198.2212      218.3075      250.5544      273.2844      257.5635      242.0957      185.0009      170.5896      132.1444      100.3615      113.3818      110.3458      112.1465      114.3686      109.1320       96.9519       96.0611       98.2755      102.5318      103.1282       97.4988       87.7566       74.4581       74.7268       83.1116       83.8260       67.8523       55.5072       43.7360       45.3264       48.1901       44.1425       39.0604       38.8455       46.5125       63.5217       93.9200       91.6353       96.6101       98.5385       86.1988       86.8591       96.7655       99.8454      106.1415      103.1678      111.3824      112.2569      116.4329      125.9698      153.6743      164.8796      189.4751      199.4675      229.4256      236.3503      247.2010      248.5613      247.6838      246.7421      261.2497      246.3850      232.6690      188.5663      190.0735      194.0070      215.8373      192.8046      191.7493      231.4898        0.0000        0.0000        0.0000        0.0000        0.0000        0.0000        0.0000        0.0000        0.0000        0.0000        0.0000        0.0000        0.0000        0.0000        0.0000        0.0000        0.0000        0.0000        0.0000        0.0000        0.0000        0.0000        0.0000        0.0000        0.0000        0.0000        0.0000        0.0000        0.0000        0.0000        0.0000        0.0000        0.0000        0.0000        0.0000        0.0000        0.0000        0.0000        0.0000        0.0000        0.0000        0.0000        0.0000        0.0000        0.0000        0.0000        0.0000        0.0000        0.0000        0.0000        0.0000        0.0000        0.0000        0.0000        0.0000
        0.0000        0.0000        0.0000        0.0000        0.0000        0.0000        0.0000        0.0000        0.0000        0.0000        0.0000        0.0000        0.0000        0.0000        0.0000        0.0000        0.0000        0.0000        0.0000        0.0000       76.2167       63.6883       78.2679       35.1091       35.2654       37.8063       77.2420       32.4056       32.3398       46.7902       43.1570       37.2031       47.5682       40.3612       44.5558       67.9063       33.5448       36.6419       33.5144       33.4390       44.8001       60.9320       62.0710       68.9798       55.7289      158.2960      176.7227       64.3279       45.5425       50.4712       53.4150       44.2260       51.2329       68.6969       68.7524       56.6279       89.8752       91.0529      100.4062       81.5505       67.1403       67.6927       97.1571       73.8412       62.8665       68.1813       71.8327       68.8444       92.1607      140.3515      190.4596      140.0737      219.1547      175.5529      211.4501      304.5712      269.8049      252.9411      235.9099      209.9017      230.6319      195.0205      176.9677      117.5022      118.8138       94.7061       76.0339       74.2108       79.2270       79.0521       76.0017       85.4927       88.1839       77.5213       77.7893       77.2994       80.5260       70.0189       66.7658       78.7910       95.4375       90.9686       91.6477       75.3300       74.2697       87.0384       99.8481      106.2070      127.6836      101.4193       99.7390      104.6027       99.1414      102.1239       97.5043      128.2081      133.7609      134.2528      120.8904      138.5346      149.2613      160.1934      148.4722      201.2221      235.8451      286.1697      357.8751      333.8531      270.0974      211.4840      183.6133      155.1464      129.0558       92.3294       92.3209       85.6214      103.4609       95.1334       85.5804       99.6901      111.7839      108.9257      108.7974      100.8162       92.8549       93.2535       81.5239       84.6084       86.9605       79.4199       73.4862       61.8338       51.0290       46.2192       44.1788       40.8324       41.1626       44.7776       51.1483       64.4933       89.9249       96.2292       91.2402      100.6244       92.1923      101.1737      112.0232      118.1629      120.2518      128.1757      139.4995      142.0381      146.6823      154.8804      174.9958      208.6436      202.0276      201.8593      226.0900      249.6222      256.6573      251.4904      255.5014      276.8360      270.8092      278.2196      276.4124      238.0614      256.3596      257.8695      245.8597      255.4253      251.5687      267.4006      235.2034        0.0000        0.0000        0.0000        0.0000        0.0000        0.0000        0.0000        0.0000        0.0000        0.0000        0.0000        0.0000        0.0000        0.0000        0.0000        0.0000        0.0000        0.0000        0.0000        0.0000        0.0000        0.0000        0.0000        0.0000        0.0000        0.0000        0.0000        0.0000        0.0000        0.0000        0.0000        0.0000        0.0000        0.0000        0.0000        0.0000        0.0000        0.0000        0.0000        0.0000        0.0000        0.0000        0.0000        0.0000        0.0000        0.0000        0.0000        0.0000        0.0000        0.0000        0.0000        0.0000        0.0000        0.0000
        0.0000        0.0000        0.0000        0.0000        0.0000        0.0000        0.0000        0.0000        0.0000        0.0000        0.0000        0.0000        0.0000        0.0000        0.0000        0.0000        0.0000        0.0000        0.0000        0.0000        0.0000       69.5194      118.6651       78.3619       96.3845       96.2870      131.7680       65.8978       60.9118       72.7537       77.7951       50.2356       50.4227       63.4325       64.7887       51.9850       47.5319       44.5206       47.7731       36.3946       43.0457       64.6000       46.8159       45.6730       92.4059      101.0045       93.4566       92.4843       83.4417       65.3081       63.0747       58.6811       53.5929       65.9690       86.8815       61.7161      129.6614      149.7393       94.4492      126.1108       93.8739       85.3719       65.2963       86.0606       71.2454       84.1954       87.1235       95.6994      118.1795      119.0193      149.2523      153.9556      187.4692      184.3436      182.9693      195.5711      183.1101      180.5622      166.3693      149.1742      126.0439      121.3362      116.8972      123.9526      103.8907      123.2531       97.1026       87.3376       92.8618       94.9863       98.0276      100.7795      117.0715       88.5924       89.4818       81.4178       89.4295       83.0146       77.7302       92.5028      107.1715      120.8279      114.5585      101.4015       76.9638       83.0533       91.5983      107.6342       94.4815       82.3578       81.1944       90.7673       93.5774       99.2281       89.7629      106.0860      127.8200      122.0226      124.4066      177.2619      194.9330      201.8493      194.6308      235.3149      281.3473      354.3003      346.0605      282.6198      233.0538      186.4766      153.7513      108.9906       79.6126       70.1967       66.7806       73.6488       72.8787       73.8067       80.4680       93.9968      113.7101      106.1777      105.1951      106.8449      104.7407       93.7399       95.7540      105.3359       90.8097       83.1633       77.3924       94.6385       95.0426       88.3427       75.2923       55.5364       54.5948       52.8484       61.8949       76.5458       88.5482       94.6574       89.2814      102.0245      119.0615      120.4198      124.6028      139.9933      146.0291      179.1687      201.3066      219.0933      223.8342      238.5241      232.2206      238.1314      211.7431      239.8034      278.0656      293.9828      269.8152      242.2231      265.8955      309.5952      333.4302      310.1682      291.6559      267.2727      293.3159      329.6961      306.2229      309.9317      286.3477      244.5430      202.3354      271.8000        0.0000        0.0000        0.0000        0.0000        0.0000        0.0000        0.0000        0.0000        0.0000        0.0000        0.0000        0.0000        0.0000        0.0000        0.0000        0.0000        0.0000        0.0000        0.0000        0.0000        0.0000        0.0000        0.0000        0.0000        0.0000        0.0000        0.0000        0.0000        0.0000        0.0000        0.0000        0.0000        0.0000        0.0000        0.0000        0.0000        0.0000        0.0000        0.0000        0.0000        0.0000        0.0000        0.0000        0.0000        0.0000        0.0000        0.0000        0.0000        0.0000        0.0000        0.0000        0.0000        0.0000
        0.0000        0.0000        0.0000        0.0000        0.0000        0.0000        0.0000        0.0000        0.0000        0.0000        0.0000        0.0000        0.0000        0.0000        0.0000        0.0000        0.0000        0.0000        0.0000        0.0000        0.0000       51.6063       79.0098      109.3394      122.8969      120.4569      118.6246       91.8693       69.8593       72.3966       75.2691       55.4948       54.8723       61.0390       69.8860       68.0597       47.9841       51.0178      110.6749       91.0282       53.2302       62.1514       59.4660       53.7143       75.1243      117.4069      128.2212      132.7900      111.0522      100.9434      120.3696      100.7244       70.2088       72.6203       75.5646       66.9957       75.5070       75.8821      110.9151      117.4935      104.5760       91.0915       91.7851      107.3752      119.3793      113.2207       96.4548       99.9720      129.9980      137.2192      155.0491      153.7383      166.6821      196.7216      216.7489      200.8123      207.7870      212.1978      188.1718      147.8326      132.5585      145.7904      138.8239      138.7527      119.7842      118.0861      110.3787      110.3716      108.5535      108.9077      107.3930      103.5358       96.6598      100.9718      108.2146      113.6333      112.4227       94.0907       95.6949      115.4795      122.3165      138.5285      138.6953      107.6795      117.9810       91.7334       84.9344       87.2380       86.6134       80.9655       86.8272      103.8215       94.8957       85.8685       94.3098      112.5690      117.0824      111.2803      128.9639      182.9321      224.0037      222.3048      231.8409      310.4905      406.8107      384.2236      323.8190      296.3199      215.1963      150.1277      134.9425       97.9157       71.7596       76.5901       66.2369       73.9825       71.4652       72.9351       76.7041       92.4522      100.2711      109.8762      115.9541      121.0484      107.1769       90.4276       77.8451       83.4473       87.3565       84.8510       79.2993       85.8629       85.5098       83.4519       78.3541       56.9446       62.7051       64.9611       63.2146       81.6034       93.6888      106.5770       99.3738      109.8567      129.2308      136.4595      145.6995      157.0414      178.2737      237.2304      245.7922      241.6841      251.7054      265.0022      257.2843      266.2857      245.8838      258.6068      273.0826      288.6299      280.1882      264.5115      305.4300      307.2596      346.3905      419.8080      375.2296      324.3794      338.4413      296.4467      300.6955      289.8759      230.5254      216.2216      211.3484      241.6500        0.0000        0.0000        0.0000        0.0000        0.0000        0.0000        0.0000        0.0000        0.0000        0.0000        0.0000        0.0000        0.0000        0.0000        0.0000        0.0000        0.0000        0.0000        0.0000        0.0000        0.0000        0.0000        0.0000        0.0000        0.0000        0.0000        0.0000        0.0000        0.0000        0.0000        0.0000        0.0000        0.0000        0.0000        0.0000        0.0000        0.0000        0.0000        0.0000        0.0000        0.0000        0.0000        0.0000        0.0000        0.0000        0.0000        0.0000        0.0000        0.0000        0.0000        0.0000        0.0000        0.0000
        0.0000        0.0000        0.0000        0.0000        0.0000        0.0000        0.0000        0.0000        0.0000        0.0000        0.0000        0.0000        0.0000        0.0000        0.0000        0.0000        0.0000        0.0000        0.0000        0.0000        0.0000       96.3026      109.2584      126.5570      124.1119      128.9005      134.6109       83.2889       79.3926       67.0758       71.9381       48.0919       44.7695       49.0583       68.3106       69.9311       60.9105       52.8308       64.7443       80.0212      113.7444       57.8692       36.7811      113.4785       85.7778      107.3057      127.6130      183.5631      142.7612      139.8018      135.0833      143.0335      145.3014       80.1415       57.8939       85.5369       71.8076       73.0612       87.4329       85.2813       85.8628      104.7762      103.9701      105.3556      104.0162      117.0718      109.3457      148.8980      136.5763      155.9024      120.7699      148.5714      159.6201      168.7199      179.6585      167.5536      202.8947      212.2569      210.1003      156.7298      166.6255      173.8164      187.7687      145.1134      135.3062      122.0180      121.7508      125.1828      113.0708      108.9345      108.8896      104.1312       99.2994      102.9966      123.5708      129.8379      117.2421      107.5136      121.0098      143.4615      140.3369      155.1606      130.9640       98.9307      114.2169      100.5992       97.4907       95.0669      105.7025      100.4428       92.5704      111.1729       95.5253       92.7650      101.2915      112.4957      122.1868      124.1143      131.6106      188.8849      216.8358      240.8866      265.0640      357.9858      404.3977      365.8545      317.4405      248.5983      174.3036      121.7345      109.5689       92.9895      104.7775       70.9075       67.9127       75.2005       72.4307       73.9984       75.4876       87.4770       98.2436       99.7136      108.9636      122.0011      102.1940       86.2807       76.8211       95.0456       94.2110      100.3118       94.5561      106.6560       98.4142       87.2489       81.7181       62.8590       54.6948       55.6390       62.8551       77.1043       87.9024       95.8775      105.3755      123.9233      135.7826      147.3385      165.2939      200.0940      226.9585      258.4392      238.6793      244.6017      264.4250      291.6081      268.3365      281.0895      326.5405      374.6580      365.6574      323.2950      341.4789      300.2956      332.3654      350.4917      364.6803      378.6644      422.8634      449.4059      326.0963      256.5494      295.3233      236.9015      200.7473      205.9590      228.0669      332.8499        0.0000        0.0000        0.0000        0.0000        0.0000        0.0000        0.0000        0.0000        0.0000        0.0000        0.0000        0.0000        0.0000        0.0000        0.0000        0.0000        0.0000        0.0000        0.0000        0.0000        0.0000        0.0000        0.0000        0.0000        0.0000        0.0000        0.0000        0.0000        0.0000        0.0000        0.0000        0.0000        0.0000        0.0000        0.0000        0.0000        0.0000        0.0000        0.0000        0.0000        0.0000        0.0000        0.0000        0.0000        0.0000        0.0000        0.0000        0.0000        0.0000        0.0000        0.0000        0.0000        0.0000
        0.0000        0.0000        0.0000        0.0000        0.0000        0.0000        0.0000        0.0000        0.0000        0.0000        0.0000        0.0000        0.0000        0.0000        0.0000        0.0000        0.0000        0.0000        0.0000        0.0000        0.0000      170.4536      126.6876      158.7112      173.4848      180.6223      170.3534      103.5957       80.5555       77.7393       96.2203       58.0815       51.5246       56.3321       59.6911       45.3647       67.3449       71.5004       76.2873       62.5864      109.1943       62.3421       76.0250      169.6904      104.8311      125.0478      192.6173      207.9569      177.3194      148.8012      157.1850      149.6481      176.8413      136.8144       98.7220      100.0837       93.7988       92.2225       91.0327      128.9034      115.1536       96.4291       94.2787      111.6448       96.7538      111.1529      111.7098      116.8650      121.7177      157.9144      113.0280      150.2884      144.4546      154.3672      190.7691      185.0108      224.2924      205.1786      174.8193      157.1577      172.1506      180.9670      181.6898      147.7617      136.3539      125.7385      124.8250      128.3559      116.7293      105.0983      112.0011      106.6367      100.0167       95.2866      114.7430      124.8086      106.7493      111.7720      136.4604      120.3884      144.5014      148.3535      137.8673      126.1722      122.9408       94.9583      100.2154      114.1470      121.2596      125.4925      108.1530      111.3363      101.8698      101.8975      108.3732      125.2760      128.8748      126.9025      153.6503      190.9872      229.6426      279.2094      303.5792      388.7086      379.5212      349.6060      275.2467      214.1612      159.7020      137.9005      108.0774       82.0747       95.2323       93.8147       74.0324       76.4740       70.3472       74.4968       77.2910       86.1607       94.1249       91.6084       90.4991      100.2698       91.7541      102.6555       98.5056      113.0597      115.3673      112.8696      105.4224      132.2716      122.7817       83.8293       72.6894       56.2741       57.0179       63.1796       63.4079       95.8774      101.4936      109.1947      131.2649      153.8982      144.6829      151.8309      180.8951      209.0241      242.5112      288.3192      291.3463      316.3465      306.5624      320.3557      326.4115      396.1308      441.3294      484.5377      457.4938      385.5829      336.3382      320.6015      380.4347      354.1479      378.4979      410.7344      408.4497      361.5050      261.2200      248.8830      270.3452      249.0347      210.9377      206.8287      239.1750        0.0000        0.0000        0.0000        0.0000        0.0000        0.0000        0.0000        0.0000        0.0000        0.0000        0.0000        0.0000        0.0000        0.0000        0.0000        0.0000        0.0000        0.0000        0.0000        0.0000        0.0000        0.0000        0.0000        0.0000        0.0000        0.0000        0.0000        0.0000        0.0000        0.0000        0.0000        0.0000        0.0000        0.0000        0.0000        0.0000        0.0000        0.0000        0.0000        0.0000        0.0000        0.0000        0.0000        0.0000        0.0000        0.0000        0.0000        0.0000        0.0000        0.0000        0.0000        0.0000        0.0000        0.0000
        0.0000        0.0000        0.0000        0.0000        0.0000        0.0000        0.0000        0.0000        0.0000        0.0000        0.0000        0.0000        0.0000        0.0000        0.0000        0.0000        0.0000        0.0000        0.0000        0.0000        0.0000        0.0000      284.5150      261.0006      236.2940      264.8536      204.6077      180.4651      159.7668      141.6630      136.9217       94.9112       79.1959       73.0348       84.4904      112.8396      133.9216      118.4993      121.4409       95.6845       93.0359      110.7063      105.9890      117.0543       89.4608      125.9405      166.4509      198.8934      238.3695      223.3416      232.3549      205.2977      164.3696      133.8595      105.8453       99.4895       89.2246      103.7476      106.1448       99.3204       89.5990      104.9427       89.4732      100.1889      123.7662      149.8070      120.3988      142.8472      131.8812      128.3549      133.1832      138.1706      171.6697      187.8758      203.9465      183.5918      220.1953      202.1870      190.2075      191.1267      171.2603      181.8943      168.4244      170.7780      150.7410      125.5766      127.3453      127.0267      127.5906      114.2379      119.6824      127.8142      117.4774      113.8425      121.9781      121.0629      110.4563      112.3017      122.4213      132.4219      154.1863      161.0840      164.6026      140.0159      131.5491      130.3804      122.6620      126.0566      124.6699      133.7333      120.3573      140.3185      143.4628      144.3301      147.0869      155.7877      149.1785      148.0231      165.6766      214.5103      270.8006      313.6674      318.7132      324.5362      319.6125      281.3253      216.8871      188.9899      139.2742      116.5176      100.6969       89.9886      101.1273       98.2455       91.5900       69.3934       61.4249       73.2466       81.2197       84.3112       77.7908       74.9218       84.1125       97.6704      112.0790      133.4393      131.0012      138.3099      148.0073      141.8559      135.6461      130.1464      123.9951       99.0320       83.3235       75.8471       75.1958       80.7458       85.4706      120.8702      126.8086      127.9605      125.6536      130.9422      116.1794      125.3038      148.0599      213.2000      228.9263      249.0040      293.7101      350.6700      352.6699      366.1942      408.9065      484.3785      487.5372      523.0148      486.4954      426.0342      403.6116      409.1319      435.2543      359.8886      342.8654      333.5947      330.5393      270.0378      229.0607      214.5996      233.5541      218.0241      201.7966      204.6330      206.9734      242.4039      175.1570      194.3013      198.4834        0.0000        0.0000        0.0000        0.0000        0.0000        0.0000        0.0000        0.0000        0.0000        0.0000        0.0000        0.0000        0.0000        0.0000        0.0000        0.0000        0.0000        0.0000        0.0000        0.0000        0.0000        0.0000        0.0000        0.0000        0.0000        0.0000        0.0000        0.0000        0.0000        0.0000        0.0000        0.0000        0.0000        0.0000        0.0000        0.0000        0.0000        0.0000        0.0000        0.0000        0.0000        0.0000        0.0000        0.0000        0.0000        0.0000        0.0000        0.0000        0.0000        0.0000
        0.0000        0.0000        0.0000        0.0000        0.0000        0.0000        0.0000        0.0000        0.0000        0.0000        0.0000        0.0000        0.0000        0.0000        0.0000        0.0000        0.0000        0.0000        0.0000        0.0000        0.0000        0.0000        0.0000        0.0000        0.0000        0.0000      270.6211      234.0788      213.3314      191.0653      166.3522      124.3108      103.1240      103.0313       91.7243       92.0747       95.9637      102.0532      114.0094       94.6165      103.6941      104.8159      103.6375       91.6093       97.7385      197.9033      192.9306      192.4590      226.0488      196.6608      158.4649      157.7765      115.1637       93.6564       98.2315      100.6158      107.4590      113.8656      102.8432      102.5637       97.0500      100.6599       97.2570      117.8617      121.3536      142.2790      144.4648      167.7326      131.5013      119.0067      121.2820      150.5843      171.6416      190.9278      210.6418      202.6860      197.1368      188.5942      195.6729      196.5733      181.1207      171.8665      143.9116      136.1223      122.0171      128.5524      113.3122      100.2420      101.3038       83.3448       84.1992      108.4198      102.4772       96.5370       90.9336       95.3943      108.3817      122.3473      138.9834      145.8907      156.2654      164.0431      145.1959      133.0097      130.3250      147.1059      137.9141      134.3675      139.7963      131.9981      123.4420      155.0988      174.1539      149.6185      152.6449      161.9733      160.0722      160.9394      178.1777      243.3885      289.6111      337.6342      341.8011      308.6577      303.1673      275.0520      213.6797      170.9649      128.8217      107.1696       91.1350      102.0039      108.6564       94.8570       97.2705       86.2676       64.1622       52.6039       49.2059       74.4937       69.5333       75.3755       97.1723      137.0965      129.1324      133.4372      139.2547      132.8158      141.0007      159.7394      156.3629      145.8203      133.9027      106.5384       97.5638       86.8179       84.6261       88.1427      108.7133      144.7772      140.9350      124.2763      111.7400      118.1193      122.5033      126.3885      162.7819      205.2168      258.6580      265.3574      268.9506      291.0375      335.5113      351.2919      436.7263      522.6680      481.3619      456.9746      552.5364      521.4333      527.7853      495.9688      445.8938      338.9614      346.7021      317.4722      272.3916      225.0077      228.0455      225.1457      211.0668      199.0394      211.9180      212.1153      235.1250      238.9963      179.1254      164.7543      173.4449        0.0000        0.0000        0.0000        0.0000        0.0000        0.0000        0.0000        0.0000        0.0000        0.0000        0.0000        0.0000        0.0000        0.0000        0.0000        0.0000        0.0000        0.0000        0.0000        0.0000        0.0000        0.0000        0.0000        0.0000        0.0000        0.0000        0.0000        0.0000        0.0000        0.0000        0.0000        0.0000        0.0000        0.0000        0.0000        0.0000        0.0000        0.0000        0.0000        0.0000        0.0000        0.0000        0.0000        0.0000        0.0000        0.0000        0.0000        0.0000        0.0000        0.0000
        0.0000        0.0000        0.0000        0.0000        0.0000        0.0000        0.0000        0.0000        0.0000        0.0000        0.0000        0.0000        0.0000        0.0000        0.0000        0.0000        0.0000        0.0000        0.0000        0.0000        0.0000        0.0000        0.0000        0.0000        0.0000        0.0000        0.0000      347.6435      288.3714      240.9161      225.6087      133.6053      122.1124      103.0369      102.3679       82.2489       77.7487       94.1187       98.0093       82.3714       93.0844      118.5435      100.6414      163.6052      165.3192      202.5826      214.0654      257.5513      206.3764      174.5134      191.7866      163.8461      188.2480      131.0692      161.2882      103.5906      109.7688      107.7468      110.2023      106.2228      117.8903      113.3673      120.5330      131.0037      131.5928      139.0698      176.6351      187.5755      152.0701      162.8883      162.9904      187.1375      206.7556      205.8856      209.4445      202.6078      196.6616      181.9161      179.3727      178.7132      165.1637      139.9931      126.8219      114.4506      110.4876      115.3610      103.7876       86.3405       77.9608       73.3798       81.9163       83.9756       97.0001       95.7189      121.9023      104.1450      118.4204      140.4737      136.7823      149.4609      166.9088      165.6777      133.3024      132.5596      130.0004      131.1630      131.1526      140.2365      150.1999      139.7698      129.1953      158.6034      160.4929      146.5447      151.5398      162.7518      173.9140      187.4171      192.5947      265.0589      286.7320      335.8325      318.9808      296.9726      292.2904      230.9923      197.2162      136.8438      113.3108       99.5680       98.2337      114.5594      113.5881      105.4164       93.8573       87.2573       65.4195       52.6327       59.1586       65.7473       69.6897       82.8929       91.6998      119.9426      151.6646      144.5535      135.4173      137.6553      145.5822      156.5895      172.5017      182.2349      143.8208      112.4307      108.1422       99.2890       87.2837       87.7586      101.5732      125.2455      124.2752      126.2579      137.4472      135.7593      143.5447      185.5117      224.2499      226.2807      264.5988      276.1895      268.0091      271.6299      309.4729      360.7055      437.8282      519.0648      470.7178      489.2825      550.7897      506.4640      502.4598      460.2668      418.8323      349.2061      325.4972      322.8418      269.3036      206.8626      197.6018      192.1471      187.4888      214.0116      225.2846      230.9791      258.0515      232.3770      174.9521      160.8819      161.6031      144.8400        0.0000        0.0000        0.0000        0.0000        0.0000        0.0000        0.0000        0.0000        0.0000        0.0000        0.0000        0.0000        0.0000        0.0000        0.0000        0.0000        0.0000        0.0000        0.0000        0.0000        0.0000        0.0000        0.0000        0.0000        0.0000        0.0000        0.0000        0.0000        0.0000        0.0000        0.0000        0.0000        0.0000        0.0000        0.0000        0.0000        0.0000        0.0000        0.0000        0.0000        0.0000        0.0000        0.0000        0.0000        0.0000        0.0000        0.0000        0.0000        0.0000
        0.0000        0.0000        0.0000        0.0000        0.0000        0.0000        0.0000        0.0000        0.0000        0.0000        0.0000        0.0000        0.0000        0.0000        0.0000        0.0000        0.0000        0.0000        0.0000        0.0000        0.0000        0.0000        0.0000        0.0000        0.0000        0.0000        0.0000        0.0000        0.0000        0.0000      281.3165      175.9593      144.0910      157.6950      129.7060      109.7848       93.4413       90.0513       79.1666       60.0771       62.1000       86.4213      106.5754      123.5153      138.7459      159.0686      168.4594      155.5207      184.4932      219.0687      235.2621      191.7413      130.3918      109.3542      157.7974      118.4953      115.7028      130.8817      133.8666      118.1070      118.9065      125.1241      152.0506      165.0522      167.0334      146.0858      150.8182      175.0770      180.0183      212.7209      223.8383      199.6596      232.7576      216.3147      207.6542      191.9892      178.5116      177.0763      181.1936      169.0035      154.7763      144.6578      131.9447      122.2831      118.8499      128.2824      116.1808       91.6467       77.7050       79.7326       67.7398       65.5014       80.0489       94.7831      104.3384      105.5390      121.7808      140.7994      154.5175      149.0962      152.9115      157.9566      148.0631      146.6109      140.9922      135.6404      133.0246      138.8120      149.6425      145.8151      145.4097      175.0125      180.5741      177.5792      160.7959      173.9571      179.2646      196.4730      213.7622      271.5535      290.4086      337.2339      308.3118      264.8477      244.3190      215.1476      193.0303      122.8040       95.3372       96.8188      107.3943      123.9344      120.0566      108.6070       94.3560       89.1773       70.1749       65.8744       68.7042       70.1112       83.4816       97.6435      120.2839      143.6854      159.8149      169.6336      167.3844      166.2571      173.3629      198.6811      200.9574      188.0890      151.6514      129.0302      121.3012      109.2056      100.4292      111.8468      135.8469      130.7908      137.2942      160.1315      168.8981      182.9503      210.3190      243.3712      276.4659      268.0322      289.0508      285.2829      278.3398      296.8067      332.3647      373.9227      428.5151      469.1830      517.7736      514.1635      561.3597      483.8259      455.9511      441.8422      425.1678      355.5421      314.6640      295.8895      240.9484      211.3704      182.8169      211.2735      203.3230      204.4496      202.7150      221.9734      212.8425      159.0829      161.5536      152.0688      151.5832      110.8200        0.0000        0.0000        0.0000        0.0000        0.0000        0.0000        0.0000        0.0000        0.0000        0.0000        0.0000        0.0000        0.0000        0.0000        0.0000        0.0000        0.0000        0.0000        0.0000        0.0000        0.0000        0.0000        0.0000        0.0000        0.0000        0.0000        0.0000        0.0000        0.0000        0.0000        0.0000        0.0000        0.0000        0.0000        0.0000        0.0000        0.0000        0.0000        0.0000        0.0000        0.0000        0.0000        0.0000        0.0000        0.0000        0.0000        0.0000        0.0000        0.0000
        0.0000        0.0000        0.0000        0.0000        0.0000        0.0000        0.0000        0.0000        0.0000        0.0000        0.0000        0.0000        0.0000        0.0000        0.0000        0.0000        0.0000        0.0000        0.0000        0.0000        0.0000        0.0000        0.0000        0.0000        0.0000        0.0000        0.0000        0.0000        0.0000        0.0000        0.0000      324.2644      271.7935        0.0000        0.0000      185.4689      161.2607      157.1296      127.4830       27.5127       55.7025       68.9780       92.8814      117.4299      101.9351      116.2739      128.3346      140.4178      153.7713      188.5083      173.7295      147.2062      139.6515      144.5105      178.4930      135.3131      134.7951      154.9066      144.2799      170.3624      170.2585      168.8259      170.7845      173.1213      170.9073      167.1638      165.3472      182.2252      169.5964      216.6657      225.9373      281.2046      289.3343      268.4988      268.1535      274.5729      269.6087      244.9259      269.8297      276.6091      284.3969      211.2613      182.3994      224.6083      203.6520      182.8739      198.8006      173.0745      126.3507       96.3755       96.4210       86.7050      125.0164      167.5880      194.6470      187.5594      190.6812      205.1069      228.3147      192.6964      182.2917      173.1677      216.9223      175.7173      170.3630      161.7521      153.4128      164.8393      170.5424      159.7634      161.1435      182.1891      187.4062      175.9406      194.9206      181.0733      176.1140      193.4945      217.1075      242.3867      269.0327      292.8026      296.9850      204.9436      170.2547      158.4282      143.6008      105.6857       92.7356       85.8125       90.8120      109.3622      120.8857      105.8034       97.3989       89.5223       83.1840       89.5541       84.9453       91.7731      110.3208      119.2293      151.8780      156.7383      159.7411      157.1588      190.1302      197.6910      205.6476      220.3526      215.4258      193.5959      152.5517      149.5354      141.6150      138.3991      142.0357      167.8871      168.8659      173.2203      200.7920      234.9496      231.2305      289.7285      312.8048      332.9763      343.7866      288.8196      293.9778      321.6515      310.2380      293.9616      367.7976      408.7184      418.6103      469.9918      524.2054      497.5874      536.3667      439.0635      398.8557      401.4244      378.1370      334.1352      285.2460      218.2994      225.3467      238.6504      209.4617      207.6887      188.4113      209.6169      216.1778      178.0218      184.1943      142.6412      144.0049      133.5316        0.0000        0.0000        0.0000        0.0000        0.0000        0.0000        0.0000        0.0000        0.0000        0.0000        0.0000        0.0000        0.0000        0.0000        0.0000        0.0000        0.0000        0.0000        0.0000        0.0000        0.0000        0.0000        0.0000        0.0000        0.0000        0.0000        0.0000        0.0000        0.0000        0.0000        0.0000        0.0000        0.0000        0.0000        0.0000        0.0000        0.0000        0.0000        0.0000        0.0000        0.0000        0.0000        0.0000        0.0000        0.0000        0.0000        0.0000        0.0000        0.0000        0.0000        0.0000
        0.0000        0.0000        0.0000        0.0000        0.0000        0.0000        0.0000        0.0000        0.0000        0.0000        0.0000        0.0000        0.0000        0.0000        0.0000        0.0000        0.0000        0.0000        0.0000        0.0000        0.0000        0.0000        0.0000        0.0000        0.0000        0.0000        0.0000        0.0000        0.0000        0.0000        0.0000        0.0000        0.0000        0.0000        0.0000        0.0000        0.0000      150.8276      133.6764       41.6733       49.3539       52.5760       59.2562       79.0883       69.5455       89.8939      115.2028      147.6685      146.6550      147.2569      132.1661      147.8005      139.7113      168.8852      179.8264      148.0143      142.4717      164.5144      155.4236      176.6251      172.4488      182.0816      166.0844      148.9988      161.1166      165.8145      191.1060      182.8390      188.0133      225.7881      226.6792      321.3384      331.6757      285.0722      286.9444      294.6196      274.2520      229.9723      239.9991      255.4977      271.8734      249.4096      192.4580      181.5814      156.5488      152.8429      175.6345      307.4862      151.2769      127.3749      109.9917      126.7681      101.8651      107.3035      174.4473      194.0670      195.9926      215.1320      201.2713      194.6716      168.0205      167.5665      209.4631      191.2003      187.6130      191.7651      162.8061      177.8427      173.1344      185.6442      181.7041      181.7367      183.3734      177.4498      246.1188      183.0247      174.7988      177.5155      196.5373      192.6705      216.6911      257.0573      256.8048      182.1909      155.2663      155.4662      138.2112      102.8291       93.8555       87.1637       87.9813      102.3196       93.9641       81.1691       76.0005       86.1432       97.3126      111.8526      113.1902      110.5834      110.0867      137.2004      159.8123      186.0146      181.9642      179.7209      203.8105      205.4156      212.1775      214.3939      214.0346      205.6259      198.2705      187.9134      178.3752      181.0791      181.2305      189.2099      184.4565      208.2599      219.7958      264.7614      283.9361      351.8900      344.8453      309.2106      339.7863      317.9977      325.4754      380.4600      346.3766      337.7335      369.8974      425.3433      438.9762      430.3555      433.7316      475.5143      475.8226      386.7755      377.4142      331.0821      316.1697      259.0075      255.8198      221.9690      223.7847      223.2144      230.2654      217.5981      215.2132      230.4922      214.5730      181.6508      181.3409      170.8890      174.5437        0.0000        0.0000        0.0000        0.0000        0.0000        0.0000        0.0000        0.0000        0.0000        0.0000        0.0000        0.0000        0.0000        0.0000        0.0000        0.0000        0.0000        0.0000        0.0000        0.0000        0.0000        0.0000        0.0000        0.0000        0.0000        0.0000        0.0000        0.0000        0.0000        0.0000        0.0000        0.0000        0.0000        0.0000        0.0000        0.0000        0.0000        0.0000        0.0000        0.0000        0.0000        0.0000        0.0000        0.0000        0.0000        0.0000        0.0000        0.0000        0.0000        0.0000        0.0000        0.0000
        0.0000        0.0000        0.0000        0.0000        0.0000        0.0000        0.0000        0.0000        0.0000        0.0000        0.0000        0.0000        0.0000        0.0000        0.0000        0.0000        0.0000        0.0000        0.0000        0.0000        0.0000        0.0000        0.0000        0.0000        0.0000        0.0000        0.0000        0.0000        0.0000        0.0000        0.0000        0.0000        0.0000        0.0000        0.0000        0.0000        0.0000        0.0000        0.0000       45.9362       37.9829       37.4906       52.0175       77.0291       96.6050      103.9570      105.6958      156.7550      125.8524      126.4035      135.3577      148.1677      158.4316      185.7238      206.5898      159.8177      166.7365      154.6475      151.6831      203.5594      215.6896      198.3300      197.2914      169.3179      176.0953      191.1439      190.9503      210.0522      239.8075      252.7608      279.6641      339.2961      338.7135      286.5286      293.2873      312.4489      368.0677      290.7647      237.6843      266.9957      249.6145      218.5970      189.2779      134.0516      105.0552      126.1985      127.8633      132.4271      186.6150      147.6213      117.3467       85.6374       83.1676      129.8073       88.0433      124.2122      161.9310      186.2297      203.0538      178.5343      164.2690      153.3758      184.3298      182.2957      196.2451      181.1262      172.1107      190.5034      188.7690      186.9309      180.3386      188.3647      182.9476      170.5216      168.3173      192.7772      180.7453      157.9323      157.3274      199.5626      230.5433      264.1907      245.0981      186.9677      151.1222      140.3911      122.9852      104.5570      102.6292       99.5168       95.5166      122.2769      103.2623       84.5700      105.1961      192.3718      114.5988      104.5024      136.2110      135.5452      145.8652      196.7773      211.8290      222.0672      224.0509      199.4492      226.9934      248.0453      233.3440      217.0231      219.0895      231.2021      233.5223      209.2744      206.3036      212.6888      187.8114      185.4527      207.6763      237.2926      242.5283      283.0166      334.7817      377.7107      365.7615      343.8957      361.0822      386.5530      428.6114      422.3264      393.4552      319.5833      325.6048      353.1101      335.9332      452.8149      476.7139      434.3596      435.8744      328.8524      341.9547      328.4322      269.2056      229.0852      202.4903      202.6157      222.4468      210.1427      231.8676      221.3521      252.3016      238.1890      210.5100      208.3037      185.2865      181.5058      190.0550        0.0000        0.0000        0.0000        0.0000        0.0000        0.0000        0.0000        0.0000        0.0000        0.0000        0.0000        0.0000        0.0000        0.0000        0.0000        0.0000        0.0000        0.0000        0.0000        0.0000        0.0000        0.0000        0.0000        0.0000        0.0000        0.0000        0.0000        0.0000        0.0000        0.0000        0.0000        0.0000        0.0000        0.0000        0.0000        0.0000        0.0000        0.0000        0.0000        0.0000        0.0000        0.0000        0.0000        0.0000        0.0000        0.0000        0.0000        0.0000        0.0000        0.0000        0.0000        0.0000
        0.0000        0.0000        0.0000        0.0000        0.0000        0.0000        0.0000        0.0000        0.0000        0.0000        0.0000        0.0000        0.0000        0.0000        0.0000        0.0000        0.0000        0.0000        0.0000        0.0000        0.0000        0.0000        0.0000        0.0000        0.0000        0.0000        0.0000        0.0000        0.0000        0.0000        0.0000        0.0000        0.0000        0.0000        0.0000        0.0000        0.0000        0.0000        0.0000        0.0000       24.2219       31.2385       42.6736       63.6232       92.1330       97.8895       92.2095      118.9213       88.5999      106.7649      127.4921      145.7132      161.5078      172.5658      195.1867      148.7797      162.1561      136.8716      151.0283      233.4510      247.0858      248.3016      226.8804      229.8975      211.7523      185.8505      201.2661      247.5580      256.9949      238.2360      294.3219      368.1190      346.5488      268.4208      300.8537      292.2104      350.3790      329.8726      290.0759      243.7946      210.1831      176.5630      169.5187      145.4707      154.5659      220.9375      202.8394      202.9876      244.7360      192.0606      144.6602       97.8443       66.4262      124.6209       81.0493      103.0445      126.2460      136.6600      182.0526      172.9186      179.5403      170.7107      170.9455      180.2700      179.7308      173.0445      168.6269      179.5767      174.7647      181.9262      191.7385      188.2182      179.9369      156.5568      156.2022      186.0529      191.4441      193.1804      170.9709      214.6727      219.1973      283.3624      229.8988      171.7987      158.9440      167.1630      129.3975      112.3989      104.2897      108.0780      125.7498      186.4022      185.4313      133.0231      154.9840      207.0284      150.0455      145.7606      161.3047      164.5692      173.6000      228.9558      245.6850      267.5980      233.2669      238.9427      251.3269      270.6174      262.1102      289.9127      284.9096      248.7549      253.5876      213.1430      201.6908      197.7569      195.2626      190.7988      196.1884      243.5526      307.4676      322.1482      356.4700      364.7028      349.1083      387.4665      412.5426      449.9252      485.7285      468.0204      379.3145      301.0888      293.1734      310.6705      359.4136      426.7717      421.2558      384.1252      454.3656      333.8272      333.7509      348.4828      306.8417      229.4621      206.9165      235.4135      280.3263      230.0145      208.4181      223.9747      224.1715      230.9875      242.7099      192.7536      186.1263      175.5417        0.0000        0.0000        0.0000        0.0000        0.0000        0.0000        0.0000        0.0000        0.0000        0.0000        0.0000        0.0000        0.0000        0.0000        0.0000        0.0000        0.0000        0.0000        0.0000        0.0000        0.0000        0.0000        0.0000        0.0000        0.0000        0.0000        0.0000        0.0000        0.0000        0.0000        0.0000        0.0000        0.0000        0.0000        0.0000        0.0000        0.0000        0.0000        0.0000        0.0000        0.0000        0.0000        0.0000        0.0000        0.0000        0.0000        0.0000        0.0000        0.0000        0.0000        0.0000        0.0000        0.0000
        0.0000        0.0000        0.0000        0.0000        0.0000        0.0000        0.0000        0.0000        0.0000        0.0000        0.0000        0.0000        0.0000        0.0000        0.0000        0.0000        0.0000        0.0000        0.0000        0.0000        0.0000        0.0000        0.0000        0.0000        0.0000        0.0000        0.0000        0.0000        0.0000        0.0000        0.0000        0.0000        0.0000        0.0000        0.0000        0.0000        0.0000        0.0000        0.0000        0.0000        0.0000        0.0000        0.0000      115.7561      126.5933      112.7973      119.4443      135.0108      136.1031      201.9448      145.6137      136.7236      153.7737      135.6209      180.5346      206.4958      188.5340      192.5574      211.7585      205.3985      221.7939      204.2576      199.9441      207.7921      190.6461      184.2649      220.4045      246.7316      224.1527      227.2429      230.4625      287.1134      261.7097      261.3852      274.2666      267.2866      336.1807      296.6597      256.2682      237.6756      175.1364      186.6200      210.8869      321.3047      373.2624      453.1580      454.3185      435.9778      420.6917      373.4220      309.3853      185.5449      146.8642      146.7793      135.3003      129.3464      125.5911      138.6983      182.9160      183.6527      194.6590      233.2642      254.9894      184.2298      189.0964      206.5055      201.4138      196.7153      196.3695      204.6582      213.5356      213.2693      215.9546      181.9194      184.4742      224.4034      217.3551      213.5737      216.9596      208.2594      214.4571      226.0498      193.1861      182.9461      158.4945      143.4033      121.1974       96.1896       93.2308      108.5641      131.8605      192.3368      173.5465      154.3787      160.9792      193.9318      206.3589      224.3386      212.7346      211.1746      230.7606      245.5900      256.6475      255.8937      250.9735      272.6846      277.1690      297.6834      304.2769      320.4290      317.9495      265.4401      252.0090      247.2107      244.1199      230.1096      210.8575      207.0452      212.2720      256.3940      288.7545      310.1596      312.7322      326.5267      339.1541      373.7210      390.2665      392.7719      403.1232      347.4196      327.0522      306.4764      281.7434      280.4282      299.3304      346.4335      361.6043      365.6629      352.6341      272.0692      247.4490      254.4330      298.1860      318.1053      239.5313      272.3821      285.4592      227.8975      228.8326      198.5345      215.4428      199.5788      226.3620      165.5464      197.0014      156.7800        0.0000        0.0000        0.0000        0.0000        0.0000        0.0000        0.0000        0.0000        0.0000        0.0000        0.0000        0.0000        0.0000        0.0000        0.0000        0.0000        0.0000        0.0000        0.0000        0.0000        0.0000        0.0000        0.0000        0.0000        0.0000        0.0000        0.0000        0.0000        0.0000        0.0000        0.0000        0.0000        0.0000        0.0000        0.0000        0.0000        0.0000        0.0000        0.0000        0.0000        0.0000        0.0000        0.0000        0.0000        0.0000        0.0000        0.0000        0.0000        0.0000        0.0000        0.0000        0.0000        0.0000
        0.0000        0.0000        0.0000        0.0000        0.0000        0.0000        0.0000        0.0000        0.0000        0.0000        0.0000        0.0000        0.0000        0.0000        0.0000        0.0000        0.0000        0.0000        0.0000        0.0000        0.0000        0.0000        0.0000        0.0000        0.0000        0.0000        0.0000        0.0000        0.0000        0.0000        0.0000        0.0000        0.0000        0.0000        0.0000        0.0000        0.0000        0.0000        0.0000        0.0000        0.0000        0.0000        0.0000        0.0000      131.2179      144.3278      122.9203      132.4800      146.0000      194.4949      155.6680      128.2137      137.9505      141.4790      148.1085      164.3832      175.7506      183.4436      183.5068      152.4603      175.2327      173.4679      180.5177      165.5433      156.1285      167.2609      177.8996      196.2612      237.7427      228.4882      212.8684      250.6775      192.9882      206.1567      188.4147      212.9221      265.2197      231.0866      182.6360      182.6536      183.3652      219.5781      293.7034      418.5682      465.1229      558.2792      542.4081      505.5181      484.3681      425.8026      370.9464      208.4804      159.0103      137.4071      157.4060      147.4146      144.2445      147.1575      185.8077      234.1865      203.4014      244.7290      211.7974      163.9052      188.4106      193.1266      192.1269      197.0007      182.9160      210.1272      232.8834      247.6143      231.5476      208.1098      201.3915      226.9946      233.2455      215.6568      232.5107      218.9021      230.3512      196.8857      171.3869      140.5430      141.8285      139.1402      138.9133      116.7386       86.6526      106.4024      132.6239      224.1095      159.9447      144.4868      166.1158      215.7419      242.6560      268.9556      275.1356      282.9171      309.3472      338.6563      310.1843      287.7862      281.2985      289.8049      302.5303      339.9610      365.6920      348.1747      333.3706      303.4142      281.9420      279.7508      281.7055      253.4071      225.1294      229.3278      259.3370      287.7728      309.9539      324.5356      319.6318      343.6510      367.5676      419.9973      402.6672      371.8807      379.2494      360.8242      314.0514      298.2583      275.1938      271.3740      291.4572      337.4137      331.5210      321.9955      278.1249      235.4910      212.1656      206.6643      227.7046      207.5854      211.0537      240.8901      220.6994      189.1421      175.8771      202.9846      246.8390      214.6369      190.8710      175.6309      185.2614      188.7300        0.0000        0.0000        0.0000        0.0000        0.0000        0.0000        0.0000        0.0000        0.0000        0.0000        0.0000        0.0000        0.0000        0.0000        0.0000        0.0000        0.0000        0.0000        0.0000        0.0000        0.0000        0.0000        0.0000        0.0000        0.0000        0.0000        0.0000        0.0000        0.0000        0.0000        0.0000        0.0000        0.0000        0.0000        0.0000        0.0000        0.0000        0.0000        0.0000        0.0000        0.0000        0.0000        0.0000        0.0000        0.0000        0.0000        0.0000        0.0000        0.0000        0.0000        0.0000        0.0000        0.0000
        0.0000        0.0000        0.0000        0.0000        0.0000        0.0000        0.0000        0.0000        0.0000        0.0000        0.0000        0.0000        0.0000        0.0000        0.0000        0.0000        0.0000        0.0000        0.0000        0.0000        0.0000        0.0000        0.0000        0.0000        0.0000        0.0000        0.0000        0.0000        0.0000        0.0000        0.0000        0.0000        0.0000        0.0000        0.0000        0.0000        0.0000        0.0000        0.0000        0.0000        0.0000        0.0000        0.0000        0.0000        0.0000        0.0000      169.2703      184.5877      171.5797      199.2311      178.5753      126.9437      144.3444      134.1828      144.0074      157.7207      167.8123      174.5881      186.9316      177.7940      186.9967      181.8826      169.8907      131.4377      121.6016      125.2030      141.6121      172.9546      190.0661      195.6322      188.0659      175.7610      157.6661      145.5204      182.2906      148.7565      155.6294      172.4234      166.8894      192.3481      241.4713      350.8096      428.6776      508.5491      543.7010      578.0048      554.4714      538.3530      535.6856      531.0467      451.3660      254.6258      186.5174      155.7831      149.3575      152.6444      148.0657      156.0779      182.8642      202.1089      212.0793      308.9423      219.1555      185.0828      203.5382      193.9119      213.0014      199.2846      193.2710      204.4746      233.3844      252.0968      224.0992      234.2234      238.9508      257.0132      257.8155      251.2580      237.4562      201.4486      204.5920      180.7509      172.2055      171.9408      167.6007      149.4841      166.6159      139.8334      127.3123      119.1653      141.9645      171.4257      160.1578      157.8589      192.6317      275.6314      289.3914      334.3027      315.6061      313.2877      335.0110      366.9133      349.3433      311.4479      329.8798      347.4839      353.9603      389.5336      401.7265      367.9467      348.6124      324.4286      311.5702      309.2366      312.5267      293.4098      263.2213      273.3783      295.0543      292.3398      296.4564      296.3991      307.9221      340.3346      342.2689      349.0618      348.1826      339.4260      320.5099      296.8019      301.8041      272.8548      290.7348      293.2483      346.9908      326.5318      340.9662      289.4432      243.0572      224.5741      203.2150      227.5908      204.7363      194.9268      206.2639      185.5421      155.0828      182.5234      176.2062      203.4488      217.6234      200.7314      136.8768      155.5280      149.9681      136.8600        0.0000        0.0000        0.0000        0.0000        0.0000        0.0000        0.0000        0.0000        0.0000        0.0000        0.0000        0.0000        0.0000        0.0000        0.0000        0.0000        0.0000        0.0000        0.0000        0.0000        0.0000        0.0000        0.0000        0.0000        0.0000        0.0000        0.0000        0.0000        0.0000        0.0000        0.0000        0.0000        0.0000        0.0000        0.0000        0.0000        0.0000        0.0000        0.0000        0.0000        0.0000        0.0000        0.0000        0.0000        0.0000        0.0000        0.0000        0.0000        0.0000        0.0000        0.0000        0.0000        0.0000
        0.0000        0.0000        0.0000        0.0000        0.0000        0.0000        0.0000        0.0000        0.0000        0.0000        0.0000        0.0000        0.0000        0.0000        0.0000        0.0000        0.0000        0.0000        0.0000        0.0000        0.0000        0.0000        0.0000        0.0000        0.0000        0.0000        0.0000        0.0000        0.0000        0.0000        0.0000        0.0000        0.0000        0.0000        0.0000        0.0000        0.0000        0.0000        0.0000        0.0000        0.0000        0.0000        0.0000        0.0000        0.0000        0.0000        0.0000      286.2478      279.2478      251.6681      206.6737      135.4171      127.1031      132.0227      146.0128      169.4306      175.6855      182.4276      191.6942      191.7412      191.9906      173.5478      161.7111      124.6388      164.9111      112.0603      120.4806      159.6745      170.6949      173.2640      156.6726      147.1798      132.4392      124.1685      155.3719      127.8583      139.7192      233.9120      193.5387      258.3727      321.5414      384.8750      413.1429      484.0555      514.1286      522.5422      526.8232      525.3392      541.6552      548.0836      457.1372      263.6126      236.4757      185.2556      164.4776      160.9543      195.9626      207.8460      210.7542      203.7666      200.3432      193.3549      182.7479      203.5813      216.4223      223.8748      203.8762      221.0729      214.1343      225.3350      230.1607      241.3851      243.7869      258.5431      275.8343      264.5746      257.6972      251.2276      229.4126      199.1696      176.1721      193.0770      210.4643      222.0521      218.5166      180.3878      202.0497      174.6415      150.2899      126.0965      147.0606      193.1110      165.4581      178.5708      227.8934      281.8111      302.2336      361.7631      343.3433      340.8963      360.1889      395.9326      373.3376      370.8251      367.1803      354.0812      372.9320      388.8556      389.4162      371.4240      341.2022      304.2048      282.3951      271.4045      298.7715      312.2253      285.5148      276.5937      274.1735      265.5833      281.1432      273.1995      264.7285      290.3721      283.2715      316.3560      280.6758      232.5655      224.8107      260.7061      293.0360      274.6087      257.1294      264.5891      303.5656      287.5114      286.1357      275.7000      290.9898      248.9933      229.4179      254.7006      214.2497      202.7950      193.3795      188.3329      178.5405      199.0169      199.1693      166.9475      161.9063      151.6107      109.7425      131.5456      125.5444        0.0000        0.0000        0.0000        0.0000        0.0000        0.0000        0.0000        0.0000        0.0000        0.0000        0.0000        0.0000        0.0000        0.0000        0.0000        0.0000        0.0000        0.0000        0.0000        0.0000        0.0000        0.0000        0.0000        0.0000        0.0000        0.0000        0.0000        0.0000        0.0000        0.0000        0.0000        0.0000        0.0000        0.0000        0.0000        0.0000        0.0000        0.0000        0.0000        0.0000        0.0000        0.0000        0.0000        0.0000        0.0000        0.0000        0.0000        0.0000        0.0000        0.0000        0.0000        0.0000        0.0000        0.0000
        0.0000        0.0000        0.0000        0.0000        0.0000        0.0000        0.0000        0.0000        0.0000        0.0000        0.0000        0.0000        0.0000        0.0000        0.0000        0.0000        0.0000        0.0000        0.0000        0.0000        0.0000        0.0000        0.0000        0.0000        0.0000        0.0000        0.0000        0.0000        0.0000        0.0000        0.0000        0.0000        0.0000        0.0000        0.0000        0.0000        0.0000        0.0000        0.0000        0.0000        0.0000        0.0000        0.0000        0.0000        0.0000        0.0000        0.0000        0.0000        0.0000        0.0000      354.3543      245.3811      205.2626      171.5238      200.3204      208.6116      211.6075      212.7676      234.0082      288.7773      280.6142      269.9233      275.2708      140.4944      146.8301      135.8304        0.0000        0.0000      156.6704      150.5098      144.7155      174.1146      169.8082      151.0378      132.0061      157.3157      218.5015      288.7380      253.0310      288.6074      326.7936      358.7331      371.5954      348.1723      381.5185      428.4987      420.4706      336.5298      292.6021        0.0000        0.0000        0.0000        0.0000      223.6662      253.2661      334.2137      427.5207      476.2108        0.0000      337.3969      256.7378      211.1701      227.9337      232.5031      225.9448      226.5429      249.3231      266.2614      270.9052      286.0171      256.4570      242.7557      269.4627      305.1473      296.2208      282.7548      274.2989      279.3459      265.7447      237.2795      215.3800      231.4252      283.0872      290.0221      274.9486      253.5928      233.9391      225.5119      185.1107      185.9654      204.8522      228.4641      211.5413      244.9625      258.2252      305.1406      358.3480      349.4904      346.5837      353.0002      398.3733      418.7992      388.8733      366.6029      354.0609      328.4080      341.0552      305.6859      277.8018      270.9015      282.6361      236.6535      194.5479      241.6666      246.6066      297.8115      251.5633      257.0682      259.4568      219.9770      205.0392      224.9287      217.6696      188.5550      198.7207      199.0378      190.1970      174.8759      181.3427      188.0540      190.3691      191.5125      198.8893      200.7430      222.5789      250.5127      282.4421      263.6425      263.3318      265.9170      231.6464      220.4489      207.4526      212.7292      196.1849      211.3101      209.1940      186.4114      157.2050      142.5361      149.6663      134.2718       97.2853        0.0000        0.0000        0.0000        0.0000        0.0000        0.0000        0.0000        0.0000        0.0000        0.0000        0.0000        0.0000        0.0000        0.0000        0.0000        0.0000        0.0000        0.0000        0.0000        0.0000        0.0000        0.0000        0.0000        0.0000        0.0000        0.0000        0.0000        0.0000        0.0000        0.0000        0.0000        0.0000        0.0000        0.0000        0.0000        0.0000        0.0000        0.0000        0.0000        0.0000        0.0000        0.0000        0.0000        0.0000        0.0000        0.0000        0.0000        0.0000        0.0000        0.0000        0.0000        0.0000        0.0000        0.0000        0.0000        0.0000
        0.0000        0.0000        0.0000        0.0000        0.0000        0.0000        0.0000        0.0000        0.0000        0.0000        0.0000        0.0000        0.0000        0.0000        0.0000        0.0000        0.0000        0.0000        0.0000        0.0000        0.0000        0.0000        0.0000        0.0000        0.0000        0.0000        0.0000        0.0000        0.0000        0.0000        0.0000        0.0000        0.0000        0.0000        0.0000        0.0000        0.0000        0.0000        0.0000        0.0000        0.0000        0.0000        0.0000        0.0000        0.0000        0.0000        0.0000        0.0000        0.0000        0.0000        0.0000        0.0000        0.0000        0.0000        0.0000      248.5757      261.6542      253.6157        0.0000        0.0000        0.0000      332.3885      275.3479      169.4479      163.8509        0.0000        0.0000        0.0000        0.0000        0.0000        0.0000        0.0000      189.3251      165.4850      174.0722      194.0021      200.0433      242.4948      279.2427      313.9142      326.7980      335.9684      385.0168      430.4418      499.8189      476.3048      389.9800      256.0076        0.0000        0.0000        0.0000        0.0000        0.0000        0.0000      443.5882      603.3317        0.0000        0.0000        0.0000      475.1454      348.2849      270.5042      264.9532      263.7075      240.6986      210.5473      209.3014      256.9236      255.3729      248.5502      246.4901      273.6486      303.3748      332.8568      326.1860      312.0954      288.5768      281.3224      295.7613      265.0668      243.4358      257.6264      277.9217      259.5810      293.9901      300.1335      239.5257      232.5744      226.9176      225.7143      214.6205      215.9096      234.2826      263.1542      278.7675      291.1067      322.9164      378.6613      362.8359      369.2601      413.7231      417.4696      418.5627      342.7987      326.7714      307.8871      309.9669      294.8347      280.9919      285.7507      275.0729      180.9300      174.7917      192.4673      211.2628      255.0496      224.2684      233.5098      234.2189      229.4648      230.5026      235.6290      242.8085      204.8925      207.8162      163.2883      161.4351      179.8022      172.3462      179.2504      188.4711      201.5703      187.3648      189.7892      207.1520      224.5078      255.6066      253.6322      264.5226      260.2786      229.6696      222.4629      211.0243      206.2774      197.0612      217.0294      197.7759      173.9596      145.1946      129.5734      120.8618       96.0083       62.6200        0.0000        0.0000        0.0000        0.0000        0.0000        0.0000        0.0000        0.0000        0.0000        0.0000        0.0000        0.0000        0.0000        0.0000        0.0000        0.0000        0.0000        0.0000        0.0000        0.0000        0.0000        0.0000        0.0000        0.0000        0.0000        0.0000        0.0000        0.0000        0.0000        0.0000        0.0000        0.0000        0.0000        0.0000        0.0000        0.0000        0.0000        0.0000        0.0000        0.0000        0.0000        0.0000        0.0000        0.0000        0.0000        0.0000        0.0000        0.0000        0.0000        0.0000        0.0000        0.0000        0.0000        0.0000        0.0000        0.0000
        0.0000        0.0000        0.0000        0.0000        0.0000        0.0000        0.0000        0.0000        0.0000        0.0000        0.0000        0.0000        0.0000        0.0000        0.0000        0.0000        0.0000        0.0000        0.0000        0.0000        0.0000        0.0000        0.0000        0.0000        0.0000        0.0000        0.0000        0.0000        0.0000        0.0000        0.0000        0.0000        0.0000        0.0000        0.0000        0.0000        0.0000        0.0000        0.0000        0.0000        0.0000        0.0000        0.0000        0.0000        0.0000        0.0000        0.0000        0.0000        0.0000        0.0000        0.0000        0.0000        0.0000        0.0000        0.0000        0.0000        0.0000        0.0000        0.0000        0.0000        0.0000      394.8621      341.5880      207.2349      177.2719        0.0000        0.0000        0.0000        0.0000        0.0000        0.0000        0.0000        0.0000      175.5379      193.6133      212.1143      205.7618      239.3188      306.0122      356.2439      347.3338      362.0299      434.2351      515.0125      488.0745        0.0000        0.0000        0.0000        0.0000        0.0000        0.0000        0.0000        0.0000        0.0000        0.0000        0.0000        0.0000        0.0000        0.0000        0.0000      389.1422      272.4715      267.3960      299.1971      285.5756      238.6093      226.3137      232.5934      261.4327      266.3282      251.9080      302.3390      300.6904      308.7110      291.1079      320.6820      324.9406      324.0692      322.7573      266.3669      268.9211      263.5448      262.6870      263.2729      276.3003      259.4633      263.8981      261.9370      240.2875      225.8442      222.5555      245.3170      265.1407      284.8206      264.8109      298.2625      321.5886      367.5927      356.9312      365.6445      397.9586      424.9578      337.7377      329.7415      344.8962      297.5736      278.3403      288.9746      283.9076      264.3217      226.5125      167.0503      141.5656      156.8457      174.9065      208.7329      210.3582      219.5945      213.3269      260.0630      263.3462      244.3245      246.5353      197.7093      157.5203      172.4958      148.6120      158.4845      171.4338      175.1387      190.9004      196.4849      198.0110      172.4802      175.5480      220.5750      252.5188      242.5993      238.8579      237.0521      237.7716      233.6007      220.2195      202.3721      216.6422      206.6997      212.5578      192.7988      160.4495      123.4085       97.1609       69.9929        0.0000        0.0000        0.0000        0.0000        0.0000        0.0000        0.0000        0.0000        0.0000        0.0000        0.0000        0.0000        0.0000        0.0000        0.0000        0.0000        0.0000        0.0000        0.0000        0.0000        0.0000        0.0000        0.0000        0.0000        0.0000        0.0000        0.0000        0.0000        0.0000        0.0000        0.0000        0.0000        0.0000        0.0000        0.0000        0.0000        0.0000        0.0000        0.0000        0.0000        0.0000        0.0000        0.0000        0.0000        0.0000        0.0000        0.0000        0.0000        0.0000        0.0000        0.0000        0.0000        0.0000        0.0000        0.0000        0.0000        0.0000
        0.0000        0.0000        0.0000        0.0000        0.0000        0.0000        0.0000        0.0000        0.0000        0.0000        0.0000        0.0000        0.0000        0.0000        0.0000        0.0000        0.0000        0.0000        0.0000        0.0000        0.0000        0.0000        0.0000        0.0000        0.0000        0.0000        0.0000        0.0000        0.0000        0.0000        0.0000        0.0000        0.0000        0.0000        0.0000        0.0000        0.0000        0.0000        0.0000        0.0000        0.0000        0.0000        0.0000        0.0000        0.0000        0.0000        0.0000        0.0000        0.0000        0.0000        0.0000        0.0000        0.0000        0.0000        0.0000        0.0000        0.0000        0.0000        0.0000        0.0000        0.0000        0.0000      383.4472      226.8749        0.0000        0.0000        0.0000        0.0000        0.0000        0.0000        0.0000        0.0000        0.0000        0.0000      188.7316      182.4184      216.0948      262.1882      344.8929      418.6781      420.7646      464.2434      496.8355      476.5387        0.0000        0.0000        0.0000        0.0000        0.0000        0.0000        0.0000        0.0000        0.0000        0.0000        0.0000        0.0000        0.0000        0.0000        0.0000        0.0000        0.0000      316.0335      267.3516      280.5359      313.5833      291.6800      232.9815      243.5281      246.1308      291.7503      308.6614      341.1779      342.7315      332.4119      296.6799      315.5594      333.1471      321.8565      310.0703      278.0913      286.6071      274.7740      279.9094      308.6217      275.2318      280.6437      272.2507      270.5587      260.5000      241.7587      241.6127      282.1206      275.7843      275.8093      264.4362      313.0231      329.6310      348.2282      369.7542      354.1419      370.0893      345.7109      317.0206      287.7385      300.3370      269.5984      252.8575      251.9780      224.2145      206.7122      174.0899      134.0574      122.3306      148.7255      156.4842      185.8192      191.8156      206.5909      184.5420      202.4873      216.0499      206.7712      190.5311      181.6344      138.8580      136.8811      124.8127      156.9453      166.1410      160.5000      164.7713      178.6580      172.8645      169.1602      177.0643      217.0370      223.2021      225.1146      225.1306      233.7364      226.1413      233.0271      226.8550      217.8230      235.0768      211.5477      209.6925      186.0029      162.3105      141.8318      106.1006        0.0000        0.0000        0.0000        0.0000        0.0000        0.0000        0.0000        0.0000        0.0000        0.0000        0.0000        0.0000        0.0000        0.0000        0.0000        0.0000        0.0000        0.0000        0.0000        0.0000        0.0000        0.0000        0.0000        0.0000        0.0000        0.0000        0.0000        0.0000        0.0000        0.0000        0.0000        0.0000        0.0000        0.0000        0.0000        0.0000        0.0000        0.0000        0.0000        0.0000        0.0000        0.0000        0.0000        0.0000        0.0000        0.0000        0.0000        0.0000        0.0000        0.0000        0.0000        0.0000        0.0000        0.0000        0.0000        0.0000        0.0000        0.0000
        0.0000        0.0000        0.0000        0.0000        0.0000        0.0000        0.0000        0.0000        0.0000        0.0000        0.0000        0.0000        0.0000        0.0000        0.0000        0.0000        0.0000        0.0000        0.0000        0.0000        0.0000        0.0000        0.0000        0.0000        0.0000        0.0000        0.0000        0.0000        0.0000        0.0000        0.0000        0.0000        0.0000        0.0000        0.0000        0.0000        0.0000        0.0000        0.0000        0.0000        0.0000        0.0000        0.0000        0.0000        0.0000        0.0000        0.0000        0.0000        0.0000        0.0000        0.0000        0.0000        0.0000        0.0000        0.0000        0.0000        0.0000        0.0000        0.0000        0.0000        0.0000        0.0000        0.0000        0.0000        0.0000        0.0000        0.0000        0.0000        0.0000        0.0000        0.0000        0.0000        0.0000        0.0000      229.1891      223.8983      281.1126      304.7126      318.4070      368.5744      420.1342      445.4106      443.1812        0.0000        0.0000        0.0000        0.0000        0.0000        0.0000        0.0000        0.0000        0.0000        0.0000        0.0000        0.0000        0.0000        0.0000        0.0000        0.0000        0.0000        0.0000      314.3740      246.1896      278.1229      309.0532      307.9810      272.7798      287.7542      304.5662      323.2148      337.6771      361.5772      371.5278      340.0314      344.0315      361.3702      346.4415      331.2986      306.6355      258.1357      249.6386      260.9527      261.2369      305.0870      309.7688      298.4919      300.2548      301.6707      286.1096      283.3239      298.3303      307.7490      314.2079      331.9253      330.3631      327.0012      349.6695      329.4286      310.6309      302.0604      314.9566      306.2779      271.4159      243.7806      219.7219      206.0085      172.0403      168.8394      159.3238      151.9464      125.9488      129.3506      131.1219      147.2582      137.6662      162.3893      180.7650      183.0822      162.3916      158.8434      168.9855      166.6690      143.9702      125.2584      128.5318       93.4019       93.3402       92.8773      106.6248      112.1251      134.3378      157.4012      141.8428      152.7762      162.0371      195.5249      211.6089      219.2175      225.2734      237.7863      231.2642      228.8326      223.6428      221.6147      219.0670      210.2920      202.3283      170.5579      153.6208      150.4950      118.9824        0.0000        0.0000        0.0000        0.0000        0.0000        0.0000        0.0000        0.0000        0.0000        0.0000        0.0000        0.0000        0.0000        0.0000        0.0000        0.0000        0.0000        0.0000        0.0000        0.0000        0.0000        0.0000        0.0000        0.0000        0.0000        0.0000        0.0000        0.0000        0.0000        0.0000        0.0000        0.0000        0.0000        0.0000        0.0000        0.0000        0.0000        0.0000        0.0000        0.0000        0.0000        0.0000        0.0000        0.0000        0.0000        0.0000        0.0000        0.0000        0.0000        0.0000        0.0000        0.0000        0.0000        0.0000        0.0000        0.0000        0.0000        0.0000
        0.0000        0.0000        0.0000        0.0000        0.0000        0.0000        0.0000        0.0000        0.0000        0.0000        0.0000        0.0000        0.0000        0.0000        0.0000        0.0000        0.0000        0.0000        0.0000        0.0000        0.0000        0.0000        0.0000        0.0000        0.0000        0.0000        0.0000        0.0000        0.0000        0.0000        0.0000        0.0000        0.0000        0.0000        0.0000        0.0000        0.0000        0.0000        0.0000        0.0000        0.0000        0.0000        0.0000        0.0000        0.0000        0.0000        0.0000        0.0000        0.0000        0.0000        0.0000        0.0000        0.0000        0.0000        0.0000        0.0000        0.0000        0.0000        0.0000        0.0000        0.0000        0.0000        0.0000        0.0000        0.0000        0.0000        0.0000        0.0000        0.0000        0.0000        0.0000        0.0000        0.0000        0.0000        0.0000        0.0000        0.0000        0.0000        0.0000        0.0000        0.0000        0.0000        0.0000        0.0000        0.0000        0.0000        0.0000        0.0000        0.0000        0.0000        0.0000        0.0000        0.0000        0.0000        0.0000        0.0000        0.0000        0.0000        0.0000        0.0000        0.0000      242.4966      228.8425      255.2610      264.4054      290.2774      283.5045      308.3455      324.3643      329.9193      350.4967      369.1826      362.4965      364.7819      359.1874      335.9407      338.6129      339.2145      308.6530      234.9993      222.8103      231.6047      262.4404      298.2700      317.6719      307.1849      316.2794      317.6987      322.0625      329.0543      355.8119      372.8707      370.3219      408.6018      405.5476      348.0786      353.7348      342.1082      325.6924      319.4127      307.7086      258.3730      276.0237      235.1187      228.5691      190.4628      163.3350      159.2781      121.2939      120.2216      110.0877      109.0479      124.7413      140.5678      145.8164      171.6540      174.4430      154.6617      173.9676      148.2403      156.3721      155.0001      159.8292      160.5151      117.5717       88.6415       81.2802       71.7506       79.1749       83.4884       98.5555      121.2752      129.3171      135.5592      137.6495      172.1019      197.8771      211.1692      219.5088      234.3084      220.9642      212.6794      207.2361      216.3264      213.8340      201.6127      189.5791      176.8749      141.5665      149.3818        0.0000        0.0000        0.0000        0.0000        0.0000        0.0000        0.0000        0.0000        0.0000        0.0000        0.0000        0.0000        0.0000        0.0000        0.0000        0.0000        0.0000        0.0000        0.0000        0.0000        0.0000        0.0000        0.0000        0.0000        0.0000        0.0000        0.0000        0.0000        0.0000        0.0000        0.0000        0.0000        0.0000        0.0000        0.0000        0.0000        0.0000        0.0000        0.0000        0.0000        0.0000        0.0000        0.0000        0.0000        0.0000        0.0000        0.0000        0.0000        0.0000        0.0000        0.0000        0.0000        0.0000        0.0000        0.0000        0.0000        0.0000        0.0000        0.0000
        0.0000        0.0000        0.0000        0.0000        0.0000        0.0000        0.0000        0.0000        0.0000        0.0000        0.0000        0.0000        0.0000        0.0000        0.0000        0.0000        0.0000        0.0000        0.0000        0.0000        0.0000        0.0000        0.0000        0.0000        0.0000        0.0000        0.0000        0.0000        0.0000        0.0000        0.0000        0.0000        0.0000        0.0000        0.0000        0.0000        0.0000        0.0000        0.0000        0.0000        0.0000        0.0000        0.0000        0.0000        0.0000        0.0000        0.0000        0.0000        0.0000        0.0000        0.0000        0.0000        0.0000        0.0000        0.0000        0.0000        0.0000        0.0000        0.0000        0.0000        0.0000        0.0000        0.0000        0.0000        0.0000        0.0000        0.0000        0.0000        0.0000        0.0000        0.0000        0.0000        0.0000        0.0000        0.0000        0.0000        0.0000        0.0000        0.0000        0.0000        0.0000        0.0000        0.0000        0.0000        0.0000        0.0000        0.0000        0.0000        0.0000        0.0000        0.0000        0.0000        0.0000        0.0000        0.0000        0.0000        0.0000        0.0000        0.0000        0.0000        0.0000      205.1844      217.0793      234.9801      250.2065      272.4524      284.3387      315.2379      310.3310      349.9688      357.2961      384.3394      374.8419      346.3327      323.4419      317.3637      323.7209      298.4337      291.5681      223.9867      212.7080      229.9217      250.5115      285.5926      320.4939      337.9646      353.0910      346.7261      350.6683      360.0279      377.2523      396.6496      405.1261      416.4559      418.0521      393.1495      364.9639      362.8951      327.4194      295.7194      289.7628      279.2489      269.1491      197.9147      200.0154      169.2638      156.3383      154.7234      139.3959      114.0943      106.5792      100.3915      118.3794      142.1156      155.6300      186.1105      181.5532      160.2266      183.4832      146.7997      157.4472      150.8425      163.8149      126.3568       92.8251       78.8820       69.7198       68.7390       60.5484       69.1554       87.2826      101.2426      110.2375      121.6366      125.7531      155.6395      171.1086      196.6499      217.8315      222.9524      214.1940      209.7064      197.6935      205.2092      205.1534      193.6005      183.3972      191.5810      168.8640      141.4683        0.0000        0.0000        0.0000        0.0000        0.0000        0.0000        0.0000        0.0000        0.0000        0.0000        0.0000        0.0000        0.0000        0.0000        0.0000        0.0000        0.0000        0.0000        0.0000        0.0000        0.0000        0.0000        0.0000        0.0000        0.0000        0.0000        0.0000        0.0000        0.0000        0.0000        0.0000        0.0000        0.0000        0.0000        0.0000        0.0000        0.0000        0.0000        0.0000        0.0000        0.0000        0.0000        0.0000        0.0000        0.0000        0.0000        0.0000        0.0000        0.0000        0.0000        0.0000        0.0000        0.0000        0.0000        0.0000        0.0000        0.0000        0.0000        0.0000
        0.0000        0.0000        0.0000        0.0000        0.0000        0.0000        0.0000        0.0000        0.0000        0.0000        0.0000        0.0000        0.0000        0.0000        0.0000        0.0000        0.0000        0.0000        0.0000        0.0000        0.0000        0.0000        0.0000        0.0000        0.0000        0.0000        0.0000        0.0000        0.0000        0.0000        0.0000        0.0000        0.0000        0.0000        0.0000        0.0000        0.0000        0.0000        0.0000        0.0000        0.0000        0.0000        0.0000        0.0000        0.0000        0.0000        0.0000        0.0000        0.0000        0.0000        0.0000        0.0000        0.0000        0.0000        0.0000        0.0000        0.0000        0.0000        0.0000        0.0000        0.0000        0.0000        0.0000        0.0000        0.0000        0.0000        0.0000        0.0000        0.0000        0.0000        0.0000        0.0000        0.0000        0.0000        0.0000        0.0000        0.0000        0.0000        0.0000        0.0000        0.0000        0.0000        0.0000        0.0000        0.0000        0.0000        0.0000        0.0000        0.0000        0.0000        0.0000        0.0000        0.0000        0.0000        0.0000        0.0000        0.0000        0.0000        0.0000        0.0000      256.1381      213.5126      231.4118      262.9379      252.1386      282.1362      300.2807      326.3701      289.7025      288.6661      314.1590      332.8842      363.8449      321.4951      294.9093      308.3528      310.9433      286.1327      283.2222      223.5264      207.3636      202.9919      229.6263      297.9452      312.4746      354.7379      377.0704      381.6994      373.8609      378.2585      336.5587      380.7520      382.3907      403.8922      389.6057      375.1733      335.0101      343.5705      293.9986      234.5285      247.0674      219.9574      200.1862      193.6948      181.0233      160.5048      157.1219      174.6439      152.1663      139.4226      137.3424      121.1549      116.7649      132.5204      151.2986      165.1482      144.2797      163.4904      180.8022      127.5792      139.9990      150.4621      142.7289      114.0235       97.2519       90.6589       63.0749       55.6627       63.7102       74.8484       89.1674      107.5888      123.6484      131.0388      124.5925      147.6946      162.4057      176.4825      191.2360      208.1598      224.3299      225.1301      189.3353      188.7471      190.4084      176.5325      161.5587      162.6342        0.0000        0.0000        0.0000        0.0000        0.0000        0.0000        0.0000        0.0000        0.0000        0.0000        0.0000        0.0000        0.0000       30.0300        0.0000        0.0000        0.0000       57.3900        0.0000        0.0000        0.0000        0.0000        0.0000        0.0000        0.0000        0.0000        0.0000        0.0000        0.0000        0.0000        0.0000        0.0000        0.0000        0.0000        0.0000        0.0000        0.0000        0.0000        0.0000        0.0000        0.0000        0.0000        0.0000        0.0000        0.0000        0.0000        0.0000        0.0000        0.0000        0.0000        0.0000        0.0000        0.0000        0.0000        0.0000        0.0000        0.0000        0.0000        0.0000        0.0000        0.0000
        0.0000        0.0000        0.0000        0.0000        0.0000        0.0000        0.0000        0.0000        0.0000        0.0000        0.0000        0.0000        0.0000        0.0000        0.0000        0.0000        0.0000        0.0000        0.0000        0.0000        0.0000        0.0000        0.0000        0.0000        0.0000        0.0000        0.0000        0.0000        0.0000        0.0000        0.0000        0.0000        0.0000        0.0000        0.0000        0.0000        0.0000        0.0000        0.0000        0.0000        0.0000        0.0000        0.0000        0.0000        0.0000        0.0000        0.0000        0.0000        0.0000        0.0000        0.0000        0.0000        0.0000        0.0000        0.0000        0.0000        0.0000        0.0000        0.0000        0.0000        0.0000        0.0000        0.0000        0.0000        0.0000        0.0000        0.0000        0.0000        0.0000        0.0000        0.0000        0.0000        0.0000        0.0000        0.0000        0.0000        0.0000        0.0000        0.0000        0.0000        0.0000        0.0000        0.0000        0.0000        0.0000        0.0000        0.0000        0.0000        0.0000        0.0000        0.0000        0.0000        0.0000        0.0000        0.0000        0.0000        0.0000        0.0000        0.0000        0.0000      271.6463      254.6572      293.4063      287.0053      279.5056      312.3489      279.4821      240.8083      233.9975      246.2656      270.3242      305.4277      311.7124      284.5509      263.3778      293.6625      273.8799      269.4000      251.0414      217.3949      195.7411      209.5806      248.2341      296.4287      334.0835      382.7808      375.7540      395.2304      394.4172      392.0631      347.6613      326.5835      355.1148      356.3474      330.4088      339.6310      302.2123      290.9944      277.7687      202.7442      189.3326      198.5258      190.5245      199.6597      200.4403      176.9226      197.9696      226.7097      251.0639      216.6886      206.0926      176.8190      148.5093      161.4980      144.5545      132.7318      126.0871      127.8315      142.5525      108.2643      101.6522      128.9994      128.7292       90.5329       77.9631       73.4743       64.6613       68.9868       72.0896       81.7445       91.1266      102.2241      120.7085      127.9333      121.3727      130.1487      136.4214      156.6534      168.7891      202.7660      206.1076      197.2646      183.1315      152.2053      146.2768      136.4765      130.3273      101.2772        0.0000        0.0000        0.0000        0.0000        0.0000        0.0000        0.0000        0.0000        0.0000        0.0000        0.0000        0.0000       16.5600       27.4200       33.5700        0.0000       47.0400       49.1400        0.0000        0.0000        0.0000        0.0000        0.0000        0.0000        0.0000        0.0000        0.0000        0.0000        0.0000        0.0000        0.0000        0.0000        0.0000        0.0000        0.0000        0.0000        0.0000        0.0000        0.0000        0.0000        0.0000        0.0000        0.0000        0.0000        0.0000        0.0000        0.0000        0.0000        0.0000        0.0000        0.0000        0.0000        0.0000        0.0000        0.0000        0.0000        0.0000        0.0000        0.0000        0.0000        0.0000
        0.0000        0.0000        0.0000        0.0000        0.0000        0.0000        0.0000        0.0000        0.0000        0.0000        0.0000        0.0000        0.0000        0.0000        0.0000        0.0000        0.0000        0.0000        0.0000        0.0000        0.0000        0.0000        0.0000        0.0000        0.0000        0.0000        0.0000        0.0000        0.0000        0.0000        0.0000        0.0000        0.0000        0.0000        0.0000        0.0000        0.0000        0.0000        0.0000        0.0000        0.0000        0.0000        0.0000        0.0000        0.0000        0.0000        0.0000        0.0000        0.0000        0.0000        0.0000        0.0000        0.0000        0.0000        0.0000        0.0000        0.0000        0.0000        0.0000        0.0000        0.0000        0.0000        0.0000        0.0000        0.0000        0.0000        0.0000        0.0000        0.0000        0.0000        0.0000        0.0000        0.0000        0.0000        0.0000        0.0000        0.0000        0.0000        0.0000        0.0000        0.0000        0.0000        0.0000        0.0000        0.0000        0.0000        0.0000        0.0000        0.0000        0.0000        0.0000        0.0000        0.0000        0.0000        0.0000        0.0000        0.0000        0.0000        0.0000      326.5078      264.7680      285.9496      313.6692      307.0173      279.1846      309.2232      278.2393      215.2297      213.1621      225.1434      229.5347      247.1577      254.9397      251.2908      225.7930      247.4295      253.6059      222.2934      205.1151      188.8929      189.4061      202.5217      224.0502      269.8817      295.3987      327.5070      343.8316      358.1503      375.2006      361.2543      337.7612      319.1154      318.7574      304.3201      314.6177      327.2599      301.4265      265.9973      235.3496      215.0440      232.7817      220.9058      194.3044      214.9390      185.5423      186.5419      200.7492      278.6680      278.6658      231.0726      223.6246      169.4251      151.3843      163.9894      135.2305      126.9257      106.7470      111.9326      104.2723       94.4176       90.6886      108.9521      108.6144       84.8359       73.9254       70.4100       62.7992       73.6052       80.7010       89.7539       88.2220       96.0610      108.6321      118.0333      117.0058      123.5127      130.6234      138.4406      154.0589      182.3099      192.7807      187.2760      176.3383      134.7502      119.5808      114.5043      116.9979      104.5911        0.0000        0.0000        0.0000        0.0000        0.0000        0.0000      108.8121       60.4500        0.0000        0.0000        0.0000        0.0000       27.6900       30.4500        0.0000        0.0000        0.0000        0.0000        0.0000        0.0000        0.0000        0.0000        0.0000        0.0000        0.0000        0.0000        0.0000        0.0000        0.0000        0.0000        0.0000        0.0000        0.0000        0.0000        0.0000        0.0000        0.0000        0.0000        0.0000        0.0000        0.0000        0.0000        0.0000        0.0000        0.0000        0.0000        0.0000        0.0000        0.0000        0.0000        0.0000        0.0000        0.0000        0.0000        0.0000        0.0000        0.0000        0.0000        0.0000        0.0000        0.0000
        0.0000        0.0000        0.0000        0.0000        0.0000        0.0000        0.0000        0.0000        0.0000        0.0000        0.0000        0.0000        0.0000        0.0000        0.0000        0.0000        0.0000        0.0000        0.0000        0.0000        0.0000        0.0000        0.0000        0.0000        0.0000        0.0000        0.0000        0.0000        0.0000        0.0000        0.0000        0.0000        0.0000        0.0000        0.0000        0.0000        0.0000        0.0000        0.0000        0.0000        0.0000        0.0000        0.0000        0.0000        0.0000        0.0000        0.0000        0.0000        0.0000        0.0000        0.0000        0.0000        0.0000        0.0000        0.0000        0.0000        0.0000        0.0000        0.0000        0.0000        0.0000        0.0000        0.0000        0.0000        0.0000        0.0000        0.0000        0.0000        0.0000        0.0000        0.0000        0.0000        0.0000        0.0000        0.0000        0.0000        0.0000        0.0000        0.0000        0.0000        0.0000        0.0000        0.0000        0.0000        0.0000        0.0000        0.0000        0.0000        0.0000        0.0000        0.0000        0.0000        0.0000        0.0000        0.0000        0.0000        0.0000      370.7549      386.5590      290.4997      259.3013      284.5895      281.4550      301.9875      270.9932      275.5958      247.6888      233.8258      231.3360      215.7797      209.4091      223.5228      214.1707      211.7024      217.7389      242.7216      229.5081      202.2644      185.9457      183.3006      175.4113      171.2322      191.0897      241.1463      267.0989      319.0627      346.5593      347.3259      360.9018      354.4199      322.5493      307.4690      294.2009      270.2191      284.1620      288.4534      266.1135      253.8903      256.2182      238.5876      230.9397      225.5714      193.7847      208.3708      193.3913      200.7044      217.1583      262.0060      267.5372      248.5358      239.3551      157.2337      125.6946      137.5474      125.3222      104.9128       91.2000      102.8689      104.0005       78.2429       75.5848       94.1292      117.3785       90.0703       84.3774       71.2968       73.9101       86.9299       96.0392      102.9554       93.0598       91.4011       97.5863      102.0708      106.8679      115.7157      124.1154      141.4412      149.9736      175.4270      172.3917      184.0602      160.2208      113.5924      110.8475      107.3718      112.0402        0.0000        0.0000        0.0000        0.0000        0.0000      135.0800      113.7944      111.8227       46.5900        0.0000        0.0000        0.0000        0.0000        0.0000        0.0000        0.0000        0.0000        0.0000        0.0000        0.0000        0.0000        0.0000        0.0000        0.0000        0.0000        0.0000        0.0000        0.0000        0.0000        0.0000        0.0000        0.0000        0.0000        0.0000        0.0000        0.0000        0.0000        0.0000        0.0000        0.0000        0.0000        0.0000        0.0000        0.0000        0.0000        0.0000        0.0000        0.0000        0.0000        0.0000        0.0000        0.0000        0.0000        0.0000        0.0000        0.0000        0.0000        0.0000        0.0000        0.0000        0.0000        0.0000
        0.0000        0.0000        0.0000        0.0000        0.0000        0.0000        0.0000        0.0000        0.0000        0.0000        0.0000        0.0000        0.0000        0.0000        0.0000        0.0000        0.0000        0.0000        0.0000        0.0000        0.0000        0.0000        0.0000        0.0000        0.0000        0.0000        0.0000        0.0000        0.0000        0.0000        0.0000        0.0000        0.0000        0.0000        0.0000        0.0000        0.0000        0.0000        0.0000        0.0000        0.0000        0.0000        0.0000        0.0000        0.0000        0.0000        0.0000        0.0000        0.0000        0.0000        0.0000        0.0000        0.0000        0.0000        0.0000        0.0000        0.0000        0.0000        0.0000        0.0000        0.0000        0.0000        0.0000        0.0000        0.0000        0.0000        0.0000        0.0000        0.0000        0.0000        0.0000        0.0000        0.0000        0.0000        0.0000        0.0000        0.0000        0.0000        0.0000        0.0000        0.0000        0.0000        0.0000        0.0000        0.0000        0.0000        0.0000        0.0000        0.0000        0.0000        0.0000        0.0000        0.0000        0.0000        0.0000        0.0000        0.0000      357.7906      324.6988      275.0893      255.7197      250.4401      247.7418      276.7207      245.3482      257.3286      221.9875      215.9912      205.7741      199.3283      204.9573      217.7740      198.1430      208.9577      223.6022      217.9294      208.5074      190.9970      180.6738      186.4577      195.8743      175.6479      185.6334      217.4683      256.7845      295.1245      328.2940      339.2011      348.0673      347.8383      322.4416      300.6463      275.6512      281.0459      290.3252      294.3188      284.2678      289.3089      279.3808      276.5495      225.3991      213.6119      233.3723      205.3844      188.0946      189.7397      206.3942      225.3712      266.6416      278.5851      249.1300      134.3938      118.5718      105.8110      110.2403      140.6376      115.6107      109.9374      114.0754       85.1655       78.2320       81.8845      101.4151       92.6254       96.8096       91.0167       83.7457       97.2078      101.5607      105.6039      104.9944       98.4916       94.8798      102.9262      112.6297      117.3765      129.2749      141.1307      143.3112      166.9085      158.6108      153.8938      140.2171      107.9206      113.6717      107.7978      111.5264        0.0000        0.0000        0.0000      167.6700      156.8213      154.8165      166.6066      127.6979       54.5400        0.0000        0.0000        0.0000        0.0000        0.0000        0.0000        0.0000        0.0000        0.0000        0.0000        0.0000        0.0000        0.0000        0.0000        0.0000        0.0000        0.0000        0.0000        0.0000        0.0000        0.0000        0.0000        0.0000        0.0000        0.0000        0.0000        0.0000        0.0000        0.0000        0.0000        0.0000        0.0000        0.0000        0.0000        0.0000        0.0000        0.0000        0.0000        0.0000        0.0000        0.0000        0.0000        0.0000        0.0000        0.0000        0.0000        0.0000        0.0000        0.0000        0.0000        0.0000        0.0000        0.0000
        0.0000        0.0000        0.0000        0.0000        0.0000        0.0000        0.0000        0.0000        0.0000        0.0000        0.0000        0.0000        0.0000        0.0000        0.0000        0.0000        0.0000        0.0000        0.0000        0.0000        0.0000        0.0000        0.0000        0.0000        0.0000        0.0000        0.0000        0.0000        0.0000        0.0000        0.0000        0.0000        0.0000        0.0000        0.0000        0.0000        0.0000        0.0000        0.0000        0.0000        0.0000        0.0000        0.0000        0.0000        0.0000        0.0000        0.0000        0.0000        0.0000        0.0000        0.0000        0.0000        0.0000        0.0000        0.0000        0.0000        0.0000        0.0000        0.0000        0.0000        0.0000        0.0000        0.0000        0.0000        0.0000        0.0000        0.0000        0.0000        0.0000        0.0000        0.0000        0.0000        0.0000        0.0000        0.0000        0.0000        0.0000        0.0000        0.0000        0.0000        0.0000        0.0000        0.0000        0.0000        0.0000        0.0000        0.0000        0.0000        0.0000        0.0000        0.0000        0.0000        0.0000        0.0000        0.0000        0.0000      388.2574      354.1127      355.9474      302.9043      286.5999      269.3735      249.0908      257.2906      284.7599      264.9893      229.8686      215.5214      206.5707      208.3454      219.5751      206.9551      204.0104      197.8516      193.2163      176.1207      171.8457      165.9725      158.8938      181.1897      185.1354      182.1745      183.0574      199.2065      223.4830      256.0917      283.7079      295.4124      338.4527      355.3243      339.6363      311.5831      284.0306      289.7682      276.8240      295.0519      303.7484      340.0454      329.3058      297.9797      258.8857      225.7567      228.3848      171.9022      166.6381      166.1445      201.5352      220.4869      231.7183      242.6069      225.3340      162.7424      151.8041      123.8053      118.3461      139.3031       93.5576      103.9754      108.8187       86.1583       86.9012       81.1787       87.7181      126.7701      148.2345      157.7206      151.3442      120.3451      127.6499      120.5601      109.9971       93.1566       88.7749       93.7877      108.1158      129.3390      141.7625      146.3282      145.9744      137.6528      134.5564      128.6773      122.8364       79.9986       71.7981       54.6449        0.0000        0.0000        0.0000        0.0000      153.8050      205.9403      244.4867      221.7521      159.1914       84.8100        0.0000        0.0000        0.0000        0.0000        0.0000        0.0000        0.0000        0.0000        0.0000        0.0000        0.0000        0.0000        0.0000        0.0000        0.0000        0.0000        0.0000        0.0000        0.0000        0.0000        0.0000        0.0000        0.0000        0.0000        0.0000        0.0000        0.0000        0.0000        0.0000        0.0000        0.0000        0.0000        0.0000        0.0000        0.0000        0.0000        0.0000        0.0000        0.0000        0.0000        0.0000        0.0000        0.0000        0.0000        0.0000        0.0000        0.0000        0.0000        0.0000        0.0000        0.0000        0.0000        0.0000
        0.0000        0.0000        0.0000        0.0000        0.0000        0.0000        0.0000        0.0000        0.0000        0.0000        0.0000        0.0000        0.0000        0.0000        0.0000        0.0000        0.0000        0.0000        0.0000        0.0000        0.0000        0.0000        0.0000        0.0000        0.0000        0.0000        0.0000        0.0000        0.0000        0.0000        0.0000        0.0000        0.0000        0.0000        0.0000        0.0000        0.0000        0.0000        0.0000        0.0000        0.0000        0.0000        0.0000        0.0000        0.0000        0.0000        0.0000        0.0000        0.0000        0.0000        0.0000        0.0000        0.0000        0.0000        0.0000        0.0000        0.0000        0.0000        0.0000        0.0000        0.0000        0.0000        0.0000        0.0000        0.0000        0.0000        0.0000        0.0000        0.0000        0.0000        0.0000        0.0000        0.0000        0.0000        0.0000        0.0000        0.0000        0.0000        0.0000        0.0000        0.0000        0.0000        0.0000        0.0000        0.0000        0.0000        0.0000        0.0000        0.0000        0.0000        0.0000        0.0000        0.0000        0.0000        0.0000        0.0000      410.1124      359.8721      338.3985      306.5870      310.0599      291.4249      277.6393      267.9340      300.8153      286.2916      255.1057      230.8252      232.7690      221.4054      208.0415      189.9374      197.0063      198.3659      193.3330      171.0407      165.8495      156.2836      156.6908      166.0993      189.3654      174.0031      180.3939      210.1472      229.3634      248.2508      279.3756      276.8305      309.8696      311.9690      320.3357      313.5232      290.2033      274.5394      276.3921      272.0630      298.5197      308.7066      301.4788      287.3517      216.5791      222.2964      226.7692      188.0311      182.1821      158.9324      180.8155      210.9709      219.1088      200.4560      206.3029      179.4685      141.3943      163.1278      151.0547      133.2401       86.2782      106.2689       96.1617       92.8120       86.7623       90.8820      107.6148      150.0463      168.9181      184.1987      173.0480      143.6479      143.2894      134.9010      110.2850       87.3261       88.3305       91.3465      108.6725      134.7417      138.3384      139.8183      134.1727      126.9998      126.4378      124.8790      115.7833        0.0000        0.0000        0.0000        0.0000        0.0000        0.0000      129.9588      134.2159      193.0107      225.0425      226.2196      184.3591        0.0000        0.0000        0.0000        0.0000        0.0000        0.0000        0.0000        0.0000        0.0000        0.0000        0.0000        0.0000        0.0000        0.0000        0.0000        0.0000        0.0000        0.0000        0.0000        0.0000        0.0000        0.0000        0.0000        0.0000        0.0000        0.0000        0.0000        0.0000        0.0000        0.0000        0.0000        0.0000        0.0000        0.0000        0.0000        0.0000        0.0000        0.0000        0.0000        0.0000        0.0000        0.0000        0.0000        0.0000        0.0000        0.0000        0.0000        0.0000        0.0000        0.0000        0.0000        0.0000        0.0000        0.0000
        0.0000        0.0000        0.0000        0.0000        0.0000        0.0000        0.0000        0.0000        0.0000        0.0000        0.0000        0.0000        0.0000        0.0000        0.0000        0.0000        0.0000        0.0000        0.0000        0.0000        0.0000        0.0000        0.0000        0.0000        0.0000        0.0000        0.0000        0.0000        0.0000        0.0000        0.0000        0.0000        0.0000        0.0000        0.0000        0.0000        0.0000        0.0000        0.0000        0.0000        0.0000        0.0000        0.0000        0.0000        0.0000        0.0000        0.0000        0.0000        0.0000        0.0000        0.0000        0.0000        0.0000        0.0000        0.0000        0.0000        0.0000        0.0000        0.0000        0.0000        0.0000        0.0000        0.0000        0.0000        0.0000        0.0000        0.0000        0.0000        0.0000        0.0000        0.0000        0.0000        0.0000        0.0000        0.0000        0.0000        0.0000        0.0000        0.0000        0.0000        0.0000        0.0000        0.0000        0.0000        0.0000        0.0000        0.0000        0.0000        0.0000        0.0000        0.0000        0.0000        0.0000        0.0000        0.0000        0.0000      375.1982      391.2882      350.4117      331.3615      331.1222      306.4375      305.0298      293.5445      277.6582      285.4478      267.4830      252.7068      246.7350      245.3740      232.3463      219.6008      201.6962      187.5829      196.0131      191.9981      181.2794      160.4782      160.8048      175.5824      175.0472      162.5945      197.8570      246.6270      234.7727      259.0792      264.7388      249.0801      276.3591      291.9376      301.1061      301.9904      277.7786      270.0520      276.8920      283.8423      274.5493      294.9593      268.3067      245.0397      215.7923      210.9714      216.5199      187.4849      190.0550      150.1336      167.7375      206.3323      214.6468      214.2912      203.6409      181.4801      158.2213      145.1851      216.5384      175.0932      157.1764      137.3701      132.2279      126.4857      127.7052      126.4538      133.4167      172.8256      189.2858      201.9804      187.6135      171.3066      171.0325      142.4640      135.7596      114.4223       96.8756       98.3858      109.4105      139.0632      140.8038      131.8807      121.9948      116.3069      121.7122      118.4210        0.0000        0.0000        0.0000        0.0000        0.0000        0.0000      165.6034      165.2888      182.7038      187.4650      200.3054      208.4061      222.7669        0.0000        0.0000        0.0000        0.0000        0.0000        0.0000        0.0000        0.0000        0.0000        0.0000        0.0000        0.0000        0.0000        0.0000        0.0000        0.0000        0.0000        0.0000        0.0000        0.0000        0.0000        0.0000        0.0000        0.0000        0.0000        0.0000        0.0000        0.0000        0.0000        0.0000        0.0000        0.0000        0.0000        0.0000        0.0000        0.0000        0.0000        0.0000        0.0000        0.0000        0.0000        0.0000        0.0000        0.0000        0.0000        0.0000        0.0000        0.0000        0.0000        0.0000        0.0000        0.0000        0.0000        0.0000
        0.0000        0.0000        0.0000        0.0000        0.0000        0.0000        0.0000        0.0000        0.0000        0.0000        0.0000        0.0000        0.0000        0.0000        0.0000        0.0000        0.0000        0.0000        0.0000        0.0000        0.0000        0.0000        0.0000        0.0000        0.0000        0.0000        0.0000        0.0000        0.0000        0.0000        0.0000        0.0000        0.0000        0.0000        0.0000        0.0000        0.0000        0.0000        0.0000        0.0000        0.0000        0.0000        0.0000        0.0000        0.0000        0.0000        0.0000        0.0000        0.0000        0.0000        0.0000        0.0000        0.0000        0.0000        0.0000        0.0000        0.0000        0.0000        0.0000        0.0000        0.0000        0.0000        0.0000        0.0000        0.0000        0.0000        0.0000        0.0000        0.0000        0.0000        0.0000        0.0000        0.0000        0.0000        0.0000        0.0000        0.0000        0.0000        0.0000        0.0000        0.0000        0.0000        0.0000        0.0000        0.0000        0.0000        0.0000        0.0000        0.0000        0.0000        0.0000        0.0000        0.0000        0.0000        0.0000        0.0000        0.0000      372.5072      346.3919      346.9796      332.8816      345.8323      352.1787      356.7621      325.3900      303.5455      314.4074      293.2121      279.2936      287.5551      277.5408      280.4576      236.8090      198.2786      204.1724      199.2585      178.7222      178.5218      164.9572      188.4638      183.5832      174.7993      208.7274      239.4437      244.8753      274.8100      280.9191      266.0102      271.8333      286.7868      281.1332      277.7723      264.6934      248.6817      259.2823      267.8505      248.2297      290.0838      280.0980      257.8610      236.7646      215.9030      212.6858      194.9318      205.3414      175.4980      217.0752      252.9933      249.7490      251.6959      255.6636      224.0150      198.9966      184.3115      224.6625      191.4204      201.6866      174.1363      152.2870      111.0684      142.3703      117.5266      130.3992      177.0378      194.1845      202.3362      189.4299      163.1116      148.1305      145.1405      158.5720      126.0637      110.9030      114.3738      126.4516      131.2624      128.3649      125.3392      119.9962      109.6600      118.4440        0.0000        0.0000        0.0000        0.0000        0.0000        0.0000        0.0000      188.9227      192.7870      244.7649      254.3438      233.8869      229.2679      237.5391        0.0000        0.0000        0.0000        0.0000        0.0000        0.0000        0.0000        0.0000        0.0000        0.0000        0.0000        0.0000        0.0000        0.0000        0.0000        0.0000        0.0000        0.0000        0.0000        0.0000        0.0000        0.0000        0.0000        0.0000        0.0000        0.0000        0.0000        0.0000        0.0000        0.0000        0.0000        0.0000        0.0000        0.0000        0.0000        0.0000        0.0000        0.0000        0.0000        0.0000        0.0000        0.0000        0.0000        0.0000        0.0000        0.0000        0.0000        0.0000        0.0000        0.0000        0.0000        0.0000        0.0000        0.0000
        0.0000        0.0000        0.0000        0.0000        0.0000        0.0000        0.0000        0.0000        0.0000        0.0000        0.0000        0.0000        0.0000        0.0000        0.0000        0.0000        0.0000        0.0000        0.0000        0.0000        0.0000        0.0000        0.0000        0.0000        0.0000        0.0000        0.0000        0.0000        0.0000        0.0000        0.0000        0.0000        0.0000        0.0000        0.0000        0.0000        0.0000        0.0000        0.0000        0.0000        0.0000        0.0000        0.0000        0.0000        0.0000        0.0000        0.0000        0.0000        0.0000        0.0000        0.0000        0.0000        0.0000        0.0000        0.0000        0.0000        0.0000        0.0000        0.0000        0.0000        0.0000        0.0000        0.0000        0.0000        0.0000        0.0000        0.0000        0.0000        0.0000        0.0000        0.0000        0.0000        0.0000        0.0000        0.0000        0.0000        0.0000        0.0000        0.0000        0.0000        0.0000        0.0000        0.0000        0.0000        0.0000        0.0000        0.0000        0.0000        0.0000        0.0000        0.0000        0.0000        0.0000        0.0000        0.0000        0.0000      336.7875      337.0511      310.8866      358.6898        0.0000      393.2939      386.5075      384.3607      341.3115      311.6047      337.0616      307.5353      317.4546      315.5398      296.1586      272.0504      246.6468      220.9764      211.2716      192.5908      174.8934      173.1949      177.9938      186.1531      197.8903      184.6663      199.3860      250.0400      290.3447      299.3054      297.0496      312.6833      298.5979      338.1613      309.8929      295.6578      290.6675      277.9371      298.1707      278.8556      262.3777      258.0941      266.6442      288.7556      330.0796      262.0358      219.7445      246.6514      246.8748      201.9756      230.2328      249.0640      261.7727      246.0651      262.2209      219.6082      189.7578      200.4339      202.0696      189.5768      185.1034      185.2260      164.1096      162.0526      168.3707      168.4043      178.6315      171.3482      174.9826      178.6417      181.3930      173.3460      168.2881      171.3244      179.6030      198.7744      173.1725      146.5592      135.5368      133.1933      155.9136      134.3894      127.1359        0.0000        0.0000        0.0000        0.0000        0.0000      153.6600      147.3000        0.0000      238.4717      249.3034      259.5223      292.6359      251.1542      249.9668      247.1204        0.0000        0.0000        0.0000        0.0000        0.0000        0.0000        0.0000        0.0000        0.0000        0.0000        0.0000        0.0000        0.0000        0.0000        0.0000        0.0000        0.0000        0.0000        0.0000        0.0000        0.0000        0.0000        0.0000        0.0000        0.0000        0.0000        0.0000        0.0000        0.0000        0.0000        0.0000        0.0000        0.0000        0.0000        0.0000        0.0000        0.0000        0.0000        0.0000        0.0000        0.0000        0.0000        0.0000        0.0000        0.0000        0.0000        0.0000        0.0000        0.0000        0.0000        0.0000        0.0000        0.0000        0.0000        0.0000
        0.0000        0.0000        0.0000        0.0000        0.0000        0.0000        0.0000        0.0000        0.0000        0.0000        0.0000        0.0000        0.0000        0.0000        0.0000        0.0000        0.0000        0.0000        0.0000        0.0000        0.0000        0.0000        0.0000        0.0000        0.0000        0.0000        0.0000        0.0000        0.0000        0.0000        0.0000        0.0000        0.0000        0.0000        0.0000        0.0000        0.0000        0.0000        0.0000        0.0000        0.0000        0.0000        0.0000        0.0000        0.0000        0.0000        0.0000        0.0000        0.0000        0.0000        0.0000        0.0000        0.0000        0.0000        0.0000        0.0000        0.0000        0.0000        0.0000        0.0000        0.0000        0.0000        0.0000        0.0000        0.0000        0.0000        0.0000        0.0000        0.0000        0.0000        0.0000        0.0000        0.0000        0.0000        0.0000        0.0000        0.0000        0.0000        0.0000        0.0000        0.0000        0.0000        0.0000        0.0000        0.0000        0.0000        0.0000        0.0000        0.0000        0.0000        0.0000        0.0000        0.0000        0.0000        0.0000        0.0000        0.0000      329.9588        0.0000        0.0000        0.0000      376.7087      406.1006      400.4996      355.4809      338.5653      362.4433      349.0088      354.8896      362.1663      316.1372      272.4321      257.1153      262.4682      236.4787      202.7124      188.1084      187.1044      198.9924      183.5966      216.4424      214.9545      220.5740      268.4055      287.5946      297.3543      333.9612      335.8718      313.3497      326.6249      330.8076      286.2729      274.7571      252.5681      257.9902      257.1729      247.1409      254.9416      259.6058      316.3086      326.2009      303.5473      234.2285      252.5256      262.3179      221.8492      246.8745      255.4133      290.2898      264.5767      242.4526      246.5161      230.7278      219.8020      220.7581      211.7161      202.8643      200.0032      179.4504      184.6169      182.0561      182.8428      197.0570      171.2862      168.4448      170.9515      175.3461      206.9027      188.6142      191.1848      209.5365      237.6597      205.5270      177.5312      146.3824      119.9147      133.9249      191.6618      122.8267        0.0000        0.0000        0.0000        0.0000        0.0000      169.1100      196.0800      210.6900      249.1290      285.7224      283.8209      285.8014      319.4668      311.3549      295.7897        0.0000        0.0000        0.0000        0.0000        0.0000        0.0000        0.0000        0.0000        0.0000        0.0000        0.0000        0.0000        0.0000        0.0000        0.0000        0.0000        0.0000        0.0000        0.0000        0.0000        0.0000        0.0000        0.0000        0.0000        0.0000        0.0000        0.0000        0.0000        0.0000        0.0000        0.0000        0.0000        0.0000        0.0000        0.0000        0.0000        0.0000        0.0000        0.0000        0.0000        0.0000        0.0000        0.0000        0.0000        0.0000        0.0000        0.0000        0.0000        0.0000        0.0000        0.0000        0.0000        0.0000        0.0000        0.0000
        0.0000        0.0000        0.0000        0.0000        0.0000        0.0000        0.0000        0.0000        0.0000        0.0000        0.0000        0.0000        0.0000        0.0000        0.0000        0.0000        0.0000        0.0000        0.0000        0.0000        0.0000        0.0000        0.0000        0.0000        0.0000        0.0000        0.0000        0.0000        0.0000        0.0000        0.0000        0.0000        0.0000        0.0000        0.0000        0.0000        0.0000        0.0000        0.0000        0.0000        0.0000        0.0000        0.0000        0.0000        0.0000        0.0000        0.0000        0.0000        0.0000        0.0000        0.0000        0.0000        0.0000        0.0000        0.0000        0.0000        0.0000        0.0000        0.0000        0.0000        0.0000        0.0000        0.0000        0.0000        0.0000        0.0000        0.0000        0.0000        0.0000        0.0000        0.0000        0.0000        0.0000        0.0000        0.0000        0.0000        0.0000        0.0000        0.0000        0.0000        0.0000        0.0000        0.0000        0.0000        0.0000        0.0000        0.0000        0.0000        0.0000        0.0000        0.0000        0.0000        0.0000        0.0000        0.0000        0.0000        0.0000        0.0000        0.0000        0.0000        0.0000      377.9307      398.5681      376.0482      346.2758      337.1556      342.5939      382.4779      380.2220      377.3700      363.8696      296.3023      285.3719      296.8572      272.8234      235.2180      228.3069      218.7950      191.6174      195.8009      230.4375      244.1905      258.3080      285.9101      298.0397      295.1576      310.9007      301.6788      291.5281      291.6952      281.5142      273.1552      266.4699      234.6068      253.5857      250.7889      253.3405      279.5668      274.7687      282.5518      300.1295      293.5792      318.9482      301.2672      297.4492      272.4259      281.8535      305.9059      297.9843      329.3939      295.6134      272.1362      248.9561      213.4859      216.2257      242.0509      218.5157      202.4491      174.4769      189.1258      199.6249      182.6571      177.2847      154.4137      147.8871      157.4874      170.5311      216.4204      237.4366      238.6044      220.3222      308.2983      264.6914      187.4075      180.9452      162.3183      197.7514        0.0000        0.0000        0.0000        0.0000        0.0000        0.0000      193.5900      211.5600      210.4800      200.2200      251.3261      296.6828      310.5923      324.5342      323.8230      317.5069      291.4498        0.0000        0.0000        0.0000        0.0000        0.0000        0.0000        0.0000        0.0000        0.0000        0.0000        0.0000        0.0000        0.0000        0.0000        0.0000        0.0000        0.0000        0.0000        0.0000        0.0000        0.0000        0.0000        0.0000        0.0000        0.0000        0.0000        0.0000        0.0000        0.0000        0.0000        0.0000        0.0000        0.0000        0.0000        0.0000        0.0000        0.0000        0.0000        0.0000        0.0000        0.0000        0.0000        0.0000        0.0000        0.0000        0.0000        0.0000        0.0000        0.0000        0.0000        0.0000        0.0000        0.0000        0.0000        0.0000
        0.0000        0.0000        0.0000        0.0000        0.0000        0.0000        0.0000        0.0000        0.0000        0.0000        0.0000        0.0000        0.0000        0.0000        0.0000        0.0000        0.0000        0.0000        0.0000        0.0000        0.0000        0.0000        0.0000        0.0000        0.0000        0.0000        0.0000        0.0000        0.0000        0.0000        0.0000        0.0000        0.0000        0.0000        0.0000        0.0000        0.0000        0.0000        0.0000        0.0000        0.0000        0.0000        0.0000        0.0000        0.0000        0.0000        0.0000        0.0000        0.0000        0.0000        0.0000        0.0000        0.0000        0.0000        0.0000        0.0000        0.0000        0.0000        0.0000        0.0000        0.0000        0.0000        0.0000        0.0000        0.0000        0.0000        0.0000        0.0000        0.0000        0.0000        0.0000        0.0000        0.0000        0.0000        0.0000        0.0000        0.0000        0.0000        0.0000        0.0000        0.0000        0.0000        0.0000        0.0000        0.0000        0.0000        0.0000        0.0000        0.0000        0.0000        0.0000        0.0000        0.0000        0.0000        0.0000        0.0000        0.0000        0.0000        0.0000        0.0000        0.0000        0.0000      397.2352      361.5254      337.0705      323.1694      344.8891      371.9340      387.9570      386.2305      393.4720      360.5612      339.2917      330.2682      304.1765      302.3267      289.2186      273.8972      246.7466      245.3962      274.6796      283.8646      314.3643      347.2029      332.2123      323.6831      344.6924      336.3887      344.5486      303.2902      300.8361      288.0932      282.8564      268.4537      259.1318      266.5272      275.8336      274.4261      265.3577      271.0576      277.9728      310.4914      347.4189      326.7159      317.7376      346.1552      313.7466      279.5062      322.8216      303.9877      272.6194      281.6299      273.2733      239.3560      218.2001      224.2852      220.1122      198.6648      171.2681      191.3630      184.3502      160.7030      155.2243      147.3032      145.3608      151.5223      170.3847      185.6908      181.3000      185.2569      211.9093      278.7730      264.0805      238.4490      261.0878      179.6821      210.7628        0.0000        0.0000        0.0000        0.0000        0.0000        0.0000        0.0000      213.1800      217.0800      197.8500      248.5740      296.8353      284.9923      265.8761      296.9118      285.7676      296.9333        0.0000        0.0000        0.0000        0.0000        0.0000        0.0000        0.0000        0.0000        0.0000        0.0000        0.0000        0.0000        0.0000        0.0000        0.0000        0.0000        0.0000        0.0000        0.0000        0.0000        0.0000        0.0000        0.0000        0.0000        0.0000        0.0000        0.0000        0.0000        0.0000        0.0000        0.0000        0.0000        0.0000        0.0000        0.0000        0.0000        0.0000        0.0000        0.0000        0.0000        0.0000        0.0000        0.0000        0.0000        0.0000        0.0000        0.0000        0.0000        0.0000        0.0000        0.0000        0.0000        0.0000        0.0000        0.0000
        0.0000        0.0000        0.0000        0.0000        0.0000        0.0000        0.0000        0.0000        0.0000        0.0000        0.0000        0.0000        0.0000        0.0000        0.0000        0.0000        0.0000        0.0000        0.0000        0.0000        0.0000        0.0000        0.0000        0.0000        0.0000        0.0000        0.0000        0.0000        0.0000        0.0000        0.0000        0.0000        0.0000        0.0000        0.0000        0.0000        0.0000        0.0000        0.0000        0.0000        0.0000        0.0000        0.0000        0.0000        0.0000        0.0000        0.0000        0.0000        0.0000        0.0000        0.0000        0.0000        0.0000        0.0000        0.0000        0.0000        0.0000        0.0000        0.0000        0.0000        0.0000        0.0000        0.0000        0.0000        0.0000        0.0000        0.0000        0.0000        0.0000        0.0000        0.0000        0.0000        0.0000        0.0000        0.0000        0.0000        0.0000        0.0000        0.0000        0.0000        0.0000        0.0000        0.0000        0.0000        0.0000        0.0000        0.0000        0.0000        0.0000        0.0000        0.0000        0.0000        0.0000        0.0000        0.0000        0.0000        0.0000        0.0000        0.0000        0.0000        0.0000        0.0000        0.0000      384.8201      369.3133      328.5753      346.0164      364.9775      369.7303      391.9604      424.9526      477.5735      440.2887      441.5079      434.6607      442.7224      425.6593      418.2443      413.5101      387.3764      393.2301      414.7494      453.5779      420.8790      406.1412      405.7122      457.6793        0.0000        0.0000      327.2984      315.3373      307.0696      370.1434      265.6003      261.1205      270.8412      279.9785      308.8636      299.4638      297.0656      302.0890      363.5636      449.8918      347.1148      372.7346      370.5500      357.4091      284.3877      296.7650      251.8258      255.9880      247.1580      241.1648      218.2816      207.5445      240.2304      222.9260      193.9648      169.1532      164.7476      154.6132      139.4157      137.2644      123.4168      117.6537      123.1455      147.7036      185.1987      158.3051      197.6985      216.9094      231.4786      348.8130      258.3711        0.0000        0.0000        0.0000        0.0000        0.0000        0.0000        0.0000        0.0000        0.0000        0.0000        0.0000        0.0000        0.0000      231.4830      312.2218      293.7742      257.0355      248.4184      238.1045        0.0000        0.0000        0.0000        0.0000        0.0000        0.0000        0.0000        0.0000        0.0000        0.0000        0.0000        0.0000        0.0000        0.0000        0.0000        0.0000        0.0000        0.0000        0.0000        0.0000        0.0000        0.0000        0.0000        0.0000        0.0000        0.0000        0.0000        0.0000        0.0000        0.0000        0.0000        0.0000        0.0000        0.0000        0.0000        0.0000        0.0000        0.0000        0.0000        0.0000        0.0000        0.0000        0.0000        0.0000        0.0000        0.0000        0.0000        0.0000        0.0000        0.0000        0.0000        0.0000        0.0000        0.0000        0.0000        0.0000
        0.0000        0.0000        0.0000        0.0000        0.0000        0.0000        0.0000        0.0000        0.0000        0.0000        0.0000        0.0000        0.0000        0.0000        0.0000        0.0000        0.0000        0.0000        0.0000        0.0000        0.0000        0.0000        0.0000        0.0000        0.0000        0.0000        0.0000        0.0000        0.0000        0.0000        0.0000        0.0000        0.0000        0.0000        0.0000        0.0000        0.0000        0.0000        0.0000        0.0000        0.0000        0.0000        0.0000        0.0000        0.0000        0.0000        0.0000        0.0000        0.0000        0.0000        0.0000        0.0000        0.0000        0.0000        0.0000        0.0000        0.0000        0.0000        0.0000        0.0000        0.0000        0.0000        0.0000        0.0000        0.0000        0.0000        0.0000        0.0000        0.0000        0.0000        0.0000        0.0000        0.0000        0.0000        0.0000        0.0000        0.0000        0.0000        0.0000        0.0000        0.0000        0.0000        0.0000        0.0000        0.0000        0.0000        0.0000        0.0000        0.0000        0.0000        0.0000        0.0000        0.0000        0.0000        0.0000        0.0000        0.0000        0.0000        0.0000        0.0000        0.0000        0.0000        0.0000      387.1233      372.6956      349.0333      348.7531      360.4692      369.7092      405.8356      458.4902      507.9976      500.9221      501.4524      508.7151      542.9496      533.2983      517.2997      494.7831      447.7021      454.2940      481.9009      518.7850      469.2166      464.2792      536.8622        0.0000        0.0000        0.0000        0.0000        0.0000        0.0000      281.0176      252.9177      252.8998      272.2599      310.4620      314.7541      335.5418      409.2096      385.4424      476.6349      435.2199      411.3391      419.4041      365.9809      379.7066      347.3085      316.0794      293.5642      345.1621      267.8058      245.7737      208.1378      208.4900      233.7995      208.2841      202.8538      189.2323      162.5180      155.6443      131.9044      127.5583      109.1549      100.0244      115.2609      116.2953      161.9897      163.6582      175.4791      205.7652      261.9981        0.0000        0.0000        0.0000        0.0000        0.0000        0.0000        0.0000        0.0000        0.0000        0.0000        0.0000        0.0000        0.0000        0.0000        0.0000      212.5745      239.5816      268.8477      263.3370      257.9888      250.4955      253.5302        0.0000        0.0000        0.0000        0.0000        0.0000        0.0000        0.0000        0.0000        0.0000        0.0000        0.0000        0.0000        0.0000        0.0000        0.0000        0.0000        0.0000        0.0000        0.0000        0.0000        0.0000        0.0000        0.0000        0.0000        0.0000        0.0000        0.0000        0.0000        0.0000        0.0000        0.0000        0.0000        0.0000        0.0000        0.0000        0.0000        0.0000        0.0000        0.0000        0.0000        0.0000        0.0000        0.0000        0.0000        0.0000        0.0000        0.0000        0.0000        0.0000        0.0000        0.0000        0.0000        0.0000        0.0000        0.0000
        0.0000        0.0000        0.0000        0.0000        0.0000        0.0000        0.0000        0.0000        0.0000        0.0000        0.0000        0.0000        0.0000        0.0000        0.0000        0.0000        0.0000        0.0000        0.0000        0.0000        0.0000        0.0000        0.0000        0.0000        0.0000        0.0000        0.0000        0.0000        0.0000        0.0000        0.0000        0.0000        0.0000        0.0000        0.0000        0.0000        0.0000        0.0000        0.0000        0.0000        0.0000        0.0000        0.0000        0.0000        0.0000        0.0000        0.0000        0.0000        0.0000        0.0000        0.0000        0.0000        0.0000        0.0000        0.0000        0.0000        0.0000        0.0000        0.0000        0.0000        0.0000        0.0000        0.0000        0.0000        0.0000        0.0000        0.0000        0.0000        0.0000        0.0000        0.0000        0.0000        0.0000        0.0000        0.0000        0.0000        0.0000        0.0000        0.0000        0.0000        0.0000        0.0000        0.0000        0.0000        0.0000        0.0000        0.0000        0.0000        0.0000        0.0000        0.0000        0.0000        0.0000        0.0000        0.0000        0.0000        0.0000        0.0000        0.0000        0.0000        0.0000        0.0000        0.0000      362.8719      359.7752      353.1387      369.7262      354.8997      360.5201      373.3816      460.7942      524.7918      529.2372      522.7189      521.5341      556.2258      557.7331        0.0000      552.2208      494.7082        0.0000        0.0000      489.5414      480.8642        0.0000        0.0000        0.0000        0.0000        0.0000        0.0000        0.0000        0.0000      272.5094      276.8591      260.6826      318.2913      338.6513      373.9903      376.6160      475.4942      504.0940      453.5124      513.0931      446.2738      442.4590      386.2655      346.4613      325.9563      357.3997      372.6208      420.1096      263.4760      237.6617      226.5660      207.0238      227.3904      221.0285      209.5497      198.2823      166.7443      151.3303      130.2061      127.6920      103.0665       97.2558      104.7233      123.0840        0.0000        0.0000        0.0000        0.0000        0.0000        0.0000        0.0000        0.0000        0.0000        0.0000        0.0000        0.0000        0.0000        0.0000        0.0000        0.0000        0.0000        0.0000        0.0000        0.0000      181.1633      198.6776      241.6009      265.6980      239.3776        0.0000        0.0000        0.0000        0.0000        0.0000        0.0000        0.0000        0.0000        0.0000        0.0000        0.0000        0.0000        0.0000        0.0000        0.0000        0.0000        0.0000        0.0000        0.0000        0.0000        0.0000        0.0000        0.0000        0.0000        0.0000        0.0000        0.0000        0.0000        0.0000        0.0000        0.0000        0.0000        0.0000        0.0000        0.0000        0.0000        0.0000        0.0000        0.0000        0.0000        0.0000        0.0000        0.0000        0.0000        0.0000        0.0000        0.0000        0.0000        0.0000        0.0000        0.0000        0.0000        0.0000        0.0000        0.0000        0.0000        0.0000
        0.0000        0.0000        0.0000        0.0000        0.0000        0.0000        0.0000        0.0000        0.0000        0.0000        0.0000        0.0000        0.0000        0.0000        0.0000        0.0000        0.0000        0.0000        0.0000        0.0000        0.0000        0.0000        0.0000        0.0000        0.0000        0.0000        0.0000        0.0000        0.0000        0.0000        0.0000        0.0000        0.0000        0.0000        0.0000        0.0000        0.0000        0.0000        0.0000        0.0000        0.0000        0.0000        0.0000        0.0000        0.0000        0.0000        0.0000        0.0000        0.0000        0.0000        0.0000        0.0000        0.0000        0.0000        0.0000        0.0000        0.0000        0.0000        0.0000        0.0000        0.0000        0.0000        0.0000        0.0000        0.0000        0.0000        0.0000        0.0000        0.0000        0.0000        0.0000        0.0000        0.0000        0.0000        0.0000        0.0000        0.0000        0.0000        0.0000        0.0000        0.0000        0.0000        0.0000        0.0000        0.0000        0.0000        0.0000        0.0000        0.0000        0.0000        0.0000        0.0000        0.0000        0.0000        0.0000        0.0000        0.0000        0.0000        0.0000        0.0000        0.0000        0.0000        0.0000      345.9714      336.1636      320.3454      357.5320      325.7375      329.1980      332.6913      377.6242      431.6411      444.3900      468.1782        0.0000        0.0000        0.0000        0.0000        0.0000        0.0000        0.0000        0.0000        0.0000        0.0000        0.0000        0.0000        0.0000        0.0000        0.0000        0.0000        0.0000        0.0000        0.0000      344.2525      345.5894      380.0943      394.1061      405.4352      443.7328      505.8480      444.6614      501.4038      548.6707      479.0668      428.1880      393.8663      407.2330      325.1228      285.4122      336.9619      267.1076      229.9748      249.3349      247.2874      225.1664      241.6659      222.5465      225.8119      209.2572      181.1013      152.3878      141.1879      132.0496      106.1730       93.2431      104.8255        0.0000        0.0000        0.0000        0.0000        0.0000        0.0000        0.0000        0.0000        0.0000        0.0000        0.0000        0.0000        0.0000        0.0000        0.0000        0.0000        0.0000        0.0000        0.0000        0.0000        0.0000        0.0000      191.2955      192.3564      220.2431        0.0000      217.2402      237.5537        0.0000        0.0000        0.0000        0.0000        0.0000        0.0000        0.0000        0.0000        0.0000        0.0000        0.0000        0.0000        0.0000        0.0000        0.0000        0.0000        0.0000        0.0000        0.0000        0.0000        0.0000        0.0000        0.0000        0.0000        0.0000        0.0000        0.0000        0.0000        0.0000        0.0000        0.0000        0.0000        0.0000        0.0000        0.0000        0.0000        0.0000        0.0000        0.0000        0.0000        0.0000        0.0000        0.0000        0.0000        0.0000        0.0000        0.0000        0.0000        0.0000        0.0000        0.0000        0.0000        0.0000        0.0000        0.0000
        0.0000        0.0000        0.0000        0.0000        0.0000        0.0000        0.0000        0.0000        0.0000        0.0000        0.0000        0.0000        0.0000        0.0000        0.0000        0.0000        0.0000        0.0000        0.0000        0.0000        0.0000        0.0000        0.0000        0.0000        0.0000        0.0000        0.0000        0.0000        0.0000        0.0000        0.0000        0.0000        0.0000        0.0000        0.0000        0.0000        0.0000        0.0000        0.0000        0.0000        0.0000        0.0000        0.0000        0.0000        0.0000        0.0000        0.0000        0.0000        0.0000        0.0000        0.0000        0.0000        0.0000        0.0000        0.0000        0.0000        0.0000        0.0000        0.0000        0.0000        0.0000        0.0000        0.0000        0.0000        0.0000        0.0000        0.0000        0.0000        0.0000        0.0000        0.0000        0.0000        0.0000        0.0000        0.0000        0.0000        0.0000        0.0000        0.0000        0.0000        0.0000        0.0000        0.0000        0.0000        0.0000        0.0000        0.0000        0.0000        0.0000        0.0000        0.0000        0.0000        0.0000        0.0000        0.0000        0.0000        0.0000        0.0000        0.0000        0.0000        0.0000        0.0000        0.0000        0.0000        0.0000      282.3002      304.8762      283.9619      273.2696      275.2416      295.3494      321.0430      344.4531      362.0427      341.1875        0.0000        0.0000        0.0000        0.0000        0.0000        0.0000        0.0000        0.0000        0.0000        0.0000        0.0000        0.0000        0.0000        0.0000        0.0000        0.0000        0.0000        0.0000      318.1465      367.3348      508.2943      465.2052      519.6461      542.3427      572.7216      543.0955      532.5356      559.2915      379.5820      367.2473      364.5460      307.8822      258.5166      221.0770      208.2199      258.8195      215.9932      243.9312      240.8530      227.7848      211.4316      200.6119      188.4679      175.8625      159.8510      149.2112      142.7833      142.9442      129.9300      109.3200        0.0000        0.0000        0.0000        0.0000        0.0000        0.0000        0.0000        0.0000        0.0000        0.0000        0.0000        0.0000        0.0000        0.0000        0.0000        0.0000        0.0000        0.0000        0.0000        0.0000        0.0000        0.0000        0.0000        0.0000      201.5043      215.4711        0.0000      118.8000      139.9500        0.0000        0.0000        0.0000        0.0000        0.0000        0.0000        0.0000        0.0000        0.0000        0.0000        0.0000        0.0000        0.0000        0.0000        0.0000        0.0000        0.0000        0.0000        0.0000        0.0000        0.0000        0.0000        0.0000        0.0000        0.0000        0.0000        0.0000        0.0000        0.0000        0.0000        0.0000        0.0000        0.0000        0.0000        0.0000        0.0000        0.0000        0.0000        0.0000        0.0000        0.0000        0.0000        0.0000        0.0000        0.0000        0.0000        0.0000        0.0000        0.0000        0.0000        0.0000        0.0000        0.0000        0.0000        0.0000
        0.0000        0.0000        0.0000        0.0000        0.0000        0.0000        0.0000        0.0000        0.0000        0.0000        0.0000        0.0000        0.0000        0.0000        0.0000        0.0000        0.0000        0.0000        0.0000        0.0000        0.0000        0.0000        0.0000        0.0000        0.0000        0.0000        0.0000        0.0000        0.0000        0.0000        0.0000        0.0000        0.0000        0.0000        0.0000        0.0000        0.0000        0.0000        0.0000        0.0000        0.0000        0.0000        0.0000        0.0000        0.0000        0.0000        0.0000        0.0000        0.0000        0.0000        0.0000        0.0000        0.0000        0.0000        0.0000        0.0000        0.0000        0.0000        0.0000        0.0000        0.0000        0.0000        0.0000        0.0000        0.0000        0.0000        0.0000        0.0000        0.0000        0.0000        0.0000        0.0000        0.0000        0.0000        0.0000        0.0000        0.0000        0.0000        0.0000        0.0000        0.0000        0.0000        0.0000        0.0000        0.0000        0.0000        0.0000        0.0000        0.0000        0.0000        0.0000        0.0000        0.0000        0.0000        0.0000        0.0000        0.0000        0.0000        0.0000        0.0000        0.0000        0.0000        0.0000        0.0000        0.0000        0.0000      306.8199      269.9150      251.2722      238.3422      245.0842      268.1326      286.3521      309.1346      307.2877        0.0000        0.0000        0.0000        0.0000        0.0000        0.0000        0.0000        0.0000        0.0000        0.0000        0.0000        0.0000        0.0000        0.0000        0.0000        0.0000        0.0000        0.0000        0.0000        0.0000      453.8104      498.3558      597.9120      600.4426      705.9295      607.0137      548.9656      502.4548      373.8530      345.6701      339.0939      290.1460      245.8354      203.7250      179.9740      196.9183      201.8314      225.7138      219.2879      205.1042      214.4882      207.2456      186.3519      172.2345      164.5259        0.0000        0.0000      135.1748        0.0000        0.0000        0.0000        0.0000        0.0000        0.0000        0.0000        0.0000        0.0000        0.0000        0.0000        0.0000        0.0000        0.0000        0.0000        0.0000        0.0000        0.0000        0.0000        0.0000        0.0000        0.0000        0.0000        0.0000        0.0000        0.0000      201.5435      194.0160        0.0000        0.0000        0.0000        0.0000        0.0000        0.0000        0.0000        0.0000        0.0000        0.0000        0.0000        0.0000        0.0000        0.0000        0.0000        0.0000        0.0000        0.0000        0.0000        0.0000        0.0000        0.0000        0.0000        0.0000        0.0000        0.0000        0.0000        0.0000        0.0000        0.0000        0.0000        0.0000        0.0000        0.0000        0.0000        0.0000        0.0000        0.0000        0.0000        0.0000        0.0000        0.0000        0.0000        0.0000        0.0000        0.0000        0.0000        0.0000        0.0000        0.0000        0.0000        0.0000        0.0000        0.0000        0.0000        0.0000        0.0000        0.0000
[truncated: 212,709 more chars]
