# Supplementary material for: Multidimensional evaluation of the TRMM 3B43V7 satellite-based precipitation product in mainland China from 1998–2016
Source: PeerJ. 2020 Feb 20;8:e8615. doi: 10.7717/peerj.8615 (PMC7036276; doi:10.7717/peerj.8615)
Supplement: Supplemental Information 2 [file peerj-08-8615-s002.zip › TRMM_3B43 data/TRMM 3B43 data-Year-Month/2014-08.txt]

ncols         249
nrows         175
xllcorner     73.250
yllcorner     6.500
cellsize      0.25000
        0.0000        0.0000        0.0000        0.0000        0.0000        0.0000        0.0000        0.0000        0.0000        0.0000        0.0000        0.0000        0.0000        0.0000        0.0000        0.0000        0.0000        0.0000        0.0000        0.0000        0.0000        0.0000        0.0000        0.0000        0.0000        0.0000        0.0000        0.0000        0.0000        0.0000        0.0000        0.0000        0.0000        0.0000        0.0000        0.0000        0.0000        0.0000        0.0000        0.0000        0.0000        0.0000        0.0000        0.0000        0.0000        0.0000        0.0000        0.0000        0.0000        0.0000        0.0000        0.0000        0.0000        0.0000        0.0000        0.0000        0.0000        0.0000        0.0000        0.0000        0.0000        0.0000        0.0000        0.0000        0.0000        0.0000        0.0000        0.0000        0.0000        0.0000        0.0000        0.0000        0.0000        0.0000        0.0000        0.0000        0.0000        0.0000        0.0000        0.0000        0.0000        0.0000        0.0000        0.0000        0.0000        0.0000        0.0000        0.0000        0.0000        0.0000        0.0000        0.0000        0.0000        0.0000        0.0000        0.0000        0.0000        0.0000        0.0000        0.0000        0.0000        0.0000        0.0000        0.0000        0.0000        0.0000        0.0000        0.0000        0.0000        0.0000        0.0000        0.0000        0.0000        0.0000        0.0000        0.0000        0.0000        0.0000        0.0000        0.0000        0.0000        0.0000        0.0000        0.0000        0.0000        0.0000        0.0000        0.0000        0.0000        0.0000        0.0000        0.0000        0.0000        0.0000        0.0000        0.0000        0.0000        0.0000        0.0000        0.0000        0.0000        0.0000        0.0000        0.0000        0.0000        0.0000        0.0000        0.0000        0.0000        0.0000        0.0000        0.0000        0.0000        0.0000        0.0000        0.0000        0.0000        0.0000        0.0000        0.0000        0.0000        0.0000        0.0000        0.0000        0.0000        0.0000        0.0000        0.0000        0.0000        0.0000        0.0000        0.0000        0.0000       41.8829       43.1401       43.9958        0.0000        0.0000        0.0000       51.6062       51.7776       48.3465       47.9137       44.8568       50.4265       54.3704       83.0838       86.9840       79.3028       88.6075      103.6514      121.3038      130.7584      125.9997      124.7107      118.8752      142.1250      165.0999      191.5589      197.6512      171.9803      144.5247      121.9488      109.4095      117.2704      104.8437      107.1228       96.2837       92.3517       64.7318       54.1882       62.4100       59.1205       59.8893       51.4618       36.4290       35.6874       31.1670       32.7792        0.0000        0.0000        0.0000        0.0000        0.0000        0.0000        0.0000        0.0000        0.0000        0.0000        0.0000        0.0000        0.0000        0.0000        0.0000        0.0000        0.0000        0.0000        0.0000        0.0000        0.0000        0.0000        0.0000        0.0000        0.0000        0.0000        0.0000        0.0000        0.0000        0.0000
        0.0000        0.0000        0.0000        0.0000        0.0000        0.0000        0.0000        0.0000        0.0000        0.0000        0.0000        0.0000        0.0000        0.0000        0.0000        0.0000        0.0000        0.0000        0.0000        0.0000        0.0000        0.0000        0.0000        0.0000        0.0000        0.0000        0.0000        0.0000        0.0000        0.0000        0.0000        0.0000        0.0000        0.0000        0.0000        0.0000        0.0000        0.0000        0.0000        0.0000        0.0000        0.0000        0.0000        0.0000        0.0000        0.0000        0.0000        0.0000        0.0000        0.0000        0.0000        0.0000        0.0000        0.0000        0.0000        0.0000        0.0000        0.0000        0.0000        0.0000        0.0000        0.0000        0.0000        0.0000        0.0000        0.0000        0.0000        0.0000        0.0000        0.0000        0.0000        0.0000        0.0000        0.0000        0.0000        0.0000        0.0000        0.0000        0.0000        0.0000        0.0000        0.0000        0.0000        0.0000        0.0000        0.0000        0.0000        0.0000        0.0000        0.0000        0.0000        0.0000        0.0000        0.0000        0.0000        0.0000        0.0000        0.0000        0.0000        0.0000        0.0000        0.0000        0.0000        0.0000        0.0000        0.0000        0.0000        0.0000        0.0000        0.0000        0.0000        0.0000        0.0000        0.0000        0.0000        0.0000        0.0000        0.0000        0.0000        0.0000        0.0000        0.0000        0.0000        0.0000        0.0000        0.0000        0.0000        0.0000        0.0000        0.0000        0.0000        0.0000        0.0000        0.0000        0.0000        0.0000        0.0000        0.0000        0.0000        0.0000        0.0000        0.0000        0.0000        0.0000        0.0000        0.0000        0.0000        0.0000        0.0000        0.0000        0.0000        0.0000        0.0000        0.0000        0.0000        0.0000        0.0000        0.0000        0.0000        0.0000        0.0000        0.0000        0.0000        0.0000        0.0000        0.0000        0.0000        0.0000        0.0000        0.0000        0.0000        0.0000       31.7002       38.4777       41.6477       42.5004       46.5257       45.7087       42.9313       44.4556       48.3545       47.2651       55.9486       64.1104       61.3229       61.8730       90.5370       84.3098       80.3777       92.3825      109.7900      120.5251      137.5377      135.7445      128.7029      141.0524      143.7089      153.2475      172.2859      155.9515      145.1478      133.1704      107.9171      109.0051      111.0805       94.7903       97.9677      103.5316       79.8858       65.0145       68.4879       80.2150       73.9484       63.3304       54.7458       47.1967       35.8593       41.0632       41.8502       29.4786       34.4034       45.2980       40.7386       44.2629       42.0657       40.7784        0.0000        0.0000        0.0000        0.0000        0.0000        0.0000        0.0000        0.0000        0.0000        0.0000        0.0000        0.0000        0.0000        0.0000        0.0000        0.0000        0.0000        0.0000        0.0000        0.0000        0.0000        0.0000        0.0000
        0.0000        0.0000        0.0000        0.0000        0.0000        0.0000        0.0000        0.0000        0.0000        0.0000        0.0000        0.0000        0.0000        0.0000        0.0000        0.0000        0.0000        0.0000        0.0000        0.0000        0.0000        0.0000        0.0000        0.0000        0.0000        0.0000        0.0000        0.0000        0.0000        0.0000        0.0000        0.0000        0.0000        0.0000        0.0000        0.0000        0.0000        0.0000        0.0000        0.0000        0.0000        0.0000        0.0000        0.0000        0.0000        0.0000        0.0000        0.0000        0.0000        0.0000        0.0000        0.0000        0.0000        0.0000        0.0000       26.9800        0.0000       21.6833       18.7363        0.0000        0.0000        0.0000        0.0000        0.0000        0.0000        0.0000        0.0000        0.0000        0.0000        0.0000        0.0000        0.0000        0.0000        0.0000        0.0000        0.0000        0.0000        0.0000        0.0000        0.0000        0.0000        0.0000        0.0000        0.0000        0.0000        0.0000        0.0000        0.0000        0.0000        0.0000        0.0000        0.0000        0.0000        0.0000        0.0000        0.0000        0.0000        0.0000        0.0000        0.0000        0.0000        0.0000        0.0000        0.0000        0.0000        0.0000        0.0000        0.0000        0.0000        0.0000        0.0000        0.0000        0.0000        0.0000        0.0000        0.0000        0.0000        0.0000        0.0000        0.0000        0.0000        0.0000        0.0000        0.0000        0.0000        0.0000        0.0000        0.0000        0.0000        0.0000        0.0000        0.0000        0.0000        0.0000        0.0000        0.0000        0.0000        0.0000        0.0000        0.0000        0.0000        0.0000        0.0000        0.0000        0.0000        0.0000        0.0000        0.0000        0.0000        0.0000        0.0000        0.0000        0.0000        0.0000        0.0000        0.0000        0.0000        0.0000        0.0000        0.0000        0.0000        0.0000        0.0000        0.0000        0.0000        0.0000        0.0000        0.0000        0.0000        0.0000        0.0000       39.1796       36.0710       38.1098       38.3381       41.9890       48.8296       50.0079       43.7037       42.2159       45.6450       47.4485       47.5759       63.8170       84.9446       79.7536       77.7495       74.8097       72.9651       84.1147       95.8658      117.3769      126.1765      125.2447      117.2294      137.1034      145.3786      131.4942      140.9090      152.8339      161.2888      142.9141      106.4458      109.2512      101.6167       88.8087       84.8122       83.5283       81.4518       83.3238       86.5941      101.5928       85.3487       72.2433       63.5063       56.5799       46.4260       47.8753       47.4293       41.6217       40.6792       43.4982       42.7370       41.3582       42.5233       39.0545       42.2783        0.0000        0.0000        0.0000        0.0000        0.0000        0.0000        0.0000        0.0000        0.0000        0.0000        0.0000        0.0000        0.0000        0.0000        0.0000        0.0000        0.0000        0.0000        0.0000        0.0000        0.0000        0.0000
        0.0000        0.0000        0.0000        0.0000        0.0000        0.0000        0.0000        0.0000        0.0000        0.0000        0.0000        0.0000        0.0000        0.0000        0.0000        0.0000        0.0000        0.0000        0.0000        0.0000        0.0000        0.0000        0.0000        0.0000        0.0000        0.0000        0.0000        0.0000        0.0000        0.0000        0.0000        0.0000        0.0000        0.0000        0.0000        0.0000        0.0000        0.0000        0.0000        0.0000        0.0000        0.0000        0.0000        0.0000        0.0000        0.0000        0.0000        0.0000        0.0000        0.0000        0.0000        0.0000        0.0000       35.3935       29.1131       26.7601       26.1832       29.7804       65.2293        9.7795        0.0000        0.0000        0.0000        0.0000        0.0000        0.0000        0.0000        0.0000        0.0000        0.0000        0.0000        0.0000        0.0000        0.0000        0.0000        0.0000        0.0000        0.0000        0.0000        0.0000        0.0000        0.0000        0.0000        0.0000        0.0000        0.0000        0.0000        0.0000        0.0000        0.0000        0.0000        0.0000        0.0000        0.0000        0.0000        0.0000        0.0000        0.0000        0.0000        0.0000        0.0000        0.0000        0.0000        0.0000        0.0000        0.0000        0.0000        0.0000        0.0000        0.0000        0.0000        0.0000        0.0000        0.0000        0.0000        0.0000        0.0000        0.0000        0.0000        0.0000        0.0000        0.0000        0.0000        0.0000        0.0000        0.0000        0.0000        0.0000        0.0000        0.0000        0.0000        0.0000        0.0000        0.0000        0.0000        0.0000        0.0000        0.0000        0.0000        0.0000        0.0000        0.0000        0.0000        0.0000        0.0000        0.0000        0.0000        0.0000        0.0000        0.0000        0.0000        0.0000        0.0000        0.0000        0.0000        0.0000        0.0000        0.0000        0.0000        0.0000        0.0000        0.0000        0.0000        0.0000        0.0000        0.0000        0.0000        0.0000        0.0000        0.0000       52.3811       50.9593       50.3188       42.9672       36.4090       39.3587       57.6805      103.1897       51.2861       49.5232       50.4591       48.3066       52.3828       59.3784       78.9364       76.2194       72.2488       70.3242       76.1466       84.0152       95.7408      120.7002      132.4858      108.0549      109.3351      127.1228      133.0656      142.8480      154.1207      159.4335      161.2200      124.3332      107.7584      100.2908       86.3500       82.8290       74.3916       74.4181       86.7544      100.1339      107.0711      111.3567      108.8754       86.5219       68.4449       50.6843       47.7722       45.8065       57.4838       52.4794       45.4280       44.8510       39.2637       45.2053       52.4042       48.0224       44.7810       44.9959       65.9620        0.0000        0.0000        0.0000        0.0000        0.0000        0.0000        0.0000        0.0000        0.0000        0.0000        0.0000        0.0000        0.0000        0.0000        0.0000        0.0000        0.0000        0.0000        0.0000        0.0000
        0.0000        0.0000        0.0000        0.0000        0.0000        0.0000        0.0000        0.0000        0.0000        0.0000        0.0000        0.0000        0.0000        0.0000        0.0000        0.0000        0.0000        0.0000        0.0000        0.0000        0.0000        0.0000        0.0000        0.0000        0.0000        0.0000        0.0000        0.0000        0.0000        0.0000        0.0000        0.0000        0.0000        0.0000        0.0000        0.0000        0.0000        0.0000        0.0000        0.0000        0.0000        0.0000        0.0000        0.0000        0.0000        0.0000        0.0000        0.0000        0.0000        0.0000        0.0000        0.0000        0.0000       21.2353       17.7868       17.9273       15.5307       14.0288       10.9902        8.5596        0.0000        0.0000        0.0000        0.0000        0.0000        0.0000        0.0000        0.0000        0.0000        0.0000        0.0000        0.0000        0.0000        0.0000        0.0000        0.0000        0.0000        0.0000        0.0000        0.0000        0.0000        0.0000        0.0000        0.0000        0.0000        0.0000        0.0000        0.0000        0.0000        0.0000        0.0000        0.0000        0.0000        0.0000        0.0000        0.0000        0.0000        0.0000        0.0000        0.0000        0.0000        0.0000        0.0000        0.0000        0.0000        0.0000        0.0000        0.0000        0.0000        0.0000        0.0000        0.0000        0.0000        0.0000        0.0000        0.0000        0.0000        0.0000        0.0000        0.0000        0.0000        0.0000        0.0000        0.0000        0.0000        0.0000        0.0000        0.0000        0.0000        0.0000        0.0000        0.0000        0.0000        0.0000        0.0000        0.0000        0.0000        0.0000        0.0000        0.0000        0.0000        0.0000        0.0000        0.0000        0.0000        0.0000        0.0000        0.0000        0.0000        0.0000        0.0000        0.0000        0.0000        0.0000        0.0000        0.0000        0.0000        0.0000        0.0000        0.0000        0.0000        0.0000        0.0000        0.0000        0.0000        0.0000        0.0000        0.0000        0.0000        0.0000       56.8292       60.4836       56.3572       50.2461       41.7943       70.4556      106.8597       81.6948       56.9528       53.7618       59.8967       60.5093       70.1243       80.3240       78.1259       68.0093       66.8315       74.0226       85.2556       96.8689      101.9974       96.3277      108.8280       99.0565      102.5580      128.2115      137.1672      166.8747      161.1124      141.7339      147.1453      132.6969      116.5866      108.5686       90.5362       82.2551       75.9656       74.7010       92.4470       99.9030       99.2930       96.6401       87.4106       88.9108       77.5147       73.7273       54.7266       43.8417       49.1802       61.4070       62.1714       58.4451       43.5217       52.0982       64.6493       55.3725       53.5677       45.1919       42.0316       44.2094       53.5976        0.0000        0.0000        0.0000        0.0000        0.0000        0.0000        0.0000        0.0000        0.0000        0.0000        0.0000        0.0000        0.0000        0.0000        0.0000        0.0000        0.0000        0.0000
        0.0000        0.0000        0.0000        0.0000        0.0000        0.0000        0.0000        0.0000        0.0000        0.0000        0.0000        0.0000        0.0000        0.0000        0.0000        0.0000        0.0000        0.0000        0.0000        0.0000        0.0000        0.0000        0.0000        0.0000        0.0000        0.0000        0.0000        0.0000        0.0000        0.0000        0.0000        0.0000        0.0000        0.0000        0.0000        0.0000        0.0000        0.0000        0.0000        0.0000        0.0000        0.0000        0.0000        0.0000        0.0000        0.0000        0.0000        0.0000        0.0000        0.0000      113.4585       13.5174       13.2264       17.7489       20.4846       16.9266       14.2074       12.0938       11.4344        7.7874       11.4738       40.3164        0.0000        0.0000        0.0000        0.0000        0.0000        0.0000        0.0000        0.0000        0.0000        0.0000        0.0000        0.0000        0.0000        0.0000        0.0000        0.0000        0.0000        0.0000        0.0000        0.0000        0.0000        0.0000        0.0000        0.0000        0.0000        0.0000        0.0000        0.0000        0.0000        0.0000        0.0000        0.0000        0.0000        0.0000        0.0000        0.0000        0.0000        0.0000        0.0000        0.0000        0.0000        0.0000        0.0000        0.0000        0.0000        0.0000        0.0000        0.0000        0.0000        0.0000        0.0000        0.0000        0.0000        0.0000        0.0000        0.0000        0.0000        0.0000        0.0000        0.0000        0.0000        0.0000        0.0000        0.0000        0.0000        0.0000        0.0000        0.0000        0.0000        0.0000        0.0000        0.0000        0.0000        0.0000        0.0000        0.0000        0.0000        0.0000        0.0000        0.0000        0.0000        0.0000        0.0000        0.0000        0.0000        0.0000        0.0000        0.0000        0.0000        0.0000        0.0000        0.0000        0.0000        0.0000        0.0000        0.0000        0.0000        0.0000        0.0000        0.0000        0.0000        0.0000        0.0000        0.0000        0.0000        0.0000        0.0000       36.6881       45.1838       57.7224       61.0803       57.3332       44.2171       70.3171       67.0767       51.2715       46.5922       55.2011       66.8433       71.0171       74.3656       85.6068       88.0685       80.4118       74.7348       84.1171       86.6730       89.7139       94.5859       92.7707      125.8554      132.0676      115.7541      119.9747      131.1503      154.0009      160.2362      163.1828      150.7638      131.2649      124.1008      114.0689      101.4877       81.5286       79.2073       68.3029       73.1697       75.9122      107.1125       99.7574       87.9556       80.5558       77.9937       77.2085       60.1519       60.3422       60.7351       75.6821       69.3675       55.9285       46.0765       52.9647       56.6249       61.3778       57.6206       46.6115       47.7300       49.5222       59.8917        0.0000        0.0000        0.0000        0.0000        0.0000        0.0000        0.0000        0.0000        0.0000        0.0000        0.0000        0.0000        0.0000        0.0000       50.7702       46.2568       47.3532        0.0000
        0.0000        0.0000        0.0000        0.0000        0.0000        0.0000        0.0000        0.0000        0.0000        0.0000        0.0000        0.0000        0.0000        0.0000        0.0000        0.0000        0.0000        0.0000        0.0000        0.0000        0.0000        0.0000        0.0000        0.0000        0.0000        0.0000        0.0000        0.0000        0.0000        0.0000        0.0000        0.0000        0.0000        0.0000        0.0000        0.0000        0.0000        0.0000        0.0000        0.0000        0.0000        0.0000        0.0000        0.0000        0.0000        0.0000        0.0000        0.0000       12.5420       14.8852       12.8547       10.9068       11.0343       10.5220       14.4516       16.9117       12.0875       11.1699       11.1335        7.6044        8.1769       27.2145       63.0770        0.0000        0.0000        0.0000        0.0000        0.0000        0.0000        0.0000        0.0000        0.0000        0.0000        0.0000        0.0000        0.0000        0.0000        0.0000        0.0000        0.0000        0.0000        0.0000        0.0000        0.0000        0.0000        0.0000        0.0000        0.0000        0.0000        0.0000        0.0000        0.0000        0.0000        0.0000        0.0000        0.0000        0.0000        0.0000        0.0000        0.0000        0.0000        0.0000        0.0000        0.0000        0.0000        0.0000        0.0000        0.0000        0.0000        0.0000        0.0000        0.0000        0.0000        0.0000        0.0000        0.0000        0.0000        0.0000        0.0000        0.0000        0.0000        0.0000        0.0000        0.0000        0.0000        0.0000        0.0000        0.0000        0.0000        0.0000        0.0000        0.0000        0.0000        0.0000        0.0000        0.0000        0.0000        0.0000        0.0000        0.0000        0.0000        0.0000        0.0000        0.0000        0.0000        0.0000        0.0000        0.0000        0.0000        0.0000        0.0000        0.0000        0.0000        0.0000        0.0000        0.0000        0.0000        0.0000        0.0000        0.0000        0.0000        0.0000        0.0000        0.0000        0.0000        0.0000        0.0000        0.0000       40.3273       44.6734       46.6949       52.2153       57.6010       59.2768       46.4861       49.6294       51.0484       52.5312       58.3306       58.1804       83.8660       89.1121       97.4580       95.5296       87.5083       87.2968       81.4332       88.3214       89.8828       96.0519       98.0510       96.7099      118.5984      130.5539      143.8003      139.2863      145.6988      167.5360      170.9897      186.3937      167.7345      148.9126      155.0643      126.5514      117.1721      102.5969       90.2644       71.1008       68.3997       73.4798      103.2337      117.2150      108.5670       90.5180       68.7691       56.8121       60.5650       64.0000       66.7419       64.8241       66.3971       58.6580       57.5175       58.7958       60.2547       63.5317       58.4439       55.2456       63.2346       60.4428       65.9896       72.1535        0.0000        0.0000        0.0000        0.0000        0.0000        0.0000        0.0000        0.0000        0.0000       40.9404       47.0321       47.3336       47.7355       50.3763       45.3869       46.4737       52.0396
        0.0000        0.0000        0.0000        0.0000        0.0000        0.0000        0.0000        0.0000        0.0000        0.0000        0.0000        0.0000        0.0000        0.0000        0.0000        0.0000        0.0000        0.0000        0.0000        0.0000        0.0000        0.0000        0.0000        0.0000        0.0000        0.0000        0.0000        0.0000        0.0000        0.0000        0.0000        0.0000        0.0000        0.0000        0.0000        0.0000        0.0000        0.0000        0.0000        0.0000        0.0000        0.0000        0.0000        0.0000        0.0000        0.0000        0.0000        0.0000       10.6916       11.0042       11.3897        7.7883        8.7218        7.3675        8.2049       10.2931        9.0979        9.5349        9.8410       14.5212       10.9145       13.5130       12.2449        8.2098        8.3585        9.7137       12.4344        0.0000        0.0000        0.0000        0.0000        0.0000        0.0000        0.0000        0.0000        0.0000        0.0000        0.0000        0.0000        0.0000        0.0000        0.0000        0.0000        0.0000        0.0000        0.0000        0.0000        0.0000        0.0000        0.0000        0.0000        0.0000        0.0000        0.0000        0.0000        0.0000        0.0000        0.0000        0.0000        0.0000        0.0000        0.0000        0.0000        0.0000        0.0000        0.0000        0.0000        0.0000        0.0000        0.0000        0.0000        0.0000        0.0000        0.0000        0.0000        0.0000        0.0000        0.0000        0.0000        0.0000        0.0000        0.0000        0.0000        0.0000        0.0000        0.0000        0.0000        0.0000        0.0000        0.0000        0.0000        0.0000        0.0000        0.0000        0.0000        0.0000        0.0000        0.0000        0.0000        0.0000        0.0000        0.0000        0.0000        0.0000        0.0000        0.0000        0.0000        0.0000        0.0000        0.0000        0.0000        0.0000        0.0000        0.0000        0.0000        0.0000        0.0000        0.0000        0.0000        0.0000        0.0000        0.0000        0.0000        0.0000        0.0000        0.0000        0.0000        0.0000       41.3343       47.7756       53.9081       63.8458       66.0556       63.2694       60.9416       60.6362       47.7828       52.3535       57.3974       63.1083       79.3684       92.1946       93.8321       85.2806       81.5507       96.2327      107.5031       98.5931       95.8520       94.0605       93.2743       89.7418       99.8391      109.7967      133.4140      151.6420      168.2365      155.6573      151.1576      149.3586      145.2815      141.4983      138.8467      128.4024      112.5830       96.9133       82.2381       73.0516       70.6744       69.5620       67.0030       80.1297       91.9702       90.5358       63.7722       86.2297       73.4723       69.4330       60.9973       65.0708       62.0631       52.3754       54.5600       61.7580       72.2562       72.6320       68.4780       63.2372       70.2172       87.7804       64.4620        0.0000        0.0000        0.0000        0.0000        0.0000        0.0000       45.5670       41.8726       37.0771       38.3867       37.6223       42.7200       47.6350       43.3332       45.5574       49.1635        0.0000        0.0000
        0.0000        0.0000        0.0000        0.0000        0.0000        0.0000        0.0000        0.0000        0.0000        0.0000        0.0000        0.0000        0.0000        0.0000        0.0000        0.0000        0.0000        0.0000        0.0000        0.0000        0.0000        0.0000        0.0000        0.0000        0.0000        0.0000        0.0000        0.0000        0.0000        0.0000        0.0000        0.0000        0.0000        0.0000        0.0000        0.0000        0.0000        0.0000        0.0000        0.0000        0.0000        0.0000        0.0000        0.0000        0.0000        0.0000        0.0000        0.0000        8.9069        8.1561        7.6203        4.9985        5.0092        5.1073        4.9809        4.5750        4.9407        5.5312        5.1040        7.2411        7.2447        7.1142        9.8809        8.1573        7.9997        8.7007        8.0612        9.2492       10.5250        0.0000        0.0000        0.0000        0.0000        0.0000        0.0000        0.0000        0.0000        0.0000        0.0000        0.0000        0.0000        0.0000        0.0000        0.0000        0.0000        0.0000        0.0000        0.0000        0.0000        0.0000        0.0000        0.0000        0.0000        0.0000        0.0000        0.0000        0.0000        0.0000        0.0000        0.0000        0.0000        0.0000        0.0000        0.0000        0.0000        0.0000        0.0000        0.0000        0.0000        0.0000        0.0000        0.0000        0.0000        0.0000        0.0000        0.0000        0.0000        0.0000        0.0000        0.0000        0.0000        0.0000        0.0000        0.0000        0.0000        0.0000        0.0000        0.0000        0.0000        0.0000        0.0000        0.0000        0.0000        0.0000        0.0000        0.0000        0.0000        0.0000        0.0000        0.0000        0.0000        0.0000        0.0000        0.0000        0.0000        0.0000        0.0000        0.0000        0.0000        0.0000        0.0000        0.0000        0.0000        0.0000        0.0000        0.0000        0.0000        0.0000        0.0000        0.0000        0.0000        0.0000        0.0000        0.0000        0.0000        0.0000        0.0000        0.0000       46.4608       53.2810       65.9479       61.5080       67.4112       76.8907       70.0435       70.7668       61.3670      280.3038      247.7706       64.7561       63.1127       71.9536       74.5597       84.6132       81.7378       91.6209      107.3403      111.2971      108.1149       98.2922      100.7151      104.6351      112.9176      109.1131      127.6809      158.7215      172.6524      156.1929      149.8689      134.3118      137.6611      133.9676      125.1009      111.0367      116.1781       93.7291       81.3718       73.2811       72.5919       79.9193       77.7962       73.0027       79.0670       70.8539       67.7282       77.9838       64.1732       77.7646       86.6870       78.7252       70.5936       78.5161       84.2831       85.1390      107.3559       91.0598       93.1145       89.0469       72.4581       75.6702       65.9543       59.6843       51.9430       49.5318       51.5770       43.3060       40.9572       46.5632       42.2657       37.7868       39.8555       42.2782       42.9353       40.2631       52.9559       51.2079       64.5864        0.0000        0.0000
        0.0000        0.0000        0.0000        0.0000        0.0000        0.0000        0.0000        0.0000        0.0000        0.0000        0.0000        0.0000        0.0000        0.0000        0.0000        0.0000        0.0000        0.0000        0.0000        0.0000        0.0000        0.0000        0.0000        0.0000        0.0000        0.0000        0.0000        0.0000        0.0000        0.0000        0.0000        0.0000        0.0000        0.0000        0.0000        0.0000        0.0000        0.0000        0.0000        0.0000        0.0000        0.0000        0.0000        0.0000        0.0000        0.0000        0.0000        0.0000        5.1569        5.1659        4.4972        3.5398        4.2130        4.2005        3.0720        2.0864        3.0610        3.1893        3.3931        3.9884        3.1683        5.2959        4.6003        5.2489        6.0815        6.9312        7.4703        9.2615       10.1913       12.0697        0.0000        0.0000        0.0000        0.0000        0.0000        0.0000        0.0000        0.0000        0.0000        0.0000        0.0000        0.0000        0.0000        0.0000        0.0000        0.0000        0.0000        0.0000        0.0000        0.0000        0.0000        0.0000        0.0000        0.0000        0.0000        0.0000        0.0000        0.0000        0.0000        0.0000        0.0000        0.0000        0.0000        0.0000        0.0000        0.0000        0.0000        0.0000        0.0000        0.0000        0.0000        0.0000        0.0000        0.0000        0.0000        0.0000        0.0000        0.0000        0.0000        0.0000        0.0000        0.0000        0.0000        0.0000        0.0000        0.0000        0.0000        0.0000        0.0000        0.0000        0.0000        0.0000        0.0000        0.0000        0.0000        0.0000        0.0000        0.0000        0.0000        0.0000        0.0000        0.0000        0.0000        0.0000        0.0000        0.0000        0.0000        0.0000        0.0000        0.0000        0.0000        0.0000        0.0000        0.0000        0.0000        0.0000        0.0000        0.0000        0.0000        0.0000        0.0000        0.0000        0.0000        0.0000        0.0000        0.0000        0.0000        0.0000        0.0000       54.5000       65.1779       67.6607       79.4288       82.5432        0.0000       78.3423       70.7130      203.5570        0.0000        0.0000        0.0000       85.2378       78.8271       75.8287       78.2723       87.2660       95.9684       97.0099      119.2353      120.0465      123.1199      118.5844      126.0507      117.0268      106.0939      136.5028      148.8003      143.2628      135.2306      123.5421      105.5973      109.9595      103.1646       90.2003       84.1882       76.0672       88.5644       92.7226       81.0956      105.5029       90.9106       81.2976       75.1245       74.9128       75.5779       79.6846       74.4528       87.3258      107.6547      109.7922      104.0548      136.7074      110.2723      111.6949      108.1713       83.4923       80.7515       89.8204       73.3811       63.6068       59.5197       57.1499       49.6427       48.9796       46.8305       42.5718       44.9409       44.4273       39.1635       42.6820       45.9553       43.6969       42.0997       43.2746       57.4524       62.0060       68.0268        0.0000        0.0000
        0.0000        0.0000        0.0000        0.0000        0.0000        0.0000        0.0000        0.0000        0.0000        0.0000        0.0000        0.0000        0.0000        0.0000        0.0000        0.0000        0.0000        0.0000        0.0000        0.0000        0.0000        0.0000        0.0000        0.0000        0.0000        0.0000        0.0000        0.0000        0.0000        0.0000        0.0000        0.0000        0.0000        0.0000        0.0000        0.0000        0.0000        0.0000       12.2199       10.3649       10.8222        0.0000        0.0000        0.0000        0.0000        0.0000        0.0000        0.0000        5.0693        5.6567        5.3432        4.3382        3.0780        2.6095        2.0469       47.6106      103.2329       34.5705        3.6337        2.9748        2.8788        3.3987        4.6114        3.6777        6.1074        6.1366        9.4692       11.8048       11.0541       11.8719        0.0000        0.0000        0.0000        0.0000        0.0000        0.0000        0.0000        0.0000        0.0000        0.0000        0.0000        0.0000        0.0000        0.0000        0.0000        0.0000        0.0000        0.0000        0.0000        0.0000        0.0000        0.0000        0.0000        0.0000        0.0000        0.0000        0.0000        0.0000        0.0000        0.0000        0.0000        0.0000        0.0000        0.0000        0.0000        0.0000        0.0000        0.0000        0.0000        0.0000        0.0000        0.0000        0.0000        0.0000        0.0000        0.0000        0.0000        0.0000        0.0000        0.0000        0.0000        0.0000        0.0000        0.0000        0.0000        0.0000        0.0000        0.0000        0.0000        0.0000        0.0000        0.0000        0.0000        0.0000        0.0000        0.0000        0.0000        0.0000        0.0000        0.0000        0.0000        0.0000        0.0000        0.0000        0.0000        0.0000        0.0000        0.0000        0.0000        0.0000        0.0000        0.0000        0.0000        0.0000        0.0000        0.0000        0.0000        0.0000        0.0000        0.0000        0.0000        0.0000        0.0000        0.0000        0.0000        0.0000        0.0000        0.0000        0.0000        0.0000        0.0000        0.0000        0.0000        0.0000        0.0000        0.0000        0.0000        0.0000        0.0000        0.0000        0.0000        0.0000        0.0000       90.3904       82.1419       87.8614       93.7724       95.2598      109.0884      116.4619      120.5662      110.9135      119.8360       97.3218      104.8856      114.0929      118.7861      131.1889      135.5322      130.9774      109.5139       95.2522      105.0279       91.5751       82.1426       85.9607       98.4125       91.6872       97.7883      108.6030       94.1553       98.0643       85.2595       77.9281       96.7805      111.0628      112.1915      122.6350      121.0467      126.2965      119.2116      144.8161      139.9821      103.2331       96.0036       81.0595       71.8715       63.1210       62.9882       56.1724       50.1748       52.2199       50.4646       51.9810       47.6097       54.0940       50.8924       42.0520       44.1429       54.2063       68.7122       57.7566       54.0109       59.2298       63.5702       72.9326        0.0000        0.0000        0.0000
        0.0000        0.0000        0.0000        0.0000        0.0000        0.0000        0.0000        0.0000        0.0000        0.0000        0.0000        0.0000        0.0000        0.0000        0.0000        0.0000        0.0000        0.0000        0.0000        0.0000        0.0000        0.0000        0.0000        0.0000        0.0000        0.0000        0.0000        0.0000        0.0000        0.0000        0.0000        0.0000        0.0000        0.0000        0.0000        0.0000        0.0000        0.0000        8.3923       12.0729       15.9544       16.0745        9.2460        6.0858        6.7332        7.9990        9.4677       12.8291       14.8569       10.6111        8.9539        6.6515        4.7883        2.5334        2.8666       83.9598       92.0485        8.6595        4.0915        2.9496        2.7430        2.5122        2.8807        3.0250        3.5496        5.0524        9.4869       12.0753       13.5277       12.5197       10.2798       12.0805        0.0000        0.0000        0.0000        0.0000        0.0000        0.0000        0.0000        0.0000        0.0000        0.0000        0.0000        0.0000        0.0000        0.0000        0.0000        0.0000        0.0000        0.0000        0.0000        0.0000        0.0000        0.0000        0.0000        0.0000        0.0000        0.0000        0.0000        0.0000        0.0000        0.0000        0.0000        0.0000        0.0000        0.0000        0.0000        0.0000        0.0000        0.0000        0.0000        0.0000        0.0000        0.0000        0.0000        0.0000        0.0000        0.0000        0.0000        0.0000        0.0000        0.0000        0.0000        0.0000        0.0000        0.0000        0.0000        0.0000        0.0000        0.0000        0.0000        0.0000        0.0000        0.0000        0.0000        0.0000        0.0000        0.0000        0.0000        0.0000        0.0000        0.0000        0.0000        0.0000        0.0000        0.0000        0.0000        0.0000        0.0000        0.0000        0.0000        0.0000        0.0000        0.0000        0.0000        0.0000        0.0000        0.0000        0.0000        0.0000        0.0000        0.0000        0.0000        0.0000        0.0000        0.0000        0.0000        0.0000        0.0000        0.0000        0.0000        0.0000        0.0000        0.0000        0.0000        0.0000        0.0000        0.0000        0.0000        0.0000        0.0000        0.0000        0.0000        0.0000       95.4984       96.8688      102.0699      113.8841      116.8173      118.3246      113.1686      113.0443      117.9770      122.3899      125.5337      105.5498       91.7172      108.2273      109.0873      123.7088      106.3093       89.6029       85.0596       90.2642       90.1763       93.1207      107.1506      108.7621      110.1114      111.1388      117.2316      134.2148      115.8547      115.0524      131.2208      156.3225      161.0161      131.1719      128.0491      127.8829      126.2955      131.7305      145.7679      121.3450      114.5896       87.0911       75.2714       69.8359       62.6402       58.1598       51.9066       50.9402       54.3172       52.0031       48.4293       48.5101       67.2838       64.3200       66.9784       64.3999       68.3160       77.4891       67.1331       60.7409       66.4038        0.0000        0.0000        0.0000        0.0000
        0.0000        0.0000        0.0000        0.0000        0.0000        0.0000        0.0000        0.0000        0.0000        0.0000        0.0000        0.0000        0.0000        0.0000        0.0000        0.0000        0.0000        0.0000        0.0000        0.0000        0.0000        0.0000        0.0000        0.0000        0.0000        0.0000        0.0000        0.0000        0.0000        0.0000        0.0000        0.0000        0.0000        0.0000        0.0000        0.0000        0.0000        5.9460        8.9348        8.9549       12.7476       14.1640       10.2778        7.5239        6.5381        7.6719        7.7919        7.3685        7.1312        6.7145        6.1361        7.0356        6.4108        5.4350        6.2929       10.3568       38.8615        3.3127        2.7887        2.6087        2.9584        2.6078        1.9380        1.9916        2.0596        4.9082        4.6839        6.2690        8.4290       10.9082        9.9245        9.8314        0.0000        0.0000        0.0000        0.0000        0.0000        0.0000        0.0000        0.0000        0.0000        0.0000        0.0000        0.0000        0.0000        0.0000        0.0000        0.0000        0.0000        0.0000        0.0000        0.0000        0.0000        0.0000        0.0000        0.0000        0.0000        0.0000        0.0000        0.0000        0.0000        0.0000        0.0000        0.0000        0.0000        0.0000        0.0000        0.0000        0.0000        0.0000        0.0000        0.0000        0.0000        0.0000        0.0000        0.0000        0.0000        0.0000        0.0000        0.0000        0.0000        0.0000        0.0000        0.0000        0.0000        0.0000        0.0000        0.0000        0.0000        0.0000        0.0000        0.0000        0.0000        0.0000        0.0000        0.0000        0.0000        0.0000        0.0000        0.0000        0.0000        0.0000        0.0000        0.0000        0.0000        0.0000        0.0000        0.0000        0.0000        0.0000        0.0000        0.0000        0.0000        0.0000        0.0000        0.0000        0.0000        0.0000        0.0000        0.0000        0.0000        0.0000        0.0000        0.0000        0.0000        0.0000        0.0000        0.0000        0.0000        0.0000        0.0000        0.0000        0.0000        0.0000        0.0000        0.0000        0.0000        0.0000        0.0000       78.0228       80.7854       74.2638       70.2446       77.7119        0.0000       90.1643       96.8947      100.4229      110.8905      122.6588      128.3827      129.5462      134.8453      170.0722      152.5193      107.7370       82.3013       92.0634      102.1134      104.8094       88.8429       71.3232       64.1843       97.2877       93.8406      103.0148      114.0773      126.5336      131.3190      140.0599      124.0857      124.4548      134.3330      136.2584      143.5736      145.4988      134.9117      123.8452      135.1240      141.2281      137.9502      130.0668      124.7850      105.9108       92.3341       83.3777       84.2954       81.5447       81.6513       66.2811       64.0263       64.2711       63.2388       62.8614       62.7988       68.6480       72.7603       81.9513       74.3865       66.3745       71.5720       76.2420       73.3866       70.8724       80.0532        0.0000        0.0000        0.0000        0.0000
        0.0000        0.0000        0.0000        0.0000        0.0000        0.0000        0.0000        0.0000        0.0000        0.0000        0.0000        0.0000        0.0000        0.0000        0.0000        0.0000        0.0000        0.0000        0.0000        0.0000        0.0000        0.0000        0.0000        0.0000        0.0000        0.0000        0.0000        0.0000        0.0000        0.0000        0.0000        0.0000        0.0000        0.0000        0.0000        0.0000        0.0000        5.5464        6.2405        9.3827       14.0461       11.2050        8.4814        7.6704        7.7229        6.8602        6.7698        4.5181        4.5647        4.6964        5.7901        7.3215       13.6199        7.4996       11.2042        6.8116        5.2683        3.7178        3.8646        2.7925        2.5262        2.1564        1.7955        1.9055        1.9975        3.5351        2.9601        5.4566        6.9262        8.6200       11.9778        9.5036        8.7455        0.0000        0.0000        0.0000        0.0000        0.0000        0.0000        0.0000        0.0000        0.0000        0.0000        0.0000        0.0000        0.0000        0.0000        0.0000        0.0000        0.0000        0.0000        0.0000        0.0000        0.0000        0.0000        0.0000        0.0000        0.0000        0.0000        0.0000        0.0000        0.0000        0.0000        0.0000        0.0000        0.0000        0.0000        0.0000        0.0000        0.0000        0.0000        0.0000        0.0000        0.0000        0.0000        0.0000        0.0000        0.0000        0.0000        0.0000        0.0000        0.0000        0.0000        0.0000        0.0000        0.0000        0.0000        0.0000        0.0000        0.0000        0.0000        0.0000        0.0000        0.0000        0.0000        0.0000        0.0000        0.0000        0.0000        0.0000        0.0000        0.0000        0.0000        0.0000        0.0000        0.0000        0.0000        0.0000        0.0000        0.0000        0.0000        0.0000        0.0000        0.0000        0.0000        0.0000        0.0000        0.0000        0.0000        0.0000        0.0000        0.0000        0.0000        0.0000        0.0000        0.0000        0.0000        0.0000        0.0000        0.0000        0.0000        0.0000        0.0000        0.0000        0.0000       47.6719       51.6285       56.2369       65.1886       81.4299      102.3343       88.9143       73.0649       70.4729       80.0806       88.5299       89.9245       96.7816      100.9867      103.3527      104.0236      125.3889      152.1819      162.2244      145.5828      102.8725       84.1360       88.7608      107.9518      104.0734       80.6751       65.6581       69.8337      146.1241      116.1547      108.5918      101.6662      112.7039      132.2648      136.2761      134.2418      119.2936      124.2837      128.2488      122.3991      135.1438      133.7592      137.8202      127.7823      140.3325      120.3670      108.6596      103.7326      110.3356      107.0951       89.9694       97.1592       88.1497       75.7501       77.3752       85.0791       79.4680       69.0711       75.7302       80.9264       82.5084       85.2349       85.7071       84.1226       83.3227       78.0527       79.9972       85.5322      110.6542        0.0000        0.0000        0.0000        0.0000        0.0000
        0.0000        0.0000        0.0000        0.0000        0.0000        0.0000        0.0000        0.0000        0.0000        0.0000        0.0000        0.0000        0.0000        0.0000        0.0000        0.0000        0.0000        0.0000        0.0000        0.0000        0.0000        0.0000        0.0000        0.0000        0.0000        0.0000        0.0000        0.0000        0.0000        0.0000        0.0000        0.0000        0.0000        0.0000        0.0000        0.0000        8.6428        7.2021        7.0113        9.6428       10.2785        8.7256        8.2165        8.4227        8.0568        6.3652        5.5831        4.8895        7.1137        6.1629        4.2968        7.9224        8.4794        8.0516        8.2102        5.9292        3.0764        3.7669        4.1679        3.1683        2.3510        1.5888        1.6770        1.9909        2.3444        2.6846        3.2108        5.5205        6.6232        7.3749        8.4850        7.5301        0.0000        0.0000        0.0000        0.0000        0.0000        0.0000        0.0000        0.0000        0.0000        0.0000        0.0000        0.0000        0.0000        0.0000        0.0000        0.0000        0.0000        0.0000        0.0000        0.0000        0.0000        0.0000        0.0000        0.0000        0.0000        0.0000        0.0000        0.0000        0.0000        0.0000        0.0000        0.0000        0.0000        0.0000        0.0000        0.0000        0.0000        0.0000        0.0000        0.0000        0.0000        0.0000        0.0000        0.0000        0.0000        0.0000        0.0000        0.0000        0.0000        0.0000        0.0000        0.0000        0.0000        0.0000        0.0000        0.0000        0.0000        0.0000        0.0000        0.0000        0.0000        0.0000        0.0000        0.0000        0.0000        0.0000        0.0000        0.0000        0.0000        0.0000        0.0000        0.0000        0.0000        0.0000        0.0000        0.0000        0.0000        0.0000        0.0000        0.0000        0.0000        0.0000        0.0000        0.0000        0.0000        0.0000        0.0000        0.0000        0.0000        0.0000        0.0000        0.0000        0.0000        0.0000        0.0000        0.0000        0.0000        0.0000        0.0000        0.0000       58.3556       54.1228       56.7131       60.3122       55.7671       48.2116       59.0580       68.1595       71.1560       65.7075       65.7010       76.0244       80.5131       86.8090       91.7709       89.7281       94.0538       90.3176      101.4657      116.5776      117.6509      114.1142      137.1134      111.7931       80.9223       82.6185       92.1141       72.6616       65.8135       56.3488       76.0116      107.8539      115.7847      105.8578      103.2161      127.8989      144.6392      147.6652      140.5174      123.3548      115.3381      119.6362      122.4591      122.5199      118.8178      122.5886      103.5158      118.8741      112.3124       99.1450      104.9493      120.0044      104.5104       91.5284       70.3251       77.8483       68.9910       70.7281       74.5648       76.8115       71.9401       78.0813      101.5460       89.9048       95.2382       81.4189       77.2258       74.7377       77.1525       89.4058       98.4933       99.6924        0.0000        0.0000        0.0000        0.0000        0.0000
        0.0000        0.0000        0.0000        0.0000        0.0000        0.0000        0.0000        0.0000        0.0000        0.0000        0.0000        0.0000        0.0000        0.0000        0.0000        0.0000        0.0000        0.0000        0.0000        0.0000        0.0000        0.0000        0.0000        0.0000        0.0000        0.0000        0.0000        0.0000        0.0000        0.0000        0.0000        0.0000        0.0000        0.0000        0.0000       14.3320       11.4841        6.8039        6.0055        7.6266        7.6425        8.2106        8.2367        7.6132        6.4503        6.5232        7.3976        5.9042        5.3185        3.6599        3.7021        5.1284        4.9644        6.2703        4.8477        3.5666        2.4062        3.6535        2.7952        2.0513        1.8101        1.7600        2.0138        2.4400        2.8301        3.2468        3.6174        5.9515        6.8481        7.6581        8.7629        7.2708        0.0000        0.0000        0.0000        0.0000        0.0000        0.0000        0.0000        0.0000        0.0000        0.0000        0.0000        0.0000        0.0000        0.0000        0.0000        0.0000        0.0000        0.0000        0.0000        0.0000        0.0000        0.0000        0.0000        0.0000        0.0000        0.0000        0.0000        0.0000        0.0000        0.0000        0.0000        0.0000        0.0000        0.0000        0.0000        0.0000        0.0000        0.0000        0.0000        0.0000        0.0000        0.0000        0.0000        0.0000        0.0000        0.0000        0.0000        0.0000        0.0000        0.0000        0.0000        0.0000        0.0000        0.0000        0.0000        0.0000        0.0000        0.0000        0.0000        0.0000        0.0000        0.0000        0.0000        0.0000        0.0000        0.0000        0.0000        0.0000        0.0000        0.0000        0.0000        0.0000        0.0000        0.0000        0.0000        0.0000        0.0000        0.0000        0.0000        0.0000        0.0000        0.0000        0.0000        0.0000        0.0000        0.0000        0.0000        0.0000        0.0000        0.0000        0.0000        0.0000        0.0000        0.0000        0.0000        0.0000        0.0000        0.0000        0.0000       62.6049       57.1444       59.1593       62.1420       72.5805       61.3500       56.9700       56.6232       57.1200       57.4272       59.5473       63.4429       68.5770       77.0349       75.2749       79.0763       88.0615       90.3697       81.4995       89.3242      101.6751       98.6420       93.4012       79.0909       74.2720       87.5711       93.8650       91.8650       69.0850       54.4883       79.9712       75.4777       88.1210      101.0244       98.6067      103.9670      112.0469      106.2734      112.0574      123.9112      121.6227      109.5754      107.0603      106.8798      113.8139      139.6211      124.5985      110.3551       94.4723       98.5145       94.8683       75.9342       83.1153       78.7757       77.1404       68.9066       66.0429       64.1315       66.7811       66.1736       71.9049       74.1848       84.5137       93.3197       84.5879       87.4352       80.7962       75.1531       72.4822       90.9594       98.1409       83.7134       82.9776        0.0000        0.0000        0.0000        0.0000        0.0000
        0.0000        0.0000        0.0000        0.0000        0.0000        0.0000        0.0000        0.0000        0.0000        0.0000        0.0000        0.0000        0.0000        0.0000        0.0000        0.0000        0.0000        0.0000        0.0000        0.0000        0.0000        0.0000        0.0000        0.0000        0.0000        0.0000        0.0000        0.0000        0.0000        0.0000        0.0000        0.0000        0.0000        0.0000        0.0000       14.3416        9.3762        8.5036       16.4651       14.1465        9.3640        8.4658        8.5089        6.1459        6.1560        6.8379        5.2712        4.5722        3.1512        3.0720        3.1308        4.9177        4.0257        4.4171        4.4946        3.0242        2.9643        3.4806        2.9611        2.6408        2.3850        2.4666        2.7799        4.2047        5.0183        5.6364        6.1072        7.2888        7.9786        8.1958        8.3918        7.8042        0.0000        0.0000        0.0000        0.0000        0.0000        0.0000        0.0000        0.0000        0.0000        0.0000        0.0000        0.0000        0.0000        0.0000        0.0000        0.0000        0.0000        0.0000        0.0000        0.0000        0.0000        0.0000        0.0000        0.0000        0.0000        0.0000        0.0000        0.0000        0.0000        0.0000        0.0000        0.0000        0.0000        0.0000        0.0000        0.0000        0.0000        0.0000        0.0000        0.0000        0.0000        0.0000        0.0000        0.0000        0.0000        0.0000        0.0000        0.0000        0.0000        0.0000        0.0000        0.0000        0.0000        0.0000        0.0000        0.0000        0.0000        0.0000        0.0000        0.0000        0.0000        0.0000        0.0000        0.0000        0.0000        0.0000        0.0000        0.0000        0.0000        0.0000        0.0000        0.0000        0.0000        0.0000        0.0000        0.0000        0.0000        0.0000        0.0000        0.0000        0.0000        0.0000        0.0000        0.0000        0.0000        0.0000        0.0000        0.0000        0.0000        0.0000        0.0000        0.0000        0.0000        0.0000        0.0000        0.0000        0.0000        0.0000       50.1404       52.3952       43.9017       43.6981       50.7275       72.0574       63.6501       56.0036       62.5449       59.5867       57.3674       61.6724       56.0272       58.6240       60.0514       58.1967       53.3916       74.3734       76.1388       79.1238       81.6473       92.6173       92.7665       85.9062       74.8150       61.4873       70.2335       70.3242       66.7122       59.9555       61.2818       75.4801      102.7705      104.9201      113.6806      103.4881      103.3777      108.1918      101.7828       93.8468       92.2999       87.4509       85.9633       86.8665       85.3567       94.3018      109.5634      106.3106       77.8702       74.5709       88.5266       88.8000       90.6707       88.9435       90.0384       72.2428       70.1119       69.9003       75.1933       95.4738       91.1256       84.9645       84.4427       81.8497       67.8655       66.5408       71.6621       71.0103       73.0782       73.3821       73.8218       76.8092       79.2301        0.0000        0.0000        0.0000        0.0000        0.0000        0.0000
        0.0000        0.0000        0.0000        0.0000        0.0000        0.0000        0.0000        0.0000        0.0000        0.0000        0.0000        0.0000        0.0000        0.0000        0.0000        0.0000        0.0000        0.0000        0.0000        0.0000        0.0000        0.0000        0.0000        0.0000        0.0000        0.0000        0.0000        0.0000        0.0000        0.0000        0.0000        0.0000        0.0000        0.0000        0.0000       12.1668        8.3022        9.4753       17.6328       13.8426       11.6619        9.3229        7.6172        5.9700        5.7438        5.2606        4.7875        3.0205        3.0883        3.0930        3.2921        4.3925        3.9354        4.3403        4.3062        6.8561        5.0185        1.9480        1.5672        2.1031        2.2922        3.1330        3.9599        5.2080        6.1231        6.7772        7.3415        8.4629        8.7825        9.0629        9.3174        0.0000        0.0000        0.0000        0.0000        0.0000        0.0000        0.0000        0.0000        0.0000        0.0000        0.0000        0.0000        0.0000        0.0000        0.0000        0.0000        0.0000        0.0000        0.0000        0.0000        0.0000        0.0000        0.0000        0.0000        0.0000        0.0000        0.0000        0.0000        0.0000        0.0000        0.0000        0.0000        0.0000        0.0000        0.0000        0.0000        0.0000        0.0000        0.0000        0.0000        0.0000        0.0000        0.0000        0.0000        0.0000        0.0000        0.0000        0.0000        0.0000        0.0000        0.0000        0.0000        0.0000        0.0000        0.0000        0.0000        0.0000        0.0000        0.0000        0.0000        0.0000        0.0000        0.0000        0.0000        0.0000        0.0000        0.0000        0.0000        0.0000        0.0000        0.0000        0.0000        0.0000        0.0000        0.0000        0.0000        0.0000        0.0000        0.0000        0.0000        0.0000        0.0000        0.0000        0.0000        0.0000        0.0000        0.0000        0.0000        0.0000        0.0000        0.0000        0.0000        0.0000        0.0000       33.2997       35.5623        0.0000       42.4393       40.7822       41.4856       37.9464       36.3011       41.2624       48.0368       56.6148       57.4458       58.7895       57.8580       68.4870       75.5834       74.7743       63.1280       57.9458       62.6414       62.6060       63.0576       74.4635       69.7439       63.8099       58.3391       79.7961       87.0465       67.1569       73.7067       68.9473       68.3564       72.4025       93.8883       82.5871       94.1175      103.8569      128.0482      100.8568      115.0118      104.4555      109.5792       97.0664       85.8089       79.0820       73.5034       69.0941       75.4060       77.5916       79.1423       82.5786      103.0645       84.3087       78.3444       92.2529       93.5565       81.7466       98.8223      111.6292       79.6772       78.7446       78.8362       77.6390       92.3362       96.6327       94.4225       72.2882       63.2003       54.7401       52.8524       58.0153       62.8818       67.0397       73.4287       74.4168       75.8609       77.9718        0.0000        0.0000        0.0000        0.0000        0.0000        0.0000        0.0000
        0.0000        0.0000        0.0000        0.0000        0.0000        0.0000        0.0000        0.0000        0.0000        0.0000        0.0000        0.0000        0.0000        0.0000        0.0000        0.0000        0.0000        0.0000        0.0000        0.0000        0.0000        0.0000        0.0000        0.0000        0.0000        0.0000        0.0000        0.0000        0.0000       31.2579       27.1684       25.2699       25.4024       32.0712       18.5287       15.9989       14.6225       11.9387       12.2304       10.2116       10.0095        9.9343        8.1184        6.6175        6.2574        6.5853        4.2406        2.8573        2.6173        2.7698        2.5611        2.9669        2.9185        3.3444        3.5855        3.4393        3.0923        1.6888        0.8734        1.6737        2.7524        3.8922        3.9462        5.7402        6.9281        8.0097        8.5500        9.7027        9.3645        9.3659        9.8704        9.0170        9.9785        0.0000        0.0000        0.0000        0.0000        0.0000        0.0000        0.0000        0.0000        0.0000        0.0000        0.0000        0.0000        0.0000        0.0000        0.0000        0.0000        0.0000        0.0000        0.0000        0.0000        0.0000        0.0000        0.0000        0.0000        0.0000        0.0000        0.0000        0.0000        0.0000        0.0000        0.0000        0.0000        0.0000        0.0000        0.0000        0.0000        0.0000        0.0000        0.0000        0.0000        0.0000        0.0000        0.0000        0.0000        0.0000        0.0000        0.0000        0.0000        0.0000        0.0000        0.0000        0.0000        0.0000        0.0000        0.0000        0.0000        0.0000        0.0000        0.0000        0.0000        0.0000        0.0000        0.0000        0.0000        0.0000        0.0000        0.0000        0.0000        0.0000        0.0000        0.0000        0.0000        0.0000        0.0000        0.0000        0.0000        0.0000        0.0000        0.0000        0.0000        0.0000        0.0000        0.0000        0.0000        0.0000        0.0000        0.0000        0.0000        0.0000        0.0000        0.0000       35.9289       41.0236       41.2638       46.1435       43.1217       37.3730       38.8617       31.7821       36.1538       42.3722       49.9475       48.2125       61.4769       70.1485       63.1005       64.1295       80.5555       80.6811       60.3398       62.1259       61.7815       74.9135       80.7644       59.6219       60.9411       57.9947       50.5664       50.8335       65.7568       72.9772       60.7867       73.1351       72.6362       99.5830       83.3192       68.9176       84.1251       96.7687      108.8850      120.4111      122.7732      127.5564      116.2663      127.0556       98.9819       93.8659       94.0987       87.4755       74.1628       79.8920       80.9508       91.8807       96.4217       87.9749       90.7467       87.4855       91.6099       74.2640       83.5250       82.6497       72.7746       66.2125       80.2760       81.6302       73.4838       77.6046       72.1526       60.5344       54.1401       48.4801       50.5010       55.9222       60.3426       64.5609       70.2256       73.9967       81.1075        0.0000        0.0000        0.0000        0.0000        0.0000        0.0000        0.0000        0.0000
        0.0000        0.0000        0.0000        0.0000        0.0000        0.0000        0.0000        0.0000        0.0000        0.0000        0.0000        0.0000        0.0000        0.0000        0.0000        0.0000        0.0000        0.0000        0.0000        0.0000        0.0000        0.0000        0.0000        0.0000        0.0000        0.0000       32.9046       45.2374       47.7758       39.8894       41.6735       29.8981       29.4363       25.9336       22.5586       17.3224       13.4461       14.3261       16.8206       10.4719        8.6786        6.8132        6.1264        5.4071        3.9099        3.2094        3.1280        2.7384        2.7184        3.6456        3.6527        3.4349        2.6542        2.7764        3.5813        3.5184        1.8438        1.6053        1.6660        2.4207        3.4611        4.2550        4.1640        5.7736        6.5441        7.1418        7.4985        8.7393        8.8845        9.1386       10.0125        9.3403        9.3358       13.4905       14.5028       15.7232       15.4799       16.9755       17.7578       12.9178       15.0467       20.1151        0.0000        0.0000        0.0000        0.0000        0.0000        0.0000        0.0000        0.0000        0.0000        0.0000        0.0000        0.0000        0.0000        0.0000        0.0000        0.0000        0.0000        0.0000        0.0000        0.0000        0.0000        0.0000        0.0000        0.0000        0.0000        0.0000        0.0000        0.0000        0.0000        0.0000        0.0000        0.0000        0.0000        0.0000        0.0000        0.0000        0.0000        0.0000        0.0000        0.0000        0.0000        0.0000        0.0000        0.0000        0.0000        0.0000        0.0000        0.0000        0.0000        0.0000        0.0000        0.0000        0.0000        0.0000        0.0000        0.0000        0.0000        0.0000        0.0000        0.0000        0.0000        0.0000        0.0000        0.0000        0.0000        0.0000        0.0000        0.0000        0.0000        0.0000        0.0000       18.7192       23.0666       21.7939       20.9118       15.9592        0.0000        0.0000        0.0000        0.0000       21.4879       29.4813       36.1235       42.3904       42.5693       42.1166       38.0269       41.6576       40.0035       32.3868       40.8518       51.3307       60.3546       53.0562       61.1212       49.8011       54.1370       64.6228       64.6449       67.9869       78.7595       75.7298       61.7504       84.2282       82.9277       64.7733       68.7287       65.7348       65.4235       55.9487       72.2535       78.2782       90.4558       83.4625       77.8146       79.9352       71.4733       77.1986       99.8739       95.9257       88.6479      109.6553      131.9975       95.9926      101.4339       90.8157       75.4514       71.9217       79.4399       77.6726       80.6526       86.8743       97.6426      104.1895      105.0709       97.8288       88.1237       88.2119       92.2430       86.1660       72.0710       78.4554       78.0516       67.4032       78.7774       73.1281       73.2785       74.7871       70.3525       62.7386       58.0632       46.7232       48.2116       55.5576       69.7538       69.6413       64.3746       72.9988       82.1088        0.0000        0.0000        0.0000        0.0000        0.0000        0.0000        0.0000        0.0000
        0.0000        0.0000        0.0000        0.0000        0.0000        0.0000        0.0000        0.0000        0.0000        0.0000        0.0000        0.0000        0.0000        0.0000        0.0000        0.0000        0.0000        0.0000        0.0000        0.0000        0.0000        0.0000        0.0000        0.0000        0.0000       37.3333       38.2042       36.0750       26.7818       21.4538       19.2257       26.2252       22.7591       20.1607       17.3779       13.7809       13.0095       17.7399       77.2971       52.1976        5.9423        2.7752        0.8834        0.9871        0.7725        1.0097        1.5278        1.8187        1.9608        2.8173        2.7480        3.1829        3.7426        2.2532        2.3494        2.6094        2.8911        2.7415        1.6487        2.1788        2.6035        3.4429        4.1088        5.4163        6.3897        7.0369        7.8523        8.3806        8.7429        8.7970        9.5658       10.3360        8.9702       11.1917       11.7914       12.4550       12.0142       12.0988       11.9331        5.9764       13.5465       11.1599        9.5059       10.7493        0.0000        0.0000        0.0000        0.0000        0.0000        0.0000        0.0000        0.0000        0.0000        0.0000        0.0000        0.0000        0.0000        0.0000        0.0000        0.0000        0.0000        0.0000        0.0000        0.0000        0.0000        0.0000        0.0000        0.0000        0.0000        0.0000        0.0000        0.0000        0.0000        0.0000        0.0000        0.0000        0.0000        0.0000        0.0000        0.0000        0.0000        0.0000        0.0000        0.0000        0.0000        0.0000        0.0000        0.0000        0.0000        0.0000        0.0000        0.0000        0.0000        0.0000        0.0000        0.0000        0.0000        0.0000        0.0000        0.0000        0.0000        0.0000        0.0000        0.0000        0.0000        0.0000        0.0000        0.0000        0.0000        0.0000        0.0000        0.0000       17.9417       16.8235       16.9294       16.6298       17.8181       14.6306       13.6715       15.2921       17.3698       21.2131       23.4945       28.5055       33.2512       36.1327       37.1796       37.9834       42.4448       49.7144       48.0865       41.1305       47.2436       50.6096       54.3964       53.8191       56.5016       61.6578       69.6205       69.6031       62.3730       67.4048       65.5668       57.9212       65.9998       77.5050       83.8654       70.6083       84.0274       68.5211       52.9256       49.1827       43.8554       63.5359       84.8150       72.1983       89.1385       48.6193       71.7594       77.7640       95.2260       88.7659       88.5682       90.4184       98.3278       79.5615       82.7597       76.6791       64.1115       61.4896       73.5276       96.6576       81.3050       89.6906       90.8894      103.7549      105.1003      104.0355       95.6653       90.4720       96.9621       76.5542       81.8074       83.0764       63.0322       67.4835       89.8017       94.9575       82.0558       82.4370       73.5085       63.9058       64.9505       63.9887        0.0000        0.0000       58.3982       60.5173       63.1454       71.0090        0.0000        0.0000        0.0000        0.0000        0.0000        0.0000        0.0000        0.0000        0.0000
        0.0000        0.0000        0.0000        0.0000        0.0000        0.0000        0.0000        0.0000        0.0000        0.0000        0.0000        0.0000        0.0000        0.0000        0.0000        0.0000        0.0000        0.0000        0.0000        0.0000        0.0000        0.0000        0.0000        0.0000        0.0000        0.0000       26.8255       38.9120       32.0413       37.6232       21.9534      159.1669       71.0396       21.3709       19.1888       13.2459       10.2678        8.6534       11.0645       12.3363        3.3899        2.4796        1.4764        1.2742        2.0267        2.1319        2.1981        2.2832        2.6689        2.0898        1.8345        3.4022        3.6512        3.2847        3.3828        3.4927        3.1439        1.6327        1.5515        2.6776        3.1351        4.3712        5.2779        7.0965        7.8378        8.2570        8.6743        9.5200       10.2912       10.6700        9.4970       15.6294       13.2541       10.6032       11.3909       13.9114       18.8131       17.7511       15.0150       10.2774        8.4111        7.5040        6.7109        8.6080        6.5690        6.0097        0.0000        0.0000        0.0000        0.0000        0.0000        0.0000        0.0000        0.0000        0.0000        0.0000        0.0000        0.0000        0.0000        0.0000        0.0000        0.0000        0.0000        0.0000        0.0000        0.0000        0.0000        0.0000        0.0000        0.0000        0.0000        0.0000        0.0000        0.0000        0.0000        0.0000        0.0000        0.0000        0.0000        0.0000        0.0000        0.0000        0.0000        0.0000        0.0000        0.0000        0.0000        0.0000        0.0000        0.0000        0.0000        0.0000        0.0000        0.0000        0.0000        0.0000        0.0000        0.0000        0.0000        0.0000        0.0000        0.0000        0.0000        0.0000        0.0000        0.0000        0.0000        0.0000        0.0000        0.0000        0.0000        0.0000       23.3011       19.8480       17.2242       19.4836       12.5157       12.7729       15.1088       17.7140       17.8706       21.2279       22.4828       30.9323       29.4423       34.1629       44.7206       40.9241       45.4899       53.3159       53.9086       51.3602       56.6730       61.9360       69.9119       66.2301       61.2659       73.8238       78.3979       74.2128       64.6750       59.8362       56.0957       46.2686       48.8071       55.0573       72.8789       74.2222       78.9157       58.1008       46.3333       51.7845       35.8248       44.6655       74.4399       81.7563       81.1063       58.3830       46.1252       53.6314       65.9292       66.5601       71.4020       72.7536       73.2542       70.4746       78.1567       70.2449       55.4233       53.2990       73.1994       83.9364       84.7649       73.1532       72.8854      116.3570      111.0837       92.1484       88.3356       92.6056      110.0892       89.7170       89.3604       69.0802       48.9002       53.2952       63.3979       76.0149       77.5611       83.2047       74.8928       67.2159       68.3654        0.0000        0.0000        0.0000        0.0000        0.0000        0.0000        0.0000        0.0000        0.0000        0.0000        0.0000        0.0000        0.0000        0.0000        0.0000        0.0000
        0.0000        0.0000        0.0000        0.0000        0.0000        0.0000        0.0000        0.0000        0.0000        0.0000        0.0000        0.0000        0.0000        0.0000        0.0000        0.0000        0.0000        0.0000        0.0000        0.0000        0.0000        0.0000        0.0000        0.0000        0.0000        0.0000        0.0000       24.1842       22.9056       23.3953       22.2288       31.7404       30.5505       25.5759       21.8550       16.4927       13.6227        9.6147        7.9954        3.2872        4.6576        2.0290        1.0963        1.9452        2.1405        1.8652        2.0600        2.2644        2.8841        2.3968        1.6896        1.7516        2.6627        3.2606        3.6094        3.4016        3.6371        2.3581        1.7964        2.2989        2.0739        3.3056        5.1865        7.0965        8.4703       12.1222       13.2631       10.8879       10.8408       10.5246       12.6572       12.0881       11.0900       11.9241       16.0321       20.3070       24.2268       19.3993       18.0044       16.6066       10.1880        4.3283        5.7327        6.0901        4.7209        6.0085        5.0070        4.3649        5.4463        6.0132        0.0000        0.0000        0.0000        0.0000        0.0000        0.0000        0.0000        0.0000        0.0000        0.0000        0.0000        0.0000        0.0000        0.0000        0.0000        0.0000        0.0000        0.0000        0.0000        0.0000        0.0000        0.0000        0.0000        0.0000        0.0000        0.0000        0.0000        0.0000        0.0000        0.0000        0.0000        0.0000        0.0000        0.0000        0.0000        0.0000        0.0000        0.0000        0.0000        0.0000        0.0000        0.0000        0.0000        0.0000        0.0000        0.0000        0.0000        0.0000        0.0000        0.0000        0.0000        0.0000        0.0000        0.0000        0.0000        0.0000        0.0000        0.0000        0.0000        0.0000        0.0000       14.9831       22.6383       21.3282       16.0590       17.7562       13.8596       14.0297       13.5423       16.3591       19.6421       20.2970       25.8759       28.7173       34.0648       32.3951       31.8092       38.0005       44.4424       48.2303       50.3136       66.6146       65.4224       59.2987       56.2096       58.3874       74.5033       74.6783       61.2841       56.3096       49.7692       45.8005       56.4010       56.8559       53.1117       44.6131       60.0822       80.4660       62.2028       48.9440       60.1395       57.4875       45.2998       58.2306       65.9237       63.6669       50.1005       37.3239       32.5394       42.6399       51.5313       64.0165       68.5656       60.8830       56.5319       58.0465       66.0090       59.0301       56.5190       67.1714       83.6094       73.1425       66.9376       68.2285       72.1983       79.3498       78.6687       89.0946      106.6031      116.8276      103.7027       88.0922       81.7159       65.6674       55.9014       53.0834       57.4036       67.3299       76.8942       74.6749       84.4574       72.1458       75.8057        0.0000        0.0000        0.0000        0.0000        0.0000        0.0000        0.0000        0.0000        0.0000        0.0000        0.0000        0.0000        0.0000        0.0000        0.0000        0.0000
        0.0000        0.0000        0.0000        0.0000        0.0000        0.0000        0.0000        0.0000        0.0000        0.0000        0.0000        0.0000        0.0000        0.0000        0.0000        0.0000        0.0000        0.0000        0.0000        0.0000        0.0000        0.0000        0.0000        0.0000        0.0000        0.0000        0.0000       25.4882       22.2558       25.3907       25.5564       31.0852       31.9900       30.7790       26.8358       18.4532       17.4454       13.4275       12.6221        8.4791       30.6201       22.9304       23.7034       12.0986        2.3039        2.1687        3.0049        3.6953        4.1301        4.3232        3.3692        3.0146        2.2946        3.3412        3.1101        2.7229        1.5653        1.5134        1.6825        2.5492        2.7468        3.7117        4.9466        6.4083        7.5113       10.8931       11.1804        9.2528        9.9382       12.9570       12.0304       13.0921       13.2392       15.2552       16.8774       22.0554       24.7414       17.2037       14.2571       12.0062       12.9081        4.1588        3.2814        8.1922        5.0024        7.6168       14.0307       13.1776       10.8277        8.4070        0.0000        0.0000        0.0000        0.0000        0.0000        0.0000        0.0000        0.0000        0.0000        0.0000        0.0000        0.0000        0.0000        0.0000        0.0000        0.0000        0.0000        0.0000        0.0000        0.0000        0.0000        0.0000        0.0000        0.0000        0.0000        0.0000        0.0000        0.0000        0.0000        0.0000        0.0000        0.0000        0.0000        0.0000        0.0000        0.0000        0.0000        0.0000        0.0000        0.0000        0.0000        0.0000        0.0000        0.0000        0.0000        0.0000        0.0000        0.0000        0.0000        0.0000        0.0000        0.0000        0.0000        0.0000        0.0000        0.0000        0.0000        0.0000        0.0000        0.0000        0.0000        0.0000       22.4734       22.1472       16.2962       11.4009       12.7907       17.6122       13.7908       20.4988       27.9121       24.0035       26.5301       29.7721       30.7556       30.3556       35.6787       38.8793       54.4363       52.0816       52.4775       62.6520       55.2914       54.7632       55.0641       58.4343       72.8793       62.9292       49.8429       48.7829       50.7439       59.4955       60.0728       57.6536       51.7397       40.9045       44.4776       53.5089       59.6561       39.9586       32.6413       31.4457       52.1906       70.6592       50.3369       45.4226       39.5584       37.7074       40.5137       50.9030       48.1194       51.9820       66.1297       75.4112       73.7514       79.1703       73.0204       60.7781       58.5453       67.8055       84.5934       83.2745       80.8066       59.5390       62.1879       73.2813       73.9722       79.5345      107.8492      113.1603      101.7004       86.1566       71.4789       56.7794       53.0257       50.4711       55.9674       65.6382       68.8728       79.2110       76.8748       72.2430       59.3931        0.0000        0.0000        0.0000        0.0000        0.0000        0.0000        0.0000        0.0000        0.0000        0.0000        0.0000        0.0000        0.0000        0.0000        0.0000        0.0000
        0.0000        0.0000        0.0000        0.0000        0.0000        0.0000        0.0000        0.0000        0.0000        0.0000        0.0000        0.0000        0.0000        0.0000        0.0000        0.0000        0.0000        0.0000        0.0000        0.0000        0.0000        0.0000        0.0000        0.0000        0.0000        0.0000        0.0000        0.0000       28.7856       33.1145       36.0001       38.7630       38.7253       35.5444       31.8048       25.9495       21.9136       18.8725       17.1975       14.7125       18.1645       52.2805       46.5311       18.0281        7.5971        7.5574        6.7073        6.1072        5.7829        6.0889        4.6055        4.9481        5.6960        6.1710        5.4832        5.0431        3.4743        2.5692        2.6264        4.5333       18.0610        7.9905        6.1266        6.2727        6.8830        9.2107        9.7939        7.4889       12.0041       11.1491       10.6988        8.7319       10.9879       12.4077       11.9791       18.0211       17.6760       21.1266       27.8769       20.2143       20.4610       12.5875        8.0828        5.7417        3.9805        5.9877        7.0819       12.0439       11.5036        7.7590        5.8198        0.0000        0.0000        0.0000        0.0000        0.0000        0.0000        0.0000        0.0000        0.0000        0.0000        0.0000        0.0000        0.0000        0.0000        0.0000        0.0000        0.0000        0.0000        0.0000        0.0000        0.0000        0.0000        0.0000        0.0000        0.0000        0.0000        0.0000        0.0000        0.0000        0.0000        0.0000        0.0000        0.0000        0.0000        0.0000        0.0000        0.0000        0.0000        0.0000        0.0000        0.0000        0.0000        0.0000        0.0000        0.0000        0.0000        0.0000        0.0000        0.0000        0.0000        0.0000        0.0000        0.0000        0.0000        0.0000        0.0000        0.0000        0.0000        0.0000        0.0000        0.0000        0.0000       14.6391       11.0529        9.3439       10.7709       14.6241       18.2976       23.8626       25.5429       21.1638       22.0486       23.0487       23.5204       28.5515       34.6953       39.6209       36.8926       47.2873       52.3734       60.2517       44.1659       46.7974       50.3708       50.4128       50.7913       48.7275       43.6478       45.3076       60.1301       69.6080       66.4369       66.4319       52.4706       40.2314       35.7628       30.0940       31.7999       23.9296       25.1684       44.8092       54.0367       39.9533       36.5335       39.1240       45.2554       52.8964       58.7438       51.4137       48.3538       54.7887       77.3665       91.2707       80.9953       72.3850       72.0213       64.9931       65.1769       75.7611       89.4770       81.2542       90.8755       78.2909       65.4183       65.8157       69.5043       61.3165       66.7380       75.7657       70.4646       58.9262       57.2738       72.9554       76.6343       71.1699       70.2978       67.2050       69.0759       68.2868       66.5828       55.6818       51.5741        0.0000        0.0000        0.0000        0.0000        0.0000        0.0000        0.0000        0.0000        0.0000        0.0000        0.0000        0.0000        0.0000        0.0000        0.0000        0.0000
        0.0000        0.0000        0.0000        0.0000        0.0000        0.0000        0.0000        0.0000        0.0000        0.0000        0.0000        0.0000        0.0000        0.0000        0.0000        0.0000        0.0000        0.0000        0.0000        0.0000        0.0000        0.0000        0.0000        0.0000        0.0000        0.0000        0.0000        0.0000       33.3539       33.5329       38.0921       46.8499       45.3408       40.2961       36.4195       27.6692       22.8161       19.3637       18.1486       16.8751       14.0793       11.9505       11.3917        9.6014       10.4672        9.9146       20.6525       26.6502       18.4883        7.3448        8.3472       11.3255        7.7279        7.1843        6.1203        5.1444        4.7338        4.4647        4.7753        3.6644        7.8292        5.4750        9.1688       12.9276       10.0182        9.0442       12.9086       10.4622       10.4121        9.6882       12.4667       12.2064        9.2417        6.7460        7.1416       15.5191       16.6868       29.0977       54.1485       29.6959       31.0839       18.9979       15.9390       13.3477        6.0963        4.2507        4.2066        4.1972        6.4256        6.8139        7.4405        0.0000        0.0000        0.0000        0.0000        0.0000        0.0000        0.0000        0.0000        0.0000        0.0000        0.0000        0.0000        0.0000        0.0000        0.0000        0.0000        0.0000        0.0000        0.0000        0.0000        0.0000        0.0000        0.0000        0.0000        0.0000        0.0000        0.0000        0.0000        0.0000        0.0000        0.0000        0.0000        0.0000        0.0000        0.0000        0.0000        0.0000        0.0000        0.0000        0.0000        0.0000        0.0000        0.0000        0.0000        0.0000        0.0000        0.0000        0.0000        0.0000        0.0000        0.0000        0.0000        0.0000        0.0000        0.0000        0.0000        0.0000        0.0000        0.0000        0.0000       20.4785       13.1236       10.6891       12.4679       13.5345       12.6863       12.8832       13.3948       23.1220       25.5225       26.6450       27.1961       26.4659       26.6842       32.1392       44.4671       45.1867       41.2431       50.1772       45.0377       38.6678       31.2254       34.7210       38.9329       39.2812       45.2528       46.3962       40.7773       50.2732       70.2121       75.8823       63.3923       57.9758       44.7926       42.1076       35.9216       23.5636       23.3647       24.2357       27.3099       36.1682       37.3425       28.4102       31.8513       39.2408       44.9520       61.6883       67.4884       57.9892       51.0353       59.2431       66.9855       81.5798       80.8863       66.6191       64.0249       77.7482       70.6952       71.5508       82.6759       93.5865       81.3109       74.8869       69.4218       64.1773       74.4873       73.7236       79.2781       67.2703       63.6194       68.0410       96.0379       84.8563       78.7619       70.1104       72.6485       73.2059       70.9785       63.5108       58.3144       50.9117       45.3106        0.0000        0.0000        0.0000        0.0000        0.0000        0.0000        0.0000        0.0000        0.0000        0.0000        0.0000        0.0000        0.0000        0.0000        0.0000        0.0000
        0.0000        0.0000        0.0000        0.0000        0.0000        0.0000        0.0000        0.0000        0.0000        0.0000        0.0000        0.0000        0.0000        0.0000        0.0000        0.0000        0.0000        0.0000        0.0000        0.0000        0.0000        0.0000        0.0000        0.0000        0.0000        0.0000        0.0000        0.0000       37.8913       38.6381       44.0086       50.7687       46.9501       43.4300       37.0038       27.1515       24.2741       19.3995       16.9511       16.0747       14.2911       12.8969       11.2948        8.4935       11.5409       11.4486       17.4996       19.6368       14.8884        7.3405        9.4193       17.1036        7.4563        7.0764        6.8241        6.9919        6.1668        4.0693        4.9633        5.0933        3.3473        2.6166        3.6607        7.9364       15.0030       16.6690       12.3985        8.2518        8.9841        8.4071        7.5886        9.0092        6.1599        3.8855        3.7009        8.2015       14.0299       16.2188       25.1219       36.5695       31.9398       19.4643       29.5462       43.6432       23.3809        3.7829        2.4988        3.5845       18.8454       10.1013        6.9436        2.8083        0.0000        0.0000        0.0000        0.0000        0.0000        0.0000        0.0000        0.0000        0.0000        0.0000        0.0000        0.0000        0.0000        0.0000        0.0000        0.0000        0.0000        0.0000        0.0000        0.0000        0.0000        0.0000        0.0000        0.0000        0.0000        0.0000        0.0000        0.0000        0.0000        0.0000        0.0000        0.0000        0.0000        0.0000        0.0000        0.0000        0.0000        0.0000        0.0000        0.0000        0.0000        0.0000        0.0000        0.0000        0.0000        0.0000        0.0000        0.0000        0.0000        0.0000        0.0000        0.0000        0.0000        0.0000        0.0000        0.0000        0.0000        0.0000       26.9504       18.9954       13.5208       14.1951       21.6593       21.2262       12.2793       10.3165       16.5413       24.8441       29.4865       32.1090       30.0244       31.6671       35.0196       39.8092       51.3416       50.6774       56.8723       50.1475       44.5438       24.7178       29.4308       66.7306       35.3653       42.0386       60.3097       57.7541       52.1610       48.4643       56.5159       45.5274       41.8727       37.1033       41.1702       38.8707       34.0263       28.7382       37.7898       48.9099       35.4029       37.8020       31.3263       27.9434       27.4980       33.2957       43.8954       54.8502       59.3059       52.1382       55.7774       65.9279       77.9313       86.6751       81.1284       85.0873       84.7099       80.8759       81.2873       73.7982       75.5551       85.5193       70.8174       79.8841       86.2027       67.7992       73.6558       71.6510       98.6648       78.6647       80.3174       91.7999      112.7996       70.5628       78.0260       79.6181       77.9859       81.8861       72.3722       66.5255       64.0588       54.0396       50.1619       43.6190        0.0000        0.0000        0.0000        0.0000        0.0000        0.0000        0.0000        0.0000        0.0000        0.0000        0.0000        0.0000        0.0000        0.0000        0.0000
        0.0000        0.0000        0.0000        0.0000        0.0000        0.0000        0.0000        0.0000        0.0000        0.0000        0.0000        0.0000        0.0000        0.0000        0.0000        0.0000        0.0000        0.0000        0.0000        0.0000        0.0000        0.0000        0.0000        0.0000        0.0000        0.0000        0.0000       44.3920       42.5767       49.0137       44.7706       44.7316       41.4490       40.0766       38.0258       27.7838       23.4253       19.8444       16.6392       17.8039       16.3840       21.5974       17.7240        9.7057        9.1325        8.8499        9.1355        6.7168        9.0755        8.9124        6.5591        7.5647       10.5372       10.5253       18.6677       15.1594        8.8676        4.0818        4.0018        3.7238        2.4081        2.3971        2.7957        3.3510        3.6108        3.7347        4.0083        3.4308        3.9227        3.8804        4.1502        5.1773        4.3483        4.2531        3.2737        6.3816        7.9653        7.9851        8.3751        6.2242        7.4302       12.0969       14.0089       17.4235       83.5776        8.0140        6.8744       21.4251       26.9727       17.8129       10.4763        6.0042        4.6881        0.0000        0.0000        0.0000        0.0000        0.0000        0.0000        0.0000        0.0000        0.0000        0.0000        0.0000        0.0000        0.0000        0.0000        0.0000        0.0000        0.0000        0.0000        0.0000        0.0000        0.0000        0.0000        0.0000        0.0000        0.0000        0.0000        0.0000        0.0000        0.0000        0.0000        0.0000        0.0000        0.0000        0.0000        0.0000        0.0000        0.0000        0.0000        0.0000        0.0000        0.0000        0.0000        0.0000        0.0000        0.0000        0.0000        0.0000        0.0000        0.0000        0.0000        0.0000        0.0000        0.0000        0.0000        0.0000        0.0000       29.8705       25.1296       17.9134       16.9231       20.6367       23.9677       29.6745       19.5326       17.0337       21.0466       28.2389       29.0431       31.6446       35.9530       44.2102       42.7855       58.8459       79.1971       61.6972       65.7885       49.7645       41.3205       28.4285       28.2125       61.1655       45.5834       52.9384       54.2575       56.7600       55.9783       47.2815       49.0312       48.0405       44.8482       40.8640       45.4842       33.1661       33.7748       40.9517       71.5730       66.1819       44.3937       38.5234       39.0311       38.2937       43.9111       41.0326       40.5768       46.7773       52.8827       57.3304       53.4430       58.3299       53.9813       64.9127       69.9358       77.0531       73.4676       65.0641       62.5298       66.0214       72.3440      103.4362      104.8552      111.7489      110.7013      100.7491       80.1478       79.3226       93.0810       80.2032      108.3055       96.6577       78.6961       73.2811       82.8362       87.7792       93.7915       96.9589       87.8543       74.8010       70.6936       61.7934       63.5060        0.0000        0.0000        0.0000        0.0000        0.0000        0.0000        0.0000        0.0000        0.0000        0.0000        0.0000        0.0000        0.0000        0.0000        0.0000        0.0000
        0.0000        0.0000        0.0000        0.0000        0.0000        0.0000        0.0000        0.0000        0.0000        0.0000        0.0000        0.0000        0.0000        0.0000        0.0000        0.0000        0.0000        0.0000        0.0000        0.0000        0.0000        0.0000        0.0000        0.0000        0.0000        0.0000        0.0000       45.6790       40.0069       34.5399       29.9947       37.1172       35.5830       34.4129       30.6360       25.8008       32.9662       21.0573       18.2545       16.9737       13.0982       12.4418       10.8670        9.4066       11.1901        8.7548        9.2413        9.1453        8.6433        7.3461        6.8600        7.1561        6.6204        8.6054        8.1545        6.4556        3.8033        2.2653        2.7051        3.0207        2.2041        2.5940        2.3082        1.0154        0.8799        1.5553        1.8532        1.5203        1.6052        1.1583        1.4614        3.6119        5.0831        6.6395        6.5721        7.6479        7.3342        6.4120        4.9632        3.1318       14.0297        6.1043        2.1239        2.9181       14.0693        8.1385        6.9115        7.2179        6.0041        3.7140        5.8686        6.0317        9.3557        8.7757        8.1403        6.2569        5.1407        5.1081        5.0398        6.1501        7.4572        0.0000        0.0000        0.0000        0.0000        0.0000        0.0000        6.2041        7.8776        7.1514        8.8283        0.0000        0.0000        0.0000        0.0000        0.0000        0.0000        0.0000        0.0000        0.0000        0.0000        0.0000        0.0000        0.0000        0.0000        0.0000        0.0000        0.0000        0.0000        0.0000        0.0000        0.0000        0.0000        0.0000        0.0000        0.0000        0.0000        0.0000        0.0000        0.0000        0.0000        0.0000        0.0000        0.0000        0.0000        0.0000        0.0000       33.8262       34.2569       34.1024       30.5103       27.9232       28.3641       31.3540       29.8321       31.2633       23.0977       19.5699       18.6122       23.3138       30.2256       33.2877       37.5887       45.5633       47.1850       60.3845       76.9878       62.3606       64.2346       63.8408       52.2282       48.0664       47.4953       54.1143       60.7631       61.6054       61.6854       65.8604       62.8672       53.0586       62.5072       58.4551       48.9763       39.8456       33.0346       34.7409       40.9041       46.6897       60.8838       69.0148       67.3528       64.7189       61.1595       64.0594       65.5678       57.4730       54.7882       51.8115       50.6797       45.3138       48.4615       45.0307       51.9749       54.3293       55.8938       65.2069       67.2311       54.7485       48.2635       53.5461       64.1919       98.4311      106.3912      121.6612      117.7470       94.0576       85.8659       78.8892       90.9243       83.5889       86.4613       96.9179       84.9876       86.8413       92.4424      105.2653      112.5960      118.6758      109.0980       88.8061       86.3719       81.2602       74.2424        0.0000        0.0000        0.0000        0.0000        0.0000        0.0000        0.0000        0.0000        0.0000        0.0000        0.0000        0.0000        0.0000        0.0000        0.0000        0.0000
        0.0000        0.0000        0.0000        0.0000        0.0000        0.0000        0.0000        0.0000        0.0000        0.0000        0.0000        0.0000        0.0000        0.0000        0.0000        0.0000        0.0000        0.0000        0.0000        0.0000        0.0000        0.0000        0.0000        0.0000        0.0000        0.0000       54.3828       43.9837       37.3710       32.6546       30.1325       37.2817       35.7533       33.3012       30.6185       23.7145       21.9268       27.5761       41.6176       40.0363       22.4506       19.3832       19.3943       10.1555        7.3109        6.1385        6.2820       19.4941       22.7498       13.9846        8.8702        7.2909        7.6136        9.3893        9.0148        8.5746        6.1505        4.3980        3.3014        3.4291        1.5868        1.2835        1.7265        1.3192        1.5342        1.3113        1.9007        2.3944        0.9767        1.0075        1.4437        3.9596        4.2500        6.9037        8.9742        8.9180        6.8234        5.1398        4.0560        3.4392        7.4025        6.3059        1.4559        1.7853        2.4416        6.1397        6.2872        3.1401        3.4407        4.4898        9.8981        9.9405        8.5412        7.3323        7.9639        6.2020        5.6330        5.7863        7.3286        6.4531        9.0356       14.3969        8.1890       10.3255       12.9687        6.7739        6.4912        6.5229        6.1893        5.0324        6.6380        7.7034        8.6394        9.9507       10.7238        0.0000        0.0000        0.0000        0.0000        0.0000        0.0000        0.0000        0.0000        0.0000        0.0000        0.0000        0.0000        0.0000        0.0000        0.0000        0.0000        0.0000        0.0000        0.0000        0.0000        0.0000       21.7855       19.8436       22.2928       26.2493       24.4069       25.2705       24.7860       28.6389       31.3066       31.6450       35.7134       40.4216       37.5632       39.5430       37.4908       39.0950       38.9680       39.1876       35.2555       36.9477       27.6011       30.3946       24.3562       22.4501       29.9638       34.9639       36.4136       40.7066       41.1368       63.0059       63.2095       68.1261       61.6741       62.3968       55.9106       51.6960       55.3311       65.1156       67.1989       70.2283       68.8459       66.9967       63.7669       52.3752       57.5411       61.4793       53.3638       50.8161       44.0901       41.1401       46.2556       57.4327       61.2111       70.7769       73.7747       78.1699       85.3960       99.8138       97.2007       79.8815       87.1693       72.8671       52.8891       42.7449       43.9887       46.9675       57.1655       47.0819       57.0233       76.8678       70.1274       62.2701       58.3563       55.4965       66.5731       80.3848       80.4668       94.5214       97.3390       92.6901       87.1610       90.0568       92.4664       91.5609       89.5756       91.7238       87.5656       84.4227       92.1480       99.4814      102.9453      106.7677      108.8016      103.0645       95.2262        0.0000        0.0000        0.0000        0.0000        0.0000        0.0000        0.0000        0.0000        0.0000        0.0000        0.0000        0.0000        0.0000        0.0000        0.0000        0.0000        0.0000        0.0000
        0.0000        0.0000        0.0000        0.0000        0.0000        0.0000        0.0000        0.0000        0.0000        0.0000        0.0000        0.0000        0.0000        0.0000        0.0000        0.0000        0.0000        0.0000        0.0000        0.0000        0.0000        0.0000        0.0000        0.0000        0.0000        0.0000       52.8978       50.7396       42.3303       36.2188       44.5159       50.3983       51.2945       59.1936       52.0154       41.6538       26.8844       18.4650       16.1098       18.1930       22.3245       36.7070       27.9823       39.1725       24.2916       12.6915        7.6164        9.3031       11.1142       11.0703        9.5096        7.8940        7.6554        7.7552        6.2817        3.8796        3.6167        2.2965        1.8932        1.6663        1.0545        1.2625        1.3948        1.7236        1.5427        0.8579        0.7861        0.4645        0.2560        0.3542        0.9417        1.8167        3.6672        5.0767        4.6662        3.0026        2.2860        2.9015        3.2274        2.5829        0.9131        0.4634        0.7777        1.5258        2.6839        9.9753        9.3473        3.9514        6.0241       20.3385       34.6700       17.9254       15.7012       14.8391       12.7915       10.9532        8.4194        6.2267        6.6863        5.8162        6.8728        8.8764        4.9062        4.6884        9.0055       10.7169        9.6424        7.7220        6.3278        5.6608        6.6896        7.2555        6.6699        7.4688        8.3118        7.9532        8.3865       10.5000        0.0000        0.0000        0.0000        0.0000        0.0000        0.0000        0.0000        0.0000        0.0000        0.0000        0.0000        0.0000       23.6104       22.0780       20.2656       17.6263       17.2721       18.3229       19.0460       22.2940       22.8022       23.1144       22.6146       21.5886       23.5085       28.3721       29.6121       30.5868       35.8713       43.2674       43.0815       41.1551       40.2390       38.6134       43.0021       39.5187       39.3627       37.6379       35.3136       33.2239       35.8087       35.4704       34.1973       33.0171       27.8189       34.7281       36.2003       44.7522       53.8340       61.2910       49.9991       54.9540       52.3968       58.1022       68.6429       78.8968       81.7541       76.5216       75.0286       68.1666       63.5006       51.6137       53.4654       54.6118       60.6358       57.5352       48.5990       43.6350       44.8133       56.1944       68.4015       75.0957       76.2095       76.0225       90.7970       92.4468       80.9112       59.1326       52.0550       46.5568       49.5696       49.1824       51.5282       49.5312       46.8953       50.9051       76.3541       89.8778       90.3518       73.1173       59.0306       55.2907       68.9116       85.4973       78.5348       77.7605       93.2602       91.7927       93.0336       85.8934       85.3798       87.9960       90.8448       96.8331      101.2731       89.7424       99.6690      106.0121      106.3454        0.0000      111.2778      111.1040      116.8612        0.0000        0.0000        0.0000        0.0000        0.0000        0.0000        0.0000        0.0000        0.0000        0.0000        0.0000        0.0000        0.0000        0.0000        0.0000        0.0000        0.0000        0.0000
        0.0000        0.0000        0.0000        0.0000        0.0000        0.0000        0.0000        0.0000        0.0000        0.0000        0.0000        0.0000        0.0000        0.0000        0.0000        0.0000        0.0000        0.0000        0.0000        0.0000        0.0000        0.0000        0.0000        0.0000        0.0000       50.6914       56.6979       76.2388       55.5975       40.7491       53.5553       54.2027       43.6399       41.7496       30.6072       28.0636       24.6961       16.7338       13.3054       11.0596       12.4008       15.0053       11.8686       11.8462       15.2776       10.1030        9.5723        7.8354        9.0158        7.8044        7.1902        6.3675        5.6232        5.2113       28.1927       24.3885        3.8491        1.4739        0.9765        0.9877        0.8020        1.2225        2.7354        1.9807        2.4902        2.0272        1.1829        0.3932        0.3544        0.1956        0.2706        1.0212        1.0725        1.4788        1.0628        1.0730        1.2857        1.8428        2.4439        1.3237        0.8479        1.0094        1.7436        2.2997        4.9020       16.4928        8.6920        8.7599       11.8935       16.2018       22.4689       22.3207       20.4312       18.3906       14.3874       13.7936        8.4331        7.5155        9.7895       10.7742       12.5546       12.5694       10.3502        9.0915       14.0092       14.4176       16.8278       12.9336        9.2089        8.6330        9.9727        8.0521        7.7936        8.0139        7.3657        7.9433       10.0819       11.8042       12.2373       13.9825       24.9315        0.0000        0.0000        0.0000        0.0000        0.0000        0.0000        0.0000        0.0000       28.2549       28.8149       22.7913       21.2186       18.5617       17.1701       18.9435       20.8002       24.2481       25.8781       28.8109       29.3786       27.0167       31.0608       35.8524       36.4695       33.0894       33.5015       41.1056       43.1230       41.5309       37.5485       35.4105       40.9378       38.1064       38.4391       31.3771       34.3707       32.8396       41.6827       36.2423       29.2745       30.5697       27.6236       22.4634       27.4719       32.9027       34.6649       47.3334       47.9035       50.2861       53.1203       60.3519       74.4387       73.7111       87.0736       81.1788       81.7921       81.7381       69.0403       57.0963       59.5498       59.6111       74.1311       68.4925       54.9439       50.3897       53.0010       62.4313       70.7395       84.1883       87.7124       78.7642       92.7514       80.3422       57.1383       44.3708       40.0257       42.1527       53.2653       50.0641       48.5978       54.4584       59.3715       91.7254       91.6856       79.5516       87.2353       85.8466       72.5183       75.5186       79.1374       80.3114       74.0277       78.3469       83.4612       87.7565       79.1800       93.8782      113.5435      110.3660      117.0919      102.8361       93.0434      103.3245      109.0500        0.0000        0.0000        0.0000        0.0000        0.0000        0.0000        0.0000        0.0000        0.0000        0.0000        0.0000        0.0000        0.0000        0.0000        0.0000        0.0000        0.0000        0.0000        0.0000        0.0000        0.0000        0.0000        0.0000        0.0000
        0.0000        0.0000        0.0000        0.0000        0.0000        0.0000        0.0000        0.0000        0.0000        0.0000        0.0000        0.0000        0.0000        0.0000        0.0000        0.0000        0.0000        0.0000        0.0000        0.0000        0.0000        0.0000       42.5845       39.9055       40.3545       45.5409       47.5670       56.8030       50.3609       43.4195       44.6665       38.4635       32.9343       32.2382       23.2392       19.3572       17.4799       16.6699       12.8790        8.3805       15.7925       14.3323        9.9633       12.1020       12.0168        8.6573        8.0007        4.9056        5.0268        6.0432        3.5473        5.2910        3.8938        8.3264       55.7755       51.4515       16.0850        0.5718        0.5311        1.1484        1.1749        1.6601        3.6486        0.9053        1.1415        1.2967        1.2066        0.8987        0.5459        0.3817        0.7833        1.2197        0.9195        0.7002        1.2193        0.8510        0.8698        1.5019        1.2142        1.4671        2.1444        2.9725        3.5954        4.3975        5.2216        8.2865        8.0559       12.7537       15.6721       14.8482       22.4696       18.8723       13.5084       13.0968       13.3254       14.3868       12.6621       13.4830       13.9145       18.5783       16.1814       18.5496       17.5410       20.7581       18.7746       34.3686       41.5436       23.8315       20.9830       14.5466       14.2030       12.0164       10.4443       15.0542       16.1541       13.3170        9.5574        9.0545       13.5229       18.0597       20.8586       21.8652       24.2095       26.2798       28.9930       23.5238       23.6261       22.3518       24.7237       25.6205       25.8508       25.8455       27.4849       31.0770       25.4514       23.4429       21.9325       23.5282       31.3087       39.1557       29.5185       37.4777       40.0928       45.5807       38.0597       33.8814       31.4506       32.2481       32.2657       34.5105       29.4192       32.8971       38.7276       37.4486       40.2947       38.0780       31.3329       33.7048       32.5455       29.4724       31.4417       31.6098       29.4528       26.1862       29.7828       33.8941       38.4083       49.8666       46.2768       46.0623       50.5980       61.6037       73.1256       72.7196       77.6811       76.0766       77.7191       73.4475       70.6924       74.2942       73.9626       71.2822       68.9767       66.5119       71.5985       69.0424       64.7915       74.9020       87.3739       91.6777       93.0718       92.4517       89.3976       73.4476       56.1339       37.6596       37.2347       37.4978       37.3761       33.3286       38.5905       49.0167       58.4628       83.2912       81.9030       84.8925       94.5613       96.0237       85.3089       92.0325       87.1329       83.1699       72.2586       69.9408       69.1142       73.1000       73.4519       81.7868       86.8465       94.8695       91.9306       97.7943       98.4239      108.0134        0.0000        0.0000        0.0000        0.0000        0.0000        0.0000        0.0000        0.0000        0.0000        0.0000        0.0000        0.0000        0.0000        0.0000        0.0000        0.0000        0.0000        0.0000        0.0000        0.0000        0.0000        0.0000        0.0000        0.0000        0.0000
        0.0000        0.0000        0.0000        0.0000        0.0000        0.0000        0.0000        0.0000        0.0000        0.0000        0.0000        0.0000        0.0000        0.0000        0.0000        0.0000        0.0000        0.0000       31.1338       35.3268       41.5938       43.7061       49.0637       41.5948       37.3706       36.6284       40.5627       49.9143       43.9934       38.9398       37.5935       30.4680       32.3177       27.0755       21.8432       15.5058       13.0898       11.7293       12.0481       11.2114       10.0506        8.8698        8.6572        8.7026        5.9187        4.8095        5.5185        3.3583        3.5153        3.8713        3.3704        3.4523        3.2170        2.3859        1.8115        0.1949        0.2932        0.7808        0.8643        1.8177        1.7162        1.5716        1.7266        1.4907        1.6370        1.8563        1.1498        0.5865        0.4282        0.6097        0.8918        1.1667        0.6666        0.4992        1.4908        1.6459        1.3883        1.0950        0.9895        1.8138        2.0909        2.8689        3.8404        5.2390        6.2209        8.5171        9.7699        9.8604        8.6381        7.2979        8.0082       10.7236       10.0962       10.8629       14.6651       16.4323       17.1553       15.8536       16.7342       14.8943       11.5761       10.6931       12.4770       27.9746       27.4806       14.9037       20.7586       24.0366       29.4132       34.5475       24.1545       15.1224       15.6314       19.4603       20.4861       15.3166        8.1280        8.5891        9.4281       23.3427       20.8908       20.1008       25.5397       24.3058       27.4001       26.4608       23.4620       25.3913       27.8731       29.6847       32.4373       31.8127       28.1081       24.9117       27.8463       27.9451       27.5949       27.4317       31.0160       38.4656       49.8690       51.2916       55.9565       47.7997       44.7355       37.1224       34.5314       26.2867       30.9159       29.6680       35.2293       42.9990       55.7763       49.2169       51.8434       43.0719       33.6708       28.5452       32.0027       31.4028       36.6998       33.4622       34.0572       27.5037       30.3582       33.6533       38.9463       38.8435       37.3209       44.4912       50.5821       58.1526       70.3378       70.7401       66.9183       65.8380       69.2933       79.8746       95.9705       94.2506       78.4932       70.8044       64.1409       58.0013       63.9642       70.0821       68.1815       83.7681       96.9442       80.1546       75.8310       85.8064       73.2135       63.2675       53.1816       39.9152       36.6532       31.8513       26.8221       33.3062       42.4803       46.4124       58.3013       74.8181       84.2738       93.2786      104.0716       93.1317       89.5386       98.1999       88.0399       79.6380       77.6714       68.3842       66.7917       69.9662       71.7408       73.2445       82.4264       94.0187       93.8291        0.0000        0.0000        0.0000        0.0000        0.0000        0.0000        0.0000        0.0000        0.0000        0.0000        0.0000        0.0000        0.0000        0.0000        0.0000        0.0000        0.0000        0.0000        0.0000        0.0000        0.0000        0.0000        0.0000        0.0000        0.0000        0.0000        0.0000        0.0000
        0.0000        0.0000        0.0000        0.0000        0.0000        0.0000        0.0000        0.0000        0.0000        0.0000        0.0000        0.0000        0.0000        0.0000        0.0000       26.8334       30.9688       34.2750       32.6348       33.4809       44.0071       43.4647       39.6699       41.8891       34.5260       34.0109       34.5871       38.2352       32.3323       32.6214       32.4375       21.8292       17.7686       14.0595       12.1588       12.7662       13.0267       13.4576       10.3416        9.5900        8.5039        5.9608        4.7458        3.9661        4.4485        3.4152        3.0272        2.3165        2.3571        3.2154        2.3677        2.4301        2.2138        1.9878        1.7193        0.4721        0.4095        0.3920        0.7888        1.3846        1.3526        1.8117        2.4617        1.7461        1.8316        1.7678        1.3957        0.7688        0.6485        0.7784        0.8163        0.7825        0.3197        0.1091        1.6414        2.1923        1.8243        1.2649        1.5556        3.0183        4.2067        6.0581        8.4328        8.0743        9.3740       11.9135        8.4086        7.0605        6.2804        6.7425       10.3650       12.4782       11.9726       12.3421       13.6866       15.8998       20.3301       19.8388       15.5958       14.8881       16.0656       18.4304       20.1887       17.4821       26.9116       35.5756       52.3228       37.1508       31.7293       21.2047       13.3517       12.2190       18.6744       20.2416       21.5119       20.8537       15.7442       15.1111       16.1008       17.7163       19.6023       29.2107       37.1422       42.0189       44.1993       38.6459       32.2293       34.5499       34.8835       32.0047       28.6334       26.6026       26.6481       26.9996       33.8726       35.3954       32.4631       38.7587       35.4560       33.8880       50.6544       45.1240       57.4370       57.7280       57.2981       50.4747       50.6454       50.5385       45.1315       52.1685       60.6470       57.4710       52.2042       47.9088       44.3925       35.0465       34.1692       34.3075       33.4723       34.7627       38.8156       43.8170       40.1203       38.0495       42.0232       40.3708       46.4477       42.1220       54.6765       62.2583       59.4586       61.7151       62.7389       64.6351       69.6655       76.5358       80.5261       82.1544       87.3283       96.7124       95.4230       87.8011       75.3457       62.4104       57.7744       62.3902       63.9932       83.1624       70.8683       66.2847       73.4966       64.5717       59.6790       65.8925       60.1132       44.1879       36.4821       29.7662       30.5539       35.8701       46.7529       50.0932       67.2462       83.1768       97.5060      106.5170      102.7521       93.7150       96.7184       90.0340       97.8131       99.4152       88.7519       73.3254        0.0000       78.1814       76.7164       77.6269       80.9191       89.1366       92.7356        0.0000        0.0000        0.0000        0.0000        0.0000        0.0000        0.0000        0.0000        0.0000        0.0000        0.0000        0.0000        0.0000        0.0000        0.0000        0.0000        0.0000        0.0000        0.0000        0.0000        0.0000        0.0000        0.0000        0.0000        0.0000        0.0000        0.0000        0.0000
        0.0000        0.0000        0.0000        0.0000        0.0000        0.0000        0.0000        0.0000        0.0000        0.0000        0.0000        0.0000        0.0000       19.5510       23.7822       32.0198       38.7861       38.6750       35.4715       39.3225       41.2651       38.5153       33.9811       36.3828       41.2625       35.2048       28.4467       25.1939       27.2525       28.2124       24.7473       18.7279       12.3911       11.1201       10.5428       10.4495        8.7105        7.4453        6.2737        5.4536        4.3903        4.6145        5.0310        6.5960        6.1682        4.1105        2.5976        2.1029        2.3691        2.0754        1.7959        2.2772        2.1858        1.8744        1.3177        0.4374        0.4316        0.1470        0.1254        0.6560        0.9026        1.6604        1.9477        1.3601        1.5348        1.5415        1.5518        1.0853        1.0588        0.7937        0.6572        0.5124        0.2359        1.2071        2.1354        3.3384        2.9829        3.5158        5.6656        8.0801        9.3147       12.4612       10.1667        6.8861        7.5421        7.8530        7.6221        7.4821        6.7501       11.9107       25.2907       17.3749       14.8113       14.5300       14.3865       21.3046       26.5018       34.0617       38.8623       28.2790       22.3251       20.5310       20.7834       19.2661       44.0327       55.0311       59.0648       32.5076       23.3348       23.0172       12.9141       16.1277       17.6021       26.6282       25.4618       24.2668       14.7973       13.8226       19.5303       28.9546       28.3282       37.3153       41.4759       43.4443       33.4360       32.7647       33.1407       40.1638       35.1009       31.7113       27.1756       25.7034       24.1389       25.0685       23.4554       27.1334       33.4051       34.4805       31.1118       30.9419       34.1666       46.6232       52.2623       59.3911       73.2622       69.8696       65.3939       51.1362       43.4371       46.6948       55.7507       58.6529       59.5000       59.8741       53.9573       52.9595       51.8259       42.4508       36.9404       39.8881       36.3576       40.6282       52.4817       51.2670       54.8406       68.5323       54.5461       63.5255       68.4696       69.8371       75.1406       76.5713       74.0654       73.7133       72.8299       76.8210       83.6875       93.9280       91.5971      109.3597      108.5621      104.5656       91.5308       67.2677       64.5488       71.8889       69.3701       68.1359       63.0171       70.8874       74.1072       79.8289       68.1722       69.3052       56.1713       39.6180       30.3864       31.5072       34.7296       41.2614       45.5947       59.6741       78.9290       91.6678       95.4503       95.4402       82.8725       92.7134       93.7290       99.3378      100.7024       98.7495       86.0352        0.0000        0.0000        0.0000        0.0000        0.0000        0.0000        0.0000        0.0000        0.0000        0.0000        0.0000        0.0000        0.0000        0.0000        0.0000        0.0000        0.0000        0.0000        0.0000        0.0000        0.0000        0.0000        0.0000        0.0000        0.0000        0.0000        0.0000        0.0000        0.0000        0.0000        0.0000        0.0000        0.0000        0.0000        0.0000        0.0000
        0.0000        0.0000        0.0000        0.0000        0.0000        0.0000        0.0000        0.0000        0.0000       16.9149        0.0000        0.0000       19.7007       25.3783       28.0817       35.1676       44.4779       44.2967       40.2026       40.2000       40.8282       45.6740       50.1248       47.6146       47.5364       38.2632       31.8102       33.6931       34.8800       26.1332       29.4422       18.8879       11.9865        7.6287        6.8036        6.6574        5.4314        5.2413        4.0844        3.8021        4.0374        3.9535        3.7185        4.6776        8.0350        3.7507        2.9441        2.4918        2.7009        2.7570        3.1040        3.3953        3.5372        1.9835        1.2110        0.4895        0.3325        0.1545        0.1194        0.1853        0.3695        0.5887        0.8293        0.9418        1.6883        1.7301        1.0516        1.2104        1.0847        0.7692        0.8559        0.7136        0.7964        1.3412        1.4375        1.7931        1.7425        3.0626        5.2210        6.5319       10.2077        8.4663        4.7335        4.3443        3.3535        3.4647        4.3346        4.0293        5.2364        6.9357       12.7832       11.5110       13.8224       22.6510       15.2842       16.0067       27.5695       26.1536       34.6907       33.6574       25.1363       21.5864       24.0087       36.6384       46.2694       44.3846       32.1683       18.8330       21.2254       28.4142       20.0285       17.9581       22.6339       26.7094       26.5740       31.8757       28.4905       35.0931       31.7807       34.4103       29.1465       32.6927       30.8879       27.0230       24.4224       26.1712       30.7017       32.3098       29.4598       25.0513       25.1766       28.8079       27.4684       29.3004       24.9576       24.6970       25.5069       26.5127       30.1530       34.0324       41.9540       45.1300       55.8038       56.4105       61.0898       70.6156       75.2054       68.8300       60.2571       56.4506       67.6547       75.5322       67.1571       54.6300       56.5745       61.7436       58.5220       51.3114       48.8325       41.4879       40.0180       46.4460       61.3305       58.4985       58.2505       69.6871       68.6465       64.4379       75.2524       67.9609       64.8578       69.3790       73.7079       72.9654       66.4272       79.8751       93.1484      106.6344      101.4845      102.1654       98.5875       85.5805       80.1080       77.7678       95.0128       89.5933       82.8284       79.3645       66.8972       58.6741       70.5416       74.4928       69.1006       49.5912       34.6578       30.3066       44.6074       60.4853       50.3927       62.8608       71.7987       77.7980       92.8059       99.0886      102.5947      107.3053      111.3526      115.3971      112.7568      108.9358       99.5014       87.6283        0.0000        0.0000        0.0000        0.0000        0.0000        0.0000        0.0000        0.0000        0.0000        0.0000        0.0000        0.0000        0.0000        0.0000        0.0000        0.0000        0.0000        0.0000        0.0000        0.0000        0.0000        0.0000        0.0000        0.0000        0.0000        0.0000        0.0000        0.0000        0.0000        0.0000        0.0000        0.0000        0.0000        0.0000        0.0000        0.0000        0.0000
        0.0000        0.0000        0.0000        0.0000        0.0000       29.6321       11.0602       43.6237       59.7915       16.0896       17.3822       20.3169       25.7547       30.4031       36.8552       36.9095       38.3042       36.8297       42.9818       51.7084       58.1620       54.0636       36.1199       42.7559       38.9314       33.4226       37.1668       33.8945       17.3532       14.3279       11.5991        8.9245        9.1437        7.9260        8.3317        8.6315        6.6920        4.3356        4.0744        4.6713        3.7523        3.1711        2.9834        3.3596        1.9952        2.4394        2.9974        3.5336        3.3097        2.7608        2.5707        2.7095        3.2001        2.2729        1.2362        0.4322        0.2897        0.0812        0.0759        0.0781        0.3799        0.7116        0.7179        0.6493        0.7491        0.7922        0.8707        0.8184        0.8215        0.6099        0.8632        1.3069        0.9326        0.2374        0.1146        1.0449        0.8152        1.3330        3.4377        5.2510        4.9136        5.2734        7.3752        8.6011        5.3173        3.6213        4.6862        5.0097        5.5511        6.4129        7.9857       10.0916       11.8431       13.1423       20.5171       21.5801       24.3270       32.1758       28.7550       29.0853       29.7939       28.5242       36.3739       49.0572       47.5389       34.8935       19.3121       26.0511       33.7999       34.1239       25.9814       26.6893       25.1119       28.4913       30.6900       46.5866       52.4937       52.8041       43.8715       39.0861       33.1864       29.8007       31.3789       33.0526       31.8105       32.9581       37.8738       39.3841       38.0577       31.6103       27.7842       27.2891       27.2675       26.9922       26.3950       23.8185       23.4015       26.4402       29.7265       37.1043       43.5877       42.3255       50.9771       64.7474       65.8388       70.7684       67.7788       70.2788       71.2134       66.8959       66.3296       69.8405       63.7502       57.1833       56.8641       53.2532       51.9752       52.0021       51.3645       47.5304       48.4044       59.5013       66.1931       66.7471       71.5810       70.3624       66.7959       61.0198       76.4219       77.0502       71.6322       69.3292       66.7373       71.8964       71.4405       84.8570      100.4673      116.5057      115.6326      100.8549       96.2668      100.0512      100.5760       85.3116       90.2498       76.1028       70.5459       63.3364       87.4468       86.5946       72.6898       58.0798        0.0000        0.0000       25.3871       23.3811       37.4459       71.3288       56.4957       73.0938       76.6351       82.1082       96.6783      109.4551      122.9087      126.2229      121.0815      126.8433      130.0635      123.5392      103.4081        0.0000        0.0000        0.0000        0.0000        0.0000        0.0000        0.0000        0.0000        0.0000        0.0000        0.0000        0.0000        0.0000        0.0000        0.0000        0.0000        0.0000        0.0000        0.0000        0.0000        0.0000        0.0000        0.0000        0.0000        0.0000        0.0000        0.0000        0.0000        0.0000        0.0000        0.0000        0.0000        0.0000        0.0000        0.0000        0.0000        0.0000        0.0000
        0.0000        0.0000        0.0000        0.0000       13.5812       24.4724       14.0136       13.8803       16.2680       17.3794       22.3264       24.1472       30.5013       38.0410       37.2002       40.6307       53.4438       44.0229       50.4453       58.5318       55.4006       43.7240       49.9060       33.0635       28.9297       29.1323       32.6341       35.1132       16.5601        9.7791        6.8375        7.9125       10.8860       12.2425        8.4426        7.1023        5.8574        3.9756        2.7971        2.0203        1.4429        1.7129        2.0179        2.2889        2.9298        2.1762        2.3981        4.1339        4.0309        2.8970        2.5627        2.4725        2.2253        1.5905        0.9946        0.7127        0.6728        0.3219        0.3147        0.4419        0.5409        0.8978        0.8158        0.7431        0.5549        0.3882        0.8864        1.5394        1.5501        1.7699        1.1266        0.6994        0.2878        0.1103        0.1171        0.7880        1.1015        3.0424        6.3107        7.2308        7.6936        8.1746        6.5031        5.8051        6.5907        5.9003        4.7836        4.5735        4.6334        5.3194        5.4617        9.8127        7.9281        9.4723       21.7840       18.5514       26.0112       26.5207       27.1218       34.8687       26.6804       26.6406       31.9739       34.4142       27.7963       33.7133       31.4060       32.1335       45.8080       48.7479       42.9305       40.4102       33.1330       33.7037       33.6476       35.8598       43.3536       50.9218       42.5008       34.7308       41.4046       38.3046       35.8569       37.0470       34.5765       33.3614       37.9913       35.7980       33.1350       27.1173       25.1537       27.8738       29.5957       28.9521       28.9912       26.8846       32.3497       30.8302       32.7699       39.9550       38.9674       45.1865       46.3379       56.5724       69.7592       67.8756       63.8871       66.9311       66.9712       78.2359       82.1361       73.1777       70.3257       60.0450       50.0021       48.9864       47.3207       50.4230       54.6075       57.1701       67.9160       58.0461       61.1604       72.4942       81.7148       79.9788       79.8784       70.6284       73.9583       67.6901       67.9005       67.0992       68.7494       80.6758       91.5961       99.1791      111.8137      123.0199      124.4070      118.5514      118.6649      117.1313      107.7277       93.2845       86.9238       78.2652       77.3876       66.4584       90.0791       76.4533       48.2665        0.0000        0.0000        0.0000       28.5573       29.6834       27.0872       40.4537       51.3618       72.3344       79.2199       83.8947       89.8478      111.9863      133.8385      130.0593      129.9387      128.2563        0.0000        0.0000        0.0000        0.0000        0.0000        0.0000        0.0000        0.0000        0.0000        0.0000        0.0000        0.0000        0.0000        0.0000        0.0000        0.0000        0.0000        0.0000        0.0000        0.0000        0.0000        0.0000        0.0000        0.0000        0.0000        0.0000        0.0000        0.0000        0.0000        0.0000        0.0000        0.0000        0.0000        0.0000        0.0000        0.0000        0.0000        0.0000        0.0000        0.0000        0.0000
        0.0000        0.0000       21.0201       11.6053       11.4705       10.9655       13.7923       14.6725       18.8563       23.1817       23.1209       22.3365       23.3332       29.4759       29.0056       34.1500       32.3674       38.2239       43.1691       44.8651       40.5464       34.9260       32.3371       25.4299       21.6876       20.2175       17.4942       10.8046       10.6157        7.8448        8.7229        6.4576        7.5532        6.9865        7.3231        7.5295        3.6325        3.8979        4.6445        3.1589        2.1331        2.4849        1.8546        1.7853        2.1855        1.9004        1.5686        2.4728        3.7396        2.7821        1.5403        1.3804        2.4757        2.8277        1.6442        0.8880        0.7748        0.6215        0.6960        0.6284        0.3099        0.5295        0.7897        0.8278        0.6015        0.5082        1.0920        1.7166        2.2633        1.3011        0.4073        0.6927        0.4782        0.6172        0.1153        0.8947        1.9784        3.6242        4.7921        5.2802        8.6754        7.3117        7.0981        6.2744        8.5410        6.8030        4.5463        5.4120        6.2072        5.8199        7.7588       14.2920       11.9380       13.3997       13.9112       16.4285       19.9045       24.3355       34.9053       35.3289       23.3787       23.5882       22.9964       23.3044       26.0380       28.4098       28.3279       32.7656       47.6517       60.5704       60.1028       48.4311       35.7960       35.4353       29.4033       30.9418       42.1024       40.9919       45.3377       54.3291       56.8247       48.4658       37.8337       44.0983       38.9897       43.8718       46.0774       41.0541       38.5851       31.1552       25.9722       25.7371       20.9830       27.0463       32.7411       31.5716       34.3249       31.0847       39.9058       43.1808       48.7458       50.4368       57.3972       61.5200       64.9283       63.4474       69.7751       74.5775       74.5644       89.8606       88.8483       78.6471       60.6123       59.1417       49.4177       47.6666       52.5415       59.1666       64.3002       62.7318       76.5878       76.2463       75.8772       78.2149       83.0409       85.9387       86.9086       81.3645       70.3596       61.0531       62.5994       66.7079       64.3741       83.8767       88.6965      102.6167      120.9340      144.8227      139.8263      133.6457      124.6745      121.7491      124.0286      113.7763       90.6945       72.5717       68.4034       75.0988       90.8775       67.0214        0.0000        0.0000        0.0000       35.9737       27.0729       31.1116       36.2029       50.7962       65.8066       77.4227       82.3679       87.0917       86.1667      105.1969      117.4024      124.0904      130.5574        0.0000        0.0000        0.0000        0.0000        0.0000        0.0000        0.0000        0.0000        0.0000        0.0000        0.0000        0.0000        0.0000        0.0000        0.0000        0.0000        0.0000        0.0000        0.0000        0.0000        0.0000        0.0000        0.0000        0.0000        0.0000        0.0000        0.0000        0.0000        0.0000        0.0000        0.0000        0.0000        0.0000        0.0000        0.0000        0.0000        0.0000        0.0000        0.0000        0.0000        0.0000        0.0000
        0.0000       12.3329       12.6265       12.6118       13.8480       15.5126       18.0855       17.5336       15.0855       12.1331       15.9407       11.7674       12.5430       14.6452       15.2865       21.8496       25.9010       34.1674       29.4369       29.6970       22.3243       19.5459       16.5912       13.8015       15.2225       14.5589       13.4377        9.9742        8.8774       11.8590        8.3155        5.2132        5.5935        6.2848        5.0126        3.2272        2.9271        3.6429        2.5764        3.7827        3.3346        2.1645        0.5836        0.9414        1.2032        1.3133        0.5457        0.8508        1.3617        1.1648        0.8003        0.9270        1.0550        0.9438        0.7098        0.6097        0.3403        0.4004        0.6599        0.7369        0.5638        0.6836        0.6238        0.7505        0.8923        1.0036        1.6096        2.2042        1.6227        1.1397        0.9717        0.8069        0.7485        0.9264        0.9629        1.5470        1.2942        2.5860        4.0668        6.7357        8.4010        3.3699        4.1153        4.4230        4.9804        2.8747        3.5107        5.8971        9.1589       13.4055       12.7225       18.4082       21.7525       20.6545       20.7537       26.9155       24.6355       26.0805       32.8057       39.4805       22.8857       20.9532       26.2314       30.5544       30.4798       30.6868       25.1337       29.8350       38.2489       45.7017       52.9158       58.0520       46.2280       39.7015       38.2617       42.5573       40.5106       33.4867       38.4201       38.4423       34.1874       32.1299       37.1092       37.5531       42.2102       43.1148       37.1327       39.0817       37.0792       30.7514       31.0934       31.3502       27.4114       29.5694       35.8647       42.9177       45.9435       49.4540       54.8816       50.3031       57.1142       63.0538       68.2734       62.4855       66.5949       63.4657       61.6670       75.5783       78.5897       88.2840       89.4875       83.4163       73.0320       69.5092       61.8815       56.1464       57.9508       63.0725       62.7264       88.6301      105.1035      102.5676      101.3629       82.0160       78.9303       78.1450       83.7183       74.9472       76.0634       71.0373       67.6686       64.2157       64.1911       75.8762       81.2531      106.2070      121.4611      138.6974      147.0090      145.1581      154.2955      148.1852      125.3441      103.1196      105.7615      107.8326      147.3992      102.1856        0.0000        0.0000        0.0000        0.0000       47.7395       40.5262       45.8531       52.9035       56.9760       66.7499       67.4647       74.3003       78.3344       82.8633       85.2683      108.2781      119.1811      122.3142        0.0000        0.0000        0.0000        0.0000        0.0000        0.0000        0.0000        0.0000        0.0000        0.0000        0.0000        0.0000        0.0000        0.0000        0.0000        0.0000        0.0000        0.0000        0.0000        0.0000        0.0000        0.0000        0.0000        0.0000        0.0000        0.0000        0.0000        0.0000        0.0000        0.0000        0.0000        0.0000        0.0000        0.0000        0.0000        0.0000        0.0000        0.0000        0.0000        0.0000        0.0000        0.0000        0.0000
        0.0000       13.0817       14.5038       16.8910       19.3068       20.1435       21.0608       14.8707       10.7578       11.4993       11.1959       10.1388       10.1353       12.2516       16.9547       21.5528       27.9936       29.2576       18.1148       18.0381       15.7244       15.8437       14.5260       12.8655       13.8119       13.4811       11.8069        9.5072        7.8242        6.5657        5.2006        3.3638        2.6831        2.9055        2.6778        2.2913        2.7166        3.2846        2.8250        4.0307        1.6900        1.2416        0.7457        0.4170        0.7835        1.2956        0.8179        0.5426        0.4754        0.4810        0.4530        0.4233        0.3334        0.5333        0.7825        0.6351        0.5278        0.4884        0.5008        0.4171        0.5467        0.5514        0.5872        0.7522        0.9768        1.7329        2.0492        1.6373        1.1468        1.0777        0.9468        1.0859        1.6099        2.9719        4.3632        1.9994        2.0144        1.5050        3.4183        6.1381        2.3623        2.6293        2.5359        3.3768        4.1716        4.5872        4.8835        6.8001        8.0041       12.9866       18.3057       17.7488       25.7486       23.0769       16.9919       17.3649       20.7277       22.1386       22.5796       18.1831       23.8340       34.4976       33.2390       36.5180       36.9945       37.9566       28.1800       44.8054       50.4700       44.6929       42.8897       44.2229       42.2607       44.7107       47.5561       43.3992       31.8982       35.7880       37.6060       38.3024       44.2457       35.7777       31.2520       33.7820       43.9230       46.4125       35.9682       32.9418       25.9611       24.0351       21.0996       18.1171       25.8851       43.3457       47.6503       44.6347       45.1212       45.6053       47.8287       55.7146       66.4323       67.9514       71.1136       71.9304       74.5212       71.3155       66.0863       84.3198       91.3072       78.4234       74.2013       78.6591       84.0719       80.7081       71.0822       61.4584       57.7130       60.4450       69.2520       93.6678      102.9212      104.4132      101.3059       89.4826       90.4611       92.5086       92.6037       82.4089       79.3653       68.3095       66.6285       63.5855       69.9824       78.5141       91.9476      113.7509      121.9396      138.9081      144.5574      141.3200      148.8281      134.2039      123.0719      111.6941      105.2163      118.9103        0.0000        0.0000        0.0000        0.0000        0.0000       54.5862       43.3003       45.1527       41.5868       52.3741       57.5592       44.9567       48.9438       70.2017       93.6860       98.7735       90.7249      113.3398        0.0000        0.0000        0.0000        0.0000        0.0000        0.0000        0.0000        0.0000        0.0000        0.0000        0.0000        0.0000        0.0000        0.0000        0.0000        0.0000        0.0000        0.0000        0.0000        0.0000        0.0000        0.0000        0.0000        0.0000        0.0000        0.0000        0.0000        0.0000        0.0000        0.0000        0.0000        0.0000        0.0000        0.0000        0.0000        0.0000        0.0000        0.0000        0.0000        0.0000        0.0000        0.0000        0.0000        0.0000        0.0000
       12.5248       14.9107       15.1227       18.4242       20.3446       23.5977       21.9064       16.8446       16.1283        9.7062       10.9971       15.3586       10.0879       10.4771       13.8162       19.4897       17.7640       19.4176       15.6213       14.5732       14.6862       13.5209       12.3824       16.2693       18.8284       15.9806       12.5367        9.4882        8.9294        8.9253        5.4292        5.3468        5.7920        3.9862        3.3327        2.2639        1.9887        1.2892        1.6639        1.5330        0.5851        0.6747        0.2862        0.3191        0.7440        0.7152        0.6087        0.3019        0.1621        0.0000        0.0838        0.2142        0.4898        0.4785        1.0635        0.8872        0.2419        0.3572        0.5101        2.8837        5.8303        0.5288        0.6247        1.1596        1.3934        1.5192        1.7504        1.2763        1.5093        2.2101        3.0970        3.3001        3.3800        3.6302        3.4633        2.5529        2.0521        1.5609        1.4659        2.6198        5.4397        7.5391        5.1709        6.5223        8.5845       10.6076       10.7620       13.9917       12.7682       14.0315       16.8709       18.4687       34.5349       83.9274       19.7570       19.6187       22.7261       32.3425       31.4702       45.3469       44.0204       50.0181       53.3756       50.1691       46.4648       37.3160       41.7277       56.8730       67.1343       61.5826       60.6570       67.3235       53.9453       56.6536       55.7748       48.1590       32.5097       32.7417       31.8865       33.8996       36.7114       35.5903       37.5739       33.4011       30.9358       26.9887       25.4963       24.7890       26.0782       23.6863       22.2999       21.1793       24.3619       28.1700       29.5519       36.4565       41.0433       40.9379       52.0538       57.7261       63.6813       63.6535       60.9444       67.2895       76.3236       63.4506       60.8425       86.3208      105.4361       85.1658       96.2384       89.2533       76.9373       62.1295       61.9438       60.1763       55.4624       61.9387       75.0025       96.3893      102.6032      106.4836       99.3449       91.1962       95.1442       89.3503       97.9604       80.5886       73.6520       72.0898       72.5521       73.5904       79.1946       85.8278       96.7043      120.4148      133.1449      145.5894      146.0666      147.2020      150.6103      135.8097      118.4969       86.6130       79.8562        0.0000        0.0000        0.0000        0.0000        0.0000        0.0000       40.2736       39.1841       47.9274       48.8938       50.6581       39.2139       39.8498       48.2095       70.3862       75.8855        0.0000        0.0000        0.0000        0.0000        0.0000        0.0000        0.0000        0.0000        0.0000        0.0000        0.0000        0.0000        0.0000        0.0000        0.0000        0.0000        0.0000        0.0000        0.0000        0.0000        0.0000        0.0000        0.0000        0.0000        0.0000        0.0000        0.0000        0.0000        0.0000        0.0000        0.0000        0.0000        0.0000        0.0000        0.0000        0.0000        0.0000        0.0000        0.0000        0.0000        0.0000        0.0000        0.0000        0.0000        0.0000        0.0000        0.0000        0.0000
       13.2607       13.4257       16.0274       18.5138       20.0846       24.9835       26.2542       19.6347       16.8810       13.2418        9.9425        9.4675        8.7448       10.0406       12.1861       16.1969       16.4494       15.9170       15.7311       15.3777       14.9403       17.5112       16.8120       17.5744       14.5401       11.8139       11.1630        7.1046        6.7066        5.7787        5.0691        5.7211        5.9668        5.1987        4.3664        2.0890        1.3434        1.1967        0.7797        0.8832        1.0805        1.0759        0.4994        0.4952        0.3499        0.2249        0.2367        0.0000        0.0000        0.0000        0.0000        0.0145        0.1052        0.2814        0.5168        0.6662        0.3767        0.3433        0.4277        0.3657        0.4487        0.8529        1.7045        2.7273        2.8652        2.8172        2.6969        2.2569        2.5351        2.7646        3.9734        3.9057        3.3735        2.5775        2.8951        1.6780        1.4279        1.5717        1.4857        3.3606        4.6028        9.2454        4.6571        7.9024       13.3065       12.5768       13.1102       20.5714       25.7167       14.8312       16.7725       20.0319       18.3049       16.0486       18.7856       24.3411       25.3074       29.2157       32.0560       50.8433       51.3803       67.1866       49.3470       49.0042       57.8390       45.5389       52.0616       89.2982       97.0317       87.7452       68.6117       50.7117       42.3213       48.3310       47.2069       40.2429       39.7074       35.2440       35.5260       33.9754       28.8299       33.7314       36.2878       27.3612       28.5429       32.7498       32.2147       28.3731       25.7557       25.1318       25.0854       29.4575       28.0326       28.1240       29.0821       32.9768       56.5405       65.1552       56.6884       56.7150       50.0269       51.2730       72.3913       70.5783       60.5575       73.3755       75.4022       83.5564      107.0684       97.0484       93.2077       96.1419       78.1665       66.4633       62.6000       55.3288       57.7699       61.5237       72.7513       96.4460      105.7194      104.4217       90.7885       80.9851       79.4665       87.1162       95.2873       86.3857       80.3191       82.2851       80.1482       82.9615       85.2930       94.0945      100.3738      115.8595      139.3990      153.1852      146.8919      129.6166      133.8020      111.5176      105.5496       72.4189        0.0000        0.0000        0.0000        0.0000        0.0000        0.0000       47.0400       35.6232       50.5666       53.9108       37.7485       32.9290       38.2091       41.5205       42.1238       64.9717       71.9792        0.0000        0.0000        0.0000        0.0000        0.0000        0.0000        0.0000        0.0000        0.0000        0.0000        0.0000        0.0000        0.0000        0.0000        0.0000        0.0000        0.0000        0.0000        0.0000        0.0000        0.0000        0.0000        0.0000        0.0000        0.0000        0.0000        0.0000        0.0000        0.0000        0.0000        0.0000        0.0000        0.0000        0.0000        0.0000        0.0000        0.0000        0.0000        0.0000        0.0000        0.0000        0.0000        0.0000        0.0000        0.0000        0.0000        0.0000        0.0000
       13.3985       13.8896       18.0686       14.5705       16.6754       17.6299       19.6821       17.0212       16.6714       12.0786       14.0005       16.0837       15.3167       19.8590       19.2898       15.4956       15.5964       15.9762       16.5167       17.3251       16.8734       15.3842       13.1642       11.9520       10.4184        8.6499        7.5598        4.3825        3.2920        2.7311        2.4075        1.9584        3.4089        4.1379        4.9080        1.7356        1.2532        1.3936        1.2088        0.5443        0.8533        0.8049        0.7321        0.4681        0.2821        0.3450        0.2977        0.3224        0.6905        0.4583        0.2715        0.4481        0.1169        0.3244        1.0718        0.9106        1.3214        1.4872        1.4344        2.2397        2.7993        4.7464        5.9634        4.6401        4.5340        4.5832        4.8734        5.0974        2.8869        2.2912        2.8546        2.2992        2.7229        2.2014        1.6536        2.4581        3.9676        3.0773        4.5843        8.7632        6.4074        4.4880        4.8858        6.6002        8.3360        8.5076       10.3708       13.5867       12.7613       12.7756       13.3502       21.8553       24.9029       23.6452       27.9363       31.5304       31.1103       35.2818       43.1198       49.4137       59.4324       62.2007       70.4642       86.9838       96.8710       95.3048      103.1249      115.8233      112.5345       96.0916       85.7480       76.6788       65.1397       56.7105       42.2513       45.8269       48.5875       44.9879       40.0401       35.1982       30.5939       30.3833       32.1168       36.8499       38.7169       39.8035       38.4687       34.5878       30.7757       39.2299       39.7002       42.1855       44.6512       37.8285       37.9577       35.2334       41.5596       46.8176       46.7505       46.7038       53.2015       52.9415       71.6145       76.7325       71.5618       94.4511       77.0082       63.8401       76.4990       83.7128      100.3483      100.0532       84.2817       66.2572       59.5634       51.4549       54.8566       63.1046       73.4810       92.6845      103.9696      100.6341       85.1943       68.5995       75.0856       81.9490       84.2107       80.5761       81.3786       81.6950       77.2543       86.8356       76.3527       83.2395       92.9648      116.1960      140.6637      137.8155      119.9118      113.6829      118.7735       90.0207        0.0000        0.0000        0.0000        0.0000        0.0000        0.0000        0.0000        0.0000       27.9300       32.0511       36.6057       36.3878       34.7927        6.2100        0.0000       10.4700       14.1300       16.6200       21.2400        0.0000        0.0000        0.0000        0.0000        0.0000        0.0000        0.0000        0.0000        0.0000        0.0000        0.0000        0.0000        0.0000        0.0000        0.0000        0.0000        0.0000        0.0000        0.0000        0.0000        0.0000        0.0000        0.0000        0.0000        0.0000        0.0000        0.0000        0.0000        0.0000        0.0000        0.0000        0.0000        0.0000        0.0000        0.0000        0.0000        0.0000        0.0000        0.0000        0.0000        0.0000        0.0000        0.0000        0.0000        0.0000        0.0000        0.0000        0.0000
       14.2229       15.2607       15.6196       14.2020       16.5968       17.5537       18.2262       24.5241       24.7826       13.6473       19.5452       20.4977       15.8921       15.1871       19.0059       18.5117       21.2091       16.9392       14.4317       13.8916       13.1773       12.2333       11.0616        9.0989        8.0990        7.1744        6.3134        3.5529        2.4696        1.8725        1.5467        0.7683        1.5236        1.1612        0.5902        1.0947        2.4652        2.2826        1.4367        1.7291        1.1692        0.3928        0.3727        0.6073        0.8708        0.6349        0.6463        0.9174        0.9174        0.7133        0.4583        0.6769        0.9641        1.1390        1.5182        0.9549        0.7623        1.3316        2.2708        4.6470       10.5859        8.8485        9.0476        5.1187        5.8611       11.0970       11.6458        4.4506        3.5783        5.3072       10.7500        5.1156        2.5560        1.9273        2.8872        3.7303        3.6923        4.5447        5.6431        6.3843        5.4793        2.8329        2.8786        4.3415        5.7022        6.7080        7.4316       11.3921       10.8248       15.0984       15.5627       22.3721       25.3577       33.8808       36.1858       46.1299       45.4114       50.6667       46.5782       52.0352       66.1329       63.4225       79.2706      102.3308      109.6160      104.4535      105.9777      125.0795      110.8937      109.5011       94.4489       64.4056       62.7365       60.2963       49.8564       44.7078       40.8238       39.6531       39.8510       35.6099       32.3548       35.3245       37.3050       36.9294       39.6238       45.4425       48.6821       41.6959       50.0921       58.7725       53.7499       53.1592       47.2933       42.5653       43.1269       44.5314       48.9746       47.7726       39.0153       41.5762       50.0576       46.4231       51.6647       53.1909       60.4568       51.9908       47.2191       61.6415       74.9687       81.7325       98.9362       86.1881       76.0228       68.7758       66.1271       58.9737       62.0271       60.5994       63.3864       86.7972      106.9225      102.6373       90.1497       65.1106       66.8696       81.4190       80.3326       73.9913       72.7260       80.2457       81.9978       83.6581       72.1567       79.1645       90.5786      110.9609      118.3252      125.4676      115.2850        0.0000        0.0000        0.0000        0.0000        0.0000        0.0000        0.0000        0.0000        0.0000        0.0000        0.0000       25.8000       35.2393       34.5878       31.1106        0.0000        0.0000        0.0000        0.0000        0.0000        0.0000        0.0000        0.0000        0.0000        0.0000        0.0000        0.0000        0.0000        0.0000        0.0000        0.0000        0.0000        0.0000        0.0000        0.0000        0.0000        0.0000        0.0000        0.0000        0.0000        0.0000        0.0000        0.0000        0.0000        0.0000        0.0000        0.0000        0.0000        0.0000        0.0000        0.0000        0.0000        0.0000        0.0000        0.0000        0.0000        0.0000        0.0000        0.0000        0.0000        0.0000        0.0000        0.0000        0.0000        0.0000        0.0000        0.0000        0.0000        0.0000        0.0000
        0.0000        0.0000       15.7529       17.1738        0.0000       17.1053       17.8303       21.0882       20.5584       17.1904       20.5952       22.0534       21.5383       15.9014       19.0076       24.1015       18.5300       14.6689       13.2487       13.3270       12.5711       11.1047        9.5124        7.9590        7.0070        6.0431        5.1950        2.8574        2.0589        1.5344        1.4099        0.2039        0.6259        0.7722        0.6852        0.7618        1.6248        1.4726        1.2556        1.3614        1.0117        0.2135        0.4961        0.7878        0.5837        0.7510        0.7179        1.3206        1.5533        1.4737        0.9969        0.7570        0.8590        2.1207        2.8382        2.6730        1.7319        4.3774       10.6395       13.3589       17.0686       20.2542       22.9891       14.6358       23.7641       12.5251        4.4901        4.4912        6.3324        7.6407       10.4944        3.7964        2.8231        2.5543        2.2474        4.4692        4.2452        3.5025        5.5814        5.8614        6.1712        5.0401        3.3193        3.5218        5.4215        6.7519        7.8019       10.5045       11.7529       23.1770       18.8306       20.8842       25.3150       29.2844       32.6594       39.4979       73.1513       46.6601       47.1638       53.8771       58.8122       71.3233       69.9450      109.1010      134.1347      121.1774      115.5570      117.8164      140.0245      115.7143       92.6848       64.7849       56.0791       51.2336       44.6591       32.9957       33.9380       28.4767       32.7093       27.2995       28.2456       37.6626       34.0392       38.5367       40.4500       44.5614       51.7338       52.5789       56.7319       62.7966       47.1877       42.4295       48.1303       55.1272       46.7795       53.2471       53.4311       49.7715       53.9133       52.3070       54.0621       50.3588       49.6195       28.0010       31.9514       32.1278       43.8829       55.0792       59.9522       70.4357       74.2512       73.5404       69.6142       68.6043       66.2305       66.9035       65.9540       58.7399       59.4965       84.2784       95.5719       92.4389       82.5824       62.7655       59.0172       53.8964       63.0138       64.0478       63.1547       67.2524       78.7076       85.0364       87.3404       79.4045       82.2646       94.8100      105.1038      108.3837      113.2574       93.8096        0.0000        0.0000       60.7834        0.0000        0.0000        0.0000        0.0000        0.0000        0.0000       16.6500       34.0200       41.2079        0.0000        0.0000        0.0000        0.0000        0.0000        0.0000        0.0000        0.0000        0.0000        0.0000        0.0000        0.0000        0.0000        0.0000        0.0000        0.0000        0.0000        0.0000        0.0000        0.0000        0.0000        0.0000        0.0000        0.0000        0.0000        0.0000        0.0000        0.0000        0.0000        0.0000        0.0000        0.0000        0.0000        0.0000        0.0000        0.0000        0.0000        0.0000        0.0000        0.0000        0.0000        0.0000        0.0000        0.0000        0.0000        0.0000        0.0000        0.0000        0.0000        0.0000        0.0000        0.0000        0.0000        0.0000        0.0000        0.0000        0.0000
        0.0000        0.0000        0.0000        0.0000        0.0000       16.9374       16.8458       25.3837       19.1354       15.4400       14.3337       18.7917       19.0751       23.2086       19.2204       19.2010       15.6354       12.6861       12.0573       11.5429       10.0014        9.0347        8.1510        6.5503        5.7539        5.0782        4.4198        2.2151        1.6915        1.2972        1.3023        0.6971        0.4847        1.2906        1.3429        0.9888        1.1883        1.5692        1.3256        1.1226        0.2772        0.6850        0.8241        0.4368        0.8709        0.8302        0.3611        1.0298        1.6979        1.8530        1.8515        2.1517        3.3426        6.8853        7.2989        5.2820       10.5698        8.7973       14.9511       25.2191       21.1020       25.7672       56.1528       22.1442       18.5366       12.8511        7.9971        8.6143        4.4029      133.2764       19.7247        5.5176        3.5844        2.9376        2.7508        4.1648        3.0037        2.6165        3.3881        4.5406        5.5444        5.3128        3.8024        3.4503        4.8401        5.9779        7.0985        6.3129       10.2602        9.6470       16.3911       39.7195       58.3583       26.8042       29.2695       35.4463       45.6773       47.7125       50.0635       49.0481       51.2165       72.0689       73.1301      100.9394      119.2593      107.0589      100.1386      103.0977      105.0109      123.8186      112.9815       82.1242       67.4318       57.7131       52.1962       40.2303       54.1653       35.6169       38.3301       39.0025       42.1842       42.7607       39.0367       40.2031       43.5953       48.2621       59.4514       59.4847       62.6102       60.9947       44.5147       57.1234       49.5098       71.3702       59.4829       51.0703       48.7804       52.4116       49.0182       53.7984       69.4028       59.4511       52.2352       42.7776       36.7861       38.9654       64.7193       74.0039       80.7149       78.5370       79.9094       68.0799       70.3716       63.0340       67.9259       64.6184       61.5492       66.7199       69.2229       86.3377       93.1257       86.8979       72.1004       59.1411       54.1975       56.6877       50.9866       53.2781       55.5787       65.0191       71.9742       74.3075       82.6922       78.3676       78.5583       89.0857       95.5581       97.2055       96.2263       69.3417       56.2955       57.7343       59.2728       28.4384        0.0000        0.0000        0.0000        0.0000       10.2600       21.8400       29.9400       39.0149        0.0000        0.0000        0.0000        0.0000        0.0000        0.0000        0.0000        0.0000        0.0000        0.0000        0.0000        0.0000        0.0000        0.0000        0.0000        0.0000        0.0000        0.0000        0.0000        0.0000        0.0000        0.0000        0.0000        0.0000        0.0000        0.0000        0.0000        0.0000        0.0000        0.0000        0.0000        0.0000        0.0000        0.0000        0.0000        0.0000        0.0000        0.0000        0.0000        0.0000        0.0000        0.0000        0.0000        0.0000        0.0000        0.0000        0.0000        0.0000        0.0000        0.0000        0.0000        0.0000        0.0000        0.0000        0.0000        0.0000        0.0000
        0.0000        0.0000        0.0000        0.0000        0.0000       35.6764       32.9261       20.8986       28.7641       24.5670       24.4155       13.0075       16.5726       13.9913       11.5894       11.1461       10.5704        9.4099        9.2829        8.5703        7.5082        6.0696        5.3240        3.9078        3.3352        3.0123        2.5771        1.4985        1.1796        1.3013        1.5452        1.9632        1.1088        1.3432        1.5247        1.5832        1.6173        2.2213        1.3577        0.7384        0.6632        0.2569        0.1648        0.3918        0.8777        0.4219        0.4182        1.7916        2.3395        2.6343        3.2351        5.0657       11.5689       25.7817       37.6127       16.7237      117.0552       32.9860       36.2197       34.6960       42.2586       36.6303       27.0506       16.6744       20.7635       21.4608       18.3472       11.2324       11.8973       19.3569       10.8993       16.6431        3.1992        1.9222        2.2208        4.4538        5.3845        4.7306        3.3472        1.9661        1.8308        1.3892        1.9412        5.5923        5.9412        6.7461        7.6354        8.7691        9.1676       15.1421       15.7793       18.5359       19.3227       29.3143       40.1902       38.2487       36.9711       37.3476       41.3925       42.3273       46.6423       56.4078       65.4200       98.5402       96.5091       96.6869       95.6044       96.9165      121.3500      152.0042      125.9337      105.5214       99.5162       95.1639       88.0098       70.0224       75.2693       56.5782       49.4780       41.9647       38.5273       35.4640       34.4679       37.5362       39.5316       37.8288       54.9902       61.1495       67.4071       64.6231       57.2580       70.9344       62.6104       68.1469       66.1967       74.7042       64.8564       57.0309       57.3447       58.4225       62.3035       63.5589       57.6134       61.2893       74.7130       93.1587       90.0118       80.1458       99.6632       95.2608       79.9344       59.2011       62.4798       64.9570       58.5760       61.8895       65.6601       66.3385       85.8154       77.6340       76.6932       72.5773       73.4681       51.5262       40.2266       41.6839       47.1412       50.8817       53.6681       61.3260       66.7226       72.2469       86.1538       76.4428       74.8313       72.9873       81.3595       83.4094       68.8950       62.4907       63.9833       61.6450       72.8336       64.8596        0.0000        0.0000        0.0000       38.7147       40.1269       38.1537       32.2757       34.6592       36.7092        0.0000        0.0000        0.0000        0.0000        0.0000        0.0000        0.0000        0.0000        0.0000        0.0000        0.0000        0.0000        0.0000        0.0000        0.0000        0.0000        0.0000        0.0000        0.0000        0.0000        0.0000        0.0000        0.0000        0.0000        0.0000        0.0000        0.0000        0.0000        0.0000        0.0000        0.0000        0.0000        0.0000        0.0000        0.0000        0.0000        0.0000        0.0000        0.0000        0.0000        0.0000        0.0000        0.0000        0.0000        0.0000        0.0000        0.0000        0.0000        0.0000        0.0000        0.0000        0.0000        0.0000        0.0000        0.0000        0.0000
        0.0000        0.0000        0.0000        0.0000        0.0000       31.3012       30.0971       20.2847       20.0679       23.6307       20.8675       12.6083       12.8858       11.6942        9.9070       10.8006       10.5810       11.4740        7.7864        7.6541        5.8788        5.0118        4.3823        3.3087        2.8245        2.5888        2.0420        1.3963        1.2316        1.3813        1.8071        2.2075        1.6998        0.6791        0.9127        0.7197        0.7396        0.6058        0.7565        0.5373        0.3278        0.0162        0.2086        0.5410        0.5316        0.4095        0.9386        1.2405        1.4926        3.3025        6.6380       15.1723       12.8647       12.1871        3.9822        8.4673       15.5011       37.8091       72.7425       43.0004       39.3398       40.8573       39.5622       82.3923       32.6833       42.1790       30.9141       14.6221       14.7337       17.8006       13.9433        6.5477        5.2610        4.6729        2.9495        4.3894        5.0271        3.7695        2.1208        1.1623        1.2180        1.7124        1.7156        4.3088        4.5663        6.7737        8.0271        9.8617        9.5583        8.8895       12.7735       13.7459       16.4037       20.1169       34.3499       34.7244       35.8482       46.8124       50.4302       41.7173       51.4651       61.3448       82.2998      102.8118      103.9455      100.6909       96.6400      124.3797      141.8094      152.2867      121.2111       98.8359      115.2734      114.9665       96.2821      117.9019       91.3888       67.0469       53.5055       52.2981       41.7730       34.1529       32.2440       32.3192       34.5246       32.5630       44.1188       60.4038       57.2383       54.0477       53.1350       58.9149       57.2210       69.0811       56.8712       56.6596       60.6361       66.4450       64.0707       74.8467       77.3952       86.2241       83.9392       80.6715       81.0387       92.0784       88.4888       74.5732       57.2698       64.2013       66.8602       60.8336       67.3455       71.6880       55.1124       60.3469       63.7969       65.4853       74.3153       73.3138       73.1374       70.8052       63.4655       61.1900       55.6229       47.3368       47.9572       47.1184       49.9836       59.4273       69.4399       75.4455       85.3934       75.9095       75.1376       77.8345       90.6331       94.2561       96.7708       69.1766       63.1480       61.8437       62.3367       64.9504        0.0000        0.0000       42.2596       33.2733       31.5720       31.9259       30.4573       34.3836       35.9586       34.8789       34.4015       26.5440       25.7463       32.1084        0.0000        0.0000        0.0000        0.0000        0.0000        0.0000        0.0000        0.0000        0.0000        0.0000        0.0000        0.0000        0.0000        0.0000        0.0000        0.0000        0.0000        0.0000        0.0000        0.0000        0.0000        0.0000        0.0000        0.0000        0.0000        0.0000        0.0000        0.0000        0.0000        0.0000        0.0000        0.0000        0.0000        0.0000        0.0000        0.0000        0.0000        0.0000        0.0000        0.0000        0.0000        0.0000        0.0000        0.0000        0.0000        0.0000        0.0000        0.0000        0.0000        0.0000        0.0000
        0.0000        0.0000        0.0000        0.0000       22.4317       28.0549       33.7317       22.0749       24.9650       25.4635       21.1609       11.4739       11.9604       10.9582        9.6225        9.7181        8.2365        6.7447        6.0633        5.7397        4.8654        4.3027        3.7635        2.3614        1.9386        1.7545        1.6132        1.3490        1.2003        1.1248        1.3120        1.0085        0.5966        0.7149        0.5115        0.7799        0.7076        0.7308        0.6466        0.3696        0.3016        0.0322        0.2341        0.7162        0.6579        0.9975        1.2381        3.4783        2.8171       12.7788       34.3248       12.0560       12.1662       32.5581       37.5926       37.3955       52.6576       94.2726       56.8063       37.2240       79.4221       65.4926       44.0202       33.9266       35.6777       63.4770       40.4090        5.0767        9.4898       13.7301       15.3517       13.4365       13.0283       15.2913        3.9782        3.4442        2.9767        2.4959        2.1870        2.8805       43.3038       93.9964        2.3138        6.0540        6.9167        7.3420        6.9511        9.2837        9.4182        9.0790       12.4571       18.0063       18.7656       19.4833       40.1725       26.4613       28.4752       33.1380       29.7350       32.4048       37.4284       43.9498       48.9701       64.8159       93.0745       84.5563       90.4463       98.1583      110.6175      125.7964      119.5633      103.5698       95.4036      100.5758       99.2123       90.0728       80.8109       78.5303       84.5095       76.6966       56.6871       37.4210       38.0958       31.6747       32.4661       43.3908       50.7900       75.5012       67.0294       52.7563       49.6344       57.7540       68.5325       59.5434       60.0284       75.8915       75.0387       95.0429      123.1405      116.1399      119.7343      102.0138      107.3468      107.6515      103.6603      106.1240       91.1011       78.8391       73.2576       77.1432       81.9354       80.6465       81.7167       71.9908       62.6177       66.9477       72.5683       79.4579       78.8454       82.6436       81.9278       72.2915       67.3501       61.6353       47.6193       43.1145       45.2510       44.2669       51.5614       73.5012       66.8424       68.6469       67.6015       68.5567       72.6494       76.2568       84.0506       82.4394       82.8987       70.0566       63.6745       64.4825       61.8810       53.2685        0.0000       44.2108       40.1897       32.7865       30.5003       33.5797       38.8172       43.6969       41.3632       49.0890       46.2700       28.6674       26.2280       28.1897       36.7871        0.0000        0.0000        0.0000        0.0000        0.0000        0.0000        0.0000        0.0000        0.0000        0.0000        0.0000        0.0000        0.0000        0.0000        0.0000        0.0000        0.0000        0.0000        0.0000        0.0000        0.0000        0.0000        0.0000        0.0000        0.0000        0.0000        0.0000        0.0000        0.0000        0.0000        0.0000        0.0000        0.0000        0.0000        0.0000        0.0000        0.0000        0.0000        0.0000        0.0000        0.0000        0.0000        0.0000        0.0000        0.0000        0.0000        0.0000        0.0000        0.0000        0.0000
        0.0000        0.0000        0.0000        0.0000       27.4838       31.0401       29.9482       23.0923       23.7001       26.3681       22.6990       13.5037       13.1359       11.6027       10.0901       11.1775       10.6885        8.6955        7.0366        6.0066        5.0824        5.7307        3.6997        2.7212        1.9100        1.6159        1.4992        1.0492        0.7566        0.6325        0.8120        1.1400        0.9606        0.6317        0.1966        0.8836        0.8663        1.0386        0.9038        0.5249        0.5694        0.3485        0.1764        1.1766        0.6388        0.9174        0.9531        7.6803        9.9674       12.8431       61.8848       38.1350       15.0289       16.7137       43.8649       39.9810       29.6628       53.0074       62.0751       73.6573      146.8407       50.3546       45.8532       21.2942       28.8282       42.5715       34.8482       15.0795        8.1429        6.0675        9.9881       14.6586       14.2966        8.1971        7.1596        5.6382        4.8936        5.6236        5.3015        4.3618       75.0368       61.1958        3.9332        8.5673        7.9169        7.3998        7.4287       14.2209        8.3122        9.8134       11.9902       17.4192       20.8502       19.9236      270.2706       19.8464       20.9574       19.3525       24.6754       28.8788       40.0518       38.9926       45.4861       65.5208       68.3314       72.6690       85.5597       80.4295       96.4885       97.4055       93.5144       98.8224      115.9025      135.3231      105.6742       95.4999       88.3372       89.8422       95.3360       83.0772       59.0908       53.3391       41.6527       42.6298       44.3153       44.8542       55.2062       60.8581       55.1988       63.6250       73.3661       77.1480       65.8720       63.5175       68.3117       76.7733       91.8926      121.0816      117.4708      114.4940      103.4538      100.9958      106.0325      119.9747      113.8197      122.8588      124.4460      101.0939      110.7537      122.7266      128.6724      107.0509       90.8909       87.5902       79.2363       80.4803       86.4245       82.5570       78.4701       89.8136       87.8356       79.4024       88.7699       63.6058       67.7706       56.4483       51.5575       51.2315       51.2136       62.6053       59.3151       66.4514       66.1141       70.2065       79.3933       75.2461       71.4632       73.6912       66.5051       60.5625       63.2789       64.3103       59.2880       55.4373       55.7916       67.5475       49.3722       40.9399       35.8284       36.0030       37.4665       49.0579       48.4385       49.7023       47.8046       38.7942       39.4586       34.5435       38.0822        0.0000        0.0000        0.0000        0.0000        0.0000        0.0000        0.0000        0.0000        0.0000        0.0000        0.0000        0.0000        0.0000        0.0000        0.0000        0.0000        0.0000        0.0000        0.0000        0.0000        0.0000        0.0000        0.0000        0.0000        0.0000        0.0000        0.0000        0.0000        0.0000        0.0000        0.0000        0.0000        0.0000        0.0000        0.0000        0.0000        0.0000        0.0000        0.0000        0.0000        0.0000        0.0000        0.0000        0.0000        0.0000        0.0000        0.0000        0.0000        0.0000        0.0000
        0.0000        0.0000        0.0000        0.0000       34.6277       37.0207       34.6320       31.4154       34.7713       38.5117       40.3521       47.9192       33.7973       20.3618       21.8399       24.1675       18.7821       12.1115       12.2291        6.0654        6.6467        5.6485        3.8616        3.3319        2.3583        1.7905        1.3737        0.7955        0.6457        0.5990        0.6142        1.1812        0.7716        0.6878        0.7473        1.3196        1.1198        0.9937        1.0042        0.4154        0.2975        0.3084        0.1099        1.2395        0.7386        7.7262       12.2765       24.2262       17.8248       21.6050       21.4159       20.9764       14.8310       19.8220       36.7652       26.4564       25.4129       56.8478       84.6060       38.1787       60.0038       51.6065       39.6308       17.0417       24.0652       27.1144       29.2883       22.9033       29.3800       25.4095       16.8002       15.8975       12.4646       16.9604       19.6652        9.6488        9.4357        9.0044        7.0524        9.1618        7.8737        6.9573        4.4724        4.0659        3.3060        2.8178        2.6478      252.0543      171.6653      159.2870      192.2278       65.5110       45.8071       15.2225       50.2673       13.2739       13.5625       14.3972       17.3308       18.9051       21.5145       27.5097       31.6890       50.4395       58.4666       68.5491       73.8171       74.2993       91.6259      101.3185       80.0965       84.0773      105.8234      117.3112      100.2896      103.7736      115.1387       86.3237       94.4020       84.2625       70.1740       51.0002       54.3565       46.7689       41.3116       42.5999       41.1696       50.5563       58.7347       67.5148       81.6193       87.1003       80.5132       96.2168       81.8657      102.9172      105.8151       90.9642       88.2703      101.9376      131.5469      132.9392      128.9930      138.8368      144.2700      169.7971      158.3430      105.4561      123.9350      125.6847      121.1045      115.8441       98.7222       89.0484       89.0421      100.6858       98.9217       93.4691       88.5547       84.6436       86.0249       93.8075      104.6310      101.9112      105.2556       92.0520       75.8959       64.1368       69.6870       70.4032       79.4286       86.0216       87.0110       93.6178       98.8367       84.7540       86.0089       79.2654       70.5583       62.1210       59.0375       59.4725       56.4996       66.8677       72.1720       66.4787       61.6592       54.4409       51.0891       50.4154       53.0114       50.6044       48.9332       51.2260       48.8024       40.9403       45.1031       51.6250       41.6822        0.0000        0.0000        0.0000        0.0000        0.0000        0.0000        0.0000        0.0000        0.0000        0.0000        0.0000        0.0000        0.0000        0.0000        0.0000        0.0000        0.0000        0.0000        0.0000        0.0000        0.0000        0.0000        0.0000        0.0000        0.0000        0.0000        0.0000        0.0000        0.0000        0.0000        0.0000        0.0000        0.0000        0.0000        0.0000        0.0000        0.0000        0.0000        0.0000        0.0000        0.0000        0.0000        0.0000        0.0000        0.0000        0.0000        0.0000        0.0000        0.0000        0.0000
        0.0000        0.0000        0.0000        0.0000        0.0000        0.0000        0.0000        0.0000       25.2286       29.3194       32.0566       40.9848       38.4378       46.8202       30.9105       23.2008       16.9440       27.4240       22.2057        5.3313        9.2785        5.5777        3.9122        3.1214        2.4635        2.1289        2.5234        3.2454        5.0152        0.7719        0.5709        0.7410        0.8485        0.9571        1.5921        1.7021        1.4609        1.5566        0.9589        0.4580        0.2065        1.9041        1.8546        3.0850       11.4093       12.5545        8.3321        6.0230       10.3861       13.8983        7.3865       15.3964       21.5261       21.4209       24.7266       44.1515       71.4201       41.3793       61.1928       43.4838       36.5823       31.1704       41.0500       24.3493       28.9924       26.6234       33.6490       38.7433       30.0648       18.5006       11.1650       34.0033       13.3832        9.1322        7.2564       12.5797       12.8317       13.1304       20.4034       29.4491       10.0302        6.4255        7.5554       15.0837        9.1398        3.3822        4.8594       76.5907      111.2468       97.7044      139.4532       42.7895       46.2035        9.4638        9.6092       10.8158       12.8873       16.4951       17.2380       19.2291       18.6274       28.0147       32.4899       45.9861       54.3652       66.4490       81.6023       96.6708       82.8314      142.9323       75.7206       79.4961       69.2439       70.6815       76.1605       92.0443       85.2241       93.7550       76.1442       76.1229       60.7741       63.8154       61.6539       63.6271       53.7341       42.1277       42.7611       58.2247       61.4887       69.6886       93.7556      106.6076       99.9762      109.9275      114.8694      153.6582      145.9837      126.6754      105.8333      121.4597      148.4048      169.7854      167.4580      134.0237      149.8181      126.1623      135.1245      121.5552      138.4975      135.4431      111.6304      106.6181      108.2236       98.9734      109.3409      115.0736      110.9667       96.7365       95.1802       92.7439       90.8084       93.1207       89.4949       84.1961       87.0718       75.1975       66.5313       75.0433       79.5680       83.4627       84.7634       92.0484      100.4932      110.5503      114.8501      101.9519       97.5034       95.6434       87.0861       72.9489       73.7190       67.9810       67.7046       75.4579       77.0204       68.3858       70.0738       66.2056       66.6981       69.3504       65.3925       55.3768       57.7366       54.2042       51.7148       41.0667       56.8440        0.0000        0.0000        0.0000        0.0000        0.0000        0.0000        0.0000        0.0000        0.0000        0.0000        0.0000        0.0000        0.0000        0.0000        0.0000        0.0000        0.0000        0.0000        0.0000        0.0000        0.0000        0.0000        0.0000        0.0000        0.0000        0.0000        0.0000        0.0000        0.0000        0.0000        0.0000        0.0000        0.0000        0.0000        0.0000        0.0000        0.0000        0.0000        0.0000        0.0000        0.0000        0.0000        0.0000        0.0000        0.0000        0.0000        0.0000        0.0000        0.0000        0.0000        0.0000        0.0000
        0.0000        0.0000        0.0000        0.0000        0.0000        0.0000        0.0000        0.0000        0.0000        0.0000       26.2292       29.2050       34.5368       34.7489       26.6336       15.2390       20.8535       24.5625       18.8408        6.1326        5.3824        7.1285        3.8602        2.6822        2.7327        2.1582        1.7644        1.9129        2.9209        0.4936        0.5127        1.5088        2.0255        2.2647        2.7229        4.4941        4.0220        4.1311        5.2720        5.9982        4.1607        4.4221        4.5623        8.6788        5.9093        4.7993        2.1626        8.0913        9.2631       17.5573       17.3791       18.7058       25.3734       38.1623       46.3670       94.6540       85.7485       62.7641       54.7908       30.7462       35.6739       44.3910       38.9180       25.9905       27.5637       23.6976       27.4867       26.2843       23.5418       11.8139        9.6130        4.4157       19.3443       33.8398       42.4502       19.6927       19.5067       17.8639       22.6545       24.1331       12.3868       14.4515       11.9833       14.2811        8.9670       16.1247       14.8473       18.2032       11.1560       20.6142       16.7082       16.5147       12.8038       13.9473       11.5906       12.6767       15.8724       16.3643       17.6474       15.6803       17.8875       24.4803       30.6921       38.4588       46.0959       67.8549       72.7496       85.4879       73.3821       80.2265       85.8067       74.9037       82.1431       88.8027      104.5875      166.2631      148.3020       94.8139       91.0752       63.5910       52.8212       51.1748       53.3412       48.0959       49.1357       56.3718       55.4056       69.7672       74.3727       82.5748       82.7405       96.3997      106.9843      116.6555      125.6778      154.3306      118.2641      115.8038      112.3586      118.2821      142.8167      145.9851      166.9649      117.1212      132.3718      141.1393      144.9296      126.4823      133.1267      122.9804      105.6575       93.5756      102.6864       94.1982       98.7134      114.6996      127.6304      116.8624      104.4044       99.0269      107.1025       96.0929       85.7585       80.8405       81.0692       67.9955       76.3005       90.6813       97.8462       97.0093       95.4598       96.9021      107.5860      114.2603      119.9534       98.0282       97.0773      107.2222       99.4121       81.2068       79.0236       70.1341       80.6456       84.0921       87.1083       75.4346       78.0767       74.3896       72.1560       69.4076       74.7725       59.4028       65.9784       64.9559        0.0000        0.0000        0.0000        0.0000        0.0000        0.0000        0.0000        0.0000        0.0000        0.0000        0.0000        0.0000        0.0000        0.0000        0.0000        0.0000        0.0000        0.0000        0.0000        0.0000        0.0000        0.0000        0.0000        0.0000        0.0000        0.0000        0.0000        0.0000        0.0000        0.0000        0.0000        0.0000        0.0000        0.0000        0.0000        0.0000        0.0000        0.0000        0.0000        0.0000        0.0000        0.0000        0.0000        0.0000        0.0000        0.0000        0.0000        0.0000        0.0000        0.0000        0.0000        0.0000        0.0000        0.0000        0.0000
        0.0000        0.0000        0.0000        0.0000        0.0000        0.0000        0.0000        0.0000        0.0000        0.0000       47.6894       38.7584       22.5321       17.5570       12.8744       12.7991       17.7294       13.9970       14.4825        6.7744        4.8678        4.4554        4.1553        3.2714        4.6966        2.3889        2.0694        3.5142        2.7628        1.3608        1.3571        3.0772        3.8361        4.9888        3.6389        9.4070        8.2718        7.0096       10.9133        4.3565        4.9047        6.8220       37.6268        8.3314        4.8946        5.0516        4.6451       12.0045       11.5261       15.6894       28.0681       25.2739       28.4783       47.3490       62.3932       33.2919       40.5370       51.9323       51.2620       27.9126       23.0179       27.1482       41.8627       40.9310       28.9948       27.0906       26.5576       16.5928       28.5630       23.6754       37.2621       12.4752       15.4670       30.2571       53.2794       31.0670       27.3141       27.5564       25.7912       33.8620       46.4151       22.8072       21.7197       22.2723       24.4465       24.5809       21.0722       15.7627       20.5620       33.7833       24.6433       65.0862       20.2336       12.8341       14.2341       16.9961       16.2710       18.5396       25.2193       20.4265       24.2619       36.6522       34.5231       42.3970       60.1241       65.9882       68.1058       72.3756       67.6963       73.5403       58.7605       61.1597       72.5256       77.0475      113.5607      144.5461      171.3943      140.4191       91.1389       72.9186       55.7844       57.4966       76.2637       74.3322       60.5315       60.5273       58.9542       87.7460       86.4706       85.1322       84.1304       89.8275       85.4633       89.9255      105.8692      119.6413      121.8373      119.4603      120.5502      109.5861      119.7937      135.5233      169.6068      128.5297      131.5782      126.6129      139.4126      123.2678      130.4050      123.7641      113.9833      102.3674       98.9253       92.1055       98.4363      117.3313      116.7520      119.6042      111.8482       96.2441       96.6527       86.6193       77.6902       76.0529       86.5519       80.5796       85.9581       86.0806       79.9475       82.2516       83.5886       90.7345      106.3538      118.4186      117.3134      103.9819      105.4365      104.2029      102.4773       87.2216       81.1913       81.7091       78.4381       85.0038       83.9884       87.7141       92.3168       80.2608       74.0569       78.3407       85.4807       83.8776       82.2481        0.0000        0.0000        0.0000        0.0000        0.0000        0.0000        0.0000        0.0000        0.0000        0.0000        0.0000        0.0000        0.0000        0.0000        0.0000        0.0000        0.0000        0.0000        0.0000        0.0000        0.0000        0.0000        0.0000        0.0000        0.0000        0.0000        0.0000        0.0000        0.0000        0.0000        0.0000        0.0000        0.0000        0.0000        0.0000        0.0000        0.0000        0.0000        0.0000        0.0000        0.0000        0.0000        0.0000        0.0000        0.0000        0.0000        0.0000        0.0000        0.0000        0.0000        0.0000        0.0000        0.0000        0.0000        0.0000        0.0000
        0.0000        0.0000        0.0000        0.0000        0.0000        0.0000        0.0000        0.0000        0.0000        0.0000       33.4520       54.0854       46.1008       41.1437       24.1034       25.5010       23.7642       23.8401       31.4395       31.3664       28.9392       36.7630       41.7934       26.7336       22.2331       23.1558       25.1130       14.7972       18.2119       15.6127       12.7308       10.8750        8.7086        8.4340        6.9311        2.9866        1.0473        2.3711        1.9005        2.0791        2.9170        3.8680       12.1971        6.4225        5.8300        4.7413        5.5099        8.9617       11.6964       20.2974       30.2684       11.4829       19.0611       20.1710       82.4128       25.1582       37.1076       39.6729       26.4465       17.7028       16.9608       21.9262       15.4770       25.0963       19.0182       21.3618       10.4021       37.4415       13.6058       18.3291       20.4530       28.0525       35.5227       36.9956       35.6298       37.9727       32.0792       48.7065       70.8902       38.8125       38.3463       37.9755       30.4912       33.6234       53.8298       38.4005       39.2554       34.2536       21.3886       22.3220       22.0640       22.0280       16.2135       32.0093       26.1492       22.1397       22.2343       28.0045       27.9633       28.4766       44.9278       60.8858       48.0055       45.6750       48.8126       61.4839       74.9407       77.7753       71.1460       68.5120       56.8038       57.6090       73.1925       68.4717       84.3875       82.8977       72.9024       74.2216       67.7845       75.7365       63.0933       64.3461       82.0891       81.0551       77.1608       90.9140       94.5850       82.4827       77.1590       80.9976       82.4676       82.2333       80.3246       82.9125       93.1761       84.9572       93.5842       89.1492      100.4828      110.9365      118.0041      127.5986      138.2023      134.2480      137.8976      137.8653      133.0464      129.4782      138.2918      131.6722      142.6316      123.9825      116.6902      108.2375      110.5243      126.5954      120.2787      125.6429      122.3894       97.7435       92.8500       95.0878       84.2860       90.2094       92.8292       86.5106       78.2796       71.1564       65.5165       61.0964       71.6719      107.5009      113.2720      118.4310      122.6426      128.6480      137.7487      130.9681      127.2928      127.2231      111.5063       98.7537       93.2580       89.3258      100.4416      100.6137      101.3977       73.7968       67.8837       67.0178        0.0000        0.0000        0.0000        0.0000        0.0000        0.0000        0.0000        0.0000        0.0000        0.0000        0.0000        0.0000        0.0000        0.0000        0.0000        0.0000        0.0000        0.0000        0.0000        0.0000        0.0000        0.0000        0.0000        0.0000        0.0000        0.0000        0.0000        0.0000        0.0000        0.0000        0.0000        0.0000        0.0000        0.0000        0.0000        0.0000        0.0000        0.0000        0.0000        0.0000        0.0000        0.0000        0.0000        0.0000        0.0000        0.0000        0.0000        0.0000        0.0000        0.0000        0.0000        0.0000        0.0000        0.0000        0.0000        0.0000        0.0000        0.0000        0.0000
        0.0000        0.0000        0.0000        0.0000        0.0000        0.0000        0.0000        0.0000        0.0000        0.0000        0.0000       44.6248       46.2030       47.4746       34.6567       29.6490       21.1256       15.6181       17.9837       20.3671       14.1953       18.0144       30.1952       32.0116       17.5222       25.9151       43.5316       29.7834       26.0328       29.0679       31.8940       20.8281       15.9307       10.4905        7.5679        4.9777        6.0734        4.2546        5.3831        5.9648        4.1468        3.4389        3.0319        7.7570        4.2473        3.9250        5.4172        8.0043       15.2654       23.0072       35.9031       32.5913       29.0049       31.9218       41.8340       45.2655       33.5958       35.0066       26.5196       21.4368       13.9937       16.1231       25.8472       16.5583       15.8058       15.7467       10.4599       26.0220       20.9426       16.1482       25.0994       64.2623       48.9926       45.2465       75.8209       48.5769       39.2809       49.8255       72.4843       41.7617       38.5122       38.5418       37.7260       53.3149       73.4415       65.6367       48.9620       36.1861       28.8409       38.2053       40.5173       49.8781       25.1286       49.0691       64.4469       37.2251       50.1374       65.0302       47.7583       45.0549       48.0412       55.1062       52.5562       61.5089       66.2229       56.3131       81.3026       79.6756       72.8264       59.9143       55.4724       53.5624       52.5239       67.6854       84.1071       77.2173       71.7635       73.0218       66.5423       81.3159       83.8336       86.2978      106.6511      106.3633       85.4608       87.6615       89.8963       79.7280       75.6445       76.0246       75.2629       80.3263       98.4576       96.9370       84.8226       83.6681       92.4140      102.0252      119.4698      125.3344      117.2971      121.6426      118.2554      127.6983      123.2970      128.9829      141.6565      137.8340      143.6646      146.5621      137.5680      127.7530      129.0114      130.4169      119.7870      126.4085      125.5416      120.6646      121.8757      100.7831      105.7930       96.7217       98.2776      101.6226      106.5394       89.5406       84.1195       64.9374       61.3716       60.6496       71.6887      101.0568       98.4865      113.2480      119.2639      114.3609      112.3019      104.2956      113.8045      105.4361      100.1879       82.9704       85.3520       77.3005      100.1461      108.9925      102.2214       82.7450       77.3294        0.0000        0.0000        0.0000        0.0000        0.0000        0.0000        0.0000        0.0000        0.0000        0.0000        0.0000        0.0000        0.0000        0.0000        0.0000        0.0000        0.0000        0.0000        0.0000        0.0000        0.0000        0.0000        0.0000        0.0000        0.0000        0.0000        0.0000        0.0000        0.0000        0.0000        0.0000        0.0000        0.0000        0.0000        0.0000        0.0000        0.0000        0.0000        0.0000        0.0000        0.0000        0.0000        0.0000        0.0000        0.0000        0.0000        0.0000        0.0000        0.0000        0.0000        0.0000        0.0000        0.0000        0.0000        0.0000        0.0000        0.0000        0.0000        0.0000        0.0000
        0.0000        0.0000        0.0000        0.0000        0.0000        0.0000        0.0000        0.0000        0.0000        0.0000        0.0000        0.0000        0.0000        0.0000       33.5050       33.7571       33.1998       14.0877       18.3654       16.2549       29.7703       30.2914       21.6243       16.0700       16.8906       19.7540       30.4596       25.0863       22.6987       33.8870       33.6712       25.8887       19.7662       12.1128       12.1360        7.0884        5.2877        8.7351       13.6108       34.5740        4.9853        4.0422        5.3996        7.4646        8.5895        7.5249        7.8681       14.9140       24.2312       20.5628       36.3933       35.6318       44.8272       52.5305       52.0275       44.4011       73.5309       29.7418       23.5094       11.3114       95.6483       30.2700       34.4286       53.7536       45.1271       13.5661       16.5774       30.5013       30.2561       14.5169       18.3299       61.5138       79.7771       64.6568       48.9305       59.2508       58.1844       54.1625       50.5310       51.6389       49.2661       48.2572       54.3548       71.2186       60.7338       63.5625       56.7265       45.6707       40.1145       48.7972       48.1340       38.6739       33.7719       25.8007       57.7147       67.1155       66.1106       53.4784       56.7843       63.7534       91.3491       79.5257       58.0154       90.0007       99.5858       72.3104       60.7322       68.6693       73.4119       83.5747       60.6058       57.5866       52.5894       56.9952       69.3178       60.8412       64.5158       62.8616       70.8837       89.5379       83.2336       89.0773       79.3953       70.3782       64.3907       72.7930       58.8214       67.0757       76.0796       75.0561       71.7314       81.5207       82.3681       84.5492       93.0731       93.3871       98.9113      109.4350      107.2934      120.1087      127.8138      118.9325      120.8212      116.8541      118.5819      118.3274      131.2249      137.5717      135.0839      143.3113      140.1671      129.3478      135.2723      144.3695      131.6785      144.1435      139.0417      129.6616      123.5044      113.5589      111.3464      111.6306      112.1531      131.1392      135.8489      132.2817       96.0751       72.5254       72.1630       81.0040       84.0690      106.8844      105.3266      103.1841      106.5893      106.1372      105.4462      108.9125       98.5725      116.6448       88.0897      100.3552       94.8319       96.6869      120.0748      140.7140        0.0000        0.0000        0.0000        0.0000        0.0000        0.0000        0.0000        0.0000        0.0000        0.0000        0.0000        0.0000        0.0000        0.0000        0.0000        0.0000        0.0000        0.0000        0.0000        0.0000        0.0000        0.0000        0.0000        0.0000        0.0000        0.0000        0.0000        0.0000        0.0000        0.0000        0.0000        0.0000        0.0000        0.0000        0.0000        0.0000        0.0000        0.0000        0.0000        0.0000        0.0000        0.0000        0.0000        0.0000        0.0000        0.0000        0.0000        0.0000        0.0000        0.0000        0.0000        0.0000        0.0000        0.0000        0.0000        0.0000        0.0000        0.0000        0.0000        0.0000        0.0000        0.0000        0.0000
        0.0000        0.0000        0.0000        0.0000        0.0000        0.0000        0.0000        0.0000        0.0000        0.0000        0.0000        0.0000        0.0000        0.0000        0.0000        0.0000        0.0000        0.0000       28.0225       10.3655        5.3073        8.9082       23.9415       11.6210       13.3192       26.9748       24.5357       17.0638       20.2837       17.7749       25.4146       17.3423       12.6431       20.0242       15.2560        6.7359        7.2888        9.0507       11.9363       35.4802        5.1687        9.7343        8.6973       11.0707       11.1779       63.1394       62.2794       20.7199       32.6102       40.0837       44.8354       49.8587       53.9732       47.4733       61.9357       20.0175       22.9048       23.9735       21.3051       10.4026       48.7924       38.0446       33.6711       35.0028       72.6823       45.4065       27.8249       42.0154       45.2645       28.2917       34.1890       47.0634       71.7020      100.4166       53.4433       91.8736       76.2252       61.4524       62.2997       62.8517       69.1901       76.9307       75.7815       98.0935       69.6348       81.2094       60.0358       60.7739       61.6413       96.9276       69.9584       74.8154       75.3905       60.4058       74.4311       63.6766       63.5386       61.4678       66.6703       65.6445       72.3319       71.2062       56.3019       89.2013       90.4198       74.8272       75.5289       80.6893       81.4720       69.4456       66.2999       54.9443       59.3127       62.6607       61.4124       67.4045       71.7664       80.9663       83.0851      103.3162      104.9392       95.2928       95.0430       80.1316       64.5446       57.6999       64.9804       66.7031       66.2419       67.5178       59.9756       73.8428       92.8984       91.0059       92.7539       94.6284      100.7833       89.5424      102.4991      122.8461      124.8465      124.6143      117.9960      124.6982      133.4391      125.9856      129.4511      130.7640      134.7865      135.9351      135.5357      133.2484      126.5031      117.5482      112.0018      126.7577      139.0424      136.2933      136.2762      107.9652       99.4115       98.4592      108.0705       96.8027       89.8476       92.6961       85.2292       83.7208       84.5108       72.2626       77.6906      116.0713      119.5279      115.1072      120.8470      108.1422      106.6201      102.1424      114.6625      103.5583      106.1366      119.2854      109.7960      118.3496      118.1069      150.4820        0.0000        0.0000        0.0000        0.0000        0.0000        0.0000        0.0000        0.0000        0.0000        0.0000        0.0000        0.0000        0.0000        0.0000        0.0000        0.0000        0.0000        0.0000        0.0000        0.0000        0.0000        0.0000        0.0000        0.0000        0.0000        0.0000        0.0000        0.0000        0.0000        0.0000        0.0000        0.0000        0.0000        0.0000        0.0000        0.0000        0.0000        0.0000        0.0000        0.0000        0.0000        0.0000        0.0000        0.0000        0.0000        0.0000        0.0000        0.0000        0.0000        0.0000        0.0000        0.0000        0.0000        0.0000        0.0000        0.0000        0.0000        0.0000        0.0000        0.0000        0.0000        0.0000        0.0000
        0.0000        0.0000        0.0000        0.0000        0.0000        0.0000        0.0000        0.0000        0.0000        0.0000        0.0000        0.0000        0.0000        0.0000        0.0000        0.0000        0.0000        0.0000        0.0000       22.5545       26.5065       30.9438       33.8515       29.7990       23.1764       33.1586       28.6293       22.0001       34.7234       31.9253       18.6246       12.7406       10.7509       10.8166       10.9610        7.9518        7.4814        9.9517       10.4665       23.8661       21.6023       12.2683       10.3918        8.8887       14.9906       23.4609       34.2494       36.7589       42.9521       21.2767       29.8806       49.5281       46.9727       25.8703       58.3170       27.3696       31.2542       22.4765       19.6398        9.7925       19.3102       39.6785       54.7863       24.2189       13.0255       23.8399       15.2387       20.2565       43.4418       69.8392       40.4516       45.7283       60.0041       83.9285       46.9104       80.0105       82.0777       81.4846       78.0566       50.4480       75.5124       85.7940       72.7293       66.6655       56.7852       47.6104       53.7761       55.0403       63.5103       79.6397       56.5815       62.3006       49.8995       48.5784       47.4533       60.5369       58.3041      104.6897       54.8246       46.7409       51.8005       47.6486       50.0561       75.6546      109.6565      100.5556       88.2403       81.3398       94.3341       94.5757       79.0455       74.4928       66.1505       64.8112       70.2676       91.9090      105.9122      113.6051      108.0646      109.9146      102.6834       91.8573       95.9336      105.0755       78.4010       58.4043       65.4074       60.7767       57.9788       57.3976       59.2741       66.1978       74.9070       76.3031       77.0614       90.8724       94.6912       90.1205      107.0737       99.4725      105.9410      120.5228      118.7855      125.4481      125.4376      122.8121      121.4576      126.6415      125.0792      135.1964      132.9191      120.1638      115.3053      112.1565      114.6708      113.3287      114.9234      117.6163      122.7055       96.2073       76.9048       72.1019       68.8411       75.4590       88.6463       81.7553       84.2344       88.5241       82.6542       88.2813       95.7001      119.8232      113.9492      110.7700      122.9701      124.3509      123.1474      120.8011      122.1525      118.0087      122.2506      127.7240      122.4805      137.6166      173.7864      170.4096        0.0000        0.0000        0.0000        0.0000        0.0000        0.0000        0.0000        0.0000        0.0000        0.0000        0.0000        0.0000        0.0000        0.0000        0.0000        0.0000        0.0000        0.0000        0.0000        0.0000        0.0000        0.0000        0.0000        0.0000        0.0000        0.0000        0.0000        0.0000        0.0000        0.0000        0.0000        0.0000        0.0000        0.0000        0.0000        0.0000        0.0000        0.0000        0.0000        0.0000        0.0000        0.0000        0.0000        0.0000        0.0000        0.0000        0.0000        0.0000        0.0000        0.0000        0.0000        0.0000        0.0000        0.0000        0.0000        0.0000        0.0000        0.0000        0.0000        0.0000        0.0000        0.0000        0.0000
        0.0000        0.0000        0.0000        0.0000        0.0000        0.0000        0.0000        0.0000        0.0000        0.0000        0.0000        0.0000        0.0000        0.0000        0.0000        0.0000        0.0000        0.0000        0.0000       24.7835       31.0974       37.5290       37.1127       27.7611       26.7095       36.3547       44.3694       20.9981       33.4489       26.1355       30.7535       22.8256       19.6338       20.8827       16.9870       15.5520       15.1956       22.0788       13.6119       10.8109       12.7110       13.0631       13.7995       15.8119       21.8358       17.8751       40.2264       30.9383       33.1763       38.9792       38.2423      105.5093       41.7395       42.3182       55.3322       22.7498       36.9394       41.1321       40.8746       20.0411       21.6536       39.1947       59.5082       24.7433       11.9895       23.5490       16.0738       34.8601       75.9791       67.6625       41.4845       43.4604       67.4831       98.4579       54.9392       89.6425      108.6432      118.4693      109.5358       92.2800       81.0602       80.4528       72.3068       69.1740       71.9253       68.9603       69.5499       59.8568       68.7288       67.6061       56.5129       61.0328       79.1359       71.8768       74.8332       60.7819       48.8321       60.4128       61.3406       47.5303       60.7937       61.0196       56.8990       80.2548      113.6864      101.9156      111.2474      100.2134      108.4182      102.4134       89.9852       74.2411       83.2197       79.0470       86.8608      106.7870      105.0508      107.3185       90.4184       94.0186       96.8033      106.9740       94.3175      103.6468       89.9187       64.9257       67.8403       56.5604       53.1212       51.8617       56.7109       64.5780       78.7911       80.1280       77.1955       79.6193       89.1527       98.5335      108.7824       98.5887      101.9171      111.6914      102.5970      104.8665      111.9171      113.8638      118.6827      128.6739      134.1734      132.3035      134.7489      125.5258      119.3452      117.7603      114.5506      109.5368      110.4852      102.0979      103.0152       89.6083       81.7267       75.6532       72.1524       82.8078       79.8027       77.4025       88.4825       83.8392       99.5905       98.3074      100.5610      116.0042      126.8579      131.4413      146.8834      149.0054      158.2447      154.1229      147.1660      134.5670      128.1134      150.1648      139.6899      148.7185      145.6021      161.9236      164.0660      172.2077        0.0000        0.0000        0.0000        0.0000        0.0000        0.0000        0.0000        0.0000        0.0000        0.0000        0.0000        0.0000        0.0000        0.0000        0.0000        0.0000        0.0000        0.0000        0.0000        0.0000        0.0000        0.0000        0.0000        0.0000        0.0000        0.0000        0.0000        0.0000        0.0000        0.0000        0.0000        0.0000        0.0000        0.0000        0.0000        0.0000        0.0000        0.0000        0.0000        0.0000        0.0000        0.0000        0.0000        0.0000        0.0000        0.0000        0.0000        0.0000        0.0000        0.0000        0.0000        0.0000        0.0000        0.0000        0.0000        0.0000        0.0000        0.0000        0.0000        0.0000        0.0000
        0.0000        0.0000        0.0000        0.0000        0.0000        0.0000        0.0000        0.0000        0.0000        0.0000        0.0000        0.0000        0.0000        0.0000        0.0000        0.0000        0.0000        0.0000        0.0000        0.0000       39.0550       24.6106       19.0888       20.6698       22.8557       37.8916       27.4365       26.0338       26.8302       27.1175       42.3347       25.9131       26.6556       39.2153       22.1394       22.3562       31.9763       15.8382       17.0117       36.0837        9.3782       52.8285       74.1649       10.7550       24.2534       30.3801       38.3931       66.0086       74.7092       70.7842       56.7996       90.3496       63.5787       40.7023       47.3785       35.3543       62.0575       49.3196       43.0746       29.0382       21.9709       20.8180       30.9459       25.6259       39.5233       21.2922       18.0057       31.4109       41.7562       88.4423       46.2839       51.3349       83.3145      110.1000       65.9391       77.4330      108.7955      124.5995      120.3097      105.0845       86.3003       80.5493       81.3543       89.8179      104.3743       83.2410       70.0313       65.7926       55.6472       57.7771       62.7697       60.6807       67.4173       84.5018      101.4725      106.2449       69.8880       78.7698      105.7610       73.0982       66.7718      101.0603       70.1747       94.8199      110.4446      101.4460      107.5358      104.9114       88.4890       87.0666       92.7810       87.2324       90.5854      124.3853       98.9805      109.6542      108.7627      107.1453       93.5361       94.9461       91.1684       87.5763       78.7677       79.0010       75.1577       87.3912       74.6007       57.4259       48.1854       52.0323       58.0526       62.4137       67.3643       74.0300       78.9795       84.9295       99.2303      102.6333       98.1719       90.9303       94.2374       94.2736       95.1615       98.0278      104.5325      117.9355      133.0879      145.8214      144.2429      134.4311      128.5125      123.5368      125.1801      116.7689      111.4035      117.3479      109.6098       91.6191       87.6458       90.4737       86.2452       72.1354       76.7536       87.6746       88.2943       88.5436       94.7168      108.8961      115.9123      113.3562      116.9218      134.0324      155.2969      169.2389      168.7479      211.7577      199.5037      173.1211      149.5190      140.7419      140.0745      145.5995      155.2415      157.4648      152.3011      163.9540      167.8888      167.4529      197.6621        0.0000        0.0000        0.0000        0.0000        0.0000        0.0000        0.0000        0.0000        0.0000        0.0000        0.0000        0.0000        0.0000        0.0000        0.0000        0.0000        0.0000        0.0000        0.0000        0.0000        0.0000        0.0000        0.0000        0.0000        0.0000        0.0000        0.0000        0.0000        0.0000        0.0000        0.0000        0.0000        0.0000        0.0000        0.0000        0.0000        0.0000        0.0000        0.0000        0.0000        0.0000        0.0000        0.0000        0.0000        0.0000        0.0000        0.0000        0.0000        0.0000        0.0000        0.0000        0.0000        0.0000        0.0000        0.0000        0.0000        0.0000        0.0000        0.0000        0.0000
        0.0000        0.0000        0.0000        0.0000        0.0000        0.0000        0.0000        0.0000        0.0000        0.0000        0.0000        0.0000        0.0000        0.0000        0.0000        0.0000        0.0000        0.0000        0.0000        0.0000        0.0000       21.5678       26.4133       17.9727       29.1485       22.3245       28.5018       11.1387       12.1552       18.5805       28.5376       18.7104       24.1664       22.6236       22.3175       19.0435       23.8300       21.6282       22.5731       53.7533       12.5775       28.4054       97.7086       26.9635       34.7002       43.2060       55.9290       83.1902       67.0014       75.9328       66.7108       54.8578       75.6423      108.9053       90.6380       55.4067       44.3523       62.1701       54.5189       26.4294       26.4027       28.6138       27.0742       32.8028       26.0801       37.0088       31.3515       47.9271       63.3759       59.6829       27.1438       56.9529       66.4758      115.0355       74.3237       72.9179       73.6475      127.7291      137.6296      141.9776       85.0325       76.3689       87.2221      102.3961      113.2195      106.3151      112.0358       72.2588       68.8662       61.0584       61.9937       68.6415       95.6077      109.6522      102.6247      107.2387       96.1397       88.9269       83.2162       76.6121       73.5088       71.3897       88.7542      114.1733      133.9680      116.9102      123.4412      116.3141      106.0455      118.9155      114.1228      101.9245      112.9023      118.6006      104.2247      133.3672      133.1500      120.0247      102.7399      108.8124       97.0820       98.8380       87.1008       96.0142       93.6751       76.3791       66.4170       54.4630       60.4737       72.0278       63.6405       72.6728       81.1402       85.4854       88.2152       99.2675       97.9424       98.9602       89.3891       87.5191       88.0722       88.7574       99.5879      106.4525      105.1880      102.7301      129.7635      151.2944      161.6373      156.9857      139.4265      124.5592      124.1139      114.5400      115.4347      108.6613      100.5596       94.0996       84.7381       79.7452       80.6674       86.1570       87.4595       97.1151       90.0399      101.4053      116.5047      114.7608      123.3411      136.2120      136.3835      157.1077      170.0641      185.7835      191.5423      197.0646      187.3605      197.1340      211.3498      183.8155      162.7881      205.3786      204.9294      195.0439      230.4481      210.4172      209.5898      193.1111      204.0036      254.4171        0.0000        0.0000        0.0000        0.0000        0.0000        0.0000        0.0000        0.0000        0.0000        0.0000        0.0000        0.0000        0.0000        0.0000        0.0000        0.0000        0.0000        0.0000        0.0000        0.0000        0.0000        0.0000        0.0000        0.0000        0.0000        0.0000        0.0000        0.0000        0.0000        0.0000        0.0000        0.0000        0.0000        0.0000        0.0000        0.0000        0.0000        0.0000        0.0000        0.0000        0.0000        0.0000        0.0000        0.0000        0.0000        0.0000        0.0000        0.0000        0.0000        0.0000        0.0000        0.0000        0.0000        0.0000        0.0000        0.0000        0.0000        0.0000        0.0000
        0.0000        0.0000        0.0000        0.0000        0.0000        0.0000        0.0000        0.0000        0.0000        0.0000        0.0000        0.0000        0.0000        0.0000        0.0000        0.0000        0.0000        0.0000        0.0000        0.0000        0.0000        3.8684        4.0875        2.9422        8.2883        6.6436        6.8450        4.8159        9.1024        6.1536       17.5150        9.0028       16.7013       11.8070       16.6043       26.4793       62.8858       15.9664       14.2795        8.1127       18.4447       17.3972       20.4881       35.3387       31.7394       41.3838       38.8420       60.9464       74.2089       59.8000       37.4254       37.1049       38.5947       43.5832      134.0183       47.5543       36.2571       35.2942       32.0937       25.8304       27.8802       30.4382       26.8902       44.6689       44.9065       49.2037       54.9995       57.3109       67.6763       77.4765       52.4190       76.7227       97.9459      111.8789       76.3320       65.1914      100.2966       68.8836       78.3565       85.0862      104.8333       86.6683      104.0073      109.9054      116.4179      108.7863      103.7711       94.1050       88.5823       83.1343       83.3030       79.1241       82.2402       90.4601       97.2534       90.3121       83.3919       95.9967       86.9113       84.5178       95.9217       96.5584       97.8238      107.3760      117.0005      118.5040      121.5784      131.1293      110.5689      121.4529      121.2488      125.6329      125.1499      130.1352      120.6466      132.3376      129.3887      117.2670      110.2744      110.4400       95.1683       91.9003       84.6123       92.6853       68.4982       87.4513       62.2865       56.5736       58.4237       62.7402       63.9887       74.0363       85.0018      103.5353      105.0053      100.0208       97.9124      101.3684      100.1680      101.3006       99.0198       98.9617      103.1820      116.0001      112.6121      119.9838      131.3376      136.5916      147.3360      141.4982      141.7408      135.2097      135.6653      131.3867      131.4781      102.3875       93.5663       92.9136       86.2245       82.7730       86.5794       85.3177       87.4395      109.4705      104.2785      114.7956      113.9905      133.3336      150.1161      158.1910      168.7670      181.4637      191.4933      199.9514      215.5042      226.0295      199.5511      220.7583      204.4727      188.1593      172.8122      187.8655      191.2407      262.1467      255.8462      225.9585      250.7386      225.5636      235.7148      280.4071        0.0000        0.0000        0.0000        0.0000        0.0000        0.0000        0.0000        0.0000        0.0000        0.0000        0.0000        0.0000        0.0000        0.0000        0.0000        0.0000        0.0000        0.0000        0.0000        0.0000        0.0000        0.0000        0.0000        0.0000        0.0000        0.0000        0.0000        0.0000        0.0000        0.0000        0.0000        0.0000        0.0000        0.0000        0.0000        0.0000        0.0000        0.0000        0.0000        0.0000        0.0000        0.0000        0.0000        0.0000        0.0000        0.0000        0.0000        0.0000        0.0000        0.0000        0.0000        0.0000        0.0000        0.0000        0.0000        0.0000        0.0000        0.0000        0.0000
        0.0000        0.0000        0.0000        0.0000        0.0000        0.0000        0.0000        0.0000        0.0000        0.0000        0.0000        0.0000        0.0000        0.0000        0.0000        0.0000        0.0000        0.0000        0.0000        0.0000        0.0000        6.1017       10.2928        3.9863        5.5340       20.6293       44.3646        7.6446        8.2042        5.6055        8.0162        8.7565       11.5561       14.3472       18.1583       14.1882       23.8649       32.5595       19.5038       16.4695       26.5899       15.4176       34.3381       45.4528       37.8921       35.8071       41.6676       76.5568      224.4155       47.6688       37.5577       36.3896       54.7713       62.4757       77.0858       69.8396       66.4964       43.3240       42.8045       50.3968       46.0427       40.3204       40.6840       31.5524       35.1362       40.7190       47.8199       53.6632       69.1845       79.8903       83.8113       94.3374       75.9390       91.6281       99.2997       71.1712       73.5087       90.8162       95.9343      114.8090      119.2451      120.0362      150.3258      162.3392      162.6801      130.5547      123.1128      118.1778      110.1322       92.1703       96.5962      102.0834      100.9766      100.1815      110.0474      106.4154      102.4108      110.2035      118.3179      109.1404      120.6909      111.8174      106.7183      134.8380      133.2029      138.3936      134.7720      158.6997      145.8673      150.0141      127.6003      132.0062      132.5854      150.5102      138.4457      135.0757      126.2744      123.1742      115.8208      113.3064       95.7248       98.1231       91.6132       95.1381      100.3136       92.5834       50.2895       51.6078       45.9117       56.8020       72.7473       79.3752       82.9416       93.9227       94.4046       94.4486      102.3185      104.5209      122.3902      119.1355      106.2707      109.7222      117.8160      128.8920      123.9650      125.1206      132.8992      134.5380      136.1413      138.2061      140.0754      141.9300      136.5487      138.9718      136.5704       97.4235       84.5358       82.7422       83.8052       90.4398       94.6925       92.3515       97.4764      115.5762      119.9650      133.5616      140.6755      154.7310      178.3680      181.4025      187.4152      206.4955      220.8945      239.5222      231.8522      241.3967      219.9596      217.6694      209.7735      197.7945      198.5300      236.9542      233.9617      266.2645      284.5180      253.5733      255.7657      223.0690      241.1738      274.2835        0.0000        0.0000        0.0000        0.0000        0.0000        0.0000        0.0000        0.0000        0.0000        0.0000        0.0000        0.0000        0.0000        0.0000        0.0000        0.0000        0.0000        0.0000        0.0000        0.0000        0.0000        0.0000        0.0000        0.0000        0.0000        0.0000        0.0000        0.0000        0.0000        0.0000        0.0000        0.0000        0.0000        0.0000        0.0000        0.0000        0.0000        0.0000        0.0000        0.0000        0.0000        0.0000        0.0000        0.0000        0.0000        0.0000        0.0000        0.0000        0.0000        0.0000        0.0000        0.0000        0.0000        0.0000        0.0000        0.0000        0.0000        0.0000        0.0000
        0.0000        0.0000        0.0000        0.0000        0.0000        0.0000        0.0000        0.0000        0.0000        0.0000        0.0000        0.0000        0.0000        0.0000        0.0000        0.0000        0.0000        0.0000        0.0000        0.0000        0.0000        4.8297        3.4539        4.0158        4.4307        4.9274       27.8981        8.2874        9.7930        8.6762        7.9067        8.5219       10.6365       13.6225       12.9538       33.1645       17.5053       12.3392       14.4405       15.1813       32.8455       24.8994       29.1194       53.3510       56.1275       60.9483       75.7459       77.7031       74.8046       66.5136       46.9213       32.7873       86.0549       83.3926       89.6164       88.4428       54.2500       55.0750       96.6018       61.6685       46.0876       64.5935       66.8371       48.9780       41.0797       63.5766      103.5479       70.8153       85.7998       73.7689      109.3218      140.5840      105.0775       96.6429      120.1898       88.6572      104.6595      123.7509      166.5986      149.9353      132.9250      118.4180      131.4906      167.1484      149.6003      144.1805      116.5062      116.6792      134.3664      122.3995      117.6665      113.6179      132.3550      125.9781      118.0254      132.4123      147.5479      145.6389      150.7284      130.2514      166.1331      149.1012      140.6972      139.5090      140.7630      143.5212      136.3606      168.7643      184.1941      174.0474      170.9172      146.6788      146.6577      139.5580      145.5918      133.0656      117.9916      120.8322      105.4083      117.0607      108.0209       98.2037       87.6540       77.5476       65.2648       58.8144       52.5020       59.3960       71.5797       63.7427       63.1756       77.2430       83.0400       90.6772       99.0610      104.6169      111.2250      120.4120      136.2318      143.3924      121.6751      113.2738      131.2369      141.1415      135.4144      130.3378      138.3645      142.9142      144.1651      144.6038      148.3119      148.3352      144.3070      143.8976      129.4930       97.6253       86.5206       80.9718       93.6723       92.6677       97.0681      101.5131      108.1820      121.6149      117.9738      131.8276      158.9413      183.4742      199.6659      202.8043      199.7141      220.1755      226.5088      236.1166      234.9673      241.0215      233.5530      222.5117      200.6503      198.8707      224.2671      302.8823      259.6793      283.9546      299.0537      250.6994      239.5085      227.4921      247.4254      245.1821      288.3842        0.0000        0.0000        0.0000        0.0000        0.0000        0.0000        0.0000        0.0000        0.0000        0.0000        0.0000        0.0000        0.0000        0.0000        0.0000        0.0000        0.0000        0.0000        0.0000        0.0000        0.0000        0.0000        0.0000        0.0000        0.0000        0.0000        0.0000        0.0000        0.0000        0.0000        0.0000        0.0000        0.0000        0.0000        0.0000        0.0000        0.0000        0.0000        0.0000        0.0000        0.0000        0.0000        0.0000        0.0000        0.0000        0.0000        0.0000        0.0000        0.0000        0.0000        0.0000        0.0000        0.0000        0.0000        0.0000        0.0000        0.0000        0.0000
        0.0000        0.0000        0.0000        0.0000        0.0000        0.0000        0.0000        0.0000        0.0000        0.0000        0.0000        0.0000        0.0000        0.0000        0.0000        0.0000        0.0000        0.0000        0.0000        0.0000        0.0000        0.0000        7.1159        4.1374        4.2980        4.9136        4.5865        7.5148        8.7384        9.8503        6.7666       12.8245        7.4796       11.6410       17.2801       32.8410       27.3332       15.3805       19.9054       21.6355       40.7609       19.8804       32.1930       47.8432       53.9499       56.7037       78.4319       84.8464       94.4175       60.1321       37.4896       36.4665      207.2754       94.4491       82.7563       66.8651       69.7119       65.5522       89.9268       73.2839       49.0357       66.8525       64.7381       47.7134       41.9015       52.3197       79.8146       93.2370       98.0079       82.7565       64.6034      130.9139      116.2863      125.2199      178.3788      185.1210      159.9534      109.7438      126.5192       93.1828       95.1610       99.0658      119.3709      137.3983      137.7686      145.0466      133.8027      129.9147      144.5700      150.1836      141.3903      144.0976      151.6702      185.4248      151.5613      144.3345      151.6726      149.9980      189.3203      156.6738      168.9004      160.3462      141.3529      134.4007      149.3143      138.3862      136.3487      167.1328      162.0717      164.6900      159.8659      144.3780      131.9670      136.1732      131.1288      119.5300      117.0290      126.5014      120.1572      115.9394      108.9352      103.4994       95.4094       84.2888       64.2848       57.5694       63.9248       74.5939       70.0235       63.5806       80.0673       93.3613      104.8102      107.2507      123.3604      131.7963      129.6403      123.3166      103.8115      120.8841      126.8835      131.2838      132.6890      156.1501      149.1454      139.1062      149.4605      153.5821      153.2999      168.0673      153.3379      150.3997      152.1730      151.7155      131.3860      100.9983       95.4464      103.3828      104.2970      116.0634      121.0289      115.7731      117.2218      133.6112      136.0508      134.0397      152.4931      181.9167      188.3367      201.6933      199.4783      216.9799      232.6100      237.9688      231.2998      233.7452      233.8973      238.1714      240.7953      245.0543      248.8831      266.1485      295.8401      272.1719      263.0228      235.8888      229.7691      220.1923      222.7248      263.5280      246.8802        0.0000        0.0000        0.0000        0.0000        0.0000        0.0000        0.0000        0.0000        0.0000        0.0000        0.0000        0.0000        0.0000        0.0000        0.0000        0.0000        0.0000        0.0000        0.0000        0.0000        0.0000        0.0000        0.0000        0.0000        0.0000        0.0000        0.0000        0.0000        0.0000        0.0000        0.0000        0.0000        0.0000        0.0000        0.0000        0.0000        0.0000        0.0000        0.0000        0.0000        0.0000        0.0000        0.0000        0.0000        0.0000        0.0000        0.0000        0.0000        0.0000        0.0000        0.0000        0.0000        0.0000        0.0000        0.0000        0.0000        0.0000        0.0000
        0.0000        0.0000        0.0000        0.0000        0.0000        0.0000        0.0000        0.0000        0.0000        0.0000        0.0000        0.0000        0.0000        0.0000        0.0000        0.0000        0.0000        0.0000        0.0000        0.0000        0.0000       14.6120       14.0064        4.6876        7.4582        7.2101        3.6181        7.9482        2.9968        0.8070       69.4579       91.8768        4.4039        4.7914       10.8100       15.7474        9.3552       13.2081       12.8125       42.8080       60.0059       26.7582       29.1832       39.0845       36.5889       46.6900       53.5340       74.3376       70.1706       41.1980      133.6657       41.5341       64.7923      150.3122       90.0499       70.7974       52.5156       67.6746       60.8476      159.2480       46.8282       53.0399       72.0328       77.8185       71.8917       70.2468       92.9780       97.7117      111.5111      136.8825      119.4721      128.4792      125.5616      141.9015      182.6826      179.8915      147.0261      126.1987      122.0151       92.5719       98.0504       98.7588      113.7194      134.8460      143.3430      145.8444      150.4407      153.6963      148.5977      147.9984      142.2895      148.5714      167.6296      157.3512      159.7438      153.8518      135.1095      155.3450      168.1714      169.9493      161.4390      158.7972      171.2565      176.3422      159.4599      149.1391      144.6844      154.5242      157.0585      150.2679      153.8079      128.7320      120.1303      122.8285      124.9232      146.8632      134.8608      121.6670      126.1713      135.2680      121.9956       97.1054       80.8832       90.3133       76.2093       75.0050       80.9964       75.1557       84.3639       94.3237       97.5704      136.7245      120.7552      110.2764      116.0532      126.2198      119.4288      123.9750      133.4785      130.0048      127.2742      130.1754      137.6928      150.4654      143.7451      131.4350      134.9684      157.6636      156.4513      157.2840      149.0815      147.0457      141.7590      142.4430      141.7550      111.7868      110.1927      120.3477      134.6129      133.5530      126.9621      130.5648      138.7061      160.3321      158.9835      145.0384      158.9388      160.3577      165.9110      179.2906      181.4438      199.9184      215.6679      206.4473      209.8746      229.6616      211.3844      226.9195      253.1091      271.5908      250.9852      269.3294      264.3665      237.6879      241.2395      228.3244      248.0412      255.0181      255.4958      258.1915      256.7631      259.6205        0.0000        0.0000        0.0000        0.0000        0.0000        0.0000        0.0000        0.0000        0.0000        0.0000        0.0000        0.0000        0.0000        0.0000        0.0000        0.0000        0.0000        0.0000        0.0000        0.0000        0.0000        0.0000        0.0000        0.0000        0.0000        0.0000        0.0000        0.0000        0.0000        0.0000        0.0000        0.0000        0.0000        0.0000        0.0000        0.0000        0.0000        0.0000        0.0000        0.0000        0.0000        0.0000        0.0000        0.0000        0.0000        0.0000        0.0000        0.0000        0.0000        0.0000        0.0000        0.0000        0.0000        0.0000        0.0000        0.0000        0.0000
        0.0000        0.0000        0.0000        0.0000        0.0000        0.0000        0.0000        0.0000        0.0000        0.0000        0.0000        0.0000        0.0000        0.0000        0.0000        0.0000        0.0000        0.0000        0.0000        0.0000       22.2002       15.6735       16.5790       13.2423       18.5855        4.9623        2.0859        2.0019        2.3367        2.1156       26.7944       34.2471        7.2186       20.8810       24.2721       23.7529       13.1018       25.6182       23.8202       22.7384       23.0728       29.8128       31.6361       42.6266       45.0370       71.5943       64.2004       82.5682       84.3640       62.9846      199.5281       64.6248       72.5690      108.5345       74.7390       81.7587       73.5583       58.2245       73.8090       91.7933       68.2888       70.6771       54.8732       75.4413      103.2443       91.8055       99.2682      104.5648       95.5172      116.4665      115.2470      124.3237      146.7969      157.5627      158.8400      142.2316      142.4376      158.4484      143.6180      117.0900      123.3395      113.4076      120.4859      119.1923      131.4766      137.5915      173.5641      183.8900      179.7252      181.2255      165.1480      150.0980      145.0772      145.4271      157.0851      157.0628      133.6517      146.8062      154.4852      167.2883      152.1617      155.5428      180.4525      180.0006      166.0217      161.3708      153.5790      153.5564      148.8650      144.3369      154.6815      142.4721      144.9803      135.2293      131.6734      139.7001      124.6299      125.4384      132.1417      139.1064      122.2013       94.6844       83.7167       96.7224       97.4613       89.3015       99.0826       86.8231       90.7176       90.7147      107.6952      138.7403      140.2309      149.2327      166.4309      156.1336      151.7669      155.9962      141.5602      145.6788      142.7334      140.0268      145.9568      139.7288      126.0974      128.1650      149.3061      155.6024      159.1287      153.2710      153.0592      144.8260      136.9536      140.1105      141.0414      126.6336      136.8321      141.1794      146.1943      137.6700      138.2938      139.1327      165.8673      184.3078      181.1013      178.1310      172.2980      164.7843      166.5675      192.5601      184.0470      200.2382      214.2219      216.7466      212.0663      221.9090      219.7993      219.6132      230.4297      244.0404      230.4243      225.0861      217.3091      228.5740      229.2893      211.6910      259.6508      258.8443      274.6128      258.9211      288.0553      290.3073      286.3824        0.0000        0.0000        0.0000        0.0000        0.0000        0.0000        0.0000        0.0000        0.0000        0.0000        0.0000        0.0000        0.0000        0.0000        0.0000        0.0000        0.0000        0.0000        0.0000        0.0000        0.0000        0.0000        0.0000        0.0000        0.0000        0.0000        0.0000        0.0000        0.0000        0.0000        0.0000        0.0000        0.0000        0.0000        0.0000        0.0000        0.0000        0.0000        0.0000        0.0000        0.0000        0.0000        0.0000        0.0000        0.0000        0.0000        0.0000        0.0000        0.0000        0.0000        0.0000        0.0000        0.0000        0.0000        0.0000        0.0000
        0.0000        0.0000        0.0000        0.0000        0.0000        0.0000        0.0000        0.0000        0.0000        0.0000        0.0000        0.0000        0.0000        0.0000        0.0000        0.0000        0.0000        0.0000        0.0000        0.0000       29.7380       23.5046       25.4352       12.0089       10.3562       13.6107        9.1110       14.5234        4.4021        4.7784        2.2720        5.7408       25.5286       37.3865       36.6624       28.2278       14.5056       26.0261       17.9401       27.6236       21.3947       32.8818       38.5121       43.5680       38.7654       83.0856      121.8435      115.4483      122.2105       98.9749       99.6080      134.6758      115.7654       93.4798      100.1676      109.1759      158.4702      109.1643      147.3898      137.5496      113.5217      138.2557      104.7054       75.5364      111.7558      130.4274      206.8884      141.4521      121.4384      126.3092      117.3379      146.1733      163.2067      152.6413      175.6178      166.1857      151.1693      160.8395      178.9191      136.7547      125.8102      126.1993      123.2655      137.0733      136.4524      145.5691      166.1026      171.0118      168.2912      171.2560      159.7107      154.2496      142.9403      150.7759      159.2451      157.8566      142.2466      142.3174      157.0060      163.5388      154.0597      164.5481      177.5412      167.1271      156.6906      153.1123      166.7901      160.4858      150.1126      147.9869      148.1337      138.4521      140.4396      134.2412      124.3090      125.0021      117.5518      116.2319      113.2905      125.9834      112.9425       91.8922       92.1290      112.4800      107.1242      104.0896      111.8810      105.2445      135.7477      146.3959      183.3372      230.0702      203.5294      204.6006      217.2517      213.9741      184.5496      180.1874      166.8700      163.8926      162.1079      157.8030      154.6269      146.0141      146.9099      143.3837      151.8584      167.4002      165.6293      158.6968      153.3962      160.0516      156.4980      160.5003      161.0429      140.4101      149.9058      157.6923      150.1244      155.9353      151.1082      152.9277      166.4414      175.7718      179.9140      163.4618      175.2992      163.5946      174.7703      183.7783      208.5572      213.4581      205.8797      200.6437      195.1928      188.0800      195.9348      184.7782      204.8432      199.3514      192.1017      196.0049      186.9912      197.8767      210.7100      222.2910      260.4792      249.0195      281.0311      275.4214      331.5718      316.9510      276.2120      254.6384        0.0000        0.0000        0.0000        0.0000        0.0000        0.0000        0.0000        0.0000        0.0000        0.0000        0.0000        0.0000        0.0000        0.0000        0.0000        0.0000        0.0000        0.0000        0.0000        0.0000        0.0000        0.0000        0.0000        0.0000        0.0000        0.0000        0.0000        0.0000        0.0000        0.0000        0.0000        0.0000        0.0000        0.0000        0.0000        0.0000        0.0000        0.0000        0.0000        0.0000        0.0000        0.0000        0.0000        0.0000        0.0000        0.0000        0.0000        0.0000        0.0000        0.0000        0.0000        0.0000        0.0000        0.0000        0.0000
        0.0000        0.0000        0.0000        0.0000        0.0000        0.0000        0.0000        0.0000        0.0000        0.0000        0.0000        0.0000        0.0000        0.0000        0.0000        0.0000        0.0000        0.0000        0.0000        0.0000       31.9529       30.3473       22.2010       11.3484       11.7837       12.0127       74.0309       10.0078        4.3939        8.8475        9.3072       18.0862       14.2500       33.3455       19.5515       14.0267       32.6359       36.1951       29.0495       34.6805       33.1303       45.0841       43.3737       52.8409       47.7828      338.9274      359.2733      140.2887      127.6608      103.1761       95.2083      139.2795      128.1693       79.9865      167.7071      141.0530      108.2613       92.6324      110.6489      135.3060       95.6012       93.5477      110.8542       83.4145       94.1102      124.7429       83.6752       91.4619      103.0515      113.3805      205.0000      150.4962      204.6984      184.4922      233.0013      165.4259      199.4398      207.9446      202.3567      148.7775      148.3829      144.0055      134.6877      160.6656      171.1368      156.7279      153.7300      159.0822      165.5470      164.1050      171.9427      176.7342      159.2541      181.1124      166.2888      159.6899      156.8882      165.7906      163.5431      174.7189      177.1963      189.5467      182.0235      168.2676      155.4255      143.4870      146.4175      143.1980      146.6252      150.2603      139.5908      135.4379      139.5133      138.1912      122.7353      129.9993      111.3954      100.3749       96.9399      124.6234      128.5859      109.5476      103.5594      124.4324      140.7867      149.2370      165.4099      167.3103      153.9122      174.0676      256.2738      237.4549      216.6479      219.5887      233.7420      218.6374      236.9429      231.4047      208.4815      187.8898      193.8501      179.5674      172.5430      180.6089      170.3808      175.5765      168.9482      178.7526      188.4250      175.8269      173.3889      164.6059      169.4740      167.5973      167.0437      157.9480      142.0523      149.5519      149.5090      152.9484      160.6397      163.0203      161.1450      171.6769      185.8658      177.8920      180.0180      171.9633      183.5336      186.5123      220.1842      212.0040      187.1537      191.7855      184.2215      185.4603      176.0913      168.1569      160.2881      154.6411      155.3293      158.3210      164.3732      174.7972      225.7008      253.3299      253.2718      224.1055      266.6105      296.1803      382.8735      316.2164      282.7686      237.6640      227.4788        0.0000        0.0000        0.0000        0.0000        0.0000        0.0000        0.0000        0.0000        0.0000        0.0000        0.0000        0.0000        0.0000        0.0000        0.0000        0.0000        0.0000        0.0000        0.0000        0.0000        0.0000        0.0000        0.0000        0.0000        0.0000        0.0000        0.0000        0.0000        0.0000        0.0000        0.0000        0.0000        0.0000        0.0000        0.0000        0.0000        0.0000        0.0000        0.0000        0.0000        0.0000        0.0000        0.0000        0.0000        0.0000        0.0000        0.0000        0.0000        0.0000        0.0000        0.0000        0.0000        0.0000        0.0000
        0.0000        0.0000        0.0000        0.0000        0.0000        0.0000        0.0000        0.0000        0.0000        0.0000        0.0000        0.0000        0.0000        0.0000        0.0000        0.0000        0.0000        0.0000        0.0000        0.0000        0.0000       83.2297       97.4990       66.8165       64.2155       58.7569       91.0333       34.1017       36.1195       28.3110       20.0275        3.9027        6.7172       25.2518       18.7534       26.9836       31.2260       28.4572       22.9942       25.5337       33.7554       53.7144       36.2411       51.0038       48.3040       66.5317      116.3377       99.3964      117.6145      131.8035       90.3554      121.4791      134.3122      110.4077      131.3840      134.7415      152.4285      155.9839      128.0139      153.1955      130.6295      120.6868      150.4912      123.8807      118.6935      110.1741       76.1040      115.0280      146.8993      140.5524      158.0460      183.7666      214.6822      217.0178      234.4583      212.0750      195.1524      225.1839      241.5057      177.0207      161.4052      138.0092      140.0035      183.7315      188.2810      187.1894      189.8447      168.1401      169.6811      201.7228      206.3840      183.8038      170.1156      171.0319      177.4359      166.6546      179.9795      190.9185      160.8781      175.1077      172.1558      178.5536      168.0721      156.5024      142.6098      129.0600      134.0770      142.1043      142.4485      144.7545      148.7449      141.8471      136.6790      122.7245      110.4412      101.1727       90.5088       86.8665       94.1391      165.3883      180.8920      143.7099      135.3285      118.7719      143.7665      168.3529      158.6006      150.1251      174.5535      206.8525      245.5728      213.4640      182.5008      195.0791      236.9725      259.8826      257.6686      238.1459      234.1951      233.6110      232.3987      210.9986      207.0100      201.2302      195.7350      206.8456      189.1987      185.9540      195.1498      199.5961      192.2612      193.8451      169.7153      161.2015      152.7104      143.6578      142.4142      160.1795      164.5170      171.5834      179.8001      186.1584      179.0020      185.5826      200.1572      184.7133      194.7378      186.8125      194.6360      197.2764      197.8520      208.0480      198.3321      184.1857      178.0738      155.3629      146.6713      134.9739      135.2456      125.6289      132.7407      135.6079      147.8075      151.5406      186.4827      196.9426      193.8675      226.6824      221.2411      304.5385      317.9580      286.3132      282.0601      235.2143      220.1702      142.8000        0.0000        0.0000        0.0000        0.0000        0.0000        0.0000        0.0000        0.0000        0.0000        0.0000        0.0000        0.0000        0.0000        0.0000        0.0000        0.0000        0.0000        0.0000        0.0000        0.0000        0.0000        0.0000        0.0000        0.0000        0.0000        0.0000        0.0000        0.0000        0.0000        0.0000        0.0000        0.0000        0.0000        0.0000        0.0000        0.0000        0.0000        0.0000        0.0000        0.0000        0.0000        0.0000        0.0000        0.0000        0.0000        0.0000        0.0000        0.0000        0.0000        0.0000        0.0000        0.0000        0.0000
        0.0000        0.0000        0.0000        0.0000        0.0000        0.0000        0.0000        0.0000        0.0000        0.0000        0.0000        0.0000        0.0000        0.0000        0.0000        0.0000        0.0000        0.0000        0.0000        0.0000        0.0000       52.5242       50.3838       88.6447       87.6613       82.7039       70.6780       38.1127       35.8934       35.2684       29.6574        4.0004       10.6239       24.7291       20.3327       33.0311       31.6390       25.9279       83.9027      102.0986       70.7018       59.2813       45.8941       88.9536       62.3730       62.7998      102.5138      147.8409      146.5331      148.9502      191.6914      191.5168      195.1859      205.2712      176.4737      165.7616      142.3572      111.8271      109.7751      153.4635      126.0937       80.2497       79.8606       97.3943      108.7890      113.6797      134.6046      154.9210      146.0460      192.4215      220.1916      198.0490      197.2927      175.8470      232.7083      225.4781      235.0104      235.9626      225.4280      163.1526      153.5988      160.9754      194.9956      204.7694      179.9045      171.8762      185.8437      175.8445      179.9660      184.4491      190.4678      180.6725      179.6986      167.1176      163.9781      150.4275      190.3917      169.1855      167.4337      180.1000      189.2977      206.9512      187.0281      151.5304      135.6165      125.0010      137.8339      144.2316      154.6948      167.1186      152.6686      140.8768      129.3211      133.5056      123.4705      109.6076       97.3627       98.2906      100.5211      169.3793      169.9575      160.7795      145.7865      131.0756      142.5084      148.8437      161.0128      159.9973      187.4973      215.2962      215.8145      180.5652      187.5936      203.6869      218.6398      258.2867      272.6193      265.4677      292.7751      293.9998      278.7638      262.7773      271.3798      247.0702      229.9083      219.7574      214.3491      208.5056      211.7693      224.5382      206.2793      184.2331      178.8588      173.0453      160.2696      158.7805      158.8201      157.1087      160.1913      180.3822      172.7003      182.8211      203.0038      197.0513      215.5139      207.9863      216.2033      195.8617      210.0093      213.7317      206.6538      218.2579      196.2574      196.7861      179.4043      154.7055      136.8398      133.2423      123.1260      123.3606      141.8921      130.6076      141.5369      161.1893      185.9541      199.1799      199.9858      235.8640      238.2309      257.9221      281.5677      269.5199      261.6261      238.9641      214.8006      175.4400        0.0000        0.0000        0.0000        0.0000        0.0000        0.0000        0.0000        0.0000        0.0000        0.0000        0.0000        0.0000        0.0000        0.0000        0.0000        0.0000        0.0000        0.0000        0.0000        0.0000        0.0000        0.0000        0.0000        0.0000        0.0000        0.0000        0.0000        0.0000        0.0000        0.0000        0.0000        0.0000        0.0000        0.0000        0.0000        0.0000        0.0000        0.0000        0.0000        0.0000        0.0000        0.0000        0.0000        0.0000        0.0000        0.0000        0.0000        0.0000        0.0000        0.0000        0.0000        0.0000        0.0000
        0.0000        0.0000        0.0000        0.0000        0.0000        0.0000        0.0000        0.0000        0.0000        0.0000        0.0000        0.0000        0.0000        0.0000        0.0000        0.0000        0.0000        0.0000        0.0000        0.0000        0.0000       79.6892       67.8681      112.0860      109.0640      106.9447       91.1181       50.1895       50.0903       47.3495       36.7368        5.7849        7.5127       18.9666       35.0263       27.5622       29.4110       37.9407       35.3488       46.5386      114.8172       51.9099       64.8605      173.9134       58.7354       51.2080      101.1736      140.0891      152.1311      144.3288      164.2270      160.1662      135.3769      180.2785      182.4669      174.3939      156.7022      165.2578       92.5765      103.2107      108.4343       94.0704       94.9084      109.1766      134.2430      121.0318      181.5137      179.8405      145.6740      205.1024      211.6052      188.7584      178.8728      169.7355      212.4922      199.4006      194.9320      196.8386      205.4419      172.0730      184.9389      186.3857      163.3466      178.5562      183.9851      189.9471      209.1533      189.2395      181.8437      168.4898      169.1916      167.4767      165.0328      148.1068      158.5229      174.4273      177.4994      171.6174      178.5393      195.1552      220.4577      209.2318      192.2898      161.9330      145.8736      146.6216      150.3427      155.6000      149.2400      154.7290      143.5634      132.8601      125.4391      128.9589      124.6992      116.3057      108.8468      107.8623      108.1959      182.8600      164.6457      164.6181      161.0480      152.6892      155.3891      140.9967      141.1922      148.8905      183.1107      194.1240      189.7526      178.2546      205.2509      213.7423      226.7940      257.3682      287.6318      322.8464      327.5667      303.6188      286.7056      318.7914      311.7791      302.4858      306.2076      283.6029      276.9988      276.5020      265.5096      260.8557      235.8249      206.3080      199.3642      203.5642      197.8133      179.6856      173.1214      170.4579      182.9266      186.9380      191.9478      180.6003      199.6096      220.4796      212.9963      192.0116      201.3518      192.9018      208.1076      207.2654      201.4503      203.3433      201.0958      199.5923      185.9296      156.0835      146.7324      153.9705      150.1686      123.5478      110.7515      113.7105      116.6651      145.0342      151.1771      171.0480      196.3934      250.2587      240.0762      243.0304      220.4697      221.3335      228.8507      228.6965      216.2006      213.6900        0.0000        0.0000        0.0000        0.0000        0.0000        0.0000        0.0000        0.0000        0.0000        0.0000        0.0000        0.0000        0.0000        0.0000        0.0000        0.0000        0.0000        0.0000        0.0000        0.0000        0.0000        0.0000        0.0000        0.0000        0.0000        0.0000        0.0000        0.0000        0.0000        0.0000        0.0000        0.0000        0.0000        0.0000        0.0000        0.0000        0.0000        0.0000        0.0000        0.0000        0.0000        0.0000        0.0000        0.0000        0.0000        0.0000        0.0000        0.0000        0.0000        0.0000        0.0000        0.0000        0.0000
        0.0000        0.0000        0.0000        0.0000        0.0000        0.0000        0.0000        0.0000        0.0000        0.0000        0.0000        0.0000        0.0000        0.0000        0.0000        0.0000        0.0000        0.0000        0.0000        0.0000        0.0000      138.6092       94.0840      147.4572      137.7002      137.1591      104.9215       53.1372       59.4398       51.6565       43.9577       14.5382       18.2032       19.8380       13.4303       24.4229       32.9151       47.5842       43.2496       53.8571       88.7451       40.4672       92.7007      197.5990       89.2979       97.1584      112.4694      170.6157      152.0720      120.4715      112.6672       84.1078      105.5558      110.2682      159.2923      180.6381      164.9568      132.5111      109.4491      140.7356      108.0736      122.7522      116.6110      188.9319      167.9976      155.3369      136.4851      147.8177      144.8106      183.7941      144.6702      171.3661      153.8645      164.2045      197.2886      200.6752      213.0218      203.0376      195.0373      154.2137      168.1998      160.6486      168.4425      166.2920      165.5867      179.8117      188.0621      174.8847      156.5085      151.4878      154.7093      149.3465      141.5479      125.6930      145.0883      140.6643      163.2738      164.5780      184.2755      196.3600      217.0441      206.3104      191.4910      170.0321      164.1594      153.6701      147.4030      151.8206      149.7169      157.3305      157.3227      139.7564      132.0940      129.6201      123.5698      134.2265      120.2737      114.5158      109.7277      156.9983      152.1599      169.6581      174.6168      179.6545      170.5028      165.3684      153.6781      173.8656      208.2765      210.0463      232.3977      225.1001      231.9306      262.4034      254.2166      295.5468      343.2589      343.6255      320.6100      313.4307      325.1068      322.2492      309.9431      322.9309      296.3458      280.4701      287.7574      275.4693      262.4778      258.0126      251.7341      223.8136      199.7804      181.7675      169.1995      169.3160      154.6960      157.6771      178.0425      186.6683      191.1880      196.1681      187.5659      194.1681      212.2433      200.7785      204.3293      182.7858      188.0462      187.4355      194.2139      196.8512      180.5662      179.3302      172.7442      148.6982      143.5653      140.2610      128.2513      110.7048      114.7573      113.6713      135.1553      152.3318      163.2097      170.1906      209.6683      272.4985      223.9062      217.3479      207.3015      213.9440      222.1199      227.2387      214.2835        0.0000        0.0000        0.0000        0.0000        0.0000        0.0000        0.0000        0.0000        0.0000        0.0000        0.0000        0.0000        0.0000        0.0000        0.0000        0.0000        0.0000        0.0000        0.0000        0.0000        0.0000        0.0000        0.0000        0.0000        0.0000        0.0000        0.0000        0.0000        0.0000        0.0000        0.0000        0.0000        0.0000        0.0000        0.0000        0.0000        0.0000        0.0000        0.0000        0.0000        0.0000        0.0000        0.0000        0.0000        0.0000        0.0000        0.0000        0.0000        0.0000        0.0000        0.0000        0.0000        0.0000        0.0000
        0.0000        0.0000        0.0000        0.0000        0.0000        0.0000        0.0000        0.0000        0.0000        0.0000        0.0000        0.0000        0.0000        0.0000        0.0000        0.0000        0.0000        0.0000        0.0000        0.0000        0.0000        0.0000      290.7962      243.9622      206.1114      234.6930      140.3559      108.6253      115.5122       83.1720       67.0676       19.4522       17.7872       15.2918       18.6210       80.6330       89.3490       74.3430       75.7281       73.2124       59.9719       68.4018       55.3207       57.0949       63.0560       80.6430      118.4277      129.5925      158.7508      132.9880      167.2693      115.5452      130.2721      176.3450      177.5509      183.2637      146.2867      136.6085      137.7396      164.3320      155.5398      170.7192      148.6614      147.2214      168.5349      149.4555      154.0431      167.4238      163.3457      142.0381      157.3521      175.6795      201.0851      181.4313      208.0306      216.0014      213.0681      238.7837      230.4477      272.1221      231.8990      270.5767      312.5360      255.5036      231.8405      232.8891      229.6788      213.4496      194.7089      225.8675      224.0765      152.2843      156.5168      164.5033      181.5052      142.3399      129.4029      134.0234      179.0727      207.2790      215.6353      224.3741      199.7953      185.2550      172.3165      174.9788      170.8641      166.3548      175.1225      175.7343      169.0835      159.0499      145.7558      140.0612      142.0931      150.9421      144.2073      140.1436      137.4462      168.7359      212.1232      230.9957      225.1319      188.9207      175.1580      180.5524      189.2077      187.2336      190.4604      204.3822      220.4930      220.1236      235.4737      251.4410      252.6369      290.4354      325.8580      345.1872      333.4246      334.4173      336.1066      335.8795      315.9568      287.1986      265.6669      247.7847      268.8336      257.2593      233.6312      225.6542      251.4561      219.3694      176.0328      163.2689      133.8208      125.6406      119.0913      121.2834      142.3969      147.4915      150.4558      156.8446      149.2296      146.4889      171.3121      178.9337      188.8635      188.7842      186.5925      178.3883      177.4175      159.0350      135.8626      132.0854      139.0440      143.2563      134.1229      117.2413      125.7053      128.5697      132.6356      153.7689      178.5860      189.5467      209.1041      218.0346      239.2615      221.4510      218.0325      220.2916      232.1680      259.0213      258.1421      244.6962      235.1112      201.1085      227.9413      246.0080      251.4697        0.0000        0.0000        0.0000        0.0000        0.0000        0.0000        0.0000        0.0000        0.0000        0.0000        0.0000        0.0000        0.0000        0.0000        0.0000        0.0000        0.0000        0.0000        0.0000        0.0000        0.0000        0.0000        0.0000        0.0000        0.0000        0.0000        0.0000        0.0000        0.0000        0.0000        0.0000        0.0000        0.0000        0.0000        0.0000        0.0000        0.0000        0.0000        0.0000        0.0000        0.0000        0.0000        0.0000        0.0000        0.0000        0.0000        0.0000        0.0000        0.0000        0.0000
        0.0000        0.0000        0.0000        0.0000        0.0000        0.0000        0.0000        0.0000        0.0000        0.0000        0.0000        0.0000        0.0000        0.0000        0.0000        0.0000        0.0000        0.0000        0.0000        0.0000        0.0000        0.0000        0.0000        0.0000        0.0000        0.0000      196.5969      164.9543      137.0476      100.5321       76.6975       46.0000       58.6425       67.7103       14.3167       40.1855       43.0443       61.5891       69.4490       53.5993       55.4944       57.4706       58.8464       58.0943       62.0461       73.1160      116.9132      119.6060      104.0861      106.0250      145.9418      157.7972      131.6963      125.2982      143.2022      153.5628      172.2157      173.2290      216.6121      212.6883      225.7976      190.7658      215.0760      183.3446      168.3994      178.4306      181.8602      164.0158      170.6719      167.2561      163.9459      181.2006      232.5990      213.5062      199.3157      218.6567      222.4071      244.7999      239.0274      241.9527      244.2568      244.0968      245.7789      220.8397      174.7079      207.0769      185.8626      162.7274      127.3531      149.3241      146.4050      104.5292      119.1009      119.9249      137.4283      142.6552      154.3154      140.1074      164.1969      189.9084      213.7786      219.9161      197.4175      206.3181      212.3219      193.8225      178.0600      167.9928      183.5224      174.8672      168.8432      169.2460      158.7739      156.7679      158.4874      162.1351      146.2800      148.1882      155.2451      211.2509      243.9242      259.2983      233.2030      192.8742      218.2807      212.0910      229.8554      210.2315      208.7521      209.8431      218.1084      215.5801      238.4394      242.6237      269.7988      313.1199      337.3248      356.6554      352.3100      355.6415      366.6221      367.4391      325.7473      294.8655      272.3951      272.1192      261.3958      240.1797      225.5062      232.7580      244.1226      210.2102      168.8465      134.1816      117.6984      107.8907      110.3797      111.1252      122.7340      134.9108      123.6528      138.6671      140.0670      148.9874      153.7009      162.9822      162.3937      159.6593      179.8655      181.4865      163.2011      129.6023      137.5227      108.9527      109.2831      110.1139      111.1963      126.9902      136.5070      162.5912      172.6382      177.3745      201.3042      241.2737      249.8800      237.1147      238.6642      214.3007      217.5579      234.2903      278.0684      279.0272      276.2236      252.6813      276.8472      219.2574      218.6873      220.2995      212.7926        0.0000        0.0000        0.0000        0.0000        0.0000        0.0000        0.0000        0.0000        0.0000        0.0000        0.0000        0.0000        0.0000        0.0000        0.0000        0.0000        0.0000        0.0000        0.0000        0.0000        0.0000        0.0000        0.0000        0.0000        0.0000        0.0000        0.0000        0.0000        0.0000        0.0000        0.0000        0.0000        0.0000        0.0000        0.0000        0.0000        0.0000        0.0000        0.0000        0.0000        0.0000        0.0000        0.0000        0.0000        0.0000        0.0000        0.0000        0.0000        0.0000        0.0000
        0.0000        0.0000        0.0000        0.0000        0.0000        0.0000        0.0000        0.0000        0.0000        0.0000        0.0000        0.0000        0.0000        0.0000        0.0000        0.0000        0.0000        0.0000        0.0000        0.0000        0.0000        0.0000        0.0000        0.0000        0.0000        0.0000        0.0000      224.4016      190.7655      146.3737       99.8401       17.3251       18.5696        5.7252       14.3162       40.7731       40.7949       47.2556       54.2605       51.0459       59.7689       70.8598       79.1917      102.8567       73.4938       80.2894       89.2324       94.0286      126.3460      147.5530      161.0141      146.1568      175.2905      130.6631      154.5602      171.2182      228.7932      229.8440      211.9211      197.5978      200.7156      186.8390      186.6017      182.6075      170.1890      160.0077      170.8473      153.8731      147.6387      149.6381      162.1806      192.0941      260.1283      243.2138      249.3758      235.4817      212.5159      222.3104      207.6654      265.5435      259.8456      259.8615      215.0843      192.1925      203.9936      161.0127      194.3810      136.1279      125.5513      136.2470      153.9935      106.2322       96.2960       93.2838      115.2165      121.0760      121.8700      134.5037      155.3418      182.0224      200.4142      219.5779      200.7249      207.2374      208.6995      189.5307      181.0809      179.9756      179.3218      177.8519      180.0042      179.6575      183.6007      182.0353      167.9956      170.2680      161.0098      160.1156      177.9669      245.6492      268.8218      284.8508      256.6757      209.5008      223.0994      225.9650      218.3402      211.9742      216.6424      212.1953      212.4545      213.8874      247.3071      246.7375      276.3873      310.0996      321.2083      329.3680      317.0623      345.0732      337.5529      319.7466      269.2122      251.4329      273.8880      266.7039      238.1593      238.6909      233.4909      220.4386      210.6635      183.7473      168.4493      154.6535      131.0461      123.3897      107.7880      119.7182      122.8272      124.9898      119.1100      127.1882      147.0153      141.3511      145.7235      149.0695      160.1563      158.8655      152.5131      164.2054      155.1088      120.5688      107.3659       98.6674       94.2721      105.1537      114.1590      139.8929      138.6102      170.9811      184.4742      192.8340      225.1631      242.8963      246.0836      248.8021      237.7659      231.3689      245.4560      227.8168      263.9561      301.6318      302.4168      312.9341      302.5828      209.1901      210.5082      219.2698      209.9465      130.5300        0.0000        0.0000        0.0000        0.0000        0.0000        0.0000        0.0000        0.0000        0.0000        0.0000        0.0000        0.0000        0.0000        0.0000        0.0000        0.0000        0.0000        0.0000        0.0000        0.0000        0.0000        0.0000        0.0000        0.0000        0.0000        0.0000        0.0000        0.0000        0.0000        0.0000        0.0000        0.0000        0.0000        0.0000        0.0000        0.0000        0.0000        0.0000        0.0000        0.0000        0.0000        0.0000        0.0000        0.0000        0.0000        0.0000        0.0000        0.0000        0.0000
        0.0000        0.0000        0.0000        0.0000        0.0000        0.0000        0.0000        0.0000        0.0000        0.0000        0.0000        0.0000        0.0000        0.0000        0.0000        0.0000        0.0000        0.0000        0.0000        0.0000        0.0000        0.0000        0.0000        0.0000        0.0000        0.0000        0.0000        0.0000        0.0000        0.0000      148.9751       21.1402        9.5006        6.5592       16.4929       72.8708       51.6968       47.6373       51.3438       60.8772       73.3824       79.2354       86.1707       62.0997       51.5900       78.3165       96.0788      114.0269      151.8446      148.4457      127.5233      142.2406      239.0314      155.3383      192.4390      193.1141      229.4837      239.5278      208.9065      195.9263      181.9228      172.3172      179.7274      177.5694      202.5056      186.2158      162.8639      144.5786      143.0589      168.2860      192.4432      250.6617      285.6521      295.2938      266.3787      225.0594      213.7041      213.4253      195.9279      258.3280      265.0117      261.5342      227.9057      211.7810      221.0658      191.3779      176.7262      159.4735      142.9638      139.3985      124.2224       94.5094       82.5851       88.4040       99.4358       99.9174      108.6823      124.9970      153.7738      161.1954      184.9143      180.4993      184.0327      181.0655      190.8059      187.3192      185.8439      183.4160      195.1772      193.9674      187.4154      190.1755      190.8618      185.5959      180.8428      180.2064      169.6866      171.1749      187.0230      275.6031      268.4902      282.1623      261.4310      240.3984      239.1861      226.2568      221.6798      200.3652      187.8981      201.0588      206.6118      216.2983      248.9031      262.0234      276.5042      295.8327      300.4258      283.5033      284.5254      324.0674      303.9841      281.4426      254.7114      274.8548      272.2473      245.5290      222.1969      226.1079      217.6062      208.5934      187.5594      171.3021      151.2970      160.4222      136.8759      120.8593      126.9804      125.4496      124.1219      130.0598      128.9217      137.1142      144.0945      148.0146      158.0277      164.8101      164.6176      156.9129      147.6245      146.8649      130.1919       98.2540       92.2073       77.1183      102.4414      127.3276      130.1263      158.7657      155.7609      201.4069      204.2642      195.4454      218.3487      251.5566      262.8448      266.8569      265.2996      277.5660      277.0393      276.3492      277.1636      316.7118      295.8154      292.4372      278.2677      201.6931      201.8503      205.0690      225.8385      180.9000        0.0000        0.0000        0.0000        0.0000        0.0000        0.0000        0.0000        0.0000        0.0000        0.0000        0.0000        0.0000        0.0000        0.0000        0.0000        0.0000        0.0000        0.0000        0.0000        0.0000        0.0000        0.0000        0.0000        0.0000        0.0000        0.0000        0.0000        0.0000        0.0000        0.0000        0.0000        0.0000        0.0000        0.0000        0.0000        0.0000        0.0000        0.0000        0.0000        0.0000        0.0000        0.0000        0.0000        0.0000        0.0000        0.0000        0.0000        0.0000        0.0000
        0.0000        0.0000        0.0000        0.0000        0.0000        0.0000        0.0000        0.0000        0.0000        0.0000        0.0000        0.0000        0.0000        0.0000        0.0000        0.0000        0.0000        0.0000        0.0000        0.0000        0.0000        0.0000        0.0000        0.0000        0.0000        0.0000        0.0000        0.0000        0.0000        0.0000        0.0000      215.0200      178.7461        0.0000        0.0000      114.4557      101.3298      137.3491      122.4464       79.7341       97.3643      100.8832       96.9886       83.5178      103.7952      126.9554      112.8923       85.0311      139.3116      212.9400      135.8403      129.6799      138.3233      142.2555      156.7732      154.9906      200.0459      202.4096      192.5244      191.0122      194.2023      217.3687      231.6568      192.4636      183.7684      178.2957      157.5000      156.1094      175.8442      225.0043      259.0183      280.6815      311.8264      283.9766      246.4702      331.4081      302.3955      290.6359      274.5489      354.6143      364.1604      351.1559      298.4535      354.6910      311.1036      277.7338      247.6931      214.8230      205.5716      199.2388      159.9653      113.7110       95.0118      111.8844      178.1019      104.8801      114.0798      139.7273      172.9183      163.5081      222.5342      219.7452      253.4133      212.7870      197.5215      190.6772      196.3793      229.9904      240.8954      230.1840      227.0637      223.5030      217.7238      212.6583      204.0571      248.6127      220.2229      209.8910      224.5533      323.3542      283.2113      268.2085      258.9657      240.2450      210.2085      205.3140      192.5227      194.7909      194.9621      216.8805      209.4281      194.2208      219.9115      238.3658      245.3783      242.7555      241.9429      233.2664      226.9605      226.6393      243.1803      241.2690      216.7121      220.7854      223.4663      245.7666      221.6284      219.9075      208.1928      194.2416      170.2088      155.4970      152.2735      145.2687      161.2176      162.6433      142.6694      120.5851      127.6875      139.3493      136.8121      146.9400      143.3127      146.7309      152.0483      163.2549      159.7507      148.8540      132.4095      121.3417      112.2259       83.8854       88.6262       92.4880      101.0075      123.8310      160.6855      173.8945      152.9247      179.6281      185.1598      204.4385      207.2184      239.9250      275.8015      255.9331      284.6002      300.6586      305.9219      309.4602      302.1596      329.2474      311.5335      301.2889      289.8408      214.3075      220.2576      221.4427        0.0000        0.0000        0.0000        0.0000        0.0000        0.0000        0.0000        0.0000        0.0000        0.0000        0.0000        0.0000        0.0000        0.0000        0.0000        0.0000        0.0000        0.0000        0.0000        0.0000        0.0000        0.0000        0.0000        0.0000        0.0000        0.0000        0.0000        0.0000        0.0000        0.0000        0.0000        0.0000        0.0000        0.0000        0.0000        0.0000        0.0000        0.0000        0.0000        0.0000        0.0000        0.0000        0.0000        0.0000        0.0000        0.0000        0.0000        0.0000        0.0000        0.0000        0.0000
        0.0000        0.0000        0.0000        0.0000        0.0000        0.0000        0.0000        0.0000        0.0000        0.0000        0.0000        0.0000        0.0000        0.0000        0.0000        0.0000        0.0000        0.0000        0.0000        0.0000        0.0000        0.0000        0.0000        0.0000        0.0000        0.0000        0.0000        0.0000        0.0000        0.0000        0.0000        0.0000        0.0000        0.0000        0.0000        0.0000        0.0000      118.6287      164.1972       88.5877      100.4625      110.0980      112.1903       96.0269      115.5111      117.7844      132.0708      111.2010      133.2010      156.1713      141.1793      118.3219      167.0661      157.7853      164.2007      159.7205      246.1645      243.1150      216.8121      225.4245      249.8429      261.0354      248.5588      230.2861      219.7097      211.3160      198.9463      199.4948      223.1606      240.2691      248.9381      267.3438      268.4626      253.9211      211.7035      277.7624      264.2894      250.2854      193.7750      322.1850      331.0845      296.5845      291.0602      334.5214      280.4756      292.7942      239.3787      376.2324      163.8992      177.2415      168.7335      146.1227      131.4639      117.6226      131.1539       97.5993      104.8680      113.1121      111.0405      123.2842      175.6243      214.0334      208.4489      195.2047      180.0638      190.3160      217.0092      237.0871      242.4937      253.8264      250.4500      252.8204      253.4010      225.8326      297.7144      253.8931      233.4978      223.6622      244.6026      323.3803      315.4964      308.8688      276.7722      251.8268      221.9391      206.1581      200.0189      216.3692      214.7245      204.4406      206.7205      205.2432      226.1170      222.0066      226.6293      215.8056      223.0411      216.7225      211.3489      192.6175      200.7178      241.8538      218.2412      194.9174      184.4274      209.0625      234.0956      213.6998      201.9968      195.0321      176.9989      170.9055      160.1265      145.4504      130.9834      158.5306      129.4299      114.8932      133.9818      167.5040      158.3256      160.4991      148.3777      151.5103      150.7801      156.0991      155.4391      145.3224      139.8813      115.0785       97.6446       75.6402       85.1360       79.3290      102.7600      127.9050      128.7709      153.2655      171.9259      193.6466      221.6629      218.5448      217.0230      232.0387      247.1418      286.8353      312.1731      329.8432      351.2061      344.6333      340.8749      360.5768      328.4332      339.8066      317.8911      260.9033      244.0229        0.0000        0.0000        0.0000        0.0000        0.0000        0.0000        0.0000        0.0000        0.0000        0.0000        0.0000        0.0000        0.0000        0.0000        0.0000        0.0000        0.0000        0.0000        0.0000        0.0000        0.0000        0.0000        0.0000        0.0000        0.0000        0.0000        0.0000        0.0000        0.0000        0.0000        0.0000        0.0000        0.0000        0.0000        0.0000        0.0000        0.0000        0.0000        0.0000        0.0000        0.0000        0.0000        0.0000        0.0000        0.0000        0.0000        0.0000        0.0000        0.0000        0.0000        0.0000        0.0000
        0.0000        0.0000        0.0000        0.0000        0.0000        0.0000        0.0000        0.0000        0.0000        0.0000        0.0000        0.0000        0.0000        0.0000        0.0000        0.0000        0.0000        0.0000        0.0000        0.0000        0.0000        0.0000        0.0000        0.0000        0.0000        0.0000        0.0000        0.0000        0.0000        0.0000        0.0000        0.0000        0.0000        0.0000        0.0000        0.0000        0.0000        0.0000        0.0000      114.1616      133.9894      132.0728      148.7462      113.7705      123.4098      143.5320      159.8747      109.7649       81.8075      107.5134      154.6944      135.3038      135.3190      176.7286      197.7252      199.9894      225.3828      195.5135      176.1437      227.4602      289.6394      289.1997      276.5478      238.1426      224.6369      212.0480      208.6891      194.9923      201.5965      183.7071      170.5874      191.6327      205.8558      183.5790      191.7300      228.7621      209.7129      237.2251      245.4701      312.6996      299.5403      242.3758      238.9974      308.0039      220.9628      202.9913      205.3206      217.1068      210.1911      229.9055      236.8964      197.1941      174.2072      216.2848      160.8339       93.4614       76.4748       79.5609       83.0614      104.0083      126.4436      158.2626      200.5017      184.9130      180.4782      205.2186      221.1325      224.7151      233.6864      250.0706      273.4351      274.2480      266.6079      236.9668      230.0549      272.2716      247.7629      248.2305      246.3882      309.5532      324.0846      319.2932      279.7565      229.8540      220.9593      200.9668      220.9645      224.0322      267.9183      248.8310      232.8562      215.8925      222.0749      214.7158      207.3586      188.8729      208.0548      199.0653      191.4922      182.4780      190.4338      190.5410      186.4485      174.2924      173.4521      191.7821      180.0606      179.5718      181.7560      182.7604      172.7059      163.3851      162.3954      126.8929      121.8719      133.5619      112.9310      112.9544      134.6375      143.4844      149.9083      152.2104      149.2175      156.8450      158.0338      146.3158      141.0776      133.6429      152.5587      137.1411      106.9535       84.1489       86.3639       87.1953       96.2050      126.7535      147.2122      171.6410      185.7439      225.1790      252.3682      222.3054      241.1535      277.8817      298.2165      298.1049      312.8095      359.3084      378.4191      363.1069      350.9120      372.2493      339.0198      354.3296      374.6111      328.6959      317.0318        0.0000        0.0000        0.0000        0.0000        0.0000        0.0000        0.0000        0.0000        0.0000        0.0000        0.0000        0.0000        0.0000        0.0000        0.0000        0.0000        0.0000        0.0000        0.0000        0.0000        0.0000        0.0000        0.0000        0.0000        0.0000        0.0000        0.0000        0.0000        0.0000        0.0000        0.0000        0.0000        0.0000        0.0000        0.0000        0.0000        0.0000        0.0000        0.0000        0.0000        0.0000        0.0000        0.0000        0.0000        0.0000        0.0000        0.0000        0.0000        0.0000        0.0000        0.0000        0.0000
        0.0000        0.0000        0.0000        0.0000        0.0000        0.0000        0.0000        0.0000        0.0000        0.0000        0.0000        0.0000        0.0000        0.0000        0.0000        0.0000        0.0000        0.0000        0.0000        0.0000        0.0000        0.0000        0.0000        0.0000        0.0000        0.0000        0.0000        0.0000        0.0000        0.0000        0.0000        0.0000        0.0000        0.0000        0.0000        0.0000        0.0000        0.0000        0.0000        0.0000      159.8756      171.7470      169.9091      132.3092      157.9635      155.3011      160.0825       97.1758       86.1241       77.3388      105.9024      105.6614      139.7029      162.5179      194.1704      175.0904      180.9812      158.1117      156.6415      205.3229      235.5594      254.6516      224.7490      187.5037      172.9197      171.9701      183.3920      179.4989      162.6095      182.2783      180.3382      185.0157      184.9835      205.8426      193.8897      212.5514      249.7430      241.0494      200.4741      234.8427      239.0057      240.9556      258.1970      263.0597      246.8304      247.8637      261.2744      273.3215      299.3550      295.6528      266.9120      165.4647      148.0267      210.5285      186.1179       88.7058       74.7529       83.7768       71.7220       76.0318       76.0010       91.3778      130.3834      145.9781      188.3607      211.1670      208.1218      206.0232      220.1551      268.2731      282.8846      261.4778      245.7111      232.8997      238.3737      282.2765      296.6226      294.3996      284.2590      333.5135      349.0361      358.1853      317.6380      230.7299      218.4376      201.4496      194.6006      204.5459      226.4307      216.2137      225.0639      257.5167      220.3564      221.2408      201.7697      191.4862      211.2742      195.4408      184.1112      198.1851      205.7476      182.3563      157.0895      172.2978      176.2197      222.7411      216.7503      209.9969      198.6798      171.9668      148.1806      144.0916      130.1807      120.6408      138.6830      161.8895      113.1457      112.2825      121.5575      124.0628      133.8553      136.2291      152.3475      167.3573      175.6294      157.7847      141.5573      128.3752      120.8352      112.4054      100.9116       80.6516       69.6822       76.2800       96.9453      140.8003      164.9082      198.2264      220.6389      265.6612      258.2559      246.5595      276.5495      292.0543      289.7703      298.4665      310.5849      380.2679      376.9040      375.1153      403.6442      401.3735      385.3707      378.7498      321.7752      312.9505        0.0000        0.0000        0.0000        0.0000        0.0000        0.0000        0.0000        0.0000        0.0000        0.0000        0.0000        0.0000        0.0000        0.0000        0.0000        0.0000        0.0000        0.0000        0.0000        0.0000        0.0000        0.0000        0.0000        0.0000        0.0000        0.0000        0.0000        0.0000        0.0000        0.0000        0.0000        0.0000        0.0000        0.0000        0.0000        0.0000        0.0000        0.0000        0.0000        0.0000        0.0000        0.0000        0.0000        0.0000        0.0000        0.0000        0.0000        0.0000        0.0000        0.0000        0.0000        0.0000        0.0000
        0.0000        0.0000        0.0000        0.0000        0.0000        0.0000        0.0000        0.0000        0.0000        0.0000        0.0000        0.0000        0.0000        0.0000        0.0000        0.0000        0.0000        0.0000        0.0000        0.0000        0.0000        0.0000        0.0000        0.0000        0.0000        0.0000        0.0000        0.0000        0.0000        0.0000        0.0000        0.0000        0.0000        0.0000        0.0000        0.0000        0.0000        0.0000        0.0000        0.0000        0.0000        0.0000        0.0000      343.7839      366.8058      337.7296      303.2059      210.0315      183.0041      293.7181      153.1154      109.7143      105.9541      127.5059      155.9757      174.9086      180.9991      186.7102      180.4814      205.4525      205.9678      182.5770      158.8090      139.9292      163.8988      136.6537      155.4728      192.2153      194.6649      199.8876      188.4390      167.4918      147.4438      176.9110      175.7090      219.3658      272.6907      263.0677      228.6746      266.3026      245.9130      286.0950      334.0353      415.5401      429.4356      515.3411      557.8527      535.1876      561.4410      484.4837      435.6208      335.3226      275.7901      305.9229      265.2114      156.7569      136.2723      133.4016      127.6248      103.9243       85.7369       74.8572       91.9181      124.2482      155.3630      192.9562      188.7192      188.7869      227.6734      269.3100      268.6313      266.0284      279.4282      271.9651      304.3228      340.9695      349.0121      326.7535      294.5986      296.0835      314.1350      320.3853      289.9134      257.5344      220.8769      211.1546      209.2225      179.5150      187.3481      190.6967      217.8580      252.4189      208.7358      202.9661      197.6396      185.4411      166.7134      152.7076      159.6904      182.8840      192.7260      181.3940      145.2357      170.1978      177.5006      197.3003      205.0315      193.9326      211.6307      171.5992      158.3228      150.1598      139.6216      134.2847      139.3643      134.4187      110.7976      110.9022      111.5125      117.3729      129.6948      152.5328      162.8638      168.1541      180.3753      180.3073      160.2718      142.6157      119.8958      108.2745       99.5854      104.5730       92.4257       98.1310      127.4028      168.1009      198.9530      226.5503      262.3715      328.6656      343.7110      319.2082      323.0628      334.5938      314.6942      322.6434      325.4157      383.4441      394.2805      415.3996      392.7477      378.5014      405.9028      399.0964      306.6621      298.6499        0.0000        0.0000        0.0000        0.0000        0.0000        0.0000        0.0000        0.0000        0.0000        0.0000        0.0000        0.0000        0.0000        0.0000        0.0000        0.0000        0.0000        0.0000        0.0000        0.0000        0.0000        0.0000        0.0000        0.0000        0.0000        0.0000        0.0000        0.0000        0.0000        0.0000        0.0000        0.0000        0.0000        0.0000        0.0000        0.0000        0.0000        0.0000        0.0000        0.0000        0.0000        0.0000        0.0000        0.0000        0.0000        0.0000        0.0000        0.0000        0.0000        0.0000        0.0000        0.0000        0.0000
        0.0000        0.0000        0.0000        0.0000        0.0000        0.0000        0.0000        0.0000        0.0000        0.0000        0.0000        0.0000        0.0000        0.0000        0.0000        0.0000        0.0000        0.0000        0.0000        0.0000        0.0000        0.0000        0.0000        0.0000        0.0000        0.0000        0.0000        0.0000        0.0000        0.0000        0.0000        0.0000        0.0000        0.0000        0.0000        0.0000        0.0000        0.0000        0.0000        0.0000        0.0000        0.0000        0.0000        0.0000      422.6759      415.4452      321.8070      217.9949      190.9881      208.0416      143.6758       91.2903       80.4394       90.3668      118.0458      159.0646      143.7396      142.1588      154.4690      167.8800      150.2810      145.5228      132.8478      131.8835      144.2972      116.9446      125.5081      148.3026      182.1748      171.4339      141.0173      139.4601      126.4749      124.2835      138.7191      160.3056      157.4824      175.9455      223.7110      263.1670      265.6141      312.2194      355.0324      456.6588      512.1480      596.8046      653.9413      663.2066      635.3436      599.5825      565.9562      459.5835      389.8999      387.1522      341.5829      199.7559      188.6845      165.0594      146.7829      122.7618       97.5798       94.9767       93.6975       95.9060      115.3049      139.3727      148.0846      175.7572      190.3232      222.3841      239.1934      259.0240      280.2039      298.9117      349.8979      413.9026      377.5118      340.6235      314.4141      286.2302      300.8375      303.3368      256.5100      242.8692      240.5340      210.4636      211.8125      180.6577      184.1999      185.2239      224.3325      209.9859      206.2622      216.4789      198.6033      176.0307      163.8710      147.2428      154.3125      174.1456      192.5477      174.0765      165.6313      170.0991      189.9149      203.2276      192.9649      175.5859      175.4879      168.8155      160.8528      166.3754      156.6526      145.0117      139.1377      131.1299      119.1671      117.2043      117.8045      135.8591      144.6335      154.9454      183.9666      166.2803      174.4653      171.6937      155.2367      139.8210      117.7388      104.5933      101.7487      103.2275       95.9031      104.3736      134.4640      179.1685      210.7648      236.8712      277.2453      317.8377      315.5289      315.9441      319.0906      337.5897      346.5706      352.8950      373.9212      415.5966      395.7702      407.0865      391.9491      404.5451      378.3367      390.3999      297.0676      301.2600        0.0000        0.0000        0.0000        0.0000        0.0000        0.0000        0.0000        0.0000        0.0000        0.0000        0.0000        0.0000        0.0000        0.0000        0.0000        0.0000        0.0000        0.0000        0.0000        0.0000        0.0000        0.0000        0.0000        0.0000        0.0000        0.0000        0.0000        0.0000        0.0000        0.0000        0.0000        0.0000        0.0000        0.0000        0.0000        0.0000        0.0000        0.0000        0.0000        0.0000        0.0000        0.0000        0.0000        0.0000        0.0000        0.0000        0.0000        0.0000        0.0000        0.0000        0.0000        0.0000        0.0000
        0.0000        0.0000        0.0000        0.0000        0.0000        0.0000        0.0000        0.0000        0.0000        0.0000        0.0000        0.0000        0.0000        0.0000        0.0000        0.0000        0.0000        0.0000        0.0000        0.0000        0.0000        0.0000        0.0000        0.0000        0.0000        0.0000        0.0000        0.0000        0.0000        0.0000        0.0000        0.0000        0.0000        0.0000        0.0000        0.0000        0.0000        0.0000        0.0000        0.0000        0.0000        0.0000        0.0000        0.0000        0.0000        0.0000      432.8157      315.0399      232.0910      245.5185      187.5238      108.0172      105.1334       95.6799      111.6159      143.7912      144.7457      142.9395      145.6757      143.4170      131.2109      122.3376      106.0506       87.4439       66.9345       71.4452       86.0967      119.4073      135.2060      139.7809      119.1543      121.1002      105.7273      115.4200      176.8136      103.4824      124.7404      119.0832      125.8987      212.2124      323.6497      439.1715      495.1301      588.3124      629.6483      641.2427      616.5651      634.1854      647.3701      701.6957      675.5423      572.2581      511.6540      407.8587      389.4924      265.6103      233.4504      181.7594      150.6729      100.7939      102.1427      120.9675       94.8135       85.7888       98.1830      119.1659      142.1380      176.1019      183.2322      202.9823      239.8167      271.2891      283.4978      310.6159      356.1694      363.0393      349.5053      333.0464      289.4347      257.1848      249.5247      253.8016      236.8494      236.5845      219.3327      214.3980      196.3576      175.2684      176.0940      187.7806      194.9285      185.8685      203.1037      217.5046      190.5697      177.6077      164.7007      158.7689      168.5429      169.6743      186.3320      184.3438      183.3041      180.7259      176.4299      171.7856      167.0841      172.9351      165.9391      157.2690      151.3422      159.7790      158.3194      156.9226      151.4533      132.2163      118.1560      110.7195      118.0871      125.6860      130.8131      149.5775      167.9376      162.9865      171.5795      168.7011      185.1429      119.9265      122.5009      103.0057      102.0768      102.2254      106.9517      122.6524      161.1831      203.7820      233.9873      257.8818      280.0487      298.4928      314.9613      338.0276      328.5864      336.5352      392.9103      393.6529      384.7042      401.8192      410.3985      416.0293      382.2242      413.1888      372.7387      289.0029      262.0583      250.0800        0.0000        0.0000        0.0000        0.0000        0.0000        0.0000        0.0000        0.0000        0.0000        0.0000        0.0000        0.0000        0.0000        0.0000        0.0000        0.0000        0.0000        0.0000        0.0000        0.0000        0.0000        0.0000        0.0000        0.0000        0.0000        0.0000        0.0000        0.0000        0.0000        0.0000        0.0000        0.0000        0.0000        0.0000        0.0000        0.0000        0.0000        0.0000        0.0000        0.0000        0.0000        0.0000        0.0000        0.0000        0.0000        0.0000        0.0000        0.0000        0.0000        0.0000        0.0000        0.0000        0.0000
        0.0000        0.0000        0.0000        0.0000        0.0000        0.0000        0.0000        0.0000        0.0000        0.0000        0.0000        0.0000        0.0000        0.0000        0.0000        0.0000        0.0000        0.0000        0.0000        0.0000        0.0000        0.0000        0.0000        0.0000        0.0000        0.0000        0.0000        0.0000        0.0000        0.0000        0.0000        0.0000        0.0000        0.0000        0.0000        0.0000        0.0000        0.0000        0.0000        0.0000        0.0000        0.0000        0.0000        0.0000        0.0000        0.0000        0.0000      522.1452      432.6021      356.4062      250.9932      128.5622      111.2054      152.3848      139.7842      163.4750      159.6205      162.9569      161.4218      147.8822      139.7956      131.9523      115.3327       70.4405      154.1701       58.4404       72.4387      106.1856      132.3318      129.9979      105.1929       87.3069      100.9957      101.4722      132.7373       82.8954       91.6190      176.3892      138.7848      290.7124      388.7892      487.1065      467.8858      507.7567      585.9545      591.6077      590.4737      623.1112      700.4962      702.8353      744.2985      699.2463      604.9954      458.9141      405.6906      286.7550      267.3336      230.6366      192.9080      133.8610      102.4848      100.5374       87.2056       96.2190      101.5150      119.3761      141.7615      175.7609      175.6018      222.0388      253.6744      265.4785      301.3505      318.2665      334.3912      338.2673      324.5947      312.1983      277.9564      257.0204      245.6048      243.5789      239.1179      245.9370      234.4649      225.7864      221.0762      197.8488      196.8252      203.8285      194.4636      201.6678      211.2756      213.9304      176.9810      163.2017      154.7564      172.0018      161.2121      183.3833      176.4046      164.9649      170.2745      184.9358      170.2193      161.1535      159.6789      161.4065      157.7621      159.4611      159.8275      166.7075      160.3219      156.2346      149.6224      127.1816      116.5534      105.4810      110.0581      114.8398      130.5284      136.7355      167.9092      158.1735      166.2715      169.5836      156.4697      134.6292      117.8673      112.1388      118.1468      118.2091      119.6580      150.4680      181.2737      219.9860      258.3567      282.3940      300.9417      324.9655      337.2562      346.2181      331.6220      344.1110      370.6321      377.1745      369.1771      410.6922      428.0545      384.0618      380.3013      360.1056      319.5513      283.9501      290.6871        0.0000        0.0000        0.0000        0.0000        0.0000        0.0000        0.0000        0.0000        0.0000        0.0000        0.0000        0.0000        0.0000        0.0000        0.0000        0.0000        0.0000        0.0000        0.0000        0.0000        0.0000        0.0000        0.0000        0.0000        0.0000        0.0000        0.0000        0.0000        0.0000        0.0000        0.0000        0.0000        0.0000        0.0000        0.0000        0.0000        0.0000        0.0000        0.0000        0.0000        0.0000        0.0000        0.0000        0.0000        0.0000        0.0000        0.0000        0.0000        0.0000        0.0000        0.0000        0.0000        0.0000        0.0000
        0.0000        0.0000        0.0000        0.0000        0.0000        0.0000        0.0000        0.0000        0.0000        0.0000        0.0000        0.0000        0.0000        0.0000        0.0000        0.0000        0.0000        0.0000        0.0000        0.0000        0.0000        0.0000        0.0000        0.0000        0.0000        0.0000        0.0000        0.0000        0.0000        0.0000        0.0000        0.0000        0.0000        0.0000        0.0000        0.0000        0.0000        0.0000        0.0000        0.0000        0.0000        0.0000        0.0000        0.0000        0.0000        0.0000        0.0000        0.0000        0.0000        0.0000      411.0688      316.2382      240.9284      224.0809      259.7896      270.7713      241.8797      236.0040      230.4845      263.8911      241.3340      229.5622      243.5359      106.0287      107.9501       92.3663        0.0000        0.0000      125.8200      121.3946      125.8693      116.9360      130.7477      122.1947       98.7299      110.2144      163.0298      222.2706      234.1946      354.0105      366.1325      389.0167      422.4423      411.9175      491.1282      585.8646      716.4432      664.8723      627.1739        0.0000        0.0000        0.0000        0.0000      593.8742      509.9115      488.7627      566.8913      577.0115        0.0000      271.9191      212.2805      154.7583      114.8309      108.9412       87.4330       93.2264      128.8257      174.7940      192.7100      243.5660      230.6646      240.0598      266.1829      287.2142      298.2852      299.3967      297.0818      295.5284      266.1277      252.8249      249.8495      238.7609      250.3461      252.5056      243.5576      255.9403      237.3902      221.0454      219.6070      238.3599      232.4044      225.5789      208.6514      194.7007      162.2709      177.6706      162.6232      173.1296      192.2151      216.8016      216.0762      190.2868      165.5642      159.0097      159.7075      147.5313      145.9032      159.2664      162.6557      162.2281      187.8105      171.9743      168.1630      144.3031      122.0263      110.0085      109.0417      100.1859      100.2185      109.3345      121.0879      132.8719      151.9132      170.3494      173.4843      204.7137      180.9081      171.1687      145.7834      160.2600      176.7227      177.3154      166.8186      206.8781      252.4233      283.2581      301.1350      331.4822      370.3490      361.1308      348.7149      327.8637      339.5690      328.0957      348.0314      372.7822      390.1844      409.0171      413.7328      335.6195      343.9470      330.4331      319.2130        0.0000        0.0000        0.0000        0.0000        0.0000        0.0000        0.0000        0.0000        0.0000        0.0000        0.0000        0.0000        0.0000        0.0000        0.0000        0.0000        0.0000        0.0000        0.0000        0.0000        0.0000        0.0000        0.0000        0.0000        0.0000        0.0000        0.0000        0.0000        0.0000        0.0000        0.0000        0.0000        0.0000        0.0000        0.0000        0.0000        0.0000        0.0000        0.0000        0.0000        0.0000        0.0000        0.0000        0.0000        0.0000        0.0000        0.0000        0.0000        0.0000        0.0000        0.0000        0.0000        0.0000        0.0000        0.0000        0.0000
        0.0000        0.0000        0.0000        0.0000        0.0000        0.0000        0.0000        0.0000        0.0000        0.0000        0.0000        0.0000        0.0000        0.0000        0.0000        0.0000        0.0000        0.0000        0.0000        0.0000        0.0000        0.0000        0.0000        0.0000        0.0000        0.0000        0.0000        0.0000        0.0000        0.0000        0.0000        0.0000        0.0000        0.0000        0.0000        0.0000        0.0000        0.0000        0.0000        0.0000        0.0000        0.0000        0.0000        0.0000        0.0000        0.0000        0.0000        0.0000        0.0000        0.0000        0.0000        0.0000        0.0000        0.0000        0.0000      332.2957      327.4274      311.3767        0.0000        0.0000        0.0000      293.8024      239.2686      132.2976      118.5157        0.0000        0.0000        0.0000        0.0000        0.0000        0.0000        0.0000      144.4975      142.9585      136.1995      144.6643      154.8197      191.9021      216.0652      332.4131      347.1815      396.6920      468.4520      556.3676      647.3353      642.6407      652.0634      618.6337        0.0000        0.0000        0.0000        0.0000        0.0000        0.0000      679.2480      788.1066        0.0000        0.0000        0.0000      318.5938      233.0145      190.1349      148.4664      113.6752      112.1106      119.1277      133.5480      160.8527      170.6927      201.6964      193.4118      226.5883      267.2364      289.1265      304.3845      315.5101      298.9800      275.8322      270.1577      277.4409      247.6776      245.1178      247.7738      241.0075      248.7091      248.8555      245.7545      231.7735      234.2769      225.6872      216.3969      198.9406      191.4097      167.0066      152.8734      160.6906      151.7235      151.2505      177.2080      211.0254      209.7439      191.8164      169.5464      161.9324      143.0843      128.2486      138.5271      156.5381      162.0362      175.9520      174.3892      156.1087      147.9358      120.4722      114.2842       94.5996       91.5824       91.9255       97.1733      111.1903      120.7923      129.5441      164.8161      185.7626      201.6271      190.9291      198.1613      171.6023      152.2620      178.4453      202.9978      222.6430      201.2273      221.9922      278.2677      291.8705      322.6723      350.3746      368.6957      361.6927      332.3159      324.9181      334.4858      317.9283      337.0518      393.7939      416.1436      385.5232      378.6604      345.5655      336.0680      347.7120      261.9387        0.0000        0.0000        0.0000        0.0000        0.0000        0.0000        0.0000        0.0000        0.0000        0.0000        0.0000        0.0000        0.0000        0.0000        0.0000        0.0000        0.0000        0.0000        0.0000        0.0000        0.0000        0.0000        0.0000        0.0000        0.0000        0.0000        0.0000        0.0000        0.0000        0.0000        0.0000        0.0000        0.0000        0.0000        0.0000        0.0000        0.0000        0.0000        0.0000        0.0000        0.0000        0.0000        0.0000        0.0000        0.0000        0.0000        0.0000        0.0000        0.0000        0.0000        0.0000        0.0000        0.0000        0.0000        0.0000        0.0000
        0.0000        0.0000        0.0000        0.0000        0.0000        0.0000        0.0000        0.0000        0.0000        0.0000        0.0000        0.0000        0.0000        0.0000        0.0000        0.0000        0.0000        0.0000        0.0000        0.0000        0.0000        0.0000        0.0000        0.0000        0.0000        0.0000        0.0000        0.0000        0.0000        0.0000        0.0000        0.0000        0.0000        0.0000        0.0000        0.0000        0.0000        0.0000        0.0000        0.0000        0.0000        0.0000        0.0000        0.0000        0.0000        0.0000        0.0000        0.0000        0.0000        0.0000        0.0000        0.0000        0.0000        0.0000        0.0000        0.0000        0.0000        0.0000        0.0000        0.0000        0.0000      378.5320      315.4056      179.1653      157.3857        0.0000        0.0000        0.0000        0.0000        0.0000        0.0000        0.0000        0.0000      168.7649      184.1182      185.2336      151.2585      183.3474      240.4364      342.7852      376.4677      453.9083      564.3392      656.9969      582.6683        0.0000        0.0000        0.0000        0.0000        0.0000        0.0000        0.0000        0.0000        0.0000        0.0000        0.0000        0.0000        0.0000        0.0000        0.0000      245.8147      213.8608      167.9631      131.2103      133.8406      130.4200      154.5345      166.8180      171.8074      195.8512      202.0265      222.2741      249.6243      277.7761      286.5356      322.2861      319.4601      297.4760      295.2969      268.7343      260.0513      231.6179      237.2248      250.1506      265.3876      260.7410      274.5380      232.9717      242.4974      208.8332      179.2170      170.5192      149.1251      123.3812      131.7184      146.5173      142.2777      140.4013      154.4510      182.4811      189.6245      188.2517      180.4770      155.8430      137.4423      125.1241      130.9372      153.4689      157.7651      167.8491      166.0884      131.9277      124.3031      111.0021      107.8937       93.1723       88.3730       86.0306       94.9977      113.2128      127.9459      141.6537      166.8255      191.6946      189.9435      188.9937      196.3232      194.3513      176.6134      193.0347      216.9200      236.2235      232.3542      241.6231      255.2238      306.5741      359.8378      349.8047      342.0477      323.4040      327.2247      321.2463      330.2740      354.6766      397.9256      408.2594      412.8111      356.9724      351.6260      329.3388      311.6805      266.7654        0.0000        0.0000        0.0000        0.0000        0.0000        0.0000        0.0000        0.0000        0.0000        0.0000        0.0000        0.0000        0.0000        0.0000        0.0000        0.0000        0.0000        0.0000        0.0000        0.0000        0.0000        0.0000        0.0000        0.0000        0.0000        0.0000        0.0000        0.0000        0.0000        0.0000        0.0000        0.0000        0.0000        0.0000        0.0000        0.0000        0.0000        0.0000        0.0000        0.0000        0.0000        0.0000        0.0000        0.0000        0.0000        0.0000        0.0000        0.0000        0.0000        0.0000        0.0000        0.0000        0.0000        0.0000        0.0000        0.0000        0.0000
        0.0000        0.0000        0.0000        0.0000        0.0000        0.0000        0.0000        0.0000        0.0000        0.0000        0.0000        0.0000        0.0000        0.0000        0.0000        0.0000        0.0000        0.0000        0.0000        0.0000        0.0000        0.0000        0.0000        0.0000        0.0000        0.0000        0.0000        0.0000        0.0000        0.0000        0.0000        0.0000        0.0000        0.0000        0.0000        0.0000        0.0000        0.0000        0.0000        0.0000        0.0000        0.0000        0.0000        0.0000        0.0000        0.0000        0.0000        0.0000        0.0000        0.0000        0.0000        0.0000        0.0000        0.0000        0.0000        0.0000        0.0000        0.0000        0.0000        0.0000        0.0000        0.0000      474.5790      380.5370        0.0000        0.0000        0.0000        0.0000        0.0000        0.0000        0.0000        0.0000        0.0000        0.0000      217.2725      203.9086      202.4052      275.4928      368.4698      432.5824      434.5804      499.7770      516.2827      561.3830        0.0000        0.0000        0.0000        0.0000        0.0000        0.0000        0.0000        0.0000        0.0000        0.0000        0.0000        0.0000        0.0000        0.0000        0.0000        0.0000        0.0000      216.5849      161.2671      148.1805      127.5293      137.5409      141.6068      176.0593      183.5994      191.9459      181.9666      222.1118      262.2874      291.0748      297.7373      287.3753      289.9191      284.4729      269.3252      241.4810      227.9338      220.9521      214.0771      261.4686      279.9214      277.9242      268.9716      229.4872      206.3406      178.3989      170.9749      137.8860      134.1579      125.0655      134.4748      148.6560      130.8568      130.6312      166.2928      181.7334      189.0470      198.7770      180.6300      149.2374      131.9891      127.8994      131.1675      153.8214      168.7001      147.1651      145.7407      119.6777      110.9109      117.4774      118.1736      108.8602      101.8480       90.5666      101.5686      111.0399      131.8977      153.0159      158.9532      165.6787      179.7494      181.1299      193.5069      197.9683      201.8782      222.0511      238.0500      234.3529      241.1385      256.1123      260.0918      299.7115      340.7055      345.5090      335.9349      318.8695      333.2997      337.0724      334.3122      364.4764      425.2371      405.2779      377.9299      362.4135      363.7546      345.5950      308.6030        0.0000        0.0000        0.0000        0.0000        0.0000        0.0000        0.0000        0.0000        0.0000        0.0000        0.0000        0.0000        0.0000        0.0000        0.0000        0.0000        0.0000        0.0000        0.0000        0.0000        0.0000        0.0000        0.0000        0.0000        0.0000        0.0000        0.0000        0.0000        0.0000        0.0000        0.0000        0.0000        0.0000        0.0000        0.0000        0.0000        0.0000        0.0000        0.0000        0.0000        0.0000        0.0000        0.0000        0.0000        0.0000        0.0000        0.0000        0.0000        0.0000        0.0000        0.0000        0.0000        0.0000        0.0000        0.0000        0.0000        0.0000        0.0000
        0.0000        0.0000        0.0000        0.0000        0.0000        0.0000        0.0000        0.0000        0.0000        0.0000        0.0000        0.0000        0.0000        0.0000        0.0000        0.0000        0.0000        0.0000        0.0000        0.0000        0.0000        0.0000        0.0000        0.0000        0.0000        0.0000        0.0000        0.0000        0.0000        0.0000        0.0000        0.0000        0.0000        0.0000        0.0000        0.0000        0.0000        0.0000        0.0000        0.0000        0.0000        0.0000        0.0000        0.0000        0.0000        0.0000        0.0000        0.0000        0.0000        0.0000        0.0000        0.0000        0.0000        0.0000        0.0000        0.0000        0.0000        0.0000        0.0000        0.0000        0.0000        0.0000        0.0000        0.0000        0.0000        0.0000        0.0000        0.0000        0.0000        0.0000        0.0000        0.0000        0.0000        0.0000      337.5494      296.7659      261.1048      296.6437      322.2662      357.5338      339.0744      355.6704      355.9980        0.0000        0.0000        0.0000        0.0000        0.0000        0.0000        0.0000        0.0000        0.0000        0.0000        0.0000        0.0000        0.0000        0.0000        0.0000        0.0000        0.0000        0.0000      182.1540      161.2437      168.2441      177.2752      163.7443      157.9254      170.3761      202.3416      203.1733      211.9936      246.5679      268.3283      255.9428      257.0656      213.5003      212.2353      217.1360      219.1127      201.1613      186.7839      192.3741      205.9013      259.7476      286.6176      303.0808      271.2770      219.7498      191.3203      180.6496      187.8463      163.0324      138.1529      157.1476      147.6585      168.1099      151.3291      179.7073      191.7368      179.9455      184.9702      189.3994      192.5128      141.7055      136.8824      141.4366      138.3003      134.7396      138.4109      131.8492      140.4737      131.6153      128.8054      128.5228      117.8981      115.8185      126.5251      130.8200      110.0616      126.3415      128.6905      143.6721      166.0904      218.5665      217.0017      186.1142      189.3106      183.8423      211.3751      248.7912      251.6264      237.2161      252.8970      280.3705      292.6292      290.6306      322.5424      326.2397      341.5028      347.8438      349.4161      369.1871      373.6867      388.8676      454.9210      449.3253      394.5121      392.2725      350.7501      388.4541      318.3583        0.0000        0.0000        0.0000        0.0000        0.0000        0.0000        0.0000        0.0000        0.0000        0.0000        0.0000        0.0000        0.0000        0.0000        0.0000        0.0000        0.0000        0.0000        0.0000        0.0000        0.0000        0.0000        0.0000        0.0000        0.0000        0.0000        0.0000        0.0000        0.0000        0.0000        0.0000        0.0000        0.0000        0.0000        0.0000        0.0000        0.0000        0.0000        0.0000        0.0000        0.0000        0.0000        0.0000        0.0000        0.0000        0.0000        0.0000        0.0000        0.0000        0.0000        0.0000        0.0000        0.0000        0.0000        0.0000        0.0000        0.0000        0.0000
        0.0000        0.0000        0.0000        0.0000        0.0000        0.0000        0.0000        0.0000        0.0000        0.0000        0.0000        0.0000        0.0000        0.0000        0.0000        0.0000        0.0000        0.0000        0.0000        0.0000        0.0000        0.0000        0.0000        0.0000        0.0000        0.0000        0.0000        0.0000        0.0000        0.0000        0.0000        0.0000        0.0000        0.0000        0.0000        0.0000        0.0000        0.0000        0.0000        0.0000        0.0000        0.0000        0.0000        0.0000        0.0000        0.0000        0.0000        0.0000        0.0000        0.0000        0.0000        0.0000        0.0000        0.0000        0.0000        0.0000        0.0000        0.0000        0.0000        0.0000        0.0000        0.0000        0.0000        0.0000        0.0000        0.0000        0.0000        0.0000        0.0000        0.0000        0.0000        0.0000        0.0000        0.0000        0.0000        0.0000        0.0000        0.0000        0.0000        0.0000        0.0000        0.0000        0.0000        0.0000        0.0000        0.0000        0.0000        0.0000        0.0000        0.0000        0.0000        0.0000        0.0000        0.0000        0.0000        0.0000        0.0000        0.0000        0.0000        0.0000        0.0000      194.4989      165.8512      162.5491      200.7067      182.2736      168.5735      179.0259      201.3138      206.5384      201.1979      230.4089      234.9381      222.8141      221.8195      183.6081      180.2001      182.0954      187.7876      174.6095      160.9882      168.9415      201.9390      268.8751      294.2037      290.7754      258.6622      235.4204      212.4699      200.2979      194.4171      182.9552      158.7111      162.3303      146.8226      169.6068      190.7737      215.2355      212.0156      199.0149      200.0028      190.9078      187.2643      154.3563      156.2884      157.0128      140.2657      130.8227      141.3712      145.0599      154.7234      155.9082      135.5262      129.8238      125.9469      108.1271      130.0946      130.0820       94.4872      109.2551      133.3085      161.9287      197.8174      278.8237      226.1574      196.7339      209.5204      215.7242      239.2560      258.0836      316.9028      273.9652      267.9556      302.8935      293.0492      284.4680      311.4996      312.7191      331.8226      355.4423      398.4823      397.7699      396.2661      432.8903      470.2529      447.3087      388.6226      364.4680      314.9168      281.7009        0.0000        0.0000        0.0000        0.0000        0.0000        0.0000        0.0000        0.0000        0.0000        0.0000        0.0000        0.0000        0.0000        0.0000        0.0000        0.0000        0.0000        0.0000        0.0000        0.0000        0.0000        0.0000        0.0000        0.0000        0.0000        0.0000        0.0000        0.0000        0.0000        0.0000        0.0000        0.0000        0.0000        0.0000        0.0000        0.0000        0.0000        0.0000        0.0000        0.0000        0.0000        0.0000        0.0000        0.0000        0.0000        0.0000        0.0000        0.0000        0.0000        0.0000        0.0000        0.0000        0.0000        0.0000        0.0000        0.0000        0.0000        0.0000        0.0000
        0.0000        0.0000        0.0000        0.0000        0.0000        0.0000        0.0000        0.0000        0.0000        0.0000        0.0000        0.0000        0.0000        0.0000        0.0000        0.0000        0.0000        0.0000        0.0000        0.0000        0.0000        0.0000        0.0000        0.0000        0.0000        0.0000        0.0000        0.0000        0.0000        0.0000        0.0000        0.0000        0.0000        0.0000        0.0000        0.0000        0.0000        0.0000        0.0000        0.0000        0.0000        0.0000        0.0000        0.0000        0.0000        0.0000        0.0000        0.0000        0.0000        0.0000        0.0000        0.0000        0.0000        0.0000        0.0000        0.0000        0.0000        0.0000        0.0000        0.0000        0.0000        0.0000        0.0000        0.0000        0.0000        0.0000        0.0000        0.0000        0.0000        0.0000        0.0000        0.0000        0.0000        0.0000        0.0000        0.0000        0.0000        0.0000        0.0000        0.0000        0.0000        0.0000        0.0000        0.0000        0.0000        0.0000        0.0000        0.0000        0.0000        0.0000        0.0000        0.0000        0.0000        0.0000        0.0000        0.0000        0.0000        0.0000        0.0000        0.0000        0.0000      179.0025      140.5849      145.5420      177.6437      173.0728      157.8025      177.8985      185.8929      186.5575      192.1914      206.8397      209.0617      202.7025      200.2431      178.8347      173.9046      160.2782      156.9562      144.0786      147.0946      156.7676      183.8951      236.4881      258.6365      259.1972      247.1270      237.2180      201.6770      181.8463      179.2642      172.2575      169.7775      165.4290      158.6521      179.5688      186.1958      188.0717      196.2183      191.8509      193.5132      184.3900      197.7846      167.2479      149.6863      149.9568      138.2899      147.2887      139.8296      159.3906      159.5907      153.3447      146.6664      138.2214      135.3879      116.5671      114.8575      109.5456      100.9522      121.1981      159.7796      198.2591      210.9762      286.3707      208.8798      198.1826      223.5881      237.3227      258.3783      280.0058      299.2266      246.8765      243.9043      259.3741      281.6519      286.7562      306.9793      328.8568      360.3325      378.6138      365.6271      357.7280      364.5528      409.7462      439.8173      379.1711      363.6078      324.1542      283.1174      237.1776        0.0000        0.0000        0.0000        0.0000        0.0000        0.0000        0.0000        0.0000        0.0000        0.0000        0.0000        0.0000        0.0000        0.0000        0.0000        0.0000        0.0000        0.0000        0.0000        0.0000        0.0000        0.0000        0.0000        0.0000        0.0000        0.0000        0.0000        0.0000        0.0000        0.0000        0.0000        0.0000        0.0000        0.0000        0.0000        0.0000        0.0000        0.0000        0.0000        0.0000        0.0000        0.0000        0.0000        0.0000        0.0000        0.0000        0.0000        0.0000        0.0000        0.0000        0.0000        0.0000        0.0000        0.0000        0.0000        0.0000        0.0000        0.0000        0.0000
        0.0000        0.0000        0.0000        0.0000        0.0000        0.0000        0.0000        0.0000        0.0000        0.0000        0.0000        0.0000        0.0000        0.0000        0.0000        0.0000        0.0000        0.0000        0.0000        0.0000        0.0000        0.0000        0.0000        0.0000        0.0000        0.0000        0.0000        0.0000        0.0000        0.0000        0.0000        0.0000        0.0000        0.0000        0.0000        0.0000        0.0000        0.0000        0.0000        0.0000        0.0000        0.0000        0.0000        0.0000        0.0000        0.0000        0.0000        0.0000        0.0000        0.0000        0.0000        0.0000        0.0000        0.0000        0.0000        0.0000        0.0000        0.0000        0.0000        0.0000        0.0000        0.0000        0.0000        0.0000        0.0000        0.0000        0.0000        0.0000        0.0000        0.0000        0.0000        0.0000        0.0000        0.0000        0.0000        0.0000        0.0000        0.0000        0.0000        0.0000        0.0000        0.0000        0.0000        0.0000        0.0000        0.0000        0.0000        0.0000        0.0000        0.0000        0.0000        0.0000        0.0000        0.0000        0.0000        0.0000        0.0000        0.0000        0.0000        0.0000      202.4320      165.8750      147.3198      146.4212      165.0562      168.0897      150.2516      175.3517      175.6468      185.2487      202.9603      210.0957      205.2831      206.3803      191.7998      169.6405      174.7409      162.5284      164.8010      150.0381      141.6582      155.1649      164.4659      201.5207      214.5001      226.1233      215.4527      213.4202      197.6988      178.9213      176.1174      167.4814      187.4397      195.9625      169.4106      200.6743      218.3973      194.9821      189.2086      190.4784      185.5346      191.9877      187.0521      160.0012      157.6126      148.4948      150.1593      161.4899      151.7301      156.2959      170.4837      161.4053      168.2866      169.2215      187.4853      148.9675      139.3945      129.6040      126.6034      151.0816      198.4344      218.3807      211.9163      294.5877      288.7590      240.3646      245.6870      239.4379      252.8839      248.7875      272.8347      251.1690      263.2447      266.9013      276.1522      306.0333      313.9884      328.4536      355.6222      346.2075      360.1307      350.8798      364.5680      396.2950      361.1595      308.7500      293.6750      277.2413        0.0000        0.0000        0.0000        0.0000        0.0000        0.0000        0.0000        0.0000        0.0000        0.0000        0.0000        0.0000        0.0000      178.2000        0.0000        0.0000        0.0000      132.1800        0.0000        0.0000        0.0000        0.0000        0.0000        0.0000        0.0000        0.0000        0.0000        0.0000        0.0000        0.0000        0.0000        0.0000        0.0000        0.0000        0.0000        0.0000        0.0000        0.0000        0.0000        0.0000        0.0000        0.0000        0.0000        0.0000        0.0000        0.0000        0.0000        0.0000        0.0000        0.0000        0.0000        0.0000        0.0000        0.0000        0.0000        0.0000        0.0000        0.0000        0.0000        0.0000        0.0000
        0.0000        0.0000        0.0000        0.0000        0.0000        0.0000        0.0000        0.0000        0.0000        0.0000        0.0000        0.0000        0.0000        0.0000        0.0000        0.0000        0.0000        0.0000        0.0000        0.0000        0.0000        0.0000        0.0000        0.0000        0.0000        0.0000        0.0000        0.0000        0.0000        0.0000        0.0000        0.0000        0.0000        0.0000        0.0000        0.0000        0.0000        0.0000        0.0000        0.0000        0.0000        0.0000        0.0000        0.0000        0.0000        0.0000        0.0000        0.0000        0.0000        0.0000        0.0000        0.0000        0.0000        0.0000        0.0000        0.0000        0.0000        0.0000        0.0000        0.0000        0.0000        0.0000        0.0000        0.0000        0.0000        0.0000        0.0000        0.0000        0.0000        0.0000        0.0000        0.0000        0.0000        0.0000        0.0000        0.0000        0.0000        0.0000        0.0000        0.0000        0.0000        0.0000        0.0000        0.0000        0.0000        0.0000        0.0000        0.0000        0.0000        0.0000        0.0000        0.0000        0.0000        0.0000        0.0000        0.0000        0.0000        0.0000        0.0000        0.0000      203.1726      176.6461      153.8404      143.2724      154.6736      171.0384      173.7555      172.8248      179.5360      176.2179      185.2521      178.1183      198.9114      187.4604      162.3936      174.7009      185.4024      170.1278      167.7655      151.8549      157.7701      162.2296      159.6068      158.9629      189.3832      212.8072      175.4657      168.2357      173.4416      170.5047      182.6548      211.0611      199.3951      201.9390      198.8088      207.8539      204.8084      187.1134      192.9974      165.9490      169.5829      184.1604      173.7253      173.3002      165.6530      160.4025      175.7949      186.3083      175.0770      191.1582      197.8548      195.8661      179.7215      178.4905      193.7384      179.5108      160.4853      165.2662      169.7532      201.4774      164.9431      167.9749      180.0258      247.5068      270.1440      245.3351      220.2175      202.5435      246.8484      252.8983      285.0826      227.1047      261.1426      266.0522      288.3403      293.5204      327.8333      338.3982      349.1405      343.4299      374.2165      324.2694      352.5160      292.1066      217.5706      197.5010      200.9893      121.8367        0.0000        0.0000        0.0000        0.0000        0.0000        0.0000        0.0000        0.0000        0.0000        0.0000        0.0000        0.0000      168.4200      146.3100      160.7100        0.0000      260.8500      240.6300        0.0000        0.0000        0.0000        0.0000        0.0000        0.0000        0.0000        0.0000        0.0000        0.0000        0.0000        0.0000        0.0000        0.0000        0.0000        0.0000        0.0000        0.0000        0.0000        0.0000        0.0000        0.0000        0.0000        0.0000        0.0000        0.0000        0.0000        0.0000        0.0000        0.0000        0.0000        0.0000        0.0000        0.0000        0.0000        0.0000        0.0000        0.0000        0.0000        0.0000        0.0000        0.0000        0.0000
        0.0000        0.0000        0.0000        0.0000        0.0000        0.0000        0.0000        0.0000        0.0000        0.0000        0.0000        0.0000        0.0000        0.0000        0.0000        0.0000        0.0000        0.0000        0.0000        0.0000        0.0000        0.0000        0.0000        0.0000        0.0000        0.0000        0.0000        0.0000        0.0000        0.0000        0.0000        0.0000        0.0000        0.0000        0.0000        0.0000        0.0000        0.0000        0.0000        0.0000        0.0000        0.0000        0.0000        0.0000        0.0000        0.0000        0.0000        0.0000        0.0000        0.0000        0.0000        0.0000        0.0000        0.0000        0.0000        0.0000        0.0000        0.0000        0.0000        0.0000        0.0000        0.0000        0.0000        0.0000        0.0000        0.0000        0.0000        0.0000        0.0000        0.0000        0.0000        0.0000        0.0000        0.0000        0.0000        0.0000        0.0000        0.0000        0.0000        0.0000        0.0000        0.0000        0.0000        0.0000        0.0000        0.0000        0.0000        0.0000        0.0000        0.0000        0.0000        0.0000        0.0000        0.0000        0.0000        0.0000        0.0000        0.0000        0.0000      239.5619      204.7744      180.6217      163.4605      167.8243      160.3373      184.9196      176.2301      179.4187      175.5787      171.6286      174.2585      169.4575      173.7369      164.5780      168.9822      187.2594      190.5593      170.1962      162.1980      140.0084      139.2098      142.2657      151.5661      167.4692      217.9171      209.2725      177.6499      171.3353      175.6382      172.4002      169.3783      218.6945      193.4476      194.4652      214.2112      217.7049      165.9805      177.9114      174.5207      176.7993      168.5214      199.0442      182.7888      171.9014      166.3527      169.2526      191.1617      202.6666      207.0065      211.0055      194.1237      191.4077      179.1096      165.7584      177.2370      180.5779      174.5063      189.0965      169.7347      158.5382      155.6813      139.5923      154.8569      191.1711      204.7426      256.2408      257.0129      217.1358      216.7308      188.4801      216.9447      227.4270      214.3063      246.1804      272.6858      286.9478      317.4195      328.5520      336.5348      377.4489      336.4678      310.8871      339.5488      230.5156      168.8949      154.6763      166.7332       73.4723        0.0000        0.0000        0.0000        0.0000        0.0000        0.0000       83.0245      110.4300        0.0000        0.0000        0.0000        0.0000       61.3800       98.2200        0.0000        0.0000        0.0000        0.0000        0.0000        0.0000        0.0000        0.0000        0.0000        0.0000        0.0000        0.0000        0.0000        0.0000        0.0000        0.0000        0.0000        0.0000        0.0000        0.0000        0.0000        0.0000        0.0000        0.0000        0.0000        0.0000        0.0000        0.0000        0.0000        0.0000        0.0000        0.0000        0.0000        0.0000        0.0000        0.0000        0.0000        0.0000        0.0000        0.0000        0.0000        0.0000        0.0000        0.0000        0.0000        0.0000        0.0000
        0.0000        0.0000        0.0000        0.0000        0.0000        0.0000        0.0000        0.0000        0.0000        0.0000        0.0000        0.0000        0.0000        0.0000        0.0000        0.0000        0.0000        0.0000        0.0000        0.0000        0.0000        0.0000        0.0000        0.0000        0.0000        0.0000        0.0000        0.0000        0.0000        0.0000        0.0000        0.0000        0.0000        0.0000        0.0000        0.0000        0.0000        0.0000        0.0000        0.0000        0.0000        0.0000        0.0000        0.0000        0.0000        0.0000        0.0000        0.0000        0.0000        0.0000        0.0000        0.0000        0.0000        0.0000        0.0000        0.0000        0.0000        0.0000        0.0000        0.0000        0.0000        0.0000        0.0000        0.0000        0.0000        0.0000        0.0000        0.0000        0.0000        0.0000        0.0000        0.0000        0.0000        0.0000        0.0000        0.0000        0.0000        0.0000        0.0000        0.0000        0.0000        0.0000        0.0000        0.0000        0.0000        0.0000        0.0000        0.0000        0.0000        0.0000        0.0000        0.0000        0.0000        0.0000        0.0000        0.0000        0.0000      388.6731      321.7786      221.8890      186.8953      180.8519      182.1512      172.9167      158.6459      163.7650      159.2057      173.8571      166.7861      172.8602      165.6209      155.1367      138.2876      170.2827      163.1804      171.5264      184.3994      171.0251      168.9687      157.3087      153.1076      148.2837      163.8009      179.5476      199.2908      179.4146      168.0948      155.1908      160.2432      171.3582      208.1163      217.6245      223.0570      232.6709      212.7825      182.3260      157.6601      173.6377      190.3353      180.2981      166.9837      184.4810      177.5506      176.4062      174.9150      183.4457      206.8354      209.0371      203.3811      202.5607      203.7178      187.6563      221.4665      210.3272      192.0620      167.8422      183.7015      183.3134      182.7982      171.7992      165.4541      170.3065      190.3075      243.2458      238.5088      223.9554      186.3352      189.6812      182.2715      182.8855      203.8658      221.1730      215.4395      237.6833      247.7754      259.0209      293.2718      308.8793      310.5418      314.1328      288.3691      273.0160      238.4939      160.8123      133.9456      124.6848      128.5004        0.0000        0.0000        0.0000        0.0000        0.0000       94.7886       90.2549       62.2781       91.0800        0.0000        0.0000        0.0000        0.0000        0.0000        0.0000        0.0000        0.0000        0.0000        0.0000        0.0000        0.0000        0.0000        0.0000        0.0000        0.0000        0.0000        0.0000        0.0000        0.0000        0.0000        0.0000        0.0000        0.0000        0.0000        0.0000        0.0000        0.0000        0.0000        0.0000        0.0000        0.0000        0.0000        0.0000        0.0000        0.0000        0.0000        0.0000        0.0000        0.0000        0.0000        0.0000        0.0000        0.0000        0.0000        0.0000        0.0000        0.0000        0.0000        0.0000        0.0000        0.0000        0.0000
        0.0000        0.0000        0.0000        0.0000        0.0000        0.0000        0.0000        0.0000        0.0000        0.0000        0.0000        0.0000        0.0000        0.0000        0.0000        0.0000        0.0000        0.0000        0.0000        0.0000        0.0000        0.0000        0.0000        0.0000        0.0000        0.0000        0.0000        0.0000        0.0000        0.0000        0.0000        0.0000        0.0000        0.0000        0.0000        0.0000        0.0000        0.0000        0.0000        0.0000        0.0000        0.0000        0.0000        0.0000        0.0000        0.0000        0.0000        0.0000        0.0000        0.0000        0.0000        0.0000        0.0000        0.0000        0.0000        0.0000        0.0000        0.0000        0.0000        0.0000        0.0000        0.0000        0.0000        0.0000        0.0000        0.0000        0.0000        0.0000        0.0000        0.0000        0.0000        0.0000        0.0000        0.0000        0.0000        0.0000        0.0000        0.0000        0.0000        0.0000        0.0000        0.0000        0.0000        0.0000        0.0000        0.0000        0.0000        0.0000        0.0000        0.0000        0.0000        0.0000        0.0000        0.0000        0.0000        0.0000        0.0000      352.6557      261.3627      197.8960      174.7462      171.3463      174.0641      155.0757      145.3727      140.3186      131.5074      152.3919      159.0690      152.4646      159.2315      155.2922      157.7975      161.0630      159.3259      164.9100      160.5212      174.4209      182.7876      171.3143      181.3800      176.9298      170.8284      173.4895      168.1717      172.1205      156.5259      134.8599      145.8197      170.7495      201.5249      222.8286      204.2310      210.5979      186.6118      175.8737      168.6312      188.3870      181.8159      177.1154      181.0541      181.8014      180.8859      179.5393      180.0363      190.7071      207.8244      216.6580      211.1895      225.8703      225.6574      202.0176      202.1449      199.2903      199.0983      183.7492      194.6971      192.5592      191.2365      179.9889      176.1594      169.4573      181.5650      213.2185      221.0342      180.0977      149.1471      169.2430      180.5514      175.9860      169.4159      200.6757      214.4359      248.2707      242.6274      254.2698      283.9711      303.7942      299.1323      273.1860      238.7508      192.6767      177.1682      125.3443      122.7515      123.8740      132.9135        0.0000        0.0000        0.0000       51.2700       82.0458       90.9480       85.0697       56.3421       43.3800        0.0000        0.0000        0.0000        0.0000        0.0000        0.0000        0.0000        0.0000        0.0000        0.0000        0.0000        0.0000        0.0000        0.0000        0.0000        0.0000        0.0000        0.0000        0.0000        0.0000        0.0000        0.0000        0.0000        0.0000        0.0000        0.0000        0.0000        0.0000        0.0000        0.0000        0.0000        0.0000        0.0000        0.0000        0.0000        0.0000        0.0000        0.0000        0.0000        0.0000        0.0000        0.0000        0.0000        0.0000        0.0000        0.0000        0.0000        0.0000        0.0000        0.0000        0.0000        0.0000        0.0000
        0.0000        0.0000        0.0000        0.0000        0.0000        0.0000        0.0000        0.0000        0.0000        0.0000        0.0000        0.0000        0.0000        0.0000        0.0000        0.0000        0.0000        0.0000        0.0000        0.0000        0.0000        0.0000        0.0000        0.0000        0.0000        0.0000        0.0000        0.0000        0.0000        0.0000        0.0000        0.0000        0.0000        0.0000        0.0000        0.0000        0.0000        0.0000        0.0000        0.0000        0.0000        0.0000        0.0000        0.0000        0.0000        0.0000        0.0000        0.0000        0.0000        0.0000        0.0000        0.0000        0.0000        0.0000        0.0000        0.0000        0.0000        0.0000        0.0000        0.0000        0.0000        0.0000        0.0000        0.0000        0.0000        0.0000        0.0000        0.0000        0.0000        0.0000        0.0000        0.0000        0.0000        0.0000        0.0000        0.0000        0.0000        0.0000        0.0000        0.0000        0.0000        0.0000        0.0000        0.0000        0.0000        0.0000        0.0000        0.0000        0.0000        0.0000        0.0000        0.0000        0.0000        0.0000        0.0000        0.0000      291.3846      302.1956      214.3369      214.0836      204.9863      197.2352      181.4827      141.5601      155.2646      153.1484      139.1340      140.8834      149.5332      144.0306      145.3062      154.4754      168.4982      164.8041      162.5721      177.1946      178.7651      210.9197      191.3109      169.2769      191.7063      190.2495      208.1703      187.9758      187.6290      185.2596      167.9137      159.4253      150.9179      145.8377      150.3769      155.5667      149.6813      158.2950      171.7430      175.2788      175.1262      209.1214      215.0717      212.6509      181.2004      179.7541      174.8471      166.4937      166.6699      180.6207      215.9875      254.9022      252.0845      280.6479      245.5467      228.7662      229.9327      231.9382      228.1174      245.6301      233.2948      221.1851      212.8307      212.3353      199.3603      195.1862      203.6957      182.1093      176.2700      182.8648      157.4107      151.4796      163.4819      152.2029      164.2969      194.7354      223.7209      260.2141      233.9467      228.1303      245.9637      242.3963      216.6213      184.8114      165.4078      105.6490       98.8476       56.3353       64.2997       52.7035        0.0000        0.0000        0.0000        0.0000      106.2952       66.6980       83.3986       73.8417       58.6115      122.7600        0.0000        0.0000        0.0000        0.0000        0.0000        0.0000        0.0000        0.0000        0.0000        0.0000        0.0000        0.0000        0.0000        0.0000        0.0000        0.0000        0.0000        0.0000        0.0000        0.0000        0.0000        0.0000        0.0000        0.0000        0.0000        0.0000        0.0000        0.0000        0.0000        0.0000        0.0000        0.0000        0.0000        0.0000        0.0000        0.0000        0.0000        0.0000        0.0000        0.0000        0.0000        0.0000        0.0000        0.0000        0.0000        0.0000        0.0000        0.0000        0.0000        0.0000        0.0000        0.0000        0.0000
        0.0000        0.0000        0.0000        0.0000        0.0000        0.0000        0.0000        0.0000        0.0000        0.0000        0.0000        0.0000        0.0000        0.0000        0.0000        0.0000        0.0000        0.0000        0.0000        0.0000        0.0000        0.0000        0.0000        0.0000        0.0000        0.0000        0.0000        0.0000        0.0000        0.0000        0.0000        0.0000        0.0000        0.0000        0.0000        0.0000        0.0000        0.0000        0.0000        0.0000        0.0000        0.0000        0.0000        0.0000        0.0000        0.0000        0.0000        0.0000        0.0000        0.0000        0.0000        0.0000        0.0000        0.0000        0.0000        0.0000        0.0000        0.0000        0.0000        0.0000        0.0000        0.0000        0.0000        0.0000        0.0000        0.0000        0.0000        0.0000        0.0000        0.0000        0.0000        0.0000        0.0000        0.0000        0.0000        0.0000        0.0000        0.0000        0.0000        0.0000        0.0000        0.0000        0.0000        0.0000        0.0000        0.0000        0.0000        0.0000        0.0000        0.0000        0.0000        0.0000        0.0000        0.0000        0.0000        0.0000      288.3853      260.6525      176.8472      198.7017      202.3639      205.3223      193.3659      158.3874      160.8994      165.4203      165.8384      153.2421      156.5418      160.8102      153.2302      170.0545      169.6616      156.1463      160.0589      179.4467      188.3178      198.9950      193.4507      187.6532      206.4789      213.8110      244.5797      232.6058      237.5181      220.4946      203.4089      196.8672      158.6732      138.6092      134.0936      143.3962      151.4195      136.8899      146.1383      163.9864      190.6174      203.2654      191.3250      227.8837      205.8508      193.8319      181.9510      177.7219      183.8422      188.5966      232.9870      264.2958      258.0343      276.7756      254.5582      258.0314      263.8509      245.3766      239.5648      234.4232      239.5789      232.1116      220.7359      224.7577      228.7307      223.8825      203.6274      181.0964      176.8437      182.7376      157.2775      159.7455      157.8279      153.1349      186.7428      235.4135      219.7781      228.2689      230.9719      209.5818      209.4799      184.5848      163.5667      118.9731      107.1645       96.1060      111.1779        0.0000        0.0000        0.0000        0.0000        0.0000        0.0000      178.8759      120.2101       88.5730       68.6921       80.9716       54.6920        0.0000        0.0000        0.0000        0.0000        0.0000        0.0000        0.0000        0.0000        0.0000        0.0000        0.0000        0.0000        0.0000        0.0000        0.0000        0.0000        0.0000        0.0000        0.0000        0.0000        0.0000        0.0000        0.0000        0.0000        0.0000        0.0000        0.0000        0.0000        0.0000        0.0000        0.0000        0.0000        0.0000        0.0000        0.0000        0.0000        0.0000        0.0000        0.0000        0.0000        0.0000        0.0000        0.0000        0.0000        0.0000        0.0000        0.0000        0.0000        0.0000        0.0000        0.0000        0.0000        0.0000        0.0000
        0.0000        0.0000        0.0000        0.0000        0.0000        0.0000        0.0000        0.0000        0.0000        0.0000        0.0000        0.0000        0.0000        0.0000        0.0000        0.0000        0.0000        0.0000        0.0000        0.0000        0.0000        0.0000        0.0000        0.0000        0.0000        0.0000        0.0000        0.0000        0.0000        0.0000        0.0000        0.0000        0.0000        0.0000        0.0000        0.0000        0.0000        0.0000        0.0000        0.0000        0.0000        0.0000        0.0000        0.0000        0.0000        0.0000        0.0000        0.0000        0.0000        0.0000        0.0000        0.0000        0.0000        0.0000        0.0000        0.0000        0.0000        0.0000        0.0000        0.0000        0.0000        0.0000        0.0000        0.0000        0.0000        0.0000        0.0000        0.0000        0.0000        0.0000        0.0000        0.0000        0.0000        0.0000        0.0000        0.0000        0.0000        0.0000        0.0000        0.0000        0.0000        0.0000        0.0000        0.0000        0.0000        0.0000        0.0000        0.0000        0.0000        0.0000        0.0000        0.0000        0.0000        0.0000        0.0000        0.0000      287.2673      236.0492      173.6824      196.0521      189.0736      211.1558      189.5410      155.1526      163.7493      166.9936      156.9113      158.2503      156.2453      163.0173      169.0758      176.8598      177.6936      171.4461      164.6828      174.5361      185.8489      190.5488      190.4774      182.8297      220.1451      214.2286      233.8476      263.7195      241.6939      257.2081      213.5608      173.6283      141.2622      135.2794      154.9256      165.1335      164.3315      142.8234      149.5987      176.1973      202.6468      244.0807      223.8953      214.8217      218.6893      188.2382      188.3027      186.1371      188.9736      189.0633      214.9173      241.8423      246.2896      256.3372      244.9211      256.9539      262.4915      258.0843      249.2662      257.8882      245.4403      235.1113      243.8849      253.9670      250.9734      244.6004      230.9138      213.3078      196.3821      178.6611      157.1134      163.0118      174.9636      190.8970      195.4583      229.7880      228.5509      192.6093      184.1365      199.7626      177.1364      159.7636      138.2576       98.5244       95.7061       88.4232        0.0000        0.0000        0.0000        0.0000        0.0000        0.0000      186.0430      186.2808      143.0314      105.0914       87.3174       66.9705       70.0302        0.0000        0.0000        0.0000        0.0000        0.0000        0.0000        0.0000        0.0000        0.0000        0.0000        0.0000        0.0000        0.0000        0.0000        0.0000        0.0000        0.0000        0.0000        0.0000        0.0000        0.0000        0.0000        0.0000        0.0000        0.0000        0.0000        0.0000        0.0000        0.0000        0.0000        0.0000        0.0000        0.0000        0.0000        0.0000        0.0000        0.0000        0.0000        0.0000        0.0000        0.0000        0.0000        0.0000        0.0000        0.0000        0.0000        0.0000        0.0000        0.0000        0.0000        0.0000        0.0000        0.0000        0.0000
        0.0000        0.0000        0.0000        0.0000        0.0000        0.0000        0.0000        0.0000        0.0000        0.0000        0.0000        0.0000        0.0000        0.0000        0.0000        0.0000        0.0000        0.0000        0.0000        0.0000        0.0000        0.0000        0.0000        0.0000        0.0000        0.0000        0.0000        0.0000        0.0000        0.0000        0.0000        0.0000        0.0000        0.0000        0.0000        0.0000        0.0000        0.0000        0.0000        0.0000        0.0000        0.0000        0.0000        0.0000        0.0000        0.0000        0.0000        0.0000        0.0000        0.0000        0.0000        0.0000        0.0000        0.0000        0.0000        0.0000        0.0000        0.0000        0.0000        0.0000        0.0000        0.0000        0.0000        0.0000        0.0000        0.0000        0.0000        0.0000        0.0000        0.0000        0.0000        0.0000        0.0000        0.0000        0.0000        0.0000        0.0000        0.0000        0.0000        0.0000        0.0000        0.0000        0.0000        0.0000        0.0000        0.0000        0.0000        0.0000        0.0000        0.0000        0.0000        0.0000        0.0000        0.0000        0.0000        0.0000        0.0000      214.0246      173.9665      186.6763      189.7099      190.8979      192.5292      165.1169      168.0477      172.9881      169.5323      164.1088      156.2582      177.0838      183.7453      186.5466      179.1694      184.1876      183.0733      179.4045      182.4457      185.3262      192.9106      189.8360      211.1328      207.8451      228.4157      232.1347      233.3641      242.9656      236.8120      215.6219      191.9090      171.9744      176.3834      168.6667      145.2103      137.5769      146.7713      189.9018      232.2019      262.3670      246.3188      230.6080      220.8580      211.2462      195.8413      176.3839      186.8929      226.3429      221.8473      232.6979      250.9125      241.4364      249.4397      256.4916      266.2593      268.1956      284.7677      261.1151      267.9294      266.8946      286.9657      282.3426      299.5613      274.6890      246.9104      218.7148      192.1190      175.7118      180.8253      172.5755      167.3697      176.6033      183.8563      192.4694      196.2528      173.1329      179.8488      190.3774      172.6866      154.2295      136.7350      100.6891       95.5078        0.0000        0.0000        0.0000        0.0000        0.0000        0.0000        0.0000      250.5558      248.9901      222.7040      146.6254       96.9464       70.4587       79.0261        0.0000        0.0000        0.0000        0.0000        0.0000        0.0000        0.0000        0.0000        0.0000        0.0000        0.0000        0.0000        0.0000        0.0000        0.0000        0.0000        0.0000        0.0000        0.0000        0.0000        0.0000        0.0000        0.0000        0.0000        0.0000        0.0000        0.0000        0.0000        0.0000        0.0000        0.0000        0.0000        0.0000        0.0000        0.0000        0.0000        0.0000        0.0000        0.0000        0.0000        0.0000        0.0000        0.0000        0.0000        0.0000        0.0000        0.0000        0.0000        0.0000        0.0000        0.0000        0.0000        0.0000        0.0000
        0.0000        0.0000        0.0000        0.0000        0.0000        0.0000        0.0000        0.0000        0.0000        0.0000        0.0000        0.0000        0.0000        0.0000        0.0000        0.0000        0.0000        0.0000        0.0000        0.0000        0.0000        0.0000        0.0000        0.0000        0.0000        0.0000        0.0000        0.0000        0.0000        0.0000        0.0000        0.0000        0.0000        0.0000        0.0000        0.0000        0.0000        0.0000        0.0000        0.0000        0.0000        0.0000        0.0000        0.0000        0.0000        0.0000        0.0000        0.0000        0.0000        0.0000        0.0000        0.0000        0.0000        0.0000        0.0000        0.0000        0.0000        0.0000        0.0000        0.0000        0.0000        0.0000        0.0000        0.0000        0.0000        0.0000        0.0000        0.0000        0.0000        0.0000        0.0000        0.0000        0.0000        0.0000        0.0000        0.0000        0.0000        0.0000        0.0000        0.0000        0.0000        0.0000        0.0000        0.0000        0.0000        0.0000        0.0000        0.0000        0.0000        0.0000        0.0000        0.0000        0.0000        0.0000        0.0000        0.0000      264.6866      165.7367      167.7012      198.4651        0.0000      199.6449      201.5542      169.8412      158.2531      161.8153      168.5481      157.2651      157.1755      189.2635      168.2141      177.2967      182.6644      178.7157      184.9164      160.5789      152.4625      157.3472      156.1190      144.3884      164.0421      174.3214      184.5962      216.9412      231.2935      228.4920      234.0727      246.8846      239.6767      248.1541      227.8892      199.0305      158.8875      169.3797      164.9291      162.5973      204.6138      235.2639      224.2927      205.5389      202.4324      222.4805      185.9600      170.5914      176.9936      196.7071      213.0840      210.4123      233.1756      232.4655      242.0134      265.6007      275.7786      264.3257      262.8134      244.8069      288.1365      297.6800      292.6337      378.3626      415.6649      386.7655      338.3264      248.0556      211.4603      194.4160      195.1541      169.3450      167.1652      152.9510      158.2722      164.3396      157.5922      162.9239      173.1643      140.7411      124.3001      109.3292      132.9644        0.0000        0.0000        0.0000        0.0000        0.0000      203.7900      120.4200        0.0000      394.6779      414.8544      393.0882      356.5845      249.9401      198.5479      148.8952        0.0000        0.0000        0.0000        0.0000        0.0000        0.0000        0.0000        0.0000        0.0000        0.0000        0.0000        0.0000        0.0000        0.0000        0.0000        0.0000        0.0000        0.0000        0.0000        0.0000        0.0000        0.0000        0.0000        0.0000        0.0000        0.0000        0.0000        0.0000        0.0000        0.0000        0.0000        0.0000        0.0000        0.0000        0.0000        0.0000        0.0000        0.0000        0.0000        0.0000        0.0000        0.0000        0.0000        0.0000        0.0000        0.0000        0.0000        0.0000        0.0000        0.0000        0.0000        0.0000        0.0000        0.0000        0.0000
        0.0000        0.0000        0.0000        0.0000        0.0000        0.0000        0.0000        0.0000        0.0000        0.0000        0.0000        0.0000        0.0000        0.0000        0.0000        0.0000        0.0000        0.0000        0.0000        0.0000        0.0000        0.0000        0.0000        0.0000        0.0000        0.0000        0.0000        0.0000        0.0000        0.0000        0.0000        0.0000        0.0000        0.0000        0.0000        0.0000        0.0000        0.0000        0.0000        0.0000        0.0000        0.0000        0.0000        0.0000        0.0000        0.0000        0.0000        0.0000        0.0000        0.0000        0.0000        0.0000        0.0000        0.0000        0.0000        0.0000        0.0000        0.0000        0.0000        0.0000        0.0000        0.0000        0.0000        0.0000        0.0000        0.0000        0.0000        0.0000        0.0000        0.0000        0.0000        0.0000        0.0000        0.0000        0.0000        0.0000        0.0000        0.0000        0.0000        0.0000        0.0000        0.0000        0.0000        0.0000        0.0000        0.0000        0.0000        0.0000        0.0000        0.0000        0.0000        0.0000        0.0000        0.0000        0.0000        0.0000        0.0000      172.5385        0.0000        0.0000        0.0000      209.6241      211.6576      183.6217      193.8315      186.3156      163.6945      150.2642      159.6378      168.1266      175.0534      167.2963      168.1887      180.2474      169.6479      148.0232      149.1271      143.3216      143.8260      143.4507      158.2577      176.2589      178.8695      219.5147      225.4379      230.9266      218.6498      235.2948      239.9687      233.4439      232.1767      206.6683      226.7414      209.8752      209.6432      177.9681      181.8305      213.7082      178.1686      203.1605      208.1312      198.3050      170.7610      157.1528      173.1846      176.6850      196.5117      194.2259      212.7201      226.5739      217.0393      231.3572      260.0478      284.1376      279.5806      294.1498      296.5247      295.3714      300.8559      410.5520      440.5872      426.7191      370.5241      263.5387      230.5556      211.4189      205.1432      168.1995      158.7616      143.3309      148.5763      169.6301      164.5840      155.2420      160.0881      115.4587       98.2640       96.4408       97.9093        0.0000        0.0000        0.0000        0.0000        0.0000      220.2600      109.2600      191.9700      404.4078      466.4457      459.6180      377.2186      262.1744      217.2710      182.8695        0.0000        0.0000        0.0000        0.0000        0.0000        0.0000        0.0000        0.0000        0.0000        0.0000        0.0000        0.0000        0.0000        0.0000        0.0000        0.0000        0.0000        0.0000        0.0000        0.0000        0.0000        0.0000        0.0000        0.0000        0.0000        0.0000        0.0000        0.0000        0.0000        0.0000        0.0000        0.0000        0.0000        0.0000        0.0000        0.0000        0.0000        0.0000        0.0000        0.0000        0.0000        0.0000        0.0000        0.0000        0.0000        0.0000        0.0000        0.0000        0.0000        0.0000        0.0000        0.0000        0.0000        0.0000        0.0000
        0.0000        0.0000        0.0000        0.0000        0.0000        0.0000        0.0000        0.0000        0.0000        0.0000        0.0000        0.0000        0.0000        0.0000        0.0000        0.0000        0.0000        0.0000        0.0000        0.0000        0.0000        0.0000        0.0000        0.0000        0.0000        0.0000        0.0000        0.0000        0.0000        0.0000        0.0000        0.0000        0.0000        0.0000        0.0000        0.0000        0.0000        0.0000        0.0000        0.0000        0.0000        0.0000        0.0000        0.0000        0.0000        0.0000        0.0000        0.0000        0.0000        0.0000        0.0000        0.0000        0.0000        0.0000        0.0000        0.0000        0.0000        0.0000        0.0000        0.0000        0.0000        0.0000        0.0000        0.0000        0.0000        0.0000        0.0000        0.0000        0.0000        0.0000        0.0000        0.0000        0.0000        0.0000        0.0000        0.0000        0.0000        0.0000        0.0000        0.0000        0.0000        0.0000        0.0000        0.0000        0.0000        0.0000        0.0000        0.0000        0.0000        0.0000        0.0000        0.0000        0.0000        0.0000        0.0000        0.0000        0.0000        0.0000        0.0000        0.0000        0.0000      222.1227      224.9901      212.9355      188.8565      172.6889      163.7231      153.0371      167.9190      169.7409      188.1584      216.8530      209.2248      210.2999      175.7586      158.2546      155.4765      157.1211      166.1509      164.3299      165.9140      184.5564      185.6579      223.4428      258.6847      261.6340      247.3259      248.0504      250.4538      247.2174      254.6190      248.2695      247.9606      240.1558      198.6493      198.0973      197.1464      190.4451      177.2018      197.5670      205.7950      204.4979      193.2299      165.2238      179.1613      186.8062      185.6265      193.3663      203.2424      218.7644      211.5038      228.3435      259.4308      290.7345      309.3788      276.1866      277.5368      289.2686      282.7404      406.6954      452.7998      419.6385      358.0356      264.2237      236.3618      218.7052      190.7032      167.8871      169.3347      156.7342      151.9224      149.4255      146.8191      145.1081      135.5444      122.5513      104.6226        0.0000        0.0000        0.0000        0.0000        0.0000        0.0000      256.8000      210.1200      240.6900      263.7300      462.8878      491.4208      475.7343      365.3886      259.9520      199.7674      179.2001        0.0000        0.0000        0.0000        0.0000        0.0000        0.0000        0.0000        0.0000        0.0000        0.0000        0.0000        0.0000        0.0000        0.0000        0.0000        0.0000        0.0000        0.0000        0.0000        0.0000        0.0000        0.0000        0.0000        0.0000        0.0000        0.0000        0.0000        0.0000        0.0000        0.0000        0.0000        0.0000        0.0000        0.0000        0.0000        0.0000        0.0000        0.0000        0.0000        0.0000        0.0000        0.0000        0.0000        0.0000        0.0000        0.0000        0.0000        0.0000        0.0000        0.0000        0.0000        0.0000        0.0000        0.0000        0.0000
        0.0000        0.0000        0.0000        0.0000        0.0000        0.0000        0.0000        0.0000        0.0000        0.0000        0.0000        0.0000        0.0000        0.0000        0.0000        0.0000        0.0000        0.0000        0.0000        0.0000        0.0000        0.0000        0.0000        0.0000        0.0000        0.0000        0.0000        0.0000        0.0000        0.0000        0.0000        0.0000        0.0000        0.0000        0.0000        0.0000        0.0000        0.0000        0.0000        0.0000        0.0000        0.0000        0.0000        0.0000        0.0000        0.0000        0.0000        0.0000        0.0000        0.0000        0.0000        0.0000        0.0000        0.0000        0.0000        0.0000        0.0000        0.0000        0.0000        0.0000        0.0000        0.0000        0.0000        0.0000        0.0000        0.0000        0.0000        0.0000        0.0000        0.0000        0.0000        0.0000        0.0000        0.0000        0.0000        0.0000        0.0000        0.0000        0.0000        0.0000        0.0000        0.0000        0.0000        0.0000        0.0000        0.0000        0.0000        0.0000        0.0000        0.0000        0.0000        0.0000        0.0000        0.0000        0.0000        0.0000        0.0000        0.0000        0.0000        0.0000        0.0000        0.0000      220.5658      199.6975      180.0129      166.0470      167.0878      166.1207      168.9610      178.3149      189.7368      201.5774      212.0222      214.8093      202.5177      195.2622      198.5523      202.3091      208.0444      202.8247      199.4982      217.7322      247.3013      282.7019      305.2745      307.2611      300.6345      314.6733      282.9152      252.4192      260.2345      249.1769      235.6964      231.9637      212.8162      202.1466      199.3205      196.6661      207.0133      206.6833      205.9241      207.6360      210.8539      198.6728      211.9965      212.6103      246.3452      219.8509      247.3671      222.2338      237.1917      253.2916      260.5634      269.4254      310.6774      255.1182      266.8063      283.3413      281.7813      384.0231      420.0991      403.0423      338.7231      240.4292      209.9217      188.9799      171.2097      157.8197      155.1805      157.3595      160.1713      153.6553      140.6348      137.6494      136.6074      127.6358      122.9859        0.0000        0.0000        0.0000        0.0000        0.0000        0.0000        0.0000      225.4500      337.0500      343.7700      489.9695      531.2894      473.0991      345.1103      266.0811      210.0166      200.5587        0.0000        0.0000        0.0000        0.0000        0.0000        0.0000        0.0000        0.0000        0.0000        0.0000        0.0000        0.0000        0.0000        0.0000        0.0000        0.0000        0.0000        0.0000        0.0000        0.0000        0.0000        0.0000        0.0000        0.0000        0.0000        0.0000        0.0000        0.0000        0.0000        0.0000        0.0000        0.0000        0.0000        0.0000        0.0000        0.0000        0.0000        0.0000        0.0000        0.0000        0.0000        0.0000        0.0000        0.0000        0.0000        0.0000        0.0000        0.0000        0.0000        0.0000        0.0000        0.0000        0.0000        0.0000        0.0000
        0.0000        0.0000        0.0000        0.0000        0.0000        0.0000        0.0000        0.0000        0.0000        0.0000        0.0000        0.0000        0.0000        0.0000        0.0000        0.0000        0.0000        0.0000        0.0000        0.0000        0.0000        0.0000        0.0000        0.0000        0.0000        0.0000        0.0000        0.0000        0.0000        0.0000        0.0000        0.0000        0.0000        0.0000        0.0000        0.0000        0.0000        0.0000        0.0000        0.0000        0.0000        0.0000        0.0000        0.0000        0.0000        0.0000        0.0000        0.0000        0.0000        0.0000        0.0000        0.0000        0.0000        0.0000        0.0000        0.0000        0.0000        0.0000        0.0000        0.0000        0.0000        0.0000        0.0000        0.0000        0.0000        0.0000        0.0000        0.0000        0.0000        0.0000        0.0000        0.0000        0.0000        0.0000        0.0000        0.0000        0.0000        0.0000        0.0000        0.0000        0.0000        0.0000        0.0000        0.0000        0.0000        0.0000        0.0000        0.0000        0.0000        0.0000        0.0000        0.0000        0.0000        0.0000        0.0000        0.0000        0.0000        0.0000        0.0000        0.0000        0.0000        0.0000        0.0000      217.3948      183.3598      174.7506      175.3681      176.2407      173.5481      175.5824      194.9553      222.8838      237.8837      263.0441      257.2514      280.5124      287.3247      281.4181      296.4303      278.0677      278.6698      298.8377      339.7192      386.6093      380.2433      388.7912      392.6755        0.0000        0.0000      255.7776      236.9749      236.8454      229.5152      227.2007      224.4126      258.8807      265.5837      256.4659      217.8315      239.3349      244.8948      233.7505      210.3618      221.1376      245.7236      262.1693      273.7519      260.6104      274.7654      266.8200      233.8799      228.9899      233.1247      251.4653      249.2855      258.4013      261.4556      261.2109      261.9835      290.6915      325.5469      314.5970      285.4779      195.2883      175.2568      147.3116      141.2088      140.9228      156.1643      142.2604      149.1789      128.0146      133.1275      137.7287        0.0000        0.0000        0.0000        0.0000        0.0000        0.0000        0.0000        0.0000        0.0000        0.0000        0.0000        0.0000        0.0000      524.7783      461.5928      399.0742      291.5139      209.3391      166.9039        0.0000        0.0000        0.0000        0.0000        0.0000        0.0000        0.0000        0.0000        0.0000        0.0000        0.0000        0.0000        0.0000        0.0000        0.0000        0.0000        0.0000        0.0000        0.0000        0.0000        0.0000        0.0000        0.0000        0.0000        0.0000        0.0000        0.0000        0.0000        0.0000        0.0000        0.0000        0.0000        0.0000        0.0000        0.0000        0.0000        0.0000        0.0000        0.0000        0.0000        0.0000        0.0000        0.0000        0.0000        0.0000        0.0000        0.0000        0.0000        0.0000        0.0000        0.0000        0.0000        0.0000        0.0000        0.0000        0.0000
        0.0000        0.0000        0.0000        0.0000        0.0000        0.0000        0.0000        0.0000        0.0000        0.0000        0.0000        0.0000        0.0000        0.0000        0.0000        0.0000        0.0000        0.0000        0.0000        0.0000        0.0000        0.0000        0.0000        0.0000        0.0000        0.0000        0.0000        0.0000        0.0000        0.0000        0.0000        0.0000        0.0000        0.0000        0.0000        0.0000        0.0000        0.0000        0.0000        0.0000        0.0000        0.0000        0.0000        0.0000        0.0000        0.0000        0.0000        0.0000        0.0000        0.0000        0.0000        0.0000        0.0000        0.0000        0.0000        0.0000        0.0000        0.0000        0.0000        0.0000        0.0000        0.0000        0.0000        0.0000        0.0000        0.0000        0.0000        0.0000        0.0000        0.0000        0.0000        0.0000        0.0000        0.0000        0.0000        0.0000        0.0000        0.0000        0.0000        0.0000        0.0000        0.0000        0.0000        0.0000        0.0000        0.0000        0.0000        0.0000        0.0000        0.0000        0.0000        0.0000        0.0000        0.0000        0.0000        0.0000        0.0000        0.0000        0.0000        0.0000        0.0000        0.0000        0.0000      206.4212      192.3449      191.3480      182.2974      184.3487      178.5389      189.8343      213.9855      255.2872      270.6195      283.9346      308.2739      327.2843      358.0104      361.4355      347.7220      337.2949      366.6378      368.4086      409.3350      450.7733      447.2876      462.1108        0.0000        0.0000        0.0000        0.0000        0.0000        0.0000      223.3348      257.7000      244.0837      245.3580      249.9772      252.9526      235.8037      274.2783      278.1321      236.6253      237.6713      266.2276      282.0525      287.6885      279.1663      264.6029      270.1827      247.0259      237.1353      230.3228      245.1843      248.1455      254.1462      237.9003      251.1699      233.8981      231.9007      268.9009      273.0007      267.6718      242.7719      185.2515      166.8607      122.3211      112.4750      134.6675      138.8848      139.2668      141.3797      170.6965        0.0000        0.0000        0.0000        0.0000        0.0000        0.0000        0.0000        0.0000        0.0000        0.0000        0.0000        0.0000        0.0000        0.0000        0.0000      597.0416      512.7336      350.7568      270.3289      194.8043      160.9422      165.4319        0.0000        0.0000        0.0000        0.0000        0.0000        0.0000        0.0000        0.0000        0.0000        0.0000        0.0000        0.0000        0.0000        0.0000        0.0000        0.0000        0.0000        0.0000        0.0000        0.0000        0.0000        0.0000        0.0000        0.0000        0.0000        0.0000        0.0000        0.0000        0.0000        0.0000        0.0000        0.0000        0.0000        0.0000        0.0000        0.0000        0.0000        0.0000        0.0000        0.0000        0.0000        0.0000        0.0000        0.0000        0.0000        0.0000        0.0000        0.0000        0.0000        0.0000        0.0000        0.0000        0.0000        0.0000        0.0000
        0.0000        0.0000        0.0000        0.0000        0.0000        0.0000        0.0000        0.0000        0.0000        0.0000        0.0000        0.0000        0.0000        0.0000        0.0000        0.0000        0.0000        0.0000        0.0000        0.0000        0.0000        0.0000        0.0000        0.0000        0.0000        0.0000        0.0000        0.0000        0.0000        0.0000        0.0000        0.0000        0.0000        0.0000        0.0000        0.0000        0.0000        0.0000        0.0000        0.0000        0.0000        0.0000        0.0000        0.0000        0.0000        0.0000        0.0000        0.0000        0.0000        0.0000        0.0000        0.0000        0.0000        0.0000        0.0000        0.0000        0.0000        0.0000        0.0000        0.0000        0.0000        0.0000        0.0000        0.0000        0.0000        0.0000        0.0000        0.0000        0.0000        0.0000        0.0000        0.0000        0.0000        0.0000        0.0000        0.0000        0.0000        0.0000        0.0000        0.0000        0.0000        0.0000        0.0000        0.0000        0.0000        0.0000        0.0000        0.0000        0.0000        0.0000        0.0000        0.0000        0.0000        0.0000        0.0000        0.0000        0.0000        0.0000        0.0000        0.0000        0.0000        0.0000        0.0000      204.9443      201.2563      200.3084      199.9730      191.0542      203.2561      217.4863      238.0169      258.7928      285.2604      293.5933      338.4125      359.7693      365.8818        0.0000      393.4365      393.4834        0.0000        0.0000      442.6049      487.0615        0.0000        0.0000        0.0000        0.0000        0.0000        0.0000        0.0000        0.0000      237.0648      265.8070      256.6468      291.3472      281.0576      268.2454      280.8272      293.1991      281.2005      310.9108      319.1424      355.3071      352.6120      327.5319      306.9073      294.7638      271.0876      267.5544      252.1015      247.9488      249.3107      236.3968      242.0934      256.6543      257.1981      240.3370      235.9580      263.4309      264.0950      258.0956      248.6507      221.7916      185.4352      144.0625      139.1733        0.0000        0.0000        0.0000        0.0000        0.0000        0.0000        0.0000        0.0000        0.0000        0.0000        0.0000        0.0000        0.0000        0.0000        0.0000        0.0000        0.0000        0.0000        0.0000        0.0000      519.2151      491.7811      375.7101      298.2943      220.0298        0.0000        0.0000        0.0000        0.0000        0.0000        0.0000        0.0000        0.0000        0.0000        0.0000        0.0000        0.0000        0.0000        0.0000        0.0000        0.0000        0.0000        0.0000        0.0000        0.0000        0.0000        0.0000        0.0000        0.0000        0.0000        0.0000        0.0000        0.0000        0.0000        0.0000        0.0000        0.0000        0.0000        0.0000        0.0000        0.0000        0.0000        0.0000        0.0000        0.0000        0.0000        0.0000        0.0000        0.0000        0.0000        0.0000        0.0000        0.0000        0.0000        0.0000        0.0000        0.0000        0.0000        0.0000        0.0000        0.0000        0.0000
        0.0000        0.0000        0.0000        0.0000        0.0000        0.0000        0.0000        0.0000        0.0000        0.0000        0.0000        0.0000        0.0000        0.0000        0.0000        0.0000        0.0000        0.0000        0.0000        0.0000        0.0000        0.0000        0.0000        0.0000        0.0000        0.0000        0.0000        0.0000        0.0000        0.0000        0.0000        0.0000        0.0000        0.0000        0.0000        0.0000        0.0000        0.0000        0.0000        0.0000        0.0000        0.0000        0.0000        0.0000        0.0000        0.0000        0.0000        0.0000        0.0000        0.0000        0.0000        0.0000        0.0000        0.0000        0.0000        0.0000        0.0000        0.0000        0.0000        0.0000        0.0000        0.0000        0.0000        0.0000        0.0000        0.0000        0.0000        0.0000        0.0000        0.0000        0.0000        0.0000        0.0000        0.0000        0.0000        0.0000        0.0000        0.0000        0.0000        0.0000        0.0000        0.0000        0.0000        0.0000        0.0000        0.0000        0.0000        0.0000        0.0000        0.0000        0.0000        0.0000        0.0000        0.0000        0.0000        0.0000        0.0000        0.0000        0.0000        0.0000        0.0000        0.0000        0.0000      224.0067      207.9994      224.7394      208.9362      187.5389      203.7464      221.8491      230.1152      254.9683      278.3174      297.4098        0.0000        0.0000        0.0000        0.0000        0.0000        0.0000        0.0000        0.0000        0.0000        0.0000        0.0000        0.0000        0.0000        0.0000        0.0000        0.0000        0.0000        0.0000        0.0000      258.9886      279.7372      339.2678      318.5134      313.1743      312.1141      314.5023      337.9432      385.1504      393.5689      377.5925      363.9328      361.4871      339.9405      299.1467      274.4574      262.0631      248.4408      254.1190      252.7694      242.1692      259.1697      296.6134      288.5565      265.0046      264.8112      295.6688      292.4719      304.5780      322.8701      327.8136      288.2240      202.6428        0.0000        0.0000        0.0000        0.0000        0.0000        0.0000        0.0000        0.0000        0.0000        0.0000        0.0000        0.0000        0.0000        0.0000        0.0000        0.0000        0.0000        0.0000        0.0000        0.0000        0.0000        0.0000      483.0352      404.8845      318.6773        0.0000      206.0715      150.8354        0.0000        0.0000        0.0000        0.0000        0.0000        0.0000        0.0000        0.0000        0.0000        0.0000        0.0000        0.0000        0.0000        0.0000        0.0000        0.0000        0.0000        0.0000        0.0000        0.0000        0.0000        0.0000        0.0000        0.0000        0.0000        0.0000        0.0000        0.0000        0.0000        0.0000        0.0000        0.0000        0.0000        0.0000        0.0000        0.0000        0.0000        0.0000        0.0000        0.0000        0.0000        0.0000        0.0000        0.0000        0.0000        0.0000        0.0000        0.0000        0.0000        0.0000        0.0000        0.0000        0.0000        0.0000        0.0000
        0.0000        0.0000        0.0000        0.0000        0.0000        0.0000        0.0000        0.0000        0.0000        0.0000        0.0000        0.0000        0.0000        0.0000        0.0000        0.0000        0.0000        0.0000        0.0000        0.0000        0.0000        0.0000        0.0000        0.0000        0.0000        0.0000        0.0000        0.0000        0.0000        0.0000        0.0000        0.0000        0.0000        0.0000        0.0000        0.0000        0.0000        0.0000        0.0000        0.0000        0.0000        0.0000        0.0000        0.0000        0.0000        0.0000        0.0000        0.0000        0.0000        0.0000        0.0000        0.0000        0.0000        0.0000        0.0000        0.0000        0.0000        0.0000        0.0000        0.0000        0.0000        0.0000        0.0000        0.0000        0.0000        0.0000        0.0000        0.0000        0.0000        0.0000        0.0000        0.0000        0.0000        0.0000        0.0000        0.0000        0.0000        0.0000        0.0000        0.0000        0.0000        0.0000        0.0000        0.0000        0.0000        0.0000        0.0000        0.0000        0.0000        0.0000        0.0000        0.0000        0.0000        0.0000        0.0000        0.0000        0.0000        0.0000        0.0000        0.0000        0.0000        0.0000        0.0000        0.0000        0.0000      170.1035      167.3465      179.3337      207.7215      231.2279      232.9082      281.6202      289.4110      317.2227      355.6073        0.0000        0.0000        0.0000        0.0000        0.0000        0.0000        0.0000        0.0000        0.0000        0.0000        0.0000        0.0000        0.0000        0.0000        0.0000        0.0000        0.0000        0.0000      250.4213      268.3808      366.2721      376.1322      391.2611      406.2322      459.1846      478.3306      479.9676      460.2131      472.5253      489.1487      518.8134      407.7971      265.2876      269.6960      229.6216      248.5262      268.9512      265.5491      270.8173      295.4444      355.4502      390.2507      365.7073      357.7442      340.2820      339.1005      334.6041      325.0990      791.1299      771.2700        0.0000        0.0000        0.0000        0.0000        0.0000        0.0000        0.0000        0.0000        0.0000        0.0000        0.0000        0.0000        0.0000        0.0000        0.0000        0.0000        0.0000        0.0000        0.0000        0.0000        0.0000        0.0000        0.0000        0.0000      338.7699      306.3592        0.0000      208.0200      127.9500        0.0000        0.0000        0.0000        0.0000        0.0000        0.0000        0.0000        0.0000        0.0000        0.0000        0.0000        0.0000        0.0000        0.0000        0.0000        0.0000        0.0000        0.0000        0.0000        0.0000        0.0000        0.0000        0.0000        0.0000        0.0000        0.0000        0.0000        0.0000        0.0000        0.0000        0.0000        0.0000        0.0000        0.0000        0.0000        0.0000        0.0000        0.0000        0.0000        0.0000        0.0000        0.0000        0.0000        0.0000        0.0000        0.0000        0.0000        0.0000        0.0000        0.0000        0.0000        0.0000        0.0000        0.0000        0.0000
        0.0000        0.0000        0.0000        0.0000        0.0000        0.0000        0.0000        0.0000        0.0000        0.0000        0.0000        0.0000        0.0000        0.0000        0.0000        0.0000        0.0000        0.0000        0.0000        0.0000        0.0000        0.0000        0.0000        0.0000        0.0000        0.0000        0.0000        0.0000        0.0000        0.0000        0.0000        0.0000        0.0000        0.0000        0.0000        0.0000        0.0000        0.0000        0.0000        0.0000        0.0000        0.0000        0.0000        0.0000        0.0000        0.0000        0.0000        0.0000        0.0000        0.0000        0.0000        0.0000        0.0000        0.0000        0.0000        0.0000        0.0000        0.0000        0.0000        0.0000        0.0000        0.0000        0.0000        0.0000        0.0000        0.0000        0.0000        0.0000        0.0000        0.0000        0.0000        0.0000        0.0000        0.0000        0.0000        0.0000        0.0000        0.0000        0.0000        0.0000        0.0000        0.0000        0.0000        0.0000        0.0000        0.0000        0.0000        0.0000        0.0000        0.0000        0.0000        0.0000        0.0000        0.0000        0.0000        0.0000        0.0000        0.0000        0.0000        0.0000        0.0000        0.0000        0.0000        0.0000        0.0000        0.0000      176.2293      195.3598      213.5526      239.1775      232.8222      272.0825      320.3932      331.3218      343.3130        0.0000        0.0000        0.0000        0.0000        0.0000        0.0000        0.0000        0.0000        0.0000        0.0000        0.0000        0.0000        0.0000        0.0000        0.0000        0.0000        0.0000        0.0000        0.0000        0.0000      386.3556      419.5803      468.4987      500.6784      567.0493      586.5359      586.7211      584.3250      635.7227      632.8782      585.8571      435.2322      280.6035      265.9877      211.8066      209.6720      231.0417      287.2154      298.3947      303.5319      390.2314      381.9647      383.0438      363.9699      332.8003        0.0000        0.0000      296.5226        0.0000        0.0000        0.0000        0.0000        0.0000        0.0000        0.0000        0.0000        0.0000        0.0000        0.0000        0.0000        0.0000        0.0000        0.0000        0.0000        0.0000        0.0000        0.0000        0.0000        0.0000        0.0000        0.0000        0.0000        0.0000        0.0000      395.1292      366.8204        0.0000        0.0000        0.0000        0.0000        0.0000        0.0000        0.0000        0.0000        0.0000        0.0000        0.0000        0.0000        0.0000        0.0000        0.0000        0.0000        0.0000        0.0000        0.0000        0.0000        0.0000        0.0000        0.0000        0.0000        0.0000        0.0000        0.0000        0.0000        0.0000        0.0000        0.0000        0.0000        0.0000        0.0000        0.0000        0.0000        0.0000        0.0000        0.0000        0.0000        0.0000        0.0000        0.0000        0.0000        0.0000        0.0000        0.0000        0.0000        0.0000        0.0000        0.0000        0.0000        0.0000        0.0000        0.0000        0.0000        0.0000        0.0000
[truncated: 212,709 more chars]
